# Supplementary material for: Wnt signaling restores evolutionary loss of robust foot regeneration rates in Hydra
Source: Nat Commun. 2025 Dec 10;16:11447. doi: 10.1038/s41467-025-66299-2 (PMC12748876; doi:10.1038/s41467-025-66299-2)
Supplement: Supplementary file 4 — Supplementary Data 1-8 [file 41467_2025_66299_MOESM4_ESM.zip]

Archive with 10 entries (9 files):
- Supplementary_Data_Files/
- Supplementary_Data_Files/Supplementary_data_7.xlsx
- Supplementary_Data_Files/Supplementary_data_8.fa
- Supplementary_Data_Files/Supplementary_Data_1.xlsx
- Supplementary_Data_Files/Supplementary_Data_3.csv
- Supplementary_Data_Files/Supplementary_Data_2.csv
- Supplementary_Data_Files/Supplementary_data_6.csv
- Supplementary_Data_Files/README.rtf
- Supplementary_Data_Files/Supplementary_data_5.xlsx
- Supplementary_Data_Files/Supplementary_data_4.xlsx
