# Supplementary material for: Wnt signaling restores evolutionary loss of robust foot regeneration rates in Hydra
Source: Nat Commun. 2025 Dec 10;16:11447. doi: 10.1038/s41467-025-66299-2 (PMC12748876; doi:10.1038/s41467-025-66299-2)
Supplement: Supplementary file 4 — Supplementary Data 1-8 [file 41467_2025_66299_MOESM4_ESM.zip › Supplementary_Data_Files/Supplementary_data_8.fa]

>evgR000007c0g1_i01_Hydra
AAAATAGCCAAGATGTTCAAGCCTCTCCAAGTATTAGTGACATTAGAGAGAAAAGAAGAAAACTCAGAGCTGAGAGAAGAATTGACAGAGAAGTGAGAAGAACAAAAGAGAAGGTTGATGGAAAAGTCGGGCAAGCTGCATCTGAAAACCAAGTCAGAAGAGAAAAATTGAGATTGGCCAGAGAAAAGAAAAGACTTGCAAGGGAAAAGGAAAGACTTGTTAGAGAAGGTGCAGAACCCGTAACTGAATCAGTGATTCAAGATATGGTAAAAAAGATTAAGGTCAAGAAGAGCAAAAAGAAGAAACAATGCGGAATCCCAAAGTCTTCCAAAAAGCCAAAAAGTAGAA
>evgR000018c0g1_i01_Hydra
TCCAGCCACCCATGTTTGTAAACAATGCAACTTACACTATTGTGACAATCACATTAAGATTCACAACAATTCCAACAAGACCAAGTCTCACATTGGTGACGTTTCCGAAGTTAGTGGAGGTAAATCTTCTGGTGGTTCTTCTGCAAGTGGTGGATTTGTTGAATTCAGTGGTAATTATACTCATATTGCCACATTGGGTGAAAATGAAGAATTCAACTTTAACTTTGCTGGTCCAAATGCAATTGCTATTGACCCAGTTAATCGCAGTCTCTTTGTTGCCGATCGTTGGACTTTCTTTGAATTTGATTTAAA
>evgR000064c0g1_i01_Hydra
CTAGCTTATCAACTTAAAAAAATAAAAAATGGTTTCAAAAACCGATTCAAAACTTTGTTTGTTTACTTTTGGTATTGTACCACGTTGAAATATCCAAAATGTTTGGTTCAATGAATTTTATTGAAAGTATTTTGCCTTTGTCAAAAGTTGTTATGTGTCCTGCAAATTGCAGTGGCAATGGTGAATGTGTCAGTGGAATATGTTCCTGTGAGGTTAGGTTTTCCGGTTGGTCTTGTAATGATCGAAACTATAGCTATTTTTTATCTTTCGGGATCTTTTTCTACATTGTTTGTTTCATGGCTATTACACAGCTGGTTATGTGTATCTATTCCGACTTTGTGCAACTTAAAAGGCGAAATATTTTTTATGCATTTCGATTTACTATTCAAAAACTTATTTATGTAGCTACTATTTTTGCTTCTGGATCACGTGCAATATATTTCACACTTGATTTGCATAATCTGATTCCTTCTTCATTTAAAGAAAACTTGTTTTTAACTTATTATGCCTTTGTGATGACAGGACTATCTTTGATTATTTGTTTTTGGGCAGAGTCATTCCATCTCTCTGGATTGTCCTCTGATAAGCCACAGTTTTTGACTAAATCTATCAGTGGGTTCGTCATTTTTAATATTATTATTTATACAATGCTGGTGGGACAGTTAGTTTCTAACAATGTTCTGGCTCAGCCTATAAAATCAAAGATAAATATTATTATTAACAGTGTCTACGCTTTCCTCATGTTCTTTGTTCTCGTGTTCTTCCTAATTTATGGTGTTGAAATATTTTGCAAGGTTCAGGGGGCATTTAAATCAGAAAGAAGTTCTAAAGAAAGTATTAATATACATCAACTGTTTCAGTCAAGGTTAGGACTGATTGCTCAGGCATCTTTGCAATTAGCGATTACAATGTTTTTAACAAGTGAAGTTCTCGGTGAACTTTGGAAACGAAAGGCAAGAATAACCGATCGCAACATTGTCAACATTGTGTTTCATATTGCCGAATTAGGTTGTGCTTTATGGTTTCCATGTTGTTTGTGGAATGTTTTTAGACCAGATGAGTTATGGATATTAAATCCTCGTAAACTATTACTGCTCCGTAAAAACTTTGAAAATCAACCAATTGCATCTTTGCGAAAATCTTATGAGAGTTTAGTAGAAATATCTCAAGTGGAAGATGAAAGCAAAGGAAAACAAAATCTTTGTTGGATATGTTACGATGATGATAATAAAGTTGAAATCATTGAGCCATGCAACTGCAAAGGTGGAATGAAGTCAGTTCATCACGACTGTCTAAAGAAATGGCTTCAAGAACGTCCAGAAAATTCTGATTCATCAACTTTATGTTGTAGCGTTTGTAAAGTACAGTACGATGTGACAAGTGATCACTCGTTATTCTGGAATCCTGACAAACTTCAATTTAGAGCCTGGGCACAAACATTTTTTGTTGTGCTAGTAATGGCTTCAATGCCAGTACTTTTGTTTGCTCTTTGGCAAAAAATTAAAATTGCTCCGTTAAAAGTTGGACTTGTGATGCTGATGGTCATTGCTGAGTACTTTATGCTGAGAATGCTTGGTTTCAACTACATCAAAGCGTATAAGTACACTAAGACCCGTTCTTTAAAAATTTTAAGCAGAGGGGCTAAAATTGAAACTTCTGCATTGAATATCACCAGCTAGATCTTGGTTTTTAAAAAGATTTTAAGTTATAATTAATTATTAGTAGTAAAATATTATTGTATAAATTATTGTTTGTTTCAGATATACTTTATTTATGTAAATGTAGATATTTTTGTTCGATTTTTATCTTAGCGTATTAAAGTTTAACGTAATGAAGTACAACTAATAGTTGTAGTAATTGGTGATTTTTTGTTTGTAATATATTAATTTTGTGTTAACTAAATGTAACGTAGAAGTAAACAGAAAATTATTTGAAAGTATGTAAATTTTTGGAAAAAAAAAA
>evgR000076c0g1_i02_Hydra
TCAGCTCACCGCTCAGCTCACCGCTCAGCTCACCGCTCAGCTCACCGCTCAGCTCACCGCTCAGCTTACCGCTCAGCTCACCACTCAGCTCACTGATCAGCTCACCGCTCAGCTCACCAAAAGTGTACCAAAAAAGAGTTCCCCGTCGCTCTAGCGAGCCATTAAAACCATTAAATAAGATTTATAATTATGTAAGAAAGTTTCAAAGCTTTGACGCAGGTTCAAATGTTAAAAAATGCAAAGTATTTGAGGAAAAACCTGGTGAAGCCAATTTAAAAGAACTTTCAAATAAGTTGAAAAAACTTTCTTTAAAAAATCCGCTGCAACATGTATTAAATCAGGAGGTTATACTTCCTAGCAAAAAACATAATAAAAGTTCGACATCTGTTTTTAATGTTTTTCCGCCTATACCGAAATGGAGTCCTAATCCTAGCCCAAATTTTGAAACTTTCTGTACAGGGGTAATTAATTCAGAAAAAAAAGATTTTCCCCCAACACTTTCACCTAAAGAACTTGTATATAATGTACTAGACAACGGCAGTATTGAAGTCATTGGTCAATCAAATCAAATAAAAGAAACGCGGTATTTCAATGATTTTTCATCAGACTATCTAAATTCAATGCAAATGACAGATACCCAGTTTTTCAAAGATTTATCGTCAGATCATGTAAATTCTATTCAAATAAGCAATACACAGTATTGCAAAGATTCGTCACCAGATCTTGCAAATTTTAACAATTTTTTATCCGCTCATGCAAGCTTTGACGATTTGTCATTAAGTCAAGCAACCTTTGAGAATAAGTGCTATGATCAAGAAGTATCTATACAGTCAACCAGTTATATGTATCAACAAAGAAATGATGAACCAAATATTGGTGTAGATTATCAAGCAAATATTCAACAAAATAATTAATCAATAAGTTCGCCAACAACCACTTTTTGTTTGATACGTCCTACAACGTTCCTACAACGTTAGCTGTTAACACAGAATATTTAGATAATGTATTTGCTTCTCAGAATGATACCAAAATCTTAATGCAATTCAACAAAGAGTGTAACAACATACTGGATGTTAACAAAATGATGGATTAAAATGAAACGCCTTCAATAAAACATTCGCAGAGTATTGCTGGTTCGAACACCTTCACACCTTCTTCTTTACCAAAACTATTTGAGGAGATTTCAACTCTATTCCCTTAACCCCAAAATCTTTTTATTTAAATCCATCGTGTGAGTATGAAAAAAATCATTTCCCTAAATTTCAATTACGATTACTACCTAATAACAATATTTATAGATAATAATTGAATACAGAAAATAATATATTGTTAATATATTATATATTATTTAAATATAATTTATAAAGAATAAAAAAAAA
>evgR000082c0g1_i01_Hydra
TTGACTTCTATTACACGATCTTAACAATACACAGCTGTACTTTTGACTTCTATTACACGATCTTAACAATACGCTGTACTTTTGACTTCTATTACACGATCTTAACAATGCACAGCTGTACTTTTGACTTCTATTACATAATCTTAGCATTTCATAGCTGTACTTTTGACGTCTATTACATGATTTGTACATTTCATAACTGTACTTTTGACTTCTATTACACAATCTTAGCATTTCATAGCTTTTCATTTGACTTTTATTACATGATTTGTACATTTCACAGCTGTACTTTTGACTTTTATTACATGATTTGTA
>evgR000093c0g2_i01_Hydra
GTTAGCAGTACAAAAGATAAAAAGATTGTATCACCCGAAGAAGTGGTTATTAAAGAACCTAGAAAGTTTGGATCACGAGAAGAAGTGGCTTTTAAAGAAAAGACAAAGATTGAATCACGAGAAAAAGTGGATTTGAAAGAACTGAGTAATTGTTAAGAAGTGAATAACAAGTAGGAGCGTTTAAATTACTATTTATTGTTTGTCTTCAAAATGACGAAAACCTGTTATGTTCAAAATTGTTCAAACAACAACAAAAAAGATAAAAATATAAAGTTCTTTTATCTTCCAAAAGATAAAACTTTACGAAAGAAATGGTTGCTAGCTATTAATCGTATAGATATTAAAAATGTCACAAAAATATGGTGTCCCAGCTCTAAGAATGTTTGTATATGTTCTGCACATTTTATTACTGGAAAACGAGATTTTGCACAAGTTCTACAGAATATGTACCCTCTATCTTTCCACAGAGCACCTCTGGGAAAATTCCATTTTCACCTCATCGTCAATCAAGTATAAAACATTTTGAACGATCAGCTAATCGCTTAACAAAGAATACAAATAAAAAAGTTCAAAAGAAGTTACTTTTGGCAACTATACCAGAAGTGAATGAATTTGATATTGACTTAAACGAGAGTGTTAAAGGTCGATGCTTTGAAAAAATTGTGAATCTTCAATCACCACTTTGTGCTACCGAAAGAGAGCTTGTTTATAATGAAATGGATAGCCTAAGAAGTGATAAAAAAAAAGCAATGGAGTAACTTGAACAACAAAGTTTTAATCCATTGAAGTTTTCTTCTTTGGATAAACATCCTGAAAAATCTAATATGCTTACAGGTTTAAAATTTGATGTGTTGTGTAGTGTTATCAAATATATTTCGATGGAGAAAAAAATAAATCCTCAAACTCAACCGCATAAGATGGTCCTTGAAGATCAAATTATATTTACTCTTGTTAAGTTAAAACACAACGTGAATTTTGAATTTTTAGCATGTTCTTATGGAATATCAAAGACTACTGGAATTAAATATTTCTGGACTTGGGTAGACATTATGTTTTCAAAGTTATCTCAAGAATCGGTATTTGATTTTAAAAGATATTCTTCCTCTTCGAACAATTAAAAATATAGCAGATGAATCATTTGATTCACACTTATCTAACTGCGATAAGATTGTTACTGTTTGTGCAGCTTTAGTAAATTTAGGAGAAAGCATTGTCTATAGGCAATGATGTAAAATTATTATTAAAGTATGATTTAAG
>evgR000105c0g1_i01_Hydra
AGAAAAAATAAGAAAAACCAGTTTTAGGAGTTTACACCTAATTCTGATTGTCGCAGTTTTACTTCCGGTTATCACATTTTGTGCTTGTTACATAGTTGGGTTTAAACTACAAAAAATTAGTCCTTCTTTTGTTCCTTTTGTTAGTGACACTGGAGACACGAGACCTAATTCAAGTATATTTACATTTGGATTGTCGCTTAGTGGAGTTTTAACTTTGGTTATTGTTACAATAAGATATTACCAAGTAGAATATATTTTGTTAGAAACAGAAAAACAAAGTTGGATAAACTTGATTTCGTTAACTTGTGGTTTATTACTTGTATTTGGGGAATTTACAGTAGCAGCTTTTCAAATTTCAAATATAAAAGCTGTGCACTTTGTTGGCGCTGGTTTGCATTTTGGCGGCGCAGCATTATTTTGCGCATGTCAATGTTACTTTACTTATAAAAATTCAAAGAATAAATGTCAAATAACTTTTCTTGTTCGAGTTGCATCTACATCAATAATGACTATTTCGTCAATATTATTCAGTGTTTTTATGATACCTTCATTGAACAAGTACAATCGCAAAGGCGGAAGTGTTGGGCAGACCTTTGAATGGCTTCTAGTTACCAGCCAACTCATATTTATGCTCACATTTTTCAACGAATTTCGCCAAATAGAAATTGAGTTCAGAATAAAGAAGAAAGATACTGGCGAAGTTATTAAAGAATTAGAAAACGTTGAGTCTTTTAGATTTTGGAAGACATATCAGAGAATAGACTAGACAATTAACAATTCTAAAGTGAAATATTTCAAATATTAATGCATTATTACTCTTTGATTTTATTATACATTTTTTTCGTCGGGAC
>evgR000107c0g1_i01_Hydra
CATCGTCACTCGCTATTGTTGTTGTGTCCATTATCACTTTGGTCATTATGGCCACAATTGCTGAAGGCTTGCCATTGAAAAAGAGTCCAATTTCCTTCTCTATCAAGAAGATTGATGAAAATCCTAATGTAAAGATTATTGCGAATGGTGAATTGTGCCCAACATGTATTGATTTGTTGGATTTTGGTATGGCTGATTTGATGGCTGCTGTTGACAGTGGCGTTGTCTTTTCATGCTTGAGTTTGTGTAACTATGTCAGTCCATTGGGTCAATACGCTGTTGCAGGATGTGATGTTGTCTGTACTGCCATTGGTGTTAATGCATTCATTGCTGTTCTTAAGAAGGCTGATTTGGATCCAATTTATGGATGTCAATTGGCTAATATTTGTCCAATTCATGATTGTACTGCCAAGACATGTGCTGTCATTGATAATGCTGGTGTTGTTCCATCCAATAGTCCAGCTGGTGGTTCTTTATCATTCTACTCCCATTTGAGAGTTTTGAACGAAAGTGGTCCTGGTGAAGTCACTTTGGAAGTTTTCGGTGCAAGCATTGCCAAGAATCAAGAAGTCCAACGTTACTACCAAGCTGCTGGTTTCAAACCAGGT
>evgR000108c0g1_i01_Hydra
TGTTTTGACGTTATTATTTTTTCTTTACGTTAATTTTCCGGAGAAACAACAGCATGTGTGGTGTTTATAGTATACCGTAATATACCGGTATGTTACTGAGCATGGATAGAAAATATTATGCATCTTTTTTGTGTGTGTTTGGGGCATTCACCTTTTTCTTAAAGTGGCTATACAACCATTCTATTTGCACAACAACAACAAGATTAGATGGAAAAGTAATTATTATAACAGGTTCAAATACAGGAATTGGAAAAGAAACCGCTGTTGAAATAGCAAGGCGAGGGGGAACTGTAGTTATGGCTTGTCGAGATTTAAAAAGAGGACAAGCTGCTCTAGAAGATATAAAAAGACAGAGTAATAGTCACAGGATTTTTTTAAAAAGACTTGATCTTGCATCTCTTAGTTCCGTACGCAAATTTACCTCTGAATTTATTAAAGAATTTGATTGCCTACATATTTTGATAAACAATGCAGGAATAATGATGTGTCCTTACTGGAAAACTGAGGATGGATTTGAAATGCATTTTGGTGTTAACCATCTTGGACATTTTGCTTTAACAAACTTGCTTTTGAAACATTTTTCAGTTCATGGTCGAATTATAAATGTTAGTTCAGTTGCTCACAAATATGCAACAATTAATTTCGAAGATATTAACTCTGAAAAAAATTATTGTAGAAGAAAAGCCTACTGCCAGAGTAAACTAGCAAATGTTTTATTTACCCGTGAGCTTTACCGAAAACTTATTGGTTCAAATATTTCTGTATATTCTCTACATCCTGGAATAATAAACACTGAGTTAGGAAGGCACTCTTTTTTTAAATATTTGCTTCCACTTCCAGGTTTTAAATCCCCTATGCAAGGGGCTCAAACATCTATTTATTGTGCAACAAAAGAAGGATTAGAAGACCAGTCAGGAAACTATTTTTCAGAATGTAAACTTGAAAAAAGTACTAATAAAGCTTTCTTCGATGAAGGACAAGCCAAGAAATTGTGGGAGTTGAGTGAATATTTAACTAAAACAACTTACCCTTTATAAAGTTAATTTTTTTACTTATAACCTTTTTCTAAAATTGATAATAATATAAAATAATTTATGATAGAAATAAAATATTTTTTATAAAGTTTCTAAAAGTTGTCTGTATTATGTTGTCTGTATTATGTTGTATTAGTTTATGTTGTATTAGCCTCC
>evgR000113c0g1_i01_Hydra
TTTTCCAGTTTTGATCCAACAATCCCAGAAGATTTGCTCACTCAACAACCTGATGTCTCATGGGAATACCTTTTCCAACCAGATCAATGGTATATTACACCAGAAGTAATCTCTGAAAACTTCTTTGCTCTCTTCTTGAGTTTGGCTGCTGTTGCTCTCGCTGCTGGCATCTTCTGGTTCGCCAGAAATAAGGGTATCAAGACTAAATGGTATAGAGATTTGGAAAAAGGAAAATATTACTTCTCAGAATCTCTTATTTTCAACATTTGGATTGCTTTGTACATTCCATTGGCCATTGGTTCTTGGTTGGCATATGTTCATGGTGGCCAAACTTGGAACAGAGCCTTGACTGTTTATGCCTTGCACTTGGTTGTTAATGTCCTCTTTTCTGTTTCTTTATGGTGGGTTCAAGATTTGAGCTTGGCTTTGTTGAATCTTATCACTTTGATTGGTGTTTCCATGTTCACAACAAGTCAATTTAATAGTATTTTGAAATTCTCAGGCTACATTAACACTCCATATATGTTGTGGTTGTTGATTTTCACTGCCCAATATGCCTATTTCTGGTACTTGAATGAAGGAAAAGAATTAATGGAAGTTGCCAATCTTGCCAAGGGTGGTAGTGCTAAGAAGGCTCTTAAGAAAAAGAAGGGTCTCCCAACCGATGTCAAGAAGAAGCTTCAACAACAAGTCCAAGAACAACAAAAGACTATGACACCTTCCTCTGATAAGGATGAATAATTTTTGAGAAGAATTTTTCAATATTAATGACGCGACTAGTCAATTGTTG
>evgR000121c0g1_i01_Hydra
TTTGGACAGTACCAAAAAGTCACATAAAGTGTTTTATCTAAACACATAATAATATCTAAGTGTTCTCGGTTTATATTATCCAACTTAGATTCTAAGCAAGATCAATTTATATCAATCAAAATCGTGGATACGTTATGGCAGATAATTCTTATATAGCCACACGCAAAAGATCAAACCCTAGTACAAGCCCGATCAAAAGACTTTACTCAGTTGTAACTCTTAATGAAGATAATTTTCATAAAAAGTGTATGGTTCCATTTCATTGGGTAGAGGAAGATGAAAAATGTGTCTACTGGCCTCCAGTTGGAGAACATCCCCTACACTACTACATATCAAAATGGCTTTCTCCTTGTCAAAATTGGCAACAATTTCCTCTAATCAAAATCTCCTTGAGTAAAGGCACCAAAGAAATGTGCAATGTATGCTTGAATATTGACTCAGAATTATCAGAGTGTCCTCCTGCAGGTGTTGTACTAGAAACATCTGAAATGATCCGCGAGCCTAGTCCGGATCTTGTAATTAAAAGAATACCAAAGTTTAGTGGTAGTATTAAAAATGTTAAATCCGAACAATGCAAAAGAAGGATTAAAGCTCATTCTAATGAAAGCGAAAGCTGTTCTTCTGATTCCCATTCCAGCCCAATAAAAGTTGCAATCCAACAAGCAAAAAAATCAAAAAATTCTCACACTCATAATACTGTACCCAAACACAACTATACTACCTCTACTTCATTTTTTCATACTTCAGCTTCTAACAATAACAATAATCAATCCCCAAGGAGATCTCCATTAAAAGAAAATACTTTATCTCATTCCATGCTCAATTTAAGTCAATCTAATTATACTCCCTGTAACAAGGATGCATCACTGTCACTCTGCCCACCAAAATCCACTCAAGCATGTCGTTTTGGAAATTACGGTGACCCACCTTCTTCGTTTATGTTAATGGATCAGAGGCGAATGCAGTATGGGTTGTTTATGGAGTTGGCTGCTATTAAAGCCAGTCAGGCTGATATTGTTACCAAATTGGAACGCTTAGGTAGGAGAATAGAGCCAGCAGATTCAAGTTTCCATCTTACAAAGTTTGACACCGTGGAAACATTTGAGATGTTTGATAAAAAGTTGGTTGATGAAAATGAGTATACTCTTCTGGTTAGTCGTTTAAAGCAACTGGGCGGACAGTCACCTTCGCAACTAGTAAGTAAATGTATAAATGGGTTGATGGAGAAACATGTACAGGCGCAGTTCAACAAGATGGGTAACAACGGGAAAAAATCGTTTAAGATTACTTTGTCATATAAAGCAATACTAGCTGCACTTGTATCTCAAACTAACACAAGGGAAGCGATAGATAAATCCATTGGAGAACATTTAAAGCGTGCTCCTCGTGGATTGACTGCAAATTATGAATAACAAGTTATTTTATATAAAAGATATTTACA
>evgR000129c0g2_i01_Hydra
AAAAAGTTCAATTACAGATTACTGAACTTATGTCATCAATTGAAGAAGTTTTATTGGTAGAAGTTGTTTCATTAGAATCGGATTTTAATGATAGAGTTCGCTGCACGTTTAATGTATACCTATTGTTTCAAAACGAAAATGTTATCAATCAGATAACCAATCTCAAGAACAGTGATATAACAAATGTTGTTTCAGACAACGATGCAGCATATATGAGAGATGATATTCTTGAATATTATTCAAAGAGTGCTACTTTTGACGTTCTTCAATCTCAAAAGACGACTGTTGTACTTTCGTTAGAGATTTCTGAAGATGTTAGGTACCCTGTTAGTAAAATATTGGTTCAGTACGGACCTTTTGTTAATGAAAGTTTTAAAAAACTATTGGTTAACAATGCAAAGTTCATTTTCATTGATGGACTGGAGCTGTTTAAAGAATATAAAGTTTGTTTTTCATTTCAAACTATAAGAAAAAGATTTTTTTCTTCTTGTGTGCAACAAAATAAAACGTTTACAACTTTTCAAGGAGAACCTACAGAATCCCCTGTGTTTAACTGTTCACTTAATGAAGAAATAAAGACAATTTATTGTAATATGATGCAAATCAGTAACCAATCGTGGAATGGTGTCCCTTATAGTTACCAGCTAGTTTATTGGTTGAAAGGTTTGACAGACTCTTGTAAAAATTTATATATTTCTGGTCCATATAAATACTCAATCATGATAAAATACAATACCACAAGCAATTTAAAATTTCAAATAAAAACAGCTGATTTTCATTTTGTGGAGTTATGTATTGTCGGCTATGCAACAACAAATGGTGGGAAAGGTATTGGCGTCTGGAAAGAAACTATAGTTCGTACCCAAAGAGAAGCACCAAACACTGCACCTGAAAATTTTACTGCCATAATAAATCGTAACTCTATTCAGTTTTATTGGAATTTCCTTGAAAACACTATAGACGCTTGGAATGACTATAAAATACCTGGATTTTATCAACTAAGATATGGAATTGTGGCAAGTTCTTTTTTTAATGATATTGAGTTCATCACAAAAAATGTAACAAGTAATGAATTTGTACTAACAGATTTTAATGCTTGCTACTTATATATAGCTAGTGTAAACGCATTTTCTGTTGCTAGTGGTCCTAAAAGCTACTTATGTCTTTTAGATTATCTATCAAAGCCTGTCTGCATGACACCAGCCATTGAAAATTTCTATGTTGTCAGCTCTAGAAGTGCTTCGTTTACTACCAGGAGTTTTCTCCCAACTTTTTTTCGTGGCACAAATATTTATTGGATGTTTCATGTAGATGTTATAGATGAAAATGTTAACCCTGAACTCCCCTCTGACAAATTTCTTCATAAACCGTTTTATCGTACAAACTCATTAGAGAAATATTCTGGAAGGTCAAGTCAATGCACACAAAACGATTTGGCAGAATACTTCAACCAAAACAATGATTTTGTTTTAGATTTGATTGGCTTACATCCATATACCCAATACCGGGTATCAGTTCAACCTTGCAATGAAATAGGTTGTGGTCAAATTTCAAACAG
>evgR000136c0g1_i01_Hydra
ACAATCGTTTATCATCATTATTTAAATATAGAATGGATTGCGACGTTTTATACAAAGTTGTTGTTATTGGAGATTCTGGTGTCGGAAAATCAAACTTAATCACCAGATTTACTCAAAACAAGTTTACCAAGGACACAAAACCAACTATTGGTGTTGAATTTGGTGCTAAGTCAATTGAATATGATGGTGTAACTATCAAGGGTCAAATCTGGGATACTGCCGGTCAAGAACGATTCAGAGCCATTTCTGCCGCTTATTATAGAGGTGCCAACGGTGCTCTCATCGTTTATGATATTACAAACCAAGAAAGCTTTGATAATTTGGAAAAATGGTTCAAGGAAATTGAAAATCAAGGAGAAAATGGTTGTATCAATATTTTAGTTGGTAACAAGTGTGACTTGAACCATTTGAGACAAGTTGAGACATCAACTGGAAGAGCTTTTGCTGAAAAACATAACGTTTCATTCATGGAAACATCTGCTTTAGATAGCACTAACGTAGATGAAGCTTTCACAACACTTTTGAAGGAAATTTACAAGACCCAAAGCCGAAAGAGTAAGAAACCAGAAGAAGAACGTAGAGATGAACCAATAGGTCCAAGTGACAAGGTTATCATTGATGATGGTGAAGGTGAAAAGCCAAAACCAAAGCCAG
>evgR000142c0g1_i01_Hydra
ACCACGATCAATCGAGGAGATGTTTATCTATTTAAAGTGTGATATTTATACTTTTGAAGAAAATTTTTTGAAAAATATTGAGGAAATTTGTTCTCATCCAAAAGACTTAGTTATCACAAATATGAACCCAATCTCAGAAAACTCAATTCGAAACCTTCGAGAGCGATTATTTGCTGAAATTGTTGAGACATTTTGTGCAGATGAATTCAGCGAGGTAAACATAACGCTAGACCTCACAAATCCTGTTGAAAAGAATCTTCGTAAAAGATATAAAACAAGTTTATGTTTAGAAGATATTTATATACTCTCAATAACATTATGTGAAAAGCAATTTCACAAAGATATTGTTAAGGTAATTGTCTCAACAAAGAATTTGGACACTCTGCCCAGCGATAAACTTTTAATTAAATCAGTCAAAGAGTTG
>evgR000143c0g1_i01_Hydra
ATAAATCAAGACTCAAGATGCAAGGCTCAAAAATAAAGAAGTCAATATATTATGAAAAGTCTGGCCTAAAAATATGAAATATAACAATGGAGAAAACATTTTTACAATTAATAATGAAAACATTTCACCTAGTTTTGATGAAGTCATGGTTGCAATGAAACCTTCAATAAATACATCTACACTGGCAGCTGCTAGAACAAATATACCTTCTTCAATCCATACAAAATTAACAGACTCTAATCTTAAAATTGGATTGTCTCTGAAGCAAACTTTTAGTTTTGAAAATGAACTTGTTGTTGGACCAGACAGTCCTGTTTCATTAAGCAGTATTTATTCATCTCCTTCTATTAGTCCTATTAGATCTTTGAGTCAGTCAGCAGGATGCCATAAACTTCATTCAGCAATAAAAAAAGCACAAATGAATCTTAGTCAAAGTTGTTTTGCGGATATAGGTGGTAGTAAAGCTGGAGATATTGACAGTGAACTTACATGTTTAAATTGGCTTCAAAATGGTAATTTAATAAATGGTTTTACACCTGGTACGGCTAAAAAAGAGAGTCTACCAGAGGAGGACGATAGCTTACAAGAGTTACGAACTACATCTGATGCTACTGAGACTATTAATGATGTAGACCAATCATTAAGGAAACCTGCTTATTCATTTTCAACCCTTATTTTTATGGCTATTGAAAATGCAAAAGACAAACGTTTACCTGTTAAAGATATATATAGGTGGATACAAGAAACTTTTCCTTATTTTCAAAAAGCTCCTGTAGGCTGGAAAAATTCAGTACGTCATAATCTTTCCTTAAACAAATCATTTAAAAAAGTTGACAAGGAGAAATGCATTGGCAAAGGTTCTCTTTGGACCATTGACCATGAAGCAAGAGCAGGGCTTGTGCAGCAGTTACGAAAAACGACATACCATTCTTATCCATACGCTCGCCCTTATCCACAAAATTATACAAAATATTTTTCAAAAGATAGGGCAATGTGCAAAAGAGATTCTGCTGGAAGATTTGTTGCTAATAGAGATGATGCTGAGTTTGATGCAGCTGCTATTATGTGTTCACTCAGTGCACCATCTCTTTTTCGTTACATGGAACAGCGCTCAAAGCTAAGCTTAGATAAACAATCAAGTGCAGAACTATTACAAATATGGAGAACATTTATTGAGCCTGGTGATTGGCAAGAGGATGTCAATTGGAAAGACAACAATAGCTATTCAGTAGATAACTTTCTTGACGAAGTTCATAAAAAGTTGTATGGAAAACGGAAAAATAAAATCCATGATCGTGAAAGAGATAACGATGATGGCATAGACTCTAGTCTTGATGAAGAATACGAGTTTTGCAATTCAGATGACGATTTATCAGAGGATGATGAGATGACAAAGAATATGAAAAGACTTGTTGATAAAGAGATTGACTATGATCTTGGAGATTCTGGTTATTCAGAAAATTTATTTACTTTAGATCACTCTTACTCAAAGCCAATAAACAGTCTCATTTTACCATGTTTTAAGCGTGAATCTACTGGAGTTGCTGCATTATTACACTTAGCAAACGCTGCAGCGATGCAGCTTAAGCATCAAAGTTGTGGTCCAAAACTCACTAAAGAACAAGCAACCCTTACAGAGTTTAACGATAACAATCAAATGATAGATGCCGAATTGGACTTTACAATAGAATCGAAATTTACTGGTCTAGTTGAACTTGTCAGTTGAATACTCTAGCTCATTTCTTTGTGTTTTCTTTCTAGTTTTGACGATGATGCTGCTATTTTTGTATAATAAATTAATATTTTTTGCTGACGTAGTTTTGAATTGACATATTTTATAAAATTTATTATATAACGAATTCGTACACCTAACACATTATATATTCATTTAATAAAAGATTTGTCATACGTGTTATGTATTTATTCTTGTATTTTAAATGAGCTTGATGCATTTTATTATAAAATTACTTTTAGTGATACTTACAAAAACTTTATGTTCGCATTCGGTTTTTTAGAGTTGCGTTTCATAATTTTTTTTTATCACTCTAGGTTTTGGAAACGAAACGATATTGTAAATCGTTTTTAATGTTTTATTATTATTATTATTTTTTTTAGTACTTATATTTTAAGAATTTTATTTGAATTTTGCTTGGTT
>evgR000176c0g1_i01_Hydra
TTATATCTTTTTACTTTAATTTTATGCGATGAATTGAATTTGTCTCACTTTCGGTATGCTTGTTGCAAAGATTTATTTTCAAATGAAGCTAAAACATTATTAAGGTACATCTGTAATATTGATTTATTTGAATAAACTGAAATCAAAGTAAGAAAAAAAAGAAGAATTCTAGAACTATTGTAAAGTTGGGGAAAACAAGCGATTTCTTCATTTAATCAAAGTCGATCAATCCGTTTTCTTTTTGGTAAATATATGGATGTTGCACGCTTAAAAGTCTTTGTCGATGTTACATGGGAGCAGTACTGCAGACCGCTGGTGCGGCTGAATTAGCAGCAGAACTTACTTGTTGTGCATGTTCTTCTGTTTGTGGTCTTGTCACAAGGGACAGTGCTACTCGTGCAAAGTTTCGCTATTGTTCTTTTTTGCTGTTTGCAACAGTGACCTGCATCATTTTGCTTATACCGGGATTACGGTTTAAACTTGACAAAATTCCTGGGTTTTGTTCAAAGGTTGTATCTTCGGACACTTGCGATAAATTTGTTGGCTTTGCTGCTGTCTACCGCATACTAACAGCATTGGCTTTGTTTCATTTTGTCCTTTCAATTCTTACAATTAGAGTTACTCGAATAAAAAGTTTCAGAGCAAAGTTTAACAACGGGCTTTGGTTTTTTAAAATGGGATTAATATTTGCTTTAACAATTCTATTATTTTCGATTCCGAAAAAAGCAGGGATCTTTAGAATGTGGATGTACGTAAGTATGACAGCTGGTTTTGTGTTTATAATGTTTCAGATTATGCTTATCATCGACTTTGGAAATTCTTGGTCGTTATCGTGGGCAGAAAAGTTAGAAAGTGGTAATGCAAAATTTTGGTACGCAGCGATGGCTTTTGTCACATTATTTATGTTTTCACTGTCATGCGGAGCGATAATAACGTTTTATGTTTATTTTACTCATGCTCCAGACATTCGAAAATGCCATGCCAACGTTTTTTACATCTCGTTTGTAGGACTACAATGTTTTCTAGCGGTTCTTATATCAGTTACACCATCCGTACAACAGGAGCTTACTGGAGCAGGACTCCTTCAAAGTTCTGTTGTTGTATTGTATACAATGTATTTGACATGGAATACTTTATCATCTGAACCAGACTCCACCTGCAATCCACTGGGTAGTATCATACTTGAATACAATTCGCTTACCGGAGTAAGTGGCGAGGCTATTTTTGGATGTGCCATTACACTTATTCTGTTGGTTTTTGCATGCTCTGTCAGAGCCAACACTTCGCATTTAGGAAAATATGGATTATCATTGGCTGAAAGTGAAGATTTTGCAATGGCTACTTACAAAGAAGATAAATCTCGTGCAAATTTTGAAAATAGTCTTGAGACCGGAGGAAAAGAAGTATTTTTACACGAATACGTTGGATATAATTATTCATTTTTTCATATGGTTATGTCTATAGGATCTTTGTACGTATTAATGATACTGACCAATTGGCATTCTCCAGAAGAAAACTCTGACCTGCAAAGATTAGTAAAAAACTGGGCCTCTGTTTGGGTCCAAATGGCCACAAGTTTTGTTTGTATTCTTATTTACGTTTGGTTTTTAGTAACACCATTAGTAAAACGAGTTTGGGGACCAACGTTTGGTATACTCTTAGAAGATGAATACTATAAAGACGATCAAATTAAAGACAAAACAACCATTTTACTAAAATCTCATCAAACTAATTTAAAAAAAGATTCTGTTACATCATTTAACTATAAACCTGATTCTGATGATAAAATTCATTGCATTGACGCGCAACCAAGAAAACTTTCTCAATCAAAAAATACTTCTCCTGATCGACTAGTTAAAGAAGATATAAAAATTAATAGAAACACCTTTAACGCAGTCGCCATTAATGGTAAAAAATCCCGTTTGAGAAGAGTTGATTCGGAAGAACTGATTGATTCCGAAACTAGATCACAAATAACATCGCAATCAAACAGATATCAAGAAAACACAAAAGGTGTTGAACAACGGCGTAAAAACTCAGGGTCCTTAATAAAAGGAGTCGCAGAAAAATGCAGCGAAAACTTACAAGATAACAACGAAAGTGAAAAAGAAAGTATCACAAGCTATGCATCCCGCAACAAAAAGACAATTAAAGGAAAATTAAAAAAAGAGCAATTATTAAGTTTACCAGACACAAACCTAGCAGATGAACCACACAGAGCTAAATTAAAAAATTCATTTAAATCAAGTTCAGAAAGTTTATATAAAAAGTTTGATAAGAAAAAAGTAACTAAATCTAACTTAAAACCAACTAAATGCTTAGTTGACAAACACACGGAAACTAGCATTCAAGATGAACTCTCTCTTGTACCAAATGTATTTAAAGTAGTAGAACAAGACCCTGAAACGGCTCAAGAAATACTCAAACTTCAATGGAAAATTTTAAGGACTCAAGCTAAAGTAGTGAAAGTTCAAGAACGAATAATCAAACTACAAGAGTCAAATAAAACGACTGGATCAATTTCTCCACAGACTAATCATAAGCAGATAAAAAAAGTCAATAAAAGTGAACACGGCTGAACTTCCTC
>evgR000185c0g1_i01_Hydra
GAAAAGATACTAGAAAAAGTAGTTGGTTGGTTTCAAACTAGTAACAACTGGTAAATTGATCTAAAATTGACTCTCAAATATTATAGTTAATCAAACAATCATGACCGAATTAGTCCCAAGTTTTGTCCAAATGAACGTCACTCGAATAAATATAAGAAAAGTACTCGAAGTTCAATCAATACAAAACCAAGAACTTATGCATTCTTCCAAAGGAAAAGACATTGTTGTATTTGTAGGCAGAACTGGGGCTGGCAAAAGCACTCTAATAAATTATTTAGTCGAAAAAGAATTAACGGTTGACCAAAATGATAACATTGTCTTGAAAAACTTAAACGATCCAAGTGCTATGGTCGTTGGAGTTAGCGACGTTTCGGAAACTTTACTTCCAAAATTTATCGAATGTAATCAGTTTTTACTCTACGATTTACCAGGATTTGGTGATACTAGAGGAACCGCAGTAAATCTGGTTAATGCAGCATTCATAAAAAACATAATAGAAAATGCTGAAACAGTCAGAATTGTTTTTGTGACTGGTCAGGACGAAATCACTGCAGGTAGAGGCGAATTAATTAAGCAACTTATGTTAAGTTTGAAAACACTTATACCCAATGAATCAATCGAAGAAATAAGTGCCTTGGTAGTAACAAAAAGTTCAGCTAACCGAAATATTGAGCAGCTCGTAGAAAAACTTAAAGAAAAAACGGAAGGGGATACTGTTACTAAGTGGTTTAAAGTCGGGCGCCTTGCAAAAATGGAATCGGCTTACAATAACAGGATCAACGAAGATGACAGAAAATGTATTTTGAACACAATTATCAATATTAAAAAAAAACGCATAACAACTGTCAACATTGGCGCTATTATTAGCTACAGTGATCAAAACACTATTAAAAGCATATATATTGACGAGATGCAAGAAATATTTGACCGCTTTCTTTTAAGCATAATTGATACAACAGCAATTGAGGCTCTTTCGTTACCATATTTAGAAGATAAAATAAATCAACTAAACAGATCAATCGACGAGTGTCAATTTAATGGTTCTACTCTTATTCCACTTTTAAGAACAATTTCAAGTGACGTATACGATTTAGCTTTAATTGAATTCAAAAAAATAACCAAGTCTAACGTTGAAAAAATAGTTTCTTCAATTGTCGTTGAAATAAAAGAAAGACAACGAATAAAAGCTGAAAAAGATCTGAAAGAAGAAGCTAATAAAAGACTTTTGGCAGAGCAACAACACCAACAACATATCCAACATCTACAAAATGTTCAAAACCAACTTATGCAAACGTTGCGTGAACAAGGAAATGGGAGTGATTGTGTTATTCTGTGAATGTTTTGAAACTTTATTTAATTGATGCAAACTTAATAAGTAATTAATTAGATTTTATCAAATTAAAAAATACATATAATATATGTATTTAAGAGACATTTTTTATAAGAATCATGCAGTGAGTGTATGGAATCCACCTCCAAATTGATTAAGATTTTATATGTTTTCCAGAATATAGAGAAAATCGGTTAGGAAAAAAAAATTCTTAAAGTGTTTCGTTTGCTCAGAAAAAAAA
>evgR000186c0g2_i01_Hydra
GTTTTTATAATCACAAAAATATTCAGAAAAAATTTAATTAAGTAACCTCATGTATTTTAGTGGGTTTACAGGTAGGACTGTTAATCAAACAGATTTAATTATTCAAGATGACTCAATTTTACGATCAATACAATCTCAGTCAGCGCCAGAATTGATTTCTGATTTGTTAGGAGAGCTTTTTCTTCCAACTACAAGCCATATATATTTCACCAAAAATCACTTATTACATCAGTATGAGTTAAATTCTAGGATTGTCAATATAATATGCAGGGAGCCTGGATTATCCTATAATGTATTAGAATGGTTTAGAGATAATTTATTTATAGTTTGTGATCTTCATGGAAAACAAGTTATTAAAGTTTACTCCGAATGCGATGAAACCTGTGTTACTATGGATACCTGCTTCAATATTAGTAATCTATCCATTGGCAAAACAATTGGTCTGTTACTTACTCACGATGGAAAGGTTTACAAGTGCATAAATATGAACTGTGATGCTAAGGTCTTACTTGCTGAAGAAAATCTTTTATTGCTTGAGTCTTTTTTTACAATTAAAAAAATATGTTGTGGGCTAGAACATGGCATTGCTTTAACTAACGATGGCATTGTTTATACAATAGGTGGTGGGTGGAGAGGCCAACTTGGTCTTGGTGTTATTGATTCAGCTGATAGTTTAACTAAAGTTGATCTTTTAGAACCTCTTAAAATGAAAGATGTATCAGCTGGTGGTTGGCATTGTTTGGTTATTTCAGATTCTGGTGATTTATATGGCTGGGGATGGAATGAAAGTGGACAAGCTGGTGTTGTTAAAGAGGAATTAGATGAATCTGAGGAAGAACTTTTGAGCTATCCAAAACTTATATTTTCTCCGTCATTGGTTGATACACCTATTGAGGAAACATTTATCTCAGTATCAGCTGGGTCAAGGCATTCGTCTGCTGTATCTAGTAATGGTTTTTTATTTTCTTGGGGTTGGAATGGATATGGGCAGTTAATGCATGGTGATTTTATTAATAAATTGAAACCTAAACTTGTTGAAAGTTTGTGTAAAAAATCTTTATCTAAAGTTGTTTGTGGAAAATGGTCTACAGTTGTTGTGTGATACATGTTCTCCAATTTAATGGTTGCAGCTTCAGAAAATAAAGCTCTTTTCAGGAGACAATTTATACACGATACAAAACACAAAAGATTTTAAATTGTTTATGTTTTTAAAATGGTGAAAATGTATTTTGTCTGTAACTTTTTGACTTTTGTGAATCGTTTTATTTTTCAAATAGGTTTTTATGTGCTTTCTTCGTTTTTCTTATATGTTATATTAGTTGCTATGGGTTTTTTGTTTAAGTAAAGTATTTGGATTCTAGATAGTCC
>evgR000197c0g1_i01_Hydra
ACATGTTATAATGGGGTAAACCTTATATTTACATGTTATAATGGGGTAAACCTTATATTTACATGTTATAATGGGGTAAACCTTATATTTACATGTTATAATGGGGTAAACCTTATATTTTTGTGTAAGAATAGTAAATGCATTGAGACAGTTATAAATTTTACTCCTGCTTTGCATTCTTTACGTGACCGGATTTTAACTGTCAGCTTTTACCAATTTTCTTTTGTTTTAAGCCTGTTTGCAATGAGTCCTTCCATTTCCCATAAATTGTTATGTTATATTACCATTAGGTTAATGAGGTTTCGGCATTTTCCAGCTGATGAATACAAAAATATTGTTATCTTTATGTTTTTTGAATGATCCACAATTTCCTTGTTTTGCACGATAGCTCCGTTTATTTC
>evgR000220c0g1_i01_Hydra
TTAGACATGGTGAATCAGAATGGAACAAGGAAAATAAATTTACTGGTTGGTATGATTGTGGCTTGAGTGAAACTGGATTGAAGGAAGCTAAGGAAGCTGGTGAAATTTTGACCAAGGAAGGTTATCAATTCGATGTTTGTTATACAAGTTTATTAAAACGTGCCATCAAGACTTTGTGGATTGTTTTGGAGGGTATGGACATGATGTATTTGCCTGTTCATAAGAGTTGGAGATTAAACGAAAGACACTATGGTGCTCTTCAAGGATTAAACAAGGCTCAAACTGCTGAAAAGCACGGAGAAGAACAAGTAAAGGTTTGGAGAAGATCCTACGATATTCCACCACCAGCTCTTGAAGTTAGTGATGAAAGATATCCAG
>evgR000236c0g1_i01_Hydra
CTTCGGTACTTTTTTTTGTGTAGCTATGCTAATTATATTTATAACAGTTAAAGTTCTTTGTTTTCACATTTTTCTTCCTAAAGTTAGCAAAACTTCTCCAAGTAAATTCCCCACGTTTTTCTTGAAATAATTTTATTGTTTCCTTATTTCTATTTATTAAACTTCAACATTATAATTTAAAGTAGATATAATCACATGACAGTTCTATGTAAATTGCTAATAAAAGGGTTGGTTCCTGTTATAGAATGACGCACACTAATGATAAATTTTTATCCTTTTTACAAAGTATGTAATAGTATATTTTGGCTCCATCAGTTTGGAGTATAAACTTAATTGTAGGGCCTGTAAAGTTGTTTCCCTTGCTACATCAATTCCTAATCTTTCCAATGACATGACCTTTTCCCAGCAAACTCTACATGCTCGGTCGATGCATGGGATGGACCAAGCAGTATGAATGATGACCAGTACCACTGCGCTGGTGATGCTGTTCAAATTGCAAGCTGTTCAAATTGCAATTGTTGAACGTGTTCTTTTACGATTGGTCGACTGTGCCGATCATGCTGACCTTGTGCCTAACTTCAACCATGTTTGTAATAAAATAAAGGTTTTGAATAGGCACATGCGTTATTTATATAAAGACTCGCCATCTTCATATAAATATGTTCCACTAGTGATTAGACTTCATTGTTTTAGTTGCAAACATTATGTACCAGTATTTATCATTATGTACCAGTATTTAACATTATGTACCAGTAAAGCGTTAGCGCATGATGACATAAAATTGTAATGGTGGTTGAGCTTTATTCCTTTGCAAGTTAAACGTGTTTAATGAAATCTTTTATTGAAATACTGAATATTTTTAACTAAGTTTGTGTATTGCTAAGATGACAATGCGTTATTATTTTTAACATGATTGAAG
>evgR000238c0g1_i01_Hydra
GTACAAACAGCATGTCTCTTATTACAGGGAGTATTAAATCTATTTTGTCAATTAAAATTAAACATAGACATGACAGCTACAGTGATCAAATATCAAGAATCTTTGTTGCAAAATCCTTTATGGTGGCAAGTTTAGTAATTGGTGTCGATTGGTTCCGCGATAATGTTTTCTGCACTCTCCCACACAACTCAATCATAAATGAAGATTTCGTACACAAAGCATGTTGGATCCAGGGTTTTTATATATATCCACAAATGGAAAACTACGCTGATCGTTCTGCATATTATGGGATACCACAGTATGTTGAAATAGATGGAATTAGGAAAGACACTATGGACTTGTGTAAAACAAGAAAAAAGCTTTATGAATTAGACAAGATGTGCACACCAATGGAAAAATACTACTTTTCTCACTATCAATGGATGCCATTCTACATGGCTAGTTTATCAACTATATTTTATCTACCTTATGTTTTATACAGACTAATTAATGCTGATATAATTAGTTTGAGACAACATTTAAAAAACTCCAAGACTGAAGTCAATGATATTGTTGATAACTACTTCAATCGAGAGTTGAACACAAAGCGTAAAATGAGATACAGAATTGGTGCAAACATTTTAATAAAATGCGCTTACGTTGGTATTAATGTATTTACGTTTAATCTTCTCAACCATATTTTAAACCATCGATATCGAGATTACGGCGTAAATTGGTTAAAGTGGCTTCAATATAATTCATCAATGGCTTTAAACTATAATTTACGAAAAATACCTACTCCTGGTAATAAAATGCTTCCAACTTTTGGATATTGTGATGTACACGAGCTTGCAATGGATGGTGAAACAGCTACTGACAACAAGAATAAAGTTTTATGCGAAATCTCATCAAATATATTGTATCAATATGTGCTGATGGTGATATGGTTTGTGTTGATCCTCTCAATTATTGCATCAATTATCGGTGTTTTTGTATACATTATAACACATTTGATTAATATCTTTTACCTCGTTAGAAACGAAAAAAATGCAAAATTTATTTACCGTTTTTTGACATTTAGAGAATGCGAGTATTTAGAATTTATTCGTCAAGGAAATCTTGCTCTTTATGGTAATGTGATTAGAGAAATAAATTCTAAAATGGTTCTTAATTCAAACACAAACAATCAACAATCAATTCAAATACAAACTAATAATCATATAATAAATAATAAGCAATTAGCAAGTGATACAATAAAAAACAATATAAAAGAAAACGACCTTAGGTTTATTATGGCAAAAAAAGAAGGAAAAACACAAACACTCAATAGAATATTGGGGCAAATAAATTCTTATGAAACAAATGCATAAAACTCGCAAATTTATTTTTTAATTCAGTTTAAACATTTACTCACCGAATAGTAACGAAGTTATGTTATACACAATGTCTACTATGCTTTGAATGTCTATGGTTTATACATATTACATTTAATGATAGTAATATTTTTATTTATTTAAATTGTATTAACTTAGAAAATGGTCAGTTAATTATTGCCAGCTATTAGATTGC
>evgR000288c0g1_i03_Hydra
TAAAGTTATAAATACATAATACATTTGTATACTATTTAAAAAAATATGGAAGAGCAGAACTCACATAAGATCTTAATCAAGTTACGAGATCTGAATCCTTATTTGGTTTGTATGCTTTGTGCTGGATATTTTGTTGATGCAACAACCATTATAGAATGCTTACACACATTTTGTAAAAGTTGCATAGTACGACATCTTCAATCTAGTAAACGGTGCCCCACTTGTAATATTCAAGTTCATGAGACTGAACCCATCTCAAAACTTATGCTTGATCGAACCATGCAAGACGTTATTCAGAAGTTGATACCATGGGTTTTTATAGATGAAACTCGTCGTGTACAAGACTTTAAATGTAAAATAAACAAACAAGCAGTAAAAGATTTACCTAAAAATGATGTTCAAAAGTATGAATTGCTAGAACTAAAAAATAGTTATATAAGCGACGAACAAATAAATTTGTGTTTGTGTTTGGAAAGATGTCCAGAATTCTTCAATAACATGGAATTTGAGGAAATTCAACATAAATACGTGCGCTGTTCAGTACGATCACAAATACATCATATTCGCTATTTATTGAGTAAACTATACAGCGTATCTCTCAAAGAATACACGATACAAATCTGGTGCAGTGGAAAAATACTTTCCGATTTAAATAATCTAAAATTGATATATTTTGTACATTGGAAATGCAAGCCTCAGCCAATGGTTTTGAATTATACTTTGGAAGAAAAAGACGAAAATATAGTAGTTGATGTTGTGGAAAGATTACTTCAACATGTTAATGCAATAGATTCAAAATAGTTTTATAAGATAAACTTAAGATTTTTTTTACCAGCATTGAATATGGTTTGGTTTAGTGATCCAGGTGGAATTTTTAAGGAAATTTTTTTCTTTAATATAATTAAAAAAAGCAATTTTGGTTTGAAAAGGAAATAGATAATGATTTATTATTACAAAATTAA
>evgR000292c0g1_i01_Hydra
TACATCTCAACCAGTACTCCTGACACAAGTCAATAATTTTGATTGTTTAGATATATCAATTATTTCATTTTTTCGTGTTTGGTTTTTAGGCTTATCTGGGTGTATTTTTATGATTATTTCTGTTGAGCGATATTTTACCGTGTTTTATGATAATAAGATTTGTGGAGTCTTCATTAAAGATTCGTATTTCGTTGTATACATTATTTGTATTATATTTTTTACATTTGGTACGGCTATTTTATATGGAGTTGTCTATTCTACATCAAGTATGTATTTACAGTTTATTCTTTTCATTGGAACTGGGTGTTTAACACTAGCGACACTCTTTGTAATTCTGGCTGCAAATATTCTAATGCTAGTAAAAACTAAAGAAAAATTAAGAAGTACGTCGATTAGTATCCAGAAAAACGCTGAAATTGAGAATTATATCACAAAAACCTTGGTGATAATATCGCTCTCTCACGTAATGTTTTACACTCCGTGCCTCACAGCACAATATCAT
>evgR000325c0g1_i01_Hydra
AAGTAATTAAGTTTTATGTTCTAGTCAACAAACAACATGCCCGAAATACACAAATAATACAAATACGTCATAATAAACAAGCTATTATCCGTAATGAAATTATGGCATTTATTTTGCTAATGCAGTTTGGAAACTTTCTCCCACAAAATTTTCTAAGTGTCACCGAATATTCGGCTATTCGGCGGAGAGTCAAGCCGAATATTCAGTATTTTGTATTTGGCAAAATTACTATTCGTGGCATCTCTAATAATAGTGTTTGTTTTCAAAAGGTTAAAATATATATTAAAATAATGGAAGAGAATGTTTCCAAACAGTGTGTACTGTGTAGAAGACCAACCAAGACTGTCAAAATCAATTTTGTCA
>evgR000329c0g1_i01_Hydra
AAAAAAACATTTCGAAGTCGCAGTTTTAATTTATGTTGCACACTGTATCTTACTAATATTCGCCACCATCTTGAGTTTGCTGTGCAAGCCTGGTCACCGCTTTTAATGTCAGACATTGCCATTCTAGAGCAGGTCCAACACCGAGCAACAAAAACAATATCAACTATTAAATACCAGCTATACAAAGATCGACTTCAACGGCTTGGTTTAACAACACTTGAAGAACTCTGCAAAAGAGCAAATCTCATCGAGCAGTTCAAAATCACTCGTCAACTTGAACATGTCAGTTTTTTTTTTAAAAACTTTAAAAAAAGTAAAAACAAGTGCATTCTAAGAGGCCATAACTATAAACTAGAACGTCAGCTGATAAAAAACTGTGACGAGCGATATAAC
>evgR000338c0g1_i01_Hydra
GAATTGGACAACAAAATGGAAACTTCGGATGAAACTCGACAAATTAACTTAAAATGTAAAAAAAATATATGTCTATGTCGACAGCAAGAAAGACCATGCGAAGAATGCTATAGCGTTAATTATTCTATTGCTTGCTATGGAATCAATGATCCCTTTGTGGAGGAAAATAAATGCAACTATTGCATTATGGAAAAGATTTTTTCTAAGAATCAAGCCTTAAAACTAGATGATATATTTTATAAAGATACAAATGGATTTGCAACCATTTGCGCCATCACTCAAGCCGATCAAGATTTAAAGAGAAAATCGTTTTGGTCAAAAATTCATAAAACAATCCAAGAGGAAGTCCAAAGCATGGAAGAATGCGCATTCACAATTTGTG
>evgR000366c0g1_i02_Hydra
TTTAGTGCAAAAAGTTTGCTTATAGAAATATTTGTGAGTGCAATCCAGTTAAATAAAATGAAATACTAAAAAGTTTACAAAATGTCAGTGAAGAATCGACACTCCAAAAATTATGACTATTTGTTCAAGATTATATTAATTGGTGACTCTGGGGTTGGAAAAACATCTTTATTGGCAAAGTTTGTAGATGAAGAAGTTGTTCAATCTCATATATCAACCATTGGAATTGATTTTAAGATGAGATGTTTGGTCATAAGTGGAAAACAAGTCAAAGTGCAAATATGGGATACTGCAGGACAAGAGAGATACGAAACAATAACGACTCAGTATTACAGAAGAGCCCATGGAATTATTTTAACTTACGATGTAACAAGACACGAATCATTTGTGAATGTTCGAAAATGGCTTCGATATGTAGAGGAGTTTGCTGATGGAAATGTTAAACTAGTACTTCTTGGAAATAAAAGTGATTTGATAGATGCAAGAAAAGTAACAAAAGTTGAAGCTCAAGCTCTTGCTGAAGAGTTCAAAATACAATGGTTTGAAACAAGTGCCTACACAGGTGAAAATGTTGAAGATGCTTTTTTAATGATTACTCGTCAAATATATGTCGATGTTTTGCGCTCTGAAGAAGATTCGAAAATTACGGAAGAATTAAAAGGAAACCTCACTTCGTTTCCGACTCCGCTCGAAAATGATGCTCCAAAATGTACCTGTTAATTTTGATTTTTTAAACTTTTTTACCATTATTTAAATGTATTTATTGTTTTTATTACCGCCTGGTAAATTTATATTATATCTTTAATATTTAAAAAGTTTTCATAGCATTTCATTGCTGTTTTTTTCAATATTTATTTGCATATTCCAATGTATTTTTTTATCTTTTTTTTTTTTTTAAAGTTATGTTCCATTTTAATAAGTTTTTATGAGATTTTGTACTTCAAAGTGATTTTGTGTGCGTAGGTCAACAAAAGAAATTTAAGTAACTGTTTTTAAGCCTTTTTATGTGGATATTAAGTATTTCTTTTTTGTGTGTGGTTTTTA
>evgR000375c0g2_i01_Hydra
GTAACGAACGTACTCTGAAAAAGGCTATGGATACCTCTGAAAATGGTGATAACCTGCCCAGTGACGACATACCTTTGTCAAGTGAGGAATTGGTTTCGTCAACTTCTATACTTAAAAAAATCATAAAATTTGACCGCTTTGATTCATTTGCTGATTTTGAATCGAAGTTACTAGAGTACTGTGAAGAAAATAGTCACCCTATACACTATAGAAGTAGTCACAAGCTTAAGGACTTAATACCAGCTCACAAAGATAAACCAGTCAACAGAATTTGCATTGTTTTGCAAGCATGGGGGGTTAATCATCTGCTTGGACTGTTTGTCTTGATACTACTGCAACCAATACTGGAATGATTGGTGGTTCAATATACAGAAATAGTTCTTAAACATTTTTGGATGGCTGTAACTATTGAACTAACAAGTGGTCCTGAAAATGTTCTAATCAAAGGTCTAAAGGAAAAAATGGCATGACTTGAATATTGTAAACTGTGTCACCGCCCACTTCAAGTGGCAATATTACCGTGGATCTTGGTTGGAAAAGCAGGCATTTTTTGCAAAGAATCAGCTTAGGAAGATTGTTGAAACTAAAGTTTTTAAAAATTATCAGTCAAAAGAAAAGATTATCATGAACTAGCTGAGTTGGCCCTCATGTTCTTGGATCCAGAAATTAAACCTACCCACATTTACAAGCCTGGTGCAGTTCATCGTCCACGGTTTATGTGTGTAATATCCAACATAGTTGGTGGTAATATTAAGGGTCAACTGTATTAATAATATTAGTTATTATTTTTGGATAGTATATTGTTGTATAGTATAGTATATAGGGTCTGATTTGCATATATACTGAAAAAAATTAATTTCATTTCTAAATAAAATGCCTAATGTAATTGTATTGCT
>evgR000376c0g1_i01_Hydra
TCGACAATGTTGACGATGAAAGTGTTAGAAATATAAGAATGTACATTTCAAGACAATCAAGTTCATTTAACTTGATCACCTCTCAATGGAAATCATGGTCAGATAATGTATATCAGATGTTAATTGATGTTTTTTCTCCTGAAGAGGCTTTTAGTTACATAAAAAATAACATTGAAACAAACAACGAAGTACAACAAAAAGAGTTAATTGAAGAGCTTAGCTTTCATCCATTTGCCATCACACAGGCGATAAAGTATATCAACATACAAAACGTATCAATTGAAACTTATCTAACACTTTATAGATTGCATCCTACAGAACTTCTTGACAGCGAACACTGTCAAATCGAAAAACAATCAAAGTCCGCAATAAAGTCAATCAACTTATTTTTACTAAAATTAGAAAAAACCGAAACTACTCCATTTAATATATTAAATATTTTGTCTCA
>evgR000378c0g1_i01_Hydra
GATAAAATAATGAATTTAACTGAAGGATTTTATTACAGTCTTTCTTTGGTTCAAATAGTTCAATCAGACATTTTAAGTTTCTATCATGCATCCATTCAACCTGACTGGCAGTTGCAAGGGTGTTGCATACTATGCGTTTTTTTGGTTATACTCATAGTTATTATTAAATTAGAATGGGAGTGGTATGGATCAACTATAAGCAATCCTAATTCATTTGGAACTTCAAAAAATAACTACATTGACGAACAAGATGGTGAAATTGAAGCTTTTCCTGATGAAGATCCTTTAACATTTTTAAAGAAAACAAAATAATAATTTTGTAGTTAAAATTATATTTTAAAAAAAAA
>evgR000380c0g1_i01_Hydra
ATTATTAGCATAGGTATTACTAATGCAGTGAATAAAAGTGAGTTGTCGGCCATTGCTGGTGGAGAAAAAAATGTTTATATTGCTGATACCTTTGAAAAGCTTAAAGACAATAATTTTTTAAATGAAATCAAAACTAAGTTGTGTAAAACAGCATCAACCAGCTTGTCATTATCAGTGGTTTCAACTACAACTGCAAAACCTGCAGTTACTACACAAGCTACGGAGTCTGCCTCAACATCATCCATTAAGACAACACAGTTTGAATCCATAGAGACAACACAGTTTGCAGGAACAGAACTAACTGAGGGCAGGTCATTTGAGATGGATGTTGTATTTGCAATGGATT
>evgR000403c0g1_i01_Hydra
GTTTTATATTTATTATATGTTTTGCTCTGACCCAAGGTTGGTATTCAGCTGACTATACATTGCAACACATCATACATTGCTACATGCAATGCCATATATTGATACACACAATGCCACCTTATAAACATTTTATCTTTTTATCAGTAAGTCAAGAAATCATAGGAATATTGTATGCTAGAAAGCGAATTAAATACATCAAACTTAGGAAAAGATTTGCTATTATTGCTAAAGGCCCAATTACAAAATTATTTTTAAAAAGAATATTTAAAAAATGTGTGTGTGTGTGTGTGTGTAGTGACATTATCTGCAGGC
>evgR000410c0g2_i01_Hydra
TAATGATTCTGAATCTGATGGTAATTTTTTTATTATTTTGTATCAAAAAGATATATACTTACAACTATAAAAAATTGTTCTTACGTCAGTCAATAACAGGGTGTCTGCCAAATCAGGGAAAAGTCAGGAAATTCAGTTTTCTGCAAAAAAAGTCAGGGCATAATCAGGGAGATTTAGTTGAATTTAAAAAAAATCAGGGAAAATGGCTGTGGCAATCTCACATAACCAGTAAGTTGTCAGTTGTATATCATACATGTTACACAAATTTGTTTAGCTTTTTTTATTATGCCATTTTATTAATACTTTAAATGTAG
>evgR000420c0g1_i01_Hydra
CATTCTTCAAAGAAAATTGAAACAAACAGATAAGATGATGTTGTTCAAGTTTTATGGAGAATTTGATATAAAGTTGTATGATGAAGTAATTGTGTCGGAGTTAAACAAATATTTTTTTACAACAGTTGATGCACTTATAAATGAGGTTAATTTTTTAAATTTGCTACCATCAATCCAACAAAACTACTCTACCTCACTACTTACAAAGTATTTTACAAACAAATGGCGTAATCTTAATAGTGCAGAAGATAAATTGAGGTTTTGCTTAGATTGGGAGCCAGCCAAAGTATTTTTGCAGATTATAAAAATGGTAACCAATGATGATGCAGCTGAAATTATTAATGAGTATATATCTGTGATTCAAGATTTGTTTAAAAACATTAAGGACGGAAATATTCAAATTTCACTATTTACTTACTTATCTAAGAAAAAAATAACATTGTTTGAGCTAAGGAAAATTTTAGGTTTTGATATATGTGATAACATTGAAACTTGTTTTGCTGTAAGAACAAC
>evgR000427c0g1_i01_Hydra
CAATTATATCTCCTTTGCCACAAACTCCATTACCTGAGTCTGTATCACCACTTCCTATTTCTCCAACTATATTATTTCCACTTTTAACTAAAAGTTCTGCGTTGTTACAATTTGAAGATTCATCTGTATTTGCTCTAAAACCCCAAATAATACAAACAGCACATAAAATCATTACTGGTTTAAATTTTGAAGAATCTACCTTTCAATGTAATATTGTGAAACCAAAAGTAAAATGTGTGTCATTTGCTGCAAAGCGTGCACTATTGCTCAATGATTTAAATAATTTAAAACACAAAAATGCAAAAACTGAAAATCAAAATTGCCGATCCTCAACCATAGTTACTACAGCTTCGACCATAGTTGCTACATCTGTAACCATAGTTACTACATCTTCAACCATAGTTCCTATCGCTTCAAACATAGTTACTACAACTTCACCCATAATTACTACAGCTTCAACCATAGTTATTAAAGATTCTAGTACTGCCACAATTAATTTAGTAAAAACAAACTTTAATAATGTATCTCATGATAAAGAAGTTGTTGATGAAAATGATCTAAAGAACGTAAAAACTATTATGACTTTTGAGAAGAAAAATATGAAACGAAAACATTCACTTGATGAAAACTTATGCAAAAATGCAAAAATTAGTAAAAATAGTTTAACTGATACTTTTAAACATCCTTTAGAGAATTTAAATGATGTATTGCAATTTTTAAAACAATTTTCAGAAAAGTCTTTAAATAAACAACATCTTGTTGCAGCATTGAGTAAGAAAGTAAATACCAGTGCAGCCTCTCTTTCAAAAGCTATAGTAAAACTTGTTGTCTCTTGTGAAATATTTTTGTTGCCAGTTGC
>evgR000431c0g2_i01_Hydra
TTAGTGCAAAAAGGTTTTTTTGGAAGGGAAATGTTTTTGTTTATAAATATTTTATTATGCTTTTGTCGTGTTGTTGAACTACTAAACTGCGATAGTCTACTGCCTGGTCAATATTTGTGTGATCCTGCTGAAATTGACTTTGATACTCAAGCTGAAAAAGAGTGTCAACCTAACAAAACGGTCCAGGTATGGTGTAAAATTGCTCCTGGAATAATGTGCGATGGAATGTCATTCTCTAATACAAAATCCAATTCAACTGGGTTTTATAAGAAAAAATCATGTCGATATGTTAAAGGAAAATCATTTAAGACAGCTATGCTGTTATCAATATTTCTTGGTGTATTTGGAATTGATCGTATTTATTTAGGGTATCCAGCAATTGGACTTTTCAAGTTTTGTACACTTGGTTTTTTCATGATATTTCAGTTTGTTGATGTTATTTTGTTAGCTACACAAATTCTTAAGCCAGCTGATGGTTCTGACTTTTATATGGATTATTTTGGCCATAGATTAATTCATATTGCAACAGATAATGAAACCATATGGTACTAATAAATACCTAATATCAAAGAAGAAAGTATATGTACTTTTAAGTTTATGAATACCACTATTTATTGATAAATTTATGTACTTTAGTGGATGCCATTATTTATTGCTGGTATTTTCTGTGTTCATATGATGGTTTTATAATATGTCAGCAAATCCAAACAAAGAAGAAGAGAATCATTAATGTTAATATTGTTAATAATAATGTTATTATAATAAAAAAA
>evgR000433c0g1_i01_Hydra
AATGGAGGTTGCATCAGAAGAGTCAAAAAAATTAAGCACTGCGTTTTCAGAAGATTCTGTAATATCTAATACTTTAAAAAATGTTACATCTAAAACCGAAAATGAGAGAGTTTCCAAAATATTAGACGATTCATCAGACAATTCTTTAAAATCTCAAAAATGTAGAAACTCAACAAATTCATTAGAGAACATTATTTCATATCCATCTTCGATTACATTAAGTTCTTCAAGTAATATTTATATATCACTTGTTGATCTACTTCAAAAAAAAAGCCGAAATAACAGCACAAATAAAAGCACAGTATTGGAGACTATTGTTCCTCTAAAAGAACGTTTGAATTCAGAGGCAAATAACATCAATAAGCAAAATGACGTAACAACAGAAAATGAAGATATCATTATGGAGGAGAGTATTTACAAAGAATATTCAGATGAAAATCTCTTAAGACATGGTCTTGCTGACTGTTCTGTTGAAAAAATTATGCCTATACCTCCTCACCATGCTGTTGCTAGTGGAAAACTTGACTCTGCAGCTGCAGTACTTGAGTATAAA
>evgR000434c0g1_i01_Hydra
GTTTACACAGAAAAAAAAATTGAATTATTACAGAGATGCCGCATGGATTTGTCGAGAACGAGAAAAAATATATTTTTGTGAGCTCTATAAAAAACGTATTCAACACGTTAAAAAAAACAACCAGATTCAATACTCACAGGAGTTATGGAAAAAAGTAAAAAATCATCCTTGTGTGAAAAAGAGTAAACAATTATGGATCAATCATGTCATTCTGGGGAATTTATGTTATGGATCAATCTGGATCAACAATTATGGATCAATCTTGGGAAATGGTTTTTCACTACCAAGCAAATATAAAAAAGATTTTCTATAG
>evgR000436c0g1_i01_Hydra
ACAGAATCAGTTTGTCAATTAATTCATCAACTTGCATGAGGTCTAAAATCAGTTTGATATTGCCAAATGTTTCAGGGGTATTTTCAGAGATTGCTACAATTAGTTGCTTTTTGACACCTGTGCTTTTAAAATGTTCACTTGAAGCCGACTTAATTGACTTTTTTATTGGACTTTGTTGTTCTGTTTGTTATTTAGAAATTAGACTCAAACTAGCTTTGAAAAAGAATCCTCCACCATCAAGGCCCAGTTTCACAGTCTCCGAGCTCAACAAATCTTTTGAAACTGTGATGTTTTCCTTCAGGGTTTTTAACACAAATCTCATTATAATTTG
>evgR000437c0g1_i01_Hydra
AACAATCTTAATTATTCTTTGTTGCAGCATATTGAATTTAAAGATGTTTTTACGAAGAACACGTTCCTTCCAACCTTTTAATCAGAAATCAATCGAAAAAGAAGAGAGCTTAATCGAAAAATTGCGTATTGCTACATTTGGCTACGGTGGAGTGGGTAAAACTTCGCTAATAAAGAGATTTTTATACGACGAGTTTAGAGAAGAGTATTGCGAAACGATTGAAGACGACTACAGACAGGTTCTTGAATACAACGACATAACATGCGATGTAACGATTCTAGATACGTCTGGAAACCACCAGTTTCCAGCCATGAGGAAATTAGCGATTGAAAGTTGCCATGGCTTTATTTTGGTATACTCAATTGATTGTCAAAAATCATTTGATGAAGTGAAGCGTTTATACAATATAATTATCGATATAAAAAAAACTCCAAACGTTCCAATTATATTAGTTGGAAATAAATCCGATAGTCATTGCCGGGAAGTTCCAAACGACGACGCCTACATCTTGATAAACGCTATGGGAAACAAATGCGAGTTTATTGAAGCATCAGCAAAATTTAATTTAAATACTAAATTAGTTTTTTATGACTTAATGCGTTTAATTTCTGAAGAGAAAAATGAAATTCTAGAATTAGAACTTATAAACAAAAACCGATCTAGATCCCGCATATCGAGTTTACGAGCCTCGTTTAGCCACGTTATTAAACTTTAAAGCCCAAAACAAAAGATTTACTTTAAAAAAAAAATGAAGTTTTAATAAAGTTATTAAACAGTAACATGTCTGGACATCTTTTACTCGTTGAAATTTATGAGTATGGAATGCAATTTGTAATTTTA
>evgR000467c0g1_i01_Hydra
TCAAAAAATATATGAATGGTCAGATGGTACACCTTTTTCATACAACAATTGGGATAGTGGTGAACCTTCTGGTGGAAACGAGAACTGTGTAATCATATGGAAGTTGGGGGTTTGGAATGATGTTTTTTGTGATAATTCATATGCATATATTTGTAAAAAGAAAGCTTCTCCAACTACACCTCCACCTGGACCTACACCTGTACCTGAACCAGGACCTTGTGTGATTGCGGCTTTTCAAGCAAAACAAAATGCTTTGGGTAAAGTTGGAGTCTTTATACCAGATTGTGACCAAAACGGAAACTATAAACCTTTGCAAGTTAATCCATCTACTGGTCAAAAATGGTGTGTTGATGTGAAAACAGGT
>evgR000491c0g1_i01_Hydra
CAATGTCCCTTACCAAGAACGCTAAGAGTAACATCTTGGACTTGACTCCAACTGATGTCCAACAATTGTTGGCTTGTGAATGCCACAAGGGTACCAAGAATTTGGAAACCGACATGCAAAAGTATGTTCACGGAAGAAGCCAAAAGGACGGTACTCATGTCATTAACGTTGCTAAGACTCACGAAAAGTTGATGCTCGCTGCTAGAGTCCTTGTTACCATTGAAAACCCAAAGGATATCTGTGCTATTTCCACCAAGCAATTTGGTCATAGAGCTGTCCTCAAGTTCGGTTCTTACACTGGTGCTAACTATTTGGCTGGTAAATTCACCCCTGGTACATTCACCAATCAAGTTCAATCCAAATTCATGGAACCAAGAGTTTTGATTGTTTCTGATCCAAGAAGCGATTATCAAGCTATCAAGGAAGCTTCTAAGGCTAACATCCCAGTCATTGCTTTCGCTGATACTGATTCTCCACTCAAGTTTGTTGATATTGCTATCCCAGTTAACAACAAGAATAAGAATTCTATTGCTTTGATGTACTGGATGTTGGCTAGAGAAGTCCTCAGATTGAAGGGTGTCGTCTCCAGAAAGAAGGAATGGGACGTCAAGCCAGACTTGTTCTTGCACAGAGATGTCGATGAAAAGAAGGAAGAAAGAGAAACCAAGGAAAGTCAAGAAACCAAGGTTCAAGCTGTTGTTGCTACTGAAGGTGCTGAAGAAGCTGAAGAATACGAAGGTGAAGGTGGTGCTACTGCTGAATGGGGAAATGATCAATAAGTTCTCAACTCTTAATTATATAAA
>evgR000500c0g1_i01_Hydra
AATTTCTTTTGTTGAAAAATGTTGCCTTTTCAATTTTATACACCAATTAATGTAATAATTTTTATCATGGTTATTATGTTAGTGAAATCGAAGTTCCGTGAAACAACTGCAGAAATAATAATTACTAGTCAAGAATGGGCATCAACGCCATTTTTAAATGTAACTGTAGAAACATCTGCAACTGTAAAGCAATCATCATTTGTAGAAACTTTACAAGTATTTAGCTCAACGGTTAAGCAAAGTTCTTACGTAACATCACCAACTAAAACAGAAACTCTTGATTCATTATTAAAATGGTTTCTCAAATTTGACTTATCAGCTAAAATAGAAAAACCGTTCAACGAAAATCTTAGAGACTCAAAATCAAAGGATTTTTTTAATTTATCTACACAAATAATTAATGACTTTTCTGAAAATCTTCAGCCAAATCCACCTGTTGAGATTATAATTCACAGTTTCAGTAATGG
>evgR000509c0g1_i01_Hydra
TTCAAATACAAAAATAATACATAAATAAAGCATTCCTATACGACACAGAAAAGTAAAATAACATGACATCCATCACCTTGGTAATATCATTTGCTGTTTTGGGAATCATTACGTCAGTCCAATCGCTTTGCAAAACATCATACACTGAATGGAACTCAGAAGGCGGAGGTAACATATTCTATCTTGATCGTCATAACCTAGCTTGCGATCGAGGTTTTGCTCTTAACCAATTTACAGTCCAAAGAGATGAAACAAAAGGAAACTTTCGTTACGCTGGCGAGTGTTGTTCTCCCCCAAAATCATTCGTCAACCGCTTCTACACAAATCCTTATACAATTGTAGTAAATGACCAACCAATTTATCTTGATCGACAAATTGTAGCATGCTATTCAAATTATATTACCAGTTTCGGACTAATAAGATCAAATAGTCTAATATCGTATCATTTCTCCTGCGGTGAATCCTCGGAACCAAAATCATGCTACGAGGGTAGTACCAATTGGGAGCCTGATGGTACGGCATACCCTTTCGGTATACCTTATTCTTTGAATAACTTAAAGGTCGAATGCAGAAAAGATTACTTTATTACTAAATTCCAATTAATCCGAAGCCCGAATCAAATAGAATGGAAATATGTTATTAGTTGTTGCAGTTGAATATTGAAGTAAGTGTTACATTCATATATGAATATGAAAAAACACAGAGGCAAAAAACAAACACTTGAAGAACAGTC
>evgR000565c0g1_i01_Hydra
TGGATGCTTTGAAAATATTTTAAACTACTGCCGTACTGGCAAGCTTCATTGTCCAAATGATGTATGCGGACCGCTGTTTGAAGAGGAACTTGCATTCTGGGGAATTGAAGAGTTAAACATGCAGCCATGCTGCTGGGCAACGTACAGCCAATATCGCGATGTAAGCAAAAACTTAAAATTTATACATGAAGGAAGAAAAAATGTAACCGAAAAAGTGCAATTCAAAAGCAAAGAAGAAAATATTTGTCACAAGGGTTTTCTAAAAAACATTTTTAATACAATATGGAAGTTTTTGGAAGTTCCACAAAAAAACTTTTTGACAAAG
>evgR000575c0g2_i01_Hydra
TATACTGATAAATAACTTCAGTTTGAATTCACTTAAAAGTTACTCTGTACCATGCCTTAGTTATATTGAGAATGAAAGAAAAGAGTTGTTTCATATTAAGAAACAGCAATTCAAAAATCTTGAACTTTTTTTTACAATTACTGATTATAATAAAGTCAACGATGGCGCCGAATTTCTTTTAGATGTTACGAAAGAACATGAAAGAGATGAAAGTATTTCAATGGAAGAAAAATGCCATTGCAAATAAGTGATAACACTGAAAATTTCAAAAAGAGAACTATTAGAAGAAACGTGTACAGCTGATAGATCAATATGCTACTGTTCAAGTCATATGGATCGAGTTAATTGCAATCAGTTTGAGAAATTAAAGATATTCAATGTAGATTACAATGAGTTTGACAATTTAAAGATTGAAAAACTACCTAGTGATGTAATAAACTCGCTTGCACGTGACTTACCTAAAGATCGGAGAGAACTTGCTTGTTTCTTGGGAATAAACAATACAGAAATAGAAACAAACCAAGAACAAGCTTTTAAAATTTTAAATAGTTGGTGTCAAAATAATCCCTTTAAAGAATGGAAAGATATAAAATCTAAATTGATTTTTTTTAAACGAAGAGATGTTATCAGTAAATGCAAAAAAAAAAAA
>evgR000577c0g1_i01_Hydra
AATTTTTACTGCTACAGAGATGTTTTTACTGCTATAGATTGTTTAACTTTAACTACTTTAATGGTTTCAAGCCGAAAGTCTTCACTTGCTACAAGAAGAGGAACAGTTTTTTCTGAAGATTTTTATCCGACTAATCATTTATTTGTTTTAAAGCCTCGCAACCCTCTTCGCAGAGCATGTGTTAAAATTTGTTCATCTAGAATTTTTGAATCTCTTATAATGCTTGTCATAGCTGGAAACTGTGTTATTATGGCTCTAAATGCTCCTTTGCCTAACGATGATAAGTCAAACCTTAACATTAAGCTGGAGTCACTCGACAAGTATCTGCTCGGAATATATATAACAGAAGCTCTTCTAAAGATTGTCTCTCAAGGTTTTATTTTACACCCATATTCATATATGCGGATTCCTTGGAACATTCTTGATTTTGTCGTCATTATTACGGGTATTCTACCTTACGTTGGTTTGGGAAACAGCGGACCAACTAAAGTTATTAAGGCAGCG
>evgR000586c0g1_i01_Hydra
TTTGTTGCTGAATCTGAAACTGATACAGTTGACAATAAGGAAGGTGGTGGTATTCAATTGGTTGAATTTAAGAGATGGTTCATGGATTATTTAAATAGAGATCCAACTGATTTGTGTTGCCTCAGAAGATTGAAAATTCCATCCATTGAAAATAGACCAAAAGATGAAGTCATCTCTGAAACATTCCCAAATCTCGTTGACTATCTCAAAGTTGCCCACACTAAAAAGTATGAAACCTCAAAATCTGAACTCGTAAAGTGTGTCATTAAGAGAAATAAGAAATCAGACGATTCCAATGTTTTCTGTTCTGAATTTGTTGCTGAATGTTATGTCAAGATGAATTTGCTTCCATCCACAACAATTACTTGTAATTATGGTCCTCGTGATTTCAGTACCGAGAGTAATTTGGTCAACACAGTACTATTGAAGGGAGCTAGTTTGACTCACGAGAAGAGAGTGAGAGTTAGAGAATGGGATGAAGAACACAAATAGCC
>evgR000600c0g1_i02_Hydra
TAAATTTTTTATAGCATTTAAAATTTTGTCATGGCTCGTTTAGACTTAAGCATGGCGGAAAACTGTCGAGATCCGTCTACACATGTCTCGAATACTGATCCAGAGCAAATGGCTTCTGATGCCGAGGGAGTTTGGAGTCCAGACATTGAGCAGAGTTTTCAAGAGGCTTTAGCTATATATCCTCCATGTGGAAGAAGAAAAATAATTCTTTCTGATGAAGGAAAAATGTATGGAAGGAATGAACTTATAGCAAGATATATAAAATTACGTACGGGAAAAACACGTTCCAGAAAACAGGTATCTAGTCATATTCAGGTTTTGGCTAGAAGAAAGGATCCTCATGTTAAAGATAAAGCTGGTATTCATCCTATGAATTCAATGACATCATCTCAGATTGCATCTGTTAGTGCTATACACTCAAAGCTTGGTCTTCAAGGTGTTGATTCAGTTGCAGTTAAACGAGAAATGAATTTAAGTCCACCTCTTGGGTATTGGGCACCTGGTTTGCCACAACCTGGACTTCCAATTCCTCCACCACCTATTGGTTTTCCATATACTTCTGCAGGGGCTTATTATGCAAATGCTATTACACATGCAACATCTATTTCACAAGCTGGAAATTTAATTCGATCTTCTAATGCTCCGCCTGGCAACTCTTCTTCGCCAACTACTCATCACATGACTAGTTCTTTACCACATGGTTCTTTACCACATGGTTCTTCCAACCTTCATGTTAATCACAGCTCTTCGTGGCAATCTCGAGTATCTACGACACAAATGCCTCTGCGCTTAATAGATTTTTCTGCTTATATTGACCAACAACGACTTGAACAACCAGAAACGTACCACAAACATCTGTTTGTTCACATTGGTTCACAAAGAAGTTTTGAAGACCCAAACTTAGAAGCCATTGACATTCGACAAATATATGATAAATTCCCAGAAAAAAAAGGGGGACTAAAAGAATTTTACGATAAAGGCCCACAACATCTGTTTTTTCTTGTAAAATTTTGGGCGGATTTAAATACTAGCATTCCTGACGATGCTGGCTCATTTTATGGTGTATCTACAACATATGAATCATCTGAAAATATGACAGTCACTTGCTCAACAAAAGTTTGTTCGTTTGGTAAGCAAGTTGTTGAGAAAGTTGAAACTGAATATCCTCGCTACGAAAATGGACGCTTTGTTTATCGCATACAGAGATCCCCTATGTGTGAATACATGATAAACTTTATTAGAAAACTCAAACATCTTCCTGAAAAGTTTATGATGAATTCAGTTCTCGAAAATTTCACTATTCTTCAAGTTGTAAGTAATCGAGATACTCAAGAAACACTTCTTTGTCTTGCTTTTGTATTTGAAATATCATCCAGCGAACATGGTGCGCAGCATCACATATTTAAATTAGTCCGGGACTGATATAGTATGCTGAATGTTTGAAACTTTGTAAACACGTGACCGAACTTTCAGCCAATCAAACTTGTAAATATTATTCATCAAATGTTTTTTAATCCTATTTCTTATCAGATTTTTAGCTTTTTATTTTTGTAAAACTAGAATTATTTGTCAAAAGATTTAACTTCATTATTATATTTTTACCAGGTAAAAAAAGAATTCTTTCTTTAATTTTTTCATAGTTTTATGAAAGGTCTGTTATTTTTGTAGAGCACGTATTTTTCAAAATGTTTGTGTTTATTTATCTCTTTTTAAAGAGTTCCAACTTTGTTTGTAAAGTTGAAAAAAT
>evgR000606c0g1_i01_Hydra
AATTTTATCCATTGCTTTCCTTTCATTGCTTTCTTTTACTACAATAGCACTAAACGGTGTAAGCCTAGTTGTTATAAAAAAATCAAAGAAAATGTTAAGCAGACCATCAATACATTTCATTATCAATCTATTGATAGTAGATTTGTTACAAGGGTTGTTTGTAATTCCAATCTATGCCCTTAAAAAACAAAGCATTCAAAGCAAATTTTGGGATAGTTTTATATGTAATTCTTTTCGATTTTTATATATGTTAACTTATTATATGTCAATATTTTGTGTTCTACTTATTGCGTCCGATCGATACATTGC
>evgR000609c0g1_i01_Hydra
ATTAATAATACCAAATCTAAACGTTTTTTCAATTCTTTTCGCCATTCCTACTGTTGCTGCAGTTGTTTGTAACTTTTTTGTGGTTATTATTATCATCAAGATGCAAAAAAGACCGGTATCTAAGTATCTTTTGCTGTCTCTATCTATTTCTGATTTGCTTGTTGGCGTGATACTTGGCCCACTTACCTTGACACAAGTCTTAGATACTAGCCTGCTATCAAACTGCACACTGCATTTCATTCGTGGTTATGTAATAGTTTTACTTGTTGGATCATCTTTGTCAACATTAGCAGTGATAGCATACGATAGATATTTATTACTGACTAAGCTTGCTAATTATAATCGACATATGAGTAAAAAAAAAAGTTTTTTACTGATAGGATTTTCCTGGATTTTTCCAGGATTGGTTCCTATAGTCAGGACATATAATATGACACTTTACGTCGTTCTGC
>evgR000626c0g1_i01_Hydra
CCACATGGCCAATAACTAATCTCAACAGACTTATGAAAATTGTTTTGACTTCATGGATTGTGGTAAGAAGTGGTTTGTATACTGAATCTTTTCACCCAATTAGATCTGTCAAATTATCAGCATTATTGTTTGTGCATAGGTTTTTTGAATCTTCTTCAAAATGGGATTTCATTCATTCAAATCAAAATTACCATCTCCTTTCCCTCTTATCTCTAGCATTTTTTAGACTCCAAACTGGGGCACAAAAGAGCCTGAATAACGTATCAAGTAAATGCAAACAATGCAGATCTCTTTACAGCTATCATTACTATTGTAACAATCCCTTTTTTATATTTTAGTTGTTTTCATTAAAGCAAAATATCCCGAGATCCATCAAACCAGGAGTTTTTAGCTTTGAAACTTGCAAGGAAATTGTACATCAACTATAACTTAAATAGTTTAACCATGTTGGCTATAGGCGTAGGTTTGTCCAGTCGAGTTCATTCAGC
>evgR000627c0g1_i01_Hydra
TGGTCCTAGTCAATTAAATATAAATGAAGAAAACGAAACGTTGAAGTTGAGTTGGAAGGAACCTGATTCTCCAGTTTCAATTCTAAGATATAAAGTAAGCTTCCAATCACTAAAGCCATACAACAATTCATTTCTTTTTGCGGGAACAATTGGAACAGTTACTTCTAAAATTGCTATCGAAGTTGACTTTCATGCAGCTATCTTCATCATATCTGTAGATGTTGTGTACGATGAAAATTATTTTGTCAGTCAAAGTATACAGTATTATTCCAACCCATATTCACCTCCAGTACCAGTTTATAAATTGTTAAAATTGTTTGACAACTACACTGAAGTTTATGAATTCCAATTTTATAGTGTATCCGATATTAATGGACCTGTTAGTTTTTATGAGATCATTATTGCATATGAGAACATATCCTCAATGAATATGGAAACGCT
>evgR000652c0g1_i01_Hydra
ACTTTATATAAGGCTATGGACATTGGTGCCATTCCAAGATTTATTCTCTTTTTCATTGGTTATGGTGTTGCCATTTTGTACTGTGCTCTCGGTGTTGCTGGTTATTTGACATATGGTTTCAGTGGTATTGTCACTGCTATTTATTATTTCCCAACCACTACTACTGGTAGTATTCCTGGATTTGTCTGTAACTTGGTTATGGCTGTCATTTGGTTTGCTTTGATGTGTAACTTTATTGTTATTTTCATTTTGGTTATCAAGGTCTTCAGAGCTCTCAAGGGATCATTCGGCAAGATTAAGGAATATGGTGCTGGTTTAGTTCAAAGTGGTGCTGTATCTGCCATAGGTTCAGCTGTTAAAAGCTCATTGACAGGTGGTAACAAGAGCGAGCAAGTTTAAGTTATCAAAAAATAACAAATGTATTTATCATGACGGCAAATACATCTCGTATATAATTATCTATTTT
>evgR000654c0g1_i01_Hydra
GGTCGTCGTACACGGCCATCTTTCTTTAGCATCCTCGAGTGGAAGGCCGCAGGATGAAGTGTCTCGGCGAATTAAAGGAATACCGAATCATTGGAAGGCGTATACCAAATGCCAAGAATCCTCAACCACCTCTTTACCGTATGAGGATATTCTGTTCAGATGTTGTATCTGCTAAATCAAGATATTGGTATTTTATGAAAAAATTGAAGAAACTTAAAAAAGCTGTTGGTGAAATAGTTCAATGCTCTGAAATCTTTGATAAAAGCCCAACAACAGTTAAAAATTTTGGTATATGGCTGCGTTACAATTCTCGAAGTGGTACACATAATATGTATAGAGAATATCGTGATGTTACCACAACTGGTGCCGTAACACAGTGTTACCAAGATATGGCTGCCCGTCATCGTGCACGTGCTAGTTCCATACAAATATTAAAAGTTGAAACTGTTGAATCAAAAAATTGTAAACGACCTCATGTGAAGCAAATGCATAACTCAAAGATGCGTTTCCCTCTTCCTCACAGAGTATTGAAGTCAAGTTTCCGTACTACCTTCCAAGCTCGCAGACCTCATACTTTCCTGTAATTTTTATGAAAGTAAATTAACAGACAATATTTTTGTTTTTACTTGTTATGTCGGAGTAAATGTGGAATCCCGTTAATTTGGACTCTGAAGGGAAATATATAAATTATTAGTCTTACTGAAAAAAAAAAA
>evgR000657c0g2_i01_Hydra
CTTTTAATTTCATAGTCCTAAGTTGAAAAGTTTACCGCATACGTATATATACTTTTCCATTTATTACTTATCAGTTTCAGTCATATATAGAAGTATACTTTTCTGTTGAGTATACTTTTGTAGTTGCCATCAAATTTAAGAAAACCGCGGCTATAAACACATGCTTTCAAAATTAGATACCAGTCTTTAAAAACTCAATTGAATAACGCGTTTCCCTGATAAACACCAAAACATTCGGAAACAATCGAGCGATGCAATACTAAAACCGGCGTAGGTATTACAAGCATGTGTGTCAAGGCATATAGTTTTATAATTATAATATTAACAATAAAAATAACAATTCTTCTTCAACTTGTTCCAAGTATTTATGGGAAATGTGGATGTCATAAAGCTTCAGGACAAGGATTCTTTGCACAAGAGCGTCAAGTTATAAATAATTTTGAGCCCTTATCAAAGAACATTCATGATGGAAGTCCTAATGCTGCGTCTTTTCAATACTCAGCACCAAATTTTAAAATACTTCTTTTTGAGCCAACATTTCTTGATTTTAAAGATCAACCTGTTGGAATGCCTGATGTGCGATCAATTATACTCTCTAATCCAAGTGATAAAAATGATATTGAGATTGCGGCTGTCATTGTGCATCCTCCATTTCATTCATCAAAGTTTCAAAAAATAGTTCTCGCCCCTTTCAAAAATGTAACTATTGATTTGGTATTCTTAGCTACAATTTTAGGGAATGTAGAAAACACTGTTTATATATATACTTCAAAAGGAAATTTTCCTTATCAGGTATTTGGTGTTGGGATAAAGAATCCATACAGATTACGCTCTTATGTATCAGCACGGATACCAGTCAATGCTGTATTTTCTCCTTATATAAATATGTATAATCCATATAGTAATTCTATTCAAATTAATGAAATGTATTCAAGTGGGAATGACCTGCATTTGGATCCACTATCAAATAGCAACTACAGTAGTGTAAGCAAATTATGGGAAATACAGCCTTATGAAACAAAATCTATTATGAAAGCCACTTACCATTCAAAAGAAGAAGGACATTCTTCTCGCTTCATTCGTATTGTTGTAGGTCCACCGGCTCCTTCTCATATAATTATATTGCCTTTCGAAATTAGTGTATCAAGCAAACATGGATTATATACAAGTATCGATATGCTAGATTTTGGAACTCTGAGAACAATGGATGAACCAAAGTCTCTTAATCTCAATGTTATTAATTATGGCAACAAATCTTTGCAAATTACGTCTATACAAGTGGTTCCTCCGAATAGTGCTGTTAACATACAATTTACTCCTCTTGTACTGAAGCCTACGAAGAAGTATACAAAAATAGGAATAGTTAGTTTTTTAGCTTTAAATTCAACACATAGAAGACAGAATAGTGGAAAAATAGTCGTATCTACTGCAGATGAATCTGTAAAATTAGAACTCCAGTACCATGCTGATGTTTTATATGGGACATTGGCATATTCTTTTGGTAATACATCATTTTTTACTGGAAAATCCCCCTCTTCTCAGCCATTAGCAATCACAAATACGTTTAATGTATCTCTTGTCATATATAATGCAACACTTCCTCCTGAAATTCAAGATATATTTTATATTTCTAATTTTGAGCCACCAGTGCTAATACCACCTGGAATACTGCTCTCTCCACTTACGATAAATTTTGTAGCAAACCATTCATTGCTATCAATTTCTTCTGTTTTACGACTATATACAAATGCTTCTATATTCACTATACCAGTCAGCTGCTATAATGGTAAACTTGAGTACCACGTTCAAAGTACAAGCTCAAACAAAAGTATACTTGATTATGGCACTGTTGGCATCTATGAAAATAGAAGTTTACTCTTTACTATTGAAAACAATAATCCTATAGAGGTATTGGTTAAAGAATATAGAACTGATTTTGAATTTGGTCGTTTAAGACTTCTTAATGTCAAAAGTTCCACAAAGATAAACAATAAAATAAATATTGAAAATAATACAGTGTATTCTGAACAGAAATGGGATATGCACGACTTTGTTTTAAAACCAAGTTTTGCTGCTACTTTTACGCTTGATACAACTGCTACTCAAAAAGAAGGAATCTTTCATGGAGAAGTAGTAATTGAAACAACATACGAGAACATCACAATACCAGTGTATGCAAAAATGGTTAGAGGTGAGCTTTTGGCAAGACCCAAGAAAATAAAGATAGACAAAGCTTTTCCGGGGCGTTCTGAAAATTATCCCTTATCCGTAGAATCAACCTTTGATTATCCAATAAGGTTAAAAAATATAACCATATATCCTCCAGATTTAAGGTTTGAACTGGTGCTTCCAGATTTATTACCTGAAATTTTTCCAAAAGAAAAGACTCATCTTGGTTGGTTGAAATTTGATCCATTTTATGGTGATATAAAGCAGTGTTACACTTGCATTTGTGAAATTGATCCTGCGTGTGAGCAATGGCATCATAGTATTCAATTACCTTTAAATGCTTGGGAGATGGACTTTAATTTATTAGAAAAGCTTAGAAGAAAATGGGATAATTTTGAAAATATTCACAAATCAAGCTTTAATACATCCATAGTACTTGATTCCTCAATAGTTAAAAGTTACACTGTTCCGATCCAGGTATCATTGGCATGGCCTTCTTTAGTTGATCAATCAGTTAAATTTCCATGTACTCATGTTGGAAACTATTCTTTTGAAGATATCTTTATTACAAATCCATCAAATCATCCTTTAGTTGTGCAGGTCATTACTTTGTTAAATTACCCTCAACCTGATGGGGGATTGGATCTGCTATCTGACAGATTAATTATGGATTCGTTTTCACTAGATTTAAATGGACAATCAAACTTTTTTATACCAGAAATTAAGGATGGAAATCAAGACCATAAAGCAATTCATTCTGTGCTAGGTGTTTACCCATCACCAAATAGTTTAACAATGTTGCTTGAGCCCAGGCAAAAAAAATCATTTAAAGTGGGTTTTATTCCAGTTGATGAAACATTGAAAACTTCAATCTTAGTTATTCGAAATAATTTAACAGTTCTTGACTTGGTAATAGTTAGTGGCCAAGGTGCACAAACGTACTTTAGCATTAATGGACATTCACCAGGAGATAAGAATTCTATTTTGCATTTTGAAATAAAGCCTGTTCACCTAGAAGACTGTAAAAAGTCAACTCCTAAAGCTCGTTTATATCCTTCATTTACTGTGAAACGATCATTTACAGCTACTAACAACGGTCAACTTCCAGTTCATATTGTTTTTATGAATATTAACAGTTATGAATGTGAAGGCTTTGGATTTCGTATTATAAATTGTGAACCTTTTGTTCTTACACCAAACTCTTCTCATAAGATTGACATATCTTTCTCTCCTGACTTTACAACTTCTCGTGTTGCAAGAACATTGAAAATAGTTACTTCTATTGGTCAAACAATGGATTTTGCTCTTCTAGCGACTCTTCCTCATCATTTACTGCCTTTATGTGCTGATGCACTTCCTCGTCCATTTTGGGAGCCATATTTGCATGTTGTGGCAACTGTTGTTATGTCTGCTATATTCATTTTCATAATTTTCTTTGCTTATTTTGATGCTCAGAAGTATGTAGTTCAGTGTACTTTTACTGCTGGTCGTAGTTCTACTATGGAAAAAAATATTGATCTATATACTCCAGGAAAAGTATTTGATTTAAATGCTATAGCTGGAGTTAAAGTCAGAATAACTGATAAAAAAGATAAATATAATGAAAGTAAGTTACATCAGCGAGCTTCTAAATCAAACAGTTGCCCTGTGTCTAAAGTTAATAACCAACCAGTTTTAAAGCGCAGTGATTCTATAACATCTATATCATCTTGTACTCGAGAAAGTTCTACTCAATTTTCGGACTCTAGTAATTCTTCATCTCGTAAAAATTCAAATACGAACAGTCCACAGCCATATATGTTGGAATTAAAGCCAGAATCAAAGATCGAAAATAAACGTACTAAAAGAAAAATAGTTGATTTAAATAAAAGCCAAACTAAGTGTGAGTTTATACCCAGTGATCCTGTTATTATTGCAGAAGAAATAAATGGCTCCTGGGATCAGAATCTAGTTGACAAAACAATAGTTGACCAAAAAAAAAA
>evgR000693c0g1_i01_Hydra
ATTTACCAGACTCTTTAAAAGATTCTTTACCAGACTCTTTAAAGCTAGAAATAGATTCCAATTTAACAGGTTCTTCGAATAAAGAACCAATTTACATTTTAACAGACTCTTTGAAACATGGAGTATCTTTATCAGATACATTATCAGATAATAATAAAAGTTTTGATGTTGTAACTTTGCCAGAACTAAATTTGACTAATGTTCATATACCATCGCATACACAAACAGTTGTTTCTAGACATTGTTTTTTAGATGGTTTAAAATTAGATATAGATAAGTCAGATCTAATAGACTGTTTAAAAAAGCATCAGGATCAATATAGTGATCTCCATACAAAGAATGAAACCAATATAGATAACAATCCTAATGTAGATACAAATACTGAAATTGTGAGTGACTTGATTAAGTTTTTACTAGATAAAGTATGTCAAAATCATTTTTACAAGAAAAATATTTTTTGTATGGCTTCCAACAAAGCTTGCAAG
>evgR000697c0g2_i01_Hydra
GTGCAGCTGGTGGAGGTATAGCTGGTGGAGGTGCAGCTGGTGGTGAAGGAGGTTCAGCTGGTGAAGGTGGTGCAGCGGGTGGTGAAGGAGGTGTAGCAGGTGAAGGAGGTGTAACAGGTGGAGGTGGAGGTACAGCTAGTGGAGGTGTTGCTGGGGCAGGTTCAGCTGAAGAAGGAGGTGTAGCTGGAGAAGGAGGTACTGGTGGAGGAGGTGTATCTGGTGGAGGAGGTGTAGCTGTTGGAGGTGCAACTGGTGGAATTGTTGGAGGTGCAACTGGTGGAACAGCTGGAGAAGGAGGTGCAACTAGTGGAGGTGGAGCCGAAGGAGTAGGTACCAATGGCGGTGCAGTTTCACCTCAATCTGGAGGTAATAACGGAGGTTGCAATAAAGAATTATTGACATGTACTTGCTCTCCGAAATGTTCTTTATGTTGTCAACCAATTATATGTAATCCTAAAGCTCGAAACTGTATAACACGAGTGGAACCATTAATAAAATCATTTAGTAATTCAGGAAAACATGGATATAGTGTAGGCAATGGCCAGACATCTAACGATGAAAAAGAAATTAACACTATTCAGCAGTTGTTAGAAGACTTCTATGGCGAAGATACTGTTAAGAAAAGAAGCTTTCATCCACGATTATCTTCCGGTAGATTTGGAAATAAATGACCAACTAACGGGATCTTGAGGAAACATTGCATCTCTTACGACAAGCATAATACTAAGCCAAATAAAGTGTTTTCTGAAGAAAGGCGTTGTGCAAAATAGTTTGTTGTGACGTATTTTTGCAAACTTTTGCAATGCAACAACTCAACGCTCTACTTTAAAGACTATATGAGTTTTTAAGAAAGATGTTGCTAATATACACTTGGAATAACGTAACCAACACGTTGCAAACGTGTTTGCCGTTGCGTAGTTAAAGGCCATTGGTTAAAAAAGCGAACTTTGTTGCTATGTAGATATATTTGTGTTTTATAAATAGATTTTTCAATGTATATAAAAAGTAAAGGAAAATACTTATTGTATTTAATATATTTACTGTAAAATTATTGTCTAAGATTGTTTTTATTGACAATTTTATTAAATATTGTTTGGAATTTTG
>evgR000703c0g1_i01_Hydra
TCGATAATTTTTGTAATATATGGTTTTTGTTTACTTTTAGTTAAAATAACCAATAACTTTCTAATGTTCTTTTATTATGAGTGCACCAATAGCAGCTGCCCGATTATGTAGGGTTGGAAGAAATCTTTTAAAGAAAGGAAAACCACGCAAGTATCCTGAATGGAAGATTAATTCAGGCAAACAAATAGTCAAAGTTTTCGATACAAACGAGAAAGTATTTATTTTCCAATACAATTCATTAACTGCTCTCGAATGGAATGATTTTCGATACGATATGGGTAAAGAACAAATATCCGTTAAAGTTTTCCCAAATGAAATTTCAAGAGTGTATCTCAATGATTCTCCTTATAAAAACATAGCACCACTTTTTTACACTCAAACCGCTATTGCTTTTGGTAACGATGTTAATATGAAATCGGTATTGAAGTTATTCAATCGTAATCCGAGAATTCACCTCTTAGGCGCTGTAATTGAAAAAACAATAATGAACAAAGACAATATCGTCAGTTATGCTAATTTGCCATCACTGAAGGATATGCATAGCGAACTGCTTAGCATGCTATCGCAGCCGGTTCGAGAGCTAAGTCGTTTGTTGAAAACGAATCAAAGTAACCTTAGTGTTTCTTTAGAGCAACACTTAAAGCAAATTCCATAAATGATTTAAATACAAAATTTATTTTACAAAATACTTTTTTTAAGTATGTATAAATTTACGGGTATAAATTTATTTTTAATTTCTAAAAAAAAAAAA
>evgR000707c0g1_i01_Hydra
AACACTTTCATCATCATAATGCTGTCTGTTTTGAGATTCAAATATGTTCAAGGTGATTACGTAACAAACTGTACTGCTGGTTGGTTAGCATACAAAAACGCTTGCTATTTTTTTCAAAAAGAAAACAAAACTTGGTTGGATTCCAATTCGGAATGTACAATAAACGGAGGAAATTTGTCAAGTGTGGCTGATCTAGGAGAATCTAATTTTATAGAATCCAACTTGAATGGCAATACTTATTATATTGGCCTTAAACGTTTTAAAAAAAATGCAGAGTTTTTATGGTCTGACGGATCACCTAATACCTTCAGTAATTGGGGAAATGGTCAACCTGATATGTATAATGAAGAAATTATGTGTGTTGCAGTTTATCTTAAACGATGGAATGATTTTAAATGTGATCGACTTTTTGGGCATATCTGTAAAGTTGTTCAGATCTCCTGTTTAAATGCTTCGTCTTTGCTATCCATATTTGCGTCTCCTTCGGTTTTCACAGTTTTGACAACTTCGATATCCATCGTTGCGTCACCTTCGGTTTTCACAGTTGCGCCTCCATCGACTTCCATCGTTGCTCCTGCATCAATTGAATGGATTGGAAACTGGGC
>evgR000715c0g1_i01_Hydra
TTTATATGTTTTAGATATCAGCTTTCATTTAAACTATAATAATTCAGAAGAATCTGCAGTTAACGTAACTTGGGAATATTTTATTCCACCGTTCATAACGCTTCAGTCAGAAAATTCATCAGTGGATGTTGTAAAAATGGATTCTAAAAACCTAAAATATAAAATTTTTAATTTACCATCCAATGGAGTCAATCAGACTATAACTGTTGTAATAAATAGTACTCGTTGTTCATTTGGTGGAATTTATAATATTGATATACCAATAAAACTACATTTTGAAAATGCAGAGGGGAGTTCTTGGAAAACATTTAAAACATTTACAAAGCAATTAAAGCAAAATAGCGCAAACCACATTTTACCAATTAGCCCGAATCACGTGTCTGAATATTATGGTCGAGGCATATACTGGGATGACACTAGTTCTCACATATATCTATGTATGAACC
>evgR000722c0g1_i01_Hydra
ATAGCTTTTTTACCGTTATAAAAAAGCGACCGCCATTTGCGATGCCATTGCAAAGAGTTCATCAAAACTTCAACAACCACGTAAATCTAATACTTTCTTGTCAAAAACAACAAAAATGGAAGCCTGTCTTTTGCAAGCGAACTGTTTACTTCAAGATGAAGACTGCTCAAAGAATTTGCATAACATCTAAAACCTCAAATTCAAAAACTTCAACCTCAACTTGGAAAACTTTAACAAAAATTAAACCTCAAAACTTATACCTCAACCTTAAAAACTTCAACAACAACATCAATAACAACATCAACAACAACATCAATAACATAACCATTATTGCCAAACTTGTTTATGATATTATAGAACATTATGAATTTACGGATTGATTGATATGTATAACCATGAATTTACG
>evgR000725c0g1_i01_Hydra
ATGCAATGGTTTTAAGCTATTTACTTCAATCTGAAAATAACGCTTATTTTCATTTTAATTCTAGTACAGAAACTTTGGATGAATGTATTTTAAACAAAATGATAGAAACTGGTGCACGTGTTTTAATTGATGTTGGGGCACTAATGTTACAAATGGACAATAAGAATGTTGCTCTTGAATTGCTTAGAAAGTTTTCTAATCTTTCTTTAGTTTCAGCAGCGGTGTATTTTGATAAAGACGACAGATTGATGGTAAGCGATAGCAAAGGTTGTGTATGTCCTCTTTCAATTTCTCCGTATATGCATCAACTTGATCGGTGTGTATTTTATATTGATGATATTCATACCCGAGGGACTGATTTAAGATTTCCTTTTAATACTCTTGCTTGTGTTACGCTGGGCAAAGGACTTACAAAAGATCGCCTTGTTCAAGCTTGTATGCGAATGCGATTGTTGGGCCATGGCCATCGTGTGTTCTTCTTTGCCGCAAGTGACGTTCACTTATCTATTACAAAACATATGAAATCCTGTACTAATATACCCGAAACTGCCGATGTCCTTCGATGGGCTATTAATAATAGTTGTACCACTATTCGAGATGGGCTTACACATTGGTCTTCGCAAGGACTTCGCCGTTCAATAAAGGAAGCAGCAGAATCATTTATGAATAACAACGAAAGTAAAAGTAAAATAACACTATATGACTTAAAGGAACTAGGCACTAGGTGTACAGAAGACGAAGTATTTGCTTTACGCGAATTTTAT
>evgR000728c0g2_i01_Hydra
GATGAAAACATTTGTTCTTCTGTTGATGGAATGGAAATTTCTGATGGTATTTCTGTTCCTGATCTAAAATCTAGTTTGAAAGTCATCGATCCTAAATCGGATGAAGTTAAGAGTGAAGACAGCGTAAGCCTAATGAAAAATGACAATCAAAAGAACGATGAAAACATTATTCATTTTGTTGATAGGATGGAAAATTCTGATGTTGTCCCAGAACATAATTCTAGTTTGGAAATCCACAAACCTAAATCGCATGTAAATAAAAGTGAACGCAATAAAACTTCAATTGAAAATGACAATCAAATGAACAAATATGTTTGTTCTTCTGTTGGTGGAACGGAAAGCTCTGATATTTTGTCAAGTACAAATGAATCGAAAACAAATCAATCTCAAAATTTTTGTTCAGTTATACCTATTCACACTAAGATGACATATTCAAGTGTAGTTCAAATGGGGGTTTTAACCCAAGATGAGAATAATAATAAAATCTTAAATCAACTCCAGTGTGAAGTATCAAATCCTGCTAATAACAGGTGTTTTGGAAACGGAAAAAATAATGAACTAGCACAACAAAATCTCTCATTTGGAAATAAAGTAGCTGAAAGCAAATGTTTTGAAAATAGTTCTTCATCTTTTTCTATTAAAGAGGACGATGATGCTAATCAATCTTGTAACACATCCAACAATCCTACTAAAACTAGAGAACTAAGGTCAGCAAATCAACAAAATTCAGATGATGCAAATCTAAAATACAACAATAGAGAGAACAGAGCAAAAAATGGACAGTCTAATCAAGGTGGAGTAACCAATTCCACTGAACATAGATTCATTCATATACATTTCTTTTATATTTCACACAAGTTTGTTGAAAATCTTTGTATTGTATTTGGGCATAATTATTTATATGGATGGGATGGTATTGGACTTCAGATGAGACCATTTAGGCGTGACTCAGAAGAAGTAATTTACATCGGAGATATGACCATACGCAAAGATTTATTTCCTTTAGAATATAAATATGTTATACAAGATAGAGAAAAATCTTGGGAGTTTCTTCATTCTTCTTTCCCACAGAACTCGAACAGAGTTTTGATAATATCAAATGATGCAATAGAACTTGGTCGGTTTTTTCAAGTGGATGACTGTTTTATGTATGAAAATGTGGAAATCAATTTAG
>evgR000738c0g1_i01_Hydra
GGCGCTTGGAACTCACAGATATAAACTATTTCATCTCTTATAGACCGGGCCGCAAAAACCTTGCTGCTGACGCCCTCTCCTGATGTTGTTCTATACTAACTTCTTCAAAATTATTTTACAATATCTATTCCCAGCTATGTCATCCGGGAATTAAAAGGATGCTGCATTATTGTAAAACTAGAAACTTACCTTATTCGACCACAGAGATCAAGCAATTTACAAACCAGTGTACAACTTGTAAAGAGCTTAAACCACGTTTCTACAAACCTCCACCAGGTCGCCTTATTTAATCAACCAGACCATGGGAACGCCTGTCTATGGACTTTATTGGTCCTTTGTATTTTTCCATGTAACGATATAACTTCAGATACAGTTATACGTCACCTCCTTAATCTATTCTTGTTATTTGACTCACCCTCATCAATACACACCGATCGGGGAACGCAGTTTGAAAGCGTCAAACTCCAGAAATTTCTTGAAAGAAATGGAGTTATCAAAACCAACACCTTTCCACCCACAAGGCAATGGGCAGTGCAAAAAGACAAATAGAACTATACTTAAAGCTGTCAGTCTCGCCTTAAAAACGCTAAACCTAGGAAAAGAAAATTGGGAAGTAGTTCTACAAATGGCTTTATCCTCAGTAAGAGGATTACTGTGTACGGCCACAATTGAAACACCAATTCAGAGGATGATGAGTTTTCCACGATCATCCATAAAAGGTACCGTACTACCAGATTTTCTAAATGACAAGGATTCAACAATCCTTTACACGAGGCAAAACCGACAAAAGGGAGACCCACTTGTTAATAAAGTTCATCTGATAGAGACGATATCCCCTTATTTTGCACGTGCTAGATTTCAAAGTGCAAAGATTGATACAGTGTCTACCAAAGATCTTGCTCCACCTCAAGAGGTAGACCTATCTGCAGAATTGAGCGGTTATGTAAGGCCGGTCCAACCGCAATCCAACGAACAAAGTACTGACTAAATTCATATTACTACCAAAACATCTAACCAGGCAAACGGAGAGCGTTATGTTTTGACAGAAACCAGCAAAATAGTTTCACCCCCACCAAGCATATTTGATAGGTCGCTAATAAATGACACCACAAACATCAAAGCACCAGAAAAAGACGTATATCGCCAGCTTGCTACCCATAGTCCTGCTACTGTAGAAACACAGAATAGTTTATTTTCAAGATTTGGAGGGAAAGTTGAAAAGCCGAATTACTTAAACGACTATATTACAT
>evgR000745c0g1_i01_Hydra
TACAACAATTGCATCTGAAATATTAACAAAATTAACTGAACCTACAAAAACCACACTTGAAACTACAACAACTACACCTACAACAACTAAAACTACAACAACCACACCTATAACTACAACAACCACACGTACAGTTAAAACAACCACGCCTGTAACTACAACAACAACATCTGAAACTGCAACAACCACGCCTGAAACTACAACAACCACACCTGAAACTACTAAAACTACACCTGAAACTACAACAATTGCATCTGAAATATTAACAAACAGATTTGAAACTACAACAACCACACCTGAATCTACATCAAGAATCGCTGAATCTGTATCAACTCAATCTTCAAGCACAATTCCTGGATCTTCTACTTCTGAACCTGAAAATTATTCTTGTCCATGTTTGATAACATTTTGTGATCACCACTATAAAGAAGAGTTTTGTTCAGCTGTATATCAATCATGCGGAAACACTTCAAAATGTTCTTCAACAACAACAACTTCAAAAGCCTAAGCTACCAAAACTAGAACTGTACTTAAAAC
>evgR000749c0g1_i01_Hydra
GCACATAGTGCGTTCTAGCAATTAAAAAACAAAAAAACAAGAAAATGAAAAATGTTTAACAAAATAAAAATATTGGTTATTGGACCAAAGCAGAGTGGGAAAACATTTTTATCAAATTTTATTGCTGATGCTACTGAATCTACAAGTGGAGAGTATAGATCAACAAAAGGTGTCAGGATATTAGAATTTGAGGTCGAAGGTGTAGATGTTGGTGGAAATCACACAGTCAATTTAGAGGTGGAGTTGTGGGATTGCAGTGGCGATCAAAGATATGAAGGATGTTGGCCAGCATTGCAAAAGGGTGCAAATGGATTGATATTTGTTTACAATCCTGATGTAACCGCTCATGAAAAAGAATTAGAAAGTTGGTATCTTCATTTTTCAAAGCAACAGGGTATAAAAGATCAGCAGTGCATGGTTTTTGCTCACTCAAAGTCTGGTAATTCAGTGCCATCTGTTAAGCTGAACGGAAACTTAGGACGAGTTTCTTTAACAAATACGAACTTTGAAGAAGATCCTGATGGCATTAAAAGTGCTTTTAAAAGATATTTAAGTTCTGTTTTGTCGCACGTAAATGATAGCAGAGATCAAGAAGAACTTAGCATTATTGAGTAATCAAGAAGAAGCATTGTTGAGTAATCAAGAAGAACTTAGCATTATTGTGTAATCAAGGAGAACCTTTATTGAGTGACTTATATGTTTATAAAAATGATAATAATATTTATGTAAATAATAAATAAAATAGAGAAATCCACAATAAAAAAAAA
>evgR000752c0g1_i01_Hydra
TTATCTTGACATTAATAAACCAATGGGAAACGGATTAACATGCTTACACATGGCCGTGATGTTTGGAAATGTGAACATTATTCAAATGCTACTAGGTTGCAAACCATTCAAAAAAGAGTCAGAGGAAGAATTGTTTCCAGGATGTTTGGTTATTGATAAAGTATGTGATACAAAAACTGCATTTCATTTTTCATTAGTTGCAGGCAGTAAAAACAGCTTAAAATGTGCCGAGTTATTAATTCAAAATGGTGCTGATGTATACAGAAAGTTTGATGACGAGGAAATGTTTCAAGAAGGATATGTGTTATGTACTCCTTTACAGTATGTTTGTAATAATGAAAAAATTGAATTTATAAAGTTGCTTAAAAAATATAATGTTGAGGATATTAATGGGGTAGCTTTAAAGAAATCAATGAAAAAAAAAAATGAAAGAGCTGAAATGGAGCTCCTAATAGATGGTGTTTTCTCTAATAAAGATAGTAAGCTTGTTCTTGCTGCAAGTGAAGTAGACTATAAATTAAATCCCACATCTATATCATGGATGAAGCGTCATTTAAAATTAATAAAAGAAAAGTGGATCTTAAATTCTGCATTAGTTATGAATTCACATACAGATTATATAAAAAATAACGAATCTCTTCAAATGAAAGTTATCACTCACATTAATTTATCAGAAAATCTTTTGAAATCAATTCCTATTATCATTTTTCAAATGCCTTCATTAAAAAAGCTAAATCTTTCACATAACAAGCTGGTAAATTTGCCTGTTCCCATTAATGATGATAAAATGGATCCATTTATAAACAGCATCAATGATGATGAGAATAACAAACTTTCAATGAACTGGAATTGCCCCAGTTTGGATGAATTAGAGCTTCAACATAATTTACTAAAAACAGTTCCAATAAATGTTTTTAAAATGCCAGCATTGCAATCTTTAAACTGCGGAGACAATAAAATAGCTAGTTTACCATTTGAAATATGGACGGCTAAATCTTTAGCAACACTAAATCTAGATAACAATTGCTTAACTGATTTGCCGATTTTTGATGAAAGTGCCAAATCTAGATTGGAATCCCAAAATGAAACTAATAGCAGAGTTAAAGAAAAAGAACATTTAGATGTTCGTATTAAGAAAAGTGCATTTGCAACTTCTAAAGAATTTCTTTTCAAGAAAAGACCTGCATGGATAAAAGAATCTGATGATTCTGATGAGGAGGAAATTTCTAAAAAAATTGGTTTGAAAAAACTAAGTTTATCAAATAACAAATTGACAGATGTTCCAATAGGACTAGCATGCCTTGCACCTAATTTATTAAAAATAAACTTGAACAATAATAAAATAACTGAAATATCTAACTGTGTTTATTTATTTCCGGAACATTTACAATATTTAGAGCTTGCTGGGAACAACATTAAAACATTTAATTTAACTGAACCAAAAATTTTAGGATGCTATGCTTTTAAAATAAGCCAGATTAGTAAACGTGCATCTCTTTTAAATGAAAGTTGTCAGCATCGTAAGCACAGGCGTTTAAATGAATTATACCTCCTTAATCTCTCAAATAACTATCTCGATCATATCAATTTGTTTGTTTCAAATACTCAATCTATGACTCCAAACACGCCCTCAAATGAAAAAGTGTTTTGTAAGAACTTAAAAGTGTTAAATATTTCAAGCAACAAACTGAAAAGTTTACCTAATGGAATTGAAAAATTTAAAAAATTAGAGTCATTAAGTGCAAATCAAAATGCAATTAGCACTCTTCCATCTGAGTTTGGACTTTGTTCTGAGATTTATGAATTGAAACTAGATAATAATCTTTTGAAAAATTTTCCTCAGCATGTTATTGACAATTATGAGAAAAAAAAGATGAAACCATTGATACGTCACCTAAAGTCACTGCATGATAAAGCACTTTCCTTTCCAAATATAAAGTTGATGTTTGTTGGTAATCATGGAAAGGGGAAAACTACCTTGCTTACATCCTTGAGGAAAAAAGGAAATGGTAACTATCAACATCCAGAATATAAATTTCATTTTCTTGAACGAATTAAAGATAAAGGTAGTGTTAGAGCAAAATCTAATTTGAGCACTGTTGGTGTGGATATTTGTGATTGGAAATATGGCAAAATACGGGAGAGGTCCATTAACTTCAGTACTTGGGATTTTGGTGGCCAGAGTGAATACTATACAACTCATCAATGTTTTTTGTCTCAACGTGCCATTTATTTGGCAATATGTCG
>evgR000760c0g1_i01_Hydra
ATAAATTTTTCCTACCTACCTAAGATGCACGCGTTGCCTGTGAGGAACTTAAGTTGAAAATAAAAAGTCCTTTTCTTAATGACAACGAGAAAAAATACGCAATAGCAGAGCTTATGGTCCGCAATAGGAGAGCTAAAAAGTTTTACAACAAAATAAAAGATACCACAAAGAAATGCATAAAAGACCCTAAACAAGTTGGATTATTTGTAGACTGTATGTCTAATATGACATTACCGTGTATACCAGTACAAGATACTTATTATTTCAAAAAACTCACAGTAAACGTGTTTAGAATTCACGATATTGCTTCCCGAAAAATTACTGTTTTTATTTATCATGAAGGCGAAGGAGGTAAAGGTTCAAACGAAGTGTGCTCTATGCTTATGTGGTACGTAAAAAACAAAATTTCAGATGAAGTTAAAATTTTTCATCTTTTTGGTGACAACTGTGCTGGTCAAAACAAGAACCACACCCTAGTTAGACTTATGATGGCTCTTTGTGAAACTACGATGTTTGAAAAAATAAATTAGGTGTTTCCTATTAGGGGACATTCTTTATGCATAATGACCGTGATTTTGGAATTATAAGGAGAAAACTAAAAAATGTAGAAAGATTTTATGAAACTG
>evgR000775c0g1_i01_Hydra
AACCACTTTGCTTTTGTGTACGCAGTGGACGCCTCATTGTGATGACTGTTATACTTGCCATCAGGTAAAAAATCTGAGTCAAGGTCTCAACATTTCAAAACCTCAAATAAGAGATAAAACAAAGTTTATTGGCCATCCTAGAATTGGTGAAAAAGTTTGGACTTTTAAAATGTTAAGCATTTTAAAAGAAAATATTTTCACAATACACAATATGGAAATAGATAATAGCGATTTAAACAATGAATTCAATCCTTATTTACAGCTATGCATATGTAATTTATGTGGTAAAATTTTAAAGCAACCGGTGTCTTTAAAAAAAT
>evgR000781c0g1_i01_Hydra
AACAAAAAATGATGTTCAAATTAAATTTGAGGATGATCTGTTTGAGATGCGTACTGTGCATAGCTACAAAACGGATCTGATTAATTTAGTAGCAAGTAGGGCAAGTAATAAGACCAGTTCTAATAAATTGAAAAATCACTACAGAGGTGTAAAGACTGAATGCCCACTCAATAAAATAAAAGGTTATCATGTGACAGATAATTGGTGTTTAGATATCATGCACACTCTCTTGGAAGGTGTTGTGCTTGTAGAGCTAGGGTGTATTTTTCATGGTTTGTGCATATTAGATAAGTGCATAACTCTATCAGATATAAATAAAGCTATTTCTTTATTATGGGGAAAAATAACTATTGAAAAAACTCACAAACCCGCAGAAATTTTCAAAATACAAGAACCAGGGCATGTACTTACACCCTCTATGAAAGCAGTACAATGGTGGGCTCTTCTCAAGTATTTACCAATGGCTGTAGGAAAAATGGTCCCTCTAAAGAATAAAAACTGGAAATTTCTACTTCACTTGTCTCATTTAATTGATTTAATTTTTGCACCATGTTTTACACATGAAATGGTTGTTTATATGAAGCATGTTATTAGTGATCATTTATCTATGTTTAGCAAGTTATACTGCAGCGATGAAGTAAGGCTACGCCCAAAGCATCATTTTCTCGTGCATTTGCCCAATATTATAATCAAGTCTGGTCCACTTGTTGGCATGAGTTGTATGCCATACGAACTGAAAAATTCATTTTTTAAAAGGTGTGCACATATCGTATGCAACTTTACCAATATTTGTCACACTCTAGCACATAGACATCAGCAACAGGCTTTAGAGTCACAGCTCTCTAACAAACACATTCGCAAAATTGTCAC
>evgR000782c0g1_i01_Hydra
GAATATATTGTTTATATTGACTATGACGTGCAATTTGAACTTGGGAACGAGTTTGATTTATTTCCAACCCATTATAATATTACTCTAAAACCAGATCAGCTTGCCAAAGATTTTAAAATATTGCGTATAATCCTTAATGAGGTTTTTAAACAAAAACACGTAAAGTTACTCGGCCCTGACGTTGCAACGTTAAATCGCTATGAGTTTTTTGAAACCTTTTTAAAATCCGTTGAAAAAGATATTTTAGACGGAATAACATTTCATCATTATTATTCATCGAGCGATGACATAAATCCTAAAAACTTTACAAATATAAAATATCTTGACAGTTTTCTTGACTATGGGTTAAATGCCGT
>evgR000790c0g2_i01_Hydra
ACGATATTTTTAATATATTCTTTAATCGTATTTGTTCTCAAGAAACTATATTAGATCAAATGGAAAATGGCTCAAGAAAACAAGGAGGAGGCAACATCGCTGATATCAATAGGTTACGATACAAAATATCAAATTACATGGGAAACCAAATTGGAGAAAGAGATCTCCGAGAACAATTGTACTTACTTACCGACAACGTTAGAGACCTTAAGTTCGTGTACTACTGGAATGATTCCAAAGACTCCGCCGGCATGGGAACACTCCAAAAGAACCCTTCAGTTACAAGACCAAATAAACAAAGCAATTCCTAAGTTTAAGATTAAGAAGAATTATTCGGCTCTGAATCAAACTACTCATGTCCAGCATCACCATCAATCCTTGATGGACAGTTTCATCCTGCTAGATTTGAATCTAAAACTCCTTGCAAACAACTGCAATGAAAAATCAACTTCGTGTATTAACGAGAAACCCAATGTAACAAATAGAAAAAGAAAAATTTATCCGATTGTCGAAATCCCCGATGACAACAACCTCGAGTTCATAATGGATGAATCGATAAGAATTAAACCTTATTATTTTAAAGATTGGGATGGAGATTTTAAACTTGCA
>evgR000805c0g1_i01_Hydra
GGAAACCAACTTTTATGTTTTGTGGTGACTCAATCCAAAGATATTTTTACGCGTTTTTAGTAAAAAATTCCAAATTGTGTGAAATTTTTGTTTGTGAACTTACTTACACACATTTATATGTAATAAAGCCGGAGAATGACTGTGTTAACGGAAAAGATTTCAACCGCACTAAATTTGTTGGTGAAATTAGAGATGTAATTATATCAGAACCAATGAGAAATAAGAACAGCGTTTTTCTAATAAATTTTGGACTTCATCACTTAAGAAGCATTAATATGAGTGAATGTAAAATGTTATTTGACGAACTACTAACAATGCTTCAATTATTAAAATCTACATCAACAAGCGATTTACCTAGGATTATTTGGAAAACAACTACGCCTACATTTAATACAAACAGCAGAAACAGAAATTATATTCGTAAACAGAGAACAATTGAGTGGAATAATTATTGCTTGGAAAAAGCATGCAAAGTAAACTTACCAGTGCTTGTCGTATTTTGGATGGCTGGTTCTTATCCAGGCGGGACATTTGATACTGTTCATTATGCTGATAATGTGTTTATAGAAGCAGAAAAATTTTTGTTGCATATTCTAACATAATAGATTTTCTAATTATACAGTTATGTTTTTTATTAAATAAAGGTTTAGTTAAGATTTTTACTGAAATG
>evgR000806c0g1_i01_Hydra
TATTCAAACTAAATTGATTTCCTTCTGGGGAACCAAGTTGGTTGGTCTTGAACCATGGTTGGGTGTCATTCTTGAAGATAAGGTTGGTAACTCACAATTGGGTGAATTGGGTACATTGTTGCTCAAGACACAATTCGAATCTTTTGTAAAGGGAGATCCATGTTTCTATTCACACTCTCAAAAGTGGGCAACTACTCTCTTCAGAAAGGAAATTCAAAAGGTTACCCTCGCTGATATCATTGATGTCAACACTGGAGTCAAGAAGAATGAAAAGGCAATGGGAGAATCTCCATTCACTGCCAAGTATGGTCCATTGATTTAATTCGTGGAATTCCATTTGTAC
>evgR000812c0g1_i01_Hydra
TCAAAAATTGTTTTTGAAAACAGATCGTTTCTTTATAATATATGAGAATTGCAAAGATTTTGTTGTTCGTGGAGCTAAAAAGGATTTTGACCAATTTAACGAAAACTCACAGTTCAACATTTTTCATAAAAACAACTCAATTTATAAAACTATGGCGATTGATCTGTCTAAACAAGCAAGAACAAGAATTTTAAAGTTTAGGAGAGCATCTGTTGCATTAAAAGATTTCTATAAACAAACCTATAAGAATATTGGTTTTCTGGATCCACCACTGAATGCATCTGCTAATGCTGGTTTATTAAATAAATTTATTAACTTGTGTATTGCTGAAGGAATTTATGTTGAG
>evgR000813c0g1_i01_Hydra
CAGTCAACAATAATGTTGGTGATTTCTTTGGTGGTGGTGTTAATATTGCTGCTCAAGCTGCCAATTTGGGTAAAGCTAAGAAGGAACAAAGAGATACTACAGGATTCAACTTTGATGATGTTGTTGTTGCTAACAGAGATAATGTTCTTGAACAAAACGAACAAGTTCATCAAGACGCTGCTGTTAAACATCAAGTTTTACTCAAGTCCAATGATGGTGTTGCCATTGAAGATGAACATTTACAAGTCAAGATCAAGACTGAATATCACGGATGTAAGGGTAGAATTATTCTTCTCTACGGAAATAAGACTACTAATCCATTAACCCAATTCAAGGTTCACATCTTGGTTCCAAAGGAATTGGAAGCTCAAATATCTAAGGTTCCACCAATGGTTTCACCAAAGACTCAAGTCCAACAATATGTGGATTTGGTTGCTAAGGGTCCATTCAGTCAATTGACTGATTTGGACTTCTACTTTGAAGCTAACCGTATGATACGATAGATTTAACATCAAGTTTCCAATTGTTGTTCACAAGTTC
>evgR000814c0g1_i01_Hydra
TATTAAAAAATAAAAGATGATCACATATATTATTTTGTTAATCGCCTGCGCTGTTTCAAATAAAGCGCATATAGATATTACAGACGACCTTGACTATGCAGGAGTTAGTGGAATTTTTGTTCCTATTAATGCGAATCTTTACTATGGTACTTCTGAGGAGTTATCAGCTCGTCAAATTCCTTATAAAAGACTAATAGATCAAAATTTTTTGAACCACATAGAAGATGCTTTCAACTTGTTTCAAAAGATTAAAAATGCGTATGATACAGGAGAAGTTGATATTTTATTATACAATGATTGCATTGTTGATATATCGTTTAAAGAACCAAACTATTTTATAACAGCCGAAGACTCAAAATGTAAACTAGGAATTAATCTTGGCAGTGTTATTGAAAAGATATTTAAAG
>evgR000819c0g1_i01_Hydra
TTTTTTTTTTTTTGAAACTGTTAATTATAACATTAATACTTTAAAATGCAACAGCTTACATTAGTTTGCATTTTTTTGTTGGGGCTAGTTTATAGTGAACGAGTTCATTACAATGGCGATAAAGTTTTTCGAATAATTCCTAAAAACGCTGAAGAATCTGATTGGCTGCATTCATGGATCGAATCAACTTTAACAAAGCTAGACGTTTGGCGCAATTTAAAAGGAGTCGGCCGGATAACTGACATTCATGTCCGAGCAACTGATGTTGAAAGTGTGACAGAAGTCTTAAAACAAAAATCTATAAACTTTACAATAACAATTAAAGATTTAGAAAAGGTGATAAATCAAGAACACTTTTATAACCAGCTCTTCTCGTATAATAACGGTGTATATTCTTTCGACAGGTTTAACAGATATACTGAAATTGATGCACAACTAACACAGTTTGCAAACACAAACTATAATCATGCTAAAGTCACCAAATT
>evgR000822c0g1_i01_Hydra
AGCAGAGTTTATGTCTAAAACTATCGCTATAATAAACCAAAAGGGTGGTGTAGGCAAATCAACGGTAGCTGTCAATTTAGCTTATGAATTAGCAGAGCAAAAAAAGAAAACACTATTAATTGATTTAGACCCTCAAGCCCATTCAAGCTGTATTTACTGTGAAGATACAAATAAAAATAAAGCTATAAATATTGTTTTTGAAAAAAATGATTACGAAATTGCAGAAATATTACATTCAGCTACAGTAAAAGGTCAAAAACTAGATTACCTAGACATAATACCATCAACTATTCACTTAGCAATGGTTGCAGAAACTGCTAATCTAAAAATATTTAGAGAAAAAATAATAAAACGTCTAATAGAGAAAACAAATAAATCATACGATTATATTATATTAGATTGCCAGCCTACATTGGG
>evgR000825c0g1_i01_Hydra
CAGCTCGTCTGAATTTCGACAGCGCATTGCTAATACCATGCGCTTCCCTTTTAACGGTAAATATTGTTTCTTGGTTTTTTAATAGTTTGTTAGTTTCTTTGAAAAAATATTTTTTCAGTTCTTCGAGTTTTGACGTTATAAGTCGTTCAATATTTATCATTGTATCTTCCATTATTTTTTACAGAAAAATAAGTTTTGCTCTACAAACCAATGCGGCAAAAAAAATCATACCAATTACTTCCCAGCAAGGACAAGACGTATTTAACACGTATTATTCTAACATTATTTACGTCTTTTTTAGAGTACACAATAAAAATACGCATTAAAAACGAATTTTTAAGATGAGTCTCAACGGAATAAAAAACTTATCCTCAAA
>evgR000839c0g1_i01_Hydra
TAATGCAGTTGAAGATATTTTTGAAACACTTAGTAGAGACAAATGTACTACAGTAAAATGTGAGTACTATGCAGTTTGTATCCAAGATGGTAGAGATGTGACAAAATGTGTATGCAAAACAGACTGTTCTATAGAGTATAAACCAGTCTGTGGAAGTGACGGTGTTAGTTATCCAAATAAATGTGCAATGAAAGCTGCAAGTTGCAAGAACCAACACGAAATTTTAGTTATCAAGGATGAACCCTGTGGCATTGAAGAAAACTCAAATCTTTTTATTGCGATAGAAAACTCTTTTGAAGTTGATGAGGG
>evgR000843c0g2_i01_Hydra
CTAAAACTAATCTGCCATTGTCTAAATAAGGTACAAAGTTAAATCTGAAATATTTTTATTATAATTGTATCACCGAGCACCTGGGATAAATATTTTACTAGCAAAAATTTATATTATAATTTTAAATGGAGGCTGCATTAATAACAGATGCTACTGGTGAGCAAAGTTGTTTATCTTTTTGGAATCTTACTACTGGTGTAATTTTAAAGAGCTATAAAAATGGAGCATGTGCTAGAAACAGTTTTGGTTTGATAGGAAATGATTATATCATATCAGGACAACATGAGCAACAGCTGTTGCATATTTATGATGCGCATAATGAGCAAATTGTCAAAAAGATTGTCTGTCCTGGAAAAATATCTTCTCTGGCTATTTCACCTGATGGTCATTATTGTATTGTTGCATTAGTAGAAAAAATATATGTTTGGCAGATAAACACTGGTAACTTAATAAAGATTCTTTCAAAGCATTATCAAAATATCAACGCCATTCATTTTTCACGTGATGGTAGCTTTTTTCTATCATGTGGAGATGATAACCTTTTGCTAATTTGGAATTTTTCAAATATTTGTCAGCCAAAAGATGATTTCAATGATGATTCTGAGAAGCCTGCATTTATTTTATCCCATCACTCTCTACCGATCAAAGATTTTTATGTTGGAATTGGAGGGATGCGATGTCACGTTGCAACATGCTCCTTAGATCAAACATGCAAGATATACGATATGAGCTCAGGAACATTGGTGTGTTCTTTTCTGTTTGAAAATAGTTGTTCATCGGTTGCTATGGATATTGATGAAAAACGACTTTTTGCTGGTACAACAAATGGGAAGATACATTTTGTAAATTTGTATTCAAAAGAAAAAGTAAGAGAAGTCCATGTTGCGACTAATGAATCTACACTTCAAGCACATACAAAGGAAGTTAGTTCATTATCAGTTAGCATGGATGGTACTAAACTGTTGTCTGGTTCATTTGATTGTAATGTAAAGCTTTGGCATATATCAAGTAAGCAATGTCTCAGAACATTCCAGTTTAAAGGTGCAATAACAAATGCTGTTATTATTTCAATTCCAACCTTTTTACAAGAAAATCATAAATCAATAAATGTAAAAATTCCTATTCCGAATTTTAACAGAACAGTCTACACACCTTTTATGAAAAAACCAGACTTTGATTCATTAGAATGGGACGATAAGATTCCAGTCATTATAAAACCATTGGATACGAGCTTCCATGAGCAATTTGTTCTTCCAGTTGATGAAATAAATTGTGATACTCAATTTGATGATATTATACAGCAGTGCTCAACAGTTCATTCTCCAGAAGAATTTTCATTAGAAAATGCAACTCGAGATCAGTTAATTGAACGAATAAGCAACCTTGAAGCTATTTCAAAAGAGTTTTATTCATTGGTATGCCAAACTATCTTCAAAGAAACATAAAATATTTTCAATAATTTCAATATAAAAAATTATCTAGATAACTTTATTATTTTAAAAAAAAA
>evgR000855c0g1_i01_Hydra
CTTATTTGCCTCATCAGTTGATAAATCGATAATGACTTTTACTCTGATAGTGCAAAATTTGTTGGGCATCATTTTTATGATAAAATCGCCTCCACGTGCTATACCAATTTTAAATTACGACAAAAAGACCGTAACATTTCAATGTACGGGAGATCCTCAATTAAGTCCTCAAATCTTTTATCTTGGTTTTATTCTATTAGTTTGCTCCATTCAAAGTTTTAGTGTTCGAAATCTTCCTTCTTACTATAATGAGACACTCTCTATTACATACAGTACTGTAGTATCATTTATATTTCTCATTAGTTATTTTCCTCTCTACTACGGTAATAATGACATCAAATTAAGAACCACTACTGTCGC
>evgR000855c0g2_i01_Hydra
GTTGATAAATCTATAATGAGTTTTACTTTGATAATACAAAATTTGTTGGGCATCATTTTTATAATAAAATCACCTCCACGTGCTATACCAATTTTAAACTACGACAAAAAGACCGTAACATTTCAATGTACGGGAGATCCTCAATTAAGTCCTCAAATCTTTTATCTTGGTTTTATTCTATTAGTTTGCTCCATTCAAAGTTTTAGTGTTCGAAATCTTCCTTCTTACTATAATGAGACACTCTCTATTACATACAGTACTGTAGTATCATTTATATTTCTCATTAGTTATTTTCCTCTCTACTACGGTAATAATGACATCAAATTAAGAACCACTACTGTCGC
>evgR000857c0g1_i01_Hydra
CCTTTAGTAAATTATAACTTATCGTTATTTATTTGGAAATAACATTCGATGGAGTGGTTCAGTAATTTGCCTCGTCCATTACAGTATTGTTTCATTTTTGGTGCTTTTTTTATTTGCACTACTTCTGTTGCGTTTATATCACAATATTATCCTGTGCATAAAGTTAAAAAAAAGAAGCTTTTTGTTGTTGACAGTTCTTTGGAGAAAAATCATGGTTTAGAATTTAATATAGAGAACAAACCTATTAAAGCAGAAGAAGATGACTCTGATCTTAAGACCGAAAAGTATTTTAATTTTTTCTCTACTGAAGATGAATTTGAATATTTAATAAACAAAAATGTTTCATCTTTAAAAGTAGCTGTAGAAAATGAAGATGACGGTTTTTCAGAGCAAAAGATTGTAAGAAAAATTGTTATTCTTGGTTTGGAAAATTCAGGTAAATCTACACTTCTAGCTGAACTTTCAAAAAAAGGAATTCACTACATGGAATATAAACCTACCAAAGAGTTTAATGTTAGATGCATTTCATTTGATTGCTGTGATCTCAGCATATGGGAAATAGGAGGAATGGAAGATTATCGCATTTATTGGCGTAACTTTTGTGATACCACAGACATGATTATATTTGTTATTGATTCTTCTGATAGAAATAAATTTAAATTGGCAAAAACATTCTTCTCTGAAATATTTGAGAATTTACACAATACAGTTATGCATATAGTTGCTACAAAGGTTGATAAAAATCAATCGGCGTCACTTGAAGAGTTATATGCAGCTCTTGAATTGGAACAATCAGTTTGGAAAATACATAGAGTGGCAGTGGTTACAGGAAGTGTAACTGAAAATATAGGTATCGAGTGGCTGCAACAGCTTTGTTTGGATAATGGTGAAAAGTAATTATTTTTAAATCAACAAAAAATGTAATTATTTACTTAATTATTTTTGTCTGTTTCTTTTTTGTGAAATCAATTTTCTTAGTTTATTAAATAAAATTAAAAAATCAAAGTAAAAAAAAA
>evgR000863c0g1_i01_Hydra
CAGATAAAAAGTTATATTAAAAAAGTCATTTAGATCAATCAGCTAAGATGACCACATATTTTGAAAATATGTGCAACAGTGTGGTTTTCTACGACTTTAATATCAAGGTGCTAGTGGCTGTTTGTGGAATCAATGCAATACTTACAGCAGCTGCAAATTCTTCTTTAATTATTGGAATACATAAAACTAAAAAAAATATGAAATTTTCACGAAACGAGAAGTTAATGCTTCTTTTGTTTTCAACGGACCTGGTTGTAGCAATAGTACAGCTTTTAATACCGTTCATAAAAACAACCAACTTTATCGATTGCATGGAGATATCGATATTAGGTTTCTGCTTTGTGTTTATTGTTTCTTTTACTGGATCAATTTTCTTCCTTATTTCAACGGAGCGACTGATAAAGATTTTTTTTAAAAACTCATTATGGGGTGTCGTTTTTGAAGATAACCACATGATTCCTGGTGTTGTTATTTTAACTTTAACAAACATTGCATTAGGAGTGTGGTTTGCATTAGTTTCAAACTCACAAAGTATTTTCCACCAATTTATTTTGTACATAAGCATCGGAACCTATTCATTTGTTCTTCTGCTGATTATATCAGCAATAAACATTTCATTGATGTTGGGAACAAGAAAAAAAATTGAAAGTTGTCAACTACCCATTCCAAAATGTAAAAATAATGAAATTCAACTGACCGTAACTACAATTTATACTTCTTGGATAATAGTAGTATTGTATGTTCCATTCGTTACAGCTGTAATTTACTTTGGAAACTTAATAAATAGCTCCTCGTATTCATATCTAAATAAACAGCATTTGCACTGGGTACTAGCTTGCACTCGTCTTGTTCCAATATTAAACTCATTCATTTATATAACAAGAAGCAAAAAAATTAAAAAAATGTATAGGTTCATCTTTGAAAAGTTTATAAATAAGATGAGATTTTTACACCATGCTATTGACGAACACTGAAATAACAAAAAACTATATAAATTTCTGCTTGTGGTTCAAAATAATGACAAATAAATAGTTATTAACGATCTGTTGGTTAAATGAAG
>evgR000864c0g1_i01_Hydra
TTTAGTGCAAAAAGATTTTTATAAAAAAAGTTGATGGATAGAAAAGTATTGTTTCTAGTATTTATTGTTCTACTAACTATCCTGACACCAGAAGTTGAAAGCTTTAGTAAGCATTATTTACAAAAAAAGTTATACAAAGCATTACTTACAAACAATTGGCCAAAAATATATGGGAGATGCTCAAAAATACCTGTTTGGAACTGGAATAATACATACCAGCCTGTTTTAGATGCAGCAGCAAAAGGTCGTGTGAGTGTATTATTTTTAACAAAAGGCTCCAGTAAATATTGCACAGAGCTATTGCCTCCGCTTCATGATTTAGCTGCACATTACAGGAATGGGATAGGAAATGTCACATTTATTGCTCTCAGCTATCGATTAAAGAAAGTTCCTGACAAAATCAAATCATTATATCCTCTTATTAATTTTTATGAAGAACCTGTTGAATCTAGAATATTTTCCCAGCTTAAAGCTAATACAGGACATTTTTTAGTCTATGACAAATGCGGACGCCAACAGTACCATATTGGATATCCGTTTGGTTCATTTTATTATAATTTGTTACCACATGCAATTGCAAATTCTCTTTTTCATCATATAACCTTGTGCGGTAAATGCAATGAAGATGAAGTTACGTTCGGAAATTCGACTCGTCTGCACAGTACAAGTTTTGCATTTTCAGGTACTCCGCCGTCCATAACTGAAGTCTAAAATTCAGTTCATGCTGTTCGTTACTTTTTATTTATTTTTAGTAAGAAAGAAAGAAGAAAAAAGAATTATTACAAATAATAATCACTTTTTTTTTAAACAATAAATTTATTTTTAAAAATATTCATTTAATAATAAGTTTAAGTTTGAATTACATTTTTTATTTATTTTAGACTTTTATATATTTTTTCATATTAAAAATGTTTTATATAGTTTTTTAATCACAAAC
>evgR000865c0g1_i01_Hydra
TATTTGATCATATTTCTAAATCAGTGATACATTTAAAGGAGTGCAGATTTATATTTATTTAAAAGTTTGTAGTAGTTTAATTGTCATTCTAATTTTTAACCTCATTGGTTTTATTTTATGGCAAACATAGATATTAAATATGAACTATCTTCAAGCGACGAAAATAAATCTGATAACGATGATAAAGACAGGCAGTTTTCAAACGAGGAATGCTTCGACATTAAAGAACTACATAAAAAAATAATAACTCAAGCGGAATCTTATTTTAGTGATGAAAATTTAATAAAGGATAAATTTTTATTAAAGCACATAAAACGAAATAAAGAAGGTTATGTAAATATTAGGCTAATTGCTTCTTTTAAACGAATGCGATCTTTAACTAAAGATTGCAATTTAATTGTTGACGCTCTTAAAACTTCTTCAAAACTTGTAGTAGACGAAAATAAGCTTAAATTGAAAAGGCTTGAACCTCTTCCCAAAGAACTTTTAGAGCAAGCACATGTACAACATCTTGTATTAAGTGATATACCATCTGAAAATCCTTCTGTTGATTTCATCAAAAATGCCTTCATTTTAATGAAGAATGACATTTTGTCTGTTAAAATTGTAAAACCTTGCAAAAGTTTTCCTAATGATCTTCAGTCACATTACTCTAAACATCCAGAACTAAAAGAAAAGTTGGTTGCTTTAGTTGAATTTACAAATACAGATTCTGCAAAAGAAGCGTTAAAAACTCAGTTTACTGATGCTTATACAGGTTTAAAAGTATCTTTTCTTGAACTAGGGCCAAAACAATTAAAAAATATTGCAAGCGGTGAAACCCACTCAGATGCGGATTCAGACACAAGTTGCGGGAAAAAGAAGAAGAAAAAAAAGAAAAATGTTGTTAAGTATCTTTCACCTAGAGAAGATAGCTATAGCAGTTGTGCAAGTTCTTCTGATAATGAGTTTAACTCTTTTACAAATTGCAGTAAGAGGTATTCTCGCTCGAAAAAACATCCTGGGGACAATATTTCTCAGCATTATTATAAAAATGAAAGGTATAACTCCTCACAAAATTCTTCGCCTTTATCAAGCCCTTCATTAAGTCCAGTTTATCCTCGGAAAAATAAATCTGGTTACCAATCTCCTAAAGAATACAAATTATCTCCATTAATAAGCAATTTGAGTCCATCGTCCAGTCCAGATATAAGTCGCAGAGAAATTCCTAAATTTCATGAGCCATATGAAAGCTCCCATAGTGCGTGGATGTTAAAAAGAATGGAATTGAATAAGAATAATAATGTTGAGTCTGTATCAACAAATGTCAATAGTTTAAATAAATTAGAGATAGTTAGACAACCAAAAGGTCCAGATGGATCAAATGGTTTTAATTCACTTCCCTTAATTAAGTATGTATTGATTCACCCTGTTTAGCATTTTTGCATTTAATTGCTTAAATTTTTTTTCTATAACGTTTCATTAAAATATTCAAATTATATTTAAAAAAATTTATGTATTTTTGAAATGCAATTTTTTTAAAATTATTATTTTATGCTTAATTTGATGTAATTTGAAATGCTCATTTTAAAAGTTTTTGCATTGAAATAATAATAAAAAGTATTTATACATTCTGTAAATATGCACAAAACTATATTTAAGCTGTAAATAAATAAACTTTAATATAAACTTGTAAC
>evgR000867c0g2_i01_Hydra
CTTTTATTTTCTAAATAAGATTAATATCAAAATGTCTATAAAGCAGATTCCTTTGACCTGCCCTGGTCACACGAGACCTGTAGTGGACTTGGCTTTTTCTGATGTAACCGATTATGGTTATTTTTTAATAAGTGCTTGTAAAGATGGCAAGCCAATGTTACGCCATGGTCACACTGGTGACTGGATTGGAACGTTTAATGGTCACAAAGGAGCAGTCTGGGGTGCAACTCTCAATAAAAAAGCAACATTGGCCGCGACAGCAGCAGCTGATTATACAGCAAAGATTTGGGATGCGTTAAAAGGAACAGAACTCTCTACTTTCACACACAATCACATTGTAAAGACAGTTGACTTCTCAAAGGATGAAGATAGACTATTAACTGGAAGCAATAATAAAACTATGAGGTTATTTGATCTCAGCTGTCCTGATAAAGAGCCTTTCATTATAGAGGGTCTAGGAGGTAATCCTAAGGCATGCATATGGTTAAATAATGATACAAACATATTATCAGGGTGTGATGAAAAAACAGTGAGATTATGGGATGTTCGTTCATTTAAACAAACAAATACCATTGTGCTGGACAAACCATTAACTGGCTTAGAATTATCTAAAGACCAATCAACGCTTTCTGTTGTATGTGGTAACCAAGCCCTTTTTTATGACCCTTTAAGTTTAACACTACTGAAAAGCTATGAATTAAAGACTGTTACTAATTCTATTTCATTGAGTCCCAAAAAAAATGTTTTTGTGACTGGTGGAGAGGATTTCTTGCTTTATAAGTTTGATTATAACACTGGAACGCAACTAGAAGCATATCACGGACATTTTGGTCCAGTCCATTGTGTAAGATTTTCCCCTGATGGTGAATTATATGCCTCAGGATCTGAAGACGGTACTCTAAGATTATGGCAGACAACTGTTGGAAAAACATATGGCTTATGGAAAGCGCAAGGCGATGAAGAAGATTCAAAACTCTGCGTCAATGAACAAAATTTATGTAGTGAAGTTGCAGTAGAATCATAGTTATTTTATATTGACAACAATGGGATGTGAATTGACTAGATATTTAAAAGACAATAAGAAATTTATTATTGGTTTTAGAAAGATTGATACCTATTTATATATATTAAAAAAAAAACTAGAATTCAATTTTTAATTGTTTACTTTTTTTTTTATGTTGCAATTTTTTAAATTTAAAAGTTTCATGATGTTTAGAATTTACTTTCTGTGTAAATTTTCA
>evgR000868c0g1_i01_Hydra
GATACAATGATGACAGAAGATCCTACGATAGAAGACCACCACCAAGTGAAACCAACAATGCTGCTCTCCAAGAAGAAAAGTCAAAGGCAACATCTATTTTCCTGGGTAGTTTAGATAGCACAACTACTGAACATGATTTACGTGATGCCTTCTCCAAGTGTGGTGAAATTTCTAGTATTAAGCTCGGTTTCACTAGACAAGGACATTTCTTGAGATATGCCTTCATTTCATTCGTCAACAGAGAAGATACTGAAAAGGCCTTCAATGCTGTTAAGAGTGGTGAAATTTCCGGTCAAAACAGATGGGATGTTGACTATGATGTCGGTAGAGACAAGAAGAGTCAACTCGGAATTCCTCCAGCAGGTCCACGTGGAGGTGGTAGAGGTGGAAGATTTGGTGGTAGAGGTGGTTCTCGTAGATATGACGATGATCGTTACAGTGGTAGTTATAGAAGAGAACAAGGAGGTAGTAGATATCATCCTTATTCCAGAAGATCCCCACCATTCAGAGGTGATAGAGGAGGTGAC
>evgR000870c0g1_i01_Hydra
AACAATACATCTAAAATGTCCAAGTTATCTAGTGACGATCTCAGAGAAAGCGTTCAAAAGGTTTTGAGTGAAAAGGAAAAGAGAAAATTCGTTCAATCCGTCGATCTCCAAATCAAGTTGAAGAACTACGATCCATCTAAGGATAAGAGATTCAACGGTTCTTTGAAGTTGCCAAACTACGTCAAGAAGAGTTTGAAGGTCTGTGTTTTGGGTGACCACAACCATTGCGAAAAGGCAAAGGAATTGGGTATCCCATTCAAGACTGTTGATGATTTGAAGAACACCAACAAGAATAAGAAGATTGTCAAGAAATTGGCTGATTCTTATGATGCTTTCTTGGCTTCTGACTCTTTGATCAAGAGAATTCCAAGATTGTTGGGACCTGGTTTGTCTAAGGCCGGTAAATTCCCTCTCGTCTTGGGTCAAAATGATGACATCACTTCTAAGATTGAAGAATTGAAGAAGACTGTTAAATTCCAATTGAAGAAGGAAATTAACTTGGCTACCGCCATTGGTAACGTCCAAATGCCAGAAGAAGAAGTCCAACAAAACATCACCATTGCTTTGAACTTTTTGGTTTCTTTGTTGAAGAAGAATTGGCAAAACGTTGGTGCCGTCAACATTAAGGCCACCATGGGTAAGCCAAACAAGATCTATCCATAAATCTTTTAACCAGCTCTCCACCACACCAATACTCCGAGTTTAAACACGCAAGTGTACTTGGATGCTGTTGGAAGTCACACAATAAAATCAGATGTAAACAGATCAATCCGAAAATTTAATATCTTGCGG
>evgR000872c0g1_i01_Hydra
ATTTGTATAAAAAAAAAATTAGACATTAGCATTATTAGTGATATTACCAACAAAATAATTTTCATGTATCAAAATGGAGGAAAACTTTTAATTGCAGGCAATGGTGGTTCCGCTTCGGATGCTCAACACTTTTCAGGAGAACTTATGTCCAGATTTTCCAAAGAGCGCAAACCTTTGCCAGCAATTGCACTTCATTGCGATACATCAAGTTTAACAGCGTGGTCAAATGACTATGATTTCCACTCGTTTTATGAAAGAATAGTGGATGGGCTAGGAAAGATTGGCGACATTTTTTTTGCAATATCCACTTCTGGTAATTCAAAAAACATGATTAACGCAGCAATAATGAGCAAAAAAAAAGGTTTGTATGTTATCGGTCTTCTTGGAAAAGATGGCGGAAAATTAAAAAACTTTTGCGATTTGTTTCTAATTGTTCCGTCCAATCAAACACCAAGAATTCAAGAATCTCATATCCTTGTGATACACATAATTTGTCAACTAATAGACAACACGTTTAATAATTAAAAAAAATTTCTCTAAAACTCATTGTACATTATTTACGTATGTATTACATTATACTACACTAATTATCTGACGTTTTTATTATGTTAAACTAATTGTCTGACG
>evgR000877c0g1_i01_Hydra
GTCAAAAAGCGAGTCTGTAGACCAAAGAACATCTGATACAATAATAGATATACCATGAAGACTGTTAAGCATGGGGCGTCTGCTATGGTTTGGGATGTTTCTCAGCACTAGGGACTGGTCTTATTTGCAAAATCAATGGAATTAGGGACTGCTTTGTGTACAAAGATATAATGGAAGATGTTATGTTACCACATGCTGAATTGGAGATGCCCCTAAAATGGATTTTTCAACAGGACAATGACCCCAAACATACATCAAAAATTGTAAAACAATGGTTCAAGAACAAGAATATTACCGTAATGGAGTGGCCTGCACAAAGCCCTGACTTGAATCCCATAGAAAATTTCTGGGAAATAATTGACAATAAGATTGAGCATGGAAACATAAAGAGTGAGGACTTATTTGAACAAATCGAGAAGGCCTGGCACGCGATTGACATGAGAATTGTTAACTCATTAACTGAGCCTATGCCTCGAAGAATGAAAGCAGTAATTGAATCTAAAGGAGGCC
>evgR000883c0g1_i01_Hydra
ATATATTTGCCTTTTTTTACTTTATATACATACATTGTATAACATTTAATCTACTGATCTTTAAAATAGTTACTTTTGGTTTTCCTTTTCTCGTTTATATCAATTTAATCACAATTACATTCGTCACTAACTTTGATAGACTGAATCAATTCTCTCTTAAGGTGGTTTTACACTCATCCTTTTTTCTACGGGAAAAGGAAAGGGACGCGAAAAACAATCACGTGAGCATGCACAGAATTGTCGTCCAAACACTTAATTACAAAAGATTGTTTTTCCCGTCCCTTTCCCTTTCCCGTAGAAAAAAGGATGAGTGGAACCACCTTTAGACTAGACGGACTCAACTTTCGTATCAGATAAAAAGTCTTAAAATATATAATCTTCAAGTTCATCTCTGAGAGAATAGCAGCCGTGGCACAGTGGTTAGAGCATTGGACTCGTAACTCAAGGGTTGCGGGTTCGATCACGCTCAAAGCACTTTAATGTTATCGGTGAAGTTGGAAACAAAAATCAACTTAATAAATGGTATTCTTTATGTAGCGGTGCTCTGTGACCATCAGGACTTCTTAGAACACCTAAATAACTGTTTAATTATTTATTAAATATACTATTTCGAGGGAGATTGACTTGATCTTGGAGATTTTCTTGGGAGATTGACTTGAGCCAATGACTTAATACCAAGGGTATCGATACTCCTAGTAATATTATATTTTATAAATAATAAATTAAAGATTTTATCCATTAAAGATATT
>evgR000888c0g2_i01_Hydra
AGTGCAAAAAGAGATATAGATATAGATATATAAATACAGATATGTAGATATATTTAGCTCAAATCAAGTATACAAACAGATGGTTGTTGAAATGGATAGCCCTTTTCAATGTTTTCCGAAAGAATGTCATAGGAAAATAGTTCTTCAACAAAATCCATCAGATCTTATTACATTAAAACAGAAGACTGGTGCTAGCTTGTGTTTAAATCAATCAGAAAAAATCGGAATAAACTTTAATGATATTTATTCAAAAAGTAATGATCTCTCAGATGAATTAAGTCCTAAACAGGTTTCTATTCAATGCGGAGAAGAAGAAATTAAAGAACGCCCATTCGTTTGCCATCTTTGTGGAAGAAAGTTTCGTCAACGCTGTCATGTTGACCAACATTTAAGAACGCATACTAATGTGCGTCCATATCACTGCAGTTATTGTGCAAAATCTTTCAAACAAAAAAGTCAGATAAACCAACACGAACGAATTCACACAGGCGTAAAACCTTACAAGTGTGAAATGTGTGCTCAAGCCTACCCTCAAGCAACGCAACTTCGTTATCACATGAAAAGTCACGTGGATAATGTCTGTGATAAGCCTTTAACTAACTTTTCGGATACTATTAAATCAAAAAGAGGACGTCCACCGAAATCATTAGGAGATTTACTTTTAGTTTGAAACGTAAAATCCGCTTTCATAGAATCGTCAATGGGTTCCAAATCGTTAATCATTAGGGATTTAATAAAATGCGTTAAATCTTATTTCTGAAATAATTTTTTTTATCAAAAATAAAATAATGCTCGTTAAACGCTTACTTTATTAGCATATTTACGAATAGAGAATAGTGAAACTATGGAAACAATTTATATTAAAAAGATATAAGAGAATTGTTTTATAGAATGTTGCAAAATATTTTATTAAATTTTGAATTGAATTTGTGTAGTTTTTATTAATTTAAAATATTTTTTGCTCGCCAAAAAAAAA
>evgR000893c0g1_i01_Hydra
AGTGCAAAAAGGTATAATTAAATTAATAAATATGTCTGAAATAGCCAGCTTAAATGATATAAGTTATCTTATGACTACATTGGGCCAGGAAGCTGTTGCCGCCGATGATCCAACGACAAATTTAGGTATGGTCGATTCGCTCCCTCCAATCTATGAACAGCCCTCCGCTCCTCCATTATCAATTCCAAACTCACCTGCTTCTAGTCTGAAGAGAAGAAAGAGGAAAGAAGCAAGACGATCCCGATCGAGCAGCACTAGCAGTAATGATTCAATATCAACAATATTGTCATTTCAAGATAGCTATCTGGGGCCTAAGTCTGTTGGAGAAGCAGTTAAGACCGCAATTCTTGATTCCGGTATCGCAAAAGACATATCCAATGTTCTGGTAGCTGTTGATCAAGGTATATCCACGTTAAACAATACGTTGGTTTTGTCAAAATGCCCCAGAATTCCAGATTTTAGGCCTCTTATAACTGAAAAAATAGGTGAGTCAATTACAGGATTAAATTTGTCAGGCGTAATTGGTGTAGCAATGGCCAAATCAACAAGCGACTCTATTCCCAAAATAGTACAGGCTGTCAAGGATAGTCTCGCCCATGTTACTCTACAAGTACCTCCTTTTGATCCGACCCCGATCATTGATCTCATTGATAAGCGTCTTATATTAATTAGAAATCAAGAAGACCAAAGATTGGAGAATCTACTTAAGGATGTAAACTCAAAATATGTAGCCGTGAGCAATGAGTTAGCGGATATTAGGCTAACACTCAAAGATGCCATGAATAATTTATTAAGCGCTGCTAAACAATCTCAGCAATTACCAATTGATAGTAGTAACCCAAGGAAGAGGGTTCTAACCAATATTAAGGTTATTGCCAACACTGAGGAAACAATATTTATTCACGAAACGATTAAGATCTGGCAGGATCTAAGAACAAAAATAATGCTCCTTGTTAAGCATGTCACAAATTGGTTAAACCGTCATCATCCTTCGAAGAACAGTCATATATCTGAGGCCGAAAATGCGTTTCTTTTATTCCTTCAAGGGAAAATTTGTGTTGGCTCGCTTAATGATTTAATTAATCCTAGTATGGACATAGACTTAAATCTTAATGAGACATTTATTAATTAGTTAATTCATTATGTAATTTTATTACGAAGATTAAATACTAAAGTTACTTAAAAAAAAAA
>evgR000897c0g1_i01_Hydra
GATTTGGTCTCTAGTGTTATCCAAAAAATCGTTAGTGCATCTTTACCTTCGCCAAAGGTAACTGATCGTGTTATTTCAATTGTTGATACTCTGCTAAGCCTCGATGACAAGGTAATCAAGTCGGCAAATGAGAAGTTTAATTCTTCTAAAATAATGTTATCTCAATTAGATGATTTGGGTAAACAGCAGACAGAAAACATTACAATTTCAAAGAAAAACTTAGCGTTTGCATCGTACTCCATTAAAAACAATCAAAACCCAATCTATATTTATTCGACCAAACAAAAAAATGCAAGTGTTGATATTTCCAGTGAAGATCGTATAAATTCGTCTGAAAATATTAAAGCTTACATAATTTTACCCTCTGATCTGTTCACTGGGCGTAATATATCACAAATTTACTCTTTCGTGTTTTTAGAAAAAACATTTTTTTTACCAAGTATACAAAATATAGATATTTTATCAAAAAAAGATA
>evgR000898c0g1_i02_Hydra
CAAATAAAGATTTCTTGCTTTATATTTACAGGAAATATTGTTTATATTGATTATTAATGAAAATTTAATAATGTCAAATATTGGAGATCTTGTAAGTGAACTAAGACAATATTTTCCTGCAGATACACCTGAGGATGAAATGATTGAATTATTCAGCAATCGTGAGATGTTCAATGAATATTTAGCACAGCTTGAACTACATTACTCAGATTTACAACAGAAGTACAATGTTTATGAGGAATGTTTTCAGCCAATTTTATCTCAAACGTTTGAATCTATATGGATGATTTTGCTTTTTAGTTTAATATTGCGATTCTTTTCTCTTGTGAGACCGCCACCAATTTTAATTCACAGTCTTTCTGCGTGTTTAGGCTGTTGTTTATTATTTAAGTTCTTTGATTATGATATGATTTATATTATTGCTCCATGTTTATCTTTATTTCTTCTTGTACAATTGGATAAAAATGGAGTTCTTGTTATTGTGTACGCTGCAGCATACCTTGTTATATGCGAATTTTACCTTCTTGACTCAGTTGTATGGACCAAGATAAAAGGATCAGTAATGATATCATTTATGAATGCCATTTCAATTACTCTTCAAATGGGCAAGAGTGGTATCAGTAAAGTATCGTTTCTAGAATTTTATGGATATTTACTTAATCCTTCTACAGTTATATTTGGACCTTTTCTTACCTATGATAATTATCAGCAAATAATGAGTGCTCACCCTTTGAGTCTCAGCTGGTTATTAAATAGCTCGAAATGTTTCATTATGTCAATATTTTGTTTATTATGGTCAAGCTGTGGGACAAGTTACTATTTACCATTGTTAGAAAATTATATACCTTCTCTAAGAACTAGCAGTTGGTGGGATGCGTACAAAACAGCACAGTCATTTCGCTTTAGTCATTATTTTGTATGTTATTTATCAGAATCAGCTTGTTTGTTTGCTGGTATATCAATGATAATCACTGATGAACACAATTTTGAAGTTAAAAAAGTAACAAAAAAAGATAATAAACACAGTAATGAACACAATCTTGCTTTTAAAAAACAAACTAAAAAAGACATAAAAATCATTGATGAAAAAAACACTGATAAAAACACAATAAAAGTGATTTGGTCTCATTCTGTTGCTAGAATGTTTCAAATTGAACTTCCTCGATCACTGGTAGATGTAGTCACAAATTGGAATCTCCCTCATCATTATTGGTTAAAACAATATATTTTTAAACCTGTACGAAGATTTGGAGTGTTACCAGCCATTTTGATTACTTATATAGCTAGTTCATTCTTGCATAGTTTAAACTTTCAATTGTCTGCTGTGCTGCTCTCAATTGGTCTGTTTGCATATATAGAAAGTGTTTTTCGCAACTTTATTGCGGTTTTACTTAGTGCTTGTGTAGAGGCTCGCAAGTGCAGACCTGGATGTAACCATTTGCATAAAAAAAACACTTTATGGGTGATGATGCTTAATGTGTTTTTCACTATTACTGCGTTATGGAATCTTTCTTATCTTGGTTGTTTATTTGACAATGGAGGGGAAGAAGAAAAGGGGTACTCATTCCAACACACATTAAAGAAGTGGTCAAGTTATGGATTTTTAAACCATTATGTCATGTTATTAATATTTGGTATTAATTGGTTTTCCAAAAAATTTCATTTATTTTAGCCATGTTTTTATTGCTCTTACTTTTTTTTAAGTTTTTCTTTTACAAATTTTTTATTGCTTTTTTAAAAAAAACTACTTTTTAGTTCTTTTTTACACAACTATTTTTAGTGCTTTTTAAC
>evgR000916c0g2_i01_Hydra
AATTAAGTATAATAAATTAAGCCTCCAGTTATATAATATGTCAGAAAACCATTCCATTCAACCATTAGCTGGTATAAAAAAACTAAAAATTAACTTGGCTGAGAAAATGAAACTCTACATGTTTGCAATATTTATTTTGCATCTTTCGCAAGGATCAACTATAACTTCCTGTATTATAAATAACTGCGTGGTTGATCCCTGCTTAAATCATGGTTGTCCTGTTGGTTTTCAATGCGTTCAAAACTACTGTAATGGTTGCTACGCAGAGTGCAAACCTTGCGAACCAACCTACTGCAAAGTTGACCCCTGCTTAAAATATATTTGTTTGCCTGGATACAAATGTTTCTCAAATTACTGTAACGGCTGCAATGCTGAATGCAAAAACGAAGTCACCGAATAAAGAAGAAATTAACAATGCTGACAGAATTTTTATTATTTCAAAATTGTTCAACAAATAAAATGCAGAAACAAATATTTAATTTTACTTGTATCCAATGGCTTAGAAATGAGCCCGAATTCACTAGAGAGGGGGAGGGAAGGATATTTTTGGAGCCAGGTATAAATCCAATCGTAGAGCGCAAGAAGAATCAATGAATAATTGATATCGTACGACAATAATTTTAAAGTTAAACTTATTGAATCTTACAAAGAAAATCATACACCGTCTTTTTA
>evgR000920c0g2_i01_Hydra
CAAAAAATAGTAATATTTCATTGTTCAGACATGAAGTCGTACCAATGTGGGAATCTTTCCCTCAAGGTGGATGTTGGATGGTTAAAATCAGAAAGGGAGAAAATGGACAAACATCTTCATTCTGTGATAGATTGTGGGAACAACTCATCTTCTCTACTATTTGTGAACAATTCGAAACTGGTAACGTTGTTGGTTGTGTTTTGAGTTTGAGAAGCAAGGAAGATGTCTTACAAGTCTGGATTAAGAATTCAAACCATCATGCTGACAGAATTCACATTTGTGACCGTTTCAAGTGGATTTTGCACTTTGGAGAAGGTGTTATTGTCCAATACAAACACAACAAGTTGTCCATCAAGGATGGTAGTACTTTCCGTAATGCTCGTACCTTCTTGGTATCTAGCTCTGAAACATCAAATGCCTCCAATTCAATTGATGATGAAGCTGAAAAGACACCTGCCAAACCATAAAAGGATA
>evgR000922c1g1_i01_Hydra
TATTTGCACTCCAGGGGCTTACCATCGTGCAAGACGGATGGCTAAAGGAATATACTGTTTAAAAAGTTTTGGTTTTTGTCATCAATTAAATGTTACAGATAAAGAAATCGGGATTTTAAGAAGAATTTGTCTCTTCATAATCGCAATTTATATATGCTTCTGGTTTTCAGCTCCACTCACAACAGAAGCACCAAAAAATGATCTCCTTCTTTTAAAAGTTATCGAGAACTATTGTCAAGTTGACAGCAAAGTTGCAAATGTTGCAAAAAATAGAATTAAACTTCAATTATGGTATTTAAGTGAAGATCTAGCTGCTTTCTCATTATTCAGTGAAAAATTTTCAGTTAAAGAGAAAATGGATATTGTAAATGCCTTACAAAAA
>evgR000924c0g1_i01_Hydra
TAACTTTACTAGATGTCAAAGGTTGTCTGTTGCAGTTTCTTTGTTAATGACTTCTATGGTAGCAAGCACAATGTTCTATGGAAAGATGCCACCAGCAAATCCATCAACCGAAAATAAAGTGGCCAGCTTTTCATTCACATGGGGACAGGTTTTTATAGCAATTGTTAGTAGCTGTATAACGATACCTGTAAATGTCATACTTGTTGGAGTTTTTCGTTCAATAAAACCATTTGAAAATATAAAAGACAGTTCAGACGAAAACTTTCATTGGAATGATGAAGAGGGATCATCTTCTCCATCGCCGTTGATCAGAAAAAATTCAAATAAGAAGACATCAACTATATATATTGAAAAAAGTACACCATCCCTGATAAAGAAACAGAAAATATTTTACCTTCCTCGTTGGTGTTTGTACATGGCGTGGTTTATCTGTGTTTGCTGTATTTTTGGTTGCGGTGTTATTGTTTTGTTATATGGAATAGCTTTTGGAAATAATAAATCTTTGAATTGGCTATCTAGTGTGTCT
>evgR000926c0g1_i01_Hydra
AATTAATTATTAAAAGTATGAATATTTTAAAATAATTGATTTTTGTAAATTGACTACACATGGCAAGTATGCATTCTGCATGTTCTCAGTGTCAATCGCAAAATCATGAAATACAAGATTGTCCATTTTTTAAAGTTACTTCAAAATTTGCCAACTCTGATATTGAATCCATAAATAATAAGAGTTACTGCGATATCCCTATCTATGATACCCATTGTCATATTGATTATGTATTTAAAAGATTAAAGCACCATAATCTATGCTTTAAGGACTTTAAACAATCTTATTTTTTCCCATCGAACTTTAAAGGCTGTATAGGGTCATTTAGTGATGTTTCTGTTTATAACAACTGTAGTGTATGGTTAGATCTACTCTGTCAAGATGACATATGGGGGACATTTGGTTTACATCCACACCAAGCAAAGTATTTTACAGACCATGTTCAAACAGCTATGCTTCAATGTCTAAAGCATCCAAAAGCTCTTGCGGTTGGTGAATGTGGTTTAGATTTGTCACGTTGTAATCCATTATCAACTTATTCTGAGCAGAAATCAGCTTTTATAAAACAACTTCAAATAGCAAAGCAAATTAATAAACCTGTTGTTATTCATTCAAGAGAAGCTGAAGACCTTGTGTACGAAATTTTGTGTGATGAAGATATGAGGGAATGGCCAATTCATATACATTGCTTTACAGGGAACTGTACACATCTTCATCGTTTTGTAAATGAATTCCCGAACATGTTTTTTGGTTTTACAAATCTTATTTCTTATTCTACAGCAAAAGTTACACATGAGGTTGTTAAAAGTGTTCCGTTGGATAGAATACTACTTGAAACTGATGCTCCTTATTTTGTTCCAAAAAAACTTAAAAATAAATGTAAATTTAGTCATCCAGGTAATATTTTATTTGTAGCAGAGGAAGTTGCACTTATTAAAAACAAAGATATTCATGTAATCTTGGATAATTGCTTCAAAAATGTTGAAAAGCTTTTCAAAATATAAGTACCAAAAACAACCATATCATGGTAAAATAATTAAAAACACTTTTTTTTTAATTGCTTATATTAAGTATATATACTTATTTTTTACATACTATTAAAACAAAGTGCAATAAACTTGATTTCTTTTATGTTATGTAAAAAAATTAATATTTTATTTGAATAGTGAATTATAAATTATAAATGTAAAATAATGAAATTATAGATTGATACTTGTTATTAGAAATTGTATATATCCTTTTATTTTTAT
>evgR000927c0g1_i01_Hydra
GTAATATTTAGAATGATGACTATGGAGAATCGAGCTGAAAGGTTCAATATTCAAGAAGATATTCGTTTAAACATTCTTGTGAATTCCTATGAAAAACAAAAGCACAACTTTTCAAGAAACATGGAAAATTCTCAAAGACATTTGGCTTTACAATTTCAGCAAAGGTTTTCGAAAGAAACGAGTAAAAAAAACGAACACATTCTTTTACAAAGAGAAAAAATGAATTCTGTTATAAGTTTACCAGTATTATCAAGTAGCTATGAAAACATTTCCCACCTGAAAACAAAACACAATTCTGTCAAGACAAATCTTGTATCTCCTTTTAGCCTTAGAAGATATAGTTCAACACAATTATTAATACCACAATTGAATAATAATGGTAAAAAATTATCTCCACTAATCAGTGCCAGCAGTTTGCCGTCCAGTAACAGCCTTATTAATAAACAAACACAACAGATTTATAACAGAATCACAGAAAATAAAGATGGCGAAAAAACACTAATAAAAAGCAAAAGTGACAGTTCACTATCAAAATCAAACAATCTGACCAAAATTTTAAAGAAAGATCTTACTGAAAATAATTTCAATAAAAAAAATACTTCAACAACATCAAGAAAAAGTTCATATAAAATAAGTTATGAAGACAGAGACTACTTAAATAAAGAAGAGATTCAGAAAGAAAAAATGGAGCATTTTTTTAAGAGCATTGAAAAACTAAAATTAAAGAAAAAATCAAATAATGAAAATGTTTTTATAAATAGAAACATTTTGACTTATGACCATTTATTTGATTAACATTTACAAGTTTTTGATTTATGACTATATATTTGATTAATATTTACACATTTTTGTATTATGGCTGTATATTTGATTAATATTAAATTAAAAAAATTAATTTAAAAAAGTTTTTGACGTAAGAATATATTTAATTTACACTGACAAGTTTTTGACTCATGACTATATATTTTATTAACATTAACAAGTTTTTGACTCATGACTATATATTTAATTAACATTAACTAGTTTTTTACTTATGTTGACCATATATTTGATTAATTCATCAATTAGTTAGTAATTTATTTATTCAATAGACATTAATTATTACTACAAACCCCCTAACATCAATCACCAATCAAAAAGTGAAAAATGACAAAGAAATATGACTAATTAATTAATTGAAATGACAAAAGGACTACTCCTGAATTTTCAACATAAATTTAC
>evgR000933c0g1_i01_Hydra
TGTCAACCGTATGAAGTCTCAAGATAAGAATATTATTTTGGATAAGCTTCGTTTGGTTCTTCGTTGGATGAAGGCCAATCAAGAAAAGGTTACTGTCAAGAAGGAACACTTTATTGCTCAATATAAGAAGTTGAGAAGTACTGCTGGTCCAATTTTGGCTAAGCTCTATGGTGGTGCTGATAGCTTGACTGATGAAGAAATTTTGGGTGAAGAATTCGAGGATGATGAATTCGGTGATGATGCTCCATTGGATGATGATGAAATGGGTTTGAAGAATGATGATGATAAGCCAATCGATGATTCTCCAAAGAAGGATGAATTGTAAATTAACAATTTGCTAAGCTC
>evgR000951c0g2_i01_Hydra
GTAAACATCTTGACCAAGCAACATAAAAATTATCATTAGTAAATAAATCTCAATTTTTGTATTAGTCCTTATTAAAGATGTCATTGTGTTTGGTATGCGTCAAAAGTGGTATAATTGGTAATAGAAATAAAAGCAACCTTACAACAATAGAACAGAAGCTCAAGTTGGAAGCTACAGCAGGTCCTATGTTTACAATATGCTTTTGGACCTTGTCTGCAATAAAAAAAAAAACCATTGGAAAAACCAGCCCATACGTAACAACAATATTCAGTAAAGGGACAAACAAGAGATTTATGAAGGTAGAAAATGGCAAGCACAATAAAGATAAAGTATTTAAAAATATAAAAGACGAAAAACCATTGTCACCTCCTATTTCATTATTTTCCAGATATTCATGCCAAAAAAGTTGGTTTTAT
>evgR000953c0g1_i01_Hydra
GTGACAGTACCAATTTAAATACTGGATGGGCAGGAGGAGTGATACAGTTGGTTGAAAAAAAACTTAGTAGGAAACTAGTATGGATTGTATCTGACCTACACACTGGAGAACTAGGGTTACGACGTCTAATTAAGTTTCTCTATGGTCACACTAAATCCAGCAATCAATGGTCAGGACCACTTGGTAAGATGTTGAATAATGCTACTAACCTTGAAATTAATCCACAGTTTATAAAAATTTGTAAAGCTTCTCCACTAATCCATCTTGATCCTAAAATTATTAAAGATCTGAGTACCGATCAGAGCTATGCATACC
>evgR000961c0g1_i01_Hydra
GTTGCCATATAAAAAATTTATGTATCTAAAATTTCTGAACTTTCTATTAACTTCTGACGCTTGGGCATCTAAACGGAACGCTCGTAATTGATCGTGGAAGAAAAACTAAAAACTTGATTGTTAATAGTTTTCATCGACTGCATTTTTCAAAAACGTTATATCTCTAAAACGTTTCTTCAATGTTGATAGTAATACTAACGGATCATGCAAAAGTGTAAGATTACTTTCTATATCGTCATCATCCGACAAGTCTGCATTCTGATAATTGTTATTAAATGCTTTATCGGGTACTTTTTTCTCTCGATTTGTTCAAGTACTTTCATCAATTTGCGTAATTATGTAACGTTATTGTCCTCGTTGAATATCTCCAAATTCAATATCCATTTCTTTGCCGAAATATATATTTATGTTTTCATTAAAATAATTTTTTATTACTTAATCAATATCTGTACAACATTTTCATTAAGCATATCAGTTGGAATTTTCCATGCACTACCAGCATACATTCTGTTGTGCGAACCTAAATGATTTACACCAAATAACTCAAGTGTGGTGTGACAAAACGCGCAACATAATTTTGATATTTCAATATAATCAATAGTTTTAATATCTTTTATTTTTATTCAATGTTAAGTGTTTAACTAATGCTATTTATGAATGATAATTTGATAGATTATCAGCAAATTCAGATTTAGGATGTAGCGCATAGTTTTCTTTTTTAATGACATTTTTTCGACGTCTTGATTTACTCAAACCCAACTTTCAATGAGCGCATCAAATTTAAGCTCAAACGGTTTGCTAAACAATATCTCTTTTATAGAATAAAATACTATATCAGCATCTTTTAATACTTCTGTTTTTTTTATAAATTTCGTAAAATTGTAG
>evgR000968c0g1_i01_Hydra
CAGTTTCTTTTCAAATTAAACCAAACTCTTATTCAAAAGAATTCCAAAGTGTTATTCATTTGACTATTGATTTCGATATTGGACAATACGGAGAAAGAACTCCAGGTGTATGGTTTTCAAAAGATGGATCAGGAAAGTTATCTATAGCGTCTGCAGTCAATGATGATGTTAACTATTCTTTTCTAACAGAACCACTACCGTTGGCTAAGTGGACTAGTATAAAAATTTCTCAAGTTGAGCTCAAAGGAGTGTATAGTTTCAATTGCTATGTAAATGGTGAGCCTGTTCATAGTATTGAAAATAAAAATCCACAATTGTTTGAACATGTCAAAGTGTACGTAGCTGATCCGTGGTATAATGCACAGGATGGTTCCATT
>evgR000969c0g1_i01_Hydra
TTTTAATTTTGTCAAATTTGAAACAATACAATTCTCAAAATCAAATTCGAAGAAGTAAAGTCAGGCCCTGCATCAGGTCAGCATCTACTCTGTCAGTGCTGCAAAACTCAACTAACAGCTTCACAACTCAGCTCGCTAAACCTAGTTCTTCAACTAGCGTTGCAATTATAAACGCCTTGACCAAAAACACCAAACTTCAGCAAACCAAAGCAAAACGAGTAATTATCGCTGGGCTCCCAGATTTATACCAAATAACTGAAGGAGCCGTTGACAAAATAGAAAAAATAAAAAATGTATTAGACTCCTTGAAGTTCCCAAATGCTTTCAAAGTTGTAGGTCCTATCCGAGTTAAATACTTGTCTGCAAACAAAACTCCTCTTTCCGCACCACTCATCGTCAAACTAGAATCGACAGAATCTTGTAACAACCTACTGTTTATATCCAAAATCTTTCATTGCTTGAAAACTTCAAAACCATCTATATTTGCCCCGACCTCACCCCAGATGAACAAGAAAATTTTACAAAACTTAATAAAGTTAATGCTAACAACTTTTAACAAACTTAAAAAACTTAGAGCCTCTCTCAACCAGCCCTTTCGATTTGTCATCCGTGACGACCAGATCCGCTGTATTAACACCGCTGCAAAAAAACTCTTTATCAATGGTACAGAGAAATGCCCATTCGGCAACGGGAAAGCTGCTTGCAATGCCGCCAAGCCTAAAATTCTGGTCTAATTCTTCAATCCAGAAAAACAGTTACCTTCAATATTTCACCTTTTCTTAAACTACTAAAATGCCTCTACACCAATCCAACTCAACTTTCTACTTGTTCAGAAAATTTATCTAAATGTACTTTGTTTCTTTGAGAAATGGTTCGACCTAGAAAAACCCCTTTTTGAATT
>evgR000978c0g2_i01_Hydra
AGGCTACTTTCCGAGATAGATAACAATTATTTTTGCGTATGTAAACAGAAATTTGATACGTTAGTAAGTTTTTTTAAATAAAGCAAAATGTTGAAATTAGACACAACAATATCTATAGAAAAGGAAAAAGAAGTAAAAATGACTAGTGAAACCTCAAGTTTGAAATATATCAGCTTAGCAGTGTTAATTTTTCAAAATGCTGGATTAATTCTTGCCATACGCTATTCCAGAACACTTGAAGGTGATATGTACATTTCTAGTACAGCTGTGTTTTTGGCTGAGATTCTTAAACTGTTGGCTTGTTTGATTTTAACTTTTACAGAAGTTAAAAACTTTAGTTCTTGGATCAGGTACCTGTACAATAACATAATCGCAGACCCGTTATCAACTTTTAAAGTTGCAATACCTTCATTTATTTATGTTTTACAAAATAATTTACAGTTTATTGCTATATCCAATCTTGATGCTGCTACATTTCAAGTAACGTATCAGTTAAAGATTTTGACAACAGCTTTATTTTCAGTATTCATGTTAAATAAAACTTTATCGAAATTTCAATGGTTTTCATTAATACTGTTGTTTGTTGGGGTAGCACTAGTACAGTTTCAACCAAATCAAGCTAAAAGTTCTCTCACAACTCAAAACCCTATTGTTGGTTTTACTGCTGTGGTTGTTTCAAGTTTGTGCTCAGGATTTGCAGGTGTATACTTTGAAAAGATTCTAAAGGGATCTGGAAATGTCTCAATATGGTTAAGAAATATTCAACTGGGTGTTTTTGGTGCTTTAATTGGTGCTGTTGGAATGGCGGTAAATGATGGCACTAAAATAAAACAAAACGGATTACTTTTTGGTTATTCAACAATTGTTTGGTTTGTAATTCTTATGCAAGCGTTTGGTGGTTTATTAGTGGCTGTTGTAGTGAAATATGCAGATAATATATTAAAGGGTTTTGCAACTTCGTTTGCTATTATTGTTTCATGTATTATATCTATTTATGCATTTAACTTTGTATTAAGTTTAGAGTTTGTTGGCGGTTCAGTTTTAGTAATGGTTGCTATTTATATTTATGGTCTTCCACAAAAATAAGTAAAAATGGTAAATAAATTAGTTGGAAGTAATTTTTT
>evgR000994c0g2_i01_Hydra
CGAGAAACCAATATACGAAAAATGTTAAGTTTATCATTGATTTTGATGATGGTTACATCTTTGTTTGCAGATAAAAACTGCGATTGGGCATGTCTGCAAGTATACGAACCAATCTGTGGTAGCGATGGTATAACACATGGCAATGAATGTGAAATGTCAGTTGCAGCATGTACTAAAAAAAAGACCATTACAAAAGTCAACGACGGTGAATGCTCAAGAAATGATCAAGATTTAGGCTGTAATATGGCATGTATTGAAGCGACTCAATATGTATGTGCTAGTGATGGTATGACATATGACAATGAATGTAAAATGTTATTTGCATCATGCATGCAGAAAAAAACCATTACTAAAATTCACAACGGTGTTTGCCATGTTAAAGACTGTAAGAAGGTATGTCCAAGAATATTTCTACCTGTGTGCGGTAGTGACGGTAATACATACAGTAGTAAATGTGAATTATCTGTTACATCTTGTAAAAAAAATCAGACCATCACTAAGCTCTACGACGGTCGATGCACTCTTCAAGAAGTAAACTGCAAAACAGCATGTCCTAAAATAATGGAACGAATGTGTGGTAGCGATGGTAAAACTTACAGTAGTTACTGTGAATTATTAGTTGCGTCATGCTTAAAACAAAAAGCAATTATTAAAGTTTATGATGGAGAGTGCAACAATGAAGGGAAATGTAATATTCCTTGTAATCGAATGCTGGCACCTGTGTGCGGAAGTGATGGCATTGTATACTCAAACGAGTGTATTATGAGAACGGCGTCGTGCAAACAAAAAAAGGCTATCACATTAATACGAAGCACAGATGATGAAAGTTGTTCATGTCTCCTTGAATGCACAAAAGAATATAAGCCAGTGTGCGGATCAAACAGAATAACGTATTCTTCAGAATGTGTAATGCGTCGATACAGCTGTCTAACTAAAAAGCCAATTATTGTTATTAGAAAAGGAATATGTAAACTTCCAAGAACAACAGACGACCAGGACTACTTTTCTAGTGAAACAGAAATATTATGAAAC
>evgR001011c0g1_i01_Hydra
ATAATGGAGTTTTGTGCATCTGTATATGCATATATTAGCATTAGTGGTAAAGATATTATGGCCAACATTAAGCTTAGAAACTGGTTACCAATGATCTGTGGATTATTAAATAAAAATAATAAAAGTTTTTTAAAGTCTCTTGCAAACCTGGATGATACAAACCTAGACAAAATAACATTATGTCATATTCGTGATGTTATTCCGAAAGGATATCAGATATCAGAACAATTGAAGATCAGAAATTATCACAGATTTTCACAAAGTTTTAGGAGAGTTGTTCACAATGATGGCCAGAGGTTATTCATTGAATGCTTTTATGAATCTCAATCACTATTCACCGATGAGATGAAAACATCTATTGCCGAAATAGAATGGTTCATTTCAATTGAAGATGGAAAACCTTCTTATGATATTTCTTGTGTGACATATTTTGTCGATCTCTTAAACTCTGATAAAAAGGTATTGCATTTATTTGTTAATAAAAAAATATTTTCTGAAGAAGAAAAGAATCTGATTAAGAAATGTTCGACAAACGCTTTAAGTGTAAGGTTTTTTTATCCTTGTAAAATCGATGAATGGAAACCGACTAACAAAGTTAAACTGTTGCTGATAGACTGTCAGATATATTGTATACCAAAAGAAGACTTTCAATATTTTGTTCCATGGATCAAAATGTGTGAAGAGTTAGTTATTTTGCTTCATGATGAATGCAATGAAAGCTATCTGAGGAGTATTTGGAAATGGACTGGAAAGTTAGAACTCCGTAGTTTTATGATATTCTTTAAAGGACAGAAATTTACGAATAGAAAATCTTTTAAAAAAATAATAATTCATAAAAAGTAAGTATATAATTATATATTCAGAGTGGCCATTAATTCAGAGTGGCCATTCATAAAGAGTGGCCATTCATTAAGAGTGGACTTTCATTCAGAATGGATATTCATTCAGAGTGGCCATTCATTCAGAGTGGCCATTCATTCAGAGTGGACTTTCATTCAGAGTGGTCAGCAACTTAGAAAACATGGAAAAGTCAAG
>evgR001032c0g1_i01_Hydra
ATTTTTAGAAATCGAGTACCTTTTTTTTTTCTAAGAAACAAAAATGTCATACAAAATACAAAAAAATTCAACATCCCTCCCCCCAAAAAAAAAATTCCTGGATCCGTCACTGAAGGCACTGTATATATATGTTATTCTTTTTTACAGAGTTTATTAATTACCGTCTTTCCGATAACAGCGTTTGCAAAGTTAGAGGGACTTATTTCCCTTATTTTGCACGAGGGCGGCAAAACGACTAGGGAAAAATTAGGAAAGTATCCACTAACTCTAAATATAATAAGTTTTTTATTAAAAAGTGACTTAAGCGAGTTTTGAAAATTTTGGAAATTATTGTTTTTCTTTTACCAACAAAATACCTTTAAATGAAAGGGCCCTATGTTTTTGACACTTTTTGACAAAAGGTCCAAACTCCAGATGACCCTGCAACAAAAGGCCCTACAAACTGTTCAAAAGTTACCTAACTATCATACTGATACCGCCTGAGTTAATGCGTGTATTTGTGGTATCAATTTTATTTTAAAATACGTATGTGCTTATGTTTAATTAAATATTTTGTGTTTGGTTTTAGTCGGCG
>evgR001034c0g1_i01_Hydra
TGGAGTGTTCGTTTGTATCACGACGGTAAAATGTTGAATAAAGATTTATTAAGGATTCTTAAAGATAAATATGCAAATTTGTTCTTTTATGACGTCAGTTCTTTATCAGAATACGGAAACGTATCTTATATTAACGGAAGAGCATGGCGGTTTCTTGCTACTGGCGATAGTAATGTAGAAGTAATGTGCAGCAGAGATTTGGATTCTCCTTTATTAGAGAGAGAGGAAGATGCTGTCAAGGAGTGGTTAAATAGCGGTAAAACATTTCATGTGATGAGAGATAACCCAATGCACGGAGTTCAAATACTTGGTGGAACGTGGTGTTTTCGAAACAAAAAAGATTCATCTTTTGGTATAACTATTGCCAAGTTAGTTATCGAAAAAAGTAAAACTCGTAGATTTGACAAAGAAGCCCCCACTGACGATGACCAGTCAGTTTTAGAAACATATATATGGCCGCTAATAAAAAATAATGTCCTACAACACGACTCATTTCTATGTTCTAGATATAACGGTAGTAAGCCGTTCCCATCAAAGAGAAGTGACAGGAAAATATTTATCGGAATGATAGATCAATTAAACGATCTTCCTCCTTGTCCAATTGAATGTCGACCTGAACAACACAAAGATTGGGAATATTGTTAGTATCGTTAAAACTATATGAAACATAAATG
>evgR001039c0g1_i01_Hydra
GAAGTTGCTCCAGAAAATATTGTTTATGACTTTGCTTGCAGCTTGTCAGAGTTTTGTCACAACCGTGAATCGGGATATTTTAAAAATACTTCTTTTTTTCATGATGTGTTTCATGGCTATACACATAAATGTGCAGATGTTTTCCGATGCAATCGTTTGGGGAATTTTTATCCAATTAATTCATCTATTTGCGAACAGTTTAATAGCTTTTTACAAAATATAAAATCTTCTGCTAAATTAATGACGCAAACTCATTTTTGTTTCTATCTACAATTTTTTATTCATATTTGGAATCAGCGGAAAAAGCATTTATTTGAAAAAAGAATTATTGTATCAGAATACACTAGAGATTAGCATATATAATATTTTAAAGGAGAAAATAATCAATTATGTTATAATTTATTTTATGTTTGAATGATAC
>evgR001061c0g1_i01_Hydra
CCATAGATTTAATGCATCTAATTTATTATTGTTGCACAATCCTCAAGGTAGAAGAATTACCACAGATAACATAGGAAAGTTATTTTGTGAATCCTATATGAATACTGCAACACCTTCTATTGCTGCTGCAGGCTTTAAAAATGCATGTATTTGGCCTCTAAATGCTAATACGATTCATGAGAGTGATCTTATTGCGTGCAAAAATGAACTATTTACGAGATCAAAAGTAAATTCAGAAAATCATAATAATGTAGATATCGATAATAGCTATGTTCCTGGATGCAATATTACAGTAAAAGTTACCATAGTTCTTAATGTCTCATTTAATGATATTGTCTCCATACCCAAGTTAAAACCAACAAAAAGAAACAGCAAAGAGTCTAGAAACATCACAAGTTCTCCTAACATGATAAGAACTGAAGAATCTAATAAAAAAGCTGGTCAAAAAAATAACTTAAAAATAAGTAAAAAGATCTGGCCCTCTAGTCCCTTGCACACAAAAAAAGGAGCAGTTAAAAGACCACCCACTCACGATGAGGATATCTTACCA
>evgR001064c0g1_i01_Hydra
TTCAAAATTAATCTTAACAAAATTAGTCTTAAAAAATAAACAATGATGACTTAAAAAAGTCAGTTTGTTAAGTAATAGTCTAGCTTAAAATATGACTGAATCTTCGCCTGTGGAAAGTGCCAGAGCAAGAGGTAAAACTGTTGTGAAACAAATTGTGTTTGGAAATGAATCAAAATATTTTGGGAAGAAAAGAGAGAATGACGGCCATACTCACTCATGGACTGTGTACGTGAAGCCTTTTATTGAAACTGAAGATTTATCTTCATTTATTAAAAAGGTTCAATTCAAGTTACATGAAAGTTACACAGATGCCCTTCGCACTGTTTCTAAACCTCCATATCAAGTCACAGAGACAGGTTGGGGAGAGTTTGAAGTAATCATAAAGATATATTTTATTGATGCAGCTGAAAGACCTGTAACACTTTATCATCTTTTAAAGTTATTTTCAAATCCACTCCTAGCCAATCAACCCCATGTTGGTACACAAGGTCAGCTTGTTTCAGAATATTATGATGAGATTATTTTTCATGATCCTAGCATATTTCTTTATAAACAATTAACTACTCCAAAAGTGTCAACAGCTGTTCGTAAGCATGAAACTGACTGGAAGACTAAAGGCAATAAAACATTAGCATCAATAAAATCAGCCAAGAAAAGGGTTGCAGAGGAAATTGCGCAGATGAATGACAGATTGAAGAAAAGAAAAGTTGCTATTCAGAAATTAAAGGAAGAAATACAAAAGATCGAAAAGCAAAACCAAAAGCAATAAACTATTGAAATATGTATTAGAAATGTCTTTGTAAAATCTATATTTATTTTTGAATATTTTTTAATTGAAACAAAAATGTTTTTTTTAAATATTTAGTGCTTTATATGTGTTCTTAATTAGATAGTACCGATTGGATGTATTAGTTTTTAAGAGTAATACACATGTAATTAGGCTTATGTAGTGGAGTTGTAAGACTTTTTCACTTCTTGGCTCTGGCTTTGATGAAATATACAGCCTCAGCTGACGGCTTCCAAATTTTATGTGCAAAAATTACAATATAGATTTTGTTAAAAACATTAATTAAGCAGTAAATTTAGCTTACTGTGAGAAAAATTGTGATTGCTCGGAGCCACTGGCATTCTGCGGCTCCAACAATAAAAATACAGCAACTTTATGGCTCCACAAGCCTGCATGTAAATAAATTTTGTTTTTGTCAGTAATATTATTTTTTTATTTAACTGGTAAAATATGAGTATATGAATATAAAAAAAAAA
>evgR001070c0g1_i01_Hydra
AGTTTACCAAAATAAGTAAGTCAAAATGGCTGAATACAAATTTTTTTTTGTTAAAGCGAAAAAGATTTTTAGAAGTGGTTTGTGACGAACAAACAACGAGTGACGTAGTTGACAAAAGAATATCATTTTTTTATTAAAATTGTGCTTGCATGACCAGAGAAGGAATAGCGACAAATATGTTAATTAGTTTAATCTGAAAAAAGATACTATGTCCCTGGTTGCCGAACAAGACAAAATCTATGATAAATATAAAAAGCAAGAAAGCAAATATCTCATTAAAAATGAAAATGTCGATCACAATAACAAAGAAGAAATCAATGACTTCAAAATGTTAGATGTCGATGAAATACTCCTTCTGATCGGAGAGTTTGGGAAAAGTCAGCTATTGTTATTGGTTATGCTGAGTTTGCTTATGATCCCAGTTGCTTACCAGTCCCTTTCCATCACATTTATTGGAATGAATCCGTCTTGGCGTTGTACAAATACTAGCGAGGAATGTAACAGGCTGGGCGAGTTTTCAATAAATGACGAGTTTT
>evgR001073c0g1_i01_Hydra
ATTTGCGTATGGCTCTGAAAACTGTATCCATGGTTTTTTCAATTAATTGAAATGCTGAAAATTCAAAAGCTTATTTTATTTTTTTAATTTGATGATCAATTCCTAAAAACAGTTCCCACTTAAAAAAATGCATCTTGTGTTCTTTTTATTTTTTATATTTATGTATTTTGGATGTGCAAAGACGGGTAAATCGTTTTTTGAATCTCCTGCAGCACTTCCACGAACTAAAGCATCTACTGTTGTATTTCTACCAAAGATAAAAGTGTCAGATTCAGGAACAATTGACACTTTGTTAGATTCGCCTAGTTCAACCCATTGCGTAGAGAGCTGCTTGAAACCTTGTGAAAACCCAAAACTTACATGTAGATCCGTCAGTTTTAATTTGCCCAGCACAATGTGCATATTGTCAGCTAATGAGGTTTGGAATGTCACAACGCAAAGAAGAAATTTTTTGCCGAACGATGATTTTGACTCGTATGCTCTTTAAAAAAAATATTTTGTGAGTCCTTAAACTTTTTAGAGTCTTAAATTAAACAAAGTTGTGCGTGTAAACGCGTGTAACTGCAACTCCAATTTTTTGAATTAGTTAACTCTTGCGATTTGAATTATTTTTGTTTATTGAGGAAATCTAGTAACTTGTAACATTTTCTTTTTTTTCTTTCTAATTTTTTTATTTGCCGTACATATATATATTTAAAAGTTTCGTAAATTAAAATAGTACGGGCCGGACTACAAGAAGTCCGTACTAATCTTATCACAAGCCTTTACATTTTTTACATTTTGATCTTATCACAAGCCCTTACAATTTCTATTTCTTGATGAAAGTTTATGGGAACATTTTCACGTGTTGATGAAATCTTATGGGAACATTTTTATTTATAAAGATTTATGGTAATACTTATATTACTATTAATATATATTACGAGTATTATTAAAAGCTGCGTTATTATAAAAAAAAA
>evgR001078c0g2_i01_Hydra
CTTTAATTAACCTACTTTAGTGCAAAAAGTCAAAAATGATTTTTGTTTAACAATGGCATATAGTCAAAGAGTTAAAAAATCAAGCACAGTTCAAACATATTCAAAAGAAGATATTCTTGATGTCTTAGACAAATTTGGTGGAGACAAAAATTTAATATCTACTGATGATACTGGGAATAATGAGAAATTGTTTGATACAAAATTTGTTGATGACCATGAAGAAAGTTTACAAGAAGAATGGGATCAACTATTCCAAGATGGATTTTTAGGAAAGTTAAAAGCTGCCGCTCTAAATGGTAACCTTGGTACACAACACTTCCGCAGCATTTGTTGGAGGGTATTTTGGAGATGTCTATCTGAAAATTCAGTGCATTGGGTAAATGAAGTCAAAGAGCAAAGGAATATGTATACCTCCATAAGAAATAAATATGTGATTAACCCTTATGAACAGGAGAAAGAGTTAGATTTAGAAAAACATCATCCACTTTCGCAATCAGAAGATAGTGTTTGGCATAAGTATTTTCAAGATAACGAGCTGCGATCATTAATTATAATTGATTTAGATCGACTATCGCCTGAGCTAGAATTTTTTCAAAATGATAATATAAGGTCTATGATTCTTCATATTTTGTTTTGCTATGCTAGAGAAAAACCCAAAGTTTCATACAAACAGGGAATGCATGAAATAGTTTCGGTCATCATATATGTAATTATGAAGAACACTACGGCTGTTAAAGATTCAAATGAAGTTTTAAGCAATGAGTTGAAGACTATTATGGATGTTCAATTTGTTGAACACGATTCATACATGTTGTTTGCCAAGATAATGGAACCCATTCAATCTTGGTTCACAAATGTTCCGCAACCGCAGAGTCTAAAACAAGTATCTGCTGATCAGCGAATATTCAAAAATCCTGAAAATGAAATAGTAACTGCTATTTCAGAGAAACTTAATCGGATACAAGGTTCTATGTTAAAGATATACGACAATCCCCTATGCCTACATCTTCAAAAAATTGATATAAGTCCACAGCTGTATGGAATTCGATGGATGAGGCTTCTTTTTGGACGAGAATTTCCTTTGAATAAATTATTAATCCTTTGGGATGCACTATTTGCTTATGGACTTGATTTAGTTGATTATGTTTTCCTAGCCATGCTTATAAATCTTCGAGCAGTTTTACTCCAGAATGACTTCAACAAATGTTTGTCTTATTTGATGAAGTACCCAGCAAACACTGATTCAAAATATATACTCAAGCAAGCTCTTTTACTTAAGAATTATTCTCAAAGAAAGGTGAGCAATGATCAAACAACAACCAAACATCCACAACAACATAAAGTCCATCCTGTACGAAACAGATTAGGGAAAACAAAGGAACAGTTGTTTTCACAACCTATAAATTCAGGGGGTCAAATTGAAAAAACAGAAGAATTAGTAGATAAAAAGTATTTTGGTGAAAATCTTGAACCCTCGCCGTCACCTTTATTTAATGAAAATCGAGCTGATGCAGGTGTGCGTGTCGATGCCAGTGTGCGTGTTGATGCTAGTGTGCGCTTTGCATCACAGTTATCACAATTGAAAACCAAAGTTAATTCTATTCAGAATCCTTTAAAAGGTATGGGTACAAGTAAGCAGACAAAAGAAATTGTTGAGGATAATGAAAACTTGCAAGAACAGTTATATGACATGCAAACTGAGTTTTACAAGCTACAGTCACTTTGTTGTTATTGCGGAGATAAAATGGACTCATATATAAATCTTTTGCAACATCGTCTACTTAAAGAAGAAATGTTTAACGATGAAATTGCAATTTTAAGCATTGCTGGTTTAAAACAGATTCGAGAAATTTTCAAAGGAGGAGTAGATATAAATTTTCTTGATCATGAGGTAGATTTTAAAGACATTGACAGTCATATTGCTTCAGCTTCCGATAATAATAAAAACTTTGCTGCAGCTATTGACCCTTTGAATTCATTAAATGGAACAAACTTATTATTAATAGAGAAAAATTCTAGGGAAGATAAACATCATGGACACTCCATTGAGAAAACAGCTTACGTTTCTTGCTCTATAATTCCAGGTAATCTGAATGTCTAAGTAAATCACATTTAAAGAATCATTCGGTATCCTACTCAAGTTGCGGATATTATTTCGATAATTTTGGTTTGATATGTTTTTATGACTCGAAACTATTTAATGTTTATATACAAGCGTTTCTATGTTACCACAAAATTGTTGCCATGTTACCACAAAATTTAAACAAAGAACACGTGGAATAAGATCTATAGAAAATTTCTTCGATTGATTGTCAATGGTTATCAGTGTCGATGAAAGTTTTATCTCAAAATATATTTATTTGCTCTAAAACGATTGAGGAGGTATAATGCCCATTTTATCGATTGTTTGAATACCGATGTTTATCTTTGTCGATATATGTTAACGGATACGGTTGAAGTGGTAAAGATAAAGGAATGTTTAAGATTTATGCAACATTTTTGTAAATTTTTAGTTAAAACTTAAAATACTGATAAAAAGAGATTTTTATTTTAAAAATCTATAATTACGGTAATGCTTTGCGAAACATTAATCTGTTCATGTTATAGTTACAGTAATGCTTTGCGAAATATTTTTATGTTCATGTTATAATTACAGTAATGCTTTGCGAAAC
>evgR001080c0g1_i01_Hydra
AGATATTACCACTTGGTCGCCACAAGGCAGATTGCACCAAGTTGAATATGCTATGGAAGCCGTTCAACAAGGAAGTGCTGCTGTTGGATTAAAATCAAAGGATTTTGTAGTATTGGCAACATTGAAGAGGGCTCCTCATGCCGAACTTTCTAGCTATCAAAAGAAGCTTTTCAAGATTGATGATCATATTGGTATTGCAATTGCTGGATTGGCTGCTGATGGACGTGTATTGAGTAAATATATGAGAAATGAATGTATGAGCCATCAATATGTATATGAAACACCAGTTCCTGTACAAAGATTAGCATCAAAGATTGCTGATAAATCCCAAAAGAGCACACAAAGCTCATCTGGTCGTCCATTCGGTGTCGGATTATTAATCGGTGGTTATGATGAAACTGGAGCACACTTGTATCAAACTTGTCCAAGTGGTAATTTGTATAGTTATAAGGCAATTGCCATTGGTGCAAGATCACAAAGTGCCAAGACTTACTTTGAAAAACATTACGATACTTTCACAAATGATGTACAGGATCTTATTGTTCATGCTTTGAAGGCCCTTAAAGGAACAACCGGAGACAATGTAGAATTGACAACAAAGAACTGTTCTGTTGCTGTTGTTGGAAAGGATTTCGCATTCACTTTATATGAGGATGATGCTATTGAAAATTATTTGAATTTATTGGACACATCTTCAAAGAAGATTGATGAAATGGTCG
>evgR001083c0g1_i01_Hydra
GGTTTAGATATGGACCCAACCGTTAAGAAACAACCATCTGAAGATATCAAGATTGGTATTCAATCAGCTGGTGGTGCTGCTGCAGGTGGAGATGAAGAAGATGAAGAAGGTGAAGACGAAGAGGGTGATGAAATGATGAGCTTTGAAGACGAAGATGCTCCAAAGACAACTGAAGAACTTCTCAAACTTTTGGAACAAGAAGATTACAAGGAAAAGGTTTGGTATGTGACCAACAATGAACATTACGCAAAGAAATTGCAAGAAATGAATGCCACTGTTGCAATTGAAGTTGCTTGTACAGGTATTAGTGGTGGTATCCTTGCTGAAGCCCCATTCAGAGGTGTTCCAGTTTTGAGCTTGTTCGCTCCACTCAATCGTTTCCTCAAGATTGGTACTAGAGCCAGTATTGCTCTAATTCATGCTCTTAATAAGCTCATCAGTGAAGACCAAACCAG
>evgR001089c0g1_i01_Hydra
GTTTGTGATGACGTTAGACGATTTGGCACTCTAGATCAATACAGTGCTTTTCCTTTTGAAAACGCATTAGGCATGTTTAAAAAAATGATTAGAACTGGCAACCTCCCTTTAAGACAAATATGCAGGCGCTTATCTGAATTTGATGAAAAGCCATTTGCGTTTTGCAGGCCAATTTCTCGACAGCCAAAACTGTCTAAACAACATTCTAATGGACCAACGTTAGGTTATCAAGGCACACAGTATATGCAACTTTGTTATGCAGGTTTTACTTTTTGTACATTTAACTGCAACAATTGTGCACTACTCACAGAAGGAAAAGTTATTGTTATTGAAAACATAATTGACACTAACGAGAATTATGTTATTGTATGTCGTCAATTTTGCAAACAAAGAAGTTTTTATTCCTATCCTTGCAAATCTTCATTGCTTCAAGTGTATCGTG
>evgR001103c0g1_i01_Hydra
TGACAATCATAAAAAAAGAAAATTTTACAAAATTTTTAGGAGTCATAATAGATAAAAACTTATCTTGGAGTCAACAAATTGATAATATTTCAATGAAAGTTGCTAAAAACATTGAAGTTCTATATAAAGCTCGATGTATACTAAATAAACACCAACTAACTCAACTATATTACTCATTTATTCATTGCCATTTAAACTATGCTAATATAATATGGGGAAGCACTCAAAAACCAAACTTTAATCTCTTTATCGGCATCATCTTTATCGGCATCAAAAACACGCAGCTTGCACAATTCATTTTGCAAATCGTTTTTCAAGCTTAACACCACTTCTAATAGAAATGAAAGCTTTAAATATATACGAACTAAATATTTTTAATGTTTTATGT
>evgR001106c0g1_i01_Hydra
GGAGACAGTGAATGTTTTTCTTGTCCTCATGGAATGTTTAGTGTTGCTGGATCTGATTCTTGTCAAAAATGTACATCTAGACAACTTTTCACTGCTCCATCAGAATTCATAAAACCATCAAGTGAATGCCCTTTTGGGTATTATTCAAGTGAAAATGGTTCTTGTTTGTGGTGCCCACATGGTTCAAGAATAGTATTAAATGGTTCAGGATGTATTCCTTGTGATCCTGGATACTATTGCCCAACAAGTTACCTGATGTTGGCATGTTCAGCAGGAATGTATTCCCTTGGCAATGCTCATCTAAATTGCACAATTTGTCCTCCAGGCTTTGCATGTCAGGTTTCTAATGCTGTTCCTGTACCTTGTTCTGGAGCTACCTATTCATTGGGATTTGCTGTATCTTGCTATCCATGCTTAGCTGGTTACCAATGTCCTAGAAATTCAGCTATTGAACCTTGC
>evgR001107c0g1_i01_Hydra
GAACGTATTCAAGGTAAACAATTCTTGCAAAAGGTTTTATTCGATAAGATTTTGGAACCAATCATTGAAGAAAAGGATTTGAACTTGAATTTAAATGCTGTCACAATCTTGAAGGAAAGAATTTCCCAACAAGAAGTTGAAACTGGTGTCAAGAGTGATATCAACATTAAGGATATGACCTATGAAAAGGCTATGCAAGATGAATATGTTAGCAAGCTTGTTCAACAACGTACCAAGAAGATGATTGACATTTGTCAAGGTGTTTTGGATACTTTGAATGATAATATTAATGAATTGCCATATGGTTTGAGATACATTTG
>evgR001113c0g2_i01_Hydra
TTATTATTTCATGGAGTCTCACAATTTATCCAGGTTGAATTTGCCCCAAAGTGAAACATATGTTCAAGAACGTTCCTCAGATTCTTTTCTATATATAACAGATCTGCAGAATGTAAAACCAGCTTCTTTAACAGATTTGAAGAATGTACAACAATCATCTCTGACATTTAAAGATTTGATAAATATACAAACAACAATGCCATCTTTAACAGAACTTATGAATGTAAAACAAATAGCTCTGCCATCTTTAACAGACTTTATGCATGAGCAACCAACATCTCTTCCATTTTTAACAGACCTTATGAATGTTCAATCAACAACTCTACCATCTTTAAAAGACCTTATGAGTTTGCAATCAACAACTCAACCATCTTTAACAGACCTTGTGAATGTGCAATCAACAACTCAACAAACGTTAACAAACCTTATGAATGTGCAATCAGTAAATCAACCATCTCTAACAAACCTTATGAATGTGCAATCAACAACTCAACCATCTTTAAAAGACCTTATGAATGTGCAATCAGCAACTCTGCCACCTTTATCAGATTTATTGAATGTGCAGTCAAGAAATCTGCCATCTTTATCAAATTTTATAAATATCAATCCTACATCTGTAACATCTTCAGATTTTATTAGTGTACAGTCAATGTCTCAATTAACTTTAGTTAATGCAGTAAATAACCATGAGAAGTCATCAATTAAAAAAATAGATGAAAAGTTATCTGATGTTCCTTTACTTAAAAATGAACCAATGTCTGAAAATTATGATAGTTATGCAAAAGTAAATATGAACATACCATCGTTACCATCTTTAGCATTGTTACCATCGTTAGCAAATTTACTTGCCTCACAAATGGCTATTAAGAATTCAGAGCTTTATTCATTAAATAACGTTAACAATATTGCACAATCATCAGACAGTAATTTAACAAGTATTTCACAATTATCAACTGAATTCAATACTCTGTTTTTAGAAAAGAAAAACTTTTTTAATGTTTTATCTGATAACCGAGTGCCATTTCAAAATATTTCAAAAACAAGTAGTTCATTTCAGAAAAGGCCGTCACAATTCGGAAGAATTGTGGGTGCTCAACTTAAAAAAAAACAAAAAAAAATTCCTTTGTGTGTTCATCCTTATTCGCTACCTGTCGAAGTGTTTTTTTATGAAAATGTTTGCCCACAAAACAATCAGATCTTTAGTTCTCCTTCACCAGATGACATTGTTTTAAGTTCACAAATGAAAGCATTTGAAAGAGCTGGCTTCACTGACCTGACTTGAATGTTTTTATATATTCTCTAAATTTTAATGTTTTAATCC
>evgR001142c0g1_i01_Hydra
CTGATAACCATTTATGGTTTTCAGTTTTTGCTCGCCCACCTAAAAGTACCTTTACCAGGTGTCAAAGATTGTCTGTTGCTGTTTCATTAATTATGACTTCCATGATGGTAAGCGCGATGTACTATTTGCTAAAAGTTAAGGAAAGCCCTGCTGAAGAAAATAGAGCTATTTTTGCAGTTACAACTGCACAAGTTTTTGTGGCTTTGGTTTGCACAGCTATAAAGTTTCCTATCCATTTTATATTAATGAAACTTTTTCATTTAATAAAACCATTAAATCAAAGTCTTAATAAAGTTTCGCCTGAGAGCAGCAATACCCAAAGCAAAACACATACTGTTATTGTAGAAGAAAAACCAAACTCAATAAGAAAAAGAAGAGTATTACAAAGTTGGTGTTTGTACTTAGCATGGTTTATTTGTGTTAGCAATATTTTGGTTTGCGGTTTTGTTGTCCTATGGTATGGAATGTTCTTCGGAAATAAAAAGTCGTTAAATTGGTTAGCAAGCATAGTAATAGATTTTACAAAAGACATTTTTTTAACTGGACCAATAAAGATATTTATTCTGGCAATTTTTTTTGCTCTCTTTGTCAAGAAGATTAAGGAAGAAGAAAGTGAAGTTGAAAAGAAAGATATGCTGTTACTTAAAGATGAATCTTGGCTATACAGACTAAAAGATGTAGCAACTATTTTTGAAAATGTTAGTTTGCAACCCCTTGACTCTGTTAAAGTAAATGATATGCGTGAAAAAAAGATTAAACAAATAAAAATGGGTGCTTTAACAAATGAGATAATAGTATTTACAATCTATGCAGTTTTAGTGATGTTCATTGGTTATTCAACACGTAGTAATGTTGCTTTTAAACAAACTCAAAATGTTCAAGACCTTTTCAACTTGACACTGAGAGGAGTTCCATGGCCAAGAGATTACAGTAAAATTTATGGACAGATTGTTTCAGCACAAGATTTTTGGTTTTGGATAAAGGAATTTTTTCTCTTGCAAGTTTATCCATTTCAATGGGATAGTTTTAGTGATTTCTCTGCTAATACAAAAAAACAAGATTTACCTGGAAAATTGTTTTTGAATGATCTTAACTCTAAGATTGTGAATGGAATAAGAATTCGACAAATTCGTGTTCAACCAAATTCATGTCTTAAAGCTTACGCAGTTGCTAAG
>evgR001145c0g1_i01_Hydra
CTTTCTTTCATTCTCAATATAACTAAGGCATGGTACAGAGTAACTCTTGGTACAAAATATTTTATCGCAGTTATAATGTACCAAATGGGAAAGTATAATGAGGCTTTAGATATTTTTGATACTGTTATTAAAATACAAACTAAAGTTTTAGGTTGTAACCATCCGTCAACAATGGATACAAAGATTCAAATCGCATACTGCTTGCAGCAAATTGGAAGGTATGACGAAGCTTTAGAAATTAATAATGCTGTCGATAAAATACAAACTGAATTATTAGGTATTAACCATCCGTTAAACATTAGTGCAAAAACTAATAAAGCAAATTGTTTGCTTTTAATGGAAAAATTTAACGATGCTTTGGAAATTAGTTATTCTGTTCATCAAATATTAGCTGAAACTTTTGGTATTAACCATCATTTAACACTGCAACACAAAATCAGTATCATAACCTGTTTGATTGTAATGCAAAAATATAGCGAAGCCTTTACAATTTGTTGTTCTGTTGAAAAAATACAAATTGAAATTTTAGGTATCAACCATCC
>evgR001180c0g1_i01_Hydra
GCTTACTTAAAAGTTAGTAATTAAAAAAAAAGATGAAAGTCTTAGCTTTTTTTTTCTTATTTTCTTTACAACGTACATTGTGTAACGTTAGAAAAACTAGAGAGGCATGCGTTAACAGAGTTGCTCATGAAATAGATATTGTCCAAATTATAGCGGAAACAAGTAAAGTTCTTATCTGCAACAATGGGCTCGAAGAATGGCTATTGAAAACTGATTATACCATAGACTCTCCTTGTGCAAAAGATGTTGTTCCATCTGCCGAATATCGTTCAATATATGCGGTTTGCGTTCAAAATACTCCTACTATTTGCTATAAAGGGGACGGCTTAACACTAATCAACTGGCTTCACCATCCACATAATCCAACAACTGTTCGAGCTTTGTTTCCTCATTTGTATAATAAATTGAACAAGGCAGAAAAAACCATTGATGATAAAATATAAAATAAAGCAAACTATTATAACAAAGAGTTATAAGTGTGTATAGTGGAGCATAATAAACCCCTCGTTTTGAATTAGAAAGAACAAACACGATGTAAGAAGTTTTGCGTTTCAGAAACAATACTTACTTTGTAAAGGTTTATGCTTAATTTTTCTAAAGTTAACAATGATTAAAGTATTCCAATTGAAAAATAAATATTGTGTAAAGTATAATACAGAAGTGTTTAAAAGAAATTCCATTGTCATTAGTCGAAATAAAT
>evgR001183c0g1_i01_Hydra
TGGCGTGCAAAGTGTCTATATTACTGATACCACCTTTGCACTGCGATAATGCAAGTTTTGAAGCAATTAGATGTTTTACTTTGTTAGTGAAGCATGCACCTCAATTAACAAGGGAGATAGTTGAGCTAATATCAACTACATGTATAAAAGAGATACACAAACATATTGAAAATTGTTATGCTAATGAAGCACTTATAGAAATAGTTAAAACGGTTCCTCAGTTTACAGAATATGTGGTAAAACAAATAATTCTACTTTGCTCTCATTCTGATGCTTTCGTCAGAGTTAATGCTTCCAATACACTTTGCAGTATAACTGTTGCAGTTCCTCAGTTTGCAAGTGATGTTTTAAAACTAATAATCACACTTTTGTCTGATTCTGACGTTTCCGTCAGAGCTAATGCTGCCCATATACTTGGAAATATAATTATAGAAGCTCCTCAGTTTGCCGATGATGTGTTAAAACTTTTAACTCAAATAGAGTCCTAAAGCTAACTAAATAGAGTCCTAAAGCTAACTATATAGAGTCCTAAAGGAAGCCCACAAGTTACGGTAGATGAAAATGTTTTTTTATTAGTATATTATGATTAACGGTATCGAAAGCTTTTGACAGATCAATGAAAACTCTTAAGGTAAAGTAGTTACTACTAAATGCAC
>evgR001191c0g1_i01_Hydra
TTGATATATACTTCTATCAAAATTTACTATGTTTTTTGTTTATTGGTTGTTTCAGTGAAAATCAATTGAAACTAAATGTTTGGTTAAACATAGAAGTGAGTCGAATATTTAAAAACATGGTTTTTGTTTACAGAATTAAAATAAACGGAAATAGTTTTCAGTCAATAATTACACAGTCCTTTAGTTTTACGGAAGTTAAAGTTTATGCGTCAGATTCATTTATACTTGATGAGGACACAGATGCTTCAATAAAGAATTTGTTAATTATCAATGGCATTTCAAATAGAATCATGCCATCCACTGTTGTTTTTTCTGTTGATTTTGCAGATTATGTCTACTATAAAAAAGCGTTTCCTATTAGAAAAGGAAAACTTGCTAATCTTAAAACATTGATGAAAAGTTATGCTGTTTCTTTGTGCATAAGACCAACCAGTTATGCTAACGGTATATATAATGTTTTTAACCTAACTTTGAATGATGATATTGAAGATTATGGTGACAGTAATCTAGGTATTTGGTTTAAAAATGGGAAACTTTTTATTTTTGTTGCAGTAAATAGAAATGCTTCCTACAACATTGAAACACCTCCTTTAATAATTGATGAATTTTCTACTTTTCATATTTATCAAAGTTTTTTAAATGGTAGTTTTTTGCTATCAATTCGCCTGAACAAAAAAGTTATTCACAGCGTAATAAACCATGATGCTCGAGACTTTAATCACATTAAGGTGTATGCTTCTGATCCTCGGAACAATGCTCAAGATGGTTATATTGATCATCTCTTGGTAATCAATGGTAAGCTATCAGAATATATTGTTAGTACCACTACTGCAATAGAAAGAGCAAAGAAGATTGCTGTAATACCAATGCTTGAAACGGAATATTTTCTTTCTTTTGATATTATGCTTACAAAATTAGAATCCACATATGATAATAAAAGTGTTATTTCTTTCTCAAATGGTTCAAGTAGTATTTTGCATGTTGTTTTAATGGGGGAGAAAATTAAATTTAAATTTTTTAACAATGAAGTTTATGTAAACATGGAACTCAATATTAAATGGCATAATGTTGTAATTACTCAATTTTTAAAAAATACATTTTACATAAATACAATTAAAATTGATGATAAAATTGTCTCTTGTGAAATAAACAATTATGTCAATAGGTTTGAAAATACCATTGTATATATGTCTCATCCTGATTTCAAACATGTAGATGGTTCTATAGATAATCTGTTTATTGTCAATGGTATTACAAATAGTAGTTTGCAAAAAATTGTTTATCCTTCTAGCAATGTAGCAAATAAAAGCACAGAAAGTTTACAAAAAATTGTTCATACTTCTAGCAATGTAGAAAATAAAAGCACAGATAGTAGTTTGCAAAATAATGTTTATCCTTCTAGCAATGTAGAAAATAAAAGCACAGACAAATCATCTATTGTCATTGGTGTAACAGTACCTCTATTTGTTGTTCTTGTTATGATAACTGCTGTCG
>evgR001194c0g1_i01_Hydra
ATTTCCACTAATAGCGAAGATGATGATTAATCTATGGATCATTTTGATAATATTTTCAAGTAGAAGTTTGGAAGAAGCCGTATTAAATCTAGCAGTTCTCATACCATTGGATGAAAGTTGCACTAAGAATGCTATTGATATGGCAATTGAAGATATAGAAAAAAAACCTGACATGATTTTCAGAAATCTTACGCGTTATAAGCTTACTGCATATTTCATGAAAACAGATAAAAGTTTAGGGAACGCAATCGAAGCGCAAAATCGTTTGTATAAAACAAATCCAACAAAAATTGTTACTATTGGTCCGCCGTACACTGAGCAAAACGATTATTGTACTGAATATGCGACTGCACAAGGAAACTTACAAATATCATACACAGAAGCAAATGAACCTTTTGAGCCATATTTTGTCATGTATTTCCAAACGCCACCTTCAATAGTTTCAAGTTTTATAGCAGTTTGCTATTTTCTTAACAAATATGAATGGTCTAGAGTTGCAATTGTATTCGACTATTCCCAAGTGAGATATCGTAACAACCCAGAAAGTTTGAAACATATTTTAGAAAACTGCTTAAATAAAGTAAACTTATTAGTTGTTCAAGGCGTACGGAGTTATCCAGTAAGTTATGGAGTTTCTAATGTAATAGGAGAACTGCAAAATAAAGGTGTTCGGATAATATTGGCTCTCATTTCAGTTAGTGCTGCTCGTAAAGTCTTTTGCGAAGCCTACAAAAGAAAAATGACAAATCCTAAAGTACTATGGATACTGTTTGAGATTCTTCCAAATGGATGGGCATCAGAAATCTATAACGCTGAACCTATACCAGGTGGCTTTAGGAGAGAAATAAATTGCTCAGAAGAACAACTTCTTGAGGCAGCACAAGGATATATTTCGTTTACAAAACAAAGTCTTAGAAGAGACAATAAGACAACTTTGAGTAATGTTACTTCGGAATCATTTCTCAATAGACTAAATAACAACATAGGTAAGCAATGTGATGAAAATTTAGCATATGCTTATGACGCAATCTGGGTTGCCGCAATGGCTTTTAATTTAACAGACAGGACTGCTAACCTTTCTGAATATTCATATAACTCGTTCGATGTTGTATTCAAACTAGCCAACAGCTTTCAAAACGTTACATTTGAAGGAATTACTGGGCCGATTTCATATCAAACACAATACTCCGGAGGTTTTCCCTCGCGAATCGGTCAAATTTCTATACATACATTTGTTAAAGAATACGGAATGAAACTAATAGGAACACATGACACGGCAAGTGAAGTTTTGCTATTTGAACCTGACGCGGAATTAATTTTGTTTCCTAATAACGTTATACCGAATGACCAATCAACGTATAATTTTTACTTTTCTTCTTTCAGTAATGCTCTACTCATCAC
>evgR001199c0g1_i01_Hydra
TGATACACCTGTTACAACAACTGGAAACCAATTCAACAATAATGGTTTTGGAAATAACAACGGTTTTGGAAATAATGCTGGATTCAATACTGGTTTCTCTCAACCTCAACCAGTCTCTAATAACACTGGTTTCAACCCAAGAGGAAATACTCAACCAACTAACTCTGGATTCAATCCAAGAGGTAACACATCATCTGGATTCAGCACTGGTGGTAATGAATTCGAAGCTAATTTTGATAACTCTGGTTTTGATGATGCTTTCGGATCAAATGATGCCTTCAACACTTCCTCAACACAAGAAAAGAAGGATTCAACATTGTTCGACATTTCAAGTGGTTTGGTTAACTTGGATCTCAATGAAACTAAGCAACAATCAACCCAACAAACCAACACAACACAACCTTCTTCTAATATGTCATTGAAGGAATTGAAGAGATTGCAAGGTGGCAATACTCCAACAAAGCAACCTGTCATGAATAATACTCCATCCTTCACAAATCAACCAAACTTCCCACCACAAAATAATAACTTTGCCGGGTATAATAATTATCCACCACAAAACAATTTCCAAGGAGGTTATCCACCACAAAACAATATGCAACCAAGAGGAGGCTATCCACCAAATAACAATAATAATATGCCAAACTCTTTCGGTGGAGGTTATCCATCTCAACCTAGTGGATGGGGAAATCAACCACCAGTCAATAATAACCAAAGACAACCACCACAAAACAATAACAATGGAG
>evgR001201c0g1_i01_Hydra
CTTGCTCTAAGATTCTTCTTGTCTCTTCCCCGACAACTGCTGCTCTTCGTTTTTGCACAAATAGCTCTTAATTGTTCCGAATTATCCTTATTATTATCTTCTGTTAACACGTCAATATTTTTTGCTAAACTACTAACTTCCAAAGGAATTAATTTTTGTAGAGGCCTAACAGTTTTTGTTTGTCTATTCTCCTTAGAAATAACCGCTAACTCTGCTAACTCTGCTCCTCGTACAACACCATCTCGACCAGTAATTAACTTTTTAGTTTTTCCGAATCCTCCATTGTCCACGTGGAGTTTTGTTTTCATCTTTAATTAATACAAG
>evgR001210c0g1_i01_Hydra
CAGAAAGGTTTGTACAAGGCAAGTAGCACACTGAAAATGTTTTATCTTAAGACTTATGAAACAATTGATGAAATCCGACCTCCACTTAACAAAAGCACTGAAATTAACTTTTTGGAAAAATTTGTTGAATTGTCTGTTGTCGATGCTGATAAGGTTCAAACAGCTGTAATTAACATTACAGAGCGAGGTCAATTACTAAAGCAACAAATGAGTACATCAATTCTATTTAAAAAGCGTTTGAAAGATCGTTCTTTATTTAAAAGATCTCTTCTAATATCTGGTATTGCCGGTATTGGCAAAACATGGTTACTTAGAAAGTGTTTACTTGATTGGTCA
>evgR001223c0g1_i01_Hydra
CGGAAATTTTGCACGAGAAGACAGAACTGCTGCTCAGCAAGAAGCGTTCAACGATACTCGAGCTAGACTTAAAGCGAAAAAAGAAGAACTGAAAGATGCTGGAATTCACGACAAACCGTTCCGTGTCATCCACAAAAGAACCGGTCAATTATGCTGTATTAGTATCACAAAGTCAAACGAGCAAACGAAATATGTGTTCGCCTCAGCAACGACAGCTCTCAACGAATATCGACAAAGCAATACAACAGTTTCAACAAGCACCACTCAAGAGAACTCGCCCACCAATAAAAAAACCACCCAGCATTCCTGTAATAAATAAAAATAATCTGTCTTCTGTAAATCTCCGCTTTTGAGCCAACAACCCATGCTCGTTAAATAAAAAGAAAAGCGACGATGCCATAGCCCGGTTACACAACTTAGACGTTAAAAATACTCCACATTTTATTCTTCACTGAAACTTGGTACAACAGAACGAGTAATATAGTTATACCAGGCTATCAAATTCATCGATGAGACAGACGGAAAAGGAGGTGGCGTGGCCATTTATATACACGAATAAATAACTACATTAGAAACCAATTTTGCACAACTGAACTCAGACTCCATTGAAAAAA
>evgR001234c0g2_i02_Hydra
AAACACTTTAAAAAGCGCGTTGTACTCACTTGCAGCGTTTAAGCAAGAGTTTAAAAAAGTATAATGTTTGTTGCGTTAGACACGTTAGCGAAGAATAGATCCCATTTACAATTCCTCTGAAGCAATGCATTTATATTTTAAAAGAGATTTTAGAGATGAAAATAAGTTTGCTTTTGGGGCGGCATATTTTATTGTTAGACATATTTTTTTATCTTTTACGCCTCAGCAGTACCACTGGTGATTTGGGAAGAGTTTACGATGAACTTGGTGGGCGTTCATATCATTTGAAAAGAAAAACAAAACAACACGTGCACGGCAACCATCATGTTAAAGGAAGTAATGTTTCAACAATTCCGCGTGAAACAAAAAGCCGAGACCAGATAAATGAGAATGACCACAGTTTTTCATTAAGAAGTACATCGTACGCTTACATAATGGAAATGGAATTAGGAACACCTGGACAGAAACTAGAATTTTTAATTGATACTGGTTCAGCTAACATGGCAATTGCAGGTCCCGAATGCCGAGATGAACACGGAGTACGTTGCAAAATTGAAAACTTTTACTTTCCGGACAAATCATCGACATCTCTACGAATCGGTCATCCTGTTGAAACAGAATACGGAAAAGGTTCTTGGTCAGGAGATGTTTATAGAGACGTTGTAAGTTTTCCTGGTGGACCAAGCATTGTTGCAGAATTTGCTGTAATTAAAAATGAAAAAGAATTTTTTATAAAAAACTCAGTAAATGAAGGAATATTAGGTTTAGCATATAAATCGTTGTCTTCGAGTCAAATAGAACCGCTATACGATCAACTAGTATTCGAAAAAAAAGCTCCCGACGTATTTTCATTATCTTTATGCAATGGAAACGGTCGTTTTTGGTTGGATTACCCTAAACCAAATGAGTACCATCACCCGATATATTGGACTAGAGTTATTCACAGAGCTTGGTATACAGTGCGCATGACCGGAATTGATGTAGCCGGAGAAAGTTTGGGGCTATCTCCATATAGTTATCCTCCTGCTATTGTCGATAGTGGAACTACTGATATATTATTAGAACCTGAAATTTATATAGCAGTCATTGCCATGCTTAAAAAAAAAGGACCTCTGGTTGATCAGAGATTTTGGAACAATTACTGTGTTATTACAGATCCTTTTAAATGGCCTTATATAACTATTTATTTAAAAGACATGCGTGGAGGTTCTTTTGCATTAACTGTACTTGGAAAGCATTATGTGCGCAAACAAGACCAATTTTATTGCTTGAGCATCGGAGCAAAGCAGTTTGGAGCTGTTTTAGGTGAAGTAACTTTAGAAGGAAATGTTGTTATTTTTGATCGGGCAAACCATCGTGTTGGGTTTGCTCCAAGCAATTTAACCGATATTGAAAGCGGTGTGGTTTGCGGAAACCCTATCAATATAAACACTACAGCTTCAGGTACATTGCAAGACTATTGCACAGCACATTTTATGCCTCGTCTTAGTTGTCACCGAACTTGTGATAAGTGCATTGCACAAAATGGCGCATGGTGTCCGAAAGGCAGTATATACTTGTGGATTAATGGAGTTAAATCTTCTTTAGATGGATCGCTAGGATTTTGCTGGTTAGGCAACTTATATAGTTTAGAATCAACACGTTACCAAACGTATTTAGACGGTCATGGAAGTGTTGAATTTGAGCTAGAATGTTTTTCAATGTTGCCAATGTACAAACAATGCGTTTTAAGAGGAGAGTGGCTGTTTGCTATTGTTATTGTAAGCATTTTTACATCGTCAATTTTATGTTTATGTCTTTGCTGCAGGAGAGTTTATGAAGTTGACGCAAGAGATCAATATCCTGTTTATAATAATGTCAATCAAAGAGAACAGTTTCCGGTTTACAATTCGTTGCGAGATCGTACTTTTCGTTAGCTCGTATGCAACCAACATCACATATGTCCTGCGACAAAGCATTTTTTTAAATGTTACTGTCGTAGTTGGAACTTGTAAACATGTGTTAATTCACCAAAAACGTTTTAATTATTATGATCACGACTAACCACTTAACCTCTTTATAAAATTTATAAAATGATTCAAAAGTAAAAAAATGAATGAATAAAAATGAATGAAATGTACACAAGCATAACACAAGTGTACTTTCTGTACATAAAAGTAACTGAAGAAACATCTTGTTCAGTAGTCTAGCCAGGGGCGAGGGAAATGGCCGAGGGCGCAAAGCTGGAACGCCTAAAAAGAAAAACCATTATATTATAAAAATTAATACTCTTTAAATTTTACTGTAAATAAGTTTAATATTTCTTATTTTTGTCCAGTGCGCAAAAATCCTTGCTACGCCACTGTTTCTGTTACTCTACCTGTTTTATAGTATTAATACGGCATAATACATCTGGAAGATCATGGCCGTTGCCAACAAAGGGGGCGGGGAGGGATGCTATGACTCCCCTCTTCCCCCGCACACATTTTTTTTTAAGGAGCG
>evgR001246c0g1_i01_Hydra
TCAAAAATGATGCTTCTTTTATAATACGGGAAAACTATTATTACCCTGGTTATATTTCGTTTGAGTCAACAAACTACCCTGGTTTTTTCCTCAGACATCAAGGCTATACTCTAAAATTACAAGTAGAAGAACCTCTTGTTGAACTTTACAGAAAAGATGCAAGTTTTGGGCTCGTTGATATAACAAAAACTACAAATGGTCTTACTCGATCACCAGCCCTCGCGCAACATATTGGAAAAATCTATTCATTTGAATCAATCAATTATCCACAATATCGAATTGGTGTTAAAGATGATTCAACTGCCGCCATTCTTTTATTTGGTGTTGACAAATTTACTGTTGTTAAAGCACTTAATGGACGAG
>evgR001253c0g2_i01_Hydra
AATCTTTTATTTTCTAAATAAGTTTAATTTACAATGTGGTTCTATTTTGTTCCTCATGTAGCCTATCATTTCACTAGATGCTTTCCTAAAGATGGTCGTTGTGGTGCCAGAATTTTTGTGATGCTTATTGCACTTCTTTTTTTGCTACCTCAATTTATAATTTTGACACGTCGAACAACTGAAAATTACTGCGAACAGCCGATTCTTAATATGTTGGTAGTATCCATCTGCATGTCATTTGCAATGTTAGCGTTTACTTTTCTTTTTACTATGATGGAGCCTGTTCCATGGAAATTAAAAATTGGTTTTCATTTTTTTGGATTCTTTTCTCTTATTATTGGATTGGTTCAGTTTGGAATAACTGTTGATTCAAATTGTTCTGAAGCAATACCTGAACTTTATTTGTTATCTTTGTCATTTGGTATTTTTTCTCTAGTGTCAGCAATATTTTTACTTCTATTGGTTCCATTTTGGTTTGTGAACTTTTTTTGGCCTGGATCCGTTTTAAGCTTGAAAGAGAGAAGAGGTGTCTGCTATGAGCCAGTGAAATCATTTTCTTGCGTTTGGCACGTTTAAAATAAACCTTTTTATTTGAAAACTAATTCTGAAAATAACTCAGTTATTGGATTTCTTGTATATTTTGTGTATATTTTACATAAATATTTTTTGTGTATGTTTTACATAAAATTGAATGAGATTAGGAAGAATAAAATATGTTTTAATATACAGTAAACTATTGGTGATAATGGAGTTTTAAACGAAATCGCTCTAGTTAGTTTTACACTTCATTAAAAAATAGAAATATTGAATCATTTAGTAATATTGAGTCATAA
>evgR001255c0g2_i01_Hydra
AAAAAAAAAAAAAAAAAAAAAAAAAAAAAAGCTATTAGAAGTACTAGTGCAAAAGACTTAGTTATTGAAAGAGTTGATGAGGAGATGTATATTTTTCCAGATAGTCAAGGAAACCAAAATAACTCTTTACGTACTCCCCATAGACTAAGCTCTCCAGTTCTCTCTGACACAGAGCAAATATCGGATAATCATTCACAATGGTCAATTAGCCTAAAAAGAAGTTTAAACTTTTTTCGAGATCGTACAAAATCTGGTGGACCTCTCCAAAGAAAAAAGAATATTAAAAAAGATAATGAAATGTCGAATTTACCTGAAAATGTTGAGTTGTATACTGGTTTAATTGACGACTCTGAATCATTATACGAAAGGCTTCCTACAGATATGGCTTATGAGTCTCTTGATCTCATTAAACATATTCAACAAACTTTAGTCCCTTCAATTCCATCTGTTGAAACTAATGGTGATAGTGGCTTTGATGAAATAGATCAGGCTAAAATCAAAGATTGGAGAGCTAAAATGATGCCTCCTCCACTTCCAGGCAATCACCCTCTTAAAAACCGTACTTCAGTAGCAAATGAGGATATTTATGAAGAGGCAATAGATAATAAAAAAACTGACACAAACCATGCTCAACAGTCATGGACACAATTCTATAGTATTGTTGAACAGAGTGCAAAAGAAATTTCAACATGGAGTATGCAAGATATTTCTGATTGTCTGAAAGATTTAAATTTAGCTAAACACACAAATGTGTTTAACGACTCAATGGTTGATGGTCAACTTTTACTTGATTTAGATGAGAGCGTATTAAGAGAATTGGGTTTAAGTTTATTTGAAGCTCGTAAATTGCGTAAGTTTGTATTTGGTTGGAGACCAGATATTGTAAGACCAGTAAACTATCCTGTTTTAAAAGGTTTCACCAGTGATGACCCTTCCGAGTGGAGTGAAACTGATGTTATAAATCATTTGAAAGTTATTGAAATAAATGACTTTGCTGAGTTTTGTCATCATAACCAAGTGAACGGTGATTTGCTGAAAGATATTTGCATAGATGACTTATTAATGCAATCTATTCCTAATTTAAAAGATAAAAAATTTAAAATTTTACAAATAAAAAACTATGTTATTGACAAATGGAGACCTAAAAAAACTGGAGAAGGCAACTATGTTTCATCAACCGTGCACAAAAATAATCCAAATAATCAATCATTTTCCTTGGAAGAAACCATTTGCTCATCAACAAGTAATTATCCTAAAATAGAATCACCATATTCTAGTCAAAGGTCTACTACTCTTGGACTTGCTAAAAAACCTGTTGCTGATGCACCTTTAGTAGCAAAGATGAAAATGCAGTTAGAAGAAAAGCAAAATGATTGGCAAAATCGAAAGAAAGTTGAATCAATTTCTTAACATAAGCTATAATTATGACAAACTATTGAAATAAATTTGTATATATATATATGTGTGTGTGTGTG
>evgR001267c0g1_i01_Hydra
AATCAGCTCAAAATATAGTTATACAAATAAAAAATGATGTTTTTTTAAGTGCAGATTCTTATTTTGTTGTTGAACTAGATAGCATTGGAATAACAAAGCCAACCCTTGTTCCACCATCATCTCCACAATTAACTACACAACAATCTAGGAGAATTAATATTACCAATAACCTTGCGAATGGGGAGATAGGGTTTTATAATATTCCAGTGTACTTTTCCATTTCTGAACCAAGCGAAAATTACTCTGTTGTCAATTTAACACTAATGCGTGATGGGACAGCTTCTCATACAAGCGTATTGTGGAATATTTC
>evgR001278c0g1_i01_Hydra
GTCAAATTCTGAGTTTGAAAGGCAACTCCCTTATGGATTTATCTTTACTCATGCAAGAAAATGGTGTGTTTTCCGCCAACATTACACCACCTGATTTGCCGTTTAAAATAAAATGTTATGGTCTTACCAAACATGAATCGAATTTTGAACGTCTATCTCTTGGAGTCTCGACAGCTAAAACTGCTTTTATGGTTCCCAGATATGCCGGAAATATGTTTACTGCAAGTTCATCGAATACTGTTGATGCTCAAGTAATGGTTTTCAACTTTGGTTACGAAGAGTCTATTACTTTCACTATAAAAGCAAGTCAAGGAAGTATTTCACCAGCAACACAAACTTTGACTATTAGAAATTTTGGCTTTATACAATTCAGATATAGCGCACCCAGTGATTCAACCCTTGTTGGAACTACAACCCGC
>evgR001285c0g1_i01_Hydra
TATAATCATAATGCCACTCCCAACATTTGATCCTGAAGATGCTTCTAATGAAGATCCATCAAACAAGAAAATGAATGTTGATTATACCGAACAAACCGAGGCAACACTCCAAAGTGCTTCTTTGGCTTTGGATCAAGGTGGAATTAACAAATTAAAGGAAATCCTTGAACCTGTTTTAGCATTGGAAAAGATTGTTCGTCTTGCTGAAGATTTTGAAAATCTCTCTAAAATCCTTGTTCAAATAATTGCCTTCTGTGCTAAAGTTCAAGCTTGGGATGAATTAAATGATCAATTAATAAGTCTTAGTAAGAAACGTGCTCAATCTAGAGGTGGTACCCAAAAGATGATCCAAGAAGCAATGAAATATATTGATGTTACACCTTCTTTGGAAAGAAAGATTGAATTAATTAATACAATTCGTAAAATTACAGAAGGTAAAATATTTGTTGAATTAGAAGGAGCTAGAGTTATTAGAATGTTGGCAAAGATTAGAGAAGAAGAAGGAACTGTTGCTGAAGCTGCTTCATTGTTAC
>evgR001293c0g2_i01_Hydra
ACACGACAGCAGCTGCACACAACCCAACTTGTACATTTTTGAATAGCTAATAGCCAAATTGTTGTGAGCCTATCCACATACCATATTGATAAAATTATTTGAGAGAGAATCAAGGCTTTGAAAATGACAATCACCATTCTTAAGGTTAAATATGTTTCAGAGGATATCCTCTTCGAGCATGGAACTCTTCCATTGGAATTTGATATTTGTTGCTCCAAAACCTCGTCACCAACCAAATCTAAAACTAGTGCAAAGAGAAAACAACAAGTCAAGTGGTCTGAAGATGATGATAGAATTCTCAGAATGTATGCCGAGAAGGAATACTCTTGGAAGGAAATTGCTACTAACTTCCTCCACGACAAGTTTACTCCTCAACAACTCCATCAACGTTGGAAGAGAGTTCTCAATGATAACATCAATAGAGAACCATGGTCAGAAG
>evgR001297c0g1_i01_Hydra
AAAAAAACTCTGGAACCTTCAACTACAACAGCAGAAACAGTGTCCTATGAATCTGCAACAAATATTATAAACACTACCACAACAGAAAAAACCATTACAACTACAGCAGATTCTACAACAGCATTTAACAATGATATAACACCAATATCAACCACTCAAATTACAGGCACAACAACAGCAGAAGAACCTCAATACACAGCTTTGGTATCTTCAACTGTTACAGAAAGCAAAACAGTAAAACCTACAACAAGTTTAAATTTCGAAATAAAAACAGATTCAACAGAATCTACAAATACAAATACAAAGACTATAACTAAAGATTCAACAACAATCAACTCTACACCAACAACTTTAAAATCAACAAGTACAACATCCGAATATACAACCACAACCAAATCTGAATTTTCAACTGAACCTACGACTACTAAACATAAATATTCAACAAATGAAAAAATTATATCTGCAGCTACAACAAACCAACCTTCAAATCAAACCAAAAATACAACAAACGAAACTGAGAACACAATAACAGCAATATTTGAGCCTACAACTACT
>evgR001302c0g1_i01_Hydra
TTATGCCAAGAATACTGTTACCGTCGGTAAAACATGTACCACAACAAACAATGCTACCAAGACTTATGATACTTGTGAAGATTTCTCAAGAATGTTCTGTAACTCAACTCTTGGTCTCTGTGTTGAAAAGTTGGCTGATGGTTCTTTTTGTAATACTCACTCTCAATGTAAGAGTGGTGACTGTGTCAGATCCGATCTCACTGATCCATGGACTGCCACTTGTAAGACTTTGAAGACTGCCGGTGCCACTTGTCAATCTGCTCTCGAATGTACCAACTCCTTGACTTGTCGTTCAACTGTTGCAAAGGCTTCCCGTGTTTGTACTACTCCTGCAGCTTTAGGTGATTATTGTGCTGCTGACTCGGATTGTTTCTTCAATAGTGGTTTCACTTTTGGAGGTAATGTAATCTCAACAGAATTGGTTGTTTGTGCAAACCAAAGATGTGTTCGTCAAAATGGTGTTATCAATGGTCAAAAATGTGAAAAGGATGCCAATTGTCACCCTG
>evgR001328c0g1_i01_Hydra
CTATTTACCAAAGATTTTTATTTTTTTAAACAAGAAGCGATGAGTACACCAAACTATATACTTATCATAGTTGGATTTGGAATGCTACCAATTGAAATACTTGGAGCATATTTTTTGTTTAAAGTAAGAAGAAAACTTGATCAAATTCAGTTTTTGTTGTTGCTTAGTTATTGTTTTGCAAATACTAAGATAAATATTTTGATTCCTACTAATATTATATGCATAACTTTAAACATAAAAATATCTAAAAATGTTTCAATTTACCCAATAGCCGAAATGTTTATATCCTTGGAATACTTCTGCATTATTTTTATTATAACGGCTAATCGTTTCTCTCAAGTATATCTTAACTTACGTTATCAACAAACTTGGACTTATTGTCGTGTAAAAATAGCTTTAAGTATTATTTATATAACATTAACTATTCTATCAGCGTGTGTCATTATTTTTGATAAGAATTTTAAGAGTGTAG
>evgR001330c0g1_i01_Hydra
TACGTTGTCATTTGTTCATTAATTAGGTATGCTAATAGTCAAGTTCCAATTAATTTGGCACAGCTGTCTGAAGGAGCAAATAGACTTTGGTTGATTATAGACTATCACATTAATAAAATGACAAATTACAAAAAGGTGGACATTGAGTTCAAGAAAATATCTGATAGTATTACGATCAAAAAATTAAATGCTTCAAATACTAAAGATACATTTATTTTGGGTGTTCAAGATATTTTATTGAACAAAAAAACAGCGCTACAAAACTTGAAAGAAAACGTGACTGCTATTGAAAATACGTACATTTATGAACCTAATATCGAGGAGTTTTCTTACCCGACTTCAAGAAACATGTACGATTCCTTCAAAAAAAATATTAGTTTCGTGAGAGTTGAAAAAGAGTTTCCAACAGATGTGGCCATAAATAATACAGAAAGCTTTTTGCACGTCCCTACAAACATTTATGAAAAGAACAAAAACGTACTAAATGTTGTAAGGTGGACTAAAAATCTTGTTGATGTGTTTAACGAAAATCAGCATCGTGACCAAACGATTATTCTTCAATATTATTGCGACAAATCAGGAGTTTTACGAATGTTTCCAGGGAGTTTAAATGGATTGAACGAAACTAATGTTGATTTGTATGACTGTAGACGACGGTTGTGGTATCAGCAAAGTTCTGCTAGTCCAAAAGATGTTGTTATTGTTATTGACAGATCAGGTTCAATGACAGGAAACAATATAGTGATAGCAAAGATAGCTGCAAAATCAATTATCGATAGTTT
>evgR001346c0g1_i01_Hydra
GGAAGGCGGGGTTTTTATGTATGTTTATCAAGAATTCATTGTTATTTAAGTTTAATTCAAATTTAAGTTCAATCAGTAATGATTATGAGTCATTATGCGTGGAAATCATTAATAAAGCCTCAAAAAACATTGTCGTGCATGCATTATACAGACCACCCTCCGGAAAAATTAATGCGTTTGAAGATTACATTAAAAATATAATTGAAAATAAATCGAGTTTAAATAAAAGTGTTTTTTTTGTGGGTGACATTAACATAAATATTTTAGACTATGACGTAAATAAACAAACAAGTAAATTCTTTAACGCTATTTTTCAAAGTGGATACATTCCATTAATAAATAAACCTACAAGTTAGACTAACGATACT
>evgR001353c0g1_i01_Hydra
GATATTCCACTTATGGGTTCTACAACAAGAATAGACAAAGCCCTTCGCCTTGCGCAAAAAGAGTTATTTCTGGAAAAAAATGGAGGTCGACCAGGGGTACCAAAATTACTTTTTTTACTTACTGATGGTTCCCAAACTTTAGATCCTGGCTCTGAAGATCCTGACGTTATAGCAGATGAAATGCGCTTGATGGGAGTTAACATTATTGGCATAGGTATTGGTAAAGGAATTAATGTTACAGAGCTTGCTCACATAGCTGGAGGTAAAAATAACACATACAGTGCAAATTTTGATGAGCTAGAAGAAAGCAATTTTTTACATGACATCAGAACAAGTTCATGCAAAACAGTTTCTGTTCAACAAAGTTGCGATATTGCGGTTGATGTTGCATTTATTTTGGATACTTC
>evgR001357c0g1_i01_Hydra
ATTTAAAACTAATCTTCTATTGTCTAAATAAGATACAAATCAAATAATTTGCTAAACATGGATCATGAAGATGAAGAACTCAAGCAAAGAATGCGCAATCAACTCATGCAAAGTCAGAGTGGTTCATTTTATCCGTCTAATAGTCCGATGCCAGTTATCTCTTCCATTAATGCTTATTATCCATCTAATCCATCAATAGCACCAAATACTCCTATGGTTGGGCCTCCAATGACTCCATTAACCCCTATGATTGCTCCAATGACACCGATGTCTGCAGAAGCTTCTGGTATTATTCCACAACTTCAGAATATAGTTTCAACGGTTAATCTTAGCTGCAAGCTTGACTTGAAAAAAATAGCATTGCATGCACGAAATGCTGAATATAATCCCAAGCGGTTCGCTGCAGTTATTATGAGAATACGTGAACCGAGGACAACTGCTCTCATTTTTAGCTCAGGGAAAATGGTATGCACTGGAGCAAAAAGTGAAGAACAATCAAGACTTGCCGCTCGAAAATATGCAAGAGTTATTCAAAAGCTGGGATTTCCTGCTAAATTTGTGGACTTTAAAATTCAAAATATTGTGGGAAGTTGCGATGTTAAGTTTCCGATCAGATTGGAAGGATTGGTTTTAGCTCATAGTCAGTTTTGCAGTTATGAACCCGAGCTATTTCCTGGATTGATTTACCGCATGGTAAAGCCTCGGATTGTACTACTAATTTTTGTTTCTGGGAAAGTTGTACTTACCGGAGCAAAAGTACGCTCAGAGATATATGAAGCATTTGAAAGCATCTATCCAATTCTACGAGGTTTCAGAAAAACATAGTGGCAGCTTTTTATGAGCAAAATATTCTTATACAAAAGACTTCGTAACGTTAACAAGTTTACAGCTTCATGTAGAAGTTTTTTAAAGTATAACATTTTGTTAAATTCTTTAAAAAAATGTAGTTACTGATGACAGTCAAATTATAATGATATATAATAAACATAGTATTGTAAGGAATATTAGGTTGAAATATTTATTATGTCTTTAAAAAAAAAAAA
>evgR001361c0g1_i01_Hydra
TACAGAAGAAAGGCTCTATTGCTCCTGTTTACTGAGTTTTTGTAAATATAATTCTGGGGATGAATACTGTTCACAAATATATCAATCATGTATGTTTACAACAACTGAAAATTCTACTGCAGTTTTATCCACAGCTACAACTGAATATAAACAATCTACTACTGTATCAACTGAAGTTTTAACTTCTGCAGTAAGTAACAATGTTAAATGTCCTGATAGTTGGTTACAAAATGCTGGTAATTGCTACTTTTACCAGGAAAGTCAAAAAACTTATCAAGACGCCTTGTTATCATGCGAGAGTTATGGAGGAAACTTATTAAGCATCGAAGATAGTGCAGAAAATGATTTTATTATAAACTATGTTAATACCAATAACTTACAAAACACTGATATCTTTATTGGTCTTAATACTAATCAAAATAAAGCTGAAAGAATATTTGCTTGGTCAGATGGTAC
>evgR001368c0g1_i01_Hydra
ACATATTTCTTAAGTAATCAACAAGTAATTGAAAAATTAAATATTTCTAAAACTTTACTTTTGTTGACATATAGCATTAATGATTCAGCTTCTTATGCAGGGTATTCTTGTCAATTTTGTGATTTTTTTTCTTGATGAATCTTCAGCTGAGTTCTTTAACAATCTACCGACACTTGAAAAAAGTATTACTTTACAACCAAGATCTTAAATTAGTCGACAGAGGTGGATTGAAAATTCTCTTTGATAATAATATTCAGTTTGTTTTTGTCTCAATTGTAATCTTTACTTCTATTAAAGAAAAAGTTTATCGGACATCCATGTGCAACATTTTCATGTTAATATCAGAGCATTATTCTTTTTATATGGAAAGATATTATGGTAATATAAGGTCCAATATTTTTATTAAAAACTATTCCAAGCTATCAACACCAAAATCAAACAAAAAAC
>evgR001378c0g1_i01_Hydra
GTTTTATATGTATGGCCCAAATGATTGGCACATCTTATTTAGCACGTATTTATTTAAGGATTATGTCACATTAAGTCGAATAGTTATATGGATCGCATTATGTGTTCCACATGTCGGCCGCGCTGATCTTCGTCATATACGTTATTTATCAAATGTAATATATTTTCGCACTTTTAATCCAAAAGAAAGCAGTATGGAAACATGTGTGTCACTGATAGCATTGTTGGCGGATATGAACTTAGATGCAAACAATTCATTATCAATCATAGTTTGTAGATGCAAGCAAAGGGATATGATTCAACAATATAAAAAATCACATAACATAAATTATGTACAATTGATCAAACTACAAATAAATATTCCAGATCGTGCTAATCAAAATTAAATCACCATTAATACAGGAAACAATATTAAATTACCAGCCTAGATATTGTTTTTTTTTTACAAATGGTATTGTCTCTAAATGAAATGAACTCCCCAAGCAGCCATCAAATTCCGAAGCTATAAAATCGTTCAAGATATTTCTCAAAACTTTGGACAAAAAACCAGCAAAAGTGATACAGGGCTTCATCAACAGATGACACGTTCCGCACTATTTAACCCTTGTTTAAATGTGCAGCAGATTATTATACTATTGCTACTACTATTACTATAATCCCTCTCACAATTTTCCAACATGCCCTCATGTTTCTAAACAGTCTAGCGTATAACTGGGAAACACAAATTTTGTAAAGTCTAATTTTTTAAAATGTTTTTAATATAAATAATTACAGCAGAAAATTGGTTAAATGGTTACAGCAGAAAATTATCACACAAAATGACAGTAGTTG
>evgR001402c0g1_i01_Hydra
AACATTTAGGTTCTAATAAAATGTAAGTTTTACAGTTTTAGTGACTATGTAGTGACTATGTATCTGGTTATGCAGAAATGAAGCTTATCAAATGAAATACTTATCAACTATAATCATCAAGAACTTAAGGCATTCTTTTGTTAAATAAATACTAAGTCAACTTTTTTGTTGACTTAAAACTGAAAAACCAACTTCTATAAAGCTATGGAGAATTTTACTAGAACTATGTGGTAACCAACACTTTCATTCGTTCATCCATTTGAAACCTTGATAATCTTAGCACTTTTATAAAATGGCTCAAGTTTTAATGGCAAATAAAATTAACGCAATAGAAACTTTGAAACAAGTTGACGAGATAGCAATTATGAAACAAATTGAAACAATATCAGCATTGGTATCGACAATCAGCTCAACAATCAGCACAACGACAAATTTTAATGATTCGTGTAAAACTAATTTTTTAGTTACCCTAAAAGAGGCGAAGTACTTTTTATTTGTTTATTGGTTTAATTGCGCGTTTGTAACACTCCCTAACATGCTATTAATAGTTGGAATCTTCCTTTATAAAAAACCAAAAAAAATTAGCAGAAACGACAGGCATGTTTTAATTCTATCCACCGTTGATTTAATAATTGGTTTAGTTCAAATTCCGTTAGAGATTCACTTTTTACAGTCGTCAAATTTTCGGTGCAATGAATATTTTATTCGGAGTTTCTTCAAAATGTTTCTCGGTAAAGCCTCGGTATGTTGTATAGTTTTAATTGCTGTTGATCGATTAATGACGGTATTGTACGAAGATCAAAATTTTATTGAATTTCACCCGAGATTAGGCGTTGCTACCGTTTTTGTAACAAGTTTTATTTTTGGAGTTTGGTATGCGTTCGTTGCAAGTGTCAAATCGCGCATCAAAATATTTTTTTTCCTCTTTAACGCAAGTTTTGATTTTTTGATTTTCTTAGTTGTCAGTATAGTGAATATCGGCTTACTTTATAATACCAAAAAAAGATTAAAATTATTGTCTGGTTTTAGATCGTGCAATTTAAATTCTGACCAGCGTCTAACTCGTACAGTAGGATTAATATCAACAACGCTCGCAATCATTTACTTGCCTTTTATAATAATGCAGTTTGTTTACGCAGTGGAGTATAAAGATGAAAAGGTTAAATTTTTGTTTTTTGGAACCACTACGTTAGTTCAATTCAACTCGGGAATCAATGCTTTGATATATATTTCAAGAAATAAAGAACTGTTGAAAAAAAGTAAAACAAATTTCCGTATTGCAATAAAAAAAATTCGTGCAATAATGAGG
>evgR001403c0g1_i01_Hydra
TTGTTGTCGTAACATTTTCTAATGGTAGAGTTTTATCTTTCCCTGATTGGTTCATGGTTGATATTAATGGTTCATATCACAACATGAAAACATCTAATAAAAGTTCACCCACTCATCCTTTTGAAAAAATTATTAAACTTTTTCCATCAAGGAACTTATTATTTGAATATCCAATCCATTCCATGGCTATTGTGTCTTCTAATTTTGGTTTGAAACAAAACTCTACTAATGGTCTAAAACTGCCCACAACCAGCTATCCAACTGAAGGGCTTGAGTTATGGTTTGGGCAAAAAAATGGACAAGTTACTATTTTAAATGCAAAAACAATGACTCCGATTGAAACCATTTCAGTAAAAAGTAATGATATAGACAATGCAGTGTTTAATGATTTGACTGTTACTTTTTTGGAAACCCCTCGATCTTACAATTTATTAACTGAAACTATAAATCAAAATTGTCATATTTGGATTGTTACTTCTCCTGGAACTCAAGTTGAAAAGTGGAATGTGGATACTCGACAAATTGAAAATATATTTTTTGC
>evgR001428c0g1_i01_Hydra
GATAATGAGGGAAATGGAAAATCAGTTCCAAAACATCAATCAAAATGTGTTCAAAGCGTTACCATCGTCCTTTAAAGGGGAGACTGCAGTTCCAGTAATTAGTAGTAAGGGAGATGACAATATGTACAGGCTTGTCCTTGATTTAAGTGGGTTTAAGCCCGAGGACGTCAAGATTGATCTAATGGACAGGAACCTGAGAGTAACTGGAAAGTGCGAGCAGAAAACATCTGATGGCTGTAGAATGTACCATGAAACTCAAAGAGAATACCTTCTCCCCGAAAATGTAAACCTTAATGAGTTAAAATCGGCCTTCACTGACAGTGGTTACCTGACTATTGAAGCACCCATGCCAGAAGGAATGAAACCTAAAGAAATCCCTATCAATCGCGGGGCGCAGCAAATTGAAAGTGAATCAAAAGAAAGCAAACGAGAGGACTGATATTCTTAGACTAGACAAACATGGATTAACTGATTTCTTAATTTAGAATACCTG
>evgR001440c0g1_i01_Hydra
CAGAGTTGCTAGCGCCAGATGATGTTGTTGATTCCTTTGTAATTAGAAAAAATCTTACATCTTCTGGAATATTTTTTAGCTTTGCTTCAGTTACAAATTGGGCGTACGTTTATAACCAAAAAGATATCCATCGCCTTTATGTTATTTTGACAGATGATGCATGGGCATATAAAAATATGGTGGATGACGATGAAGTGAAAATTTATCTTTTTAATTATGAATTATTAAGTTTAGAGGCTTACGGAGTTTATATACCTAATCAGTCTCACAGACCACTTTACTATTACTATGTAGAGTTTACATTTTCTTCATTCAACACACAAAACTTAAATATTTGGGCTTTTCATATGAACTATTTTCTTAACAGTTTGATTGATGTACTTGGTAGGAGAACTTATGGTTCAAAGATTTATTTAAGATGGTTTTACTTAAACGGGGGCGAGTTTGCAACTCAGAAGAAAGACACATCCGGTTATCTTGCTTGGGGGATTGATTTCAGAGAAGTGTGTGACAATGCTCTTATTCGAGCTACGCAAAAAATTATGTTTTTAAATGCAAGTTCATTGATTATAAATCCATTATTTCTGAAAAACATGAGTAATGTACTAAATTTGACAAGGATAAAAGAATCATTTAATGGTATATGCAATTTTAACCCACCGGTTTTAAAAAATGTTATTCCCACACTGCAATTTTCGTATTGTGGAATTAATGCGTTCCAAATCCCACAAAATGCTTTTATGGATATTGAGGACGGTGATACAAGAAATTTAAAATTGACACTGTTGGAAGAAAACAGTCAAGTATTGACTCTTAACTCATGGATTCAGTTTAATGTTAGTACACAAACAATTTTTGGGTTAGCGAGTGCCAGTATTGTTAGCAAAAGTTACAAGTTTTTATTGATAGTTACAGATAGTTCTGATTTATCAATTCAATCTTCTATAAATGTTTTTCTTAATGGAACTGTGGCCGAAGAAACATTCTTTATTACAATGAAAGGTTTGTTTAACCCTACAAATTTAAATGTTGCATATACTGTTTGGAGTTACATAAATATATGGCTTTATAACCGTGGATATCTTTCAAAAGATTTTCGTCTACTTCAAAATACAGTTACTTCAGTTAATGAGAATTTTCTCTCATTCACTAGCTGCTCTTTTCGAATCCAGCCGTGTGATGCTCTGAAAATAAAATTTTATAAAGATTTTTTTTTTGAAAGCGCTACATCAGTTAAACAAGACTTTTTAGCATATTTATCTCCCTTATTTTCAAATCTTAAAATTAGTTCAGATGTGGCCGGTGCTTGTCAAACTAACAATCCACCTGTACTGGTTAAATCTTGGGGTCCCTTGTATGTGTCAACATGTGAAACATTCGCAGTGGCTGTTCCCGTGGAAACTTTTAACGATATTGAACAAGGCAATACTCGCTTCTTATATCTTACCTTAACTACTTTTGATGGAACGATGGTTCCAGAATGGATTCTATTTTCTAGTGAGAACCAAACTCTCACAATTGTGACTTATCAACTTTTGAAAGATACTAGTTTTAATTATCAGTTAAAAGCAACGGACCTTAGTGGACAAAGTGTTATTCAAATTTTAAATATTGTTATCATTAAATCATTAAAAGAGCCGTCCTTATTGGTAAGTATGAATTTTTCTTCAAAATTTCAACAAGCCAGTGACTTTGTTACAGTTTATAAAACTTTACGAAACATAATTCTATCCTATTTTGGAGATAAGAGATCGACAGTGGAGTATATTGGTTTGAGTTC
>evgR001469c0g1_i01_Hydra
GGTTAGAATATTAAATTTCTTCAAATCCTTGTTGTCAATATTGATCAAGAATTTGTTACACATTTAAAGTTTAATGTTATTCTCTTGATGTCAAATCAACTGGCCTTTGATGTCAAATTAACTGGCCTTTGGTGCTTGCTTTATCGATACTCTTTTTTTCTTTTGGTTTTAAAAATTGTTGCTTTAATTTTGGGAACAAATGAAAGATTGCAGAGTTGAACTTTTTTTGTGACTGATCTTTGCAGCACTAAATAAATGTCCCATTAGCCAAAATCATATGCAGATTTTAAAATAAAATATTTATTACATTCCTATAAAACTTACTTATTAATCTAATATATTTATTGAAACAGATGTTAGCAATACTTTAGTTCCGATCCACGTAAAGCCACCTGCAGTTACACAGAAAACAGAAAATAATCTTTATTACTCTAACACTGAAATTGAATCTTCTAATATAAAAATTAATAAAAAAAGTATTAAATCTCAAGAAGGTTGTAGTAAAGATAGTTTTGGAAATATTTCTAAAAATCGTTTTGTGGTTCCCATGTCTCAAGAAAAATCAATTGTTACAGATTCTCAATCCAATTCTGTTGTTACCACTTTTTTAGATGATCTTAATGTTCCTCCTATTTCTGTGTTTACAACTGCACAAGATTGCTTTGCCATTGAAAATGCTCCAAATAATGGAGATGATACTCCAGATAATGAAGATGATGCTCCAAATCAATCTACTTATTCTACTGCTCTTTTTGAATGTTTGGAAAAACATCCTAAAAGTTTAAAAGAAATCAAAAAGATTAGAGTAAAATATAGAGAACATAAATCTAAGAGAAGTAGTATAGTTTCACGATTGCGTGAAAAGAGTTCGGAAGATTCAGATATTCAGCAAACTCAGAAAAAACAAAAGTGCTTCATGACTACCAATAAGGAAATAAAGAGCCTACCTGCCTCTTACTTTAAAATGAATCAGAACTATTTCACAAACAGTGTGTTAGAATGTGAAGTTCATTTAAAACATCAGTTCTGTGAAACACAAAAGCATTCTCCCTCATCAAACAATTCTAGTAAACACAAGATACTTGAAGAAACAGCTCAAATTATAAATTCCATCTTACCTAAAGAAGCCAGTGAAACAATTGAAAATATTTGTAATAAAACAACCATTCCACAAAATAAAGAAAGAAAAAAAAATTCTGAAATGATGAATAAAATTAAAAAAGCCGATAGCCTTAAAAATTCCATTGATTTTGTAATAGCTAAAAAAGATTTGACGCGTAGAGTTAAAAAAGGTATCTCGTTTAAGACAACATCTTCAAGCGGTAATTTTTGTGTAGGCGATATATTAAAAGACCATATGAGTAGGAAACGATCTTTGTCTAGTAATGCAAGATCTTTGTCTAGTAATGCAGGGAAAACCACTTTATCAACTATATGCTGTGACATAATAAATAGTGCAGCTGATAAAAAATTAAGTTATTTAAAGCAGCAAGATTCATGTACATCAATAGATACCACGGATACCGTGAATAGCAAACAACATAGTGTTAACCCAAGTGGAACAGCGACTTCCTCGAAAACTTTGCCTTTTCAATCTTTATCATCTAAAGTAAATTTACCTTTATTATTTTTAACAGCTAGCAATATTTCAACATCGTTGACATCTTCAACAGTTACCAAATCTGTCATGTTATCTTCAATATCATTAGCAACTACTAATACGGTCATGTCATATGTAATATCACCAAAAGCCACTGAGACTACCATTTCACCTTTGATATTTTCTCCAGCTAGCAAGAAAATTACACTACCTTTGATATCTACTGTTACTTGTGACAATGCCATGCCACCTTTAATTTTACTAAGATCAAATGAGTTTATGGCTTTACCTTTAAATTCATCATTGTCTGCAAATATAACATTTAACAGTAACTTTTATATGCAGCCTCGCCTGACAATCTCATCAGCTAATGCTGAAACTTTCGTTTTACCCAAAAACTCTCATGTTGGATTATTTAACCCTAATCCAATCACAATGAAAAGTTTCAACACTGATCCAATCATAATTGAAAGTTTTAACACTGATGCAGCAAACAGCAATAAAATGGCAATTTCTGCTTCGTATTGGAACATTCAAAATAATGCAATTAATAAAAGTAAAAATTTAGTTCTTAAAAATGATTGCACAACATCAGAAAATACTTGCACTACCTCAGAAAATAATTGGACAACATCAGAAAATACTTTCACAACATCAGAAAATACTTGCACAACATCAGAAAATACTTGCACAACATCAGAAAATACTTGCACAACATCAGAAAATACTTGCACAACATC
>evgR001482c0g1_i01_Hydra
TGCAAAAAGCGAAGAGACAATAATAATAAAAGGTCAATTTCTTACTAATTTAACAATTCCAATAGAGTATGGAGTGTCCGTTGAAGTAAACTTAGATTCATTTACAGGCTTTAGCAATTTAATTCATTTATCAAAGGGAATTGCAGACACATTTTGCTATGGTTGCAGAATTGCTACAATTTTTACTCAAAATCAACAAGCATTTATCTGCGGCCCAATCAGAGGAGAGGGCAATTATTACATAACAACAAACTTATTAAAACTTAATACTTGGGTCAGAGTCACAGTTAGGCAATACTTGAAAAAACATGAATATATTTATACTATTGAAATAAATGGAAAAATAATTTTCTCAATCACAAATACAATAGTAACAGTCTTCGAAAAC
>evgR001493c0g1_i01_Hydra
TTATTAACTCCACATTTTACTTTCATACGTTTTGGCTTGTTTTGGATAGGTACCTTCATTTAAAACTAAATATAAAATACTTAACCTGCTGGTCCAAACGAAAAACATTAATTAGTGCAATAGTTTTATGGATTTTTGGAGCATCTATTGGAGTATTTGGACATTTTTTTTCACAACAACTTTATTTTGTATATGCAACTTTTGATTTAGCTATAACTACTTTCAGCATGTACGTGTACACATATGCTATAGTGCTTCTCAAAAAGCAAAAAACAAGGATTTATTCCAATCAAAGCAACCGTGGTATATTTAAAGGCTTATTTTTTTCTTTCCTTATCATAAGCATTTATGTTGTTGTAGTTGCTATACCAGATATCACATGGTTGTTTATGTTTGTTTACAATAATCCTAACTTTGAAAACAATAACACCG
>evgR001508c0g1_i01_Hydra
TTTTATTTTATATAACAAATACTACATACTGATAAACCCGATTTTGCAATAAAGATGTCTGATCTGATATCTTGAAGTTCTGCAACATTTTTACATATGTAAGATTAAACATTTTTGAGGCTAAAAGTTAAAAAGAATTAATAATGAGAAAAATATATACTTATATTAGAAAGACAATGAAGTTTATGCTACCAGTTGCGATGATTGTGTCCATTTTATTCTTAAGCAATAACATAATAAATGTTTCAATGGATAAAATCATTTTTACAAACTATTTTAGTTTAAGTTTAGAAGAAAAAAACGAAATAAATTGTACATCTACCGAGAATGCAGATTACTTGCAAAGAACATTAATTCAAACAACGACAAGCACAAATGTGAAAAGAACCACAACGACAAGCACAAACCCAATTAAAAACCTTGAAAAAGAAAAGGAAGTACTTTCTCATATAATATTTGACTCAGTTGAAAAAGACAATACACT
>evgR001517c0g1_i01_Hydra
TGGTTTGGAAGCCCTTGATGGCTCCGAAGGAAGATGTGTTCAATCACTTATGGAAAGCCCAAACGTTTTCTTTTCAGTTGTTGCTCACTTTTTAGTGTGGATCCAACCAGTTGTCCACAATTATTACATTTTACATAACACCAAAAAAGGAAAGCTTGCTTTCAAAATGACATTGACTTTGTCTTGGATGACACTCATCTTGGCTACAGTTTCTTTGTATATGGGTTATAACAATTTGATGGGAATGAATTCTGATTTACCTGCCAATCATATGGAAGGAAATATCACACCAGTTCAACCAGTCTATCAATTCGGAGTCCAAATCCACAATGCTCACACC
>evgR001524c0g2_i01_Hydra
AGAAGTATAAACTACTTTACCAAAAACATAAGCTGCTTCACGGGAAAACAGCTGATATTCATGGTATAACAACGATATGGTTATAGAATAACATTTCTACTCAGAGTTTTGTGTGTATTTGCTTTGTATAACAATACATTTTTTTGTAGCAATACAACTAGAAAATAGAATTTTGTAATTCTTGTCCTGTTTCTTGAGCAGTATCTTTGTAAGAAGTTTTATTATCTTTAACGAGCTTGGTCATGAATGAATTTTCGAACAGGAGTTTTAAAACTCAATCAAATCAAAAACAATATTTAATTTACGGAAATGAAAACGAAAACGAAAGCGAAGAACTTTCGATAGAGCTGAAAGAAATATCTGAAAAATTACCACTAATGAGACGTTATGGTCAAAGTAATGACCAGAATAATAGTGAAAGGCCAGCTACTAACTATGTACCAGTTACGATGGTTACAGAGTCCAACTTTGACAGGGTTACTATTGAAGAAAACGACGGTCAAACACAAAATCTAAGCACAATGAAACTTTATGAACAAACAGCTCCAATCGACCCACAACATAACTTATTTTCCAGCAATGGTTGTGAAAAAAGTAATAACAATTATACATTAATAGATTTAATTACTGCTAAGAAGAATTTGTCTAAAGAAAAAATCGTTTTAAGAGATTGCAATATTAACATTGATGGTAACATGCCATTAGTCATGCAACCGGTTTTTCAGAGTTTTCAAAAACGAACGCTTGTCAAGCAAAACACATCCAAGTTGTCAATGCTCCGTAAATTTTTTGGCGCAGAACAAAAAGATTCTAAAGAGAGTGCAGAACTACTGCCTAAGCAAGAACTTTCGTTACTAACCAGTCCTTTCCAAGTATATTTTCCAAGATTGCTTAAAACTCAGGAAGCCCCAAAAGAAAACAATTTGCCTTGCGATTTACCCGGTTTATCAAACTTGTCGCAATTAACAAGTGTTTCCGACAAGAAGAAAAAAAAATCGCTTGCCATTGTGTTACTAGCTTTAGCAATCGATGCAGAGTTAGACGAATCATTTTTTCATGCAATCGAAAAATCGGAACAGTTAATAAAGTTGCTGAAAACGATAGCAAAAACAAACTTATCCCGAGATGCTTTGCTGCTATTAAAACGGTTGTCAACTGATATCTAATATTTACTAATTTTATAAATTACAAACTTGTTTAATAAAAATATTTCGTTAATTATGGGAAAATGATTTTTTTTTATTTGTACTTTATACATTATTTATATTACATATATTATATATATTAC
>evgR001538c0g1_i01_Hydra
TTTTCTAAATAAGATATTTATATACATAATTAAAAATGCCTACATTTTCAAGGACCATGATGATTGCAGAAGGACAGTTTGTGTTGTTTGTATAAAGAAAAGTGACAAAAAAAGGAATTTGACAAAATTGAATGATGGAGGTAATGCCTTAATACAACTCTACAGTTTTGATTCCATTGTTGTGAAGCCATTAACAAGACTTACAACCTGTTGTGATTGCATTATTTGTCAAAATGCAAAGGTGAAAGGCAAAGAAAAGCATCCATTTGAAAAACGTTTTGCATCTTTGCAAGCAGAAAGAAATTCAGTTGTAAAACAATGCATAAAATGCTTGTCTATCATTGCTCGTAGAATTTCTCACAATTGCAGTGATACAACTCGCCGTGCAAAACTTATATCAACTTGCATTGAAAGATTATGTGGGCGCAAAACAAGTTGCTTCATCTGTCATTGCGAAAGATGTCTTTCCGGGTGGAACAATTTTTTTTGGTCTAGACTTCCTCTCGCACTCGCAAAATTCAGTAACTTGTTGTGAAGCCCCCTGCCGTGTTCCTCACAACAAGTTACTGAAATTTTACATATAATATATTATTTTTATAAAAAAAA
>evgR001545c0g1_i01_Hydra
TTTTCAAATGCTGATTATTGGTGTCTTGGTAACAGTTCTGAAGTAATAAAATGCATTGAATCCTTGATATTGGAAAATGAGAATATGATATTAGGAGGAGATTTAGTTAATACAATTACTTTACTTCGTAAAGAATACTCAGTATCTTTTGAAATAAAACCAACAACTTTTTTGGATGATTGGGCTAATATCATTCATTTAACTATTGGAGAAGCAAATACAAATTATGGAGATCGTATTCCAGCTGTGTTTTTTCGTCCTAATAAAACAGGAATTTTGCATATTTGTTCAGCTATAAATAGCAGCAAAAGTTATAATTTTAATACAGTTCCATTGGAGCTTGGAACATGGTCTTCAGTAGGAATATCCCAGCAGTTTATTGATGGTAAATATATTTATTCAATTGATCTTAACTGCACAAATATCTTGAAAAAAGAAAACATCGATGCAAGAGACTTTTTTAACGTTAAAGTTTATATTTCCAATCCTTGGACTGCAAC
>evgR001546c0g1_i01_Hydra
CCAAGACAACATGTCGTAGTTATAGCACTTTGAAGCAACGTGGTGCTCAAATGGACCAAGAAATGTCCATCACCAAGACACCTCTTGAACGTATGTTGCTCGGTAAACAAACAAAGGCTGATTTCGCTGGCGTTGATATCAAGGATGTAAAGACTGTTGGTAAATGGATTAACAAGTCTGCCAGAGAAGGACCAAAAATCATGACCAAGGATGTCGATCAATTGGCTCCTCCAGTAACCGTCACTGTTTCCGGTGCTGCTGGTCAAATTGCTTATAGTTTGTTGTTCAGACTTGCTACTGGTGAAATGTTGGGTGAAAATCAACCAGTCAGATTGAGATTGTTAGACGTCCCACAATCCATGAAGATTTTGGAAGGTGTTAAAATGGAATTGGAAGATGGTGCTTTCCCACTCATCGAAGAAATTTTCATTACTGATAGTGAATCTGAAGCTTTCAGAGGAACCGACTATGCTGTCTTGTTGGGAGGTAAGCCAAGAGGCCCAGGTATGGAAAGAGCTGATGTCATGAAGGATAATGCTGCTATTTTCAAGAAGCAAGGTGAAGCTTTGAATGCCAATGCTAACGGTGATGTTTTGGTCTTAATTGTTGCCAACCCAGCCAATACAAATGCCATGATCACATCCCTGAACGCTCCAGATATTCCACAAGAAAATATTACTGCTTTGACTAGACTTGACCATGATAGAGCTTTGGCCCAAGTTGCCAACAAGCTTGGATGTAACATTTCCGATATTTCCCGATTTGTTATCTGGGGTAATCACTCTGCCACTCAATATCCAGATCTTTCCTTCACTACTGTTAAGGGACAATGGGCTCTCAACATGATCAATGACGAAAAGTGGATAACTGAAGATTTCATTCCAAAGGTTCAACAAAGAGGTGCTGCCATTATTGCTTCTAGAGGTAAATCATCTGCCGCTTCTGCTGCTGATGCTGCTGTTAAGCACATGAGAGATTGGGTTTTGGGTAACAACGAATGGGTTTCCATGGCTATTCCAAGCAAAGGTCAATATGGTATTCCAAGAGGTATTTGGTCTTCCATGCCAGTGCAATGTTTCGGTGCTGGTCAATACGGTGTCGTTGAAGGTTTGCCAATTAACAATTTCTCTGCTGACAGAATCAATGCTAGTGTTAAGGAACTCATTGAAGAAAAGAAGATTGTTGAAGGTTTATTACCAAACCCAGTCTACAGATTAGTCCCTGTCGATAAGGTTAAGGTTATCAACAAGTCTTTCATCTCACAATAATTTATATCATTCCTCAACTTTTTGTTACAACACAGGGCCTTCCCACCTCCATTAGGGTCATTCAATCAAAAAATTAAAAACCTTTATGTATAAATATAATACTTGC
>evgR001547c0g1_i01_Hydra
ATTCGTTCTGTTTTGTGTGAGGTTTTAGATAATTAATAAATTTTGTTTTATGCAACAAATCTCAGTCATATTGAATTCCATAAATTCGCGAGTGATAAATATAAAGTTACGGTTGTTGCAGTAATTATTATGCATTTCAAAAGTCTTAAAAGATTCCATCATTAAACTTTTAAAGATCTACTGATTTTCTAACGTATAAATAAAATCGTGAAGCATACTTGTTCTTTAGATTGTAAAACCTAAAAATAAAAATAAATTAAAAATGAAAAGCTCGCCCATTGTTGTGGATCATACTAAATCATTAAATACTGTTGAAGAATTAGGCATTTGTACAACATCTCTTAGCAATGACGAGAAATCAACCGATCCTCTTTCTTGTACCATTATGAGTATAATAGAACCTAGTGTTTCAATTGATTTCAATTCCAGCACTTTGAAAGAGACAAAAAAAAAGGAACAAAACGATAGTTTTCCAGCTAATACTGTCTTGTGTGTGTCTGAGAAAATACCCCAATACACTGAAAGAGCTTTGATAACAAAAAAATTAAACGCGAATTCAATTGTTAATTCAAAAAATAAATCTATAAGAAAAAATGATTTAGATTTGCTTACTTTTAGCAATGATGGGTGTCAAGTAAAACTATCTCAGAGTGCACAATCTTTTAATTTAGTCGCACATAGTTTTAGCGCAGATAATTCAAAAACGACGAAAACCTCATTGTGTACGAGTGTTAGTTGTAAACCTTCTATTTCTGTAATTTCAAATAATAACTCTTCTACAGTTTCTTTATTAACTAATAAGGCCGATTGTTTTTCAGTTAGCTCAAATTTAGTAAAAAATAAAATATCTTTTCCAAATAAGTGTACAGAAACCTCAGTAAATGTTATAAAAAATTTGACGACTAAAGTGACTACAAAAAGCCTATGTCTGAATTTGCCACCTTTAAAAGCAACTGTTGTGATTAATCCGAGTTCTTTATCTACTTCCAATTTTTCGGAAAAACATTCAGAAATAGATCATTCCTACAATTTAAAAAATTATGACGGTAAAGGAACGACTAAAGCTTTTTTAGAACAGAAAAAAATTGTTTATGGCAAACTTAGTGTTATAACTGCGCCAAATAGCGAAGGGGTTAATAAAAAGAAACTGGTTTTCCTACCTTCTAAATCTACCGAGTTTAATTTTTCTAAGGAACTTCCTCTGAATTTATTTTCAAACTCCATTAACCCTCAAACGTCACAAATCGTTCTTAAGTCGCTAACAGTTCCTCAAAGAACAACGATAGGTACTACAGCAACACCACAAAAATCGGTGATATACAAAATTCCACCTGTTCATCAAAAATCGCCGATATGCAAGACTTCATCTGCTTCCCAAAAATTACCTATAATGGTTTCAAATCTTTCTAAAAATTTATCCGACTTGAATGTGATCGAACGTAATAAATTTTCTTCTCAAGTAACGCATTCAAATAATATCAAGCTATCGGCTAGTCGCGTTTCAAATTCTATAGAACGTTCTCTTGTTAACGAATTAAAGGAAGGAGTTGCTACTAGTGACAGTAATTCCAACATTTTGCAAACTTTTATTTTAAACATGCCGAGATCTAAGTTTGGTTTAAAGTTTGGTGTACACTGTTTACCGCCTACCACAGTTATTACTACTACGTTTTTAAATAGCGCAAAAGTTCCAGTCTCAAATGAAAAATCTAATATTAGCAACCTAACCGTTTCACATTCAAATGAAAAATCATATATTTGCAACCCAACCGTTTCACAATCAAATGAAAAATTAAATATTTGCAATTCAACCGTTTCACATTTAAATGAGAAATTGAATATTTGCAACACAACCGTTTCACATTCAAATGAGAAATTGAATATTTGCAACCCAACCGTTTCACATTCAAATGAGAAATTGAATATTTGCAACCCAACCGTTTCACATTCAAATGAGAAATTGA
>evgR001548c0g1_i01_Hydra
TAGTTTCACTAAGAACTCTTATAATCTGGTTCGCCGTTTACGGCTTTTTAATTTTTCAGGTTGGCGGATATGATTACTTTGAAGGGAAATGCATGCCGGGGGTAATCGAGAGACATGTTGGCGATATTAATGTAGCAGTTATATTTAGTTTTCTAGAGCAAAATTTAACTAAACTGTACGTCAGCTGGCTTAAGTATATTATCGAGAGTTATGAGTCGTGGTATCATAAGCCATTTACGATTGGATACGATTTCTACAAATCTTGTGGTAACAGTAACACAACAAACTTGAAAGAGCTGTTTAATTTCAGCTTATGTTCTACGGAAGAAGTTTCATTAAGTCCTTGTAAAAACCGCTCGAAGATCAATTCGGTTTATTATTTTGGAATAAATTTTGATGTGGCGAGTATAAATTTAATAGCTCAAGAACATGGCGTGCCTTTTTATAATATGGTTAATTTTACATCTAGTTTTTATAATTATAATATTAAAGATTTAAGTAAGGTGGTTCTATTTGAGAGAGCATTGCGCCAATTTAAACAGAACGAAATAGCACTGTTGAATCCTTTCTCATCTGATATCGGTAAAATATTATGGGAAAGAAATTTTAAAAATCGTTCTTGCTTGACGGTGTTTACGTACGAAAAAAGCAACTTTAGTATATTTGAG
>evgR001552c0g1_i01_Hydra
TTATTTCATCAGTCGCTGATATAACAAATACTTTGGTTGTTTCAACATCTCAAGTTTTATTACTTAAACGAGTTGATAATTTTGGCTGCTTAGAAATCTCGATAATATTATTTTTTCGCGTTTGGTTTCTAGGCGTTACCTGCTCAATTTTTGTAATGATATCCTGGGAAAGATTTTTTACTGTTTTATATAACAACAAGATTTGTGGTATTACTTTAAATGATGCACATTCAATAGGATACTTTGTCTTAGTTGTTTTTTTCTCTTTTGTAGCTGGTATTTGTTACGGATTTGTTTACGCTTCTTCAGACTTGTATCTACAGTTTTTGCTGTACATAGGAACAGGTTGCTTTACGTTGGTTTTACTTTTAATGATTGTTGTTGCGAATGTCTCAACATTAACTGGAATCAAAAAAAAATTAAAGCATAGCTCTCTAGAAGTCCAGAGAAATGCGGCGCTTGAAAGTCGTATCACAAAAACGGTTGTTATTACTTCTCTCGCACATGTTTTGTTTTTCTGCCCTTGTATAGCGGCGCAGTACTATATGTCATTTATATTTTCAAAAGATGATGTTTACGTTATTCCTCCTGCTTTGAAGATACTTATATGGACACTAGTAATTAGGAAAACAAGCTCTTGGATCAACGCAATTATTTATACTCTGAGGAACAGAAAACTTTCAAGATTCTATATTGCAAGATTAAACTCTATACTTGGAAACAGAGACACTAAAACCAGTTCTACCAAATACAAACGTTGAAATCAAATAATGATATTTGCAAGATTAAACTCTATACTTGGAAA
>evgR001554c0g1_i01_Hydra
TGTATTTCTCGTTTGCCAATAATTGCTTCTATTATTTATAGAAAGACTTATCACAATGGACAATATATTAAGAGTGATTCATCATTGGATTGGGCTGCCGATTATGCCTCCATGATGGGTTTCGGTGGAAACAAGCAAATTGCTGAATTGTTCCGTTTGTATTTGTCTATTCACACTGACCATGAAGGTGGTAACGTTTCTGCTCACGCAACTCACCTTGTTGGTAGTGCTCTCTCTGATCCATACTTGTCACTTTCTGCTGGTATGAATGGTTTGGCTGGTCCATTGCACGGTTTGGCCAATCAAGAAGTTTTGAAATGGTTGAAGGAAGTTCAAAAGGACTTGAACGGAAAGGAACCAACTAAGGAAGTTTTAAGACAACTCATTTGGGATACTTTGAATAATGGACGTGTTGTTCCAGGTTATGGTCACGCTGTTTTGAGAAAGACTGATCCAAGATATACTTGTCAAAGAGAATTTGCC
>evgR001558c0g1_i01_Hydra
CGACAAAAAGATCTTATAACTTTCTTATTTTGCTTCAAAATGTGGATTTCGTGGTGGACTCTTGTTTTTTTTTCCCCGTGTGTCTTGAGTTTAACATGCTGGTATCAAGATCCAAATGAATTAAAAAAGCAACGTTGTATTCCACTTTTACAAAACACATGCGCAACCCTGACTTTAGTCACTGTTTACAACGGGACAAGTTCTAAAATGATATTAAAAATGTGTTCAAATGATTATTCGGGTTGCAATTCGTTATGTGATGAAACTTTAAAATCAATGGGAAAATATTTTTCTTCAATTGATGTCACTTCATGCGATACACAGTGCTTCAATGGGGACTTAAGCAACACATCTTGGTCAGCAAAAGCTAGTTGGATCGTGATTATTGCATCACTTTGCTTGTTAACAGTTGCTCGAACATTTACGTTATAAATTTCTTTATATAAGAATTATTTTTAAAGTTTTTTTATTTTTTTTCGTGAATTTATTTCGTGAAGTTTTTCATTATTTGCCAAAGAAAAGTTTTTTT
>evgR001560c0g1_i01_Hydra
TTTTGTTTATGAAAATTAACCGGTTGAAATAAATAATGATTGGTTGAAGTGATTATTGATCGGTTTGGTGATTACTTATCAACAAAGATGATTAATAACAGGATGAGAACACTTTACAAAGTTTATCTCGCTATCCGCGTAACTGAGTTCATTTAAAGGGTTGCTACATTTATTTTGTAATTGCTGGATTTACTAAAAGTGTTGTTCTGGTTGGATATCACCTGATCAATGGCATTGGTTTTTATTATTGTATTGTTATCGTTTTTATGTGGATTTTCTGTGATATTGAACGTTACTGTAGTCTTTACAATACTAGCAAAAGGAAATTCTAAAAACATTCGCGATGTTATCTTGATGAGTCTTGCAATATGCGATGGCATACAATGCACTTTAGGTTATCCGGTTGAACTTTTTGGTTATGCTAATAACGATAACCCATCACGAACTGAAAAGTTCTGCAAAACTAGTGGCTTTATTGTAATGTATCTTGCTTTAACTGCAATCACACATTTGGTTTGTTTATGCGTATATCGTTACTTGACAATTGTCTATCCGCTAAAATCACAAAGGTTTTCCACAAACTCTAACTGGAGTTCATTCTCTCTTATTACCTTTTGCTGGATTTATGGCTTGTTCTGGTCGATAAGTCCTCTGCTTGGCTGGAATGAGATAGTTCGAGAAAAACAAGATACGTATAGGTGCTCAATAAATTTATATCCTGATGATGAGACAAAAGGTAGTTATTTATATGCGCTGGCAATATTTTGTTACCTTATTCCTGTGATAATTATTATTTATTGTAGTTTAAAAGTACATATAGAACTTCGCAACATGTTAAAATTGTGCAAACAGGTCTCTGGTGTTGAAGCAAATATTACGAAAGTTACATATCGAATAGAAAAACAAGATTTCATATCCATAAGCCTAATTATAGTATCATTTTTTACAGTTTGGACACCATACGCCGTGTGTGTTGTTTTTTTAACAATTGGTAAAAAATTACCAACAAGTTTTTTAACTTACTGTGCTTTGTTTGCAAAATCATCAACGATACTTAATCCTATTATTTACTGTCTCATGTATAAAGAGTTTCGTCAAACAATGCAACGTAAACTTCGAAGATTTTTCAGAAGTGCAGTGGTTGCACCAGCTGCATAGAAAGAAGCTCAAGCAAGCTTGACATTTGAACAACTAGTTACGGGTTATCCATAAAGTAAGTCACGCTAAATTTTAATTTAAAATAGAAGAAGGATTGTAAAGTTATTCTTGCCCAACGATTTTTAAAGTATTCATCACATTATTTTGAAAAATAAATCTTTAAGCAGCAGGGTAAACGATCTCTTACTTCCGTTTTAAATTTTACTCAGCGTGAC
>evgR001561c0g1_i01_Hydra
CTAAAAAGAATGAAATTATCATTAAAAAGAAGGAAGAAGCCATTTACAGCCTTGGTAAAATACATGCTGCCAAAGGTGATGCCCAAGCAATCATGTTATTGAATAAATCAATTCGACCATTCTTCCAAGACCTTCCAAAAGCTAAGACTGCCAAAATTGTTAGAACACTTATTGAATTAGTTGGTACAATCAAAGGAAGTGAGGCTATTCAAATCGACATTTGTAGAGAATCAATTGAATGGGCAACCAATGAAAAGAGAAGTTTCTTACGTCAACGTATCGAATCAAGATTAGCAAACTTGTTGTTCAACAAGAAGGAATTTACTGAATCATTGGAAATACTTACCAGATTATTGAGAGAAGTTAGAACATTG
>evgR001564c0g2_i01_Hydra
TTAGATCACATACAACTTTGCTTAGAACTAAATAATTTTTCTAAAATGTATCATAAGTTAAAAATGTCTACAACAGAAAGAACTAAAAAAATATACCGCCAATTTGATACTGATTCAGATGCAAACACAGATAACGATGAAGAAAATATGAATTATGATGCAGCATTTTCTTGTAACAACAAAAACAGCATACATGATACAAACAATTGTTTACAATGTGTATACAAACTTGTATACAATTTAAACATGCATGTCTCGGCTTATACTCAACTATGTGCTTCATATGAGTTTTTTCTTACTTTGTCAGTCACCGAAGTCAACTGCGAAAGGACATTCAGCAAACTTAAGCTTGGTAAAACAAGACTCAGAGCCAATATAAGTCAAGATAATTTAGAAGCACTTTTAGTTACAAGTGTTGAAAAACAATTACTCAATGAAATTGAAATTTCAAATGTCATTGAATATTTAAAAGCTAGTTCTACC
>evgR001567c0g2_i01_Hydra
ATGTTTCTGATTCTACAGAATATTTGTTTGTGTTCCTCCAAGGATATAAGATAAGTGTTGATTGTCAGGAAGAAATAAGAAATACAATTTCTCTAGAAAGAAACTGAACCTTTAAAATATTGTATAAATGGATCATTGCAAATTATATTTAAAGAAACAGCTTCACAACTAAGATGGATGAGCTTTCACCAAGAAGGGAAATAAAGCAGGGGAGAAGGGCTGGAAATGTGTTTCTGTCTTCATCAACTTCTCTTGTATCAGAACCATCAACAACGTCTGTAACACAACCACAGAATTTAAATAGCTCATCTCCAAAACTAGCTCGAAGACAAAGTGGTTGGTCTGATTCTGTTGATAAAAAAAAAGGAAAAAATATTCGAGAGGATGATGAAGCAGATGAAAGATTAAAAAATGATTCAACAGTTTTGTTAGACACTAATATCGATGACATTCCAGTCATTCCAGATCTTGAGGAAATACAAAAAGATGATACTACACAACATGTGTCTGCTCCTCCCAGTGTGCAAGTAACAAGAGTGGCGACTTATAAAGAGCTGGATCACGATTTTGAAAAGCATGCAGGTTTATTAACCTTGGACAGAGATATCGATCTTAAATTGTTAGGATGTGTATTATCTTCAGAATCAGATGTTTGCGAGGAAGACAAAGTATGGGAATGGGACCGAGTGTTTGCTGAAGTATCTTCAGAGTTACGAAATGATTGGGAAAGTATCAAAATTATAAGTGATAAAAGCGAATAAAAACTTGTGTGCGTTTGTGTTTATATGTTTTTAATTATTATTAAATATTTATATGAAAATTTAATGTCATACGGTATAAATTATGTATTTTGTTATAAAGATACGCCGATTGTAGATTAAAGATTTTTTTTAGTCTCGATTAATACAGATTAATTTTTGAAAAAAAAAA
>evgR001568c0g1_i01_Hydra
TTCATATTTTATAGTTTTACAACACTGTGCTATATTTTTGTCGCAAAGAAAACTAAGTTTTCTTTTTCAAGTATTGGTAATCATTTTCGCTTATTAAAAGTTCATGGGAAACAAAGTGTATGTGAGTGTTTCTACAATTTCCAACAATTTCGCTCGCAAATTAACTTTGAAAACGATGACTACAAAGAAAAGCTGTAAAGCAATACTCCTTGGAGACTCGAATTGCGGAAAAACAAGTTTATGGAAAAAACATATAGAAAGAGACACTAACTATGATCATATTCCTACTGTATTCGAGTCATCGGAAACAATGATATTTGTTGATAAAAACATGGAGATAAAACTTACAATATGGGATACACCAGGTTCGTCAGAGTTTGACCACGTGCGGTTGCTATCTTTTAATGGAGCTGACGTTTTTGTACTATGTTTTGATTTAAACCAACTAGAATCACTAGAAAATATCCAAACCAAGTGGGCAAAAGAGGCTAAAGCATATTCTCCTAATACGCCCATCGTCCTTTGTGGTTGCAAATGCGATTTACAAGATGTCAACAAATGTGATAAAGATAAGATCGACAAAGTTATACAACAAATAAACTCGTCTGTGTATATAGAGTGCTCGAGTCAAAATAATACAAACGTTGAAGAGATCTTTAAAATTATTTCTTTACTCGCTATTGGTGACGTTAACAAAATAAAAAACGAATTTAAATGCAAAACTAAGAAAAAACATGTTAACAGGTGTTGCGTCACATGATATTGCTTTTGTCAGTGAGTATCCTCGTATCAAGGCTGCATGAATTTTCCACACACAAAAATCTTATATTTATGTATTTATTTTAAAATATTGAGCTTTAATTTTATATATTTTATACAATTTTTATTGTAAATTAGACAGCATATGTCTTAACCCGTAATAAAGTTACGTAATAGTATAATATAA
>evgR001569c0g1_i01_Hydra
GCTCCGTTGGTTTAGACATTATACAAAAAGTGTCAGATGCTGCAGTCGAATCTGTTCGAGAAGCACAGAGAAAAGCAAATGCAGTATTTGAGCAGGCAAAAAGGACTTTAGAGAAGGCTCAAGAAGATATCCGTAAAGTAAAACAAAAAATTGAATCTTGGAAAAGTGGAATTTCGAGTTATAAAATAAGATTAAAAGAAAGAAGTGATCAAATTCAAAAAGAGAAGATAGCAATGGAAAAATTGTGTGTTCCTGAATGTGGGACAGTTTGTGTTCCATTCTTTGGGTGGAAATCTCATTGTACTACTTTTTGGGGTAGGCCAGTTGGTTGTCTGACATGGGATCATTGTAAGTGGGAAGTTCCTAATCTTATATGCATTGCTGCTTGTGAAATACAAAAGGGTTTTGCTAAATTTGCAGCTTGGGCTGAACAAATAGGAATAAAGATTATGCAGGGTTTAGCAAGCATTGGTGATTTTTTCCTGGATGCTGCTTCAGGATTAACGAAGATTGGTGATGGTATTCTTGCAATGGCTGAGGAATTAATTGATTTTGCGAAAGCTACAACAGCAGCTGTGCTGAAAATGGCTGAAAGTCTAGTAAGTTTAAGAATCGATCACATTTGCTTAAATGCTAATTTTGACCCAGCATCCAAAACTTGCGTTGGATATTTTTTAAATGGATCCTACATTGGAGTGGATTTCCGTTTTTCTGGATCACTCTGCATAGACTTGTCTACATTTAAGACTCTGGGTTCTAAATCAGCTAAAACAGCGGAACCTGCGCTTGAGAAATTGGATGAAAATGCCGCAAGTATTGATGCCAAATCAAAAGAAGTGGAACGAGCATGTGATGAGATGGCTAAAAATACAACACACCTTGAAAGTGAAGTCAAATCTAAGACTTCAGCTAAAGTAGCGAAACGGTCACATGTTCCCACAGAAGCTGAAATGCGCATCCACAAATTAATTTATGATCCTTTACCATTAGTTAACTTGAGAAGCAAAGAAACAAACAGTGCTATGAGAAGTGCTGTGCCCTGGGAATATCTTAATATTGATGACATTGGCACTAAAGATGGGATTGTGCGGTTTGTAAACAACACTTCTTTGCGTCATCAAATTCCTAATGAAGCGTCTCATGACTTTTGTCATCAACACCAAAACGTTCTTTCAAGGTACAGCACAATAGCTGATGGATTTTCTTTTGCTATCAAACATGTCAATGAAGCTAAAAAAGGCTATATTAATCAAAAAAGAACATATTTAAATCAAATCGACTATTTAAGTTTTATGGTTCGTTCAGGGCCATTAAACAACATGACCTTTAGCGAACAGGAGGATATTACGCACTGGAGGGACTATGCTGACAACCATATTAAAAGCTACTTGGATAAAGCCACAAGAGCATTTCACGGAAAGAAACGTGATAGCATTAATCATGTTCGTCAGGCTATTAATGATGTTATTGTAAGTAAGCGAGGTATGAGGCTGCCTGAATATATCAAATACTTGCATTCTCTAGCAGTTAAAGCTGATAAAAAATCTCAAGTTAACAAAAAGCCATTTAAAGATAATTCTGTTTCTTGGCATCATATAAAGGAGATTCTATTAAACGTTGCAAGCGATGAGCAACTACCAACGTTAGAGTTAGCTAAGGAAATCGGTAAAGTTCAAAAGATGCTATCGACTATGAAAAGATCAAGTATCCCTTGTGCAGCATAGTTTTTATTATTATTTATGTAAAGTATATTTATGTAAAATATTTATATATACG
>evgR001571c0g1_i01_Hydra
TCGGTTTTATAAAACCACGTGATTGAAACGCAAGTTTTTGTTTATTTCACTTGCTTTACAAGGTGAGAAATATAAAAAAATTAAGAATGGATGTTCTTACATCATATTTATCTGATGAGGAGGAGCATACTAATTGTGATGAAGAATCTCCAAAAGTTGAGAGCAATTCTTTAGAAAAGTCTAATTCAGATCAATTTTCAATAGAAAATTTAAAAACAAAATATCAACTAAATATTATACCTCCCGTTATAGATCGGAAGTTTGAACATGATGAAAAAAGATACTTAGTTGACTCCTCAACAAAAGAGCTTAAGCTGAATATCAAATATGACGATCTCTTCAAACCTGAGATTGGTCCTGTTCATCCATACAAAACACAGCAACAGTTAGCTAAAAGAAACACATTAGCTGGTTTTGTAGAAACAGCCAATGTGAGTGATTTTCAGTTTGACAATCAACATAAGACATTTATTAGCTATGGATATGCATTGGATCCAAGCACTGAAGGGGAAACTTACGTTGGAGCTGTTGCAAAAATGGTTGAAAATGGAGGAAAGACTGTATTTGAGTCAACTAAAAAGCGTCTTGGTGATAAAAGAAAAAGATTAAGTCCAGGGAATCCGGAAGATATTGATGGATATAAAGGTCCGTGGGCTCCATTTGTTGATCAAAAGGTTTCATCTAAACCAAACGAGGAGCAACAAACAATTCTTACTGAATATGAAGAAAAGAAAGAAAAGAAAAGCAAAAAAGATGATGAGAAAATTGAAGAAAAATCACGTGCACATATTGACGACTTGTACGATTATCAAGGTCGATCTTTCTTACATATTCCTGTTGATGTGGATGTTGATTTAAAAAACGACGAACCACCAGAAAAGTGTTTTCTTCCCAAGAAGCTTATTCATACATGGTCCGGTCATTCAAAAGGGGTTACAGCAATTCGTCTTTTTCCAAAATCCGGTCACTTGCTCTTGTCTGCGAGCATGGATTGTAAAATTAAGATTTGGGAAGTATATAACAAAAGAAGAAATATCCGCACTTATATAGGTCACACAAAATCAGTACGTGATATTTGCTTCAATAATGATGGTACAAAATTTATAAGCTGTGGTTACGACAGGTGGATTAAGTTGTGGGACACTGAGACAGGGGAGTGTTTAGGGCGTTATTCAAATAAGAAAATACCATACTGTATAAAGTTTAATCCGGACGAGGACAAGCAGCATCTTTTCATAGCTGGTATGTCAGATAACAAAATGATTACTTGGGACACAAGGGAAAACGAAATTGTTCAAGAATACGACAGGCATCTTGGTTCAGTTAATACCATTACATTTGTAGACAAAAATCAGAGAATTGTAACTACTTCTGACGATAAAAGTTTGCGCATATGGGAATGGGATATACCAGTTGATGCAAAGCTTATTCAAGAACCATCAATGCATTCAATGCCAGCTGCTACTTTATCACCAAATGGAAAATGGCTTGCCGCTCAGTCAATGGACAATCAAATTTTAATATATAGTGTACTTGGTCGCTTTCGACAAAACCGTAAAAAGGTTTTTAAAGGGCACATGAATGCTGGATACGCATGTCAAGTGAACTTTTCTCCAGATATGAGTTATCTTGTTTCTGGCGATGCTGATGGCAAACTAAATATATGGGACTGGAAGACAACTAAACTATACTGCAAATTTAAAGCACACGATCAAGTTTGCATCGGTTGCGAATGGCTCCCTCATGAAACTTCGAAAATAGCTACTTGCGGTTGGGATGGCTTAATAAAACTATGGGACTAAGATTATAGAAGAATTATAATAAAGCTAATTAATAAAGTGCTACGATAATAATTATAAGATATGGAAATTATTCCACCAGACCAGGAAATTATTTAAACAACTATTCGAACAATCCTCGTTATTTAAATTCGTCGACAATGCGGCGCATTGTAATATTTGTTAAAATCCGACGGTAATACTACGCATTGTAATATTTAGTTTATTTAAATAAATACTTTATGCGAAAAAAAAAAA
>evgR001575c0g1_i01_Hydra
AAAAAGAATGTTCTCTATAAAACATTCTCTCGTGTTGTATCAGTTTGTTCAACAACTACTTATGCTAACTTTGAAAAATTGTATTCAATAATGCTTTCCTGGGTTATTGCCGCGTTGGTTATTGACACATTGGTTATTATTTTAAACGCTTTGATCATACTTTTAACAGTTAGAAAAGGCAACACTTCTAACCGATTTGAACAGTTTATTTTAAACCTAGCGGTCGCGGATGTTTCATCAGGAATCGTTATGGCAATACAAGATTTTTTATTGTTAAAGTTTTTATTGTATAGAGTTTTTCCGAAAGACACACTGGGGATCGATATTTTAGAAGGTTTTTTCCTCTTTTTTCTATTTGCTTCTCATGTCAATGTTTTGTGCATGGCGATTGAGAGAATTATCGGTATGTTATTTCCAACTTACTTTTACAAATTTAGTCTGTATAAATACAAAGTAGCACTTATTTTACTACCGTGGGGTGTAGCTTTAATATCCGCTACTGTAACAAAGTATTTGATGAACGAGGAGTTTGGGTATAAATTTTATGGCTATATTTTACTTGTTGGGTCCTCTCTGATTTTATTTTTGTATATGATATTGGTTGGACTGCTTATAATCAGAAAAATAACAACATGTGATATGCTTTTCAACCAGAATCAAGACTTAAAAAATAGCGGCATATGTATTTTAATTGGACTTTCTTTTTTTACCTGCTTCTTCCCTACCGCCTACGGTCAAACTTTCAAAACATTTGCACACCCTTTTTCTACTTTGCTTCTAAATTTATATCATCTAGTGAATCCCTTGCTTTACTTTTTCCGCCAATTTTATTGCTCGACAGTACAGCCACGAGTGCCTAGCAACCATCGTCAAAGTAACATAAATCGAAATGAAGAAAACATAGACCTACATACGTACAGCGATTGAAACCATTTTTTAATAGAGTTTTAGTTAAGGACTTTGGTGAAGATATATAGTTTGTAAAGATAATTTTATATTGATTTTTTGTTTTGTTTTGATATTATATTTAAAGATAACGATAGCAATGGCTTAGAAACAGGGTGCGTGGGTGGAATTTCGATTTTTTTAATTCTGGCTGCCTTAGTCTCCCTTAATTTCCGTCTCACCTCTCCCACAACTTTATTGACTTTCCTACGCCACTGAATGATCGTTATGAATAATCTAAGCTATCGTAAGTTATTCTAAACTCTAAGTTATAAAAAAAACGGATTTTTTGTTTGTTATAATTTTAGTGGATATGAAGTTTCTGGCTTAGCAATTACTCCAATAAGCTTCTTTGCATCGTATCAACTTTTTTTGATTTTTGGTTTTTGTTCTATTTCGACTGGTC
>evgR001577c0g1_i01_Hydra
TGGCGACTATCGTTTCAAGAATAACAAATCTGAATTCTATAATCACTTGTATTCTATTGAAGAAGGTTTGAAGTGTTTGGTTTGGCCAACAACTCCTGCACCTGTTTCACACGTTAAAGAAATGGTTAATGCTGCTCAATTTTACAACAATAAGATCTTGATGACCTTCAAGAATACCGACAAGGTTGAATTGCATAGAGGTTTTGTCAGTCAATTCAAGACTGTCATTGAAGAATTGGCCGTCTACGTTAAGGAATTCCACATGAGTGGTTTGTCATGGAATGCTAAGGCAACTACTGTTGCTACTGCTGCTGCTTTGAATGGTTCAGCAACCACCACAACTCCAAGTGTTCCTTCCACTCCTAGTGTTGGAGGAGGTGTTCCAC
>evgR001585c0g1_i01_Hydra
GGTGAAAGTTTTAGTTAGAAATATATATTTATGTATATAAATATTCATAAATATGGCTTTAAATAATATCAATTGGTATAAAACAGAAACAGTATGTGACGCTATAGAAAACTTTCATAAATCAAAAGCCGCTGTGCCAAACATACAAAAGGAAAAAGAAGATCTTAAAACGATAATGAAATTACTTAAAGTATTTTTAAAGGAAAATTACAATTTATGTGATCGAGTTTGGTACTCAGGTAGCGCATTTGAATCTTTAAATATACCCGAAGAAGTACCCGAGTTTGACGTCATGTTTGTTGTTCAAAAAAGCGATTATCTTGATTTGATTGACGAATCGAATGGATTTTGTACTATCAAATGCAATAGTAAGATGATATGCTATCCTGTTGATAATAATAGCAATCTTGTTGCAGATAAATTTCGAAATGAGTTTAAAGGACTTGTTCAAAAATGGGTAAACATTATGACTAAACAAATGAAAAAAGAAATTTGTGTCGTTGAACATGGGGTTGCAACACAGATTGATGTTTCACTAAATCGCAAGTTGTGGTATCATGTTGATTTAGTTCCATGTTTTGTAATCAAAGATTCAAG
>evgR001589c0g1_i01_Hydra
TATATTTTATTTCCTTTGAATTTTTTTTATTTCTTTAAGACAATACAATACAATTCTCTAACGCATGGGCATTCTCTTAAGAAATGTCAGGGACCGTGCTCAAAATTAATTGAGACAGTTTTGCAGTCATTGAAAGTTCAAAGACAGGCTTACCATCGAAAAAGTTTTGTAGGCAATCCTGTGCATAAAATGCTTAAGAAAACATCGATACTTAAGTTATGTAACTCGATTCCAAAGTTTGTGTACGATCAAGGGTCAGGTATCAGGCACAAATGTGCATCAACGAGCAATTGAGATCAGCACAAAATATAAAAAACTTTTTGATAAGTTTGCTCAGTGCTACAATATATTTTCTTCTAAAAGTACTATGACATCAGATACATTAAGGCTTCTGGAAAAAGCGATTGATGATTTAATGATTTTTTTTCGTGCTACTTGGCCAGATGCTTCAGTTACACCAAAACTCCATATGCTAGAGTCCCACGCTGTTCCATTTTTGCAAAAATGGGGGGCAGGATTTAGTTATTATGGTGAGCAAGGTGGGGAATCTATTCATATGGAATTTAACAAATTGAAAACAGCTTATCAATCAATTCCATGCCCAAGTATGAAACTAAAAAGTATTCTGAAAAGTCATCATCAAAAGACAGATCATACCAAAAAGATAAGAACATACAACTTAGACCTCGTTTATTTAAAAG
>evgR001592c0g1_i01_Hydra
TTGGTTTTTATTTATTGGAATGATAGTATTATACTATTTATTTGAAAACGTTACTTATATAGCAAGTTTGCAAAACCAAAAATATGCTCCCGAAATTTATTATACTCTGAATGATAGCTTGATATACATAGCTGGAGTTACTTTACAAAAAGATATGGATCCAGTTAATCCAGTAAAAACAGGCGCAAGGTTTACAGCAATAGTATATACGTTTGGAATGGTTATTCTGGTTAGCACTTACACCGCAAAGCTTGCAGAATATAATATTCAAACGCAGGAGAAAAATCCGTTTCTTGGATCAAAAGATGAAAGGATCCGTAACCCAACAACGGGTTTTAAGTTTGCAACAGCAAAAAGCACGAGCTTTGTATCGTTTTTTAGATCTTCTGATATACCCGAATACCAGAGAATTAGTAAGTTCATGGATACGTACAACGTAGACACGTTGAAAGAAGGAGTAGATTGTGTTAAAAATGGTTCATTAGGAGCATTCATAAATGATTATATCTTTATGTTTTGGTATGCATCAAATGACCACGATTGTAAACTTCGCTTGTTCAAAGATTCCATTGCTAAATCTAGCAACTCATTTGCTTTAAAAAAAAACTCGCCGCGATTGGAAGATATGAACAACGCAATTCAACGCCTAATAGATGAAGATAAAATTAATGATATGCAGAATAAATGGATGTCTAAATTTTGCCAACCCGTTTTCTTTGTTCAAACTAAAACTCCCCTTGGTATTGATAATTTTGGCGGTCTGATAATGGTTCTTGTTGTAACTACGATTTTATGTTTTCCACTCTTGGTTGCAGAGAACTTGTATTACAAATACCATATTCCTCAAACACTGGGAATACTTTTAAAAAAAAAACTCGGTCAAACTAATAACTTTAAAAAAGAGACTATAGAAGAAATATGTGGCGAGGATTTAAATTCGTCCGTTATAGTTAACCGCTCAGGCGTTGTTAAGTTTAAGGATGCAAAGAAATTAGAGTTCTTAAGTTATTGAGAATACTATTGATACAGATCTTTTAAATTTTAACTAATCGGTAAAAGGTTTTGAGAAACGTTTTTGCTTTGTTAAAGCTCTTGCTATTCATTAGTGTACCGGTTGCGTTGCGTTTCAGTAATAAATTTCCA
>evgR001594c0g2_i01_Hydra
AGCTTCAAATAATTGTAATTGCATTATTGTGAGTGATAGTCGTAACAATAGAATTCAATTCTTTGATGCCAAGACTAAGGAATATAAGGCAACACACAAGACACCTAAGAATCCAAGATATTTGGCAATTGAACCAAACTTTGATGGACAAAATAACGATGCTTTGATTTATTCATGTGATAATCATTGTGTTTACAAGTATAATTTGAAACAACTTGTGGCAGGTGAAAAGGTTGAACCAATTTGGACTTCTGGTAAGAAGAAGGGAAGTGATATCTCATTGTTCCATGAACCAGCTGGTGTCATTGTTTGTACATCAAGAAAGATTAATCAAATGTTCCCAGAATTGTCACAAACTGGTGGAAACACTGTTTTCGTCTGTGATGGTGAAAATCATCGTGTCAAGGTTTTGAGAGCTTCTGATGGTAAACCACTTAAGGTATTCGGATCCAAGAAAGATGATAAAGATGGTATTGTTTTCAATCAACCAGAAGGTATTTACTTGACAGAAAACAATCAATTATTTGTCACTGAATACGGTAGCTCTAGAATTCATGTCATTGGTAAGGACCAAACTGAATTCGTTTCTTTGAGAACATTCGGTAAGGAAGGTCAAGGAAGTATGGAATTCAACAATCCACGTGGTCTTGCTGTTGATGAAACACTCAAGAATGTCATGGTTTGCGATGGTGGTAACAATAGAGTTACCTTCTTCAATCAAGATTCAGGTGAACACAGAGCCACTTTCAATGGTGGTAAGGATCAATTCGGTCGTATTGTCGGTTCATACTTTAATGACTTGTCTGGTGAATTGTATCTTGCTGATTATACCAATG
>evgR001596c0g2_i01_Hydra
CTTCTATTGTCTAAATAAGTGGAATAATTAAATGAACGATAACAAGGGATGAAACTAACTATATACTCAGCAACTTTTTTAACGTTTGTGGCTTGTGCAACAAATGTCATCTTTTTGGAACATCTTGTTAAATTTTCTCCGGGTTGTGGTGAACTTGTAACTTTTGCACAGTTTTTATTCATTGCTTCTTATGGTTTCATCACAGTGGCAAAGTTTGGAACTGAGCGACCCAAAGTTCCTATTAGGGAATATCTGTTTGCTGTTGTTCTATTTTATGGAAGCAGTATATCTGGAAACCTTGCTTTTGACTGTCATATATCTATGCCAATACAGATGATTTTTAAATCAGGATCAGTTATGGCTAGTATGGCATTGGGTGTCTTGTTGCTAAAAAGAAGTTACTCTCTCACTAAGTACATATCCGTTATCATGATAACAACTGGTATTGGAATGTGTTTATTATTCTCAACAAAAGGAAAAAAGGATGAAAGTGAACCTGAAGTAAACTTTTTCACTTGGCTATGGGGTGTGTTTCTATTGACATGTTCTTTGTTTATGGGTGCAAGATTAGGGGTTTGCCAGGAAGAGATATCATTAAAGTATGGAAAGTATCCAGAAGAGAGTTCTTTTTATTTACATGCTTTAGCACTTCCAGGATTTTTATTCTTCTCAAAAAAGATATACTCCCAAGCATCTGTTTTTACAACCTCAGAAAACTTTGAGTTACCTATTATTCAAACTGGCTTTCCAATAATTTGGTTGTACTTAATTGTAAATGTAGCTACTCAATTTGTTTGTATACGAAGTGTTTACCAACTGTCAACTGAGATGTCGTCGTTGTCAGTGACGGTTGTCTTGACTTTAAGGAAATTTCTTAGTCTTTTGATTTCAATATATTATTTTCAAAACCCGTTTACAATTTATCATTGGATTGGCTCAGCGTTGGTTTTTACTGGCACGCTGCTTTTTACGGGTGTTCTTCAAAGTGCTTTGTCTTTTTCAAAAGACACTGCAAAGAAGACGAACTAAAATATTAAAAAATAATCCACAGATATAAATATGTGTGGGCAAACGCAAATCTTTGTATATTCATAATATATGTTAGTGTGTGTGGCCACGCGCTAAAACTATCTACGTTTTTCAAAAGGTAAAACCGGATGGCCCGATGCAAACAAGATATTAAAAAAAATATTTAATTTTAATATTATTTATATTAATAAAGTAATAATAAAAGTTATTAAATACTATTTGTATTTTTTATTTAAAGACATTGTTATCAAAAACTTATGTTATATAGTTATTCCGAGGAATTTCTGGTATAGTGCAGCTTCGTTATGTAGGTGAAATGTTTTAATATATCATACATATCATATCATT
>evgR001602c0g2_i01_Hydra
TTTATCACACTCAACTCTATAAAAACTACAATTAGGTTTAAATATAAATAAAAAAAGCAATTTTAAATCATAACAAAGTTTAAAATGGGTAAATGGGGAGAACGATTTGTAATGCTTAAGAAGGTTACTGGCAAATGTTTCTATAGCGATCATCGCAATGGTTACCAAGAAACAACTTGCTGTAAATCTTTAAGGGTGCTTGTTCTTGGTGCTCCAGGAGTTGGTAAAACAAGTGTACTAGAACAGTTTTTATATGGAAAGTTTTGCAATGATTACTTGCCTACCGTATCAGAAGTTTATAAATCCAGAGTATTTATCAAAAAAGACAAAACTAAACGAGAAATAAATTTAGAACTTGTTGACTTCAATGGAAAAATGAATCGAATGTTCACAAAACTTTATCAAGAGGAAGTGATCAAAGCAGACGCCTTTATCATTGTTTACAGCGAAAATAGTGAGCGAAGCTTTGCTAAAGTTGTAGAAACAGTTGCTGATATCAACAATATTCGAAACGGAAGATCTCCGATTCTTATATTACAAAATAAAATAGACTTAAAAAGTTATGAAGAACTTTCCAAGTATTTTCATATGATAAACACTAAGCATGCAGAGGTATCCGCTAAAGACAACAAAAACATTCATGACGCTATTGAAGATTTGATTTTACATCTTGAATCTGATTTTTAATCAATAATAAAATAACTCTATTTATA
>evgR001608c0g1_i01_Hydra
CTTTTATTTTCTAAATAAGTTGTTTAGATATCGACACAAAATATTTGCATGTTGAAATGGATGATTCTGAATCTTTTGAGGTAGAGATGGCTGGTTCAGCAAGTAATCTTAAAGTAGACACCATTTCTACGTTGAATCGACTGCATGACACATCAACAACATCAGAGGAATCAAATTCTTCTTTAAGTGATCTTGCTTCTCCTGAAATGTCACATGAACCTAAATCATTGCGATTCCAGCTGAAAACTGATTTTGGTAACGGCTTAGAAGAATCGTGTAAACAAATGACAGAATCAGTGGTAGCCTATCTCAATGGCGAATTGACAGCAACAGTTTCAGATTACCAACTGTTAACTAAGATGAATACTTTAGCTGCTGACAAGTACCAGGAAATGTCATCATCAACAAACACTTTAATATCGAAAATGGTCGAGCTAAATGAATCGTATAAGCTGCTTCAACCTTACTTGATACAGATTGATTTATTGGAGGAGAGTGTTAACACATTAGAGCAAACAGCTTATAAGTTAGACTCATATTCGAAGCAGCTAGAAACAAAGTTCAAGAAAATGGAATGGAAATAAGTTGAAATGAAAGTTTTCTTAAAATGAGAAGCAGGTTCAGTTTTCAGTAAAATGAAAAAGAATGCTACAAACTGAAGAAAATGTTTGTTTCACTTGTAAAAAAATTTTAAAGCTATTTTGAGAAATCTTTTAGTATTGATTAAAAAAAAAAAA
>evgR001609c0g1_i01_Hydra
GTTAAAAAGTGATGTCATAGCCTAGCTAAAAGTATTTGGATACAAAATTTTTGCTGTTTATAAGTTAATTTTTCAAAATTTAAGGTTACCTAACGTAAAGAGAGTTCAAAGACCAATTTATAACTGCGGTGATGGTGGAATCAATTTTTAACTATGTTCTGGAATGCATCAAAAGAGTTATCAGAAGTTGCCGACCAATGGATCCAACTTCCATACACAATCATTCAGTACATTGTTCTCATCCTAAGTATATTAGGGAACTCACTTCTTATTGTTACACTCGTTCGCATAAGAAAAATGAAAAAATTTGTTGATAAGTTGATTTTTAACTTAGGGGCGTGCAATCTTCTTATGGTAGTTGTTTCAATACCAGCTGATATTTTGCTTCGAGCATCTTACAATTTTCCATTTGGCTTGTTTGGATGTAAAACAATTAATCCTGTTTCCACGTACGCAGTTAATACAGGAGTTTTTACATTATTGGTAATAGCTTTTGAACGTTGGAAAGTAGTGGCCCAACCTTTTGGATTAGTCAACAAAGGAATTAGAGCAGCACTCATTATAGTGACAATTCATGGTTGTGGTCTTGGCACTATCATACCTTATATGTTTACTTTACGCCTTAAACTCAAAGAAGGAAAAATAATTTGCGAAGAAGCATGGTCTAATGATTCTGCGCGTGTATACACAGTTGTCCTATTTGCTGTGCAGTATGCAGTGCCAGTTCCTATTATGTTAGGATTTTATACAAGAGCGTGGTTAATAGTGCAACATATGAACATAAAAATTGTCAAGCCTCATTCCACACCCTCAGATACGTCTATACGAAATGAGAGAAGCTCGATTAGTATATTTTCAAAATGCGATCTTAAACAAGCTAGCGTCTTGTACAAGATCCATGAAAATTTAATGAATAAGAAAATGGGAAAGTTATATCATCTTCCTCTTCCTCCACCACAAAAGGGAAATTCGGTTACTTTAAGCAGATCAAATAACTCAAACTTGTTTGTAAACGACTTAACTTCTTTAAGAAACAGCTTCCAATCAAATAAAGATTTCATGCTACAATCTAATATAATAGAACAAAATAAAACTATATATCTTCCTAATCGATTTGAACGAAAATTTTCTACTAAAATACTTGATGGCGATAATGAAGAAAAAATTCGACGATTTAGTTTAGGCTATCCGCGATTTGCCAAATTTTCTCCAAGAAGGTTTTCTTTAAATGACAAAGACTTTTTCAAAGAAAAAAAAAGTCCTTTCAAAACTCAAAATGGCTGCTCAAACTACAAGCAAAATACGAAAACACGGTCAAATCAGATGCTCTCAAGCTATATCTTCCCAAACATTCTAATAGAACCCACTGCTTTACAACACAAAGCGCTACAACGAAGATTTCGTCAGAGTCGAGACTTATTAAGAACATTTACTGTTGTAGTTACAGTTTTTGTGATATTCATGCTTCCTAATCAAATCTATTGGATGACCTTGTATTTTAGTCATATATCGCAGAATGAACGTGCTGTTAATATTGTCTATATACTTACGTACGCTAATTGTGTTTTTAACCCTTGGATATATGGGGGGTTAAATCGAACATTTCGAAAAGATTTCAAATATTTGC
>evgR001617c0g2_i01_Hydra
TCACGTCATTCAAAGATAATCTGTTATTTAACTCAATGAAATGGCTGGATCTACAATATTGGACCAACGAGCAAGAAAATGGTTCAAACGATATTACCAAATGGCTGGATCCTCAATATTGGACCAACAAGCAAGAAAATGGTTCAAACGATATAAAATACATTATGCAACATTTTAACCAATCGCTTGCAGAAGCCAATTTCCAGGAAGCATATGATAACGAAGATAATGTTTTCCAAGAGTGGAGTTTGGTACAAATAATTGTAAAAACACGCTATTCAAAGTTACAGTGTCTCAAAGTTTGGGAGAAGTTATGGGAGTTTGAAAAACCTTAATTTCCAAACATTTTTCTGTTAGCTGAGTTGTGCTTCTGTTTGTCGTCATCAAACACCGCAGTTGAAAGATGCTTCAGCACACTGACGAC
>evgR001619c0g1_i01_Hydra
AGTGCAAAAAGGTTTAAACTTTACATATAGCCTCATAATAAAAACATGAGTATAAAAAATTTTGGTGCACTTTTTAATGGTATCACAAGGCAAATCTTTTATGAAGATGCAGAGATTACAGATGAATTTCTAAAAGAGCAGTTGTACCCTGAGATAACTCAAGAAGAGTTTCAGATTCTTTTGTCAAAATGTAAGTCATGGTTAGAAAAAATGTCGTACTTTAACATGGACTTGAAACAGCTTGAAGCTTTTTTGAAATCTCAAATGACGAGGAGCAAAGACAATTTAACTGAGGACCAGATGGCAGCGATTATCAAGTATTGGAAAAGTAACAAAGATAAGATCCATGCTACATTATTGTCAAGAACGAATTGGGAAGATAAACTTAGAACGGTTAAATGGCAAATAGATCTTGGTTATAAAAAAAATAAAGAGATAGACAATTCAAAAGCAGTTTTTCAATTAGGAATAACAAAATGGAATGGTACGGATGGAGAATTAGAATTTGAAGTAGACAGTGAATCTTTAAACAGTATGATATCACAAGTTGAAACAATTCAATCAAAAATAGACTGTTTATTAAAGTAGTATCCACATAGCGTACTGAAGATTATGAATTAGTATTGAAGTATTATAGTTGTTTTAAATTATTGCCGTACTCAAAAATCTTTATCGAAATTATGAGTATTATTTTGTTTTTCAAATTTCTTCAATATTCTAGACAAAAATTGTTACTGTTCTCAGAATTTGTATACTTAATATGTATCCTAATATAATTCTATAAATTAAGACTTTTAAAGTGGACCAATTTTATATTCATATCTTTTTTTAATTATTTTTATTATATAGAAACATAATAAGTTGTAG
>evgR001628c0g1_i01_Hydra
CTTGCTTTCTCAATTGGCTTCTCAATACATTCGTGTTATTTTGTCAGGTGAAGGAAGTGATGAAATGTTTGGAGGTTATGTTTACTTTAGAGATGCCAAGGACTCTCAACAATTGCAAGATGAATTGGTTACCAAGGTTAGAAACTTGCATTTGGCTGACGTTATGAGATGTGACAGAGCAACTATGGCTCATGGTCTTGAAGCAAGAGTTCCATTCTTGGACAGAGACTTTTTGGACCTTGTCATGAACATCCATCCTGACCACAAATTGCATTCTTATCATGCTGATGATGGCGAGGAACACAACATGGAAAAGTATATTCTCAGAAAGGCATTTGATGGATTGGACTTGATGCCTGATGAAATTTTGTGGAGAACTAAGGTTCAATTTGGTGATGGTGTTGGTCATGGTTGGATTGACTCATTGAAGGAATTCTGTGATGCTCAAGTCTCTGATGATGACTTTGCAAAGGCCGCTGAAAGATTCCCTTACAATACCCCAATCTCTAAGGAAG
>evgR001629c0g1_i01_Hydra
TTATTAAACTTGAGGACGTGGATTTTCAACATGCTATTGATAAACAATTTTATATTCATGAAAAGGATTCATATTTTCTAATAGAATCACTATATAAAAATAATGGGAATTCACTTTATATTGGAAAAGAAGGTGATCATTTTAAAATAAAGCAAGATGCAAGTATACTAGCTTTTACTCTTGTTGTGATTGGTTTGACAATTGCAAAGATAGAAAGCGTCGATAGATATTCAGTCAAAATTACAATAAATTCTAATTATATATGGAATATAACAACTAATTATATAATAAAATGCAAAGATCTTAATAATTTACACAGTTCAAGTTATGCAGTCACTAATAATGAAGCTTTTATTTCTTCGTTGCAAAGCTACACTTGGTACAACTTTTCTGCTGGTATGAAAAATGAGTTTGGTTTTTATGTGTATGGGCGAATGTCTTCCTTTCAAACTGATGAAGATGTACCTGCTGGGTATCCAAATAATTTTACAGTTAAAAAAGTAAATTTTACTACTCTGTTTCTATCATGGGATAATGTTAAAAGTTCGATGAGAAAAGGAATCATATTAAATTATACATATTTGTGTAACAGCATTGAAGATAGTGCTTCAAGCATAGTAGACAGCAGTACATTTAATGTAACAGTTTACAATCTTAATCCAGATGTTATTTATAACTGTTCGGTTGCGGCATGCACCAAGGTTGGTTGTGGTTTGCCGGCATTTGTGTATGGTTTTACATTAGCTGGAATACCT
>evgR001631c0g1_i01_Hydra
TTTGTAAAATGAATTCAATAAATTAAGTTAGGACAACAGAAATTTTTACTAAATCGTACACAAGACTCTTATTTATTAGGAAGAGATGAGTACATTAAACGTCATAGTTATCTGGATTGGATATGTAATATTACCCATTGAAATACTTGGAACATATTTATTGTTTAAAGCAAGAAGAAAACTCGATAAAGTTCAGTTTTTATTACTGCTGAGCAACTCTGTTCTTGATATCAAAATGACCTTTTTTTACCCTACCGCTCAGTTATGCCGCATCAAATTTCTTTCAATTTATGCTGATGCAACTGTTGCGTTGGAATTTTACTGCATTGTTTTCATTATAACGGCTAATCGCTTTTCTGAAGTATATCTAAACTTACGTTATCATCAAACATGGACATATCATCGTGTAAAAGCAGCTTTAACTATTATTTTCATAATATCACATTTTTTATTCGCATGCATTATGAGCTTTGATAAAAGTTTTAAAACCGAAGCATTTTTTTACAGGTATTTATTTCCTATTCTGAATATTCTTATACTGTTAACTGTCGTGGTCTTTTATGCTTATATATGTTTTAAAAATTGTGACAATAAAATGGAAAATTTAAACAAGAACAAAAATCATGCAACCTTATTTATCGGTCAACCATTTTCTAAAGAAATAATAAAAAAG
>evgR001632c0g1_i01_Hydra
AGCACTTTCAGAGTTTTTGTGTTTTATAAAAAATATGAAGTGAGTTTGTGACTTATGTATGATTTATAGCTTTTCATAATGAGTGAATCAAACAGATTTTCTTGCGGTACGTTAAAAACATTTAGTACGCCTTCGTTCTTGAAAGATCGCTTAAACGCCATACCTAAAGTAACTTACACTTCAGTTGGTTGCATTCAAAAAAACGATCGGTATATTCGTTTAAAAACGTTAGTTCATTATGCCAGCTTGAAACTTTATTCCAATTTGTTTCACAGCCCACAATATGGTGGTTTTCCGACCAAAAAAAAGGAGCTATATAAATCGCTAAAACAATTTGAAAGTAAACTTCGCCATTCTCGGGATACTACTATTACTGAGAGTGACTGGATAAAGTTATTCCCTGATAATAAAAAATCAAATTCACTAGAATTTTCTGTTGAACTATTTCAATTTCTAGTTAAATGCTGCGTGTCACGATTTCCTGAGACTGCAAAAGATGAGAGCGATGTCAAATTTGAAACAGATACTTATATGCCATTAATAGAAAAACTTCACGATACAGTATATAATCCTAAATTTGCTCAAGCTGTAAATAACTCACACGATTATTTTATTTCTTCGTGGAATTTTCTTCAAGGAATTCTTCTGAAATTAAATTTCGATGTTGATCTCATAAAAGATCTTGAAAGTGGAGATTTAGATAAATTAACAACTTGTCGCTACTCTCTTGTCACAATACAACTGCAGGTACTTTTAGAAGAATGCAAGGAGCTTGAAAAATCAACAAGTATGAATGGCCTGGCTGTCACAAAACTAATTTCAGATTATAATGAAATGATATCCAAACAGGAGAAAGGCTTCTATGATGAAGAGTTCCCTAAAAAAGCAAAATCGCTTCAAAATAATATAGCTTTAGTGATGCAGCTTTTAACATTGATAAAGTTGAGCATCTCGGAATTAACATTAATCGTTCCACATTGGAAGGGAAAAAATATAGAAGGTGATATTATTATTTATGAAGAAAAACTGTCTAAGTTAAGAAACCAAGTAAATGAACAAACTGGAGAGCTCGGGGAAATTTTCCATTCAACATCTTTAGATATTGTAAAAATTAAGGAAAGGCTTCACTTTCAAGAGGATAATATCCACGTAATTCACCGGCAACGGTCAACTAGTTCTCAATCGTTAAAGGAAACAGTCAACTCTTCAATAAACTAATAAACCTTGTAGTTAAGTGCATTAGTTACCTGCAATGGTTCCTTTAAGCAAATAATAAAATAAAGTAAAGATTGCAATGTTAAAAAATCCCCCGCTCCTTGATCCGCCACTGTTGCAATGTTAAAAAATCCCCCGCTCCTTGATCCGCCACTGTTGCAATGTTAAAAAA
>evgR001637c0g2_i01_Hydra
ATTTTAATAGAGTAGATGCCAATGTCATTGAAAATATTCTGGATTACGTTTTTTCTTCCAAAACAACAAAAGCTTTTTCACCATTACTAGATTATGCACTAGATCCAACCCCTGTTATTCAATCATTTTTGCTCCAGCAACTTCTTCATAGGAATTACAAGGTTCAAGTTCAAACATACCTCAGCCAATATTTAGCTACGCTATATTCACATACAGATCAAAGTCAGCTTCTTGAAGTTGCAAAGCTTTTCATATATTGCATTGAGGACAAAAAGGAATTAGAAACTTCTATGCTAATAAAGGAGACAGTTGTTAACTCAACTTTGCTTGAGAACATATACGAGAAATTGCATGCCAGAAATAATTTTGTACAATCAGTCGAGCCTGGAGAGTCTATAACAAAAATTTTATTACTTAAAATAGTTGCTGAATTGAGGGCAGTTTTAAAGATATCAGCCCAAGTGTTGTGTACCTGGTTTTTTAAAGAAAGTTATGAAGAAAGACAGATTAAAGAACACTTTGATACTTTTTTAGCTGAATTAACAAAGTTTTTTATCAAAAATAAAGACAGTCAACCTTACTTTTATTTTATGAAGCAAATTGTTCGAAACTATGGGATTCAAGGTTTAAAAGAGCTTGCAATAAAATCTAAACTAGATTGGCTTCTTAATCAAG
>evgR001645c0g1_i01_Hydra
GATGGAATTTTTATTTTGTTGAAAGCAGCTATTTTTAGGACAATACAATAAAAAAAATGATGCGAGTAATACAAAAACAGTACAAATTTTTAAAATCCAACACAGTGGGGATCATAGGAGTCTCTGTAAAAGAAGGTCAAAATTTACCAGGTGTTGAACTTGCCCCTGAAAAGATTCGAAGAGGAGGACTCTTTGAAGTTATAAAGAGTTTAAACTGGGACTACTCAGACAAAGGAGATATCAAAACCGAAAACATTCAAAGACAAGCACCCTCTTCAAAGATATACAAATATAATGGAATTAAGAATGCAGATATTATTGGCGCAGTTAACGAAAAGCTGCACCACACAACTTCAGAGATTGCAGAATTAGGACAATTTTGTCTTACCTTGGGAGGTGATCATGGAGTTGCTTCTGGATCAATTTCAGGACTAAAGCAGGTTTATAAAGATTTAAAGGTAATATGGATAGATGCACACTCCGATTGCAATACTCCCGAAACATCTCCAAGTGGAAACTATCACGGAATGCCTGTTGCTCATTTACTTGGTTGGATTTCTGATGGAAGTTGTCCTGGTTTTGATTGGTTCAAAAACTGTTTGAAAAAAGAGGATCTTGTTATAATTGGTTTACGAGATGTTGACAGCGAAGAAAAAGCTTTACTTAAAAAACATGGAATTAAATGTTTTTCAATGCATGATGTGGTCAAATACGGAATCTCAGGGGTAATGGAAAAAACATTCGAGTATTTTAGAAAAGACGGAGTTGATCACCCAATTCATATTAGCTATGATGTAGACGGTATTGATCCAACAGTAGCCTATGGAACAGGAACAAAAGCTAGAGGTGGGTTATTGTATAGAGAAGCTCACTATATAGTAAGAGAGGTCGTAAGTACTGGATTATTTGTCAGTATGGATGTTGTTGAAGTAAACCCTTTACTTGATAAAGAAAAGGAGTATTTTCATGGAGACAATAAGTTAATTAAAGGAACCGAAACTGTTTGCCTGGCTATTGAACTTTGTGCTTCAGCACTGGGTGATACATTGCTATAAATAGCTTAATTTCATATAAATAAACATAATCAGATATTATAAAAAAAGTTGGATTAGAAAAAATAATTAGGAATCAAATAAAGTTTTATTATTCAAAAAAAAAA
>evgR001653c0g1_i01_Hydra
TAGAAATCTGGCTTCTTTGATCGCCGCGAAGCTGATTTATGGCTTTGGTGAACACAAAAAATAACAGTAAAAAAAAAAACGTTTGAAAAAATTCTTAATGAACCACTATGCCAAAACAATTACCATACTTAAATTAGAATAAATAATTGGTCTTTAGCTCAGCTTTTAAAAAAAATCATCGGATTGATTTTTTTTTTGTTTTAAAGAAATATATTGATTGAATAGCTGAGGAATAAGTTTTCAGAAAGGTTTTGTAAAAAGGGTTAAGCTTAAGAAGTTAAGCGCGGAGTTATTTATATGGCTAGCCTTGGAACTGCATCTCACACTGTTCACGAAGTTTGCTCTCAAGTAAAGGTTGAACCTGATATTCTTCCAGATGCGCCTCAACCACAATTTATAAAACCAGTATCAATTTCTGCTACCCGAAGTTTATCGGAAGGAACGACGATTGCTGCTTTAGTATCAAATCTCTCCACTTTAGTAGGAAACTCATCTTCAAATAGAGGTGCTGTAACAAGCTTTATAACATCCCGGCCTTCAATAAATATTTCTTCTGCGTCAAACATTGCTCATATTACCAAACCTTTAGTAGTTACCAAACCTTTAGTAGTTACTCAAAATTCACAACCATTGTTACTACCAAAGCCGAGTATCCAACAAAAACAGAATGTTCAAAGTACACCTCCAAAGTTTGCCTTTCCTCCAAATCCATCAGTATTGTCTCCACATCCTGCAATTCCAAGCTATTCATGGCCAGGATCATCACCTTCCCAAAATAAAAAAAGACCCAATGATGAAGTTGAGGATCAATTTGACAGTAAGCGGCGCCGTATACCAAATCGATGTGGAGTGGAAAAAGGTGGAAAAGGTCTGCGTCACTTTTCAATGAAAGTTTGTGAAAAGGTACAAAAGAAAGGAATTACATCTTATAATGAAGTTGCAGATGAATTAGTTCAAGAATTTAGTGAACAGTCGTCGCGCAATCTTCTCTCAAACATTGATCAGACTTATGATCAAAAGAATATTCGTCGTAGAGTTTATGATGCACTCAATGTTTTAATGGCGATGAACATTATTTCTAAAGAAAAGAAAGAAATTAAATGGGTTGGTTTGCCTACTAATTCTGCTCAAGAGTATAAACATTTAGAGGACCAAAAACGTGAACGCATCGAAAGGATCAAGCAGAAACAGCAACAGTTGAAAGAACTAATTGTCCAGCAAATTGCTTTTAAAAATCTTGTTGAACGAAATAAACATTTGGAAAAGTTGAATGGTCCACCACAACCCAATGCATGTATTCATTTGCCATTTATAATTGTTAATACAAGCAAAAAAACTACAATCGACTGCAGCATCTCTAGTGACAAATCAGAATACTTGTTCAATTTTAATGAAGCTTTTGAAATTCGTGACGATATAGAAGTGTTGAAGCGAATGGGACTCTCGTTTGGGTTGGATAAAGGGGAATGTAGTGAGAAGAATTTAAACACAGCTAAAAGTATGGTTCCAAAAGCTATTGCACCTTACGTTAATCAAATGGCAAATGGAAGCTATGGTAACATTGCTCTTATTGATGCATTCCGAACGGGACTTAAATCGCCCTTTGCGACACCTGTAACGAACACTAAGGAATCTCC
>evgR001655c0g1_i01_Hydra
ATGGATGAAAATAATGTACTAAAACTTTTATCAAATTTAGATTTCTACAAAGCAAGTAATACACTAAAAATGTTTTATCGTAAGACTTATGAAACACTTGATGAAGTTGGAATACAACAGAACAAAATACTTAAAGTTAACTTTTTGGAAAAATTCGTTGAACTGTCTGTTGTTGATGCTTATTATGGCCAATTAGATGTAATTAACATTACAAAGCGAGATCAACTTTTAAAGCAACAAATGAAAACGTCAATTCTATTTAAAAATTATTTCGAAGATCCCTCTTTATTTGAAAAATCTTTTCTAATATCTGGTATTGCCGGTATTGGCAAAACATGGTTGCTTAGAAAGTGTTTACTCGAATG
>evgR001661c0g1_i01_Hydra
GGCCACCCTGTGCTTATAATCGAATTACTGTAAATGTGGATTATCAGATAGTTAGTACCTTTATTTGTGAAGGAGAGTCAGCGGAAAATATTCGAAATGCTCTTGCTAAAATAAAAGAGTGGAATCCTGATTGGAATCCTTTATATTTTATGGTTGATTGTTGTGCTGAAGAGATGAATGCCATTGAATCTTTACATCCAGAGTGCAGAGTTCTCATTTGCGACTTTCACCGGGAGCAAGCCTGGGAACACTGGTTCAATAAAGTAAGCAATGGTGCTAGTGACATTAAAACAGAAATGCTAGGTAAACTTAGAAGAATTACTAGAGCTCAAAAAGCAGTGGTTGCCATACATCGAGAGATGGGCATACTTTTACCGAAAGGACAGATTAATGGTGAGTATAAATACCAACAATGGTGTTGAGAGGCAAAATAAAACTTTCAAACATGCATATCTAAAAA
>evgR001663c0g1_i01_Hydra
TTCATTTCATTTTCTATTTCATTGTCTAATATTATTCAAACTGTTATTATGTCAATAATGCGAGGAATTGCAATAAAGTATCCTTTCTTCTACATGATGCATTGTAAAACAATGAAGTTAAGAATAATGCTTATGTTGTTTTCTTATTTATACGGGTTTTTGTGGCCTTCTTTTCCGTTACTTGGATGGTCAAAATATGACGTCGATTTAGATAAAAAGCGATGTTCGTTAGATTGGAATTTGACGCATCCGGGTTCCTTATCGTATCTCGTAGTTGTGATTTTATTTTGTTATATTCTAC
>evgR001669c0g1_i01_Hydra
CTGAGCTTTTAGCAATATGACGGCAGCATTTTTAAAACTTTGCCCATTATTAGCGGTAATTATAATTGAAAATTGGGTCCTTGCAGCTAATCACTTAGAGGAAAAATGGGAAGAACAGTATAAAAAGGAAATTGGATCATTAATAATGAACAAATTAGATATGACTGAAAGACCAAAAAACTTTAGTAAATTATATTCAAAATCGTTCATAGATAGATTAACGGAAGAACAAGAGGAAAAGACTCAAATTATTATAACAGCAGAACAAGATTGGAATTCATTTGGTGAAATTAACTTTCTTTCAAAAAACACTGTTGAAGCAGATTCTGTAATAGCATCGGCTATATTTTCGGTTTATATTAAGTCTTTTACCACAGAAACAGATCTTATGATAGCTATTCTAAAGGAAAATAACGTTATAATTTCAAGCAGACCAATATTAAAAGACTATTTTGGCTGGATTGATTTTGATATTACTTTAGCATTTCAAAAGTGGACTAAGTCAAATAACAATAGTTTGAGTTCTCTCTCTTTATCTTGCAACAAACTTGGTAAATGCCTTCAAATATCAACTGAAAAACAACATACTCCGTATTTGCATGTAAGTTTTTTTACAAAAAAAGGTCCACCACGCCAGCGACGAAAAACATGGAAGTGCAATGAAAGCGTCAGTTGCTGCTCCCGTCCAGTTTTTATTAGTTTTGAGGATATAAGTTGGAGATGGGTGTTGTCTCCTAAAGGTTTTTGGACTAATAAGTGTATGGGAAGCTGCCATAATGAGAATCCAGATAAAACTACCTGTTGTGCTCCACTAACACTTGGATCAATTACAATGTACTATCACAATGGTGACTACATTGTATATGGCAAAAAGCTAGAAAGTATTGTCATAAAAGATTGCGGTTGCCAATAGTGTAAGTTGCACGGACAGAAAAAAAAATGTCACTACTTCACTTTAAAGCTGCTCCCAGACTATTAATTCAACTCAGAATATAAAGTTATCAAGTGAAACTCAAAGATGTTGCTGGCTGCCATACTTTTAAATAAATTAAAAAGAAAAAACAATAAATAAGTTAATAAGTTTCTTTGTTATTTATTTTAAGTGTTATTTTTTTGTTTACATGACTATTTTGTTAAAAAAAA
>evgR001670c0g1_i01_Hydra
TCAAAAAACAAAATGGGTAAGAGAATTAGAGCTCAAAGAAAGGGTAACGGTGCTGGTCCATACAAGACTAGATCTATCTACAAGATCGCCAAGCCACAATATAGACATTTGGACTACTCTGAAAGAGAAGGTTTCATGAAGGGTGTCGTTAGACAAATCCTCCACGAACCAGGTCGTGGTGCTCCATTGGCTGAAGTTGCTTTCAGACATCCATTGAAGCCAAGAAAGGATATCCAATATTTCCTTGCTCCAGAAGGTTTGTACACTGGTCAATTCGTTTTCTGTGGACAAAAGGCTGAATTGAAGATCGGTAACGTTCTCCCAATTGGTAACTTGCCAGAAGGTACCGTCTGTTGTAACATCGAAAGAAAGACCGGTGATAGAGGTTCTTTGGCTAGATCCGCTGGTGAATCCGCTGTTATTATTGCCCACTCTGAAGATGGTAAGACTAGAGTTAAGCTCCCATCCGGTGTCAAGAAGACCCTCCCATCTGATAACAGAGCTACCGTTGGTGTTATTGCCTGTGGTGGTAAGACTGAAAGACCAGTTTTGAAGGCTTCAACCAACTACTTCAGATTCAAGGCTAAGGGTAGAAAGCAATGGCCAAGAGTTAGAGGTGTTGCCATGAATCCTGTTGAACATCCACACGGTGGTGGTAACCATCAACACATTGGTAAGCCATCTACTGTTTCCAGATTGACACCTGCCGGTAGAAAGGTCGGTTTGATCGGTGCCAGAAGAACTGGTAGAATTAGAGGTGGTAAGGCTAACGTCAACCAAGTTGAAAAGGATTAAATTTATTACATCTTCAAACCCAATAAATCATAAAAAAATTATCAAAAATTTATTAAAAAAAAA
>evgR001674c0g1_i01_Hydra
ATGTACTCCTTCGCTACTCTCTACAAGCCAGTCAAGATCATCCTCTCCACTGGTGCTTCTGATAAAGTTTCTCTCTCTGTTAATACCAAGGCTAACCCAGATTTCAGCGTTGGTGTTAGTGGTACTAGATCAAATGTCGATGGAAAGGTTGATGCTTCTCTCTCATGGAGCCAAAAGCTCAAGCAAGGAGGTGTTGCTTACACTGTTAACGGATCTTTGGACCAAGATGCCACTGTTGGTGTTACCGTCGTTGCTAACGGTGTTGCCAAGGGTTTGAATGCTGATCTCTCATCAAAGATGAAGACTGCTGCTTGTGATAACAAGGTTACTGGTACTTTGGATTACACTGCTGATAAGTTCCATTTAACTGGTAACTTTGACCACTCTTGTGGTAAGGACTTGCTCTTGACCTCAAGCGTTACTGGACAAGTTGTTGAAGGTTTGGTTGTTGGTGCTGAAGCCCAAATCAAGGCCTATCCAAAGCCAGAAAAGGACCAATTGTTGAAGAAGTACACTGTTGGTGCTAGATACTCCATGAAGAATATCCATGTTGCCACTCAATTGGAAGAATCTTTGAAGAAGATCAGAGTTGGTTATGCTCAACAAATTGACGAATCTGTCTCCGTTGCTGGTGAATTCGTTCACGAATTGAAGAGTGACAAGGCTCCAGTTTTCACTTTGGGTACCTCATACACTATTGACAAGGAATCATCAGTCAAGGCTAACATTAATACTAAGGGTGTTGCTAATGCCACTTACACTTTGACTGTTAACCCACGTTTGACAACTGCCATTTCTGCT
>evgR001675c0g1_i01_Hydra
TTGATCATCCAAAAAAGAAAAACAATTCAATAAATCCTGATTTTAAAGAAAAGTTTCAAGTTTCAAACTCATTAAACTTGAAAAAAGAAATCAATTACGGAAATAAAGGGAAAAAAGAAAATGCTCAAAGTAATTACATTAAAATAAATAGTTTGCAAAAAAACTCAATAAATGACGATTACTTAATAGAGGGACCTAATTCACTAAAAGATGTTCAATCAAATAAAGTGATAAACCAATCAAATGAATTGTTATCTAACCTTTCAAAGAATCAGTCCTCAAATGACAAGCTTTCAAAGAAGGAAAGTCGTAAGTTAAAAAGAAAAATTTCATTTAAATTAAAACTGAAAAAAAGGCGAACTAAGTTGAAGGAAATAAAACGTAAACAAAAAGCAAGTGATGCTGATACTGAGAATGATATTAACCAAAATAGTGTTAAAAATGGTGTAATGGAAGAAATTAGCAATGTTGTGGGGAATTTATTTTATGTATCCCTGAGACACAAAAT
>evgR001678c0g1_i01_Hydra
ATGCAACTGTGCTGCTCGCTGGACCAATTTAATGTTGCAAAACAGTTTTAAAGTTATAAAACTTAAAAAAAAATGTATATATATGCCAATAACTCTAATAGTACAAATATTTACATGAAAATGAGTTCTTATGTGCTAATCTTTGTTTCCGTTCTGTTGATACCATTAACCACATCTACTCAACGCGACGAATTTTCTCGATATACAAGATGTACTAAATCCGAGTGTGATTCAACTGGAGCTTTGTCGTATTGTGGACCAATCGAAAAACCATGTAATCCCAACCACGAAGACGCACCTGCAAGTAGTTGCATAGACTCTAATAAAAGATGTTGCCGCTCTATATGTAACGGACCCAAGTCTCATTGTCTTCATAACAGTCGAGCATGTTTACCAGGATACGAAGAAGCCGAAGGAAAATGTTTAGTAGATGGACATAAATGTTGTAAACCCGTTTCTTAAAATAAATAAAACTGTTTAAATAATTCAACAAAAACAATTAGTTAATAATAAGTATGTTAATTAGTAACAAGTAGTAATTAATAATAGATTTTAGTAAC
>evgR001681c0g1_i01_Hydra
CAGTCGAATAAGGAATAATAAATAACGTTAATATAATTTTTTTAGGAGTTATGGAAGCCACAATTTAAGAATTGAGATGGACATTCAAAGTAAAGGAAACATTTTGTTGGAGTTAATGCAGGAGGCCATAGCACATGCTGACACAAACTGTAAAAATGCAGCGAAATCAGCATACTATGGAATCGAACAAACAGTTGAAGCTTTATATAATCGTAAAAAAAATTTAGAAGAGGCGTGGAAAGGTAGAAAGAAAATCTTAGAGCAATCAGTGGACTCATGTAAACTAGATAATGAAATTAAAGTGTGTGCCCAATGGTTGTTAACTGATGGAGAAAAGTATTTAGCAAGTTTAAAAAATTGTTCGTCGATAGAAGAGTTGAGAATCATGCTACAAAAACATCACGATTTTCAAGGTCTTTTTGAGATAAAGAATAAAGATGCAAAAAAACTTATTGCTGATGGTCAGAGGTTGATTCAGCGAGGTCATTTTGATGTTGCTGCAGTAAAGTATATGATAAGTAAACTAGATCGATTGTTTATTTCTTTCCAGATAAAGCTTGATCACTTAAGAAATCTTATGGAACAATCTTTAAATTTTTTTGAATCAGTTAAATCGGTAACTGAATCATTAGAAAAGATAACTGCCAAACTTGATAACAAAACGAGTGATCCAGAAAAAGCAAAATATCGTAAAGAAGCTATTCAAATTGCTTCATTAGTTTTGCGGGAAGGTCAGTTGCTTCTAAAAAAAACAAATGATATAAAGGTTGCTGAGCTCTTAAACAAATTGAATAACGTTCACAAAAGTATTATGGCTAAGACTGATGGAACACAATTTACTGGAGATGCTGACCTTAGTGCATTAAACTCAGAAATTGAAATAATATTTAATTGGATTACTAATATTGGGGAGAACTTTTTAGACACTCACACTGTTGTTGGGGATCGACAGCAGATGGCGGCATCATTTCTTAATGAACACCAACAATTATTTGCTGAACTTGCGAACTACGAAAAGGAGTTACTTCGAATAAAATCAAGAAATCAAGAAATACAGAAAAAGAAGAAGAATGCCATTAGTGATAAAATAGACAATCTTCAAGTAAAATCTCTATCATTATCAGAAAGAATAAAAGACAGAATGAATATTGTTACTATGATGATTGCTTTTATTGACCATACAGATGAAATTTTGAAAAGTATCTTTCTTTTGGAAGAGGAACTCACCAGCAATCAATCCAATGAAAATGTAGATGCTTCTATTACCACAATCAACAGACAAAAGCAAGAAAAAGAAGAGATCATAAACAGAGCAGAAGTTTTGCAGGAAGAAGGTCAGAGAATATTGGATGACTTAATTAAATCTGAGAAATCTGACAAAGCTCTGGATCAAGCATCAATTAAATTGAAAATTGGAAAAGAACTTAAAAGTATTGTTGTGCATTCTATGCGGCTAGAAGAACTTTGGGATCAACGTGAAAGCCAATTAGACTCTCACAAAAGACTCAGTACACAGATTTTTGATTTTGAAAAGGAAATTCGGAAGGTGATAAATGGAGTTCACAATGAAAAGGATGATATCATTCAAACATTTGTAAATGACAATCAAAATGGTTTTAGATCAATTCAATTAGAAGAAAAGTTACAACAATTCAAGAGTGTTGCAAAAATTGCAAATGGAGAGATTGAAAATATTATGAAAGAAGAATTAAAGTTTCAAAATGAAAAGTTGAAAGAAAACAATGAGACATTCAATTTAACACTAACTCATCAGAGACTGAAAACCAAGTTAAGCAAATATGAAGTTCTGGATGCCATGTATTCTACATTCTATTTATCTACCGAGAAGTTGGTTACTTTAATGAACGAATTATTTCAAGATTGTTTGTACGGTGTTCTACCAAGAACAGTCGCATCTGCACAATATAAACTACAAGATCACTCTGTGACTTTTAGTGCTTTTGAACAACTTTTTACTCAAACTATCCAAAGTAGTCATTTTATCTTAGAGTTTTTTGAACCTACCGAGATAACCCCCTGTGTTATTCCTTTGGATGGAGTTAAACTGTCTGAGGAAAAGAATACAGATGATAACGATTTGCAATTTTTGATATTTCTGCAAGAGTTGTTTGAAGTGATGTTGGCAACTGAAGAACATATTCGCCAGGTCCTGAACTTTAGTAAGAAATTTAGCGATTCCCTAATATCTGCAGTAACACTTTGTCAAGAATCAGATCAGTTTCATGATGAAATAAAAAAAACAGAGCAGCGAATCAACATTTTACGTACGAATGCGTTCATAAGCTCTACTCATACTGAATATGGTCAAATGGAAAAAAAAAAAATACTGTTAGAAAAACTTTGGGGGAAACTTGGTCAAATGATGGAGAACCATCGAACACTTTTAAACACTTCTGTAAAATTTTATCAAGTTTGTGACCAGGTGGAAACTTGGC
>evgR001682c0g1_i01_Hydra
ACTCTCTAAAAACCAATAATAGCGTTACTACTAGCAACATTGAAATCGCCGAAGTGTTTAAAAAACACTTTGGAAGTGTTTTTACGGTAGATAACGGAACTTTACCTAATACGACTGACTTTGTTGGGGAGTGCATTAAGATGGATTTTGTTGATTTTTCAGAAAATATAGTTTATGAAAAACTAAAAAATCTAAAGCTTAGTACGTCGTTTGGACCTGACGGTATACCAAACATACTTTTAAAACAACTAGCACATGTAATATGTATTTCACTTTCATATATCTTTGAATCAAGTTTCACTTCAAGCTCGTTAC
>evgR001684c0g1_i01_Hydra
TCATAGTGTTAAGAATAACAGTCCAAAATCCTTTAAACACGTCAAAGTGTACGTAGCTGATCCATGGTATGAACCACAGGATGGCTCCATTAAGGAAATCATAATTCAAAATGGCAAAGAGGAAAGTCCTAAAGGAAAGTGTGCCAATGGTTTGTTAGAATATAAAAATCATTGCTACTTTTTCCACAAAGTTACTCCAATAATACCTGGGAGAACTTGGAAAGAATCACATGATTCATGTAAGAAGATGGGAGGGCATTTATTAAGTCTTACTGAGCAGTCAGAAGTTGCGTTTGTTATGAACCAGCTCAAGGATGAAGGCGTTAAAACTAAGAAGCACTGGATAGGTCTCAATGCAATCCAGAATAATAGAACATTTGTGTGGTCTGATAAATCACCATTGCTGTTCTTAAATTGGAAAACCCAGGAACCTAATAACTTTAACAACTTGAATGAAGACTGTGTGGAAATGACCAATGATGGTTGGAATGACAACAACTGTGATCGCCAATTTGGATTCATTTGCAAAATTAAAAATGATAATGGATTGGATAAACTCGAAGAATTTGATTTGGAAGATGATAACTTGATAACAACATTGTCATCATTAGAAAAAGTATATAGAGTTTCGTTCATGTTAAAACCTAGTTCATATTCGCCAGGATGGAAAAATGTTATTCATTTAACTATCAATGGAGATCTTGGGAAATATGGAGAAAGAAGTCCTGCTGTATGGTTCCTTGATGATGGGTCAGGTAGATTAGCTATTTCATCGGCTGTTAATGGAAATGCCAATTACTATTTCATTACGCAGCCGTTACCGCTTAATGAGTGGTCTAGTATACAAATAAGTCAAGTTAAGCTTAAAGGAGTTTATTTTTTCACTTGTTATTTAAATGGAGTACTCATTCACAGTGTGGAAAATACTAAACCGCGATCATTTTTTAATGTAAAAGTGTACGCCTCAGATCCATGGTATGCACCACAAAATGGTTCTGTTAAAGATCTTTTGGTTATTAATGGAAATGTTGAGCAAATGATTGATAGAGAAACAAGAATGAACCAAACAAACGTGGTGGCAGTTATACCAGTGTTAGAAAAATCATACAGAATATATTTTGATGTAAAGCCAAATTCATTTTCTAAAGGATTTCACAGTGTTCTTCATTTAACTATTGGCTCTGATTTGAGTAAATATGGTGATCGAGCTCCGGGGGTATGGTTTCATGAAAATGGTGATGGCACTCTTTTTATTGCTGCACCTATAAATGGTAATCTTAATAGAGTCATTAAAACAACACCTGTTCCTCTTAAAAAATGGTCACGCGTTGAAATCACTCAACAACTTGTTTCGAATGTTTATATGTTCTCAATAAAGTTAAATGGAAAAATTGAATTATCAGAACAAAACAACCAACCTCAAATTTTTGAAAACGTTAACGTATTTGCTTCTGATCCGTGGTATCCGCCTCAGGATGGCTTAATCAAAAATCTTTTTATCATTAATGGTGAATTAGATACAAATGTTCCTAACATTAAACGTTTGACATATCAATGTCCGGATGAACTGAAAACTGGAAAATCGACAAGAAAAGACGGTCAGTTAAAGAAGTCGTTTATTTCTAAGTTTTCTGGACATAGTTTTGACTAATTAAAACTAATACACTATTTAAATTGTAATTTTTTAAACTATAGAAATATTAATTGAAAAAAAAAAAAAAAA
>evgR001686c0g1_i01_Hydra
CTATTTTAGTGCAAAAAGCATGACATAATATAATATTACAAGCTGGACCCAGGAAAGACAGAATCTGGTTTAGCAACTACTTTAGAAGATGTCTATGGTTGCAAATAAACAAGTATTGTATTCCATATACAAAAATATATCAAGAGCTTTGGTTTCACAGGAAAAACATTTTGGATCGTTTTGTAGTTCTACCTTAATAACTCGCCAATTTTTCAAACCGAATAAATATCTCTCAATATTTAACTATGGTAACAAGAATGTATATCGTATGAAAAGTTTTTTTAGTATTTCTCAGAACAGTTTACAGAAAAATATTTTACCCCCGCCATTGCTACCTTCTTATAATCGCTATGAGTCAATAACAATTAAAAGTCGTCTTGGAAAAATCAAAAGTTGCAAAGCTGTTTTAAAGCGTTTTCGTAGGGTTCGTGGTGGATTCCTAAAAAGGTGGAGACCAGGAAAGCATCATAAAATGTTAAAAAAATCCAGCTGGCGAAAATTCAGATTAAGAGGTAGCATTTTAGTGAAGCGAAAATCTCACCTGAGAGTTCTTAACAAAATGATGTATAAACATTAAAATATTGCAGAGTTTTAAATGTTGTTTGGTTATATATTTTGCTGAATTTTTAATGGTGTTTTTGAATTTTAAATGGTGTTTTGCCATATTTTTTGCAGAACTTCAAATATATATATATATA
>evgR001689c0g1_i01_Hydra
ATGTTGTTACTCACTGTAAACCGATTTTTAGAGATATATCTGAACATTCATTACAGTAGATTAATTACAAAACAAGTGATTTGTAAAATCTTATTCGTATGTTGGGGAATCGGTGCTGTATGTGGAGCATCTATAGTTAAATTTTCGAATGAAAACATTGTGATATTCATTTTTCATTATGTACTGCCATCGCTAGAAGGGATTTTATTTTTAATAGCACTTTGCACATATTTGTACATATGGAAAGTTTTTAGGAAAATAAGGCGTAGCGAAGAAAGAAAAAATTGTTTTAAAGGAAAATGTTTCACTCCTTTTCTTATTATCATTTCCTTCATTGCTTTTTTTATTGCACCGGATATAGCAAGTTTTGTATTAAATTTTATATTTTTGTTGGAAAATCCAAATGTTTCGAATTCTTTGCTTATGTTACACGGGATTGGTTTTATATGTGATGCCCTTATTTATACATTTTTGCAACACCATCTGAGAGTAAGACTTAAAAAACAAGTGAAGGCCTTAACTGAAACAATAACTTTGTTTTTCCGAATGTTATGTTTTTTTAAATTAAATGAAATACCTCAAGAATACGCCATCACCATTGCCAATACGCCATCACCATGTACGCCATCACCAAGTACGCTATCACCATGTATAAACTAAGGGAATGAAAAGCATCAAAATATCAATGTAAAAATCTTCATCAATAATTCTCTCTATATGTTAAACAATATAGCAAATATATTCTACTAAAAAAAATATGTTAT
>evgR001690c0g1_i01_Hydra
AATTAACAGCGATCCACAATCCACATGGAAGGCTGGAGTTAACAGAAATTTGGCTGGTAAGACCATTGCTGAAATTAAGAGCTTGTTGGGTTTCCAAAAGAAGGAAGGTCCAGTTAGATACTCTGCTGAAGAACTCGCCACTATTAAACACTACAATCAAGCCAAGATGAACGCTGTCAAGGCTGTTGGTGCTGAAGAAGCCGCCAAGCAATTCAAGGGTCTCGGATTGCCTGCTAACTTTGATTCTAGACAACAATGGGGTAAATGCATTCACCCAATCAGAAATCAAGAACAATGTGGTTCATGTTGGGCTTTCTCTTCTTCAGAAGTCTTGTCTGACAGATTCTGTATTGCTTCTGCTGGTAAGGTTAACGTTGTCTTGTCACCTCAAGATTTGGTCAGTTGTAACTGGTACAATAACGGTTGTGATGGAGGTATTTTGTGGGCTGCTTGGTTGTATCTTAAACATACTGGTATTGTTCCAGATAGCTGCATGCCATATCAATCTGGTAACGGTGTTGCTCCATCTTGTCCAAAGTATTGTAATGGTACTTCCACTCCAATTGAATCTGTCAAGTATAAGGCTAAGGACTGGTATGAAGTTGGTTCTGTTGGTGGTTTCTTCATCAAGGAAGAAAAGATCATGAATGAAATTGTTCAAAATGGTCCAGTCCAAACTGGTTTCTCTGTCTATCAAGATTTCATTTCATACAAGGGTGGTGTCTACTCTCATCAAACTGGTAGCTTCTTGGGCGGTCACGCTGTCAAGATTGTTGGTTATGGTGTTGATAATGGTGTCAAGTACTGGTTAGTTGCTAACTCTTGGGGTCCAACTTGGGGAGAACAAGGTTTTTTCAAGATTAAGAGAGGTGACAATGAATGTGGTATTGAAGGAGATGTTTACACTGGCTTGGC
>evgR001694c0g1_i01_Hydra
TTTCTATAAATGCCTAATAAGCATATATAGGCATTATAAATTATATAAGTACTGCTTATATAAAAGTTGTACAAATCAATTAAGAAAAAAACTATTAAATTTGTAGAAATGTGGTTTATCAAATGCTCTATATTTAGCACGATTGCTCTACTTTCCACTGCTCAGTTAGTGGATCACCAACAGTGTGTAACTAAACTGACGAATGGATGCAGCATACCTCTAAATCTACCTTTTCCTTACAAATTTGTTTTTTTACCAGCTTGTACATATCATGATGTTTGTTACTATTGCGGGAGAGTTTACAATTGGACAAGAACTCAGTGTGATCTTGCTTTTCACACAAACATGATGAACTTATGTCAGTTAAAAGAAGAACTTCAGCTTGTAAAGTTTAACTATAAGGTGTCTCCTTGGGACAGGTTAAGAAGTATTTTTCATATTGTTGCGCAACTGTTAAAATGGATTGGTATTAAATCAGGTTCTCTCGAGCATTGTAATCATGGAGCAAATGTGTATTACTCATCTGTGGACAAATTTGGCCATACTAAATATGGCACAGGTGACCAGACGTTATGTAAAATGCCGTGTGCCCGTATACTGGGTAATCCGCACAATTTAATATAAAATTTTTTTCAATGTATATTTAAATGATGTTAAGAACAATGACGTAAAAAAAAAAA
>evgR001697c0g1_i01_Hydra
CATTTGGTTTAAATGATGATTTTATGAGCTTTTTTGATAAGAATGATTTGTGCAATCTAATGATTAGTGATGAAATGAATAATGAAATAGTAAAAGAAAAGGAAGGTGCTCAATTTGATGCCACATTTCAAATTCAAAATAATGCTGCACAACAAATACAAAATGTTTCTTATAAGAATGATCTGCTGAGGACCCGGAAAATGATTAATGATGAAACAATTGATGAAGCGTTGATAGAAGAACAAAATTGTGAAAACATTCAATCTAATACCACATTCCATATTCAAAATAATAGTGCACAACAAATACAAAATGATTCTTATAAGAATGATCTACTGAGGACTCAGCAAATGATTAATGATGAAACAATCAATGAAGCAGTGATAGAAGAAGAAAATTGTGAAAACATTCAATTTGATGCTATTTTCCAAACTGATGGTACACTCCAATTTCAAAGTGATCATAATGAAGTTATTGTTAATAATATTTATCAATATTCTATAGACAATACTATTTCTGAGGATGTTCCAAATAAACTTGATTCAACAAATACTAAATCAGATCAGGAGGCTGAAGAGATAAAATCTCTTATACAGAAAAATGAAGATCTTATACAGCTTTTGAAATCCGAGAAGAGGAATCTTAAAGAGAAAATAAAACATTCTGAGCAGAAGATAAAAGAATACGAGTCACTAGTTATCAAGTTTGCTCAAGAAACTGATAACTCAAAAGCGGATCTTTCAAACATGAAATATCATTATGATATCCTAAATAATGACTTTTATCAGCAGCAACAGCAGAGTATGTGGCGGGAGAATGAACTTATTGAAAAGCTAGTTTCTTGTCAAGCAGAACTTGCTCAACTTAAAGGAAGATTGACAATTGAAAATGAAGAATTTCAAAAACTAAATCAGATTCTTATTTTCAAAGAATCTGAAATTGCACACTTATCAGAAGTGGTTCAGGAACAAGAAGCTTGCATCCAAAATATTAGTGATCAAATATCTCATAAAAATATTGAAATCAATAAACTAAAAGAAACTGTTCATGGACTTGAACTTCAAGAGATAACACTAAAAAATGAAATAATTCAAATCAACTGTTTATATAACGAAAAAAGTAATTTATGTGTCTCTGTTTCTGACGAATTGGCTTCAACAACTAAAAAATTGCAACAAGTGACTGAAGAGTTTGATGAGCACAGACACATTTACAATGATAATATAGGTTCTCTGCGGCAATGTTTTGAAGAAATGACTAACAATAGTGCTGTTATTGAACAGCGTTTGACTGAAGTTCAACATTTTCATAATGAAAAATCAATCGAGTGTGAACAACTTAAAAAGCTACTTACAGATGAACAAC
>evgR001699c0g1_i01_Hydra
CAGGTAAATAATAATGAATTTATATTCAAAGAAATTATTGGATATTTAATGAAAAATAAATTGGATGATTTTTGTTATAATGGCACCAGCTCAATCAATGGCTGTTCAAGACAAAGTTGCAGAATTTGCTCATGCAATGAAAGAACGGTTTTCACATAATTATCTTAAATTTTCATCTGTTAATTTAATGTCTTTGATATCATGGGCGGCATCTGGTGCTATGATGTTTGGTGGAGTTGTACCTTATATTCCACAGTATTATGACATCTACTCTACGTCAAACACTGATGGTTTCTCTATATATGTTTGCTTTGCATTACTTGCTGCAAATATTTTAAGGATTTTATATTGGTTTGGACATCCTTTTGAGCTACCTTTATTTCTGCAAAGTGTTATTATGATCATTGCAATGCTTGTTATGTTAGAACTTTGTGTACGTATTAGGAGAGGCAATGAATTTACTGCTAAAAGAAGAAAATTTTCAGATTTTGACTGGAATTATTTTTGGAATTGGACACACTTTGCAGATTATATGCAGTTTCTAATGGTGTTCAGCTTGCTTGGTTCTATTTTAACTTTTACATTAAGTAACATACCTATATATATGGAAACCCTGGGTTTTATATCAGTCTTTACTGAAGCAATGTTAGGTTTACCGCAGTTTTACAGAAATTATAAAAATAGGTCTACAGTTGGTATGAGTTTAAAAATGGTTGCAATGTGGTTTTGCGGTGATACCTTTAAAACTGGCTATTTTATTATCAAAGAGGCTCCTATACAGTTTAGCATATGTGGATCTTTGCAGGTGTCAATTGATATAGCGATTCTGTATCAAGCTCATTTTTATAATCGCCCCAAATCTCTGAGTAAAGATTAGCCATTAGGATTTAGTGACTGCAAGTATTTGCGAGTTTTAAACAGTTTACGAGTAAATTTGATGCCACAGACCTATCAGAGCACATTAAAGAATTTTCGTATGTTGCATCATGCCATTCGTGCCGTACAGATGTTGTTGCTGGCATATTTCACGAAATTAAATAGCAATTCTTTATAGTTTTTTAACATATTTATATATCAATTAAAAGATGTATATAAATAGTATTTTTTTATTTATTTGTGAATTTGGCATATAAATTTATATTATTGAAAAATAATTATATAAATATTTCTTAAAGATGTACAAAAAAAAAA
>evgR001701c0g1_i01_Hydra
ACTATAACTACTATATTTATTACATAAATACAAGTAACTACTATATATTGGTACTATATTTTATTCAAATACCCACGGCCTACAACTAGTAACAAATTATATATGGCTGAAAAGATGACTGTTATTGGATTGCAAGGTTTTGTAATGATTTTGATGTTTACAATGAAAAGAAAGGTAACAAATGCCGACGTTACCTGTAACCGACTCATAAGTATGAATATATCGAATGAAAAGCAAACATCTTTGTCCACGTATACCTGTATTGCTGCTCAATATTGTTGCAACGGTGGATGTTGTCCGGTGTACAACCTCTGGTACTTTTGGGCAATTATTGCATTTTGTTTGTTATCATGCTGCACTGGGTCTTTCTACTACGGATATCGCAAAAAGAAATCTTTAAAGATATGGCAAGCACCAATGTTTATAGACATGAGCTTGAAAGAACAACGAGATATATACACAAACGCTGTAAAGTCCCACGGCCATCATACTTAGAATACTTTTTAATTACAGATAAAAATTTCCAATGGAAAGAAAGTTTACTTTAAAAAGCTGCAAGGTATGGTATAGCTGGCGCAATGTTGTTTTGTTTGGCTGGCGCAATGTGGCGTGATTCAAATTATATTTATCGCCGTTCGACATGTTTTGTATTTTTTGACGACAGGCAGTTAAAAAATTTTAACTCCTTTAAAAAACACAAAATTATCAGTTAGTTCTCAACTCCCGAAATCAAGAATTTGTGTTCAATCAACTTTGATTGGTAACTAACTTTATGAATTGTTCTAATTTAAATTAACCTATAGTATTAAATAATGTACATTTTAAATTATAAAAAATTAATAATTTTTAAATATTTTGCATTTGATCAAATAATTATATAAATTTGAGCAATTTATACAAAGTTGTTGTTTGTGTTTATGTGTGACTGGACTGTGT
>evgR001716c0g1_i01_Hydra
TAGAGATTCTTCTCAGATATCTAAGCATAATTCTGTTTCGTTTGCACCTACAGATCTTGAAGAATATCGTGTTAATTCTTTAGCCTTAACTTTGGAAGAGTTAGTTAAGTCTGCTCTTTATAGAAGAGGTATTAGCACTACGTTTGATTTCTATGATCAGCATTACATTAGAAAGCTGAGTAAATATATAATTAATGATTTTAAAAATGAAAGACAATCACCAAGACCAATACAACCACCACAACCATCACAACCACCACAACAAGCATTAATAGACAGAAATGAAGCTGTTAACAACGCTCAGTTGATTTCTCAGAATTTCACTCACACCATTAAAAATGAACCACAACCACCACAACCA
>evgR001737c0g1_i01_Hydra
AGCTTCAATCAACCTGAAGGACCTATCAGTGCCTTTTTCTGACTGTGAAAAACCAGTTGATTACTTTTTAAAATATTTTGATAACGAAATAATGGATTCCATCTTGTTCCAAAGTAATTTGTATATCAATCAAACACAAAAAAGAGTCACTACATTATCAAAAGCTGAGTTATTTTCATTTGTGGGGATAAACATGGGCATGGGATATCACAAACTACCATCATGGAAACATTATTGGAATTGCGAACCAGATTTTTCTGTACCATTTATTTCAAATGTATTGTCTCAAAATAGATCTTTACAGATACTGTCGAATATACATATTAATGAC
>evgR001743c0g1_i01_Hydra
TTTTACGTGATTAAAAGAATTTTCTTAGAAGGATATTATTGTTTCACATTTTGGTTGGTATTCGACAGATACTTACATATAAAACTAAGCATTAAATACGTTATATACTGGACAAGAAAGAAAAGAATAATTTCAGCAACAGTTCTTTGGTTTATTTCTGTTTTAAGTGGGTGCTTAATTGAATTTTTTCTTAATCGTTACGACGCGTTTATTGATGTCGGTTGTGATCTGATGATAATTAGCGTTACGGCATTTCTCTATAGTTACGCTTTGATTATTTTTCACAAGCAGAAATCAAGTGTTCGTTCCAACAATGACAAAGGTATATTTAAAGGATTGTTACTAGCAAGTCTCATAATAGCCATGCTTATCATATTTATTGCAATACCTGATATATTGTGGGCTTTACAGGTTTTTGGATTTTATCGATATTCCAGATTGAACTCACAATTTGGCATTGTTTTTATCATATCTTTATGGATGGATTCACTGTTATACATATTTGTTTCGCCTCGAGTGAGATTTGTACTGAAAAAAAAAGTAACTTTTTTACTCAACATCCGAAGAAAAAACGAGAGAAAAAAATCTTCCCTCTCAAAATCATCTTTTACAGTAGTAAATGAGAATACGCGTTTCTAGAAAGTTTTAAAATTTAAATTTTTTCCAATTAATTTTTGAAAAAATAATTTATTCCTAAATCTTGGATTAATTATAAGACGAATTATTACTTATTATTATTTTTTTATTTAAACTTTTTTT
>evgR001748c1g1_i01_Hydra
TTATCAACGTGTAATTAGACTTTAATTTTTGAAAATAATTGTACAACTGAGAGGAAGATGAAAACAATTTTCTTGGTTTGTATACTTCCCTTGATAGTGGCTGGTGGTACTATTAGAGGTAGCGACAATGCATCAGAGAAAAAAAGTTTGAAATGGGTATTGTTAAAACCGAAAGCTTGTTTAGAAGGAAAAGATAGTAAACCTGCAATCGTTCCTGTGCTTACAAAAGGTCTTTTAGTTGCAGTTAAGCTGAAATATAACAGATACAAAGGTCAGACTGATGCTATCCAATGCGATCCATCTTATAAATCAACAATTTTCGGTTGCTCAAGAGACGAATCTTATTTCAATATATATATTACTGATGACAAAAACATGATATTGTTCCCGTCTCCCAGGCTCTCACTAGCTGTCGACCATACGTACAGTTATTACGAGTATAAATACCCTGGTTATAGTCCAAAGGACGAGGAAGTAATTTTTGCCGACTTTCCTCATCCTACTGCCTTTGATGACGAAGAATATGAAAATAAAGTAATCAAAATCTGGAACAGTGAAGATCTTTATAAATCGGCCGAGGGGAATAACATTGGTAGACTTTGTGTAGATGTATATGGCGCTTTTAAGGAGGAAAGCTCTTTGGCGTAAAAACCGAAGTATGCTTTCAATTTAATAATTTTTCATGGTTAATTTTTAAAAAAAAATTTTCATATTCAAAAAATTGTAATTCATGTTATAGATCAAACGTTTAAAATTAAAAAAAAAAAA
>evgR001749c0g1_i01_Hydra
GCTTACAATGTAATACGTAAGATTCGTGGCTTTAGCTAAATAAAAGGAGCAAAAAAAGTCTTTAGTAATCGAATGACTATATTTTAAAAAACAAATGTTTTAAAAACGACGTTTAAAGTGAACAATATGAGGAGAATTAGGCTGTTAATTGGACTGAACGAATTAGAGGAATTATGATGTAATGAACAAAATATGGATTGCTTACATTTAATTTAAAAAAGAATTCGCAGCGTAAGAAGGGAAAAGGTTTCAATATTCCATCAGTTTTAAAACTAACGCATAGTTCAGATTTGCCTAACAATGAAGACTGTCATTGTTTTCCTTGCTTTTATTTCGTTATCTTTACTTCAAGAAAAAATGCCTTCTAGTAACGTAAACCAAGATACTGACACTTTAAAACAGATTAACCGCAGTTTATCTGTTCAATGTGCCACGGACACTCTCACAATTGCTGCCGGTATGGTTGCCCAGTGCAGCAGTGGTATAGGAAATGATGCACCATGCGTAACTCCTGCATGCCCAGACAGTTCTCCTGCCACACCTACTCAGTGTATTTATTTTTACAATGTTTTTAACTATCCTACCGGATCATATTGTTTGGCCATTGCTAACTTTTTATTAAATATCAACAATGTCGTTGTATTTTTTAATTGTTGTCAATGATCATTTGCTAATATTATCGTTTATTGATCTTATCGTTCATTGATATTATCGTTCATTGATATTATCGTTCATTGATATTATCGTTCATTGATTTAATCGTTTATTGATCTTATCGTTAACTGACATTTTTTTATTATGGAAAAATGGAAGTTGAAAACTTAAGTTTTAGTTTATGTATATGGATTTAAAAAAAGCAAGATTATTGAGCTTTGAAGAAAAAAGATTGGATTTTAAAGAACCACAAATAAAAAGAAGTGAAGAGTCCATGTACCAACAAACTATCTTACAAATAAATTGTGTATGTGAACAAAAATTCGCTATATATACAAATAATTTGCAGTTTTTTGGGAATAAAATTAGTTACATTTTTATAATAGCGATTATTATTTCATTAGTGTTAATAGCGAT
>evgR001751c0g1_i01_Hydra
TTAACATACTTTAGTGCAAAAAGGAAATAAATAAGATCCGGTTGTAACTGCATCAAATGTGTATGTTCGGAGGGTGAAAAATGTCGACTATAAATTTACTTCAAACATCGCAACAATATGATAACCAAATCAACAACATAGGGAAAATGCTAAACAGCACATCAACATCAATCCCTATGCTTGATAACAGCAATCTTTTAGTAACAGATCTGTCATATGTTTTAGTTATATGTTGTCCAATCGGAATACTTTTACATGTCATAGGTATATATTTGATAACAAAAAATAATAACTTGAGAATGCATAAAATTGATCGGCTTATAATTTTAAACTTATCACTCGCTGAAATGCTAACCAACGCTGTTCTTTTCTCGACCGGAGTTTTAGACTTTGCTGAAAAAAAGATGCCTATTTGGCTAAAATTTTGTATTCGATCTTTGGTATTTGCTAACTATTTAAAAACCTTTTTGCTAACGTTGAACCGATTTCTAATATTTTATTTAAACGTCAAATACTACTGGGTCTTGTCAATGAAAAAAGCAATTTGCTGTTTAGTTGCATCTTGGGTGTGTAGCATAGTTTACGGTTTCACAGTATCTTTAAACAGCAGGACATTGACATTTTCAACAAAGAAAGGTCAGGTCAGTAATGCTATTACCGACCTCACTTTCGATGTATTAATAACTTTATTATTTCTTATTGTATACGGTTATGTGCTTTGGAAACAAAATCCTTCTAAAAATGATATTCTTTTACGAGATAGACACCGTGTTTTTAATGCGTTAATATTACCAACGCTAATTGTATCAAGCTATTTTATATTTTCCGTTTTGCCCCACATAGTTTTTGCACTTTATAAAATGTTTAATGTTGCTATTAACAACAAACTTGCACTTAGTTTAGATGTTTTCTTGGCGTTATCCTATTGGAATGATGCAGTTTTGTATATATACATTAGAAAATTTCGAAAGTTTGTATTTAAACGTTCTAGAAATCGAAGGAAGACCTCTTATATTCTCAAAAGGAAATCGGTTGTTGATACTTTAAAACCAAACTTTTTTGGAAGAGCGCGTCTTGCAAAAAATAACGGTAGTAGTATGTTTCCGGTCAGAAATTATTAGCTAACTTTGTTTGCAACAGGTTCACAGTTATAGGAAATTAATAAACAAGTCAACGAAAATATTGCAAAGTATAATTTTCAAAGTATAAATTTTAGTATAGTAAATTAATTAGTGAAGTATGAATTCATTGTTAATAGTTATAACACCCTAGTCCGCATTAGTTAATAATAATAAAAAAATTTATCTAGCTATAAATACATGAACGTGTCATACACAAATATTTGTAGATCCACAAGTGTTTTCATTGTAACAAATTGTACCATAAAATTTTA
>evgR001752c0g1_i01_Hydra
TAATCTTTTATTTTCTAAATAAGGGATTTTTGCACCGTGTGTATTCCACAATGTAAATATACCCAGGTTTGTGTGTTAGCGAACATATAATCAGAGTAGTATGATGGTAACAATGTGTGGCCAGATAAAGTAGATATGTGGTAAAAAGTGATTTTTTGCAAATTTTATTTTCAGAATAGTATTAGTACAAACCTACAACTGAATACAAAAAATGTTTTTATCAATCCATGTTGCATTTAAAATAATTATCAATACATGTTGCACTTAAAACTTACAAATTTGATTCAGCTTGCTGCTGTATCAAGGTTGATACTTCTTATCGTGCAATTCGTTTTCGATGTTTGCTTCGAAGATTTTGATACATCAACGAATCAGATTACTTTGTTCGAAGCAAATATTAGTAACAGCCAATCGAATATCAGTAGAAAAATTTTCAACGGTGTAAATAAATGGGATTCAGTTTATTTTACTTATATTTCTATAAATGGTTATGAATATGAACAAATGCTTGCTTTCTACCCTGGGTTTCCGCTGTTGCTGAATTTATTTTCAAGATTAACCGCTTGTTTATTTGCACATGAGTATTTAATAACTTGTATTACCAGTTTTTGTATGAATTCTTTTTTTTGTGTTGTATCCACTTTCTATCTTTATCAATTAACAGACAGATTATTTGGTGAAAAAATGGCTGTTGTTTCGACGTTTTTGTTTATTATCAATCCTGCAAATGTTTTTATGATTTCATCGTACAGCGAGTCACTATATTCAAGTTTGCAATTTATTTTACTGTTTTACCTTGAAAAGGATTGTTTTTTAAGTGCGTGTACAGTCATATGTCTATCGATTATAACTCGATCAAACGGTATTTTAAATATAGCATTTTTGATGCATTTCTTTTTGAAAAGAAACGCTAAGACTCTGATACGTCAGTTTTTTAATAAACCAGCTTCACTTATAATTTTTTTACATCCGAATAGTTTTTTACCAAATCTTCTCGGTTATTTAAATTTTGCTTTACCACTGTGCTTTTATTTGAGTGCGCCATGTGTCGTTTGTGGCGTACATTTATTTTGGGTGTATGAAACTTATTGTCATCATAATCATGTGGTAAATTCTTCGTCTCATTGGTGTTATAATATGATTCCGTCGTCATATTATTACGTTCAATACAAGTATTGGAATGTCGGCTTACTGAAGTATTTTGATACAAAGCAAATACCAAATTTTCTATTAGCTTTTCCAGTAATTTTCATTGTAATAATAGGATTGAAAAAGTTCGCATCGCTCCAACATTCATATCTCGCTATAAAATCACTTGGGTTGATAGACACAGAGAACTCACGTATAGGAGAAGATTCTTTAAAAAATGCATCCGCCATCTTTGTTTATTTATCACATTGTTTATTTTTAACTACTCTTGGATTGGTTGGTTTTCATGTTCAAATATTAACAAGAATGTTGTTTTCATCGTGTCCGTTTTTATATTGGACGTTAGCTTCTACTTTCATAGATAATAAAAGAAATGAAGTTATGATATGTATAGTAACATACTTTGTTATATATAATATTACAGGTGTTTTATTACATTGTAATTTCTATCCTTGGACATGATTTTAAATAAAACTGTAATTCATAACAATTTTTCCTATATTTAAAGGGTCTATAAAGTACCACAAAAAAA
>evgR001755c0g1_i01_Hydra
ACAATATTTTGATTGTCTATTATATTGCGATATTGTCAATAGCTTGTCTTATAAGAAGATATCGCCATTGTTACGTTTCTGCGTGTTGGAATGCAATGACGTCATCATGCACAAATAATGATTGTTAAACGATTTTATATTAAATAGTTAACACGGAATTGTAGAAACTTATTCAATATGGCGGATGAAATAGAAACTCTGTTTCACGAAGTTGACTCGAGTGGAGACGGAAAAATTTCATTAAAAGAGCTGGGGGTAATGTTCAAAAAGCTAGGCATAAAAGTAACTGTAAACGATGTAAAAAAAATGATATACGAATTTGATAACGATGGAAACAGGCAACTTAGTTTACCTGAGTTTCGAGAACTAATATCAAATGTAACATCATTTGACAAGTCTTACAACGAAGCCTATGAAGTTTTTAAAGTCTTTGACAAAGATGGAAGTAATACTCTTTCCATAGATGAAGTTAAGGAAGCTTGTAAATGTTTGCCAAATAAGCTATCTGAAGAAGAAATTAATGAGTTTGTAAAGAAATTAGACGCTGATGGAAACGGCATTATTGATTTCAAAGAGTTTGCTAAAGCTTATGCTTCAGGGGTTTGATTTATAAAGTGTATTGGATTTTGGACGTACTTGAACTTTACTATGTTCGTGAAGTTATTTCTCGAAGTTTTAATTTATGTTAAATATTATTATAACTAATAAAAATTTAATTTATTTTCTTATTGACAACAATATTTTGCTAAAAGGTTTAAAGTAACATAAAAATCTTTTTTATTATTTTTAATTATGCGATATTTATTATTTTTAATTATGCGATATTTATTATTTTTAATTATGCGATATTTATT
>evgR001764c0g1_i01_Hydra
TGTTTATAAAAAAAAGTATAAAATAATATTCATAATGTATTAGAAATTATAAAATTATATTTTTATAAACTATGGCAATCGTAGAAGATTTCTTAAAAACTCAAGGCTGTATAAATGTGTTTGGTTACGGTTCTCTAATATGGAATCCAGATTTTGAATATGACTGCTCTTATCTTGGCTATATAAGTGGTTACGAAAGAAGATTTTGGCAAGGAAGCACTTTTCATAGAGGAACTTTAGAACAACCTGGGCGAGTTCTTACAATGACCAAAGTAAACGAGGGCTGTTGCTGGGGCAGAGTTTTTGTAATAAAAGGCGCCGATAACGTTCGAAAAGCGCTGGATTCGTTGCAAACGCGTGAGCAGCAACTAGGACATTATGATATTAGAATTGTGCCAGTAAATGTATTAGAAACGAACGAAGTTTTATATTCAGTAGTGTATTATGCAACGCCAGAAAATCCGTTGTTTTTAGGGGAATCTTCTTTAGAAGAAATAGCAGAAAATATTGTACAATCTTGCGGTGTCATCGGTCACAATATTGAATATTTGTTTCGATTAACAGACTTTATGCGCGAAAATTTACCAGATGAAAAAGACGATCATCTTTATGCTCTAGACAAACTAGTTCGCTCAAGAATTGGTTTGCATGCTAAAAACGTGTTGCCATGGCATAAACTTTTAGAATGCGATAGTTTTAAAAAACAAATTTTTGATATAAAAGAAAGTAATTATAACGACAAAGTTGGTTTAAAAACTATTGTTGTTCAATCATAGATAATATTTAAATTATAATATTTTTTAGGTTTAGGAATAGTTTATACTTTAATTTCTGTTACCAATTTTTATTAATTGTTATTTTTATAATATGTATATTGGCGTTTATTTAATTTTTCTAATTTATAAAAAAAGCGTTTATTTTAGTACTAAAATAAAAAAATACATAAAAAAAAAAAA
>evgR001768c0g1_i01_Hydra
TCCAATGTATACTCCATTCTTCATGACTAAGGATCAAATGAAGAGAGTTGCTCAATTATCTCAATTTGATGACGAATTATACACAGTCTCTGGTGAAGGAGAAGACAAGTACTTGATTGCCACTTCTGAACAACCAATTGCTGCTTTCCATTTGGACAAGAGATTTGACGAAGTTGAACTTCCATTGAAGTACTGTGGTATCTCCACTTGTTTCAGAAAGGAAGTTGGTGCCCACGGTAAGGATACTTTGGGTATTTTCCGTGTCCATCAATTTGAAAAGATTGAACAATTTGTTGTCACTTCTCCAAAGGATAACAAGAGTTGGGAAATGTTTGAAGAAATGATTGGTAATTCTGAACTCTTTTATCAAAGTCTTGGCCTCCCATACAGAGTTGTCAATATTGTCAGTGGTGCTTTGAATAATGCTGCTGCTAAGAAGCTTGACTTGGAAGCTTGGTTCCCAGGTGCTGAAGAAGGTAACGAATATCGTGAATTAGTTTCTTGCTCTAATTGTACTGATTATCAAGCTAGAAGATTGAATGTCAGATATGGTAAGGCTGCCACTAAGGGTGATGCTGAATTCTGTCACATGTTGAACTCTACATTGAGTGCCACTTCTAGAACTATCTGTTGTATTGTTGAAAACTACCAAACCCCAGAAGGTATCAAGATTCCAGAAGTTTTGCAACCATTCATGGGTGGTACCA
>evgR001771c0g2_i01_Hydra
GTTTTTTATCGCTTCCTTATTTTCGAAAACTGTTACGGACATTAAAGATAAAAAGGAACGCGTGGAAGTAGCTTTAATATTATATTTGTTACCTAAATTTACTATTTAATTGACTTTTCAAAAATGTGTTTACTGATGTTTTATACGTTATGGTTCTACTTAAAACAATGTTATAATTTCGTAAATCTTGGATATTCACCCATATGGAACACACTGCCTCAGTTGCCTTTCTTTTTTGGTAGTTTAAAAATTATTTGAGACAAAAAAAACATAATTGTATTGATTTTCACATTACGCATGTACATAATTTTGGAGCAAGAAATTTGGAATTAATAAGCTAAGGAAATCCAAATGTCGAAACCAACGTTGGAAATAATAGAAGCAATTGTCTTAATTTTAATTGCAGCATGTGCACTTTTGGGGAATTGCATGATTATTCTCGCTTTTATCATTGGTCCTAGAGCAATAAAAACTTTTACAAACTACTTTGTCGTTAACTTAGCTGTTGCGGACTTAATGGTAGTATGCTTATCGTTACCATTTTGGATTGCAAGTCGTTTAGACTACGAACTAATCGATGACAGAATTCGCAAGTTTTTTGATGCTCTCGACATACTTTGTGGAACAACGTCAATATTAAACTTAGCGGCAATAAGTTTAGAACGCATGTACGCTGTGAAATTTCCCACACGTCACTTTAACTTATCGCCCCATCCTGTTGTTGGAGTGATTGCGTTAACTTGGACGACTGGATTATTTTTCACTATAACGCAATATCCGGCTACAACTGGGAAAAGCATTAGACTATACACTTGTTTTATTTTTACGATGGCATTTCTTATTCCGTTACTTATAATTGTTGCTTCTTACTGCATTACTTTTCATTGCGCAATATCTACCTTAAAAATTAATAGTAAACGTGAACTGAAAGTTGCTAAAACAATTTCTGTGATAATTGCTTTATTCTTTGTTTGCTGGAGTCCATTTTTTATTGTGAACATGATATTTGCATTTTGCGAAGGTACAAATTGTTCAAAGCTTCCACGTTGGTTGGTTGATGTTACTAAAATTATGCACTATAGTAACAGTATGATGAACTTCTTTGTTTACGGACACCGAAGTCCAGATTTTAGACGCTCTTTTAAAGCTTTTTTTCACTGTAATTTTAGACCTTTGCAACGAAGAGTGCATCGGTAATATTTATAAAAGATAAGTTAAAAATACAATATAAAGTGTAAATAAATAAAAACTAAGTAAGGAA
>evgR001772c0g2_i01_Hydra
CAATGTCTGGAAGTTAACTATTTCAAACACCAAAAATACGCCCTTGACACGGGAGGGATTAAGTATAAATTTAAGAGTCAAGACCATCTAAAAATGCAGCATCAAATAAATCTAACCTTGTCAGACGAGGAATGGTTAAATGAAGTCTGTTCCAAATTTATGCCTGGCTACTATGCATTTAAACTGAAAGATTTTAATTGTTTCCCAACATATTCATTTAATGATAGTGTAAAAAGAAAAACATCAGCAACCAATTGGTGGAGAATTATAGAAATGAAGGAGTCTTCCAAATTGCCTGCAAATTTTGCACAATTTTTACAACAATTGCAAAAGCTGTACAAGTCAGCTAGTACTGGATCCATTGAAAGATTTTTCTCATTCTTTGGCATTATCTGGAGCAACATCAAATCTTGAGTTTTAATGGAAGTTATTTTATGTATTGATTATATGTAATTACTATAAACAAAGTTTGATACCAAAAAC
>evgR001773c0g1_i01_Hydra
CCATGCTCGATCAAGTAGAGTCATTGGAAAATGATCTGTTTTTAAGTAAAAAAATATAGAAAATCTTTTGCTATCTATTAGTGAAAAAGACTTGTTTTCAGAATCATTAAAAATATCTATTGCAGAACAAGCTGTTGTTATTGAGCGACTGAAGGAAGAAATTACCAACACTGAAATATCCTATCAAAATGATCTTAGAGAAGCTAATGACATTTATAATGATCTTCAAAAACAGTTTGAAAGTGCTTCAATGTCTGAAGCAGCATTACAAACAATACTTAACAATAAAGAAGTCGATTTTGAAAATAGATTAGCTCAGATGAATAGCATAACCAATGAGTATGAAGAAAACCTTTCTATTTTGAATAGTACCTTGATATCAAAGAATGAAGCACTGAAACTACTACAGTCAAAACTTCAACATACTAATGACCATGACCATATGTTAAAACAAAATAATGAAGAAATTAATGGACTATACAATTGTTTAACAAATATGGAAAACACAGTGAGTGTATTAAACAAGGAAAAAGAAGATATTGTTGTTTTGTTAGATAATAAAGAGTTGGAGTTAGCAGACACACTAAAGCAGATGCATCAGTTAAGGGAAAATTTTGAAGATTTACAATCCAAAAGTGTTGAAAATAATTTAATCAGAGAAAAACTCAATAATGCTTTACTAAATACAGAAGAAGAAAATAAAAGCTTGAAAATATCACTTGATTCAAAAATAGAAGAATTTGGTTCACTTGACGCTGAAATCGGATCGTTGCTAGAAAATCAAAAAGAATTAATGAATCTGCTTTCTTTTGAAAAAGAAAATAATGCAGTGAAAGATAACCAAATAAAAAATCTGGCGGAACAAATTGAAGGTCTAAAAGTTGAAGTTAATTTCAAATGCGACTTGGAGAAACTTGTGGAAACCAGAGACAATGAAATAGTTAGACTTGAATTATTACTAAGTGAATTAAAGATTAAAAATGAGGAAGAACACAATGAATTGTTATTAAATCTATCAAAGTATGAGACTTGTAGTTTAAATCTAAATATGGAAGTGCAAAGATTCAATGTTGATAAAGAAGCTTGGAAACAACAACAAGAACATTTGTATTCCATTATTTCATCAAAAGAAAATGACTGTTACTGTATCACTGAAGAATTAAAAAAACTTAGGGAAACATTCAATTATCTTGAAAATGAGTACAACCAACTAAATTTAGTTTTAAGTGATGCACAGAACACTGTTAACAACAATCAAGAGTTAGTTGCTGTATTAAAATCAGAGTTAAATGAGAAGTTGCATCAAATTGCAGTTTTAGAAGACATCAGCAGAGAACAGTTGAATAAATTTGAAAATGAACTCCAAAAAAAAGAGGAACTTTATGAAGAAGCTGAAAAGTGCCTTAAAGTCAGTGAAGATCGTCTTTTAAAAATTGAAAAGGATCTTATTACTAGCTTAGAGTCTTACTCTAAATCTCAAAATGATTTGAAAGTAAAGGAGGAAGAGTGTTCTAATATCATGAAAGAACTTTCAATAAGTAAGGAGTGTTTCTTGAAAGTTGAAAATGAACTTATAGTTAAAGAGAACGAATGTTCTAATATTATGAAAGATTTTCAATTAAATAAGGAATATTGCTCTAAAATAGAAATTGATTTCAAAGTAAAAGAAAAGGAATGCTCTGATGTTATAAACGAGCTTATGTTTAGCAAAGAGTATTGCTCTAAACTTGAAAATGAGCTTAAAACTAAAGACGAAGAATACATTACTATTGCAAGGAAATTTAAAGATAAAAGTGAACTTCTTTTAAAAGTTGAAAACGAGCTTAAAACTAAACAAGAGTACTGTTGTTGTATTGAAAATGATCTTGAGATTTACAAAGAAAATTGCTCTAAGATTGAATTTGAATTGAAACATTTGAAAGAGTATAGCAATAATGTTGAAAGAGGATTACAGGAATCTTCGAAAGATTTATCAGCTTTGGCTCAGGAAGAGATTTTAGGTTTTGAAAGAATAATTTATAGTAAATCAGCAGAGCTTTTATATCTTAACCAAGTAAATGATGATTTGACATCAAAGTTGCAGCAGGCTCAATTTGAAAAAGATTCAAGCAATCAAATTATATCGGAGCTTCAAAGTGCTGTTAGAGTTAGAACCACTGAATATGAAGCTTTATCTAACTCTTTAAAAAATCTTGCAGCTTATTGTGATGAACAATTGCCTAATCAAATACCCGGTGAAAACATACCTGGTGTAGACATATTGAAAACAGATAAAATTAAAACATTTTTGGATTTAAAGGAAACAGAGTTAAAACAGACCATGGAGATGCTTAACAAAAAAGAAGAAAATATTTCCCTCAAGGACACCATGATTAACGATCTAAATCATGAACTGATATCAATCAAAAACATATTAAAATTAAAAGAAGATGAACTAAACACAACTAAAGAAGTTAATAGAAGTTCAACAGAAGATTACAACTCTTTAAAAGCAAAAACCGCACGAATTTTAAAACAATCTCAGACTTTAAAGAAAGATTTTGCTGAAAAACAAAATGAATTTGAAAAGGTTTTAAAATCTTACACTGCTTCTGAAAATAGTCTTGTCAGTTTGAAGAAATGTTACAGTGAGTTGCAGACAGAGCAAGAAACAAACCAAATTACAATAATAACTTTAAAAGATGAAATAAAAAAATTAAAAGAAAGAGCAGAGGATAATCAGTTGGCTACATCAGATAAAATTATTTTAAATGATAAATCTTTGTTAAATGAAGTTTGTATGTCAGAAACACTTTTGCAGTCTTCAGATCTTACATTACAACAACTAGAAAATAAAACATGCAGTGTTGAGTTGCATCATGATAACGAAGAAAATATAACAAAGCTTGACAATTTGAAATTTACCCATGATAAAGAAGACTTCTCAAATTTAGTCAAATCTAAAAATGATGAAATTTCAGAGTTGAAGGTAATAAATGAAGATCAAAAAACAGTTATTGTAAAGATGAAGAAAAAATTGTTACTAATGAAGAAGGCTGAAATACTGCTTGCCAAAGAAAACGAAAAACTAAATAGTGAAATAGCAAAGCTAAAACTTCTTTTGGAATCATCAAATATAGAAAAATCTTTGCTTGCTTCAAAAAATGAAAAGCTATTAAGTTTAATGAAAATTCTTGGTGAGGAAAGTGAAGACTTTGATAGTATAGGAGAGTTTATTAACAATTTTAAGTCTTTAAAAT
>evgR001776c0g2_i01_Hydra
TTTTTTTTTTAAATGTCATGTGGGAATATTGCAGCAACAACTTATTGCGTTATGACTTTGTTTAGAATAAATTTCTTAGTTTAGTTTTAAGAAAAAGCAGATATTAAAGTTTTATATTTTATTTTGAAACTTTAATACATATAATATTTACAATGAGAGTATGCTAGTGATGGCTAATCAAAATACACGTGTTACTAAAAAGCGTAAGTGGATGGGAAGAGAAGAAAAGTTTCCTAACGACGACGAGATAGTAGTATCTGGAAATGAAATGAATCTGTTTTCAACGCTAAAAACCCTTATATGGCCTGCTATTGGTGAAAAGAAAAAAAGAATAGACGAAAATGGAAATGATGAGCAAGTTCATTGTATGTCATCATATGTAGGTAGATCTTGTGATGCTAATAATCAATCAATAAATAATACTTTTCAGAATGACGATAAAAAATTTAAACCTGATTGTGATAAAAATAAAGGAGGTTATGTACATAAAGGAATTATTGTAACTACAGAATGTAACAATTATATTAGTGACGAAAGTGAACATGAATCTATTAGTGATGAGTTTGATTATGAAAATTATGAAAATGATAAATCAAAAACAACTAACCAAACAATATTAGGATCTATTTTTTCTCCAGTTCTCTCTTTCTTTAATAAACCATGTAGCAAAACAGTTTACAGCGTACATGATTCAACTGTTTCACAAAACCTTGATGGAAATAACTTTTCATACACTGAAATAAAACCTTTTCATTCAATTTTACACCAAGAGGAAAAAACAGATGAGTTTGATCCTTTTTATTTCATAAAACATATCCCACCGCCTCCATTAGAAGCCTATTTAAGGAAAACTGTACTTCCATTACCAACCCGAAGAACTCCCCAAATGACTTTAGTTTTAGATTTAGATGAAACTCTGGTTCATTGTAGTCTTAGTAAACTTGAAGCCTACAACATGACTTTTAATGTAGTTTTTGATAATGTGACTTACCAACTTTTTGTAAAATTACGACCTCATTTACTTGAATTTTTGGAGAGAGTTTCAAAGTTATATGAAGTTATTTTATTTACTGCTTCTCGCAGGGTTTATGCAGACAAACTTTTAAACATTATTGATCCACGTAGGCAGTTTTTTCGCCATCGTTTATTCAGAGAGCATTGTTTACATGTCCAGGGAAATTATATTAAAGATCTGAATATTCTAGGACGTGATTTAGAGCGTACTATGATTGTTGATAACTCTCCACAAGCATTTGCATATCAAATGGCAAATGGTATTCCGATTGAATCGTGGTTTATGGATGAAAACGATTGTGAGTTATTGGAGTTGTTACCTTTTCTTGAGAAGCTAGCGGAAGTAAATGAAGATGTAAGGCCACACATTAGAGATAGGTATCGCTTACATGAGCTTCTACCTCCTTGAGGGTTCAACATTTTGTTATAAAAAAGTTATAGCAAAATTGATATCATTTATTTTTTTCTATTTTGTATATAAATTATTATTTTATTTTGCGTTAAAATGGGTTGTATTAAATGTACTAATTAGTTCTGTACTAATTTTACAAAAATTAGGAAAATATGAATATTTTTCATTTTTATTATAAACTATATTTTTTGCTATATACTTTTGCGCTTGTTTTATTTATTTTTTGTTCATTGCAAACATTTCTGCAATCATGATTTTTGTAAATATT
>evgR001779c0g1_i02_Hydra
TTTTTTTTTTTTTTTAAAAGATGGCGGAATCAGAGGGCATGTGTGAAACACATAACACTAATACTGTATTACGTACTACAATTTCAGATCGTATTTATAATTTTCTCAAAAAAAGCCTAGAATATCTTTTTAAATTTTGGTTTATTGTATTTTTCATGATAGTTTGGTTTCTTAGAGAGCCTATAAAACTAGCAGATGCAAGTAATTCAGTAATAATGTTTCTGTCCACTCTTACTCCGAAGTTTTATGTGGCATTAACTGCAACATCGTCTTTTTTGTCTGGTTTAATACTAATTTTTGATTGGTGGTACTTTTGCAAATACGGAAGTTCTTTTATAGAATATTTTTCAGTCTCTTATTTTGGTCCATTTCTAGGGCTAATACCAAATCAACAAAATACAAAGCAATTAATTGCTGAGTGCAAAGTTTGGAGAAATCCAATGAGTCTTCTTCGAGGAGCTGAGTACCAAAGATTAAAATGGGCAATGAATTTGCAGCCACTGACAGAGTATGATTTGTTATTGTCAGAAAAAGATCATCTGTCATTTTTTACTTGCTCAACTGATAAAATCAATGGAAGGCCTGGAGACTATAAAATGTTAAAAGCGTTTAAAGAAAAAGAAAAAGACAAAAGGATATCCATGGCTCATGAAGCACTTACTATTTCACAATCCAAGTGTGCAACTGCGTTTGTGTTACTTGCAGAAGAAGAAGCTACTACAATTGAAGAGGCTGAAAACTTACTCAAGCAAGCATTAAAAGCTAGTGATAATAACCTCAGACAGTATAATAGTCTCTCTGCTGATGAAGAAGCTGAGATCTGCCATAGGCGAGATACAAATGTGCATGTATATGTGAAACGAAGGCTCGCAATGTGTGCACGAAAATTAGGAAGGACAAAGGATGCTGTTAAAACAATGAAAGATTTACTTAAAGAACATCCATTCTTAAGCGTATTAAATATTCATGAAAATCTTATTGAAGCATTGTTAGAAATGCAAGCATATTCAGAAGTTCAGCAAGTACTTACAAAATATGATGATATTAGTCTTCCAAAATCTGCAACAATTTGTTATACTGCTGCTCTCTTGAAAGCAAGGGCTGTGGCAGATAAATTTTCTCCAGATGTAGCTGCAAAACGTGGCTTAAATCCTGCAGAAATAAGTGCTGTTGAAGCAATTCACAGAGCTGTAGAGTTTAATCCACATGTTCCAAAATATTTGCTGGAAGAAAAAGCACTCATTTTACCCCCTGAACATATATTAAAGCGAGGAGATAGTGAAGCTGTTGCATACGCCTTTTTTCATCTTCAATATTGGAAAAGAATAGAAGGAGCTCTTACTTTGCTTGATTGTACTTGGAAGGGAACTTTTAGTCTTGTACCTTATCCTCTTGAAAAAGGACACTTATTCCATCCATATCCATCTTGTACTGAAGCAGCTGACAAGGAGCTTATGCCGGATTTTCACAAAGTTTCAGTATATCCTCAAAGAGAGCTTCCATTTTTTATATTATTTACTGCTGCTATGTGTTCCATATCTGCTGTTCTTGCATTACTTACCTCACAGTTTCCAGAAATTATGATATGTGCAGTCAACATGAATTTGGAAGCGTGTTATACATTAAAGAAGATTACTTATTATTATTTTGTAAATTTTATATTTATATTACGATGGAAAAAAAGTTTTTTTTTTATAAAAAAAA
>evgR001782c0g1_i01_Hydra
GAGTCTTGCAATATGCGATGGATTGCAGAGCAGTGTTGGATTTCCAAATGAAATTTATGGATATGCCAACAAAAATAGTCCTTTTAAAAATGAAAGTTTGTGCAAAACCAGTGGGTTTGTTGTAATGTACTTAGCTCTCACTTCCATTTCTCATTTGGTAGCTTTATGTATATACCGATACGCCGTTATTGTATATCCTATGAAAACTCGGGCTTTTGTTACAAACTATATAAAAATTGCTTTATATTTCATCACACCAAGTTGGATTTACGGATTGTTTTGGTCAGTTACTCCTCTTTTAGGATGGAATGAAATTGTGCGTGAAAAACAAGATAACTACCGGTGCTCAATTAATTTACATACTAATGATCATTTAAAACAAAGTTATCTGTATGCACTTTCTGTTTTCTGCTACTTTGTACCATTACTAATTATTATTTACTGCATATTGAAAGTGCATCTTGAACTTCGGAACATGCTAAAGTTGTGCAAACAGATTTCAGGGGTGGATGCAGACATTACAAAGGCAACATACAAAATGGAAAGAGAACACTTTATATCCGTTTTCCTAATTGTAGCTTCTTTTTTCACTGTGTGGACTCCTTACTTTATTTGCGTCTGTTACTTAGTTTACGGTCGAAATCTACCTACTGGTTTTTTAACCTACTGTGCTTTGTTTGCAAAATCATCAACAATTATCAATCCAATTATTTATTGCATAATGTACAAGGAGTTTCGTCAAACCGCTTTAAATAAATTTCGACAACTTTTTTTAAGGTCAACTGTGGCACCTTTGGAGGTTCCTAAACTCTTAACAACACAATTTGCTTTAAATGAGTTACCTAGATTATAAGTCAATTTAACTAACTAGCTAACTTAGTAAATGTTTGGCTATTATATATTGTTAGAATATTTATAAAGATGGATGTATTTTCC
>evgR001784c0g1_i01_Hydra
CTATAACCAACTATTTTGGCGTATTAGTATTTGGCGGCAAAGAGAGACAAAGATCGAAAATATTTTAAGCATTCGAATTCGAAATATTTTCTTAGTTTGAAACCTTTTTTCTTAAATAAATAAAGATTTACGCGGTTTGAATTTATCTAATTTGAAATAGCAACAGAATGGCTGGAAGTCCAAAGAAAGGCAGTCCTAGAAAAGCAAGTCCGAAAAGAGGCGGTAGTCCGAAAAGAGGTGGTAGTCCTAAAAGAGGCGGTAGTCCTAAAAGAGGAGGCAGTCCTAAAAAGACCAGTCCTAGAAAGACAAGTCCTCATCGATCAAGACCTACTAGCCCGAAAAAAGCTAACCGAGGTAAAAAGGCAATCAAAACTACTCATAAAAAGCACAAGAAGAGTCATCACCGACGAAAGGGAAAGCAAAGTTATGGCATTTATATATACCGAGTGCTTAAGCAAGTTCATCCTGATGTTGGAATCTCAAGCAAGGCTATGAGTATAATGAATTCATTTGTCAACGATATTTTTGAGCGAATTGCGGGAGAGTCATCAAAACTTGCAATGCACAATAAGAAAATGACCATTTCTTCACGCGAGGTTCAAACATCAGTACGCCTTATCCTTCCTGGAGAGCTTGCAAAACATGCTGTAAGTGAAGGAACAAAAGCCGTTACAAAGTATTCGAGTTCAAGATAACATTAAAATAGGATAGCGGCTTTTTTTTAAGCCATGTATTTATAAACGCAGGCGATAAAAGGATAACTTATTGTAAT
>evgR001785c0g1_i01_Hydra
ATGCCGAAGGTGAAAGAGTTAAGATTAATGAATGGGTTTCCTCCAAGACCAATCAATTGATTAAGGACTTGATTCAACCTGGACTTATTAATGTTCTCACCAGATTGGTTCTCGTCAATGCAGTTCACTTCCTTGGTCAATGGAAAAATTCCTTTGATAAGACAGAAACCTATCCATATTCATTCTATGGAGTTGATGGTGAAACAAAGGCTCCAACCATGTCAAAGAGTGAAACAAAGGAACAATATGGCGCTGAAGGAAATTACCATTGGGTTACCATGCCATTTTCTGATACCAAGTACAAGATGACAATTGTTGCTGTTAAGGATCATGAACATCAGGCTACTCTTGAAAGCTTTGTTGCTCAAAAATTGA
>evgR001786c0g2_i01_Hydra
TTCAAGATAGTCTAATAAAAGATCTAAGAATCATTAACGGATTATCTGATGATGTTTCTTTGGCGAATATTGAGGTTATCGCAAAAGATTTTAATTTTCCTGCTGAAGTGGAATTAAAAATGAATAATTTAATTGGAAAACTGCCATTACTAAAAGCATCATATACAATTTCTTTTAAGATTAAGCTAACTGCGTTGCCGGTTGGTTGGAGAAGTGTCATTCACTTAACTACCAGTGGTGATTATTATAGAATACCTGCTATATTTTTTTATGATAAAACCGGAATGTATATCTGGAATAGTTTTGCATCTAGTCTTTTTTTTAAAACACCTGATTTGCCGTTAAATACCTGGTCAAATGTTCAAATATCTCAATATCAAACTAATGGAATTTATTCATTTCGTGTGTATATAAATGGAACTATTACAAATAGCATGTCGAATATAATTGCGCTATCGTTTGAAAATGTCATGGTATATGCTTCGAGTCCATACTTTTATCCACAGTTAGGTTTTATTAAGGATCTAAGAATTGTAAATGGAAATCAATGATCGCACTCTAATTGAACTAAAATCTGTAAAATATTGAAATAAATCATATTAAATATTATCCTATTACATATTACACCTGCGTTACATTAGAGCTTTATTTTCATTTTGAGACTATACTGCGAGAATATTATTAAAACATAAATCTATTATATGAAGGTGAATACACTAAAATGAATTTTTATTATATTTTTATCACTGTATATGTTTATATAACATTTCCATCTTAAAATAATTTATACACATAGGAATCAGTGTTTTGTAGGGTAAAGGGTAAATTAAACATCTCGGCG
>evgR001790c0g1_i01_Hydra
AAAATATATAACCATCAGCAAAATATTATAAAGTATTTAAAGTTAATTCAATTTAATGAGGTAACTAGAGAACTGCTTGAGAATTTTATATTGAGGGAGGCACTAAGATTAGAGTCAATTAGCCTACTTAAAACGGAGGCTATACAATTCTTGAAAGGAAAAGGCATACTATCTCCCATAGAAGAGACATTAAACCGCTTAATCTCGACTCAAAGAAAAAAAGCCAGACATTATATATTTGATACAGTTCAGTCAAAGCTTTCAACGACTTCCATTGCTAAATTGGCTGAACTTATATCTAGCGTAGGTAAATACTCGAAACTAGATAAATTAAAAGAACAGCCCGCTAGG
>evgR001792c0g1_i01_Hydra
TTAATGGAAGTTTGATAAGACATTATTTTATAAGAAGCTTTGTTTTAACTGCATCACACTTCACATTATAATATTTTTTGAAATGGCCGATGTTGTAAAGTACGGTATTCAGATTGCCAATCGAGTTTTTGTTGGAGGAGTTGCCTTTGATACAAAGGAAGAGGAACTAAAAGATTTTTTTTCACAGTATGGTAAAGTGAAAGAATGCAAAATTATTAAAGACAATCAAAGCATCAGTCGTGGTTTTGCGTTTGTCACATTTGAATGTAAACAAGATGCAGTCAAAACCCAACAACTGGGAACAGTATTTTTCAATCAAAAGAAATTAAATTTGGGTCCTGCAATTCGACAAAAGGGTGTAGTGTTTAATGGAACTAAAGAAGTTGAGAACGACCCAGTTTTGTCAACTGGTGTTTATATTCACCCAAGTGGTTATTCATATACAGTAGCACCAAATGGTGTCTGGTATTTTCACAATTCTGATGGTAAGCCACCAACACGAGTACCTGGCTCACCTCCAATGGCATATGCACCAAATATTTTGCAGCGTCGAAGGAGCTCTAATAGTCAAACTGAACAAACTATTTTGCTGAGAGAACGCCAAACACCAGGTGAGTGTTGCTCATCTCCTTCTTGTGAATCATTATCTCCTACATCTGTTAACTCTACTGATGTAAACTTGCCTATTTTCCATGGTGTTCCACCAGCAGAAGTTCACCCTATAATGCATAACCGTCAAGTCATTCAACAAACTGTTCTTCCTCCTCAACATGAATTTATTCAGCATTCACCGTTTGTAAATCCTGGTCTTCAATTTGCATTCCAAAGTATGTCTATCACATCTCCACCATCTCGTGCTCAAGGATTAACAGGGAATGACGCAGTTCATCAAATACAACACCCTCCTTTGACTGCTTTTCATGGATTTAATGCAAATTCATCAACTCAGATTAGTGAAATGTATTTTCCATATTACCAGAATAAGATAATGCCTGGAAACATTCCAGTAAATAACATTAGTCCACAGCAGATTCACCCGTTACATTACCACTATAATTTTCCAGTACAGAAAACAGAGTGCTATATGGTGCCTCCTATATGCATAAATCCCATCAAAGATACGTTTTTATACCCTATGTGTACAGACCAATCACTACCTTTTTTTTTTGCGCCTAATGAGATGAATTCATACAATAGTAATGGGTGTTATAAGCGAAAGTCTTATAAAGAATCTTTTGACACTGGAAACAATTTAAATCGTATAGCGGTTTAATAAATTAATTTTAAGCAATTTTTCAGACTATTTTTCCAGCGAGTGAAAGATTTATGTTTCGTATTTTAATTTATACCAAATTGTTTAAGTTATTTTTCATCTTTATTTTCTTTTAAATATGATTTTAAAATGAAAAATTAGCATACTATAGTTTTCATCTTATCTTTAAGTGACATGTGACTCACTGTTAGATTTTTTTAAAATATATTGCTGTTTAAAAATGTTTTAGTATCCTTTGTTGATTGTTACGTTCCTAAAGAATGCTGTCATAAGTATAAAC
>evgR001794c0g1_i01_Hydra
CAATAAAAAAATAATCAATTTTAGCGACACAAAACACCAACAATGAGATTCCATATACGCTTTTTGTTTTGTATTCTGACATTGATTACCTGGATATTAATTTATAGCTTCAAAGTTCAATTTTACGATTTCGTCATGACAACCTCACATGAAACAATTTTGCATGACGCAAGCTTACATAAAACACTTTTAAACAAAAGACCCTCGCATGAACTATTTTTAAATGAACATTTGCATGAGATATTGCAGGAAAGCATAAAAAAAAAAACTAACGATGTTCTCCGTGTTGCTGTTGTTTGTTACATACCTTCGTCACCTGAAGAAGTACACATTTTTTTTAATATGCTGTATGGTTCCTGGAGGTACATAAGTAATAAAAAAAATGAGCTTAATGAAGCAAATTATTTAGACAATGTAAATCTTTTAACATTTACGCATGCTGATAATATAGTTGTACTAAAAACAGTTTGTCAAGAATATAATGCAAGATTGGATAGGGAAAACAATGACGAGCGTTGCTGGTATATTAGACAAGATTATGAG
>evgR001795c0g1_i02_Hydra
TTTTTAAAGTACTTTTTTTTTGCCGGTGCTAGAAGCTATGTCTGGAATTCTTTTCTTAAACAGATCTGTTCATACTGTTAAATATAAATCTATTTATTTTATATGGACCCATTTATGATATGAGTGGTACCACAAAATCGGGGATTAATTGCTTGACATGTGATTTTTCTAACATGATTGAATGAAACATGAAAATTTATATTATTGCTTTGAAAGTAATTAAGTAATGTTTTTTGGTATATATCTGGCCATCTTTCTTTCGTTATTTGGCACTTTTTGTAATGCAAAAAATAATCCTGAAATAGATTTAAATGTGCCCGAAATTATATCCTTCTATGGATATCCAGCTGAATCACATTTGGTTACAACAGATGATGGTTATATTTTAACTCTACATCGAATCTCTCATGGGAGTAAAACACTACCATTTACCAGACCTGTGATATTTCTTCAGCATGGGTTGCTGTGCTCCAGCGCAGATTGGGTTATGAATAGACCAGACGGAAGTTTAGCTTTCTTATTAGCTGATTCTGAATTTGATGTGTGGCTAGGCAATAGTAGAGGAAATAAATACTCCACAATGCATAAAGTACTCGACATAAATTCGGATGAGTACTGGAAGTTTAGTTGGGATGAAATGGCAAGCAAAGATTTGCCGGCATTCATAAATTATATAACAAATATTACAGAGCAACAACAAATATATTATGTTGGTCATTCACAGGGTACCATGATAGCATTTGCTGAGTTTTCACGCAACAAACAATTAGCTAGCAAAATCAAGAGATTCTATGCTCTAGCACCAGTAGCTTTTGTAGGTTCTATGACGAGTCCTTTAAAATATTTAGCTCCTTACGTTCCTGAAATTGAGTGGCTGCTCAAAGTAATCGGAGTACGCGATTTTCTGCCTCAGTCATGGGTAATAAAATGGCTAGGTTCACACATGTGTAGCCAAACTTTGATTGATGAAGTTTGTGCTAATATTGTTTTTATAATTTGTGGCTTTGATGAACCACAAATGAATAAGACGCGCCTCGATGTTTACATAACGCATACTCCAGCTGGCACTTCAGTGCAAAATGTTGTTCACTTTGAACAGTTGTACATGTCAAAGAAATTCCAAATGTATGACTGGGGTAATAAAGAAAACATGAAGAGGTACAATCAGTCAACACCGCCTATATACAATATCTCTAACTTTCATATACCAACTGTAATGTTTTCTGGCGGTAATGATTGGCTAGCGGATTCTAATGATGTCGACAAGCTGTTACGGCTTTTACCTAAAGAAATATTAGTATCTCATAAAGTGATTAAAACTTGGATGCACCTCGATTTTATATGGGGGATGGATGCACCAGAAGAAGTCTATAATGATTTGATAGCTGATGCTTTAAGGCAAGAGACTTTAAATAAACATTCTGATTAGAGTGAAATGGTTGTTTTTGGATATTCATTACTGATTTTGTAAAGTAATTGTTTTTGTTTAGATATTATAAATTAATAGTTAATTAAATAAAATATTTTTAAAGATTAAAAATAAATTTTGTAAACATTTTGTTTTTTGATTAAACGGATAAAAGATTTTCTCTATAAATATGAAAAAAAAAA
>evgR001796c0g2_i01_Hydra
TATTAAAATATATAAATAAAAAGAAATGAGTTTCTATAAACTTGATGATTGTATACATAAGCTTCATGAATTCGATTCAGTTATTCAAGATGGTATTGAAATAAGCTGCAAAGTTGCCCTTGATTGCGATGAAGATGAATCTGGAAAAGAGGTTGTAGATAAATTGCATGAAGTTATTATTCAATATGCAAAATTGAAACGCGATCTTAAACAATGTTGTGAGGCAGCAAATGATTCCAAAAAACATTTTCAGAGTATTTTGAACAGAAAAAATGGAAGTCAAGAAATTGGAAATTTTTGTGATGTTTACGAAAAAAATCTTGAAGCACTGCAGTGTCGAAACACAGATGTTGAATTACTTGAATTTAGCCATGTTGTCGATTTTAAGAATACTGTGTGGAATCAGCATCATAAAATTAGTGAACCTTTAGATGTGGAAGTAGATTGTGAATTAGAGATGACCCAGGATAACACAAATCAATACATTTGTCCCATTACAAAGACCAAGTTTGTTGATCCAATGCTAAATACTGAGTGCGGTCATTCATACAGCAAAGAAGCTATACTTTCTCATATTCAACTAAGTAAAAGAAAATGTCGATGTCCAGTAGGTGGTTGCATTCAACTCGTAAGATTAGAATGTCTAAAACCAAATGTTGTTATTTCTTTTCAGATGAAAAATTTGTGCAAAAGCTAGTTTTTTAAACATTGTTGTTTACATTGGTTTTTAATGTTAGGGGACATCCACAAAGTACGTACGCAGTAAAACGACTGATTTAGAACCCCCCTGTACGCTTTTCAGCGATCCCCTTCCCCCATCCTGCGTACGTACGCATTATTTTACAAAATCAAACCCTCTCTCCAACGCATAAATATTTCAAAACGTTATAAACAAAAACATTTTCTTAATTCAACGTTTCTCTAATTAAAACTTAAAATGTAACCGAATATACTTATTTAAATCTTAAAATGTTAC
>evgR001801c0g1_i01_Hydra
AACCTATTTTAGTGCAAAAAGTTAACTAACAATGGATGTCTTGGGAAGATTCTTAGTTACAATTGGTATTGTTTCTTTAATACATTGTGGTTACTCAGCTATTCAATATCGAACATATTTGAAACTTATTGAAGAAGAGTTTACATCTGTTCCAATTGATATAACACTTCAGGTATTGATGAGTGTTTTGATATCAATATTTGGTATAGTTCGTGTTGCTGGGGAACTAAAGGACATTCACGCTGCTGCAGAATTAGCTAGCAAGTCTTGGGAAACACTTGGAAACCGAGCTTCGTTTTTTACATTTACTCATAGAGGTCAGCAACTATTCCAAGACAAGTAAGAAGAATATATTCAGTGAAATTTCGGCGAGAGCATATCCAGTGAACATTTCTATTATAGTTATTTTTCACAAATTACTAAAGTTGCTTCAACTAATCATTTTGTTGTACTAAACTTTTAGACATTTTATATTTGTTTTATTTTATATTTGTTTAATTTAATTTATTCATCAAAAGTTTAATGATTTTTCTTAAAGTTATAATTATGACGAAATAATTTATTTTTCAATGTGTTTGCAAAAAAAAAA
>evgR001844c0g1_i01_Hydra
AACAAAATAATTTCTGATGACCATGCATACGCTCTAAATAACATAAGTTATTCAAGAAAATTATCGTTATACGTGTCTGATGTTGTTGAATATATTGCAGGATTTGTTGTAAAAAAAGTTAAAAAGGTTTTAGATTGTGACATTTGTTTAGCCTTAATTCAATCAAAGACCCCTACTTCAACTTTAATAAAAAATAAAAATTACAGCAGTGTTAAGTTCTGTTTGGTTCAACCATCCAAAGACGTAATCCACATATGTAAACTTGCAGAAAGTGAAATTAGAATTTTTCAGGAAGAAAATAGGTTGCTTCAAAAAAATATAATGACAAAATTGATTATTAATATTCATAACAGGGTTAGCAGTTCTATTTTTATTGATAATAGAGATCATATGTTTGACAATGATGTTCAATCTAATCATTTGGTCAATTTAGTAAAAATGATTAGCTTCTATTATTGTAACCTTAGGTTATACCATCAAGCAGATACCTTAAAT
>evgR001889c0g1_i01_Hydra
TATAGAAATTTTTTGAAATACTTAAAATATTTGTTTTTTCAATCAGACATGGCTTCCTCACCAGTAAATATATCATGCAATGGCAACCTAACGTATTCAACAATGATGCCTTTTAAAATGGCAATGACATGGTTATATGCTACAATTTTTGTGATTGGTTTGCCCGGTAACATATTGGTAATCTTAACGATCATTAGAGTAAAGCGCTTACGAAATGTAAGAAATGGGTTTATTGCAAACTTAGCAGTAGGTGATTTAATAAATATTCTTTGGTGTTTACCAACTTCACTTGTTTCACTTTATGTGCCGTGGCCTTATGGAAGGTTTGTTTGCAAGTATATTTTTCCGATTTCTGATGTCGTTATTGCAAATACAATTTTTACTATGATGCAAATCACCATAGATCGTTATCGAGCCATTTGTTATCCATTTTCCAGAAAAGTTTCCTTTAAAACTACTTTGTATATAATCACTGTGACGTGGATTTTTTCTTATCTTTGTTTTGGACTTCCATTAGTTGGATCTTTTGAAATTTCGTCTGGGTATTGGGTCAAAAAAAGTTGCAATTTGAATTTGAAAAATGCAGAAAAAATTGCTCATCGGATTCTACTTTTTGTGATTTTGTTCATTCTTCCATTTATAGTGGTATTATTTTGTATATTGCACATGCGCCGTGGTTTGAGAGATATGTTACAAATGACAAATGGTTCGTTAGGTAAAATGCAGTTGTTTTATCGAAC
>evgR001894c0g1_i01_Hydra
TCACTTTGCTGATAATATCTTCAAGGCTGCCCAAGAAAGAGGAGCCAAGACCAAGAGTGAACACGATGATGAACAAAGAAGAAATAAGCCAACATTTGAAGGAAGTGGAAGAAGATTAGGTAATACTGAACAATCCAGCTCACTTATCCCATCTGAACAAAAGAGAAAGGAAAAGGAAGTGACAATTACATTCTGGCATGATGGTTTCACTGTTGACGATGGACCATTGAGAGGATATGATGATCCACAAAATCAACAATTTATGGATGCTATCAACAAGGGATTTGCTCCAAGAGAATTGGCTGAACCAGGTGTTGACATTGCTGTAAATTTAATCAACAGGAAAACTGACAAGTACACTGAACAACCTAAAAATTTCAAGGCCTTTGTTGGCTCAGGTAGATCTTTGGGAGCTCAATCTAGCTCTTCTG
>evgR001904c0g1_i01_Hydra
GGCATATGGCGTACCTACAATTATAATGGTATCAACATATTTCCTAATTATACGTGAACTTTGGAAATCCAATGCTCAAATTAATCCCAACGACAGTAATTCACCTCGAACTCATTTTTTATTGACTATTAAACTTGTAAAGTTAATTGCTACTTTCGTCATATGTTGGATACCTTTTTTTGTTTGTTTTATGTTGCAAATTAAAACTGTAAACACTGCGTTAATTATTGCAACTAATTGGACAAAGTTATTGGCTTATTGTCACTGCTTTCTTGATCCTATTCTATATTCTATTTCGCACCATGAAATCAAATATGAAATTGGAAGAACTATTTTATCTGTAACGGGAACCGATGAACATTTAAAAAAAAAA
>evgR001915c0g1_i01_Hydra
AATTCTTTTTTGAGTATACAAGGCAAAAAGGTTGCTGCATTGAATAATTCTCTCGAGTTTTTTATTGCTCATAAAAATTATAACACATGGTATAAAAAAGGTCTAACTCTATACCTTATGCCAATCGTTTTTTCAAACCAAGTTTCGGAAAACCAAGCATACAACTCATACGAAGAGGTACTTGAAGAAGTAGAGTCAAATAATGTTGAATATGGAGTTATAAACATCGATGTCTTACTAAATATGGACTATAAAACAAAATATAAAAATGTTGTTCTTGTGAAGTTACTAGACACCGCTTCACCGGTCATACTAGCTTTTGGTAATGAAACCAACTTGATGGCAAATCTATATCGATTCAATATTGACCAAAGCGATACTGTTTTGGCCTGTTTAAAAAATTTAAATTTCAAAGATATTTTACAAAATGTACAAGAGCTGTTTAAAAAAATTCCAAACATAGAAACAGAATCTTCACAAACCCTCGATGACTTTATGAAAAC
>evgR001926c0g1_i01_Hydra
TAAACTTTAAAATTAAATATAAAAGTAAATTAAAATGTTTTAGTTTTCATTGAGTAAAAACTTTTAAAATGATAGTAAACATTCATTCGGTTGATGAAAGTAGAAATTTTATGAAGTTTAATAACCACATCGTTAATGGGTACAGAGTTAGTTTTTCAAAAATTCAATGCTTAAAAAGTGTATTTATGATAACAAATGAAACTATCAATATATGGACTCACTTGCTTGGTTCATTATATTTTTTTTACACAACAGTTAATATTAACGTTTCTGTTTTACCAAGTTTCTCTGGCTCAACAACAATCGACTATTTTATCATGACAGCTTTCTGTTTGTCCTATTCTTTGTGTTTAATGCTTTCCACACTTTACCATGTGTTTAATTGTCACTCAGAAAAATATTACATCGTGTGGTTAAATAATGATCGTCTGGGTATTACGCTAGGATTATTAGGCAGCTACATTCCTTCAATTTACTATGGATTTTACCATGAATATTTGCTCCAAGTTTTTTACACAAGCTCTGTACTATTGCTAATTGTGTTTGTTATTATATACCAGCTAACCCGAACTCGATATAGTCTACACGATAGTGTTTTAGTAATTTTTTATATAGTAGTGGCAATATTTGGTATTGTCCCAACAATCCATTTTGTATTGCTGCATGGATTTATGAATCCAATTGTTTTACAATTTCTCCCTAGAATTTGTATTATGTATCTTTTAATTCTGACTGGTTATTTTTTTTATCAAAGCAAATTACCAGAGTGTTTAATTATAGGGCTATTTGATTATGTAGGCGCCAGTCATCAGATCTGGCATATATTTGTGTTTCTCTCGCTGCTTTGGTGGTATAACACATCCGTCACTCTCATTCGCTTGCGGTTGGAATCCAAAATTGAATAAGTTTTTTAATAATTGAAATTGTTTCTTTTTTATTATAAATAAATAAATTTTTACAGTTTGTTACACATAGAAATTGTACATTTGATAATTATTATTAATTGTTATTTTTTAAATAATCAGTATTTCAACTATATATGTAAAAATATATTCAAATACAAAAT
>evgR001927c0g1_i01_Hydra
ATTGTTTATGACCATTTCTTCATTTTTACTAATAAAGACAAAGCTAATATTGGAACTCCTCGAGCAAAAATCTAAATTTCAATTGTTTGCTTCACAAATGTTGATAGTTGCCTTTTTATTGCTCGTGCAAATATGTACAGCAGCAACACATTTAATCATTGATTCAGGACAAGCTCCTATTGCAAATCAGTCAGTTAATAACGATTCTTTATTAGAAAAATTTTGCAATGTAGAATTGACTCCAGCAAAACTTGTTTCTATTTTATTTCCAATCATTTTACTCACAATCTCGACAATTTTTGCTTTTCGTGACCGAAATAGTAAACATACATTTTACGAGCCTAAATTTTTATGCTTTTCCTGCGCTTCTTTGAGCATCATAATGGCAGCTTTTTTATCGAC
>evgR001944c0g1_i01_Hydra
CTTTACAGTAGTTGCAACGACATTTGGTATTGCCAGCGCTTTAGGGTATTCATTACCAGCATATGGACTAATTCCACTTACTACATGGTTTGGGTATTACGGAATTTGGGTACTATTCGCACCAGCAATCATTGGCTTTATATGGGCATTGAGTTATTTACTGAAGCTAGAGAAGTCAAGCGGCGCTTACGATAGTTATCCAGACGAACCAAAAATTAAAGACACTGCCTTAGAAGAAGGTGATTTTAAATATGAGCTGGATGGCGAATATGAACAATTTAGCAGCAAATGCGAATATAGCGTAGACCTGCTGAATAAACTGGAGGCACTAAGTAAAGAGCAAGATATAAAGCTAAACATGAAAGTGATAGAAAAGGCAATAACCTTTACTAAAAAGTGGCATACCAAACAGATGCGAAAAACAGGGGAGCATCCATTTTATTGGCATCCTCTTAGAGTTGCTGAAATGGTTGCTACACATTATTGCAAAACGGAT
>evgR001947c0g1_i01_Hydra
TAAAAATCAGCTCGGAGAACAGTGGAGATATTAAAAAAAGTGTTTTGAACGCGAAAACAAGTCTGTCATAAGTTGTTGTTAAAAGTGTGCAATGCAGTACAAATACATCATCAACCATGCGTTGCTATTTATGCAAAGTCGCTTCGATAGATTTAAACAAACTTTCAAAAATATTGAAACTCATAATAGATTTCAAAAACATATAGTTTGGATTATCAATTTTACATGCCAGAATCCAATCTTTCGAAACTTTACTGGACATTTCGTACAAGATAACTTTAGAAAAATGCCAAGCGAGAACACCAACTGAAAAAAACATTGTTAAAGAACGAAAAGCAAAAATTCAAGAACAATTTAAAAATGAGCTCGGATTGATTGTCCATGTACCAAAACCATATTATGGGAACAGCAATAATGGGAACTCCAGTAGAAAATTTTTCAGTAATCCTGAAATATCCGCAAATATCACCGGAATCGACAAAAAAATGATAGATAGGTTTGCTATAATATAGAAGTCATGTCAAGTGAGCACAAAATTGACATAAACAAATTTCGTATTTATTGTTTAGATACCAAATATATTACAAATACAAATACAAATACAAATATTTACATTGAACTCTATTCGTGGTATCCTTTGTCAACCACTGTACATAAAATACTTATGCACGGACCTACAGTCATAGAACATGCAATCTTACCTATGGGAGCCTTGTCTGAAGAAGCAGCAGAGGCCAGAAATAAAAATTCCAGACAATATAGGGAACGTTACAGCAGAAAATTAAGCAGAGTTGCCTGTAATATAGATGTCATTAACAGACTTTTGCTAACATATCCATATCTGAGTAGTATAAGGCCCAAAGCCTCGAAAAAAAGAAAATCTTATAAACCTGAAACTAAAGAAATGGTATAAAATGGCCGAATGAAGGTATTACTGCTAATAAAAATGACGATGACAATGTCGACGAATCAGATGAAGATGAGTGGATTGCGTCATTAGATTGAACTTTAACATTTAAATTTATTTAAAATAATTTTGTAGAATTGAAAATAAATAACTGAAATAACATTTTATAGACTACCAGTAACCCTAATTGCATAATTAAATGCATTATAAGCATGCTTTGTTTTTTTTCGACATTGAAATGATT
>evgR001952c0g1_i01_Hydra
GTTTATTGTTTTAGTATGGTTTATTATTAACAATATTTTCCATACACAAATAAAAATAAAGATGCAATTTGGCTCTCTTATTGATTACAACATATTTTCATCCAGCTCAGTAAAAGAATTTCTTAGTCCATTGATAAAGAAAGGAAAGCGAAAATATTTTGGGTTATTGGAGTCACCATTAAATTATGGTGCAGCTGAAAAATTATATGCCACTGAGCTTCAGTATAAAATTTTCGTTTGTGGTAATGGGGCTATTGGTAAAACGAGTTCAATACTAAAACTTTCAGGGCAAAAGATTCCAGATAATGTACCTGAAACACTTGGCATACAAACAACAATTATTTTTTGGCCTGCTCGAATACTTGACACCAATCAATATGTTTTGTTTAAGCTTATATTTTTTGATACAAGTGAACAAACTTTAAGCACATACAATCATGTTCTTCCAAGTTGTACTGATAATATTGATTGTATTGTATATATGTTTTCTTTCTCAAGCTATACTACATGGGAAGATATACCTAAGTTAATTTCCAGAGTAGAAGTTGGTGAGGATGTACTTAAGGTATGCACAGGAGTACAAAATGCAAATCTTTTTTCGAAAAACATTGAAGTAACAAATAAAATGATTGAAGACTTTGAGCAAGTTTGGAGATTTCCTGTTTTAGCTATTAATAATGAAAATAAAGAAAACAGCACTATTTTTGAATTATTTGAAGAAATAAGTATATTCATGAACAAACTATGTGAGCTATTATGGTACAGAGATCAAGTTAGAGCCAATTTGATTCCTAAGAATCAAGTGAACTTTTGTTTTAAAAATAACACAAATATCTCTGATAATCAGAGTTATTCTGATAAAGCTTTTTGTTGAAATTAATAAAATTAAATTAGTAAATCCTTTATTTTTCCTGCAAATATAGTGATGTATATATTAATTTTATAATTATAATACATATATTTATTGTTAC
>evgR001953c0g1_i01_Hydra
CTTCAAATGCCAGCTGAAAACGTTGAAACTGTGGAACAAACTGTCGTCGATGAAACCATCGATAACCCAGAAGTCATCAAGAAATACAAACTTGCTGCCGAAATTGCTAATGAAACCATGAAGCACATTCAAGGTTTGATGAAGCCTGGTGTCAAGGTTATTGAATTGTGTTCTGCTGGTGATGCTTTCATGGAAGAAAAGATTAAACACGCTTATAAGAAGTCAAAGGGTTTGAAGAAGGGTATTGCTTTCCCAACTTGCGTTAACGTTAACGAAATTGTTTGCCACTTTTCTCCACTCGAAAATACACCAGAAGCTGCTGCTACATTGAAGGAAAATGATGTTGTTAGAGTTGATTTGGGTGTTCAAATTGATGGATACATTTCCAATATTGCTCAAACTTATATTTTGACACCAAACGTCGTCACCGGAAGAGAAGCTGACTGTCTTGCTGCTGTCCAACAAGGTATGGAAGTTGCTCAACGTTTGATGAAGCCAGGTAAGACCAACACTGAACTCATTCAAGCCCTCCAAAAGGTTGCTCAAACCTTCAACGTTAAATGGGTTAACGGTGTTTTGTCACACGAAATCAAGAGAGATGTTGTTGACGGAAAGAACACTATTTTGTTGCACGAAGATGCTGACCAAACTGTTGATGAATTCAAGTTTGAAACTAACCAAGTTTTCTGTTTGGATTTGGTTGCTACAACTGGTGATGAAGGAAAGTTGCGTGAAGGTACTTCTAGAACTACTGTCTATAAGAGAGAACCATCCGTTCTTGTTGATTTGAAGGTTAACGCTTCTCGTAAGATTTATGAAGAAATTAAAGAAAAATTCGGTGCTGTTCCATTCACAGTTAAGCACTTAGATCCTAAATTGGGTAGAATGGGTGTTTTGGAATTGTTAGGTGCTAGAATGATTGATCCATATCCAGTTTTGGCTGCCAAGAAGGGTGAATTTGTTGCTCAACAAAAGTCAACAATCCTCATTGCTAAGAAGCAAGTCCAAAAGATCACTGGTTTGACAACCCAATCTTTCCAATCTGAAAAGAGCATTCAAGATGAACAAATCCTCTCTATCCTCAAGTCTGATTTGAAGATTGTTCCAGAAGCCAAGATGGACGAAACCGATT
>evgR001972c0g1_i01_Hydra
AGAGCAAACAATAGAAACACTGGAAACTGAAAACGAGTGGTTGCTGAGCATAAAACATAAAGTCGTCACAGAACTTACAAACTTATTATCTTGCAAAGATTCAACAACGTTTCCAAGAGATGATTACTGTGACACTCTAATGCTCTTGGGTGTAGTTCCCCCACGTAGGGCCCACTTTCTCAAACCAGGAGCAATGCATCAGGCTCATTGGATGGCCAACAACATTTATGCTAGAAAAATGTATATGTTTTGCAAACAGATGCAGTATGATGATGACATGGTTACTAAACTCATGCAAATGAATGGATTCTTGGCTCATTTCTACACTCCTGCGTGGATGAAAGCATCATGTGGAGCAGATGCACCTATAAACAACCTCCAGTTTATTCATGACATGATTGATTTTAGAGTTGTTGACAAAGATATTGCTGACATTGTGATTAACAAGTTCCGTAATCATCATTGGTATTTATCTGAAGAAGTCATACCATTTGCCTTGTTTAGTAAACATCCTCTGATGACACAAGAAATAAAAAAAGAAATGGCAGATCAATTGCTTTTGACTCCAATACCAGAAAACTTCGGCCTTGGAAAGCCAGTCTTCAAATTGTCAAATTGCCAAAGCCAGTCAAATTGTTTGTGATACAACTTTGACAAGCTTGATTGGCCCTGAATCTCATTCGTTGTTCCACATTTTGAAAGTGAGCACTGACTGGCTTTCCAAAAATTT
>evgR001976c0g2_i01_Hydra
TAAAACTAATCTTTTATTGTCTAAATAAGATAAAATTAAGGGAAAAGATGAAGTCGCAAATTTTTCATATCCTTATTGGAGCTGGGTTGTTTATAATCATCGAAGGATTAAAAAATATCGACAGCAACGGAATACCTTTGAAATACGGTTGCCATTTGGATGAAAACCATTGCATTAAGATTATTAATAAAAAGAAGGAGTGGTGTTACTCAAATGAAAACGGATTAGACATTAAAGTGCCTTGCAAAAGCAATGACGACTGCATAAACTCAATTGAATGCGTAACCTATCCAGAAAAATCGGTAAACCTTCTTTTTATCGATCAACCTTCAACGTCAGATGTTCCTCCGTCGGTTTCCGGATCTCCTCCGTCATTAGAAATTAATGTCACAATCGATTCAAATCAAGCAAACAAAAGACCTGTATCTCTTCTTTCTCATTATTCGTATGACACCGAATCTGGAGTTGGACCTCAAAACTGGTACAAAGCATTTCGTAAATGCTTAAGTAATATTAATAAAAATCAATCTCCAATAGACATTAAAACCTATGAGGCTAGAAGAATGGAAGATTGGAGTCCTGTCATGGTCATTTTCCCGCCAACCTCCACGCCTTTTAAAGATGCTGTTTTAGAAAACAATGGGATTGCTCTAAAACTGTCAATTTTAAATGACCCACCAATTAAATTAAAGGCTGCTGGTCTTAAAAATGACTATCTTTTACAAGAGGTGTATTTTCACTTTGGATGCGAAGCAGATAGAGGATCAGAGCATCAGATTGATGGCAAAAAATATTCATTAGAAGTACAGTTTGTGTTCTGGAATAATGTGGAATATAATTCTTTTAATGATGCCAAACTTTCCGATACCGTAAAACTTCCAACTGGAGAACGAAAGGATATCCAGAATCCTGTTGACAATGGTCTTGCTATTGTTGCAGTTCTATTTGATGAAGATTATAACGTTGATATGAAGAATTTTGATGTCTTAAATAATGCAATAAACGAAATCGGTGACAAACCAAAAGGAAAATCAGTAATTACAGAAAATTTAGGAGAGTTATTACAAGGACTCTTACCAGAGGATATCAAAATTGGTCATCATGATTTTTTTAAATATAAAGGATCTTTAACAATGCCTCCGTGCTCTGAGTCTGTAGATTGGTTTGTTTTGGCTGACTGTTGCAAGCTTAAAGTGCCTAATAAATTTTTACAAACGTTACAAAAACTTCGAGGCAATCCAAGTAATCGATTTGCCGAACTATGTGATAACTTTAGACCAATCCAGAAGAGAAATTCTCGGTTTAGAACGGATATTTTATGGTAACATTAAATAACTAGAAATAAAATCAAAAAAAGAATTGATAGTAAAGTTGTACTTAAAAAAGATGTTGTATTTATCTACTTGTATGTATTTAGCAATAAATGTTACATTTTTTGAAAAAAAAAAAAA
>evgR001979c0g1_i01_Hydra
ACCACAAATCATATCAACTAAATTGCAACAATTAAAATATAAGAAGCAACCAAAAGATAGTTTTACTCAAAAGTTAATAGAACCAACATTAAAAAAGATATAAAGGAATGATCTGTTGGAGAATAAAGTTGCATCATTTATCCAATTTAACAATTGTAGGGATCCTTTTTTGTATGGCAACAGTTGTAGCTGCAGTCAGTAACTTGTTTGTATTGATCATTATAGTTCGTATGAAAAAAATATCTACATCTTATCGTATATTGATTTCACTTGCATCTGCTGACCTTCTTGTTGGGCTAATATTAGGTCCAATAACTATAGCACAAGTTTTTGATGTCGTACTGTTAGATAATTGTTTAATACATTCAATTCGAATTTCTTTTCTAATTTTGCTGGTTGGTTCTTCATTATCTAGTTTAGCATTAGTAGCATACGATAGATATCTGCTTCTGACAAAGC
>evgR001986c0g1_i01_Hydra
AACTGGTTATTTTGACGATATCATGTATCTTCAATTTGGAAGTGTTAATGATGTTACAAACAACTGGAATTCCTTATACATAAGATATTGTCAAGATAATTCACCAACTGGAATTACTAAACATACTGCAATTAATTGTAACTGCAAAGGAAGGTCCTATTATACATTTAATTATCCCATTCAACAAAGCTTTTTGTATGGGGTTATTTATGAAGAATTTGTAATAGCATTTGATATGTACAAAATTGATGAAAGTGAAAGAAATATTTTGAGTTTTTTTGAAAACGGTGACCTCTGTGAAGATTTGCCGCAAGTTAGTTATTTT
>evgR001989c0g1_i01_Hydra
AAACAATCAATTGCCACCATTCTATTGATGGCTTCCTTGATGGTCGTAGCCTGCTTTTTGTTGGTTGGTTTTGGAGACGCTCAAGTGAGTTCTGCCGTTGAAACTGCTTTGGAAAAGACTGATAGTGGAATTAACAAGTTACCTGCATCTGCAACCACCAAGGATCAACTTTCTGAACTTCATACTTTTATTCTCTCTCCAATTGCAAAGAATGTTGCAAATAAGATTGAAAAAGTAGCCAAGGAACACCCAAACGAAGTCCAACAAATCAAAAATGATGTCAATGCTTTGAGAGGAAAGTTTGAGAATAAAGTCAAGGCTGAGGCACAAAAACGTAAAGATATCAAGAAGTTCATGAAAGAAAAGGAAGCTGAATTGCTCCAAAAGCTCAGAC
>evgR002008c0g1_i01_Hydra
GTTGTACGATTGTGGGATATGGCTACTGGTGATTTAATTGAAGCTTTTAGTGGTAATGGTGGTCATGATGACTCTGTATATAGTGTTGCTTTTTCTCCTGATGGTAAAACACTTGCTTCTGGTTCTTTGGATAGAACCTTAAAGATCTGGGATATCAAATCTGCTTCATGTATTGCTTCACTTTCTGGTCACAGAGATTTTGTTCTCTCTGTTGCTTATTCTCCTGATGGTAAATGGTTGGTGAGTGGTTCAAAGGATAGAAGTGTTCAATTCTGGGATCCTCGTAGTAATGTTTTACATTTGATGCTCCAAGGTCATAAGAATTCTGTAATTAGTGTTTCTTTGAATCCAAAACGTCCACTTTTTGCAACTGGTAGTGGTGATTTCCGAGCAAGAGTTTGGAGG
>evgR002012c0g1_i01_Hydra
ATATCCACATCCACCACAATCAGGCAGTGTTCCTCCTCCAGGTTATGCTTATCCACCACAACCAGGTTATTCCTATCCAGCCCATTCTGAACAATATCCATATCCTTACCCACCTACTTCAATGGTTCAACATCCTTATCCTCACCAAATGACTCCTTATCCTCCACAACCAGTTCAAGTTCCAAAACCACAACAATCAGTAACTCCTGTCATTATTTCGACATCTGCTGCTACTGAATCTCAACCTCTTTCTGGAACACCTTGCAGAACTGTCCCAAGTGGCGAACAAACACCAACAACACCTGTTGGTTCTCCACAAATGAAGATGGTCTACCAAAGGGAAACCAAGGTTATCCATCCAGTTAGATGTTCAAAGGTTAGTCCAACTGAAACCACTTTTGAAATTGCTACCAAGATCAAGAGAGAAAGAACTGACGAAGTTGAAACACCAACCAAGAAGATGATTGTTCCTGGGTGTGCAACAGCTTCAATCATGGTGACACCAACAACAGTTCAAAACGGAGGTATGGTAACACCAATCAAAGTAGCTGACAAATAATTTATAAAAAACCAAC
>evgR002022c0g1_i01_Hydra
AATGTAGGAATTCCTTTGGGAAAGGTGAATTTAGACTCATGTAGCCAAACATTATTGGCTCTTAATGAAAGTTACAATCAATGGTTTAGTTGCTATGCGAGAGTAGAAAGTGGAGTAGGAATGGTTTTTGAATGGGATTTCAGTGAAGAAAAAAATGTTGTTTATAAAGTTGCCTCATCCCAGATTTGCCAGAGCTCACCTTGTTTTTACAATTGTGGAAATAATACACTTAGCATATTGGCGATGATATCTCCGATTTTATCAATTGCTGGCGTGTTTTTGTTTTCTCAAACAATTTTTTATTACGATTGTTACTTGATTGGTATTGAGTTATATGCAAATAAGAATAGTTCATTGATTTTACAGATATATGAAAAGAACTCCCAGGTTTATGTTGCTACACAAAGCTTCAATTTAAGCTTAACTCAAGGTTATAATGTTATAAAGATTCAAAGTCAAATAGTTGTTTTAAAAGGCTCTTTTATTGGTTTTTGGACGTCTGACATCAAAGCTCTTCAACTAGTTAATTCTGAGAGTGATTCAATTGAATTTTATAATGCGAGTGCTTATGACACTCTATTTACAAGAACTTATAAATTTGAAAATGTTACCTTTCAAGCAAGAGTTTTTGCTTCTGCTTTATCATACGTTTATGTTGATTACCAATTCAAACTAGCGGGCTATCATACTATATCATTTAATGTGTCGGACATGTTTGGAAATTCAAAGGTTTCAAATCAATTGGTTGTGGCTGTCATATCTCATAATGTTTCAATACTGGTTGACAACAGTATAAAGTATGCTGTTGCTACAAAAGAATATTCT
>evgR002040c0g1_i01_Hydra
TTTTTTTTTTTTTTATTGTTTTAAAAACAACATTTTTGTAAATGCTTTATTACGTTTTTAACTTTTAATATTTTATAAAAAAATGTTCGAAATACACAAACAAATAATGGCTTAGAATTGGTAGTACCTTCGCCGAATTTACAAACAGTGAAATGATTGAACCTTCGCAAGTAGACGTTTTTGTTTTACCAAGACAACAAAAGAAAGTATTACGTACAATATTAGCAGTTTTAGTTGCATCAGTATTATATGTACCTTTTGGCAATGGTTTGAGATTTGCAAACGAAAGTGACGATCCAGGAATTCAATATTCACGATTTTCTAGTGCATTTATAGGCAGTTTGCTTTCTGGAATTTTTATCGACAAGATTGGAAGAAAATTTACTATTATTATGGCAATAATATTTTATCTTCTTGGTTATATATTTGCGCTGCTTAGTTGGCCAACATTAAATAGTTCTAAACAAATGTCTACAATTTGCAGTTTTGTTGGAGGCATTTACTATGGAGTTGGCGTTGGAGTGACTTCTTTGGTGGTCCCCATATATATTGCTGAGATATCATCTACATGTTTACGCGGACCAATGGGAGTAACATGCAACAACTCTTTGCTATTTGGTGCATTTTTACTGTTATTTGTTGAGCTCAAACTTTCAAACGATTTATATTTTAGTAATATTATTGGAATTATAATAATTGTATTAAGCTTTTTAATGATTCTTATGCCAGAAACACCAAGATGGCTTTTAGCGCAAAACCGAAGAGATGAAGCTCTTAAAAGCTTATTATGGCTTCGTGGAAAACTACCAGATGCAGAAGATGAATGCAATGACATTCAAATAAGTGTAGAATATCAGCAAGTCGCATCTGTAAACGATTATCGCTCACTGGGGTTGTTTAGACCACTTTTTATAGGAAGTTATTTGTGTTTTATTCAGCAATTTATTTATCATCAATACTTTTTTAATCTTCTAAATTTTTTAAAATCTCAAAACAAAGTACTTGTTTTGCCTATTTGTTTGCTGTTGCAGACCCTACTTGCATTACTTGGATGCATCTTTGTGCATAAATTCCGTCGAAGACATCTTCTTATGTCTGGAAGTTGTTTATTGTTTTTGTATAGCATTGTTATTGCCATTTTTTATCAGGTAAAGCAAGATTTTAATGAAAGAGTTATTTCTATATACACTACAGTATTTTATGGTATTGTTTTCACTTTATCATGGGGTCCGTTGCCTTGGATAATTTTTTCGGAAATATTTCCCCCACGCGCTAGAGGATTTTTTGGTAGCATTGCTATATCTGCCTATTGGTTGTTGAATATCGCAAGGCAGTTTTTCTCAAATTGGCTGATAGAAAATGAAAAGTTTTCATTTTGGCTCTTATCTGGCATATATTTAATAAGTATTCCGTTTATTTACTTTATTGTACCTGAAACGAAAGGCAAAACGTTAGAAGAAATTGAACATTATTATGTTATGTACCGAACGTTCCGTAATTATTTGTTTTAAGTTATTATTAGTGTTTTCCACTCACTTAAATCGACTAAAAGTCTAAATTTGAAAAACTAGTCAAAATTTGAAATTAGTGGATTTCAAAAAATTTAATAGTAAATTTAATCGACTTTGTATTTTTTATTAATTGACCTAATGTCGATTTAGTCGGAC
>evgR002061c0g1_i01_Hydra
CTTGAGTATTTGTGGTGTTGAAGGTGAAGAAGCCGAAAAGATTATCTATGCAAACTGGCTCCTCATGGTTAGAGCTGGTCTATTGGGTCTCCAATTCTACAATCCTGAGACCAAGACCTTCTCACAAGCTCACATGCAAGCTAGATACAGCATTCTCAGAGTTTTACTCGAAGCTGGTTTGGTTAAGATCAACAAGTTGGAGAATGATTTACAAATTGTTTTGGATGGTAGCAAGATTGAAACTGTTGGTAAGGAAGCTATTGGAAAGTACTTGCTTCATATCAATGTTTCTAAGGCAACTGCTGACAAGGTTGGTGCAACTGAACTTTTTGGCAAGTATACAACTGTTGAGGATGAATTTGTCCAAATGAGAAAGATTGTAATGGAAAAGAAGCAACCAAGAAGAGTCTTTGCTCAACCTCACACTGTTCTCAACGAAGAAGGTAAG
>evgR002081c0g1_i01_Hydra
TATCGACGATCACAAACTCAGTATTATCGCCAACTAGCATATGAAAAAATTCGAATGAGCAAACAACAAAAATTAAATAGTCCTTGTTATGATGAAAATGAGCCCGAGTTGAGCAAAGCTGCTCATAATGTTCTTGAAAGACAGAGAAGAAATGAACTGAAATTACGATTTAATATTTTGAGAGACGAAATTCCAGATTTAGCAATGAACGATAAAGCGCCAAAAATACAAATTCTAAAAAGAGGCCGAGAAATGCTGAAGGACTTAAAAGCGCAAGAGCAAAAACTGATTGCTGACCATGAACTAGAAAAGCAACGCCAAATAATTTTATTAAATCGCATCAAACATTTGCAGTTGGGACTAATATAAATATTAGGCGGGAAAATTATAAATAATCGGG
>evgR002086c0g1_i01_Hydra
TAATCAATCAAACTCTACAGACGACTTGATGTGGCAAGCATTAATAACTGATATGACAAACAATAAAAATATTGGATCAATATGTGAAAATAACTCCCCTTGTGGTCCGTTATTTTGCAGGGATGTATGTTTAAACATTAACAACGGTTTAGTGCAGAAAAACGCTTGCTCTGGAACAACGGATATAACCAAAACTGCAATAACTGCTATTTCATCAGTGTGGGGCCCAACTTTCTTAGCAAGTAATGCGATTGATGGTAAACTATCAACTAGTGCAGTAACAGATGATATCTCTGGTTTACCCTGGTTTAAACTTGATTTAATTTTCATATACCAATTAACTCAAATTGTTGTCTACAATCGGGATTATTTACCGGAAAGAATGATTGGTAATAAACTACTCATAGGTATAACTGACAATGCGGCTGGTTTACATGTCATTGCCACGCTAAAGATTGATGCACAACAAACTTTCATAGGGTTGTATATTACCAGATACATTTCAATTACTAAAGTTCCTAAGAGTAATGGAGATATATTACAGATAGCAGAAATTAATGTTTTTGTATGATTTCAACATTATATACAATATTTGCTTTAATACACCTAAATGTTTCCTTAATAAGTGACGGGTAAGCCGGAATGATAAAATAGGACTCTGGGGGAAGG
>evgR002088c0g1_i01_Hydra
TACAATAACCTAATCACAAAAGAGCAGCATGGTTTTATTCGTAAACGCAGTACCTGTACAAATATTCTAGAAAGTCTTCATGACTGGACTTTAAATCTTCAGCACCACTTTCCTACAGATATTATTTACTTTGATTTTAAGAAAGCTTTCGATTCAGTTTCCAATCACAAGTTACTGATAAAATTACCCGCTTATGGAATAGTTGGCAATCTTCTGAATTGGTTTTTGCACAAGAGATTACAGGTAGTAAGTTTAAACAATGTTACATCCCACACTATATTAGTAACAAGTGGTGTTCCACAGGGGAACGTTCTAG
>evgR002115c0g1_i01_Hydra
TGTAGCTCAAACACCAACAAATGACACATTTAAGGTAAACTTTTGGGATATTGGAGGTCAAAAATCGATTAGAAGCTATTGGAGAAATTACTTTGAAAATACAGATGGTTTGATTTGGGTGATTGATAGTGCAGATACCGACAGATTAGAAGATTGTAAGAGAGAACTTAATCTGTTATTGGGAGAAGAAAAGTTGGCAGGTGCCAGTCTATTGATTCTGGCCAACAAGTCCGATTTAGATAACGCCCTTAGTGTAAATGATATTGCTCAATTCCTTGGCTTGGAACAATTATCTCAATCAACAGAAACAACAATCATTGCATCAGGC
>evgR002137c0g1_i02_Hydra
CCTAAGACATTCAGTAAAGAATCATTTTTTGCTGAGTATGCAATATTTTTACCCAATCTGGTTATTACTATTGGCTTTGTAATTGGAATTGTTTGGGGGTTGTTTGTTATTCCTAAGGGTATACGTGCTCCCAAACATGAGAAGATTTGTCTAGTTACAGAGGAAAAGTCAGAGCTTGATGATGTGAGAGAAAGACACGACTATTTTATGAATCTTTCTCTAACAGTAGATGATCACAATACATCCGAAACATCTTCATTGCTTATTAAAAGTAAAAATACAGAGTCATTGTTTTGCAGATTTGTTTATATGTTGAAGTATTCATCTATTGGTAGAGTGTTAAGATCAAAAGTAAGCTTGTCATGTGTCATTCTTTATGGCGTGTACGGAATTATTGGCATTGGATTTAGAGAAATTTCACCTGTATTTTTAGCAACTTCTATAAAATATGGTGGAGATGGAATGACAGTATTTGACATCAGCATTTTAATGTTAATATATGATGTTATCCTTGTTGTTGTACAGCTTGGTGCTTCAAAGTTGCAATTTTGGTTTGGAGCCAAAAAGACATTTATTGGATGTATTCTGGTATTTGCTTTTATGACTCCCCTCTTACCACTTTCTGCATTAATTAAAAACAGTGCATTGCGATGGATCTTTCTAATGATTGTACAAGTTTCTGTTAATGCAGCAAATAATGTATGTTTCATCTGTATAAATATTTTTTTGGCTAACAGTGTTGGACCTGATCTTGTTGGTACGGTCAATGGTTTGGGAATGTCTGTGTCTAGTGTTGGGCGGGCACTTGGACCGATGATCTTTGGATTTTCCTACAGTTGGTCATTGTCAAATACTGAGTATCACAGACTTGGATTTCCATTTAATCAATATTTTGCGTTTTTTCTAATATCCATTTTCTGTTTTCTAAACCTTGTTTACGTTTACTTGCTTATTCCAACTTCGTTGAATAAAAGAAGCATACAACAAGATAAAACTGAAATTGTTATTAGGC
>evgR002159c0g2_i01_Hydra
GCCTTTGACAAAGTTCCACATAAATTTCTTATTTCTAAACTTAAAGCTTATGATATAAATGGTTCAATACTATATTGGATAACAAACTTTTTGGAAAACCGTAGACAAAGAGTTGTTATAAACGGTAATTATTCCGACTGGGTGTCTGTTAAAAGTGGAGTTCCCCAAGGCTCTGTCCTTTCAGCGTTACTTTTTATTATATATGTCAACGATATCCCTGAATTAATCAAACCAAAAGCTGCTCTTTTTGCTGATGATACCAAAATCTTTCAATCTATTGAAAGTACTCAATCTTTGAAAAATTACAAAACGACAT
>evgR002160c0g1_i01_Hydra
ATTATTGCTTCATCTTGTACAAATGAAGCTTTTAAATTGGCTTCTTTCTGTACACCATTCTTGGATGATTACATGATGTACAACGGAAGTGAAGGTATTTACACATTCACTTACAAGAATGAAAGAAAGGAAAATTGTTTGCAATGTGGTCCTGCTGGTGTTTCAAAGACAATTAATTGTGCATCAGATATTACTTTGGATGAATTTAGAGATTTGTTGAGAAGTGATAAGTCAATTCAATTTAACAATGCTTCATTGCGTGATTTGACTAATGATCAAACTTTGTACTTGACAAAACCAGCTGCTGTCAGACAAATGACTGAACCAAATTTGAAGAAAAAGCTCAAGGATTTATTCCAAACTGGAGCTGAACTCTATGCTACCGATACTGAAGTTATTGCTGATCGTGGTGTAAACATTGTTGTTCAATTCACCGACTAAAC
>evgR002161c0g1_i01_Hydra
ATTTCTCTCCAAAATTTTCGAAAATAGGGACAACAAAGGCTGATTTCCAGCTGGATGCAAAACAAGACTCTAATAAGCACTTGTTAAATAGTTTTGAAAATATAGACGACAGCTCGGGACAACATGTTTGCAAGACTATAACAGATATGTTGTCCGGACCACAAGCTGTAGAAGAATCTAAGCTTTTAGATACCGAAGCTGGTGTAATGCAAATGTTAAGCAATTTATCAACCTGTTTGTCAGCTACATCAGGTTTGGTGAGTTTTGCAAAAGATAAGACTCAACAGGAAAAAAGTTACTTTGAAG
>evgR002206c0g1_i01_Hydra
TTAGCAACTACCGACCCATTTCTATCTTACCTATTTTTTCAAAAATATTAGAAAGAATTATGTATAATAGAATCTATGATTATTTTCAATGCAATAATCTACTTTATAACAACCAGTTTGGCTTTAAAAAACACAACTCCACGGAGCATGCAATCATTCAATTTGTACGCGAAATTTCAAATTCCTTTGAAAATTCGCAATACACACTAGGTATCTTTATTGACTTATCTAAAGCTTTTGATACAGTTGATCACACTATCTTACTCCATAAGCTAAAATACTATGGTATAAACGATAAAACTCTAAAGTGGTTTGAAAGCTACCTATCAAACCGTAAACAGTTTGTTTCTTGTAATGGTGACTATCATAAAGATTTATTAGATATATCATGCGGTGTTCCTCAAGGCTCTATATTGGGTCCCCTCTTATTCTTAATTTACATTAATGATTTAAATAAAGCTTCAAACCTAATTAGTATTATGTTTGCTGATGATACTAACCTATTCCTTTCTAACACTGATATCTGCAAACTGTTTTGTGATATGAATGACGAACTTAAAAAAATATCTAATTGGTTTAACTATAACAAATTAACTCTTAATGTTAATAAAACAAAATGGATAATTTTCCATCCGCTTCAAAAAAGACGTTATATACCCGAAAATTTGCCTCAAATATTTATTAATCAAGTTGAGATTAAG
>evgR002208c0g1_i01_Hydra
ATGTGAAAAGGATGCCAATTGTCACTCTGGATATTGTGATATTTCTGGTGGTGTCTGTAAAGTTGCTCCTGCTCTTACATGTGATGGTAAGAATACTGATGGAAAGTGTCCAAGTTGTGCCTGCACTTCAGGTGAAAACAGTGCTGGTGTCTGTCTCCACAATGTTGCCACAAATTGCCCAGGTTATCTTTTGGATCTCCAAGTTTGTGTCTACAATAACTTTGTTAACACATTAACTGACCCACTCATTTCAAGTTATTTCTTATTGGCTAGATCCAATGTTGATTCTCCATTCCTTGATACCGATAGCAC
>evgR002210c0g1_i01_Hydra
ATGAAATTGGAACTTTTTTATTATAAAAGAGGTTATTATTGTTTAAAAAAAAAGGCTATTATTACAAAGGTTCAATATAGTGTTTGTATATTTGCGGCTCCTTTGACTATACCCAAGACCGTCTTAAGGGGGCAATCAATAACTGTTGATTTTGTCAAAATAATGAACAGTAGTTGGATGCTCCCTCGTTTAAGACTTTGGAATGGCCCAAGGGGGTGGGCGATTTTCGTGAATTTTTATTTTAAATTCTTGTTAAGGTGCTTTAAGAAGTTCAACCGGTCTTATTACAGAGAACCAGCACATGAAGCATTTAAAAGATTAGCTCTACGTTTCTAACCTTACAAAAAATGTTTTTGTGCTAAGCCGAATCCACTAAAT
>evgR002247c0g1_i01_Hydra
AATTTTTGAACTTAAAAAGCTACCGCATATGAAAAAACTTTTTATTTTTCTTAAACAACAAAGTCGCCATGCTGTATTTGAAGGACTAGGTAAAAGGTTGTCGTGTGAAGTTTTAGCATTGTGTCGATTGTATGCTGTTGTAAGTCGAATAACTAACAAACTCAATGAGCTTATCTATTTTTTATATATCCTTGCATATGATCAAGTGCCTCACACTAATTTTGCAATGTTTTTTATTACCTGTTATTCGATATGGCCATCTCTCTTATTTCAATCAAATCTTATTTCTCAAAATAAAGACAATAAACTTGAATATCACAATGTACAACTTTCACCTATGTCTGCAGCCTTTCAAATATTAGCATTTTATGAAGCTGCTTTGAAAGATGATGCTAACTCTTTAAAAATTCTGGAATATTTGTTTTCAATAAATGTGAGAGTAAC
>evgR002265c0g1_i01_Hydra
AAAACTTGGGTGTTGGAAAGACAGCTCAAATCGAACATTAACTACTCTTGAAGGCATCTCACCATTCACCATTCTTGATGGAAGTTATACAAATCGAATTGATCCTTTTGGTAAATGTTACAAAACTGCATCAGAAAGAGGCTATAGATATTTTGCTTTGCAAAATGGTGGTTATTGTTTAGCTGGAAATGATGAATCCTACAAACAGTTAGGAAGGTCAACTGATTGTGAATCAGGTGGAAAAGGAGGTGTGTGGGCAAATGAAGTCTACAAAGTAAACAATAACTGTTTTGAAGTGCATGGTATGCTAGAATTTAGAACTTTCTTGTATATAAGCTATTGGAGTTTGGATGTACTAGCTGTTAACGCAACTTGGGAATACTTTTTTCCATCTTTTATAATGCTTCAAAATATTAATACATCAGTAGATGTTGATCGTTCAAACATACTTAAATTTAAGACAATCAATTTCCCTGATAATGGAATTATTCAGAGTATTATTGCC
>evgR002312c0g1_i01_Hydra
CATGACAGCAATTGCTCTAGACGACACCAATGCGATCAATGAGGTTTCTGTACCAGTCACCTATGGAACTGCACTCAGAATTGTCCATGGTAATTCTGGTTTTCGTTTACATTCCCACAATGTTAGTATTGACGAGACTGGTAGAGAGGTGGTGTGTTACCAAGCAGTCGATGAAAATGACCTTTGGATTTTCAAAAGTGAAAAGGAGAACATGGATGGAAAGAACATCAAACAAGGAGATATTATTACTCTCCAACACAAGTCAAGTGGTTATTTCTTATGCTCTTTGAAGGGATCTAAAGCACCAAAATCACCAA
>evgR002325c1g1_i01_Hydra
GAGTTGTTTCCATTAGATTATATGCATCTTGTATGTTTAGGCACTGTTCGTAGACTACTAAATTATATAAAAAATGGTCCGTGTGGAAAAATATCGGCATGCCAAATAAGTAAAATATCAACTTTACTATTAACATTTAATACACACATGCCCAGCGAATTTGCTTATCGCCCACGCAGTCTTCAAGATATGGACCACTGGAAAGCAACAGAGTTTGAATATGCTCATGAACTTATCAATTGTTTTGTTTATAACTGCAAATTTATGGGCTTCACTGTTTATAACATTCATAATATGCTGCATTTACCATAATTTGTTGTTAACTACGTTAACAAAATCTGTTAGAAGTTCTTCTAATCCAATTGCTCAGGTGAAAAAGCGACAAGCTGAATTCCAAAATGCTTTCACATCATTATCCAAGAAAACATTTTATTAAGGCCATCAAAGATAAATATTTTATCTGCT
>evgR002379c0g2_i01_Hydra
GTTGATAAACAACTTTAATTGGTACATATAAATAACAATAAAGAAGGAAACAAAAAGCTGATTAAATTAAAAAATGAAATTCAAATTAGGTTATCTGCAGAGATTGCAATATTTCTTCGTATTGGCAACTATGATATCGATTGAGGGAATTCTTTCAACAGAGTGCGTTAATAGTAGGCTATGTCGAGTAGAAACACTAAGTTCGTCGTTAAAAACAAAACCAAGTTATTCGAGCTTAAAACGCTTCTCGTCAACGTTGTTAAACAAAACCGCTCTCGGAAAATCAATTGTAAAAAACGAAGAACAATGCATTAAAAGTTGCTTGATCTCTTTAACCTGTTTCTCAATAAATATAATTACAAACTCAACATCAATTCCAGCTGTTATGGAGTGTCAGTTACTTACACAGCAAGCATACACCAATAAAGTTGATTTAGTACACCAAGAAAACTCTACACACCTAACCGTTTTGAATCTAGGTTGCGAAAAGAATCTCTGCGCAGGCAATGCAACTTGTGCTCCAAATTATGTTGACGATTCATCATCGTGTGTTTGTCCCTCTTCCATTTTTAGCGGAACGTATTGTGAAACAGAAACAAAAGTGAGCTCAGTTTGGTATTCCAGAGCAACTGATGCAACTGATAATATGAATATAGTGACAAGTGATCCAAACTTCAAACACGTAATACAAAGATCAAATTGTTTACCAAATTTCATTTATAGTGCACAAGAGGGCATAAGAGCTCACGTGTTTGCTTACTTTATGGTTCCTGATACTGGATTGTTCTACTTTCAATTATATTGCAGTTCTGAATGCAGATTATATATTTCTACATACAGAAAACAAGATAGGAGAGTAATTTTATGGGGACCTGGAACAAAATCAAAGGATGTTTATATGGTGAAAGAACAAAAAATAGCAATTGAAATAGTAGCAGGTTGCCCTCCAGGTACCACTAATAGTTATACCTTGGGTGTAACTTTACCTAACGGAACAATATATGCAAGCATTCCTGACAGTTTTTTGGTTTCTTTGTTCTCTAATCAAATATTAAAATAACATTTAAATAATAC
>evgR002434c0g1_i01_Hydra
CAAAGTGATGAAAAGGAAAATAAGGAACCAGAACAAGAAATTACCGAATCAGATGAACAAGAAATTAAGATCTTGTCATCCAAGGTTCCAAAGCCATCCGAATTGGCTGGTTATCGTTTGAATGTCAGTGAATTTGAAAAGGATGATGACTCAAACTTCCATATTGATTTTATTGCTGCCACAAGTAACTTGCGTGCTAGAAACTACAAGATCCCAGAAGCTGATAGACACAGAACTAAGGGTATTGCTGGTAAGATTATTCCTGCCATGGTTACCACTACTGCTCTCGTGACTGGTCTTGCTTGTTTGGAATTCTACAAGTTAATGCATGGTGCTCAAAAGATTGCC
>evgR002465c0g1_i01_Hydra
CGCGGTTTATATCATTATTATTTTGGATTCATGAAAACATTTAGCAAAAGTTATACGGCGGCTTTGTCAGTGATAAGTGGTCAACTTGCTTTAAATACAGACATCAATATTGTAAAGGCATCTACGTTTATAATTAATTTGATTCCTTTTTTTGGTAAGGTTTTAGCAACTTCTATGAAGGAAATAATGGAATTTTTGAAATCCGCAGAAATTCGAAATGCTGCCGTTCATTTATCGTCGCTTTCTCCTCGTGCGAATGAATTCGAGGATATGATACAAGATATAATTGTCGAAATAATTTTTGATAATATGGAAAAATTTCTAACAAAG
>evgR002499c0g1_i01_Hydra
CTAATCTTTTATTTTCTAAATAAGATTTAGATATGAATGCTCTTATATTGGTTGGTGGGTATGGGACAAGATTAAGACCACTCACTTTATCAAGACCAAAGCCTTTAATTGAATTTTGTAATAAACCAATGCTTTTGCACCAAGTCGAAGCATTAGCAAAGGCTGGTGTTAAGCATGTAATCCTTGCTGTCAGCTATCTTTCAGATATGCTGGAAGAAGAACTTAAGAAGGAGGAAGAAAAGCTTGGAATTAAAATAAGTATGTCACACGAACGTGAACCCTTGGGGACAGCTGGTCCGCTAGCACTTGCTAAACATTGGCTTGAAGAATCAACAGAACCTTTTTTTGTGTTAAATAGTGATATAACATGCGAATACCCATTTGAAGAGATGATTCTTTTTCATAAAAAGCATGGAAAAGAAGGAACATTAGTTGTCACAAAAGTTGATGAACCTTCAAAATATGGTGTTGTTGTGTTTGATCCGGCAACTGGAAAGATTGAAAACTTTGTTGAAAAACCAGCTGAATTTGTATCCAACAAAATTAATGCTGGAATGTATATTTTCAATCCCAGTATACTTAAAAGAATTTTGCCAAAGCCAATGTCAATTGAAAAAGAAGTTTTCCCTTTTATGGCTAAAGATGGTGAATTGTATTGCTTTGAATTAAAAGGTTACTGGATGGATATAGGGCAACCTAAAGATTTTATAACTGGAACATGCTTATATTTAAATGCATTGAAAAAAAATTGTTCAGATGAGTTGTACAAAGGCCCAGGAAATATTGGAAATGTTTTAGTACATTCTACTGCAAAAATTGACGATGATGTTCAGATAGGTCCAAATGTTGTTATTGGCCCTGATGTTATTGTCGAAAAAGGAGCTTGTCTCTCAAAATGTGTAATAATGAAAGGCACTTTGATTAAATCTCACTCATGGATTAATAACTCAATTGTAGGCTGGAAATCCTCTGTAGGAAAGTGGGTTCGTATGGAAGGTGTCTGTGTTTTAGGTGAAGATGTTCATATTCAAGATGAAATTTATTTAAATGGGGCAAAAGTTCTTCCTCATAAATCATTAGCAGCAAGCATTCCAGAGCCAAATATTGTTATGTAGTTTATTAACATTGTTGAATGTTATGTAAATTAAGAATAATTTTTATGATATTTATTTAGGCGTTATTCATAATTTTTGTATAGATTTTGATAATGAAGTTTTATTATGAAAAAAAAAAAAAAA
>evgR002520c0g1_i01_Hydra
GTCACTGTTCGTTCTGCAGTCAATGGTGATATTCACATGTATTTTGAACGTGATTTGGTTTCCACTGGTAAAACCAATTCCAAATATTATTATGATTTCGACAGTACTAGAGCTGATTCTAATTTAATGTTTGCCACTTCACCTGCTGCTGCCATTAATACCTATGATGATTTCTCCAATTCTCAACACACTGCTGCAAAGATTTTGAGATATAATCTTGTTGGTACTTCTGGTAATGAAGATGCTGGACAATTGGCAACTTGTACTTCTGCTGAAATGACTGCTGCCATGCCAGCTTATCGTACTCCAAAGGAAATTGCTCAAGCTTCAACTGTTCCTCCAAAGAGTGGATCTCCG
>evgR002523c0g1_i01_Hydra
TGTAGTGAAAAAAAAGTTTGTATAAACACTAAAGACAATTTAGTTTTAAAAGAACATTGTGACGATGAAACACCTAAATTTTCCTTTACAAAAGAAAGATCGCTTCAACATATAAAAGGTAAAAAATGTGTTGGATGTGTTTCAGATGGTGGTTGGCCAGTTGATGGATGTATTGTTGGTATAGATGATGAATGTGATCAATCAGAGGATCGAAGAGTTATAATCATGAATGCTTTAGATTGTGAGGTACCATTGTTAAAGGCATTACCCGATTCTGCATATTCAGCTAGTAGTACAAATGAAAGTAGTAAAGCTTCAAATGTAGTAAACAGTGATGGTTGGTGTCCCGATGATGCAACTAATACTTGGTTCCTAATTGATTTTGGGCAGAGTGTCAAGATATCAGCTTTGGCAATGGGAAAAACGAAGTTATATACCACTTGGTTTACTTTAGAATATTCGGACGATGGAGATTCGTGGAATAAATATTTAGAAAGTGACGTACTTGAGTTAAAGAAATTGAAAAGTGTCTGCTTTTCTGGTTCATGTAAACAAACATTAACTGAG
>evgR002524c0g1_i01_Hydra
TGATTTTGATATTAACAATCACACAGTAATATTTATAATTGATGGATTAGATGAGTTTAAGTATTTGAATGAATTTTTAAATCCAAGTTTGAGTTGTAACGATCCAATTGTTGATACTTTAGCAGAAATTCTAAAATACAATTATGTAGTAGCTGGTAGAGTTCATGCAATACATCGATTTCAAAATGCATGCAAATGCAGAATATTGAAAAATTGCAAATGCATTACAGAGAATTGCAAGCTTACCATTCAAATAATGGGTTTTAATGAAAATGGAATAAATAATTATATTGATACTAATGTTGTTGGTGAAAATAAAGAAATTGTAAAAACAATTTTAAAAGAATCTTCTATTGCAAAATCCATGGCATCTGTTCCGTTTTATTTATCTTGTATGTGTAAAATTATTAGTGAGTCAAAGCAAAGAGACTTTTTATTCTTAACTATGACTG
>evgR002535c0g1_i02_Hydra
ATCGTTATCAGATAACACATTGAACTCTACCGGTCAACCGATAACAAAATCAAATGGAAATCAATCATCGCTATCAGATAATACAAATAACGAAACCGGTCAACCAATGACAACATCAAACACATCAAATGGAAACTCTTCATCGTTATCAGATAACACAATAAATTCAACCAGTCAACCAATGACAACATCAAATACATCAAATGGATACCCAACATCGTTATCAGATAACACATTGAACTCTACCGGTCAACCGATAACAAAATCAAATGGAAATCAATCATCGCTATCAGATAATACAAATAACGAAACCGGTCAACCAATGACAACATCAAACACATCAAATG
>evgR002554c0g1_i01_Hydra
TGTCCCCACTGGTGCTGGGCCTATGGATTTGAATTCAGCCCTTCAAGAGGTCCTTAAACATGCTCTTATCAATGATGGCCTCACAAGGGGCTTACACGAGGCTGCTAAAGCTCTGGATAAGCGTCAGGCTTTGCTCTGCGTTATTGCTGACAGCTGTGACGAACCACTCTACAAGAAACTGGTTACAGCATTGTGTACAGAGCACGAAATCCCTCTGATCAAGGTTGACAGCAACAAAAAGCTGGGTGAATGGGCTGGACTCTGTAAAATTGATAAAGAAGGAAAAGCCAGGAAAGTGGTTGGATGCTCCTGCGTTGTTGTTAAGGATTGGGGTGAAGAGACACAAGCTACACAATTTCTTCTCGACTACGTCAAGAAGCAGTAAAACCGCTGCTATATTGTATATCTGATACTAGATGTACGATTTTAAGATACAATTTACAAATTTT
>evgR002566c0g2_i01_Hydra
TCCAGGACCAGTTACACCACCAGTTCCAGGACCAGTTACACCACCAGTTCCAGGACCAGTTACACCACCAGTTCCAGGGTCAGTTACACCACCAGTTCCAGGACGAGTTACACCAACAGTTCCATCACCAGTTACACTACCAGTTACACCAACTGCAGTGAGTAACTGTCCTGGTGGTTGGTTACAGAATGCAGGCAATTGCTACCTTTACCAGAGTATTCAAAAAAATCGTCAAGATGCATTGTCATCTTGTCAGAGTTATGGAGGAAGTTTATTAAGTATAGAGAATAAAGCAGAAAATGATTTTGTTATAGACTATATTAAAACCAATAAGGCACAAAACACTGGTATCTACATTGGTCTAAACAATATAAAAAATAAAC
>evgR002578c0g1_i01_Hydra
ATATAGAATACAAGAAGTGCCAAGAAGTCATAATAGTACATGCAGAAACAGAGAATGAGTTCTCAATTCTTTTTTACTCTAAAAGTCTTCTATTTACTGCAATATTCTATCTCTTGGGTATTGTGACTGCTGGAGTTATTTTTCTTGTAGGGTACTGGTATCCTATTTGCCGTTTAAAATTCACACATAACAGATGTGCCGTAAAAGAAGCATCATCGGTACAAATAAAAAAAACTGAGGGGAAAAATGCTTATGTATCTAAAATAAAAGAGATTTGTTTAGGTGATATGCAATATGACGAAAAAGACTTTACTGAGTTTGAAAAGATCATTGTTTCAAAATCAAGTGTACGATATTTTGAATTTATGTTTTTACGTTCCATAATAAAAG
>evgR002594c0g1_i02_Hydra
TTCAATTTATTTACATCCAGAATCTTTAATTATATTTAAAGGATTCTTATGGAATGATTTAAGTGTAAATGAATCATGTGTTAAAGAACATGGTGATTACTTATGGGTTCAGGTAGACACATTGTCAAAATATTCATATGCCTCGTTCTCAGCGATTTTTGTTTATGGTAAAAAAGTTCCTGTTGGAAAAAAATATATTTCTGTGGAATGTTATTTAACATGGACTTATTCAAATGGAAAAACTTTGGTATATAATGTTAATCGACAAATAATAGAGTTGCCTGTTGAAAGAATGTTTCTAAAAGTCTTTAAAATGGAGCCAACATGGAAAGACAAACATCCGATTGGAACATCATTTGAAGCAGAAGCTTATCATTTTGTGTGTTCAACCATGCAGAAAAGACAGCCAAGTCCTTGCTATCAGCGCGAACTATCAACAGGAGTAATTATATTTCTGCCAATTCAGG
>evgR002596c0g2_i01_Hydra
CAGGTCATTCAATACGGTTACAAGGTTGAGAAAGAATTGTTTAATGGACAGAAACTTGACTCTGTATCAATCGTAGCTAAAGTCAATAGTGACTTACAACAGCTTTGGTGTAGGGTTAATCCAAATCTACCTCTGATAAAAGATAAACCATTGAAAAATAAAATATCAAGAACATTTCTAAAGGTGCTGTCTGCAGAACGAACTCAATCTAAAAACCATAAGTCCAGTATAAGCTGGCTAGAAAAGAAACTGGAAACATTGTTTGATGTGTCTGCTTGCCGGTGCGATCTTCTAATTATTGATGATTGTCATGATAGACGAATTGGATGTCGGAAAAGTAATTGCACAATGAAACACATAGTTTGTCTCTGTGAGGAAAGTAGAAAGGTCCCTGTTCTGGAAAGAGAATATTTAAAGGACCAAAGATGCAAGATAGGACCAAAAGGAAGTTGGCAGTTAGGCAATGTGGACCATGTGGAGGCAACAAGGAACGCCAAAAAGTATATTAGAGAGGAAAACGAGGCAACTAAAAAGCTAATTAGACAAAAAAAATTCAAGAAACATCAGAA
>evgR002611c0g1_i01_Hydra
CTGCGTTGTCTGAAACATTACGGTTATCTTCAGTAACTCCATTAGGAGTACCTCACAAAGCCATGGATGATACAACTCTCTTAAATAACTTAAATATTCCAAAAGGTACCACAATTCTAACGAACCTTTGGCAATTACATCACAATGAAAACAGCTGGGAAAATCCACGAGAATTTAATCCATATAGATGGTTAGCCACGGAGGACGGTCAAACACTTGACTCGATGAAATCGCCAAATTTTTTACCTTTTTCGGCCGGCACTAGAGTTTGCTTAGGAAAGGGTATTGCAGAAGTAGAACTGTTTCTATTTTAT
>evgR002614c0g1_i01_Hydra
TTAGTGCAAAAAGATCTGATAAAAATGGTAAGATAATCCAAATAATAAGAGTGAATTGAATTTTATAACAAATGCAATGTTTCTGTGATGGTTTTATCAAGTGAGACAAGGAAATGTATTGTTCACTTATTGGATGGTCAAAAGCTAGATATTCCACTTCAGCCTAAGCTTTTAACAAGCGAGCTTTTGGATATTGTTGGTTCTCATTTTAATCTGAAAGAAAAAGAATATTTTGGATTTTACTATTATGACACTAAAGAAAACAGGTGTTGGATGAGGGAGAATAAAAAAGCATTAGATCATGAGTTTCAAAAAACGAATCCAATTGTTTTATACTTCTCTGTAAGAAATTATGTTCCTAGTGTAGCAACTCTAAAAGAAAGCTACACAGTTGAATTATTCTTCCTTCAACTTCAAAAATTGATATTCCAGGGAGAATTGGAATGCAACAGTGAAACTATTTTTAAACTTGCAGCCTATGTATTACAGACCACGCATGGAGATTTTGTAAGTAATAATATAGCTTCAAACGATTTGAAAACTCTAAATGTAATCCCAATAAAGACTCAAAATGAGTACCTGACACCCTCATATTGTGATTTGAAAATAACAGAACACTATCGTAATTTTGATGGCATGACAAGGGGTGAAGCCATTGTTAATTACCTTGGAGATGTAGAAAGATTACCTATGTACGGGAATCATTGTTACAATGTTAAGGACAAAGATCAAAATTCATGGATACTTGGTTTAAGTCATCGTGGTGTATCAGTGTTTGATAATCAAAATAAAACTTTACCTCAGAAGATATTTCGTTGGAGTCACTTAGAAAATGTTTTTTATAAAGATAAAAAATTTTCCATTGAATATCGTGAAGGACCAAGGCAACAACAATCAATGTTAAAATTGAACACTTTTCGGAGGAGTAATTGTCGAGTAACTCTACAAGCATGGTATTCCTCTACAACAACTCAATGCCGGGAGATTTGGTTAATGGCTGTCTCGCAGCATCAATTCTATTTGGATAAAAAACTAAATCAGCATGCTCCAAAATCGTTAAGAGATGTTGCTAAAAGCTTGTGCAAATCTTCAACTTCATTATCCTCAATGTATTCTGGTAGCATTGGCGGTTATAGTAGTAGCCTCAGTGATACGGCTTCCTTTTACTTTTCTTTGGATGGTGAGAGCATTACTTCTTCTCAAATGGTTGTAGCTGAAAAAGACATGTACTATGCATTGAAAGCTCGAAAAGAATTTCTCCAAGAACTTTTAATTGAAAAGAGAGAGCTATTAAATGAGCTGTGCTTGCGTGAAGCAGATTTAACTGGGCAGCTGCCAACTGAACTTCCAGAAAGTCCTACCCATCCTGGAATGCCAATGCGCAGAAAGATGGGAACTAGCTTTCAGTTTGACGAATCTTTATTTTCAAACCAACATAGCAGTGATGAGCAAGAATATGACCGGTTACTGCGTGATTACCAGATTCAAAAGCAAATTACGAATGCTGCTCAGCGTATAGCTATGGATACATCGGCTCAAAAGAAAGTTCGTAAGGCCAGGAAGATTACTTATCAAAAGTCTTTAGTCAAGTTAAAAACCATGGAGCAACAGTTGGAATATTTAAAACGTGATGCTGCTAAAGGAACCAGTGAAGCAATTTCTCGTTTAATTAAGCAAGATGAAAATGAAAGTAATGGCGATAGTTTAGGGCCAATTGATGGAGAATCCTTGGATTCAGATAGAAATTATCATTCTCTTAATCGACCGTCTCGTTACTCCATGTTTCTCGCCACTCCGGTTGTTAATTCTGCAAACAAAGGATTAGATCAAATGAAACGTCGTCCGTCTCCTGTTATGTCTCTTGTATCTCCGCGTTATGATGCTGTTAAAGACTGTTACCGTAAAAATGATTTTTTTGGTGAAGGCGCAACACGTAACGGTTCGCATTTACCTTTAAGAAAATACTCTGACGATTGTCTAACAAAAAAATGTTCTCGTTCATCTTCTGATATAACAGCAATAAGACACGATAGTGCTGATAAGCTTAACATGTCCCAATCTCATATAGATGATAGTTTTGTTTGTGGAGAATTTGAAAATACCGGAATGTACAGCATAGGTGCAGTAAAGAAAATTGACTTTAACTCCACTTATTCGATACCTCTATCAAAAAGCAATCCAGGGATTGCTCAAACCCGCATGCACGCTTCGCCAAGTACACTTAGACGATTACAAATGCTAGCACTATCGCCTTCTCATAAAAAGGTAGGATCTCTAGGGTATATGTATTCCCAGTCATCGCTAGCAAGTAGCAGCGAATATTCTGAGACGTCGTGGTCAGATGTTGTGTCAGAGCAAACTTTGGTTTAAAAATAAAAAAATGAAAGAAATTTTAAAATAACTTATAGAAATATTCGGCGCGTTGAATCTTTTTACCCATGTTTATTATTATATTAACTGCTAACTTCATAATAATACAACATAATTTTAACATTACGATAAACTGGTTTATTCGATTTTTAATTTTTGCTTGCGCTAGGACAAATATTTTTTAAAGGCATCGCGGTATTTATCAAAGCTGATTTTCTATTGGTTTTCGCATCGCGGTATTTACCAAAGCTG
>evgR002636c0g1_i01_Hydra
ATGCTACAATAGCAGGAAGCACTTGCTCTCCATATTATCATTTAAAATGTTACCAAAAGTTCACTGACAAAGTCCTTATTGCAAGAATAGAAAAAAAAATTAATGAATCTAAAGCTAAAAATAAAAGAAGATCTAATTCACCGACAACACTTTGCACTAGAGGTAGAAAGTCCACTAGAAAATGCAACAGCTCTAACAGTAATCGTGATAGAAAAAACACTCACATTTTACCCGAAATTTGTTTGGTTTGTGAAAAGGTGGAGAAGTACTTTATGGAAAAGGTGCACCTAAAGCGATCTGTGCAATACCTAACTCTGGCAGAAACAAAAGATGCAGGATTACTTCGTGAAGCTGCAGAGCAAAAAAATGATGAGCGTATACTCTTGCAGATAAAAGAAAAAGACTGTGTTGCTGTAGGGGTACGATACCACCAAAATCTGCTACA
>evgR002638c0g1_i01_Hydra
CAATACACTAGGCTTTTTATTGGATATGTAATGACAATCATCTTTGTCATGTCACATGCTGCCCTCACTGATCGTAAAAGATCTCAACCTTCATTCCAACAAGATGATTCAAATGGAGCTAGTAGAATTTTCGACCCTGAAGAAATCATTCGTAGAGACGAAATGCAAAGAAGAAGTTTCCAACCAACAATGTCTGGTGGCTACTCATCAAGTAATAGATTTATGACTCCTGGTACCATCCAACCAACTTCTTATGAACCATCATCATCAACTGTATCCGAGTCATCTGATGATGCTGATTCAAAGCGTTTCAAGAAGGAAAAGATTGAACAAACTAGAAAACGTATTAAGG
>evgR002640c0g1_i01_Hydra
TACCAAATGTTCAATTTCTCTAGCGCTTCAATTCAATTTTAAATTGTCTAAAGCGTTTTATATTCCAAAGATAGAGCCTATAAGTATTCTAATTCCGTGGGCCCTTCGAAAAACTATTAAAAAGGTGGAATCTAAAAAATTCAACTATTTTTTATACCGTTCCGCTGTCAAAGATGATGTAGCAGATAAATCCTTCAATGTGACAAATGGTGAAAGACATCATGACACTCTTTTTTGCGTACAAAAAAAAGGTGCTATTAATAGAAACTATTACAATGATTTGATTCCTCACTGCGTTTCAATTCA
>evgR002641c0g1_i01_Hydra
ACAGGGATGTGATGGAGGTTTTGCTTACTTGATCAGCAAGTGGGGTGAAGATTTTGGTATCATTGCTGAACAATGTGATCCATACACTGCTGCTCCACACAAGTGTAATTTGAATCAAGCTTGTTCCACCAGACAATACTGGACCAATTACAAATATGTTGGAGGTTATTACGGAGCTAGTACTGTTGAAAACATGCAATTGGACATTTTAAAGTATGGTTCCTTGTCTGTTTCTATGGAAGTTTACAATGACTTGTTCCAATATCATAGTGGTGTTTATAGACATGTTCCATCCTCAAAGCTCTCTTCTCCAGTTCCAAATCCATTCGAACTTAC
>evgR002651c0g1_i01_Hydra
TCCAAACGATCAAGGTAACAGAACAACTCCATCTTATGTTGCTTTCACTGATGAAGAAAGATTAATCGGTGATGCTGCTAAGAATCAAGTTGCCATGAACCCACACAATACTGTTTTTGATGCTAAGCGTTTGATTGGTAGAAAGTTTACCGATGCTTCAGTTCAATCAGACATGAAGCACTGGCCTTTCAAGGTTATCACCAAGGGTGATGATAAGCCATACATTCAAGTTGAATATAAGAATGAATCACACACTTTCACTCCTGAACAAGTTTCATCAATGGTTTTGACCAAGATGAGAGATATCGCCGAACAATATTTGGGTAAACAAGTTAAGAAGGCTGTTGTTACTGTCCCAGCTTATTTCAACGATTCACAAAGACAAGCTACCAAGGATGCCGGTGCTATTGCTGGTTTGGAAGTTTTGAGAATTATCAACGAACCAACCGCTGCTGCTATTGCTTACGGTTTGAACAAGAAGGGCGAAAGAAACGTCTTGATCTTCGATTTGGGTGGTGGTACTTTCGATGTCTCCATCTTGAACATTGAAGATGGTGTCTTTGAAGTCAAGGCTACTGCTGGTGATACTCACTTGGGTGGTGAAGATTTCGATAACAGAATGGTTGATTTCTGTTGCCAAGAATTCAAGAGAAAGCACAAGAAGGACTTGCAAGAAAATCCAAGAGCTTTGAGAAGATTGAGAACTTCTTGCGAAAGAGCAAAGAGAAATTTATCTTCAGCTGCTAATGCTACTATCAATGTTGATTCTATTATGGATGGTATTGATTTGGATATCACAATGACTCGTGCTAAATTCGAACAAATGAATATTGATATGTTCAGAAATTGTTTCGAACCAGTTAAGAAGGTTCTCCAAGATTCTGGTTTGGATAAGGCTCAAATTGATGATGTTGTTTTGGTTGGTGGTTCTACTCGTATTCC
>evgR002669c0g1_i01_Hydra
GTCCTCTATTAGAATATGTCAAAATTATTTTGATAGAAAATATTGGTTGTCTGTACATATTAATGGAGTAGTTATTAAAATTATAAATAACTCGGATGCTAGAAATTTTACCAATATAAAGGTTTATGCCTCTTATCTTCAATATGATGCTCAAATTGGTTCTATCGCTGATCTTTTGATTATCAATGGTAAGGCTGAAAATCTTGTTGGTAGTGTAATAACCCCATTAGTAAAAGGAAAAGTTACTGCTGAGATACCAAATCTTAGCATTGAATATTTAATTTCGTTTGATTTTATTCCTTATGAGTATGCTGTTGGTTTGCGT
>evgR002678c0g1_i01_Hydra
TTTTATCATGGCTTCAACAAATGATGAAGATTTAAAAAAAGGTTTTATCACAGATGTGACTGATTACTCAAAATGTATGATCGATATATATAAAGAAATCGATTGTTTATTAGTAAATCCAAACCGTTTTATGTCGATAACTGAACGAGAAGAAAAAAGCGTTTTTGATATTGAACTTATCAAAAAAGTATCGAAAGGAAAATATACAACTCGATGGCGAGGGATTAGCATGATGAAGGATACATTGGATATGACCATTTATGAACAACTCCTATGGGAAATAAAACCTACAACCATATTTGAAACTGGTGCTTACACAGGAGCATGTGCACTATGGATGGCTGATGTTATGAAAATGTACAACCTTCCTGTTCAAATATACTCGATTGACATCAGTTTGGACCTCATCGACCCGCAAATAAAGTCATGCAAAAACATCAGTTTACACCAAATAGATGTTAAAAAGATCAATCAACTATTCTCAGGAGAATTTTTAAAAACCTGCCCACATCCGTGGATAATATCTGAAGACTGTCACGTTGATGTAGTTGGTGTCATGGAGCATTTTCACCGTTATATGTGCAAAGGGGATTATTTTATAATAGAAGACACTTCACCAGATACACCCTTGACAAGTGGCCAAGGTCTACTTCAACAACAATATGAACAGTGGGGAACCAGAAAATTGACATTAATGAAAGAATTTTTGAAGAAATACAATGAATTTTACAGAGTGGACACATTTTACACTGATTATTTTGGTTATAATGGCACCTTTAATTGGGACGGCTACATCAAAAGAATAAAAGATTAATTACAAGATTATGGTGTAATAATAACAATAACAATAAATAATGTTTATTAAAACGAAAAATAAGATTAAAAGTGGAAAATAAGTAAAAAATTATTGAATATAATTGATTATATAAAGTAAGAAATGTTAAAAAATATTTTTTTTAATTAAATATTATTAGAGGCGACAACA
>evgR002679c0g1_i01_Hydra
CTGAAGTGAAAGACGAAGTAGTTATTATAAGCAATGAATATGATGAGAGAGAGGGTATAGATTTAATAAACTTAGAAGATATTGCAGAATATTTAAAAGATAAAAACAAAGTAGTTATAAGGCAGATAAATAATTTAGATGCAACAAAACTTATAAAAGAGAAAGTGGATAAATTAATCAATAAAGGAGGAGTGCTAAATTATTTAAAAGAGTATGTAGGGTATGCAAGTGTTGAAATAAGTGAAACAAAGAGAGTTGAGGCTAGTGAGAGTATTAAGTTAGAAATTATGCAGCTACTTGGTAAAAAAGATGTAAATTACGATGAAGTGGAGGTAATAATTAAAAATGCAATAGATATTATAAAATCAAAATACTTACCAAGTTTATATAATAGCATAATAAATAATGAAGTATTAAAAATTTTAAAAGAAATAGAAGAGGAAGTATTAGTTGTAAAAGATAAAGACGGAGGAAGAGATAAAGGAAGTAAGGAATATTATACTGAAGAAGTAAGTAGGGTGATAGTAGGGAAAGATGGAGAAGGAATAACAATTATCGAAGTATCGCCATATAAGCAACTAACAAGTCAAACTAGTGAAGAACAATTATATTGTAATAGAATGAGTAAAGAAAATGAGGAAAATAAAATATATGAAAGTATAAAATGTATAAGGAAAGATTTAGATATTGCAGATATTACAAATAACAAATTACATTTACCTATGATGATGGGATTAGATGAAGCAGTAGCAGATATATTAATTGATTCTAAAAACAATAATTCTAAAGATAATAACAAAGATGTTCTTTATTACTGGAATAAAGAACATAAAACAAAGTTAGAGAAAGCATTGATAAATTTATCTAATAATGAAGAGCTGATTAATATCATAACTAAGGAAATAGAAGAATCAAAGAGCTGGATAATACCGCAATCTGTAAAACAAGAAATTATAACGGAAGAGTATATAAAAGAAAAAACAGAAAAGGAGTTAGGTATTGTTGGGAGTGTTATGAATTATGGTAAGTCGTTCTTTGTATCAGATAATAGGAGTTTAAATGATAGATTGGAAGAGTACCTAGTAAGTAAAGTAACTGATAAGAGTAAAGAATCTGATGTAGCAACAATGATAAAAATAATGAGTGTTAATAAAGAAGGATGCTATATGCATGGGTATATATTAGATAGCTATGCTGAGATAATAGATCATGAAACAGTAAAGTCTAATAACAGTGAGTTATGTAATAATGAAATATCTAATTATATTAATAAAGGAGATATTGATGCGTAAAACTATGCTTTGCAAAAATCCTATTTTAGGTCTACAATTGGTATTAATGGCATTCGGTTAAACCATAAGTAAGGGAAACAGCGGATTATAAGAATATTAAACTCCATAAAAAACATTTAAATAATACTTAATGACAATTATTTTTTTAAGAGATTAGTATCAGTATATCTGGATTTATAATCCAGATACAAGAGATTATGGAAGATACACTTAACCGAATGCCATTACCCTCAGCGCAGCTACCTTAACACTAGTCCTAATAAATTTTTTAAGTTAGGTTCATATATTTGACATACTCCTTCCGATAAAGCTTTGATTTTTAACTTGTCGTTGTCAACACATACTACCATATGTCCTAGTTCTGCTAAACAAACCCCTGTCACTAATCCAACATAACCTACTCCAACTATTGTAATTTTCATATTTTTAATTATTACTTGAAAATAATTATATTTAAAAA
>evgR002690c0g1_i01_Hydra
AACAACTAATTATGAAAATTTATTAATAATAAAAATTCCTTATAATATTCAACTTTGATTATTTATAGGATTTTTCATTGGATTAGCTGTGAAAGTTCCTATGATCCCTTTTCATATATGATTACCGCAAGCTCACGTAGAAGCTCCAATAGCAGGCTCAATTCTATTAGCAGGAATTCTTTTAAAATTAGGGGGTTATGGTTTAATTAGATTTTGCTATCCGATTTTTCCTTTAGCATCTCAATTTTATAACCCTTTAATTATTATTATAAGCATAATTGCTATAGTGTATGGTGCTTTAACTACATGTCGTCAAATAGATATAAAACGTTTAATAGCTTATTCTTCAGTTTCTCATATGGGTTTAGTTACTATAGGAATTTTTTCCCATTCTATTGAAGGTATAACAGGATCTATATTAATGATGATAGCACATGGTCTATCTAGTTCAGGATTATTTATTATTTCTGCTATTATATATTTTAGATTTCATTCTAGAATTATAAAATATTTTAGAGGCTTAACAATTACTATGCCTATTCTAAGTGTGATTACATTTATTTTAATCTTAGCTAATATTTCATTTCCTTTAACATTAAATTTTATAGCTGAATTGTTTTTAATAATTTCTGCTTTCAAATTTCCTTTATTTATTATTCTATTAATTCTAATAGGGGTATTTATTAATTTAATTTATTCATTATGGGTTTACAATAGAATATTTTTTGGTTCTAATTCATCTCATTTAAAATTTTCCAGAGATATAATTAATTTCGAATATCAAAGTTTAATTCCTTTAATCATATTAATTATAATATTAGGCGTTTATCCTGATATAATTATAAACTCAATTATATTTAGC
>evgR002695c0g1_i01_Hydra
ATTTTAGTGCAAAAAGTTTTTTATTAATTAAAGTAAAAAATGGGTCGAGCGGAAGCCGAACTCTTTGTTAAAGAACAAATTGATTCAAATTTCATTGTTGTCTTTTCAAAAACGTATTGTCCATATTGTACTATGGCAAAGAAAGCACTTGATGATGTTAATGCTTCTTATACAGTTTTGGAGCTAGAAAACAGAGATGATTGTCAAGATATTCAGGATGTACTTATGGATATGACTGGCGCTCGTACTGTTCCTAGAGTGTTTATAAATCGCAAATTTATTGGAGGAGGAACTGATTTAAAAATGCTGCAGGAAAACGGAGAGTTAGAGAAACTTGTAAAATCAAACTAAAACCGAATTATAAACATTGTATGTTGTAATTTTTTTTCCTTATCTATATTATACAATTGTATCGATAATTGTTCAAAAAAAAAAAA
>evgR002700c0g1_i01_Hydra
CTATGCTGATGTTCCTGCCGGTGATGTTTTCTATCAGGGTCAAGTTATTGATCACTGGTCAATGATTCCATTCCAATTATTCTGTTTCAATTTTGGTGCTACTCATATTATTCATCACTTTGTTCCAAATCAACCATTCTACATTCGTGAAATGATCTCCAGAAAGGCCAATGCTGAAATGATTAGACAAGGTGTTAGAAATAATGATTGGGGTATTGTTGCTCGTGCAAATAGATTCTTTGAAAGTTCCAAGACTTTGACTGAATTTGACAAGAATCAAATTATTCAACCAAATAACTGGGCAACTCTCTTGAAGGAAAAATCAGATTAAATTCCAATTAGTTTGATTGAATTGCCACCTTAGGTCTCCAGACAAG
>evgR002707c0g1_i01_Hydra
ATGATCACAAACATTCTTTTATTCATCGCCTTCGTTGTGTACAATGAAGCACATATAGATTTTACAGACGACCTTGACTATGCAGGAGTTAGTGGCATGTTTGTTCCTATTAATGCAAACCTTAACTATGAAGCTTTTGACGAGTTATCAGCTCGTCAATTTTCTAGTCAAAGAATAGACGACTCTGGAAGTTTTTTGAACAAAATTATAGATGATGCCGACTTGTTTGATAAGATTGATAAAGCATATAATACATATAAAAAAAGAAAATTTGAAATGAAGTTATTCGACAAATGCGTTGTTGATATATCGTTTACGAATCCAAACTATTTTATAAAAGCTGAAGACTCAAAGTGTAGCAGTGGAGTTGACTTTGGCAGAGTAATTTAAAAGATATTTAAAAGTATAAACATAGATACTCTATCTTCAGACGACTCTGGAAGTTTTTTGAACAAAAT
>evgR002711c0g1_i01_Hydra
GTTACTGACAATATTGTGTATCCACGCTCGACTGCATTTACAAGTAGAGTTGGTTAGGAAATCAATATCATCTCTAACTCCAAACCCAATTAAATCTAATCAAGTGCAATCAAGTAAAATTAAATACAATCAAAATATAAGTAGGAAAATAATTACGAGGATTCGTGATGCAGCAGCTGAGAAAAAAGTCCAAAAAGTGAACAAGTTTACAATAATGGTGTACGTTACCACATGTGTTGCGTATTTACCATTTGTTGCAATTTTTTATTTGTGGGGGTTTAAAAAGATTTCGCTGAGTTGGAAATGGACTCGTAATTTTTATTTGTGGGCACACGCACTAATGATAACAAAATCTTTAGCAAATCCAACAATTTATTTTTATCGATCAAGAGTATTGCGCCGAAGTCTAAGGCGTGTTAGGCAATCACACTTTAAATCAAATCACAGTATAAAGGAATAGCTTCTAATGATGATCTATATGGAGATTCTGCGTAGCGTTCTGGATTTTAAGAGTGATGGAGTTATAAATGGTGCATTATAAATTTAAACGAGATTTACAAACGTTTCAAACAAGAAGAGGCCTAAG
>evgR002714c0g1_i01_Hydra
TTGACGAAGCAAGAAAACTAGAAAGAGAAAAATCAAATTACAAACCCGTTGAAAATTTAGTCATTATTGAAGAACCATTTACGGAAGTGAAAAGTAAAACACAAGATAAGAAAGAACGATTAACATCGAAGAAGAAAGAAGATGGCGAAGTATCCAGCCATAACGAGAGCAGTAACAACAGGGAAGTCACGGTGGTGGAAAACGTAGGAAAATCGAAAACACTACCCAGTAAGGACAAGACGCATTCAGTACGTATTATTTTCATACTATTTACGTCTAAGATTCTTTCTGAAGTAGACAGCGGAATATAAAACTTATCTTTACAAGACGTATTAAATACGTATTTTTTTTATATGTGAAAACCCTCTTTTGTTTACGAATATAATACGTGTTTAAAATGTTTTTAAAAGACTAACGTCATCTTTAAAAGATGTTTTAAATACTTATTTTTGTAGTTTGTTTTTAGACGACGAAGGCATGTG
>evgR002717c0g1_i01_Hydra
ACATTGAAATAACTTAAAATAATTGAAATACATTGAAATAAATTGAAAATGTTTTTGACAATAAAATTATTAAATGCTGTTTGTCAACGGTCGAATCCAGCAAAGTTTTTTTACGTAAAAACTTCAGAACATAACTTTTTAAACAGTGTGTTTCGAATTGCAAAAAATGAACTGCGTTTTTCATCTTTTGCCAGTGGAAATCTCAAAGGAAACTTAATGACTAATGAAAATAGAAGATTATCAGAGTTAAATATTAAATGGGATGTATTATATACGTTTCCACATATAAAGATTTTAGGAATAATATCTCGATTCAAAATGTACCAGGCAGTCATAATGGTTGGAATATTTTATCCTATGTATAATATGCATTTGGAAGGGAACCTATCTAATGTTATGTTAGTATATGCTGCTGCAAGCTCTATTGGTACAGGGTTGTTATTTATTATTTATAGTTATTTTGCTACTAGAGTTGTGGGTCAACTTGCTGTTAATCTGCATGACAATGTCATTAGAATTTCTCATTTATCGTTTTACGGAAGAAGAATAGAGGAATATGTTGAAGTAACGAAAATCATTCCAATGAGCGATTTTATGGAAGATTATGATCTTGAAAATGTATTTCAAAGACTTTATATAGATAAAGGAAATAAAAAGTTAAATAAATATGTATACTCGTTAAGATATGGAAAGGTATTTGATCGTGAACAGTTTAATAGATTATTAGGAATTCCATCTTTTTGAAAAAAAAGATGGAACCACATGATGATTTGAAAAAAAAAATCTTTATTTATTTGAATTACTTTGTAAAAATTAGTCTGTTAATACTTCTTCTTTTGGTCTTTTAATACTGCTACTTTTGGTATGTTAATACTGCTCATTTTGGTCTGTTAATACTGCTACTTTTGGTCTGTTAATACTGCTACTTTTGGTATGTAAAAAGATTATAATAATAGTTTATTTGATGATTTTATAATTATAATGATAGTTTATTTTTGGTTCATCTTTGTAATATCCATAATGCTACATATATTTATTAAAACAGTTTGCAACATTGCATCCATAAAGGAAGTCATCCAAAATAAAGAGGAAGAGATTGAGATAAAAATGACCAAAAAAGGATAAAGGGGAGGGATGGGGTTGTGAGAAAAGTACGTCACTTAATAATTTTTGTTTTTTTTTGTTTACATGTTTAACAATTTAAACTATATTTACATGGGAAACTATGTAAGCAATTGTTTTTATGAAGGTATTGATAGAGAGTATTTTTTTGTCAAAAGTTGGATAAAGATAGTTATATATATATGTTCTTAAAGTCTTAATATAGTAAAT
>evgR002726c0g1_i01_Hydra
AACATGAAACCAGGAGAAATTTCTCAATTTTTGGAATATCTCAGCAATCATTTTGGTGATCTAAATGAAATCAACCTGAAAGACTATGCACTTTCTTTTACTTCACTCAAAGACGTGTTTTTGAGAGTCACCCATGGTGGTACCCAAGATTTTGAGGATGAAGCTGCTGAAGTTGTCGAAACAACACATGATGATGAGGAAGAGGAAATGGAAGAACATTTGACAACGGTTAACAAACGATTCTTTAGTGTCCTTTCCCATGTTCCTACCGACAAGATTAAATTGATTATGGATAAGAACTATTCTATCGCCGATTTGAATAGAAA
>evgR002734c0g1_i01_Hydra
AAAATATTTAATGAAAGGTCCAGTTGGAAAAATATCAGCATCACAGGTAGCTGAAATTTCCAATAGCTTAACTTGTTTAAATGGGTATCTGCCAAGTGAGTTTGCTCGTGAACCAAGAAGTCTTCAATTTTTAGATCGTTGGATAGCTACTGAGTTTCAACAGTTTTTGATATATTTAGGTCCTGTTGTATTAAAAGGTGTTGTATCTGAACAAATATATGAGCACTTTCTTCTGTTAAGCACTTCTATTGGTATTATGTTGACATCTAACGACCAGTTTCGCAACAATCAGCTAGATTTAGCTCGCAGTATGATAGCACATTTTGTTTATTCATGTAAGTATATTTATGGAGAAACATTTACTGTATATAATGTACATAACCTACTTCATTTAGCTGATGATTGTATCAATCATTGTTGCTCACTTAACAGTATTTCTTGTTTTCCGTTTGAAAACTTTCTTCAAAGAGTAAAGCAGTCAGTTAACAACTCTAGTAGCCCTATTGTGCAAGTGTGTAAAAGACAAGTAGAATTTCAAAAAAATTTTAAACATGTTC
>evgR002749c0g2_i01_Hydra
CTCCAAAAATCACCATTGTTTATGCATTTGGTAGCTTTACTTGAGGTTTATAACTGGCCGTTAAATGTGAATGACGGTACTTTTGGCGATAAAGCTATCGGTGAAGTTGTTGAACATTTTTCTGAATTTTTAATTGGTGTAGGATGTGATCTGAATAATATACTTCATGAATGGATCATTTTAAAAGCATATATGTTTCCCATCATAAGTAACAATCAAAATGAGTATTATTTAAAAATTTGGGAAATTGTTTTTTCCAAATCAAGTTTGGTCAAAGAATGCCGAAATATTCTTGATATTTTTGAACTATTTTTATTTTGTCCTTTTACAAATGCGAATGTTTTGATGTATGAATTGCATAAAAAATGAC
>evgR002757c0g1_i01_Hydra
GTCACAGCTTTTGTATCAAATTTTATTGTGAGTAGTACTGGAGTTTTCAATTCAACATTTACTGACTCTACCAATGTTACAGTGTTTTGCTTGTTATCCCCACTAAATATCATAACTGTACCTTCTGTTTCACTAAATGGATACATTGAATTATCCCTCACCAAAAGTTTAATGTTGATTATTAATCAAGATTCTGGATCACACAGGAATTACTCAATTGATTGGGGTGATTCTACTTATTCATATAATAATCAATCAGTTATCAATCTAAACGTATATTCTCCTGTTTCTTTTGTAGTTCAGCATTTTTATATAATAGAGAACAAATATAATGTTTC
>evgR002766c0g1_i01_Hydra
AACCGCAGTTAAAGTCTTTGACCATACCCAACTCAATGATACCCATACTCCTCAACAAGTTATTGTTGAATTGATGAAGCTCTACTATACTCAAGGATGGGTGAGTGGTACCGGTGGTGGTATTTCAGTTAAGAAGGATGGTAAAATTTATATTGCTCCTTCCGGAATCCACAAGGAAAGAATTAAAGAAGATCAAATCTTTGTCATGGAAGAAGATCCAACCGTTGAAGTTGTTGATATTCAATCATGTCAACACTTGAAGACTGTCTATACTCCTAATGATAATGGTTATAATTTCAAGATTTCAGCCTGTCAACCACTCTTCCAATTGTGTTATGATGTTAGAGGTGCTGGTGCTGTTATCCACTCTCATGCCTTGTCAGCAATGTTAGC
>evgR002769c0g1_i01_Hydra
CTTAGTAATTTAGAGAAATCTTTTGAGTACTACGTAGTAATTTACGTAGAAATTTATGTGTTCTTGAAGTTAACATTTGCTTTAATCATTTGGAAGTTGCAAGAACATCGTCTGTGGAGTGTTTTATCATGAGTCCCATCACAGTTTTTTCATTTGACAGATACAATGTGTTCATTTCAGCTCTTGTCACGATTGGTATTCAGTTTTCTTTCTTTATCGTGGCTGCTACATGCAAATTTGACAAAGTAACAGATTTTGCTGGAGGGAGCAATTTTATAGTTTTGAATGTGCTAACTTTTTTTCTATCCAATACTTATTATCAGCGACAGATTGCAATCTTTGTTTTGGTTTTGCTTTGGGGATTTCGGCTAACTGGTTATTTGTTTTATCGAATTTTAAAGATTGGCGAAGATAAAAGATTTGATGATAAAAGACAGGATCCTGTCAGATTTGCTGTTTTTTGGATATTGCAAGCTATTTGGGTGTTTACTGTTAGTCTACCTGTCATATATGTTAATGCTCCTGTTAATGAATCAGCCAAACAACTTCAAGTTACAGATTATGTTGGTTTTTCAATTTTTTCATTTGGTTTATTAATTGAGGCTATATCTGATCAACAGAAGTTTAATTTTAGAAATAATCCTAGTAACAAAGGTCTTTGGTGCAATGCTGGTTTGTGGTCTTGGTCCCGTCATCCCAATTATTTTGGTGAAATTCTTGTTTGGTGGGGTTCATTCATTATAAGCATAGCTGTTATTAAAGAAAATAAACTTTGGACATCAATCATGAGTCCATTAGTGACCATGCTGCTGTTGCTTTTTGTTAGTGGAATACCTTTACTAGAAAAAACTGCAGATGAGAAGTTTCATTTAAATACGAAATACGTCGAGTACAAGCTTCAAACAAGTCCCCTAATATTATGTCCACCGTTTCTTTATGCAAAAATGAACAAATTTCTCAAGCTTATTTTCTGCTTTGAATTTCCTTTTTACAGTAAATTAGATAGTGAAGACTACAAGCGAATTGATCCTTGAGATGCATGCGATGAAAAAATCAGTTAAAATTAGAAAGATTACGAAGTTTGAAAAGTATTCGCAATGGTTTAAAAAAAAAAAAAAATCTCCGACAACAGAAAAACATGGTTTCAAAGTTTGGAGCATAAACTCTTTCTTTATACTCATTTTTAATATTGTTGTTTTCCGAACTTTTGTTAATAGAATTAAATTTAGGAGTCATCTTTAAATTGTTCAGAGTAGATTTTTACCATTTTAACATTAAAAAGTTTTGAATGTCAGCACGTTCAAATAGTATTTCTGTTTCGAATTTTCTAGTTATGC
>evgR002776c0g1_i02_Hydra
AGAGATTTGATTTATTTAGAAGAAACCAACAAGACGATCTTGAATACCCTAACATACCAACGAATTGCATACACTTTCTTATTGGGAACGATTCTGTTAAGTTTGACGAAAGAGATTTGATTTATTTAGAAGAAACCAACGCGTGTAATGCTTCTACTACAACTATTAGCACATCAACCAGCGCATCAATTACTACATCAATTACTACATCAATTATCACATCAACCAGCACTACTCTACCAACCCCTAAACCGCTACCATTATTTTCTGATATGCCAGCGTTAATAAAGAAGAAAGCTATAAAAAAGAAAAAAAACAAAAATATAAAAGAAAAAAGGAGACTTAAGCGACGAGAAGCGATGCTATACTTGGAAAACGAAAGACGCTCGTTAGCGAAGAAAAACCTGAAACGTCAAAATAATATGAACTAAAAAAT
>evgR002788c0g1_i01_Hydra
CCTTTAACTAAAACTACAACAACTGCAACATCTACATACCCATCTACAACTACTACATCTCCAAATACAACAACTAAATCAACAAATACAGTAAATATAAAGCCTCTAACTACAGTAACAACAACTACATACCCATCTATAACTACTACATCTACAACTTCTGAAGCATCGATTACAGCAAATGAGGCACCAACAATTCAATCATCGACAACAACAACTCAAACTCTGATATTTGAAGCAATTCAAAATTTGAATTTAATTTTAACTGCTGTGACATCTTCATCTTTAACAGTAGTTATTCCAGATTTTTTGTCGTTTTTGAAAATAATTTACATCATTTTGGTTAAGTTGAAATCAAAATCTTATCCTAAAAGAAATCCAATCACATATTCATGGAATGAAATAAGCGATCATACAGATGGTTTATTTTTAGTAGGAATTATTGATGGCAATAGCATGGTTAAAAGTTTTAAAGTTGGAGGAGGATTAAACCGTAAACGAAGAGATA
>evgR002831c0g1_i01_Hydra
TTTGGCTTTGACTATTTATGCTGATTTTTTGAAGAAAAATGCTATGCTATCGTTCCTAAAGTTTGCAACCATGAATTTGTTATATTTCTGTTTCATCGCTATTCTTATTGAACTCAGCGGAATTAAAATGCAAGTGTTTCAAGGTGATTTTGAATATGTTCCACGTGATAATTTCTATTATGAGATTGATGGTTTCAGGACAGCTTGGGCTAATTGCCGTCCACCAAAGTCACAACCTCTAGTTATTCCTATTTGGATTAATGGTTCCAGTAATTTAATTGTAAACGAATCAGATCCTCGCATAAAAGTCACTGTTGTTGCTAGTATTGGTATCTTCTCCCAAATGATTATCAACCCTGCAACTAAATGGGATTCAGGAAAATGGGGATGCAGAGCAATGAACAGCACAACTAATTTGACACATTGGTTTAATATCACTCTTTATGCTTCCCCCCTTGCTCCCCAAAATATGCATGTGAAACAGTATCGAC
>evgR002845c0g1_i01_Hydra
ATTCTTTGGACTACACTGTATCAAAAGATCTAAAAGTTTTGCTCCAGATGGTTGGCAAACAGACAGCAACAGCTAAACATCCTTACCCATTCTGTAAAACCTCATCTCCCAAAATGATGAAATCTGAACATTATACGTTGTCTTCTCTTTGCAAACTGTACAATGATTGGATGGTGGACGGTGCAAAATTAGAAAATGCAAAAGAGTTTAGTAATGTTGTACATCCACCTCTGTTAACTGGGGACCCAACAAAGAAGATAATTGAAATAGTTAATATACCAGGTCTACATATACTGCTAGGTGTAGTGGACAAGTAAATCTCAGAAATGGAGTCTATTCATCAAGACTTCAAGCAGTTTTGGGAAAGTCGAAAAGTTGGGCAGCATAGCCCAAATTATCTTACAGCACTAAAAAAAGCAACTGTTGCTTATAACTTTAACCATTTTTTATCTAATAAATTTAATTTTTTGCAAAAAAAAAA
>evgR002847c0g1_i01_Hydra
GAAAACCTTGGTGTGGAGATGACGAGCACACATTTTTGTTATTTGATTTTGTTCATGTTATGAAGTGTGTTCGTAATAATTGGTTAACTGAAGAAAACGGAGAATTAGTTTTTGAGTTTGATGGTAATAAACATATAGCAAAATGGGCTGATTTAAAGAATCTTTATGAGTTAGAGTCTGGCAATCTTTTAAAGCTTAGCAAATTGAATGATATTTCCATCTCACCAAAACCAATTGAGAGGCAGAAAGTTAGTACTTGTTTGCGAGTTTTCTGTGATGAAACAATTGCAGCATTAAAAAATCATCCATCCATTAAAAATAATGATGTTATTGGCAC
>evgR002848c0g1_i01_Hydra
TTAAAAAAATTGTTATCAAAATAATTTAAAAATAGAAAAACAAGTTTTTTGTTGTATTCTCTAAATATGGATTTTGCAGCCATTGTTTTATTTTACTTACAATATGAATGGATAATACTGTATTCATTCACTATTTCAATGTTTATTATTGGACTCATTGTATTTATCGTGTTACTATGGTTACCTGCACCCTATGGACGATATTCACAAACTGGAAAGTTATTAAGTTTGGGGATATCTCCTCGCTTAGGTTGGTTTTTGCAAGAGTTGCCAGCATTTCTTGTGCCTGTTCTGTGTATTGCAAGTTCTTACTTTGGTATCAGCCAATATAAGTTTTCTAACACACAGCTTGTTGTTCTTGGGTGCTTTATTCTTCATTACTTTATTAGAACGTTTTACTACTCATATAACATAGTTGGAGGTAAAGAAACGCCACTCTATACTATGTTATTAGCTTTTTCGTTTTGTTGCGTAAACGGGTATATTCAATCACGTGGCATGATGTTGTCCGAAAATGACTATGAAGATAACTTTATGCGAATTTTTTGTGGAATTTTAATCTTTTCTTCTGGTTTGGTTATAAACCTTCATAGCGATTCAATATTAAGAAATTTGCGCAAACCTGGCGAAACGGGATACAAAATACCAAAAGGTGGTTTGTTTAATATTGTTTCATGTGCAAACTACTCAGGTGAAATATTGGAATGGACTGGTTTTGCCATAGCTGCATGGAATTGGTATTCATTTGCTTTTGCTTATTTTACTTTAGCAAATCTTGTACCCAGGGCTCTGCATCACCACAGGTTTTATCTGGAAAAGTTTGACGATTACCCAAAGCACAGACGAGCAGTTCTTCCATTTTTAGAAGTAAAATCTGCAACCTTGATATCCACAAATGCA
>evgR002852c0g1_i01_Hydra
TTTTTGGAATCCATACCTGTTACTATTTTTCAATTGCCTTCATTAAAAAGGCTAAATCTTTCACACAATAATCTAGTAACTTTGCCTGTTTTGCTTGAGGACGAAGAAATAAATTCTCTATTAAACAGCATCAATGGTGAGAACAGTAATCTTTCAATGAACTGGAATTGTCCCAGTCTGGAAGAATTAGAGCTTCAACATAATTTATTAAAAACACTCCCAAAAAATGTTTTTGATATGCCAGCATTGCAAGCTTTAAACTGTAGAAAAAATGAAATATCTAGTTTGCCATTTAATATGTGGACTGCTAAATCGTTGAAAACATTTATTCTAGATGACAATTGTTTAACTGGTTTGCCAATTCTTGATAAAACTGCCAAATCCCAACTAGAATCCCGACATGAAACTATCAGTGAGTCCCAAGTTGGAAACGAAAGAAGAGTTAAAGAAAGAGAACATATTGATGTTCGTATTATGAAAAATGCATTTGCAACTTCTAAAGAATTTCTTTTCAAAAAAAGACCTACATGGGTAGAAGAATCTGATGATTCTAATGAGGAGGAAATAGATTTTTACCAAAAAATTGGTTTGAACAACTTGTTATTGTCAAATAACAAATTGACAGAGGTTCCAATAGGGCTAGCATGTCTTGCACCTAATTTAATAAAGTTGAACTTGAGCGG
>evgR002856c0g1_i01_Hydra
TTTATTTTCTAAATAAGAATTAAAGCTAAAATATAATGTCATGGAAAGGTGTGCTTGTAATTTTCTGCTTGAGAAACATTCTATCGGACATCCAAGTTCAAGGTGATGTTACACAAACCACAGACATAGATGAATGCCAGATGAAAACTACGGTTTGCCCAAGTTTTTCGACTTGTGAAAATACTATCGGCAGCTATATTTGCAAATGTCGACCAGGATACTCTCATATTGGTTCATTGAACACAGAAACTGTTTGTAAAAATTTATTAACTGAACATAACAGAAACGTCCTCACAGTTGTAGATTATTTAGTTCTGAAAAATGCTCAAAGAGGCTGTCGTTCTCTTCATAAAAAGTGTCTTCCTAATAAAAATTGAGGATATTACGTGTTTAAATTATCAACATTATAAATAAACTTGTTAAATATTTATTATTTAATTTATTGTAATTTTACTTTAAAATTATTATTATTTAATAAAATGAGACTAATTGTAATTATATATTTTTTTAATTATTTAATTTTTCGAAAAAAAAAA
>evgR002865c0g1_i01_Hydra
CTGGTTTAGTTCCAAAAGGATCAGTTATTGTTCAGTTGACTAAAAATAAGGGTGTTGTCATTAAATCAAGCCCATCTCTCACAACAGCTACTCCAACAGATGATGAATCAGATGATGACGATCAAGGACCAACAACTCTTCCAGTTATTGGAGGTCGTACTTTGGGAGGATTTACAAAGCCAATTGATGAAGAACCAGCATTGAATGCAATTTTGAAACAGACTTCAAATTTCAACAAGGAAGCCTATACTTTACTCTTATGTGAAAAACAGTGGATTTTATCAAAGTCTGAAGGAAATGAACAATCTGGAGTTACAGTTTATAGACATTTAGGAGATTCTAACTTGGGTTCAAGCTCAATTAATGAATGTATTTTATATTCTGCACATGGCCATGTCAGTATGTCAAGTCATGGAGACACAATGGTTGGCACATGGAGATTTGTTGATCAAAATGGAG
>evgR002872c0g1_i04_Hydra
ATGTTTAATCTGTTTCTCCATCAATGTTTATTGTACAACCCATGTTTACTCTGTTTCTTCATCAATGTTTATTGTACAACCCATGTTTAATCTGTTTCTCCATCAATGTTTATTGTACAACCCATATTTAATCTGTTTCTGCATCAATGTTTATTGTACAACCCATTTTGACTCTGTTTATCCAACAATGTTTATTGTACAACCCATGTTTAATCTGTTTATCCATCAATGTTTATTGTACAACCAATGTTTAATCTGTTTCTCCATCAATGTTTATTGTACAACCCATTTTTACTCTGTTTCTCCATCAATCTTTATTGTACAACCTATGTTTAATCTGTTTCTTCATCAATCTTTATTGTACAACCCATTTTTACTCTGTTT
>evgR002874c0g1_i01_Hydra
AAATAACAAACGCTCGCCAGAAAACATGAAGCTCAAAATTTCTGATCCATCCACTGGTATGACCAAGATGGTCGTCATCGAAGAAGACGCCGATATCAAATTGAGAGCTTTCTTTGATAGAAAGTTGTCTGAAGAAGTTGAAGGTGATAACATTGGTCCAGAATACAAGGGATACGTCTTCAAGATTGTTGGTGGTCAAGATAAGTCTGGTTTCGCCATGAAGCAAGGTGTTTTGGCTAACACAAGAGTTAGACTCCTCCTCGAAAGAGGTTCCCTCGGTTTCCAAAAGTGGAGAGGTAGACAAGGTGAGAGAAGAAGAAAGTCTGTTAGAGGCTGTATTGTTGGTCCTGATCTCTCAGTTTTGTGTTTGACTGTTGCCAAGAAGGGTGATGCTGAATTGCCAGGTGTTACTGATACTGTCAAGCCAAGAACCCACGGTCCAAAGAGAGCCTCAAAGATTAGAAAGCTCTTCAATTTGACCAAGTCTGATGATGTCAGAAAGTACGTTATTAAACGCGAAAGAAAGGTCGCCAAGAATAAGAAGGTTCTCAAGGGTGTTAAGGTCCAAAGATTGGTTACCCCAGAAAGACTCAGCAGAAAGGCTAAGGAAATCAAGAGAAGCATTAAGAGAGTTGCTGCCACAAAGAGTGAAAAGAAGGCTTATGCTAAACTTTTGGCCAAGAGAAAGTCCGAATCCCAAAAGGCTACTGAAACAAAGACCAACTAAACTTATTTAACCAAACACATAAACCAAAAAAATTCTAAAAAAAA
>evgR002888c0g1_i01_Hydra
TATTTTAGTGCAAAAAGGTAGAAAGTAATTCAGTTATGGATGAAGAGTCATTTGATAATGATTTCAGATTAAAAGATAGTGAACTTTATAAAATAAAATTGGCTTTATCTTCTCTAACAAACACTGTCATAGTATGCCCAACAGTTGCTACTTTATATACTCAAGCTCTAAACGATGATGAAACATGGAATTTCTTAAGAAAAGGTGTTCCTGGTGTAATTTTAATTTACAATAAAAACAAGGAAGTTACTGCAACCGAACTTTGTTTAGCAGATCCTGCATCAGGGTTTGCTGTTTGGAGAGAAATTTTAAACGAGAATTCTGAATATAGAGCTGTTCAAAAAAACTTTCATAGTTTTAAGCTTTATTCAAGCGGACAATGTTCAATGGGAGGTTTAAAGTTTCCAATCACAGAAGTTGCAAATAATTTTCTGCAAGATGTTTTAAATAGTATACCAAAGTTTACTGTACATGAACTTCTTGAAAAGCACAACGAAAAAAGAACTTTTTCATTTCGTAGACTTCACAAAGAAGAAATTTCACTGCCGTGTATGTTTTTACATGTATCTGGTATAAAAAATAAACAAAACGAGAAAAAAAAATCAATAACCAAAAATCAGCATCTTTCATAGATATTTGTATAAATTCAAATGTTAGTTAAATGAGTAATGATGTTTGTTCAAGCAACAAAAAACATCTATATGCATGCATCTATATTTGGAAATAATGGCAATTACTGGCATTTACTATCTGCAGCAGATTCTGATTTTATGAACTGGAATGAAATGAAGACATTTCACTCTTATTTTGTGTTGGAATATGATAAACCGATTTCATAGTTTTGTGTGCTGGAATATGATAGAATAGATTTCATAGTTTTGTGTGCTGGAAT
>evgR002904c0g1_i01_Hydra
CTCATAGTGAATCATACCCTTTCCTTGTGGATCAGCCTCCTTCAACATATCATCAACTTCAACATCAGACAATTTCTCACCCAACGAAGTCATTATATGCTTGAGTTCATCCACTGGAATGAAACCATCCTGATCACGATCAAACAAACGGAAACTCTCCAAATATTCCTCCATATTTCCAACTTCCGAAGATTTACCATATCGATTACGCATTTCATTCACAAAATTATTAACGTTAATGTTACCAGATTGGCCAGGATCGAGAATGGAGGTAATTTCGTGAAGTTCGCGGTCAGATGGAGCGAAACCCAAGGCACGAATGGCATTGTTGAGTTTGTCGTGTGGAATGGAACCGGAGCCACCATCGTAGAGGGAGAAGGCTTCACGAAAT
>evgR002915c0g1_i01_Hydra
TCCGGATCGCTAGTTATTTGTTTTGCTGTTAATAATGATCTTAATTGCTGCATTAACACAAATCCACTTACTTTGGATGAATGGAATGATATTAAAATATATCAGCGTCTCAATGATATGAAATATATTTTATCTGTTTATCTGAACAAAAAGAATATTTGTTCAGTGGAAAATTCTGCACCTAATGATTTTTTTAACATTAAAGTATACGCTTCAAATCTTTGGGACAATGCACCGAATGCTTCTATTTCTAAACTTTTTATTGAAAATAAAGTCAATGGAACAGCTGATTTCATAAATCACAGAGAGGAGTTTCTTCTCACTCGTGGTTTAGTTCTTGGAACACTGACTGATTTAAAAAAGGAGTACATTGTGTTCTTCAATTTAAAACCTACTAGTTACTCTAAGGGTTTGAAGAATGTTCTACTTTTATCATTAAG
>evgR002932c0g1_i01_Hydra
GTTTCAAACTTTAGTATCTTTAATAGAACTATAAATAATATTGGACTAGAACTAAGAACGATTGGATCATCACGGGTCATGAAACGAATTATATTGCAGTTGCTGGTTGTTTTTTTATTCTTCAATTTTATCGAATTGAATATTGAGTTGAACTCTAATGCGTTTCGTGTTTTTCAACAAAATCAAGTAACAACAGAAAAAAACTATATCAAAATTCGATTTAAAACAACTGAAGCAACAGGTTTAATAATGTTAGCTCAAGGAGCTGATAAAGAACGGTTTTTATCAATGGAGTTGTTCAGAGGAAAAATAAGAATTGCGGCTAACTTCGGAAATGGACCGTTAAATCAACTACGTCCAGTAAATGGGTTTTATGAAATGTTTCTTGGAGTAGATCTGGCTGATAACAAATGGCATACTGTTGAACTCATACGAAACGTGAGAGACAATATTATTTATATTGATCGTGGTCGAGGAAAAATGGAAAAGTATTCTTTCGTTCTTTCACCGCCTACTTATATTGAGCTACCTGTATCAATGGTAATATTTAGTGGGTATTACTCATTCCTGGTTTCAGAAATAAGCACTCAAAAATCGCTATCACGTAAAGGAATCAAAGCTTGCTTTAGCGAAGCTTTGTTTAGTCAATATCTACCAGATACTAATGGTGAAACTTTCAACTTTTTATCAATGAATTCTGCTCATTTTAAGCATATAGGGGAACCTGCTACACAATGTACTGAACTTGAATATTCTCCGTTATATTTCCCTTCATCTGCTGTTCATATTTCTTACACACAAAACTATACAATACAGTCGATGAAAATTGATTTAAAATTTCGTACTGTTATTAAC
>evgR002943c0g2_i01_Hydra
AATGGTACCGTTTCACACGAAACCTACGAACAGTATATGAAGAATGAAATTGAGAAAGTTGTTCGTTTACAAGAAGAAATCGGGTTGGATGTACTTGTTCACGGAGAACCAGAAAGAAATGATATGGTAGAATATTTTGGTGAGCTCATGAATGGTTATTTGTTCACTGAAAATGGTTGGACTCAATCATTTGGTAGTCGATGTGTTAAACCACCTGTTATCTATGGAGATATTTCACTTGATAAACCAATGACAGTTGAATGGTCTTCCTATGCACAATCTTTAACTCAAAAGGCAATGAAGGGAATGTTGACTGGTCCAGTTACAATTTTGAATTGGAGTTTCGTCAGAGATGATCAACCAAGAAGTGAAACTTGTAAACAATTGTCACTTGTATTGAGAGATGAAGTTCTCAATTTGGAAAAAGCAGGTATCAAGGTTATCCAAATTGATGAACCAGCTATCAGAGAAGGATTGCCATTGAGAAAATCTGATTGGAATACCTATCTTAAATGGGCAGTTGACCTCTTTCAAATTAACAACATCAGGTGTTGCCATCGATACTCAAATCCA
>evgR002973c0g1_i01_Hydra
GTCAATGTGGTCTTCTTTGTCATTGTGCAGCCAACCATGTGGAGATGGTTTACAATCAAAATATCGCAGCTGCTCAAACCCTGCACCTAGTTTTGGTGGTCAGGATTGCTATGGAAACTTTGAGCAGTTTTTCAATTGTTCAATGCAAATTTGCAAAAGTGTGAAATTGAATTTGAATATGAATTTCATTGATGAAAAATATGACTCGTACTCGATGGAAGCGACTACAGATATACTAAGTGATAAAATCCAAGAGGCTATAGCAAAACTTTACAGTAATCGCAAAGTGGGCTTCCATGTTGTTATTCATTCTATAGAAAATGGACTTTAAGCATTTTTACCGATGTTTTTGTCTTATTTTAAAACTGCAAAGAAGATCAAATGAGACTTGATAATAAAGAATGGTGAAGAAGTTTATGCGAGTTTATTCGAAAACGAAC
>evgR002977c0g1_i01_Hydra
ACATGAAAATAATGTAGCTAATGAAGATTCGTATGATGAATATGAACATGAAAATAATGTAGCTAATGAAGATTCATATGATGAATATGAACATGAAAATAATGTATCTAATGAAGATTTGTATGACGAATATGAACATGAAAATAATGTAGCTAATGAAGATTCATATGATGAATATGAACATGAAAATAATGTATCTAATGAAGATTTGTATGATGAATGTGAACATGAAAATAATGTAGCTAATGAAGATTTGTATGACGAATATGAACATGAAAATAATGTAGCTAATGAAGATTTGTATGACGAATATGAAC
>evgR002985c0g1_i01_Hydra
GATATTTGCACACTTCACACATGCTTTATCAGTCAATATGACTGCAACTATGGCATAATTTAATTCTAACCAAGGTAACACTAGCATAATTTGTGCAGCATATTAAATATAATTATTTTTAAGCTATAAATAAAGGCCTCGAGCCTTCCGAGTCATAATTTTATTTGCCAAAGAATTGTTGGGTTAAACATGGAGCAAAATTCAACACTTTTTAGTTTTAAAAATAATTATGATTTTGGGGCCATTTTAACTCTCTTTGTAAGTCATGAGTTACAAATTTTAAACTCAATAACGACGTCGATGTTTACGGGTGGGTTTATTGTTTTTATAACAACACTTTGGCTTCCTGCGCCTTATGGACGTTACACATATACCGGGAAACTACTTTTGTTACCAATATCTCCTCGTTTGGGATGGCTTGTACAAGAATTTCCAGCTTTTTGCATACCTTGTATTGTAATTGGCAGCTCTTTCTTTGATATATCGCAAAATAAGTTTTCTAGTTTACAGTTGACCGTTCTCGGATGTTTTGTGCTTCATTATACAATGAGGACGTTTTATTATTCATACAATATCAACGGGGGTAAAGCGTCACCGCTTATTGGCTACTTATTGGCTGGTTCATTTTGTTTTATAAATGGATACGCTCAATCACGTGGCATGCTGTTGTCTAAAAACACTGTGGATGATAATATTGCACGAGTTATATGTGGAGTTTTTATTTTTTTAGTTGGTTTGGTAATAAATGTTCACAGCGACTATCTTTTAAGCACTTTACGCAAACCTGGTGAGACAGACTACAAGATACCAAAAGGTGGTTTGTTTAATGTTGTTTCGTGTGCGAATTACACCGGAGAAATTACAGAATGGATTGGTTTTGCCATTGCGGCTTGGAATGTGTATTCGTTTGCATTTGCGTATTTTACAATTGCATTTTTAGTACCAAGGGCCATACGACATCACCGGTTCTACCAAGAAAAGTTCCAAGACTATCCAAAAGATAGATATGCTGTTCTGCCGTTTTTATTATGAAAGGAAGCATTCCATAGTTCAAGTTCAAGTCAAATTCCTTTTATTATTTCTTTTATAAAGATTTTTTATATTTATTTTTTATTTTAACGCAGAAAGTTAATTGTTTGTGTAATTGGAACAAAGATTGGACTTTTTAATTATAATATTATCTAGGAAATAAGTTAACACAAAAACGTAAAAAAAAAAA
>evgR002994c0g1_i01_Hydra
GTTACTGGACGATGTCTGTCATTTGAATTTAAGTTTGGTGGAGGTGGATATGTGAGTCTAGCTGTATTAGGCTATACTAATAATGTTTCTAAAGAACTGGCATTCTATTACCGAAGAGAGGGTCTAGATAAATGGGTTAAGAGTTTTATTGATTTGGATCAAAATAGCAGAAATGTTTCAATGGTTAGTTTTGTGGCTTTAAAAAATGGCGTTGGCACAGGTTACATTGCACTTGGTGCCATTCGGTTTTTGGTTAGCTGTAATGATCTTTTCACCAATGAACTGAACACATATGGTATAACTGACATATTAAATGATTGGAAACTTTGGAATGATTCTTCTTTATTTTTAAGTCCAGTCATCTTTATTAGAG
>evgR003000c0g1_i01_Hydra
TTCTATTGTCTAAATAAGCTTAGATATGGAAAGAAACAAAAAAAAATTAGCTGATTCAAAATTTAATTTAAAAAAAGAAGATATTCCACCGGAATTCCACGATCCATTTATCATCAGAGGATATCGAAAGCCATATTTGTCATTTAAAGACTGCCTCAAAAGTTCTGTAGTATTTTCGTGCAATGAGTCCTTTAACATTTTGTCTCATTTCTTATCCTTCATATTTTTTATAATACTATTTATTTTCTATTTTAAAACAGAATTGGATATAAGTGACGTTAAAACATGGCCTCTAGCCCTCAACTTTATTGGAAATATTGGATTTAGTCTGATGAGTACAATAGCACATACTTTGAACTCTATGTCAATTAAAGCGAGACACAAATGTTTTTATCTCGACTACGCAGCAATATCAATATACACGTATTGTTCAGGACAAGCGACATTTTTCTACACAAGAGCTTTATTTTCAGAAAAAGAGTTTTTCAAAAACTCGTACTATTTTAATTTTGGTGCAATGTTTATATCGATCATGTCAACCTTATTAAATTGTTTATCGAGAAAAAAATGGCATTCTGCAAAATACATTATACGGACAATGGCATATGTAACAGCTTATATATGGAACTGTGTTCCATATGCTTATCGACTAATTATATGTAACAATCATATAGACTGCGATAAAAGTGGGTTGTTTTTATCTCTGCTCAGCGCACTGACATTATTAGGAGCTGGAATATTAAATATTACAAAGTTTCCTGAACGTTTTTATCCTGGTAAATTTGACTGTTGCGGACAAAGCCATAACTTAATGCATATTTTAGTGACGTTGGGATGCTTTTTTCAGTTAGAATTTGCTAAGAACGAAATGTTGCGCGGAATTTCACAAGGATTCAATTACGAAAGTTCTTTAAACTTGACAATTTTTACCGTTTTCGTTAGTTTATTGATAGCTGCGGTTGTTCCAGCCGATGATGACAAAGATAAAAACTATCAGAAAAGTAATTGATCATTGCTTTATCTTCCTTTAATTTTAGAATTATTAAAACAATGCTCAACCAATATTAATATTAATAGCATATAGAATTGATCAGAGAAGATTTAGTAATAAATCAAAGATAAAAATAAACTCAAATGATGTTATAAATGAAATATGTGTATAAGTATAAATATGAAAAATAGATATGAAGTATAAATATGTAGTATGAAGTATAAATATGTAGTATGAAAAATAGATATGAAG
>evgR003007c0g1_i01_Hydra
CTGTCAATTCGAAAAGATTGTACAACTAAGGGGAAAAAATAGTGGAAAATATTATAAAATTTATTCAAACAATTTTCTTCCTGAATTTAGTCTAATAAGCAATACTGAACAATTTTTTAATGCTTGTAGTTACCTATCAGCTGACCCACCAACATTTGGAGCACAACAATTTCAAAATCTTGAGGTAGATTCTGGAAGTCTATTTTCTGAAAGTATTCCCAATGATCTTTTTAGACCTCCATTAAGTGGAAGTACAATGATACTTACTATAGAACTTAGAAACCAAAATGGCGAACCTTTATTAATACCATGGATTGCATTAAACGGGAATATATTTCAATATGGCTTAAGAATTGAAGGATGTATTCCTTCTGATATTCCTTCAGCTTCTGGGAATACAAGCTTTCTCCTCCAGCTTGTTGCAATCACTCCGTTATTTGAAGAAGTTGTTAATGTTTTTAATATCATTATATCAGATCAAAAATCTTTACAGCTGAACTTTGTTGTAACTTTTTCTTCTCAATCATATGCAATCGGTAACTATACTTTTTTTTCTAATTTCATATCACACCTATCAAGTTACTTGTCAGTTCGAAAGAATTCTATTATTATTATTAAGTTTTTTACTACACCGTCATCGACTGATATACAGTGGACTCTATTATCACTATCTGATTCTTGTTGTGATAATGACTTGGTTCAGTCTCTTACTTCAAAAATTAAGAGCAAAGGAGCATCAACTCCAAGTATAGACCATTTGCTAAACAAAATGAACTTTGTAAACACAAGTATAACTTATAAATTAGGGTTTGCATGCAATAATGATAACACTCCTCCTGTACCTGATGTAAACGCAGAAGATATAACTATTCAAAAAATTGTTTATCGGTTTAGGCTCACATTACCATTAACGACATTTGTTGATAAAAACGATGGGAACATGAGCATGCT
>evgR003012c0g1_i01_Hydra
TTAATTTTAGCCGTGCTCGCTGTTTTCGTAAATATCATTTTTCTTTTGTCTCACATAATATTGATTCGAATAAAGTCATTTACAGTTCAGTGAACAAGCAACAAGATTGACTTTGTAAAATGTTAGATTGGGTTGATTTTAAAATGCGATCAACGATTTTGTTATTGGCGTTTATTTCGGTTTCTTTTACCAATGTTGTTAAAGAAAAAGACTCAGGTATTAGCCAGAAGATTATCGCCCAACCTCAAAGTAAGGACGTCAAGATTCAAAAATGCGCATCTGATACTTTTAAATTTGCTTCCGCCATGATGAAAAACTGCAGTGCAGTACTCAGTGCACCCGTTGGTAAAGATTCAGTATGTGCAATTCCTCCATGTAATAATCAAGCGTTTGCCTCACCAACCCAATGCAATTATTTTTTAGATGTGTTCAACTATCCTACTGGAACGTATTGTCAATCGGTTGCTATGTTCTTAGCTGCAATCAACAACGCTGTTAATTACAGCAATTGTTGCTCGTAACTTGTTTCATTTGTCAGGTCAAAACAAATTTTGCAAATCTTTTAGTTTTTATGGAGTACTTTTTTGATGAACAACCTTAAAATTTTCTTAAAATTGTTGCATATGTAAAGAGTTTTTTTTCTAACGGAATCTAAGATTATTTTCCAGAAATTTTGTTTAACTTTTAATTTTATTTTTATAGCCTTCGATTTTTTTTGTGTAAATTTCAATATTATGTATATTATGTCTTCCAACGTCAAAAGTATGCCCCAAACCTTGATAATCTCAAAAATGGATTTTATTTGCAGAATTTAGTTAAAAAACAATTTTTTTTTATTGAAAATAAAAGAACA
>evgR003015c0g2_i01_Hydra
CAGGTCTGCTTCTCGGACAAGTCAACATTTCAAATTTTGATGGACAAAAGCTCCTTGGTTTGACAACGCCCAGGAGAAAATTTCACCATCACTGCCTTATAGAAAAGGTTAAACATCCTGTGAGTGTAATGGTGTGGTCTGTGATCTCAGCCAAGGGTATGGGCTGCCTATACATTGTGAAGGAGACCATGAGTCGGAACCAGTACAAGCGAGTACTGGAAAACAGTCTCATACCAGGCATTAGAATACACGAAAAGATACCCCAGGTCCAAAAATGGCTCCCTGGTAATAAAGAGTATATGTTCATGTATGACTCGGCACCG
>evgR003024c0g1_i01_Hydra
GAAGGTAACATAGAGTTTCTTTTAAACGATTTTATAATTGCTGGATCGGAAACATCTGCAAACACTATTCTTTGGTTTATTGTTTATATTTTGCATTGGCCAGAGTATCAAGATAAGCTTTATGATGAAATAGTAAAAGTAACGAAAGGTAGTCGATATCCATCCATAAATGATCGCCCTATGCTTCATTTAATGCAAGCTGTAATTCACGAAACTTTAAGATTGTCATCGGTAGGACCACTTGGTTTATGTCATAAGGCAATGGAGAACAGTAGCATTTGTGGAAAATACGTTCCAAAAGGAGCTCTAATACTGACTAATTTATGGAGTATACATCACGATGAAAAGTATTGGAACAATGCCATGTCTTTTTATCCAGAACGTTGGCTTGAAAAAACTGGAGAGTTTAATTCTAAATTAGGATTTGCATATTTTCCATTTTCGAGTGGACCTCGTAGTTGCATAGGAGAAACATTGGCAAAAACGGAATTGTTTGTGTTTTTTTCGCGATTAGTCACAGATTGTCTATTCGAAAAACCGATCGGAAAAGAGTTACCTAGATTAGATGGTCAATCTGGTGTTACTTGCCCTCCCTTTGAATTCGATGTTGTAATAACCCCTAGGGATTGAATTAAAAAAAAAAAAA
>evgR003039c0g1_i01_Hydra
CTAATGTTATCCTTAAATTTGTTCATTTCAACAACAATAATGAACTCATTCATGATCTCAATAATTCTAAGAGAGACGGAGTGCACGTGCTCAGACCATTCCTCAACATAACCATAGAGCAAAAGTGTCGAAAAGTGTATAATCCAGTACAACATTTTCGCCGATATATTAAAACTAAAAAAACAGGATTTGGAATAAAGTTGGATGAGTTAACTACGTCTGATGGTATTACCATCGAATTTTTAGTGTACAGTGGCACTGGGATGTATGATGATGACAAAAAATCGGCACTGCTTTCATGTCAGCGCATACCTGTAGACCTGATGGATCCACATCAAAACTTTTTTTTTTCGAAAAAATTTATTTTCAGTTGAGTTTATACAATAGTTTTAAAACATAAATTGGCTTTGCATTGGAAAAAAGTGCCAACGATCGCGATGGTTTTACATATGTTGGCCCAATGTAAGTATGCTAGTTTGGATAGACGTCGATAGGACGTCCGCGTGTCCACTTGGCAAGGGTTACCTCTAGTTTAAGACTTCATTCGCACGATGAATTGGGCTGCTCTAAA
>evgR003044c0g1_i01_Hydra
GCGCCTATTGTATCACAGAGGGCGGAGAATACAAAAGAAAACAGATGCAGTCAGAGGTGTATTGCAATTTGAAGATGTGTGCTTCGACTACAACATCTACACCAACAACAACTCAATCTACATCTACTAAAACTTCAACTACAACAGCTACACCAACAACAACTCAACCCAAACCTCCTATAGATATTTCCTGTCCGTGTTTGCAAAGATATTGTGAAAGGTTTTTTGACGAAGAGTTTTGTTCATTAGTTAATCAATTGTGTCCAAAAACTAACTGCACACCAACATACAGGCCAATTACCACAAATTTATATACAACAACCACAACTCAGTCTACATCAACCATAACGCTACCTACAATAACGCTACCTACAACAACCACAACTCAGCCCACAACAACAACAACGCCACCTACAACAACCACAACTCAGTCTACATCAAC
>evgR003050c0g1_i01_Hydra
GAGATTGGAATTCTTGAAAATAAGACACGTAATCCTTTTCCTGATTTATAAAGTTGCTTTTGGTCGACAAATTATACAAACAATAGAACATGGTAGCGGCTTTACATGTCGAAGTTATTGCGATGGGAATTATGACTTGTGTAAGACAATTGTTAAGTCATTCCATGAAACTTTTATATGCGTCAAGACAGCAACGCTGTGTAGAGCGACCTGCGGTAAAACAATAAAAGAAGTTGAAAAAAAATTAGAAACATTTGCTAAAAAAATAGAAGCAGTCGAGAAAAAACAAGAAGTAGTTGATAGCCGTCCTCAGTTGAAACCTAACAAATCTGATCACAGCAGGAAACAAAACCAGGATCGTAACAATATTAAAATTAGTTTACCGCGAACAAAAATGTCTGTTCGGTTAGAAAGAATATGGCTTAATAATAATATATAGTATGTCAACTACCAATCAACAACTACCAATATTTCAACAACTACCAATATAATAAATGCCAATAATAAAAATACTACTGATATTAGGAAATGTGAAATTAAAGAAGATTACAAATCGTAACAACGTTTACAATCAAAAATCAGATTAAAAATAAATCAATAAACAACTATCAACAACACCAAACAGTCAACAATACCAAAAATCTGTAAAAAATCAGCACCCAAAAAAATTGCTAAAGCTAATCTATATTTATCTGTCAAAGCGTGCAACTCCTAAAGACTTGTTTTAGAAATACAAATGCC
>evgR003053c0g1_i01_Hydra
TTCAAATTTAGTACTAATTTATTTAAATTTATATTGCTAAATATATATATGACAGACATCATTAAAATGGCAATACCAAACAGAAAGTCAATTCCGGCAAGAACGCAATCATGTAACATTCAAATAAAAAGACGGCGAGTAAGAAGATCCTTTTCAAGGCCTGATAACGAACTGTTTCTAATTAATGCTGTAGTAAGGCAAGACGTGAACGATGCTCAGTTTATTCTTGAAAGAAAGAAGGTAAACATTAATTCAATGCGTTACCTTGGTTGGGCCGCTCTACACTATGCTTGCAAAAATAATCAATTAGAAATGGTGAAACTGCTGTTACACCATGGCGCAAACACTAACTTAATGACAAACGACGAAAACTTTCCGTTAAAAATTGCCGTTACTTGGGGAGCATTTGACGTTTATTCTTTTCTATTACGAAATGGCGTTTTTAATAATTTCAAAGAAAACGGTTTACAAATAAGTTACTTTTAATAACTTCTGTATTTTGATTTTATCTTTATCGTTAGATGGGTACAATAACTTTCAAC
>evgR003061c0g2_i01_Hydra
ATGTTATTATTTATTGTAAATTGTTATTTTGATTTTTTTTAAATATTATTCTGATGAGCAGAAATTTATTGAAGAATTTTTTTGTTATAGACAATTCTTGTTTTGATAAGGTTCGATGAGTTCTTCAGCAGGACATTCCGCATTGTCTTGTGGCAGTATTCACAATATTACATCTCTTTCAGCCTTTACTAGCTCCGTTTCCATTATTCTGTGTTTTACTACAACGCCTTGTAATATTGCACTTATTATTGCAATATTTGGAGATAAGAAAAATGTTTTAAAAAAGTCTATTTTTTATAAGCTAATACTGAACAGTGCAATTGCAGATCTTGCAATTGGTATTGTGGCTGACATTACATCAGTTTCATTTCATGTTAAAGAAGCCTTGAGAATTAAGATTTATCCTAAAGATATTAAACTGCTTCATTTAGAGCTTTTCGTTTTAAGTAACGCTTCAATTTTGTCCATGGCATTATTATGTATTGATCGAATATTTGCATTAATGAAGCCAATAGCTTATTATAGAAATTCTTTATCTAACCGCATGTCTTACATGGTTCTTGTTGCTACGTGGATAATTTCAGGTCTTATTGTGTTGCCTTATTTTTCTGTTGGATACATTACCTATCTCGGTATTTTTGCATTTACAACCATTACTATAGCTTGTACATCTTTGATATCGGTTGTTTATCTTTATAAAACTAAGTTTTCGGTTTATTGTAACTTTAATAAATCGTGTAATGTTGTTTACGAAGCCAATAAAGAAAATTCCACAAATAAAAATTCAAATCAGAATTCAGCTACCGTAATTTCAATAGCAAACATTGTTGAAAGCAAAAAAATCGCCACTGCTAAGAGTAAAGATATAAAACAAAAGACTGCAGAGCAAAAGGTGAACCAATCATTTATTATAATGCTAATGGTGTTTCTACTTACCTATATGCCTGCATGCTGCATGACAGTATACATGAACGTGTGCTTCGAGTGCAACTGTACTGTTGTACAGGCTTTTAGAGATTGCGTTTATCTCGTGTTACTATCAGGTTCTTTGTGGAGATCGCTGAACTTTGCATATAAAATTACAACCTTGAATAAAAAAATAAAAGAAATGCTATCTTTTGGACACAGCAGTGCTAGAAAATAAAAGCTATTTCACATATCTATTATAACTGAAATAATGTGTTTTAGGCACATTAATTTTAGAATGTTTCACGTATCTTTTAAAAACGATTAAC
>evgR003062c0g1_i01_Hydra
GAAACAGCCGCAGATGATGAAGTTAACAATAGCCAAGAAATAATATGATTTCGGAAACAAAAGAAAACATTTTGAATCAAAGCGAAAGCATAAAAAGGCGGAACACGATTAGGCATCTAGACGAATACTACGACGAGCACATAAATGAAACTTTACCTCAAGATTATCATAGAGGAGACGTATCGTCATTAAACAGAGTGCTCGCTTATTTTGACGCTGTTATGGCAGCTTGTGCAACATTTCTTGCTATCCCTTTACGAGGTTTTCATACAGATGATGAAAACAAGTCATTTTATGACCATATTAATTCTATTTCAGACAAACTTATAAATTATTTTGTGGGATTTTATATTGTTCTTTCAATTTGGGAAAATATGAACAATCGGGCCATTGTAATAAAACGCGTAGATGACTTTGTATTGTCATTTGTCATTTTTGAAATATTAGTAACTTCGTTTCTTCCATTTTCGTTGGCATTGCAAGGACATTATCCTCTTGAGAAGGTTTCATTTTTAACAACATGTGTTGTTTTAGCTATACTTCAAACGATAGATATTGTAATAATTTTGTACGCCATTCATTCTCCAAATCTAATTCACGTTGATTTAAAAAATTGGACAAAGTCGGATCTTCGAGAACTAACTCTCATGATGATTTTTAAACCTTTGGTAAGTTTGTTTTTACTTATAATTGCTGGTGCGTCTGTTTTAGTTCACTATGGCGTGTCTTGGGCTTTTATTGCACTGTTGATTATAATACACCCAATACGCAAGTTTTACTGGTTTGTTCGTAGAAAAATGAAAATGCTTAAACAAACAGAAAAAAGTATATTTTTGGAGCATTTTTCTAAGGGTAATGTTCCAAAAGAACGAGTTGAAATTATGAGCGATGCTGTTGTTGCCATCGTTGCTTGTATTCTTATACTCGAAATTACCGACTTAGGGTTTCCGCCTCCAAAAGATGTTAAGGAATATGGTCTCATCAACGTGTTGAAACATATGAATTCTGAATTTCTTACGTATGCCGCTTCTTTTTGCTTGATTTCTGCTCTATGGTATGTTAACCACGCCGTTCTACATTTAATTAAAACAGTTAGCTCAGTTATGTTATTCCTTCAAAAAGTTTTTCTTTCTTTTTGTTGTCTTTGTCCATTAGCTGGTAACATGGTATTACACTTTGCAACCAAAAAGAATAATGAATCTCATGCCGCTATCCGCTATTCATCCATGATTATTTTTCTATCAAGTATTGCAAACTTCTTTATTTTGTTGTATGGCTTGCTCACTGGAGAAAAATACTTCCACAAATGGGCTTCAATTAAACATTTTAAAAAAAACAAACGACAGCAACTATATTCTCTGACTAAAGCATTAAATTTACCTTTTTGGTCTTTCATTTGCACATTAGGAAGTTTGGGATCCCCATCTGCAGCACTTTATATATTGTATGCAATAATTGTTGCCGCACCTTGTTCTTTTTTTGTTTCAAAAATAGTACTTATGAATCACTTAGGTAAACTAGCAACATAGCTTTCGTAGCAACATAGCAACATTAGCTTTTTTTGTCAAACTTCTTTACCAAAGATAAAAAGCAGAAAAAGAATAACAATCTTTAATAAGTAATAACTTTTAAAAACATATTTTATATTAGAAACAGTCATTTAGGTGTCAAAGAGATTATTTATGTTCATTTAAAGTTACGGATGGTGAACACGAATGATACCAAGATATGGAGCTTGTTGTGTTTGATTCTCCATATCATTACTAGAACTATTCGAAGGATAATTATGCGTAAAATACATACTTAAACTTCAGTATATTAAAAAAGTTTTTTTAACAGCTAACTTTGTTAACCCCCTCCTTCACCTATATGAGACATAACACAAAAAAAAATAATCTTTGTTTACAATTTTTTTTGTAAAAATCTTACAAACCTGTGC
>evgR003091c0g1_i01_Hydra
GCAAAAAGAATAATAACTAGTTAATTGTCTGAAAGTTACTGTGATTGACTGAAAGTTACTATGAATGACTGGCAAAATGTTTGGAGAAACGTTGATGCTGTGTGTTTTGATGTTGACAGTACTTTGATAGTTTCAGAAGCAATTGATGAATTAGCAGAGTTTTGTGGAGTTGGTAAAGAAGTTGCTGAACTAACAACAAAAGCAATGGGAGAAGGAACTTCATTTCGTGAAAGCCTGTACCAGAGGCTCTCAATTATCAAGCCAAGTAAGGATGTGCTAAATTCATTTATTAATAGGAATCCATTTAAACTTAGCCCAGGAGTTGAAGATTTAATAAAAGCTTTGAGGATTAGAAATGTTGAAATCTATTTGATATCTGGAGGTTTTCGTTCGATTATAAGTCCAATTGCTGATGCTCTAAACATACCTCCAGAAAATGTGTTTGCTAATGAAATAAGGTTTAACCAAAATGGTGAGTATGAAAGTTTTGACGAAGAACAACCAACTTCAATGTCTGGTGGCAAAAAAGTAGTTGTTGGAAAGTTAATTGAGAAATACAGTTATCATAACATTGTCATGATTGGTGATGGAATGACAGATTTGGAAGCCTTTCCGCCCGCTCATCTTTTTATTGGATATGGTGGTAATAAATTGAGGGAAAATGTCCGCATGCTGGCGCCCTACTACGTGACACACTTTAATGAACTTATTGACGCTTTAAATTAATTTTATTTCCGTTTTGTTTTGAATAAAAATAGTTACAATTTTTTTTTAAATAAAGGGTTAAAATAAGTATTTATATATCGAC
>evgR003093c0g1_i01_Hydra
AGCGGCCTTCTCCAGTTGCGTAAAAACTCTCCGTTGTATGTAACCATAAAATGTAAAGAATCATTTTCAATTAGAAACACAAGTTACTTTTCAATAACGCCCATAAAAAATGAGATTTTAGCATTTTTTGGATATGTAAAGAAAACGGAAGAACTCACGTGCAAAAATCAATTAATGCCTTTAAATGGTATATATAGTCATTTTAATAATACCTTGAGCAATTTTTTGTCCAAACACAACAAGTTTATAGTGCCAACTATTGGAGTGTATTTAATATTAATTAATGCACTAGTCAAAACATCAAAAACACGGGATAGTAAAATACGTCTCGCTGTTTTTTCAAAACGCTTCAACGAGGAGAGGATGATAATAGCGGATATACAAAACTCGTTAACAACTGAGTCAAATGAACTGTGGATATCTAATATTTTTCAATTAAAATCTGGTGACGAATTAGAACTAATGATTAATTGTAGTGAGG
>evgR003115c0g1_i01_Hydra
ATGATGATCTTACTTACCGAAATGAAATCAGTCGATATAGCTCAAAAAAAAATGTTGTCTTTTTTCATGAATCTGGTATACTCTATATAAAAGCAGTGACTGATGGTAGTGGATATTTATCTGGTTTTACTCTAACATGGAACAGTGAAAGTGCTGAAAATTCACAAGTTCTCGATTTCAATTACAACTGTGGAAATAAAAGTACATTTAATAATCCTTTTGGTAAAATTCGCTTTCCATTGATTGGTAAGTATTTAGGAAACGTTGAATGTAGATGGTTGATTAATGTCTCTCCTTACATACTAAGAGTTGAAATTAATGTTGATCTGGCTTGTTGCGGTTACACCGATAACTATGTTGCC
>evgR003118c1g1_i01_Hydra
TTTCTATCTGTATTTTCAATGACGACATTTGCTCTTTATATTAAACTTCATAATTGTGAAAGATTGGTATTTTTGAAGAATAACACTTCCAAGATTTGCCATAAAAACAAAGTAGTTATGAAAATTTTGGTTACGATGGCATTGGTGTTTATAATCTCTGTTGTACCACGTGATATATTTCTTTTATATTATACAATATCGTGGCTTCCTGGTGCTGGAGGAATATATGGAGAAAGCGTAATAAACATAAGTCATTGGCTTCGATTACTTCAGGCTAGTAATGGAATATACAACGTATTTATTTATGGTAAAATGCACGATTACTTTTGGAAAAGCTTGC
>evgR003120c0g1_i01_Hydra
CTATTGATCGAGAGAGTATTAAATGTAATTGGTCAAGTTGACAAGGCCTATCAATCCATTAATCTGCGTTTAGTAGTGGTTGCCATTGATATTCAAGAAATAAACCCTTCTTTTCAGCGATCAACTGATTCTAAAGATTTAAAGCAATTTTCAAATTACGTTCGCGACGTAATTAAGAAGACTTCACCTTTTAAAGACGTGGAATTTGATGACGCCATACTTTTAAGTCATGAGGGATGGGGTAAAGCATCAGGAATGGCTTTGATAGATGTCATTTGTTTAAAAACCAAGGAACTATTTCCTGCAAGTATCAATCATTGGAGCTACACCGATATAAGCTTCTCAAC
>evgR003129c0g1_i01_Hydra
AGAAACTTTTTTATTATCAATGGGGTTTCAGAAAGTGAAGTACAATCTACAACTTCCATTCTTTCAACAGATTATATAAACTACAGAGAAGAGTTTGCACCTGCTTATGGTACAATTCTGGGAACATTGAGTGTTGTAAAAGAAGTCTACACTTTATCTTTTAATTTAAAATCAACAAGTTTCTCCAAAGGCTATAAAAGTATTCTTCATTTATACAGCAATACTCAAAGTTTTGGAGACTCCAATCCAGGTATTTGGTTTCATGAAGATGGTTCAGGAAAGCTTGTTATTTTATCTATAATAGATACAAAAGTTAACATTGATATTAAAACAGATCCACTTATGCTGGGTGAATGGTCAAATATTAAAATATGCCAGTATTTGCAGGATTTTCAATATTGGTTCACTGTTGAATTGAATGGAGCCATTGTAAGAACAGTAAAAAATGTGAATCCAAAAGTTTTTCAAAATGTAAC
>evgR003143c0g2_i01_Hydra
GTGACCCTTTTCTCCCCATCCCCCTTATTGCATGACACCCTTTATGGATGGCCCCATACTACATAAAAATATTAGTCATTATGCATGATATTTCTAAGTGGTATGGCAATAATCATGAATACTAAACAAATCGTTCACATTTTTTATAGATTGGATATAGATAAAAGTGCATCTCTTCCACAAGAAGAAAGCAACTTCATGGTTACAGGAAGAATTAAGAGACAAATTCATGAAAAGAAATATTCATTAGGAGAGCTAGTTGTACCACAGTCATTTGAAAAGTCAGTGATAAAAGAAAAAAATTTAGAAAAAGAAGTGTTTACAGTAGAAGGACGAAAACAATCATTTGATACCATAAGAAAATATATAAATGAAAAGCACAAAGAGTTCATGAGAATCAAAAGTGACAAAGAATATATTGATATGTCAGAAACCAATATTATAGATTTTCTGAAAAGAATTCACGAGTACAATGAAACTCAACAATTAACTACAGAAGAACTCAGATCAAGACTTAAAATATTTGAACGAAAACGTCATTTAATGTTCTGGCATGATGCTTCAACTGTCTGTAATCATGGGTATATTCTTATGACAGTTGCAGCTTTATATGATACCGCATTATACTACACAGATGAAGAATATAATTTAGTTAGTGGGCAAAAAATTAATATCCAGGCAATTGTTG
>evgR003159c0g1_i01_Hydra
CTTCTATTGTCTAAATAAGTAGAATGAACCAAACTGAAGTTAAAAATGAAACCATTTGCGTATACGAGCCAACTTTCAAAGTTCTAATACTGTTTCTAACTGGCTCAACTTCTGTTGTTTCAGTCATTTTAAACTTTTCGTTTTGTTTTGCAGTTTACTTCAATAAAAAGCTTCACTCAAAGTCAAACATTCTGGTTGTAAGTTTAGCATTCACAGATATAATAACAACTGCTGCATTACCAAGCCTTCAGTCTGTCGTTATCTACTTTTATCCGTCATGGCCAATTGGTAGTACTGGAACTGTTGTACTTAACTTGTTTTGGATATTTTCGTTTGTATGCCCTTTTATTACGGTAACTACAATAACTGTTGAACGATTTGTTATAATTACTGGTAAAACAAAATGGAAAGCCTTTTTAACAAAGAAAGTATATCTGGTCATTTTGATATTTATTTGGGTTTATTCAATTATCATTTGCTTGGTTACAGCTGTTACTATGAAGCCTGCGTTAAAAAATAAGTATACTTGGAATGTGAATTTTACCCTTTACTATATATTACTTAGCATTCATATTGTATTTCCTTTGCTTTTATTACCCG
>evgR003163c0g1_i01_Hydra
TAGATATTCATATTGAGGATCAGGATAGATTACAACTATTTGCTAAAAAAATAATTAAAAATTTTGCAGATAGAATATATGATACATCATATGACTTTACTGGCATTCCTCTTCAGACCAGAATGATTGCTGAAGTTTTTCAAGATCCGTGTAACATATTCTTAGAATCAGATGAGCTTATGCCTGAACCAATTGAAAAGTTTAAAATATTTGATTTGTATGAAAAAAATTTCAAAAACAAATATAATATTTACCAGAGTGAAAAAACTAAAACAGGTTTAAGTAAACCAGAAATAAATAACGATGTACCGTATGAAGACTTTATTGGTTTTTACCAGAACATGGCTTTGCGTGCAATATTCAATGAAGAGATATCAAACGATTTAATTAATGAAAACTTTTTGCAACAATTTCTTCTTAAAGAACCGCAACTATTTGCTTTAATTCCAGATAAGACACAGCTAATGCAACTATTATCTGAACAGTTTTCAAAAAAATTCAAATCTTTTATTAAAAACATTAAAAGTGGTAACCATGGTAGCATTTGTAAAATATTAGAAGGCAAGTCGCATTTCATGCACCGTACCTTTGCGGAATATTTAGTTGCAAAATTTTTGATCGATAGTATAAAACAACCAATATTGGTACCATTATGCTCAATATTAAAAGATATATTAATTGCAGATGATTATCAGATTATTAGAGTCTTCCTTAACGATCAGTTAGAAACCCCTTTGCCTGATTTATTTTTATCAAATAATCAAAATCAAAATGATTGCTCAAACATCATTGGGATTGCTCAAACATCATTGGGATTACTCAAAC
>evgR003173c0g1_i01_Hydra
GTTTATAAAAAGTCTTTTTTGGCAATTAAAAAATTTGACATTGATATTTACGTAATAAATCAGGTGTTATAGTTGTATTGAATGCGTAGTATAATATAACTTATTAGAAATAATGAACAATAATGATTAGAAATCGTCTTTTCTTTCGTCCGACCACTTAGAAAAGAAAATCCACATAAAGATTATCGAAGGCGTATTAACCACGTTTTGATCTTTTTAAAAACCAGTTTATTTTCTGAACAAAGAAATACCGGTATTTCTTTTGTTGGAAAAAGTCGTCATATTCAGAGTTTTCAACCCATATATCATTTGAAATATACTGCTCACTTGAAGGAGTATACCGAAAGTTAACCAATGTCAGAGCGAGATATTACAATGCCCAAAGCATTTCTAGTAAAAAACAACAGAAAAGGCGGAGTTCCAACAAAATCTGAAGTAGAAGAGCCGGTACTTGATCAGCAAGTTCCGTACTTTTACCATCCTTTTTACTATCCACCGACCGATTATTGCAACACATACATACCTTCGATATGGCCTAGACATTACCCCGATATAAACTCGTGGAACAGCTACCATGAAAAACCTAATAATTTTGCAAATAGTTCCGCTATTCCTGGTTTAAATCTTCCGCAGCCTTTAAATCTTGGACCACAAATTGCAGCTCCTTTTTCACACAATCCTTTTAGTCTAAACAATCAACCAATCAATCCACAGCAAACAAATGTTGCTAATTTATTCCAAAACCACCACGTTCAATCAGATCAAAACTTTCAACTCACGCAATTTATACATCAGCAACAACATCAAAATTTTGTGCAGCAGCAAGAGTATGTCAATGAACAAGAAAAAGGAAAGCGAGATTTGTATAACGAAATATTTGATCTTGACAGTAATGCAAGCAAAAAGTCTCATATGTTGTTACCAAATGCTATAGCTACTTTAGGAAATATAAAGCAGGAGATGCTAGATAACGATGACGTGTTATCTACCGACTCTTCAAATGCCTGCAGCGAAAGCAGTTCGAATGCGGTCGTTGACAATATTATAAACAGTGCAATTTCTCCTACAATGGTTAAAAATGAACAAATGAAAAACTTTACTCCCAAAAATCTAAGTGATTTATCTCCAAAAAATGAAGATGGAGGAGACAAAATATATCAATGCGAGTTCTGCAATAAAAACTTTACTAGATCTTGGAACTACCAGCGTCATGTTTTAATACATTCAGGAAGAAAACCTCACAAATGCGAAATTTGTCCAAAAGCTTTTGTTTTGGCAGCTCATTTAAAAATTCATATGAGAATTCATACAGGAGAAAAACCATACAAGTGCACCGTTTGTGGTCGCGGTTTTGCGCAATTAACAAACTTACAAAGGCGCGTGCGCCCGCATACGGGACAGAAGCCGCACAGGTGTCAGCACTGTAATAAAGGATTTGTATCATCAAGTGATTTGCGGAGACACATACGTATTCACACAGGAGAAAAACCTTACCAATGCCAAGCTTGTTCAAAAGCATTTACCACAAGTGGCAATCTTCAAAGTCACGTTCTCACCCATACAGGGGTTAAACCATATAGTTGTTCAACTTGCAAATGGAAGTTTATAAGTAGTTCGAACTTACGCACTCATATCAGAACTCATCATTGCAATGAAGACAATCAAATGGTACCAGAAAACTTGGGTGTTCCTACACCTCTTGGCCAAGAAGAAAGGGTTTATTTACCGTCTGTAGTTAAATCGGGTTAAAAACGAACAAAAAATTGTTTGACTCTTTATTACTAGCTATATAGTTTTGTGAGTTTTATCATAATGCTGATAAAGTTTTATCCTTCGTAATCTTGTTAAAGATTTTCTATGTGGACACATGTTAATAAACATTATGCACTTTGGTATATTTATTTGTTGAATATCTATATATTATGGAAATTTTGCAACGTATCGCAGTGGAAATTTCAAGAAGCAGCTTGATTTCATCGAAGCATAGAGACTTTTTTATATTTGTTGAAAAAAGAAAAGAATTTTTAAATTTTTAAAATAATATTTTAATATAAAAAAAAAAAA
>evgR003177c0g1_i01_Hydra
AGACAAAAACTTTTTAACTGTTCTAATAAATTTTTCCGCCGTGAAATTTTTTTTTTATGCGGCATGAACATTTTTTGCTCTAAAACCAAAAAAACGCAACAACAACAACAACAAAAAACATTACACGAACGATTCGAAAAAAAATTTAGTTTTTGTTCAGTTGTTTATTCTCACCATACAAGAAATAAAAAATATATGCAACATAAATCTACTAAATCAGGTAATACTGATTTTTAACATGTTGGTTGAATATCTTACAAAATGGAAGAATCAGTTGATCGTTTAATTTATGAGTCCGAATCATATTTTAGTTTAGCTTTTAGAAAAATGGCTGAATTTCGCAATCGCGAAGAGTTTACAGATATAGTTTTGGTAGCTGGAAGCAAAGAAATTCCAGCTCACAAAGTAATTATATCTTCATTATGTGACTATTTTAGTGCAATGTTCAGAAATGAACTCTCTGAAAGTCAACAACATGTTGTAACAATTAATAATGTTGACCCTGATGCTTTAGAAGCACTGATAAACTATGCTTACACAAGTAGAATAGAAATTCGGGTTGATAATGTTGAAAATATCCTAGCGTCTGCTTGCTTATTACAAGTCACTGATGTGCGCAATGCATGCTGTACATTTATGAAAAGTCAATTGCATCCATCAAATTGCTTGGGAATAAGAGCATTTGCAGATGCCCATGCTTGTGAACAATTGTTTGATATTGCCAACAATTATGCAAAAGATAATTTTGCTGATGTAGCACGAAACCAAGAGTTTCTGTTGCTAGATAGTGAGCAACTTGTGGAGATACTTCAAAACGATGAACTAAACGTGTTGAAAGAAGAAGATGTATTTCATGCTTTGTCTTTATGGGTTAATCATAATCCAGACAGTAGAAAGAATCAAATGCATAAAGTTTTACCAGCTGTCCGATTGGCATTACTTTCACCACAATTTTTAATTGATGAGATTGAACCTATGATTAAATGCGATGAAAAGTGTAAAGACCTGCTTATAGAAACTATGAAATACCATTTACTACCTGATCGCTCATTGAAAAATAGTCTGTTATCTTTTAAGGCTAGGAAAGGTACAATAGGTGTGATTTATGCTGTTGGAGGTATTGATGAAGTTAAAGGAGCCGCCACTGGGATTGAAGAGTATAATCCTCGTAAAAACATTTGGTCACAAGTTGCTTCGATGGAAACTAAAAGATTGCAATTTGGTGTTGCTGTTGTCAACAATAAATTATATGTTACTGGCGGTCGAGATGGTCTTATGACATTAAATAATGTTGAGCGCTTTGATCCAAAGTGTAATAAATGGGAGACAATGACATCAATGCTGACTCATCGGCATGGCTTGGGAGTAGCAGTTTTATGTGGGCCTTTGTATGCTGTTGGTGGACATGATGGTTGGTCATATTTAAACACTGTCGAAAGATTTGATCCTCAAACTTCTAAATGGTGTTTTGTTAAAGAAATGAACACTCCTAGAAGCACTGTAGGTGTTGCTGTTTTAGACAGTAAACTTTATGCTGTTGGAGGAAGAGATGGATCGTCATGCTTGAATTCTGTAGAAGTGTACGATCCGCATACTGACAAGTGGAAAGTAGCTGCACCAATGGTTAAAAGACGGGGAGGAGTGGGCGTTGCTGTACTGAGAGGGTATTTATATGCAGCAGGAGGTCACGACGCTCCTGCCAGTTGTGAATCTTCCAAACAGTTTTCGTCAGTTGAGCGATATGATCCTCGAAGTGATCAATGGAGTTTAATTGCATCTATGAATAATTGTAGAGATGCTGTTGGGATGACTGCATTAGGAGATCACCTTTATTCTGTTGGTGGTTACGATGGTCAAGCGTACCTCGATGCTGTTGAATCTTACGATCCAGACTCTAACAAATGGGTAGATGTAGGAAAGCTTGCTCATCCACGTGCTGGCGCATGCGTAGTAGCCATCAAGTTTAATTGATTGATACTTGAACTTTTCCTTATTTATTAAAATGTATATATTTTCTGTATTTATATGAAATATTGCTTTATGTACAATATATAAATTAAGTATGTATATGATATCTATATGATGTGGAAATATTGTGTTTTGTAACTTCAAAAAAAAAAA
>evgR003196c0g1_i01_Hydra
TATAATGAATACTGCAAATAATAAATTAAAAGAAGTAGAAGAAAGAAAATGTAATGTAACAGACATGACGGTAATTATAGTAAAAGAGAAGAAAACAGACGAAGAACTTTTATATGAGGATTGCGTTAATAAATGCAGAAGTTTAAGCAAAAAAGTTAAAATTGTTCTAGAGGATGTATCAACAGTTCTTTGTTTGGAATATTATTTGGATGGTTTTTTTGTTTCCAAAAATCTTAACATTATCGTAGAAGTGTTGAAAAAAACAAAGAAAGGCAATGAATGTGCATTGGTAAAAGAAATGATTTTGCTTCATTGGTATTTAGATGAGCTTTTGAATAAACTATTGAATCAATGGTGGATTTCTGAATTTTCTTTTTGGCAAAAGATTTCAATATATCTACACATGTGGAGAAATATTGTTCAATGCTATTTTAAAGATTATAATTATAATATTTTACAACCTGAT
>evgR003197c0g1_i01_Hydra
ATAGTGGTATATTTGATGATCGGTTGTCTTCTGCACAGCAAAGTATAATTTCTGAGCAGTTGTTAAAATTCAATGGAAGATTGCCAAGTGAGTTTGTCCGCCAACCAAGGTCATTATCAGAATTGAATTGGTGGAAAGCTACAGAGCTACGTAGTTTTTTTCTTTACACTGGTTTGGTTTCACTAAAAAGTGTGTTAAGTAAACAAAGTTACAAGTATTTTTTGAGTTTGTCAGTTGCTATTCGAATGCTATGTGAGAAGAACACTATTAAACGAAATAGTAACATTGAGTCAGCTAGGCAGTTACTTAATTACTTTGTTAACAATTCCAAAGAGCATTATGGCTCCTCTTTTTGTGTATATAATGTACATGGACTGTTACACATTGCTGACGATGTGGAATATTTTCAGTGTAGTTTAGATGAAATATCTGCTTTTCAGTTTGAAAACTACTTGTATGAGATTAAGCGATTAATTCGGGGAAAACATAATCCAGTTATGCAAATTGCTTTGAGACTAAGTGAGCTTGAAGATAATCCAACTTTGAAGGAAGAGAGTATTTTTTAAATACGAGTTGGTAAAAAAGATTCATGTTATTTGGTTCGGAATGGTGTTGTTAATGTCACTGCTATATGTCAAGATGGAGGCTTTCAATGTGAATTGTATCCAAAATCTGCACTTTAATATTTTTTTACCCATTTTGTTGACTCAAGAGACCTTGATATATATTATATTAAAGAAAATGCCTGCTCCATAAAAGGCTTTATTCAAAGAACTGATATAATTCAAAAATGTGTTTGCTTGCCATATCAAAATAGTTATGTTATAATACCTTTAATTCATGATGTATAAACAAGTTTGAGTGGTTTTAATAAATAAATGTCCTTTTAATCTTTTTTAGTGTTTTTTCAATTCATTGTTATCCAGGGTGGGTGAGTCAATGTTAATATTAAATTAGGCGGAGAAAAAAGGTATGGTTCGGCTTCAAGTAAGTAAAG
>evgR003199c0g1_i01_Hydra
ATTTAATTCTGTAAAAGATCTTTATACTCTTTTATTAATTTCATATCTTTAATAGGTATTTACAGAGATATTATAGATACATCAAAAATGACTTAAAAAGGAAAAACGACTTTATTAAGAATTTGATTTTTAATTTAAGCATGGAAAATGTGTCAACAAATTCACGACATAAAAAATGGTACAAGCCAAAGTTGTTTGTTTATAACTTACTTGACAAACCTAAAACAAAACTAGCCTATGCTTACCATGTTGTTGTTTTACTTTTAATAATTGGAAACATGATTTTAAGTTTCGCCTCAACCGTACCCGATTTCAATTTGAGTTATAAAGTTCGATTGTCTCTTTCGGTTTACGAGTTTATTTTGCTCATTATATTCGTTATGGAGTATTCGTGTCGATTAATCGTTTGCAGTTCTAATGTAATGTACCGCGGAATACATGGTAAATTAGTTTATATAAGGAGCTTTTACATGGTAATTGATATTTTAGTTATAGTTTCTTCTATTATAATTGTTTTTTCAAATGTTGATGCATCTAATGTTGGTTTTCTCCGTTACGTGAGACTTTTTCAAATACTTCGATTGTTGCGAATGGATAGGACGAGAAGGGATTTGCACACCATGTGGCATGCTATCTACAGCCATAAAAAAGAACTTTTGACATGTTACTTTACTTGTATTGTTGTCCTCTTACTGGGATCTTATGCAATTTATCTTATCGAACATGATAGAGGAGAATCAGATGGGAGAATCGATAATATGTTAACTGGATTATACTGGGGAATAGTAACGTTTACAACAATTGGTTATGGCGATTATACTCCTCATACCTTATACGGCAAGTTAATCACTGGTCTTTTATCTATGGTAGGTTGTGCATTTTTTGCGCTACCAGCTGGTATATTAGGATCAGGGTTTGCTTTACAAGTTTCTAAGCAAAAAAAAGAAAAGGGTTCAATTAAGGTCAGAAGTCCAGCTGCATTTTTAATACAATGTGCGTGGAGAAGTTATGCAGTGCGTAACTCACGTTTAACAGCAACGTGGAGTTACTTTCTCATGAAAAAAGTTGCAGCCAAAGAAAAAGCCGAAGCAGCTAACAAAAAAATGTATACTAGTAATTTTGTCCAATTAAAC
>evgR003223c0g1_i01_Hydra
TAACAAAGTGTTTCCTCAGGTCTCTAAAAAAGGTGTATCTTTTCTTTTTTTATGGTTTTGTCCTATGCATGGACATTGTTATGGCTTCCATATAATTCCGGGTTCAGAGGGAAGAAAAGATCCACATGCTTCTTTATACACTCATCTTGAAGTAGCTCCAGAAAATATTATTTATGATTTTGCATGTAGTCTATCTGAATTCTGCCACAACCGGGAATCAGGATATTATAAAAATACGTCGTTTTTCCATGATGTATTTCATCGTTATACACATAAATGTGCTGATGTTTTTCGATGCAATCGCTTAGGTTATTTTTATCCAATAAATACTTCTATATGCGAACAGTTCAATAGCTTTTTGCAGAATATTAAGTCTTCAGCTAAACTGATGACACAAACTCACTTTTGCTTTTATCTTCAGTTTTTCATACATATTTGGAATCAAAGGAAAAAAAATCTCTTTGAAAAACAGTTGATTGTGTCTGAGAACACTATTCATTAATATTGTTATAATGTTA
>evgR003263c0g1_i01_Hydra
GGAGATTTTGTGAGCGCTTGGACCAGATTTTTGATATCGCTCACCAGAATGTACAAGCACTGATCAAGATCCCCGAGGATTGGTCCTTCTTGATTGCTCAGAGAGAAGGCAGAAAGGGTTACATGGCAGGAGTAGATAAAATTATGAAGCAGAAAGTAGAATTAAAAGAAAATAAAAGGAAACAGGAGGAAGCTCATCATATGAAATCAAAGAAAGATATTGAAATTCTAACCAGCAAGGTTCCATTATTGTTGAGCAGTAGCTCTGAGACAGATAAAAATGATGCAGCGAGAATAAACCAAAACCAAGGAAGAGCCAGTTTTTTGTAAAAGATTGAAAAAGCAACCATCTGCATTGAAACCAAACAAAATCACT
>evgR003270c0g1_i01_Hydra
AAAAAATATTTTCTCAAGGTTTTCAATATTTTCTCAAAGATAATTTAATCAAGTACCAAATACTTATTTTCAATTCAAAATTGTTAACTAAATATAACTTAAATATAAACTTTTTTTTCCCCACCCTGATTGTGGGTAAAAGTACAAGGAAACCTGTAAACAGTGGCAGTCATGCTATTGGTTATGTTACATTAAAAATACTTCAGGTTAACATCAGAAAAAGCATCAAGTTTAAAAAACTTCCATTAACTCCTCTACATAATCAAATGAATGAAAACCTATCCAAAACCACACAAGTGTGGAGCCATAGATGTAAAACTTGAAAAATACGTATTTGCAGTTTGCTGGTCATTAAAGAGTCATGATGAAGTTAGCTAAGAGTCATAATTAAGTTATTAAAGATACAAAATTAGAATTGAAA
>evgR003294c0g1_i01_Hydra
GAAAAATTATTGCAGAGGTGCCAAAGCTAGATAAAGAGTACTTGGTTTCTTTTGATGTCTTTCCAACTAAACTTGTTGCTGGTTTACGTAGCGTTATTTATTTCTCTATTGGTTCAAATTCTGCTGGTAATAGTGTTCGATTTCCTGGCATCTGGTTTGATGCTGATGGAAAAGGAGGAGTACTCATTTCAACACCAATTAATGGTAAACCTAGTAAGGTTGCAAGCACAAATCAAATTCAGTTAAATATCTGGTCAAATATAGAGATATCCCAAAATTTGAAAGGCTCAGTTTATGTATACACCATCAGAATAAATGGAGAAGTTGTCTTCTCTGAAATTAACAACCAAGTTCAAAGTTTTGAGAATGTAAG
>evgR003302c0g1_i01_Hydra
ACTTTTGCAACTTGTTGAAGTTATCAGTGGAGCATCTTCTCATAACCATTACACTTTAGGTATGTTCCTAGACTTGTCTAAAGCATTTGACACCGTTAACCATCAGATTTTATTAGAAAAACTAAAATATTGTAGAATAAGCCACGAATACCATAAATGGTTTTCCAGTTACTTAACTGATCGAAAACAGTTTATTTCTCTAAACGAAGGTTTTCAAACAAACAAATACACTCAAAATATTATCTGGGGTTCCACAAGGATCAATCTTAGGTCCTCTGCTGTTCTTAATCTATGTCAGCAATCTATATAAAGCATCAAATACTATGTCTAC
>evgR003310c0g1_i01_Hydra
ATAGAAATGACCACTAACATTGCTCCAGAAATCGATGCTGCTTGGGAAAACTTAAAGTCAGAATCCATCAAATGGTTCACTTTCGTCCCAGAAAAGACTGGTTTGATTATGGATACTGAAGGTACTGGTGATTGGGATGAATTCGTTTCTGCATTCGGTCCATCTGATGTTAAGTTTGGTATCTATCGTGCTGTTGCCGTTGATGATGATTCTAGAAGAACTAAGTTTGTTTTGATTGCTTGGACTGGTAGTCAATGTAATGCCATGAAGAGATCAAAGGTTGCTGCCAATAAGACTATTGTCACCCAAAAGTACTCTGTTCACATTGATATTCAAGCTTCTGAACACTCTCAATTGACTCAAGAAGAAGTTATTGCTAAGCTCAACTCATCAACAGGAGCTCACAAGCCAAAGAATTACGAATTTTAAATTGGAAAGTTTTCTAGTTTTTGAACAATGATTTTAAATCATTAAATAGATATTTT
>evgR003312c0g1_i02_Hydra
TCGATATTAAAACTCTAGAAGAAATGGGTGTACTAATTCCGTGTAATGGGTGTTCTTTATTCCGTATAAATACACTTCCGCTAAGAAATATGGAATATAAAAAAGAAGAGGATAAAATAAAAGCAATACTCAAAAGACTAGAACAAATGGAAATGGAAATCAAAGTACAAAATAATAGACAAGAAAGAATCGATATTAAAACTCTAGAAGAAATGGGTGAACTAAATGGTAGTGAAGAACAAGCAACAATTATCTCGAGTATTGTTCGAAGAGCTCAACAAAGATACGATCAAAATCGAGCGTCCAATAAAGAAAATAACACTGAAACGTAAACTGTACTTTGAAGAATCTAATTTTAACAAGAATGGTAACATGATAGACCCTGAAAAATTTATGTTTTTTTATAATTGTGAGTTTTTTTAAGTCATTTTTACTTTTTTAGAATATAATTAAAAAAACATGGAAAATAAAAATTATATGTATGATTCTAAAAGTACATTGCAGCAAGTTATGGATGTAATTTTAAAGAATTATAAAAGCGATGTCGAATTAACAGAAGAAGAAAAGCATTTGGAGATTATGTACAAGCAGAGGGAATATATTGGTCAATTAAAAGGAGAACTTGAAGAACAATCGAACATAATCGAGCATCTACAAAAGGAAAATTTAATTTTTAGAGAAACAATTTCGAATTTGCAAGAAACAATTTCAAATTTAATCAAATTATAATACATTATTTTTTAGAATTTTGTGG
>evgR003346c0g1_i01_Hydra
GCTACATTGCTGTCACTCGCTGGGATTGTCATTTCAAGTGCTAACCACTTCCCTCACTGCAAATGGATTGTTTTGCAATCATCCAAGAAAATTTCAAAGTAGCTCAAGCATACTACAAAAGATTTAAACTGGTCAACCTTGACAATATTTCCTGGACACTCATGAAAAGGAATTTACTTTTCCTCTTCAAGAGTCTTCTTCATTGCTTTTACAACTTCTTCAAGTTGCTCACTTGTAATGTGAGAACCTGTTTCAAGTTTGGAATAGTAGCAGTTACCACTTTCATCAGTAATTTCAAAAGCACCGACACGAGCCTTGCCTTTTGTATTGCCTTCTACGGTGGAACCTATAATGTTCTTCTCGATAAATAACTTAGCCGATCTGAAGCGACTGGCATATCCTCACGCAGTGCAATATTCAATGTGATACTTCATTAGTGAAGAGAGTAGGA
>evgR003376c0g1_i01_Hydra
TTAATAAAAAATTTCTCTCATAAATCAATTAACATTTTATTAGTTTAAAATGAGTTATAGATCGACTCGCGATTCTGTCAATCGCGATTCTGTCACGTGCTTACAAATAAATCAACTTAGTTTTAAATTGCGCCATGAACTTGTGTGCGTTAATAGTCGGGATAATAATGGAAGAACATTGTTACATTTAGCTATAATCTACTCAAATATACCTGCAGTAAAGCTTTTAATGAAACATGGAATAAATCCAGACTTTCAAGACAATGAAGGTAAAACAGCCCTTCACTTAGCAATTCAACATAGCAATATACAAGCAATTAAAGTTTTGTTAGCTCATAACGTAAAGATGAATGTTAAAGATTTGTTAGGCTTAACGCCTCTCCACCTTGCATTGCTTTCAAGAAACTATTTATCAAACAAAGAAGCAGTATCTATGCTAGTTCTGAACGGGGCTGATGTAAATACAGCAAGTTCAGCTGGAAAAACGCCATTGCATATGGCAGTCAGTAGTTTTAATAGATTTTCAACGGCATTACTCTTAGAAGCTGGTACAAATGTAAATGCTAAAGACGAAACCAAATCAACTGTTTTACATTATGCGGTACATCAAAACGACCTTAGTTTTGTACAGCTTTTCTTGATAAACGGAATAAACGATTCAGTTGTAAATGCATGTGGAAAAACAGCATTAGAAATGTCACGAGGAATGTCCGATTGGCGAATTGCTGCTATCTTAAAAAGTTCCAAAGCATCTAAATTCAGTAAAAAAAGTATTATAAAGTATGATAGCTGTTACAAGTAAGACATATAGAAACCAAAGGGGATAATCATTAAAAAATATTGTAACACAGCGTTTTTTTGTTGCTGATGTATAAATTAAT
>evgR003391c0g2_i01_Hydra
GGATTTGAGTCTGTCATAAACACTGCTATTCATTTTGGTGCTACTTATCGGGGACATATTTCTGTTAAAGACATTCTTCCTTCCAAACACAAAGTTGCTGAAGCCATTAAAACTAGTGTTTCAAAGTCTAGAATCACAATCAGCCGAATACTCAAAGCGAAACTAGAAAGAAGTGGTGTAGGCATAACTACTGACATTTGGACTGATGATTTTCACAGAAACTCATATCTATCGATGACGCTGCATTGGATTGAAAATAATCAAGTACAGGAGGCGGCAATGGCCTTTTCTGTGTTACCTCCTATTTCAAAAACTGCCAATGTCGTCTCC
>evgR003405c0g1_i01_Hydra
ATAAATTTTTAGAAATGCAAAATCAAATTATGAAACTAGAATCTGAGAATCAAAACCTAAGAATTAGAGTAGAAATTCTTGAGAAGCCAATGCAAATTATGACGAAACCCAGATTATTCATTAACTTATTTAATTCCATTAAAAATCCAGATAAACTAAAAACTAATATACTTAACGCAATTAAAATTGAAAATAAGCAAGTTGAAAAAAGGGAACGAAATATACTTATTTTTGGAACAACACGTTCAGAAGGAAAAGAAGACAAAAATGTTGTAAATGATATTCTACAGGAAATTGGAGCCAATGTAAAAGTAGCTTATATTAGAAGGTTTAAAAACTCAG
>evgR003412c0g1_i01_Hydra
GAGTTTTACATTTTTAAGAATTGGTTTAGTAATCAATTCAATATGTTTCATTTGAATCCTTACCTTGACTATAATAAAACCTTTTTTTGGGAACATGTCCAACTTAAAACTCGATATAGTTTTGCTACTAACAATACGAATGTACTTTCAATATCAAAATGCGTTATAAACTGCCGACCTGGATTTGAACAAAGAATATTATCCATAACAACAAATTGGAAAAAGACGCAATATTGCACATGCGCAAAATGCAAAGAAAATTATTTTAAAAAAGATTTCGGTACAAACCAATGTGAAAAATGTTCTCTTGGTTATATTTCAGACAAAGAGTACACGACATGCAAGTTAACGTTTGCAGCTGACCTTACTTTTCATACAATTGAAGGAATCATAATTACAGTAGTTGCTGCTTTTTCTTTCTCAATTGGTTTAGTTATTACAGTAACGTTTATACTGAACAGACATACACCTGTAGTGAAATCAATACACTTTACCTTATCGCTG
>evgR003435c0g1_i01_Hydra
ATTGATCAAAATAGTTTAATTAAGTTTGGAACATGGAAATATAATCCTAACAATGTAGTTATATATGAAAACCTTATTGCGTGGAAAAATAACATAAAACCTATATCATCATGCAGTTTGAACTGCAATCCAGGAACATATAGAGTTAATTCTACGTTATCAAAATGTTGCTGGATTTGCGTACCATGTCCAATGGGTTCAATTTCGAACTCAGTAAATGAAAACTCGTGCATAAATTGCTCACTTATGTCTATAGCTAATTCAAATCAGACAAAATGCAATAACATGGTAGAAATCAGCTTAAATGTTTTTAGTATTTCCGG
>evgR003488c0g2_i01_Hydra
GTTCAATTACACATTTAGGCTTTTTTCTAGTGTCAAGATCATATTGAGTCTGAATGAACATCCAAAAATAATCAGAAATTGGATCATATTGAATATTGAAACACCAGTAAAGTTTGAGCATTCGATCTATACCTTCCGTTATAGATTTGCCTGCATTGATTATTTTTTTTTTCATATGCAATGTTTATCGATAAAATTGTTTCGCCTTCCTGCCCTTGTATTAACAAACAGGATATGGGTTCTCAAGATTTTCTGCGAAAAATGCAATCGACTCGCCGACTTCTCAAATATGCTGTATGAACATTTTCATAATGTGTTCCATTATCTCAGGGGCA
>evgR003492c0g1_i01_Hydra
TGGATTAAAAATAATTTGCAAGATTGCTTTGTCATTCGTTCGCATTAACCTTCAAATTTGAAACTAAAGTCAAAATGGTTTGATGTTTTCGTAATTTAAGGGGCCTTCGTGTTTTTTTAAACGAAACATTGCAAAAGAGAATTATGACATGACGTAAGCTACGTGGAATTTATAGATATCGTATTTCTCGTATTTTTTAACATCAAAAGCAAAATCATCAAACTTCGAAACCGATACAGAACAAGACCAAACACAAATCTGCTCAAACCAAAAAAGATGTTTTTAAAAGAGCTTCAAGTTGTTTTTGTTGTCTTTCTTTCATTCTCTGGTGCAACAACACTTGATAACGTAGATTGTGGTTCATATGTTGACTATGTGGAGACTGACGACCAAGGTCATTTTCGTTATATACCTCGAGTTGTAAAGTTAAATCGATGCCGAGGAGTGGACAATTTCTTATCCAACCCCCATAATTATAAATGCGTTCCTTCACCTAACGGAGTTAAAAAAGTAGATTTGAACGTTTTAAAAGAGCAAACGTTTCAGTTTGTTACTATTGCGGTTGAGAATAATACAGATTGTCAGTCACTATGTAGTTTAAACGATAAATCGTGTAACCCCTACCAAAAATTTAGTAACAACAACTGCGAATGCACCTGTAACTATGACAACAGCTCTCCCGTATGCAATCTCAACTTTGAATGGAGCGCAACGGATTGTAACTGTATTTGTTCCCCATCAAAATCTAGAAGCTGCCCTTCAGGTAAACAATTTAACGAAGATCAGTGTGAATGTAAATGTTTAGCTTCAACATGTCCAAATCCAAACCAGGTACTAGATCCCATCTCATGTAACTGTCTAGACAAGTCCAAATATGCAAGTATTAAAGAAGTTCAGATTTGCAAAAATGGAATCGATAAATTTAAATTTATAATCGCACTAATATCCGAAGGTTTTGTTTTTATCTTGTTGTTTACATTAGTCTACTGTTTTTACTTGAAACCTAAGTTGACTGTCTTAACTAAACAAACCGTTAAGTTGGAAAACTCAGTCAACGCTTATTGCAATGGTCCTCACGCTACAGACATTTAGCTATGGTTATAACTCAAGTAACAAATGACGTCATTAATCATATAACCAATAATTGTATTAAACAATATGTTCCTAATATTGATTAATATTGATTACAATTTGTAAAGAATGATAAACATGAAATCCTGTTGTAATGCATTGGGGAAAAAAATGTTTTTTTTCAATTTCAGTTTAGATAAAAATATAAATATATAAATATTATAAACTAAATGTATAAATAATTTAATTTTTCAAATTTGTTAACAAATTTTTTTAAATTGTTTTTATTTTTAAATCGTAGTTACGTTACGTAGTTACGTTACGTCAACTTTAACATAATAAAATATTTATTTGTAATTAATAATTCTTTTTTTTAATACTTGAAAGATAAAATGTATTTGTAATAAAAAAAAAAAAA
>evgR003520c0g1_i01_Hydra
CCGTTAGTAGTCCTTTTAAGACGATATCTCTCTAAGATTAAAAAGAAAAATCTCTCAATGTGGAACCTAATCTTTTAAGAGTTAACATAAAGAAAACAATGAAAGAGTCGATTGAAAAGACTTTTAAAAAAACTAGCGAAGAAACATTTGAAGATTCTATTGAAGATTCTATTGATGATGTTACTGAAAATATAATTGATGAAAATATTGTAGAAACCATTGAAAAAACAATTACTGAAATCGTTGAAGAGACTATTGAAGAAACTTTTGAAGATAGAGCCGAAGACATTACAGAAGAAACTATTGAAGAAACAATTGAAGAAACTACCAAAGAAACTATTGAAAGTGCACAGCGTCTTCACATTTGCATCACATCACAGAATTCACATGTTGAGCAAAATTTATAATTTGTTGTTGTTCTAGTTAAATATAAATAAAATAAAAATTCGAAAATATGTTTAAAATGAGATCAATGTTGTAAGTAAAAAGGTTTTTTTTAATTGTAAATTCAATTTTTTAATTGTATATTAAATTTTTTAATTGTAAAAAAA
>evgR003533c0g1_i01_Hydra
GCTTTCATTTCTGGAATAAATTCAAATTGTATTTATCAACGACTTCTTGAAAATTCGACATTGAATTTGCAATCAGCATTTAAACAAGATTGCTCTCTTGACATAGAACAAAGGAACAAAGTGTTTTATATGCAGAAAACTTCTTCATCTTCCTCCTATTCAAATATTGTAGCTATAAAATTACCAGAAGAAACCTCTGCAGCACCTTATGCTTTGCCTGTTAATGGACAAACAAAATGCATTTATTGTGGTAGAAAGTCTCACAAACAACTTAATCAAATCTCTCCTAGTAAATATTATTCACCTCAAAACGTAACATGTTTTAAATGTAGAAAAAATTTCATTTTTACAAAGTTTGTCTTGGCATGCCGATGAATAAAAC
>evgR003554c0g1_i01_Hydra
GTCATCTTGAACGGAATTTTCATCATTTTATTTATTTTTGCTATCACTTTTGTGTCATCCTGTGTTAAGTCATTGATGAATATTACAAAAAGAAAAGGACCAAGACCTAATCCTTGTGGTACTCCACTTTTTACAGTTTTCCATTCTGATACACAATTCCCTAGAACTACTTTTTGCTTTCTTTTATTCAAAAACGAAACTCTCCAATTAAGTAAACAAACTCTTTTATACCGTTTGACCCTAATTCAAATTTACTTTCTATGTGCAACCGACTCGAAAGCTTTTGCAAAATCTAAAAAGGTATCAGCACAGATGCTATTTTCATTAAAATCAGTAAGCATATCTAATTTTTTTTGCAGATTTGAAATTCAGCTTTTTGTTTATATAAAACCATGTTGGTCTTTGG
>evgR003556c0g1_i01_Hydra
GTTTAGTATTTGATGAGATGTCACTTAAGCAGCATATAGAATATGAAAGAGATCTCGACCACATTATTGGTATTGATGAAGATGGAAAACCATTAAATCAAGCTTTAGTTATAATGGTTCGTGGTATTGCAATAAAATGGAAGCAGCCAATAGCGTACTTTTATAGCAACAACTCAGTTCAATCAGTTAAACTATCACAAATAATATTAGAAGCCATTGACAAGCTGAATTCAATTGGACTAAATGTACGGGCTGTTGTGTGTAACCAATGTTCAACAAATATCTCCGCTTTAAAGTTACTAGGGTTTCTTAAAACAAAACCATACATATTTCCTTCGATAATCCAAACAAAAGTATACATCATTTTTGACCCTCCGCATTTGATTAAAAGTCTTCGAAATAATTTGATTAGACATGATATAACTACAAACGGAAAAACTGTATCATGGAAGTACTTTAAGTCTTTTTATAATATAGACATATAAATATAATCAGATGGTAATAGTTTTGTATAACTATGTGAGTTTTTTAACAACATGTGAG
>evgR003568c0g1_i02_Hydra
AAATTTGTATATTGTGTACTTCTTGTGATTGGAAATATAGTTTTTATTCATCACCTGAAATAAACATAGATAAAAGAGGTAAAAAAAGCATGATATAAATTATAGAGCAGTAATTGCATTCCGATAAATTGGTTAGGAACATAAAGATATGAAGGTATTTACAACTATGATGAACATGCCACCACCGATGACTAGTAATTCATATGATGCAATAAATGTAAATCTTCACTAGGCTTATACAGAAAGTGCAATTTCTAGTATGGAAAATGCTGTTAACGAAATACATACCCAATTTTCAAATGGTTTGTTGTTGAAATGCTTAGATGGTACAACCCAAAATCCTAATGAAGCTTTTAACCAAATCATATGGAAAAAATGCCAAAAGTTTTTTAAACATCTTAACTTTTTGTTTGGAAAATATAGCGTTATAGGAGCTCACGATGTAGACCATTCAAGGGTAAAAAACATGAACAAAAAAAGTCAGACACCTCAAATAACTCAGAGGAAAAAATTAAGAGCTCGTAGAAAAGGTTTCATAGACAACGAAAAAGAAACTGAAGATTTAGAGTCATATTCTGCA
>evgR003576c0g1_i01_Hydra
TTTAGTGCAAAAAGATAAGAATAACATGCGCAATAAAAATATTTGGTTCACATTTCGGAATATAGCTACTCATGCTATTTTTATTTTGTACTCTTCGCTGCTGTGGTGGAAGCTAATAGAAATCGGTTTGATATCAAAATACAAATGTTACAAGCTAATTACAGCTTGTTTTGGCTGGTGGATTGCATTTGTAGCGTCTATCTCTATTTCTGGTTGTTTGGCAAATACGGAAAAACCTCCCAAAAGTTACTCAAAGACCTGGTTAAACATACCAACGTTAATTTTTATTATGTTTATTCTTCCTCCATATGGTTTTACGTTAAACCATATTTACGGGTCGCAAGAGAACAATTATGTAAATATGTTGGAACACAGTAAAAATGTCTCGTACATGGAACATAAGTCGAGAATAGCAGATTTTATCATTCTCCAGATGGCAATGCCTACACTACTATTGACGTTTATAATTTACCCTCTACCACCAAGAGCGTATTCAGGAGCTGAAAATTTAGCAATTGCGTTGGAGTTTATGAATGCATTTGATATTATGGATATGGTATCGGA
>evgR003611c0g1_i01_Hydra
TTGATTTCTTCAATGGAAAGAAGCCAAAGCAAGGTATTAACCCTGATGAAGCTGTAGCTGCTGGTGCTGCTATTCAAGCTGGTATTTTGGGTGGTGAATTGGATGATGATATTGTTTTGGTTGATATTGCTTCCCTCTCATTGGGTATTGAAACTGTTGGTGGTGTCATGACTAAATTGATTCCAAGAGGTACTAAGATTCCAACTCAAAAGTCTCAAGTTTTCTCCACTTATCAAGATAACCAACCAGGTGTTTTGATTCAAGTTTTCCAAGGTGAACGTGCCATGACTAAGGACAATAACTTGTTGGGTAAATTCGAATTGACTGGTATCCCACCAGCTCCTCGTGGTACCCCACAAATTGAAGTTGCTTTCTCTGTTGATGCTGATGGTATTCTCCACGTTTCCGCTAAGGATACTAAGACTGGTACTGAAAATAGTATTACTATCACTAACGATAAGCTCAACATGGATAAGGATGAAATTGAAAGAATGGTCAATGAAGCTTCCAAATTTGAAGAAGAAGATAAGAAGCAAAAGGAAAGAATTGACGCTAGAAATGCCCTTGAAGGTTATGCCTATCAATTAAAGAATCAATTGGACGATGAAAAGTTCAAGGAAAAGCTCCCAGCTGAAGACAAGAAGACTATTGAAGAAGAAACTAAAAAGTCAATTTCTTGGTTGGAACAACATCAAGATGCTACCAAGGAAGAATTCGAAGAAGAAAAGAAGAGATTAGAAGAACAAATCAAGCCAATTATGACTAAGTTCTATCAATCTCAAGGTGGTGCTCAACCAGGTGGTGCTCCAAACACAGCCGATGCTCAACATGATGAATTGTAAATAAAAGTACAATCTCAC
>evgR003624c0g1_i02_Hydra
ATTTTAGTGCAAAAAGACATAGACATTGAAAAAAGCCATTTTTTATGATGGCTGTTTGTTCAGCTGACAATAAGTTTGCAATATCATGGCATGATAGCGCTTGGATGCCTATTTTAAATTCAGAAAATGTATTGGATTATTTTTGTCAACGCAGTAATACATTTTATGATAAAACTTGCAATAATGAGCACATAAAAATGCAGAGACTTGACCCATCCCAATTGCAGTTTATGTCTGGCGTAGAGTATCAGCTGATACATTCCCAGGATCCTATACTCTACATCATCAGAAAACAGATGCGATATTCACAAACACAAGCGACTCCTCTGTCATTTTATTATATCTTGGCTGGTGTGGTTTATCAAGCTCCAGACATTGGTTCTCTTATTAATTCAAAGTTGTTATCATCGGTTCACCAACTTCAGTCTGCATTTGCTGAAGCTCGTTCATATGCACGCTATAATCCCTCAAAAGGTTATTGGTGGCAGTTTACAGAAGAGTCAAAAACAAAGAGTAATGCTATCAAGAAAGCACCCAAACCAGGCTCCGTTTTTCAACGCCATAGAGTTGATTTATTGCTATCTGATCTTGTCGAAAAGTATCCTCCAAGATTGGCTAAAGTCACTGCTGTGAAAGTTGAGAGCAACAGTAATGGCAACGATATTCCGACGAGTTCGACCGAGTCGATTGACGTGAAAGGTGAACTAGTTAATACGGCAAGAGTAAAAATTGAACCTGATTTGGAAACGACATTTTCACAGAATCCAATAATCCGGAAAAAAAAATGAAGTTTAACTTTACGGAAACGAAAATGAAATAAAAAAGGAAAATTTAATCAACAACAATATTAATAAATAAAAATATAATTTTAATATTTTTCCTTCGCTGAAAAATCTTGATTATTGTTATTTATTTAGTTTTATATATGTAATATGTCTTTATAAATATATGACATTTTATTTGTACTGCGACGCAAAATTGTAAAAATCTTCCATGTCAAATGAATTTTAATTTTTTTT
>evgR003625c0g1_i01_Hydra
GTTTCTTATTCATTTCAATCCATTAGCTTGTTTTTTTAAGTATATTTTAAATAGTTCAAAATACAAATATGGTCTGACATTGGTCTAAATATGGATACTGGTAGTAGTGAACCACGTAATATGTTTGATGGTACTAACAAAATGATGTCTATCCCTGAGAGAATCGTTTTATCTGCTGGTTATGACGGGAACGATAATGAAGATGAAGCTAGATCAAAGTACATTATTACATTTGATGAGCCACCAATTATTAATCCAGATGAAGTCATGGCAGGAATGCATACTCCTCCGTCTGTCTTAACAATAGATCATAGCTCAGGAATATATAAGCGAAATTCACCTAACTGGCACCAGGAAGGTGATGGAGCAGATGTAAATGACAGCGAGAGTTCACTGTTCCAATCAACTCAAGATAAGTTTGATCCTGAGGATGATTACTCAAGTATTGTATCTCCAAAACGGTCAGTTATGATAGCTGGACAAGAAGACTACTATACAAATTCATTTGAAGACATGCAGACGATGCAGCAGTACTACGCTAGCATGCAACGGCGATTAGGAATTCTTGAAAATGAACTGGAATATCAAAATCGTCTTTCTAATGTTTGGAAATATTTACTTCTAACATTGACAATAATTAATCCTATCGTTATAAATTATTTATTTTTTAATCGCAGGCGTTAAATTTTCAAATTTTAGTAAATAAGTGTTTTTTAGCAGGGTTATTTAACTATAAAACATGATTTATTGAAATATTGAATATTATATATAAAATAGCAAAAAGATAAAATTAGATAAAAGGCAATTTCATAAACTTAAAAAAAAGAGGCG
>evgR003629c0g1_i01_Hydra
AATGTCTAGTATTTCAACCATGCACCCAATTCTCAATGATTCATCCAGAGCAAGATCAAGATCCTCCCCTGCTACATTGGTTGGATTGAGAAAATCAGAATCATCATCAGAACAAACACCATTCTCCTACAATAAGGATCTTCAAAAGACCCCATCAGTAGTCTCAGACTTAATTGGTACCAATGGTAGAGATGGAAAGAAGGAATTTGATTCACCAACTCTCTTCCTAATGAAGAAGATGAAGCAAAAGGTTGAGGAAGATGGCTTATCTCCAAGAAATAGAAGCCAAAGTTTGATCACCATTATGAAACAACAAGGAAATGTTGTCCTTTCTCCTCAACAACAAACTGATAGATTCGAATCACGATGAATAACTGTGGATTCTCTTTAAACCGTATCACCATTACAACTCGAGCCTGTCTATTAATTGCTTCTAACTGTTGAGTGTTGTCTCTGCAACTAAATGTCGGGGAAAGAGACCGCACTCATTGTACTATATTCAAAACACATCTTACAATCTTGTCTAACTTGCCAAATTATTATTAAATTGTAAAATAAACAAC
>evgR003631c0g2_i01_Hydra
CACCATTGTTTTTTTTTATCAATCCTAAACTCTTCAGAAGATCGTGTTGAGTCTTTATCAAAAATGCTAAAGTTAATAGTTAAGGCCACACTATGCAGAAGAAACATTAATAGTACACTAGATTGCGTAGACCGAGGTTGCATTAGATCATTGAGCTTTTTTTTACTTAATGAATGTAAAGAAGGTGCAATATGGGAGGAAGCATTAAAAATAGTTAACCAATTGAGGCAACTATCCCAACAACCAATAATCAACATAAATGAAGTTGCCAGCAACGTTGACGTCGACCACCAAAATATTATACGCCCCCATTGTATTTTTTTATCTTTTATCCTAAACCTAGTAGATCGTGTTGAGTCTTTATCAAAAGTGATAAAGTTAATAGTTAAGGCCACACTACGCA
>evgR003638c0g1_i01_Hydra
AAAAATAACACAACACAAAAAATGAGTTCAGGAAAGGAATCCATTGATCAAATCCTCCAAAAGGATACTGAAGATGAATCTCTCAGAAAATACAAGGAACAATTGTTGGGTGCTGCTGCTAAAGGTGTCCCAAAGACTGATGACCCACGTCGTGTTGTTGTTGAAACATTTGGATTGAAATTCCCAGATGGTGAACATCCAGATATCCTCAGAGAAGTCAACACCAAGGAAAAGGTTGCTGCTTTGGAAAACGAACCAATCAACATCAAGGAAGGTGTTAAGTATCAATTTGTTGTTTCCTACAGAGTTCAACACGATATTGTCCCTGCTTTGCACTTTGTCAACACTATTAAGAAGACCATGGTCACTGTCGATCAACAAAATACCATGATGGGTTCTTATGCTCCTCGTGCTGAACCATTTACTTACAAGTCACAACCTCAATATGCTCCATCTGGTATGTTGGCTCGTGGTACTTTCAAGGCCAATACCAAATTCGTGGATGATGACGGAAACTGTCACTTGGAAATGAACTACAGTTTGGTCATCAAGAAGGATTGGACTGAGTAAAT
>evgR003644c0g2_i01_Hydra
TGGACTTCTTGGATTTTTGTAAATTATAATACCACTAGTAGTCGGAATCGCACATGCTTACTATTTGTTGATGCAAATACAAATGATACCCAAGATTGTGCAGATGATCTCACCAATTGGACTTCATGGAGCGATTGCTTAAATGCTTCCAACCGAACTAGAAGTCGTACGTGTAAAGAGGAATATTTTGGAAATAATTGTTCAGGATCAGTAGAAGAACAAATACAATTATGTCCTGGTTTTGCGTATACATATATTGAAATTCAATTGAATAAAACTTGGAGCAATGATTATTTTGACTCATCATCAAAACTATATAAAG
>evgR003649c0g1_i01_Hydra
AATGCTCAATATGGTTCAATCACTGACCTTTTGATTATTAATGGAAAAGCTGAGAAAATTGTTAGTGACATCAGCATTCCATTGGAAAAAAAAAGGGTGGTTGCAGAGATACCAGTTCTTGAAAAAGAATATTTAGTTTCATTTGACATTTATTTTTCTGCTGGGTATTTTAATAATTTGGTTATTTATTTCACGCATTATGAGTATAACTTTATAGAAATCCGGCTAAATTTTGGAGAAATAAGTGTTATAGTCAATGAGGAAGAACGTTCTAAAACTAATCAAATCAGTTTGAATACGTGGTCAAGTATTGAAATAAGTCACATTTTAAAAGATGCAAATTATATATTCACAATTCGAATAGATGAAGAAATTTCCTATTCTACTCCAATCAAAGTACCCCAATATTTTGATAATGTTAAAGTTTATACTTCTGATTTTCCGC
>evgR003667c0g1_i01_Hydra
CTTGTACTAAGTCTTCTACTTTTTTTTTCTGGTTTGTTTCACATTGGCCTCACATGGAAACTGTATGTATAAACGATCGTTAGCATGCAAACCACAAGCATATGGTAAGGTTGCCTCTCTTTAAGATTGCTTCTTTTTATCGTGCTTGCCATTTTCTTATTCCTGATTCCATTTTCTCCATAAATCTCCATAAATCTCTTGTTTGTCCCTTTGTTGAATATTGTTGTTACATTTGGGCTGGTTTTTTCAATGGTGCTTTTTTTATTCCAGATAAGGTCCAAAAACGTATTGAAAATGTAGTTAGACCTGCTCTAGCTTCCAAACTTGAGCTTCTGTTTTATTGTTGTAAGGTTGCTTTTATTTCTCTTTTTTTACAAATACTACTATGGTTGCTTCTGAAATGAGATAACATATCTTGTTCCATTGACTAAAACTTGCCCGGCTCCTCATTCAAAAACAAGTCACATCCTTTTACCTGTTCCTTGCGCTCCAAAAACCTCTATTACAAACCTGCTCATTTTGTTTAACACAACAAAAGATGCGCAACACAACAAAAGATAGAGGTATA
>evgR003691c0g1_i01_Hydra
ATTGATGCTAATTTCTACTTACTGTATTTGTTTTAACCAGAAGGTTCTGAAGATTAGTGCATTATTACAAAAGACAAATGATACATTGCCTCAGTATTTAGTCAACGAAGACAATGCAAGGCTTAAAGTGAATTCTGATTTTTTAGAACTGAATGAAGAAAATAGAAACTCATCCGTTTTGAGAGAAAATTTAGGAAATAAGAATTTCCATAAAATTCCAGAAAAAGAATTTGAATTTGAGGAAACCAAACGAAGAAAAAGATCTCCTAAATATCCTTATAATAGTGGATCTCAATATAGTTTTTCATTGAACTCTCCTAACGACATTATCAAGAGTCCTAATGTTATATCTAATATGCGTAGAAATAGCATTTCAGATTCTTATTACACTGGTAACATTGATGATGTAATCAGTGAACATTTTATTGATTCTAGTGATCCCGAATTTAGGTCATCTCCAATTCTTGAAGAAAGAATATCCATAGAACCAGTGAGTGATAAAACAATGCAAGATCAACATTTTATTGATTTTCCAACCAATGAAAAAATTGATAAGCTTATTAGAAATGCTGACAATGAACGCAAACATTTTGAACAAATGAATTCAGATATTGCTTTAAATTCAGTATTCCAAAACCAAAATGGTTTCCTCAGTAATCCTCAAAATATTATTGGATTTCAACCTAATGCTTTTATTGCTCCTGAAAAAAAAGATAATTTATTGAAAATAAGAAATCAAAATGAACTTGTTTATCCAAATAATATTCTGCGTAAAAATATACCTTCTGTTTCTAATAATAATAATGTTTTTCCCGTTCAAACGAGCAAAGATATACAACCTATTTCTGATGATATTTTTCGAAGGAGCAAAGAGAAAAATAGTAAAAATATTCAATCATTTTTGGAGTTTGCTAGTTTAGATAAAAAAATCAGACCTTTAGTGAATAATTCTGAGAAAAGAACATTTAGTTTAAAAAAAAGTTTTCCATCAATTCCCTCCAAAAAAAGTTCAAAGCGTACTTTAGATCTTTCAATTACAGAAGAGATTTCTAGAAATCCTGGAGTTTCTAAATTTCCTTCAAATGATGCAAAATTTATTAAAATCAAGTTAAACTCAAGTTCATTAAATGATGAAATCATTGACTATGCACAGCAATACCATGGC
>evgR003693c0g1_i01_Hydra
TCAAAACAGAAGAATATTTGGTTTTTTGATCTTTTAGTGCAAGTTTTTAGATTTATTACAGTTGTGGCTCAAATGATCGGTCACAAAGCAAAAATACACCGATGAATTTAAATAGCGGCGTACAAATAGTGGGTTTTAAAAGAGTATGCGTGCAAGGATTACGCGTACGCGGATTTTATTTATATTAGAAGTAGTGTATTTATTATCTTCGGTAAGAAACGAAGATGGAGTTGATGAAAATCGACATAACAACTTTCTCTTTCACGACATTCTTCGTGCCGATACCAAAAATAAAGATCTTTTTAATAAACCGTCATACATAGAAAAGGTTAGGCGACAGTTAATTACTATCAAAAAACATTATGATCACCAAAATGAACTTGTTGAAGATACGTTTAAAAAGCTAAAGAATATTCTTCAACTGAAAAAAACAGCCATTTTGACAAACAGTTCTGTTCGTTTCAATCGTGAGCTTAAAAAGAACTTATATAAGAAAGCGGTCGAGTATATGAAAACTATAGATGGAGAACAAAATAAAAAAAGGGGGAAAGCGCAAATATTAATGAAAGAAAAAAGATTTGCAAAAAATAAACCCAACATTTTCTCTACGCAACAAAAACGAGACTTCCCTGCTCACGATAGTGAAACCGATATTGGTTTAGATGAGAAAAGTTTGCGTTTGTTTGCTGGAGAAGATGATAATAATTCAATCGATGAATCTTTTAGTTCGTCTACCGCGTCCGAAATTTTGGGTACCATGGCAAGTATTTTTGAGGTTGCAGAGAAGAGCTCAGCTACAGAGCAACACGAACTTAAAAAACTTAAAAAAAACGTTATACCCTTACGCAATAACTACAAGGACATTTTAGATGCTTACGATACTGATGGTGAACCCTATAAGGAATCAATCAATGATGACGCCTATGTAAGCCAGTTTTATAACCCTTTTGTCGACAACATTGAAAGTAGCACAATAAGAAGATCTAGAAGAAGTGTGGGTGATGATATTGAAACTATTTATAAAGCTTCAAGACTTGATAATTTAAAAACATCCATTGCTAAAGATAGTTACCCTGCACAATTGTTAAAAAATGAACTTATAAAACATGATATCATAAGTTCCGATTCTATCAATTCAAATGCAAAATATTTAAGTGAACAAGACTTAACGGATAAAGTTAATGCATTAAAAAAGGGATCGAAATATGAAGGATATATTGGAACAAGAGACGAAATTGATAACATCAATCATCGCTCATCCATTGATATTAACAATGAATCAAATGATAAAAGTTTGGAATATTTAGATGATCAAAGCTATAGTGGTAGCAGTTACAGCGGCGACCAAGCTGTGCCTGCCAAAAACTTTGAAAATGTTTTAACTGGTGATCAGAATGAAATTATTTATGGAGAAAATTTTAATGGTGAAAAAACAAATAAAATACTCAATAGACCTAAAGGTTCAAATCACATGCAAATTGTTTGGAAACACGTTCCATTAAATTTAGCACAATTAAAACAAAATAAAGATAAAGAAGGGAAAATTGAATGGAGGTGGACGCCATATTATTGGAATTGTAATAGTAAAAATACTGGTTGCAAACTACTGCCTTTAAAAACACCTGACGGTAAAGTTTTAAAATTAAAGAATAAATCAGAAAAATCCTCTTCCTCTGGAAAATCTTCCAGTAAATCTTCTAGTAAAAGTTCTGGTAAATCTTCCAATAAACCATCAAAAAGTAAATTGTCTTCTGGTAAATCTTCCAATAAACCCTCA
>evgR003701c0g1_i01_Hydra
AGAATTGCGGATTTGAAAGTAAATGAAAATGCAAATGCAAATGATTTTTTCAATCTAACCATGGTTGATTTATATGCATATAATTTTGTGTACTTTTTTAAACGACACATTTTCAATGAAAGTCAATCAGTTTTTAAGATGATGGAAAATAATTTGAATAAGCAAAATATTTTAAACATATGTAAAATGGCCTATTATTTTTTTATTGAAAATAAAGTTATTTTTTCGAGTCAAGAAATGCAATCTTTCATCAGAGATGATCAAATTGAAATTGTAGGTTTTATTGAAAAGATTGAATCAGATTACGGTGATTATTATCAATTTTGCCAACTTGCAATGATGGAGCTGTGCGTTTCTGTTTATGCATAC
>evgR003708c0g1_i01_Hydra
GAGCTCCAAAGATCCTCGTGTGGCAAGGAATTTGCTCTTGTGACCTCAATAGTGCTCCATTTGTCACTCGAAAGACTTTGACTTCCAATTTGTACATCACACAATGTCTTCAGAAACCTCTTTTGCCATTTATTAACAAGCACAGCAAGGCCGTTATCTTTTGGCCGGATTTAGCAACGATCCACTACTCCAAGAAGACACTGGAGTGTTACAACCAAAATGGCATTGAAATCCTCCCAAAAGATGCGAACCCTCCAAACTGCCCTGAGCAGTGCGTTAATGAGAGTTACTGGGAAGTTGCAAAAGCAACAAATCAGCAAAAGATGACAAAAAGTTCAAATGAAAATGGATA
>evgR003713c0g1_i01_Hydra
AATTGGGATACATATAATCAAGAGATTTTGTCTATGGTTGGAGGTCAGACAGTGGATGATACACTTGATCTACTTTATATTTGTCGTGCGCTGGTTAGGGAATCAGAACATAGGTCTAAATATAAGCCCTTTAACCCGACTGCAGGCAAAATTGAGTACTTCAAATATTGTGCTTGCGCTCAATGGTTGTTTCTAAATCACCCTGAGAAGAACGAAGAAGAACTTAGGGAACTGGCTTCCAAATTTAGATTAAGTAAGGATGATCAAATTTACCTTACTAAAAAGATTCAAGCAGCTAAAGAGGATATAGGACCCGACCACAAGAGGCTAATAGAATCTGGGGTGTTACCAGAGATTGTCAATAGGATGATGACATGTTTGAAGATTAGTAGCAAAGGAGAGAAAGATTCTAGGCTGGAAGCAAACGAGGCTTACCTAAGATATGATCCAGATAAAGGTTACGAATATTATAAGGTCACCTGGGATTGTGCTAATCATGTCTTTTCAATCTTTTATACAAATATCATCTCTATAGCAGCAGACAATATACAAGAGAGATCAAGTGATATAGAGAAAGTGATGTTGGAAAAATTTGTACCTTCTTCAAAAGCAAGAATAGAAGCAATGAATATGAAAGTTACGAGTTTGAACAAAATCTATGCCATGCCTTTTGACTTGAAAGTTTTAGACCCTGAAAGTAGAGAAGCTTTAATGTTCTTACTTATTGCTCACGTTAAAGAAGTAGTCTACTCAAAATTCCTTGTAGGTGTACAAGCTGACGTGGAATCATCATCCTTGGTAGGATCTATCTGTGCTGCTATGTACTCTAAAGAAGGACTAAGCGTAAGCTATTATGGTGAAGGATTAGAATCCTCACTAATTGTTTTCTCATATGCTTGTAAAACTGCTGAAGAAGCTC
>evgR003716c0g2_i01_Hydra
AAAATGCTTACTCAAAATGAAATTAGAGCGAAGATTATAGGTTTAGTTAATGCTGTTGCAAGTAAAGTTGCGCGAGTTCTGAGCGAGCCAAATGCAAAATTAGCTAGAGTTATAAAATCTTATGCTGAAAAACAACAAAATTTATAGGAGACTAAAATGGCTGAACTTGATAAAATAGTTGATCAATTATCAAAATTAACAGTGATGGAGGCAGCTGATCTGGCTAAGATGCTAGAAGAGGCTTGGGGTGTTAGTGCGTCTGCGCCCGTAATGGCTGCTGTGGCTGCGCAAGGAGAATCTGCGCCTAAAGCAGCGGAAGAAAAATCGGAGTATGATATTATTTTGGAATCTGCTGGAGATAAAAAAATCAATGTTATTAAAGAAGTTAAGGCAATCACTGGGCTTGGATTGAAAGAAGCGAAAGAGCTTGTTGAATCTGCGCCAAAGCCAATTAAACTGGCTGTTCCAAAAAGTGAAGCTGAAGAATTAAAGGGTAAATTAGAGGCTGCTGGAGCAATAAAAAAAA
>evgR003721c0g1_i01_Hydra
ATTCCAATCATGATTATTCAACCTCACAACAAAACCAAGAACAACGTAGTAATTTTTCAGATGATGAGGAAGAAGAAGAAGAAGTTTCAACACCAAAAAGAAAAAAACAAACAAGACAAAAAGTTACAAGGGTGGAATCTAGTTCGTCGGATTCTGAACAATCAGAACCAGAAGAACAACAACAAAAAAAACAAAAGAAAAAACAAAGTCAACCTTCTCCAAAAAAGAAACAATCACAACTGACTGAATCAGATGATGAGGAAGAAGAACAAACAAAACGTAAAAAGAAAAAAACACAAGCTTCCCCAAAAAACAAAAACAAGGGTGCTAATGTTTCGGAAGGAGAAATTGTAGAATTAGTGACATATTTTGTCCAACACAAGTCATGGAATAATATTGTCCAACACATGTCAAATAGATATCCAATTAGAAAGAAGGAAAATTATATAAGAAAATTATCTAGTAGATATACTAAATATCTCACAAATTTAAGAAAAAGTGATGATAAGATTAA
>evgR003766c0g1_i01_Hydra
CAACAATCATGCAAGCTACCAACAGCTTAAAATCAACGCTGGTTGTTCTTGAAGCAACCCTCCTCGTTTTATCATTCGTGGTTCAATTCATTGCTGGTCAAGCCTGCACTAGTCAAGCAGGTTTAAAACCAACTACAGCAGCATATTTCTGTCCAATTGGTTACGTTAATACTAAAGTAACAGATTTGGTTGGTGGAGTTACTTATGAATGTAGAAAAGTCAATGATATGATCTCACCAATTACTAAAGGAAAAGCTTGTCGTACAGCAATTGACTGTATGGTCACTACACAAGATGATCCAAATGTTTACTCAACCAAACTTTATTCCCAATGTTCTAATGGTCGTTGCGTTCGTGCAAGCACCAGACTTCCAGGTGATAATTGTGAATGGGGTTCACAATGTTTGGGCGGAAGATGTGACATGTCTACAAAGAAATGTATCTCATCAGCCTTGTACACTGCAAAACAAGGTGACCGTTGTGAAGTTG
>evgR003787c0g1_i01_Hydra
AACAAAAGTCTGGTACTCAACCAGGTGACTCAAGTATCATGATGATGATTCATGGACAAAACCAATCACAAGGAATGGGTATGGGACAAATGTCTCAAGGAGCTGGTGCAACCCAAGCATCACAATCTGCTCCACAAAGTGATTCAGCTGATTCTCCACCACAATCCGGAAGTAACTCTAAAAAGAGAGCAGGACGTAGGAAAATTAACATTGAATTTATTCAAGACAAATCACGTAGACACATTACCTTCTCAAAGAGAAAGGCTGGTATCATGAAGAAGGCTTATGAACTTTCCACTTTGACAGGTACTCAAGTTCTGCTGTTAGTTGCTTCTGAAACTGGTCACGTTTACACATTTGCCACTCCAAAACTCCAACCTCTCATTACCCAAACCGAAGGTAAAAATCTTATCCAACAATGTCTTAATGCTCCAGAAGCTTCTCAACAACAAATGATGGGAGGTGGTGATGACGAAGAAGATGAAGAAGGTGACGAAGATGACTATCAAGGTGGAATGATGCAACCAATGATGGCCAATCCACAAATGATGGGACAACAAGGTATGGGTAATCCTCAAATGATGGGACAACACGGGCAACAACAAATGATGGGACAAGGTGGTCAACAACATATGGGGGGAAACATTCCTCAAACCCAACATATGGGTCAATCTGGTCAACAACAAGTTCCTCAAAATCAAACTCAATACTATAATCAACAAACTCAACCACAACAAACTGGTATGCCACCACAACGTATGATGAATCAACAAAATGCCAACAGTGGTATGGGTCATTTCCAAGTCCCAATGAATAATCAACCTCAATCCCAATCTGGTGGTACTCACTATCAATTCTAAGCTAAATAATTATCTGTATACTACCCTCACTTTAGTATTTAAAAATAAATTATTA
>evgR003790c0g2_i01_Hydra
GAATCTATGTTATTAGCAAAAAAATGAATGACCTCATTTTTTACCTGCTTACCTTAGAACGTGAAATCAATAATCTTTTCTCCATGAGCGTGTTTCATTAGCAAGGATACAACAGTATAAGATTTATTTGGAGCTTTATCACAGAAGCTCCTCTACTATTTGCCCTCTTCACCCCATCTTCGTTAGAACGGATTAGCTAGGGATCAGTGGAGGAAACTGGTAGATTGCGTAAAACTGCATCAATCCAGCCAATTGCATCAAAAGTTATGTACGAGTTGGAGGCTTCCATTAGTCTTACCATCTCCAATGTTAAATGTAATTCAAAGCTCCAAAAGCAAATAAATTCTGAGACAACTAAATAGAGGACAATTCTTTGTGGATCTTTGAATTTGACTATTTTCTTGGCTTCTAAGAATTTGGCTTTGCTAGGTGAATGAGAAAGAAAATAGAAACCTTTATCTGTCTGGAACTAATTGGTTGCCACAATCTCTTCATTGCATCCCACTTAGAAGAGGTAAGTTGCCATAAAAAAAAGGGCTCTAGAATTAACGCCTGTTTAACAGTAAAAGGTTATCTTTTCCCGGCGTCTCAAAATGGTTCAGAGAATCTAGCTGTTTCATTTGAAGTGCGGCTTTCGAAGAAATCCAGGATTCCATCTTGTTTGCTAAATTACAGAATTTCTAGAAAATCAAAGGACGATTCTTGCGTGTCAAAGTTTTCGAAATCTGGCAAGTAGTCGATATAGCCCATCTTATCACTGATGTGATCGTTATGTTAGGTTTGGATATTTAAAACTCTGCGGTCAGGGATATGATAATTTATTCAAAATATCAGGTGCTTACAAGGGAGCTCAAGCCTTAATAAGGCAAAATTATTTGGAAGTTATATACGCGCCCTGTCCGGTGTGCCGGCAGTTGTCCAGTCATTGAAATCAAAGTATCCTTTGGAAATATCAAATCTTTGTACGTATTTTTTAGTGCAAGTCCTGCCCGCAGTAAGATTGTC
>evgR003812c0g1_i01_Hydra
TCCATCATTACCTCAATTATCTCTAACTAAAAGTTTGGAAATTAATGACCTAATTCAACCTGCAACACCGGCTCCGTATATAAATGTAATGAGTGTAAATGCCATTAATGTAACATTACCACTTAATCTATCCGTAACTTTAATGCCACCAAATTTGAAAGTTGTTGAATGGTCAGTATGGAGTGAATGCTCTTCAACATGTGGAGGAGGTAGCAGAACTCGAAGTCCTCTTAATATGCTATCAAATTCTGTTGTTGAAAACTGCATTTTGACTTTTTGTCCAGTGGATGGAAATTGGGGTAGTTGGAAC
>evgR003815c0g1_i01_Hydra
TTTTTTTTTTTTTTTTAATTTTTAAATTAAAATGGAACCTATGAAATTTATTTCCATATTTTGGATTTTACCACTTGTTACTTGCGCCTCAACGAAGTTTGCATGCAATTCCACGCAAGTTGAAGGACTTGATGGAGAACAAGTGAATAATTTTTCTACAAAGTGTCTATGTGATTTCGAACAATGTAATGAGAAAGTTGGATGGTTTGAAATTTTCGGAAATTCTTGCAATAAGGCGGCATTTGAATGTTGTTCAAAAAGAAGACAAACTTGCAGGATGCATTCATCTTCAATCGAAGAGTATGATAACTGTTCAAAAGAGTATATTACTTGCAGTTTGAAAATCAAAAGTTTAAAAGACAACAATTAAAAGATACAGTGCATATTTAATACAAACAAAGTATTCACGAAAAAATAAAAAAGTTTGTCTACTTTTTTGATACACGTATGGAACGCATTAGTACTTTTTATTGCCTATATTTCGGGTTGAGGTGGGGAGGAGGGGGGTTGCTGAAACTAAAATAAAAGTGGGTAAGGCAGGTAGAATTTTCTCTTACGCACACTTTATCTAGGCCAGTGCTTTTAAAGTTTTTTATCTTTATAATTTGAAAGGCATTATTGCTGTTATGTAAATAAATATTTATTTATAACTTTTAGAAATATGTTAATTAAAAAAAAAA
>evgR003823c0g1_i01_Hydra
CAAACCGTAGGAATATAGAACGTCATGAAGAGTCAAAAATAATTTGTACAAGGTTTTTTATTCATTTTCTAGATATGGTTCAACAATCTAATGAAAAGTCCTGTGTTAGATGCCAAGAAATTTATAGAGTTTTATATGATCACATCACAGATCAAAATCATTATTTTTCAAACAATGACGTTCTAAATAATTTGCTTCTTAATGTACTTTCTTTAATGGTTAACAAAAGTTTGCCTCTGCAATCAACATTGGCAGATCAGTATTCTGAATTTCAATCAATTCATCTACCAACTCAAGCAACATTTGTTGATAAAAATGAAGAGCCTAGTAAAATTTACTCAGAAAAGTATGAAAGTTCCTCAGATGTTTCTCGATCTTCAAAAATTGACCATGACGTAATTAACCGAATGACATTTCAGCAAAACTCATTTTATCCTTCATCTACAAAAAGCGAACTCTGTAAAAATAATGTGAACTCGTTAGGTAACATTAACATGCCACATTCTAATAAAAGTCAAAATTTCAGTGGTTCTAGTTATGATTTTCCATTTTTATTAAATACCAGCGATATCCAACCAACATTTATTTCACCTGATGGGTATCTGACTCACATGGGTTTGTCTCTTTTGTTAGGTAATCAGTCAAAACAAAGTTTATCAGGAAAATCAGATCATCTTGATATTGCAGACATACTTGTAAACAAAATGCCAATACCTAGTTTAAATAAAGCATTTGATTCATCATTACTATCAACTTTATATTTACACCAGTTAGGAGTTGCACAATCATCTGTGGGAGTAAATGACGTGTTTAACTTTCCGGACCTATCAAATGCTGATGAAAACTCTTCTAATTATGCATCCCAAAATGCAACACTTCACCAGTTATTAAATCGTCATAAGCAAATATCAGAGCTTATTGAGTCCATGAATAATCAAACCAGAAAAAAATGCCCAGCAAAAGATTACCAAGAAAAAGGGTTTTCTCATCCTGAGGAAAGTTCAAGTTCTGTTTCAAATATGTTTAATTTGGATTTAAATAGTAAACCTTTATCAGATTTTACCAAAATAAATGATAATCTGATGTCTGACCAAATACCAAAAACTCTATTTAATAGTTCTGATAGTGAAATAAGCTCATCTATACATTCTAATGTATCTCTCGGCTCCATTCCTCTCAGCTCCTTGCAAAGTTTGATTTTAGAAACTGCAAAGGAAGTGGACGAAGATGAAAGCAAAGCCTCTGAGCCTAGTTCTAAAAGTTGTTCTGTAAACTATTCTGTTATTCAAGCAATGTCACCTGTAAAAGGAGATACTGGTGAATCTCATCGACCTAAAATTCTTTATAAATGTGGTGAGTGTGGAGTAACTTTTAGCGTATTGGCGACGCTTCAACACCATGCTAAAACTCATAACTCTGCAACCGAGATATGTAATTTTTGTCGATTAGAATTTAACAATCGAAACGATTATCACCAGCATCTAATCACTCATAGAGGAGAAGATAACATTCTTGTTTGTCAATTTTGTACAAAAATGTTTACTAGTAAAGGAGAGTTCAATAAACACGTAGGTACTCATACTCAGAGGCGCCCATATGTCTGTTCTCATTGCCAAAAAGCATTTCGAGATCCCGGTTCGTTAACAAAACATGAAAGAATTCATACTGGAGAACTTCCGTTTGTATGTTCAGTCTGTGATAGAGGATTTGCGGAGAAATCTTCTTTGCGCAAACACTCTAGAACTCATTCTGGTGAAAAGCCTTATAAGTGTAATCAGTGCCCTAAAGCCTTTTCTATATCAGGTAATCTTCAACGACATATGTTTATTCATAATGGTGAAAGACCTTTTAAATGCTACCACTGTATGAAAACATTTAACAATCCTAGTCATTTACGAAGGCATATAAAGAACTTGCATCAAAAGTTAAACGATAAACAGCATGAAACTCCGGATGATACTGAGGAAAGTGAAGCATGTTAAACCATGGGTTTCGTTGTTTTATTTTGTACCGATG
>evgR003826c0g1_i01_Hydra
TAGACAATCAAAAATAATAAATATTTTGTAGAAAAAGTATTTTATAAATTTTATTTGCTTGTACGAACGCTCAAGTGAATTTAAGGAATATGAAGTACGCTGTTGGCTTATGCCTTGTTTACATACTTGGGTTTTTAAGAGATATAATCTCAGGTGGATTAGATACACCTTGCAAGAAAATCAATCCACTTGAGCGAATTGAGTGTGGGTATGCTGGAATACCAGAAACAGAATGTTACAAGCGAAACTGCTGTTGGGATAACTCTGTCCCAAATGTTCATTTTTGTTTTTCCCCAGACGAGTTGATTGTTGGCAATGTTGCCACTACATTAACGAAAGGAAAGTTGCTTGCTGAAATACCAAAGTTAGATAGAGAACATATAATATCAGTTGAAGTGTAT
>evgR003828c0g1_i01_Hydra
TATTAGATTAGGGAAATCAGATGATGTTGTTCTCAAAACTGTTTCCTTAGAACTAGAATTTGGAAGTACTAGTAACAAAATTTCTTTAAATTGTGAATTTCATATCAAATATGGTTCTGTAGAAGAGGGGACGAACGACATACTTAAAGTCAAAGGTTTTATTATGCTTGATTTAAGTGGACAGTTGAAAGTTGGCGGCAGTATGGATGGTATGATTAGAAAACCATTTCAAATAAATTGGCTTGCGTTTGGAAATCTTCGATTAAACTTTGGCCTTGATCTCAAGACAGGTCTTCCATCTATCGAAATGAGTGCAGAAATCTGGATAGGACAAATTCCATTGACAAATGTGAGTACTGGGAACACTGATGTTTTGTTTCAATTTCAAGGTGCTTTTGGGATTAATGCGGCAAAACCCACAGAATGCTTTTTTTATGCTCGTAGTTTCGGAGCAAATTTAACTATTGCAAATATTTTAAAAGTACTTGGTAGCAATACAACATTGCCTCAAATGGTTGAAGACAGTGGTTTTGTTGGTGAAATGAAAGTTTCTGTGAGTTTTTATACTGAAGATAAAAGAATAGAGGAGTTTGATTTTTCGATATCACCTGGTTTCATGTTTAAAGGAAAAATTTCTATTTTGGGTTATATTATTGAATGTGACTTAAGGTTTAATCACAATACGGGAAACTTTTTCTTGGATGCAAAGTTTGATCCAATAGATGATTGGGGAGCGGGTATGGCGTTTGAATTTATTTATTTCTATACCTAAGAGCTTATTTATACATGGCATGTATTTAAAAGTAAGTACTTTTGCAGTAGGAAAAAGTGGCATGTTAC
>evgR003842c0g1_i01_Hydra
GTTCAAACATCGTAAGATTGATGATGCTGAAGTTGTTAATTCCAACAGTGATGAATCTCACCATGTTGCCATCTTGGAAGGTACTGACGGAACTGATAACGCTCACATGCATGAAGGTCACGCTGAAATGGAACCATTCTCTGAAATGTTCATTAAGCAACTTATCCACACTATTGAATATGTCTTGGGTACCGTTTCCAACACTGCCTCTTACTTGCGTTTGTGGGCTTTGTCTCTTGCTCACGCTCAGCTTGCTGAAGTCTTTTGGCAAATGACCCTTGGTCTCATCCTTAATATGCTCGCAGAACACCCAGAAATTGAAGATGCTGTTGTTCACAGTGGTGTTGGTGTCTTCTTTGTCTTTGGTCTCTGGTTTGGTATGACTATTGGTGTTTTACTTGTCATGGAATCTTTGTCTGCTTTCTTGCACGCTTTGAGATTGACTTGGGTCGAATTCCAAAACAAGTTCTTCAAGGGTACTGGTTCTCTCTTCCGTCCATTCAGCTTTGAAACCTTCGGTAAATCTGAAGAATAA
>evgR003843c0g1_i01_Hydra
AGTTTGTAATGTAAATGCTTGAATGATTAGATTATATGATATTTATAGTTGATTTAGTATTTTTAATAGCATAAATTGATTATTAACCAACCAAATGTCTTCACGCGGTCAATTCGAAACAGAAAAGCTTCATCACAAACTAGAGACTCAACTAGATCGACTTGTTAATCAACTTAGTGATTTAGAAGAGTGCAAAGATGATATGGACAAAAATGAATACGAAGAAACTAAGCAAGATACTTTAGAGCAGTTGCGCGAATTCGAAATTTCATTGAAAAAAATGATTGAAGGCAACATAACTCTTGTTGATGAATTTAATGGGATACAAATTGCTATTCAAGCTGCTATTTCTGAGGCCTTTAAAACTCCAGAAGTTATTAAAATGTTTGCTAAAAAACAACCTGAGCAACTCAGGCAAAAGTTATCTCAGTTACAGCAAGGAATTAGTTTAGGAAAGTTATGTGGTGTATTTTATCAACAACAAATAGTTGAAATTTTAAGTGCACTGAAAAAACTTGGTGAAGTTTTAACTCATTCTGAAGAAGAATATTTAAGAAAAAATGCATCAGCCAAGTTATATCAATTTTCAAATGTTAGTGAAACTATTGGAGATGGCCTTTTGAAAGTTGTTCACGAAGAAGTAAAACAAAGTAGTGAATAGTCTGTATTATTAAATAATAAATAAAGATTTAAAAGATATCAAATAAACAAACAGTTTTTAAAAATGTTTTTCTTGATATAAAATTACACATTCCTTGCCTAAAATAACAAGC
>evgR003860c0g1_i01_Hydra
TTATGATTGGGTGGTTCAAGAAAATCAAACGTTTTGTTTAGATATTGAAAATAGTTCACATATTATACAAACAAAATGTGTTGACTATGCTATGGAAAACAACAATATCAACATTAATGGGCTTGAACCATACACAAACTACAGTGTATTGGTATATGCCAAGAACAAAGCAGGAATCGGGTTCAAGGACAATGACAAAAAGAAACTAGTTCAAACAGATGAATTTATTCCGACTGGTTTTCCACTAAATTTTACTGTTACAAAAGCCAACTATACTGCATTGGTATTATCATGGGACAATGTTGAATATTCTTTGAGAAACGGAATCATAATAAAATATTATTATTTGTGTAATAATACTAAAGATACTATTTTTAATACAGTGGACAGCAATGTTTTTAAAGTCGTAATCATCAACCTTAACCCAGATGCAATATACAATTGTTCAGTTGCAGCATGCACTAAAGTTGGTTGCGGTGTAGAG
>evgR003864c0g1_i01_Hydra
AGAAATTCATATTTAAGTTTAAATAATCGGGACACAAGTCACTTTTTGCAACCACTAGATGTAGGAGTTTTTAAAACAGTGAAAGCGGAATGGAAGCGAATTGTAGAAGTTTACTTGGTTAGAAATTCATATTTAAGTTTAAATAATCGGCAGTTTTCTGCTATGCTAAAAGACCTTATTGCAAACAAAGGCTTTAAAGCGGAAAATGCGCGTAGTGGTTTTGAAAATGCAGGTATATTTTCACCTAATCGTTCAAAAATAACTCCTAGTAAAACTGCAATCAGCGCTATTTTTCAAGATGTAACAAATGACAAAATTGGTAATCTTTTTCTGGAAAGTCTAACGGTTCACAAGTCTCACTCAATAAGACTAATTATTTAAAAAGACTCAATGAATAGACTTTCAACAAAAAAAGTATTGCTCAAAGAATTAGATAGCATCAATAATGCCGTTAAACAAGCATCTTTTGATATTAATAAATCAGTGCTAATTAAGCTTAGAGATAGATTGATGCCTCTTTCCAGTAGTAAAGAAAGAGGAACAATAGTTAAAATAACAACAGGTTACAATATGACTGAACTATCAGCAATGGTATCAGGCTCAGGATTACATGGCTCAGGATTAAGATACACAAACTGCTAAAAAAAGAAAACTTGATGAAAAAGAAGCCAGAAAAGTTATTAGAGAAAAAAATATTGGAAGCAGCAAATTTCAAAGATTTAAAAAAAAAAAAGAGATTTAAAAGTTTTAAAAAAAAAGAAGAAAAAAAGCTTTTAAAACATAAGAAAACCCGAGAACCGTCTCAGTAATGTAACGAAAAAATAAAGATATCTACTGGTCCAATTATTGACTGTCTTCCTGCCGTGAGCTGTAATGCCAACCATATCAATCGTATTTGTTATTTCTGCGGATGTCTTTGGGACGAAGTTACAAGCACCAAATGGGTTGCATGTGAAAATTGTTCAAACTGGTCGTGCAGTCCTTGTATTGCTAATTATCATGTAACTATAGAATTCGCGTACAAGGAGTGTGAACAAGGAGTGTGAATAACTTTTATTAGTTTACATTTTTGTAGCTTGATGTTTTAAAACAATACTTTTTAGGTACTAAAAAAAAA
>evgR003865c0g2_i01_Hydra
AAATATAGTGTAAATATAGTGTATAAATTAAAAAAAAGCATTGCAATAAACATAAAAATGCGTTTTTGGAAGCTTGTTACCAGGAGTAAAAGATCATCACGGCATATAGACTTCGGAAAGGAATCTTTAAACAAGATTAGAATCGCTGTTTTTGGATATGGTGGCGTCGGAAAAACCTCAATAATAAAAAGATATCTTTTTAATGTGTTCGAAGAAAGTTATAAACGCACTATCGAAGACGATTATACTCAGATTATAAAATATCGAAAACAAATATTTTGTGTTAATATACTTGATATGGCAGGTAGTTACCAGTTTCCCGCAATGAGAAAACTTGCTATTGAAACTTGTCAAGGCTTTTTGTTGGTATATTCTATCGATAATAAAAAGTCGTTTGAAGAAGCAAAAAGGCTTTTAAAAACAATTATGGAAATTAAAGGCAAAAGTAATTTTTCCTTACTTTTAATAGGAAATAAAGAAGACTTAGAAAATCGTGTTGTTTCAAAAGATGAAGCACGAGAACTAGTAGAAAATTTTGGACCAAAAGTAGAATATATTGAAACATCTTCACGATATAACACAAATATTGATTTTTCGTTTAAAAGTATAATTCGTTTAATAGAAGAAGGAAAGGTTGATGCATTGGAAAGAACTAAAAACATAACAAACACTGATACTCAGATGCATGCAACCGCGTCTATCAAAACCGATATCAAAAAAGACTGTAATATTCGAGAAAGGAAATATGGTTCAATCAACATTAGATCATTTTCACGTCATCGAGAAGAATACGTTTATCAATTGTAGAACATTACTCTTGTCAATCAATAAACAATGATAAATATACACGCAGTGACGTATTTATAGTTTTTGAGACAATAGCAGCAATTTTAAAAAGATTTTTACAATTTGTAAAATGAAACTTAAAACCTTTAAATAAACTTAAGTAAACGTAATAAAACTTCCGAATCCTCCAAGAGAATTATAAATCATATCTATATATATTTCTTATATAAAAAAATTGATAAACTTTAGTTAGGTTAGCAAAGGGGAGAGGCAATGAAATCAATTGTATTAAAAAAACGATTAGCAAAAACAAGTCTTTTACCTAAGAGATAGAATTGCTGAATGGAGAACGAAGTAAAGTTATGCCATTTTTTCACAGAACAGTCTTTATAGCATTTTTACAGAACTTTCTTTGTAGAAATTTCACAGAACAGTCTTTAAAGCAATTTTACAGAAAAGTCTTTGTAAAAAATTTTCAAAACAGTTTTGTAGCAATACCGTGTAATTATCATAGTTTAATAAGTCGC
>evgR003869c0g1_i01_Hydra
GTCATATATACATTGATTGTTGTTATGTGCTAACTATTCAAATGACATTGATTGACAGCAAATTGGCTTTATTGATAACTGGGCTATCCATTTTCCCTTTACACGTCATTGGACTTTATGTGCTATCAAAAAACAAGGCGTCACTCGATAAAATTCAAGTTGTATTTCTTTTCAACATGTGCTTAGTTGAGGCTCAGATGATATTTTTTAAAAATTTAGAAGTACTCCTTAGTTTGTTAAAATCAAATAAAGCTGAAAATTATGTAGGTATTTACCTAAACGTCGGTTGCTGCGTTCCGTATTACATCACGATGTTGCTGTATACATTGAATAGATTTTCAGAGCTCTATCTAAACCTCAGATACACCACATATTGGACAACCAAGCGTGTTAAGAGATCAATTTTTGTAAGTTGGGGGCTTTCTGTAAGCGCAAGTGCTTATTTAATGGCTAAAAATGTAGAGATAGACTTTGTTTACCGCATAAGTTATAAATATGTTTTCCCAATATTAAATTCTTTTGCAGCATTTTTGATATCTTCGACATATATTTACATTAGCTATAAATGTTATCACTTCTTCAACAAAAGTAGGATCGTAAAAACGCAGTTAAAACATACCGTATATACAGGAAAACAATCATTTTCCGTAGGAAGAAAAGCGATGCGCAGATATTTAATGCCGACCATTTTTATATTCAACTTCTTTTTCTTTATAGTAATACCAGACTCCGTATATTGTTACAAGTATTTGACTGAAGTTAAAATAGAGGAGTGGGTCCCAATATTGGTTAATTTATTTTATTTCATCGGATTTTTTACCGATGCGTTTATTTATATATTTTTATCTCCGGCTATTAGAGCTAACTTGCTTAAAAAACTTACATCAAAAAAGAAGCATTGTAATGGATATAATATAAGCATAATTACAGGATCGTAA
>evgR003885c0g1_i01_Hydra
GTAAGATTTGTAATAAAAAATACAATCAGCTAAATACTGTGCGTTTTTGTTGTTATGATTGTATTTCGGAACTTTGCAGTTGTGAATATGTGGTGCCAGATGAAGAAACGTCTATTTTCATTGGTAAATTGCCTTTTCAATGTCCCAACGAAGACTGCATACAGATTGTTGTATTGGATGAAATGAGAGATCATTTAGTAAACCATTGTATGTTTCGCCTTATTTCTTGTGTGTGTGGAATGGCTATACCTTTTTTGAATTTCAATCATCATAAAGAAAACAGTTGTGTTGCTCATATTCTTAATATAACTTGTAGACAATGC
>evgR003887c0g1_i01_Hydra
ACGAAGTCCAAAAGCCAAAAGGCATTGGTTCTCTCTCCTTCGGTTTGTCCTTCTCACAAACAGGAAAATCCCAAAAGGATCAAACGGAACAAGAACTTTTAGGTGAGGAAGTAACAATTATCTTCCAACTCGAATCCAAGGGAGAAAGTAAGAAGCATGTTGTTAATATGGGCCGTCCTGTTGAGTGGCTTAAGTTACTCGTTGAAAGAGAATACGGAATTGCATTTGACTCACAAAAGATGTTTGTTGGATCTAAGGAATTGGCTAACTTTTTGAGTTTGCAAGATATCAAGGAAATTATTCCAAAAGCTGAAAATGTTATTATTGTAAAGGATTTGTAAAGAAG
>evgR003890c0g1_i01_Hydra
CATCGATCAACATCGTTTAAGGTTTCGTCATAGTCTGATTCGCCGATTCGCAAAGATTCGCCGATGTTTCCTAAAATCAGAACTAAAAACTACGTTCCCGACGTGCAATGTAATGTTTCTCTTACGCCAAATAGAGGCGAAATTAGATATGGAAGCTTTAGCGTGAATCTGGGAATTAATCATAATAAGTAGTTAAAAATATATACACAATAGAAATATTGCTGAAAAATTTACGTTAGTTGCAAATGGCAAAGTTAATTGCTGTATGTAGAGATGATGAATACCGATTTGAACGCAGACAAATTCCACTTATGATAGAAGAGTCTTTGACGATGGTTATGGAAATTCCTGAAACTATTATTTCTGCTGAATATGTCAGCGCTGCTGATGTAGCACACTTTTTTAAAAGACACAGTTGTTTAACACAATTAGAGATGAACAAGGCATTAATGGTTGGTCAAAAAGAGTTAATTGCATTGCTGGCTATCTCTGTTCCTTGTGTTGGATGTAGAAGAAGTGTTGAAAGGCTTTACAATCAGCTTTGGAAATCGAGACAGCCTGCTATTGAGCCACTCGTAATTACAGCAACTGGAATTTTAACATTGACAGAAGGTTTTCTTGTTGATGCTAAACTAATATATGCATTATTCTACATTCATGGATCACACTTAAATGATGTTGTTGATACCATTCCAAAGAGTCGTCGTAACAGGCGGTGTATATTACATTCGTTGGAAACACATAAAACTAGAGCTTCTGGAAGCTGGATAGATGTCTGGGATTTACTTTCACAAGAGTGCCGAGATGAGGTTGTTCTTATTGATGCTGATTCTTTATTGGATACATTGGATAATTACCTTCGCAAACACAGATTCTGTTCAGAATGCAAATCGAAAGTTTTAAAAGCGTATAGTATATTATCTGGTGATATAGATGGAGATTCAGAAAAAGGCTATTGTGCTGCGTTATACGAAGGTTTAAAAAGTTGTCCAAAAGAGAGACATATTCATGTAGTATGTGATACAGATTTTATAGCACATTTAATAGGAAGAGCTGAGCCAGAATTAGCTGGTGGCAGAAGGGAACGGCATGCAAGAACAATTGATATAGCTCAAGAGGAGGTTTTGACTTGCCTTGGGATTCATTTGTGGGAAAGATTGCATAGATTGTGGCAGAAGCTGCGAGCCGAAGAGCAAACATGGCAAATGCTTTTTTACTTGGGTGTGGAAGCCTTGCGCAAAAGTTTTGAGACAGCAGTTGAAGAAAAGCAAGGTGTATCACAGTTAGAACTTGTTGTAGAAGAAATATCTGAAGCAGAGAGAGCTAAAGAACAACGAAAAGAAAATAAAAGAATGAAAAAAAAGAAGAGAAAAGAAAATAAAGCGAAATTAAACGAGGACAAAATACACGAGTTACAAGAGGAAGAAAAACAGACTCTAGATGATGATGAATTGAGTGAAAATGATGAAAAAATATGCAATGGGGTTGATGGATCTGAATCATTAGACGGAAGTGAGAAGTCAAGTTGTGGATCCCAAGTAAGCCCTCGTAAAACAGACGAAGAAGATGAAAATTTACAAGAGAAAAAAATTTCTTGCTCGCCCTGTCACATTTCAAATATAACAGATTGTACAAACTTTAATAAATCTAGTACATTTAATTCGACCCCATGCAGTCCAACAAAAGAACAATTAGGTTTCATTGAAGTTTCTAAATTACATAAATGCAATCCTAGTGATGTAAATACAACTGATAAATCAAATTATTTTTTTTCTAATTGCAATCATTCCACTTGTACAGACCGTGACCAATTTGAAAATAAATTGAGTACAGCATGTAGGTGTGATAATGAAAATTTGCCGGCAAAACGTAATGGACATTCACATAATCTAAATTATAAAGGAAATGAACACTTGTTATACAGTAAGCGTAATGGTTATACTTGCAAAGGAAGCAATCCGGATACTGGTCCACGGTTTAATAGGTGTGATAATCTAAGTCGTCATACATCAGACTCTTACAATAATGTTTATGATAAATGTTTTTCATTTAATAATCCAGTGGTTAATGGACGCGGAAGAGGAAAGCGAAAGGGTTTAAAGGACCTGTGTCTTTCTGATCACTCTAATATTTATTGTAAAAATCATCACATCAATGGAAATGATTATCATACCACCATAAAAAATGATGGATTTTCATCATTGCGCAGCCCTGATTTATTTCAAGATTCGACTGTTGACGATGAGGGAGAGCTTCGTCTTTTAAAAATGATGGGCTGGAACTCAGAGGACTCTTCTGGGATTTCCGAAAAAGATATTCAAGATTTTGTTGCAAATCGATCAGAAGTGCAAACGCGTAGACAGGAGCTACGCGATCATTTGCGTGATCAATTTCATAAACTATCAGTTAAATCTATGCACGCAATTCCTGTGTCTATTAATGGCGTTCAGCACATTATTTAAAATAATTCCTAAATATTTTTTTAGTGGGTTGCCTTGTATATGTTTTTTTATACTTCAACGTCAACGCGTGCCGATAACCAATTCTTTAACTATTGCGAAATACTTCACAACTCGTACTTAATTTCAATATTTTTTCTCTCAAAGCTAATTTAAATTAATTTAAATAGTTTTTTTTTTATAATTTTTGTGAGATAGTGAATAAGCTTTTTCTGAGAATCTGCGTCTAAACGGCATTTATTTGTGCGTAGCAAAACAGATTTTTTTACATTGCAATGAAATGATTAGATAGAATGTCAATTTGTGTATAGAATCAAATTTTAGTGGAATCTATTTCACTTTTCTAATTTAAAAAAAAAAA
>evgR003896c0g1_i01_Hydra
AGATTCAATTATAAATAAACTGAAACCCGTATTGAAAAGATCATTTAAAAATGTAAACTTTGAAGACCTCAATAAAAGAATTGAATCAATTAAACTTGAGCCATCAATGACAACAAACGAACTAGTAAGTACTTGGTATAATGCAATTAGAATAATTATAGATGAATTTGCTCCAGTTAAAAAATTTCCATACCGAACAACTAGACCTCAATGGATTGATGAAAAAATAAAAATTATGATAAAAAGAAGAGATTATTTAGCTAAAAAAAGGGGGAAATATATAGAGTTTACTAATGAAAAAGAAAAAGAACTAAAG
>evgR003911c0g1_i01_Hydra
CTTTGGTGATCAAGCTCGTGTTGTTCAAAATAGCTTAGAAAGATTTTTCTGTGTTGAAGCACTTGACGGAATGAATGATTCAGTTTCATTTCAATCAGCAACAATTATGTATAACAAGTATGGCTACATACGTACTGATGGCAAATTAAGAATACAATCTCCAATTCCACCTTCGATGTGTAAAACTTATTCAAATTACCAAGAGTGCACTTCTTTTGTTATTGTTGATAATAAGTTTTTTCCAGGCTCTGTTTCATTTCTAAACAAGTATTGTAATGGTATGGAAATGTTATTAAGAAATGATAACAATAC
>evgR003928c0g1_i02_Hydra
ACTACTGCAATAATTTAAAACGAAGCACGATGCATACTTCAAAGCATGTCGACAACAAACTTCAAAAGTCAAAAGATATTACAAAAGTTAATAAATATTCGTTACCAGATATTTCCAGCAGTAAAATTTACATTTCCAACGGTAAAACAGACATTTCTAGCGGTACCACAGACGTTTCCAACGGCAAAACAGACAAATCCAGTAGTAGTAAAACAGCTCTACTTCAGTCTGGTTTTCTTCAGAAAAAAGAAAACGCTATTCAGGACATTAACTTACAAAAGATTTTATATAATTTAAATCCTTATCATCCAAAAATTATTAATTCAGATGCTACGCATAACCTAATGTTAAATAGAGACTTGACAAACTTTGACATTTACAATATGGATATAGCTAATTTTATAAACAATCAAAAAAATGACGTTATCGGGGAAAAAAGAATATTTAATAGCCATAACTATGGCAGCGTAAAAAGTAGTAAAACTGATTACACGCAGATGAATCTTCCAAAAAGCAATGCACAAGTATACTATCTTGACAATATTAACAATAACAAAAACATTTTCAAAATAGCAACTAACAAATTATTCACAAGTAACTTAGTAAAAGACAAATTAACTAGCTTTCCGAAACCGTTTCTAAGCAAAGACATCATGGATAATAATCGTCTTAACTTTTTTAAACAACCATCACAATCTAACAGTTATTCCAACATTGCAGGTAACAATAAGAATGATTGGAATTTTTATGGAAATAATGTACCATCAACAAATGGTGTAACAGTAAAAAACAATCCCATTAGCAGCCAAGTGCTAATGGCAACCAGGCGACAGAGCCTAAATACAAACAAGCCATCATTTGATTCAAAAAATATTATAATAAAGAATGGCCAAATAAACTTAAAGAAACCTCCTCTATTACTCCAAAAACAAGGTGACTATCCTTTATTTGCACGATTAGCCAATTTTACAAATAGCATGAATAGAAACCAGCATGTGAATTTTTTAAAACAAAATGGTTTCCATCTAAACATTCCAAACCCACCAAAAAAAGAAACATTTTCAAATATGGGATACCAATCAATATATCCCACTTTTCGACAACAAAATAACAAAATGTCAAACCCGCTCTTATTGCATCCTTTTTATAAACTTAAAGCACATGTTTTCCCCAAAGTTTCTAATCAAATATTTCATGTTAGTAATGACATTATAAATCGCTTTGATAATCAAAAACCTTTAAAGCCAATATACGATTTTAATCAAAAGGATGTTCTATTTAATAAATTTTTAAATCCGTTATACGGTTCGGACCAAAAGCATGTTCCATTAAAAAGTAGTTTAGTGAAGATTTTGAAAGATCCGAAAAATAAGCATGTTCAATTCGGAAACAATTTAGTAAATGATATGAGAAAGTTAG
>evgR003944c0g1_i02_Hydra
CCTATTTTAGTGCAAAAAGTAATATTAAAACTGAAATGTTTTGAAACTAAAAAAAATGAAAGAAGATGAAAAATGGGAAACAGATGACAATGAAGATTACGATATTATTGATAGTCCGATAGCAATAAAAAAACTGAACAACTTCAGTGATACAATTTACGAAGAAAAAAAAAATCTTAACGATTTAGAATCAGAAAGAGAGAAAGAAATCGTTGAAACACTTGAAACAGAAAATGCATTTTTACTAGAAGAAACTAAAAACTCACAAGCTGAAAGTCCGGATGAAATAACAAAATTGATATTGGCATACAAAAGTGCAACCGTCCTTCAAAATACAAATCAAAATACAAAAAATGAAGATGATAAAAAACTTGGTGATGTTAAAAAACTTGATGACGTTAAAAAACTTGATGACGTTAAAAAACTAAATGTTAAAGAGCTTGATGACGTTAAAAAACTTGATGTTAAAGAGCTTAATGACGTTAAAGAGCTTGATGACGTTAAAGAG
>evgR003957c0g1_i01_Hydra
AAACACTTGTTAAATGGCTTCTGTTCAGTGGAGGTATCCTAATTTTGATTTATATCTACAAGGCTAGTGGAATTAGTAAATTGATGCGTAGGAAACCAAGAGCTATCCGTAACCCAAATATCGATTCTACTTATCGTGCAAAGCAATCATCCCTCAAAGAAAACGAATATGATGTCTGTATTGTTGGTGCTGGTCCTAGTGGAGCTACCTGTGCCTATTATCTTGCCAAGTATGGATATAAGGTTTTAGTGTTGGAACAAAAGTACTTCCCTCGTGAAAAGACTTGTGGAGATGGTTGTACTGCCAAAACACTTGCATATTTGAAGGAAATGGGTGTCTTGCAAGAATTAGAAAG
>evgR003961c0g1_i01_Hydra
TATTCTTGGTAATTCCAACATTCCATTAGTAAAAGGAAAAATTGTTGCAGAGATACCCAAGCTAGATAAAGAGTATTTGGTTTCATTTGATGTCTATCCAAATAAGTTTGTTGCTGGTCGGCATAGTGTTATTCATTTTACGATTTGTTCTGATGTTGCCAAATATGGTGATAGAGTTCCCGGTGTCTGGTTTTTTTCAGATGGATTAGGAGGTCTTCATATTTCAGCACCAATAAATGGTAATGTTGACAGAGTTTTTACCACAAAGCCAGTTGAATTGAAACAGTGGTCTAATGTAGAAATTAG
>evgR004004c0g1_i01_Hydra
TTGTATGCTGTCGGTCCACAGTTGTATTTTGCTAAGTTGTATGACAAGTTTGAATTTGCTGTTATGACTTTTTGGCTTGTGGATTTTTTTTTATTGAAATATGCTGGTTTCAGCTATGCTTTTTTTGTTTTGCATCAGCTACAACTGGTTAGACTTTTCAAGCACACAAAAGCGTGGGGATCTCTTAAGAACTTAAAGACATCAATATTTAATAGCATATCATCAGTTTTGAGTTTGATTCTGCTTTTTTTTATTGTTGCAGTCAGTTTTGCTTTACTCGGAATGAGTCTTTTTGGAGCAGTGTGGTACAATATAGTTCCTAAGCCACGAACAAATTTTGATGATTTCTTTAATTCTATGGTAACAGTTTTTCAGATTATGATGGGGGATGGTTGGAATTATGTTATGTATGATGCAATTAAAGCTTATGGTGGTGCTGAAAAACCCTTCGCCCTTCTATCAACCTTATATTTTATTGTTGTGACTATTATTGGAAACTATGTTTTGATAAACATTTTTTTGGCTATTGCTATAGACAACATTTCATTAGCTCAAAATGATAGCAAAGAATCCCTTTTTGCTAGAAAAGAAGCTCTACTGATGCTTAAAGCAAATGAAAAGTTTACAAATAAACTTAACCAAGGTAACCAAGGTGATTCTCCTACTCTTGGTATTGAAACAAGTCATGGTGACAAAGTGATACCATGTGACGAAGTTATACCATGTGACGAAGTTATAGCAAAACCAGAAGCAGTGATGATTGATGTCAACACACTATTTATTTGTTTTCCGAAAAATCCATTACGAAAGGTTGCTCATAAAATTGTGAACGCTCAATTCTTCACCAATCTGACGCTGTTTCTTATAATTATAAGCAGCGGCATGCTTTCTCTAGAGAATGCAACTGATCCAGATGCTCAAATAAATAAGATTTTGAGATATTTTGATATTATATTCACTGTCTACTTTACATTTGAAGTTCTTCTCAAGATTGTTAATTTTGGTTTTTGTTTACATAATGGAGCTTATTGTCGAGAAATATGGAATTGTTTTGATTTGTTTATAG
>evgR004026c0g1_i01_Hydra
ATTGTTGTAGTTTAAAGTTAAAGAAGAGGATTATAACAACATAATAAAAAGTCATATTAATCGTTCTATTGTTCATACACCATCGGAAGAATGTTTTCTTGGCTGAATAATTTTGTTGAAAAAGAAAAAACTCATAGAAAGACTTTTATTGACATGAGTAATCGACTGTCGCCAATACTTAGTGATAAATTTAAACCAGTTGCTTCTCTTGATTCAAGTCTATCTGAGGCTATAAGTTTAGAATATGTTCAAAAACCAGGCTGGTACCTAACTTGTAAAAATCGAGTGTGTTATATCGAAAAAAAGAAAAACACTAGGAACTACGAACGCCAAAGTTCATTCTTTCCTCTCCACAATTTATGGTTTGATGGTTTCACAGCATTTGAGTCAACAATAAAAGCTGGCTTTTATTTGCGACTGAGTAAATTTAATAAGTTTTTCTTGGACAAATATGATTGTAGCGAAACCTTCAAGCAAGAGGCTAGCTTTTGTGTACAAAAATGTTCAGTGGTTGTTGAAGGTCCGTACAATAAAGACAGCATTGCATCACGAAATGCATTGGCTGACGGGATAACAATGTTAAACTCTACTATTCAAGATGAAAATACTGGTTTTCTAGAATCTGACGAAAAGAATGAAAATTGAAAATTAACGACGATAATAAAGTTTTTTATATGAAATATTTATATTAATTTATAAAAAAAAAA
>evgR004039c0g1_i01_Hydra
TACAGTTACAAATAATGTGCGTGTATCAGGTGTCAGTACATATCCCACTTTTTTAGATGAGTTGTTTGTTGGAGATGTTACTCCTAGTATTTTATTTTGGAGACAATTAACAGGTAATCAGAATCCAAAAAGGATCAAGCAGATGATTGAGTCTTTTCAACTTGACTTCTGTTTCAATGAACAATGGAATTATGGTGATGATGTTCTTGGCGGATATCATAATGAACAACTGGCTAACAAATTAAAGTTAAAGGTTATGGAAATACTTCGTTATTCAATTAAAGAAGTTTTGTTGCTTGAAGTTATTTCACTAAGAGAAGGTTCTGG
>evgR004057c0g1_i01_Hydra
TGGTATTAAAATTGTGTAAAATGTTACTATGCTTTTATGCATTGCTCTCCTTATATCTATTACAAACGAGCATTAGTTGCGATACTCCCAACAATATAACTATAGACTCAGTGGAGATTGTGTTTTGGCCTACTAAACCTTTTATTTTTTACAATGATAATAATGAACTAGATGGAATAATACCATACGTCTTCAAAAGACTTAGTGCTTTTTGCAATTCAAACAAGAGTTTGGCAAATTTTTATTTAATAAACCAATTAGTTACTCAAGATAACGTGTACGAAACATTAAAAAACACTAAATATAATACTAAGGAACTTCAGAATGTAACTGGAAATATGACTGTATTTTTACCAGTATTTATTAAACCAAATTCTAATATTACAGATCAAGGAAAGTTATTGATAGATAATATTTTTACTGAATCAAAATTAGCGGTTATTGTTCATAAGAGCAAGCTAACTATTACAAACAAAATGATCCATGCTATTAAGAATACATATGCAATTATATTATACGCTTTCGTATTAGTTTTAATTTTCTCAAACATTGTGTGGCTAGCTGAATGCATAAAAAACAAAGATTTCAGCAAATGGTTTTGTAAAGG
>evgR004088c0g1_i01_Hydra
ATAGTCACTTTAATCATTCATCAAAGGCATGTACAGAATTTAAGTTACTACAACAACAACAAAATGAAAACACACCTCTACTTTTGGTTCAAGATGTGCCTACTTGCTGGAATAGTGCATACTTAATGTTAGAGCAACTTCAAAAACTTAAACGAGCAGTTCAAATGTATTTAGCTGATCATAATGAATTGCCAACATTTGCATCAAATGATTGGAAAATCATTGAACATTTATTATATATTTTAAAGCCTTTTTATGAACTTACTAATGTTATGAGTTCTGAACTCTGTAGTTTATCAACATTAA
>evgR004100c0g1_i01_Hydra
ACGTCCGTATCTTGAGTACCATCGACAGAGAACTTCTTAAGCCAAATGCTTCTGTTGCTCTCCACAGACACTCAAATGCTTTGGTTGAAGTTTTGCCACCAGAAGCAGATTCTAGCATACAGTTGGTCTCAGCAGATGAACGTCCAGATGTTACCTATTCCGATATTGGTGGCTTGGATATTCAAAAGCAAGAAATCAGAGAAGCAGTCGAACTTCCACTTACACACTTTGGATTATATGAACAAATTGGTATTGATCCACCAAGAGGTGTGTTACTCTATGGTCCACCAGGTACAGGTAAAACAATGTTGGCTAAGGCTGTTGCTCACCACACAACTGCTGCTTTCATTAGAGTGGTCGGCTCAGAATTTGTACAAAAGTATTTAGGTGAAGGTCCAAGAATGGTTCGTGATGTTTTCAGATTGGCTCGTGAAAATTCACCTGCTATTGTTTTCATAGACGAAGTTGACTCAATTGCCACAAAACGTTTCGATGCTCAAACTGGTGCTGATCGTGAAGTGCAACGTATTTTACTTGAATTACTTAATCAAATGGATGGTTTCGATCAAACAACCAATGTTAAAGTTATCATGGCCACAAACAGATGGGATACTTTGGACCCTGCTTTGCTTCGTCCAGGTCGTTTGGATCGTAAGATTGAATTCCCACTTCCAGATCGTAGACAAAAGCGTCTCGTTTTCCAAGTTTGTACAAGCAAGATGAATTTGGCTGAAGATGTTGATTTGGAAGATTTTGTATCTCGTCCAGACAAGATTTCATGTGCTGAAATTACAGCCATTTGTCAAGAAGCAGGTATGCAAGCTGTGAGAAAGAACAGATATGTCGTAACGTCAAAGGACTTTGAAAAGGGTTACAAGACTCACGTTAGAAAGACGGATGGTGAAC
>evgR004102c0g1_i01_Hydra
CAACAACAGACCGGAAGTTTGGTTTGTGGATTATTTGCTATAGCTAATGCTGTGCACTTGGCTTTCGGTAAACAAACTGAAAATTTATCATTTAATCAAAAATTTATGAGACAACATCTTGAAAAAATGTTTCATGCTGGACAGTTTGAACCCTTCCCATTACTTAATAAGCGAAGTAAATTGAATATTACGCGTAACAATCCCTCAAATGTAAATGTTCAACTGCATTGCAGTTGTCTAATGCCTTGCAATTATGATTTTATGGTTGCTTGCAGCAAATGCCTAAAATGGTTCCATATTTCATGTGTCCAATATAAAGAAGACAATTCAGTGTAGGAGTGGAATTGCGG
>evgR004104c0g1_i01_Hydra
CAACATGGTCACAATGGTCCTGGAATTCCCTGCTTCTGGGGGAGCAATTCCTAATTTTTCTGTACTTACTTTTAAACTGTATGCTTATACAAAACAAACAGGTGTTGCTATGTTAGGATCTCAAATATTGTTTATTTTGATGATGTTGATATTTGCTATTCGTGAGTGTCGATTTTTGTATCGAACTGGTCGGAGGTACTTTCTTGAGTTTTGGAACTTAGTAGAGGTTGCATTGATATTAATATCGGCTGTTGCTGTTGTGTTTTTTTTTTATAAAGATCACCTGGCCAAGGTATTATTACAGCGACTGCCAGCTAAGAAACCACAATCATTCATTAACTTTCAGTTTGCTTCTTACTGGGATCTAATTTTTATATACATTGTATCACTCATCGTGTTTTTTGTAACTTTGAAGTTCATTAAGGTTTTGCGATTCAATCGTCGTGTTTCAATGCTATCAACAACATTGAAAGCTGCATGGTATCCTTTATCAATG
>evgR004118c0g1_i01_Hydra
CTACAATGCCTCACTCATTCGGTTACAGAGCCAGAACTAGACATACCTTCGCCAGAGGTTTCAGAGCCCACGGTATCCTCTCCTCAAAGTTCTTCTTGACCAACTTCAAGCTCGGTGACTTTGTTACCATCAAGGTCAACAGTAACGAACATAAGGGTATGCCACACAGAATTTACCACGGTAAGACTGGTAGAATCTGGAACGTTACCCCAAGAGCTGTTGGTGTTGAAATCACTAAACAAGTCAGAGGTAGAATTATCAACAAGAGATTCCACGTCAGAATTGAACACGTCGTGAAGAGCAAGTGTAGACAAGACTTCTTGGAAAGATGTAGACTCAACAACAAGATTGCTCTCGAAAATAAGGGTAAGCCAGTTGAACAAAGAAAGAAGTTCGTTAAGAGACTCCCAGCTCAACCAAGACCATCTTTCACTTTGAAGGTTGAAAACGTTGTCGATGTCATCCCACCAGAATTCGTTGAAACTGCTTAAATTGTTCAATAAACTAAAAAATTTCATAAATGCA
>evgR004120c0g1_i01_Hydra
GTTTATGGTAATATTTAAACATAAAATTATAAAGTTTCCAAATATATGTCTTCTAGTTTCCCTAGTTATGTCAATATCTGAATTGAACTTGGAAGTCGAGAGAACTTTTAGTATTTTCACAAACATATTAGCAGATAAACGACTATCAATGAACCACGACACACTTGCTGATTGTGTCATAATTCTTGGCAACAAAAGTCTTCGGTCAAAAGATGAATGTGATAATATTATTGACCTATCGTTGTTGAAGTATAAGAAAAAACGAAGAAAATCTGATGTTGGTAATTCTAAAAAAGTTAAAATATCAAATATTCAAGATATACAAAGATGCAGCGATACTGATGATGTGGACAGCAAAGATGTTAAACTAGCAGACAATTTTAAGGAATTAAATATAAAAATTATTTTTCGTCAAATAATTTTAGAAATGCAC
>evgR004139c0g1_i01_Hydra
CAACAACAACAACATGTCTGACGAAGATACTACATTCGAAAGTGCTGGTTCTGGTGCTTCCCACACCTTCCCAATGCAAGCTGGTAACTTGAAAAAGGGCGGTCACGTCGTCATCAAGGAAAGACCAGTCAAGATTACTGAAATCACTACCTCAAAGACTGGTAAGCACGGTCACGCCAAGGCCAACATTACTGGTAACGATATTTTCACTGGTAGAAAGTATGAAGACGTCTGTCCAACTTCCCACAACATGCCTGTTCCAAACGTTTCAAGAAACGAATATCAAGTTCTTGCTATTGATGGTGACTTCATCCATCTTATGATGGAAGATGGTACTTCAAGAGAAGACATTAAGTTGCCAGTTGATACTGACGAAGATAAGTTGTTGACCGAAAAGATCAGAGCTGCTTATGACAATGGTGATGAATTCAACGTCATCCTCGTTGCTGCTATGGGCATTGAAAAGGTCATGGAAATTAAGATGCAATAAATTTTCTCCACCCG
>evgR004142c0g1_i01_Hydra
TTCACAAAATAAAGAATTAATTACAAACTGTGGAAAAAAGTATCTTTTCAACGACTTGTCTGGAAAAATTCGTTTTCCAGCAATTGGAAATATTATTTCAAATAAGGCTGAATGTACATTTTCGATTAACATTGCTCCTCAGTTCCTCAGAATTGATATCAATAACATAGGTTTAGAGAATAATTACCATTGTAAATATTACTATGTTGCCTTTTACGATGAACCTTCTTACCAAAATGAAATAACGCGAAATTGTTCAATTAGTTCATTTGTGACGATTCTTAAATCAGGTGTAGTATATATAAAAGTAGTGACTAATAATAACAATACTAAAGCTGGTTTTAATTTAACATGGAGCAAAATAGAAAATTCTACAACAAAAGTTACCAGCTACACAGATACGTTGTTAAAACATTAGAACAATGTCGCGGATTTCGTTGGCCCAACGTCGGTTGCCAACGTTGTTATCATTATGGTTACAAAAACGACATCGCCAAC
>evgR004146c0g1_i01_Hydra
TAATTACAATTTCAGTAATGTAGGAGATTATCTAACTAGTGTTTATGATCGTCACATACCAAATCTAACAAAATATGATTATACAATACTTGCAATCCACACGTTTAAATTTTCCCTAGCAGTTTCTAATTTTGTTGCGTTAATTCGAACAGGGCATTTAACAAGTTCACCGTATAAATACACATTTTTTACAGGCATTAGTATTTCAGACGATATTTTTTCTATTTATAGGCAAGTGACAAAAGTTAGTTATGGCGTGTATGATGAGGTAATTAATGTTGCAAGTTTATTAGTAACAACTGCTTCTTCACTTGCTTTAACTCACACTGTAGCTAATCAATTTGAGCGATTATTCAATGAAATTAGTAGTAGTAAAGCAGAACATCAAAAAGCTTTTGATGAAGCAAGTAAACAAAGCATAGAAGGAGTTAATGTTTTGACAACAATTATATTACCTACAGTTGTTGAAGGTTCTGAATTATCTACTAGTGATTCTGAGTTCAAATCAGCTTTCCAACCTCAAGTATATGCAAGTAAGATTCATGAGTGTGTTGAATCTGAAAATCAACTTACTAAATCACAGGCTCATATTGGCACACAAGATTATCTTTTTTTCTTTATGAATAATGCTAAATCTTTTACTCAAATTCAAGAAATAATTGAGAAAAAAGGATTTGATTATAACTTGTTAAAAC
>evgR004152c0g1_i01_Hydra
AAATGATCAAGACTGTAGCTGTTTTACATCCAAAGTTAATCGATTCCTTGAAGAAGGTTAGAGAACAAAGAGCATTCAACCCAGAAGAGTGGATAGAAAAGAAGAGCGATTTATTTAATGATTACATGAAGAGATGCGGATTGAAAGCCTGTGTTGTTTCTGTTTCTGGAGGTGTTGATAGTGCAGTTACATTTGCTTTGGCTGAAAGAGCTATGAGGAAACCAAATTCACCAATCAAACAACTTGTTGGTGTTGCACAACCAATTAAATCAACAGAAAAGATTTGGAAGAGAGCTCTCGAACTAGAAAAAGCATACGGATCAACCGAAGGTGTCAAAGTTGTCTCAGTTGATCAAAGTGAGATTCACACACAAATTCAAGAAAGAACTGAACAAGCTCTCGGAATTAAGAGTGGAGACTTTGCTAGTGGACAACTTAAATCATACATGAGAACACCTGTCGGTTTCTTTACAGCTCAATTACTGAGTCAAGCTGGCTTTCCGTGTGTTGTTTTAGGTACTGGTAACTATGATGAAGATGGTTATTTATTCTACTTCTGTAAAGCTGGTGATGGTGT
>evgR004155c0g1_i01_Hydra
TATGGACATTTTAATTATATGGGAAAAATATGGAACCCCGTGTAGATTTTTAATGAAGATTTGAAGTTGCATATACCTTAAAGTGCATATATGTTAAAGCTCAAAATATGAAAAAATCTCAAAAACAATGGATATCAGAGTAAAAGAAATCCTTTTAGACAAAGTTACTTCTGATTGGGAAAGGTTTGCTCGTTGCTGTCTTGTTGATATCAGCAAAGCAAATGCTGTGATTGACCATATAAATGGAGATGAAATTAAAGAAGATAACAATTTTAAGATGATATGTTTATTGGACATACTCAATAAAATGTATCCTGAAAATTACAAGACAAAGATTATAAGTTCATTGAGAGATATGGATAGAAATGATGTATTAAAAGATTTATCAAATTTAGATTTATCAGAAAAATATGGGGCACTTAAAAGTTTCTATCTGAAAAACTATCAGAAAAATGCTGAATGCCGACCACCACTAAAAATTGTTTCCAGTGTTGATATACTACATGAATTTGTTGAACTGTGTCTTATTGATGCAGTAGATGTTCAAATGGATGCTGCTCATAG
>evgR004167c0g1_i01_Hydra
GAAGGAAGTGATATCCCAAAAAATTGTCCAAAAGGATATTATTGTCCTGAGAGCTCAGGGACACCTTTTCCTTGTCCAATTGGAACATACAATAGCAAAGAAAAACTGCAGTATCGAGAAGACTGTACTCCCTGTACACCTGGATGGTACTGCGATGCCCAAGGTTTACCAACACCTCGTGCACCTTGTGATCCAGGGTATATTTGCATATTAGGTGCTTATAGAAGTACACCAAATGATAATAAGACTGGTAGTCTATGTCCTGCAGGTGGGTTTTGCACCTCTGGTCAGTTTAAGAGTGAACCCTGTCCTCCAGGGACATATTTTAATAGGGACATAAACACAGCAGGTGCAACAAATAATCAAGATTGTCAAACTTGCGACCCAGGCTATTTTTGTAAGAAATCAAGTAGTCTATCTCCTGATGGACCTTGTAATCCAGGTTATTACTGTTCTAAAGGAGCTGTTTCTCCGAATGAAACTGAATCTTTTCCAGGTCACTATTCATCTCAAGGATTTTCAGATCAAAAACCATGTGATGTTGGTACATATCAACCTTATAGAGTCCAGAAAAGATGCTTTCCTTGTAAACCTGGGCATTTTTGCAACGAAACTCGAATGAGCACTACCCACCCATGTCCTGTTGGTTATTTTTGTCCTGAAGGAAGTGAGGTACCTCAATTTTG
>evgR004171c0g1_i01_Hydra
CCTCAACTCCCACTCCGTCACAAGTAATGTACGCTATAAATAAACTCGTTTGAAATTTGTTTGATGACATTTTTCAAAACATACAAATTAACAAACATAGTTGTTGTGCTTCGAAACAAGTCAAGCAAGGAACAGTGCATTGGTGGAGTTCGGTGTCTGTACTTATTGCTTCAAAGACAAGCTTTTTTCACTATTCAACACACTCTACCATACTTCATTCTCACTCTACCACACTTCACTCATATTCTACCACACTTCCCTCTTACTCTAGCACACTTCACGATCACTCTACCACACTTCACTACCACACTGCACTACCACTCTACTACACTTCAGACTTACCCTACCACACTTCTCTCTAACACACTTCACTCTCACTCTGACATACTTCAATCTTAACCTAACACACTTCATTCTCTTAAACGCTTTACCAAATTGAATCTCACTTAACTATCCTTCCCTCTATACAACCTCTTTATTTTAATCCTATAAACTATAAACTTTAGATTAATCTTTTTTTTTTAGTTATTTAGGTGCTCTAAGAAGTCCTAATGGTCTTGTCACAGAGCACTG
>evgR004176c0g1_i01_Hydra
ACAAAACAATCCAGTTCCATTGAATTGGCAATATACTAATAATTGTCTTCCTCCACCACAATTCTCTCCACTCTTGGATCAAATTCACGTACAATTGTCTCAGGCTCAAGCTTCTGAAAATAATGAACAACAAGCAGTTTCTATTCTACCAAAGTACAAGACTTGTATTGAAGCCTACACTGATTCAAACTTCTTCTTCAATGAATGGGCTAAACGTGAGTTGGAACGTTTAAAGAAGGCAAAACAAAAGAGAAAGGAAGAACGTAAGAAACAACGTTCTGAACGTGCCAAGGGTACTGTTGAAAAGAAACAAGTTAAACAAATGAAAATCCATCGTAAAAAGTACAATTCTGAAGGTCAAATCATTGAATCTGGTTCAGGTGGTCAATCACTCTCTAGAGCTTCCTCTACAAGAAATATGGATATTCCAAACAATAATAGTGTTGGAAGTGGAATGGATGAATATAGTCCAAATAATA
>evgR004181c0g1_i01_Hydra
AACAAAATTCGGTAAAGCTGAACAAACTGAAGATGAAGAATTTACCATTCTCTCCACCAAATTCAAATCAGCAGAAAAGGCTTGCGAAAACTTTGTCAAGCACACCAATCAATTGATTGAAAATTTCCATGCCTTTTCAACAACATTAGCCTTCTTATCTGAAGATTTCCGTGATGTTAATACTCAAGGATCAGCTAGAGTTGAACAAGCAGGTATGGTTTTAGAAAAGGTATCCAAGACTGTTGAAAGTAATTGTGTTCTTCCATTCCAATCTAATGTAACACAAACTGTTGTTGCTCCTGCCAACGAATATTTTGTTTTATTTGAACCTGTTAAAAAGATTTTCAAGGAAAGAAAAGATGTTACACTTCAATATGATTACTATAGACAACAAGTTGAAAAGTTAACTGAAAAACAATCAAAGAATCCACTTGATT
>evgR004185c0g1_i01_Hydra
CTACTGCTAATGGTTTACCACTGTACAACAAAACTATTGAAAACTCGAAACAAAACGACAACTCGATACAAGTTCAGCCAAGTTTTTATATTTCTCAAATAACCTCAACTATTTATGAAAACGAAGCTTTTCAAGAAGCAATTTATTCATTGTATAACACAAATGCAAGTAACAAGCCAGAACAACTCGTAAGCACTTTCGTATCAAAAAATATGCCGCTTTTTCAAGTGTCAACTGTTTCTATAAATTCATTATCTTATGAAAATAGCCAAATCCATCCATCAAATATCCATCGAATCACAACCGTGCACAATTCTTCAAATACAAAGCAACACGTGTTTATCGATTTTTCTGTTTCCGAATCTCAAAAATCACTAGAAATAACAACCTCAACATTGTTTCCCTCAGCTGTAACGTCACCGGTATTATTTACGACAAAATCATTTAAAACTCTTTCTTCTGTTAACTACGGTTGGAACTTAAACAATTATTTTGTTGTTTGTCAACCGGAGGAAAACGTCTGTCTAAACAAAGGAAATTGTTATAAATCATC
>evgR004201c0g1_i01_Hydra
TCTTGTAATCTGCTGTCCAATTGGAATAATAATGCATACATTTGGTTTTTATTTGCTGAGGAAAGCTAAAAAAACTAAAATGGAATCCATTGAAAGGATTATTATAACAAACTTGTGCTTGTCAGAAATGTTTATAAACATCGTCTTGTTAGTTTTAGGGTTGCTCGACTTTGCATCTATTCCAAGTCAAATGGGTTTATATATTTGTTCAAGAATTTTTTATGATGCGTACTATTTCTCAAGTTTGTTTTTGTTAGTCAATCGTTTTCTGCGCATTCGTTTTAGTATTCAATATTGTTCAATTTTACCGATGAAAAAAGTTCGTTTTTTAATACTTGGATTGTGGATTGTTAGTGCAGTGTTTGGTATTTTAGTTTCTAAACTATTCTTGCATAGGAATGTTGTAGGCATTGTCGAACTTTTCTTTGATCTATTAATTTTTATAATGTCAATTTTCGTTTACAGTTATGCAATGAAATTATCAAGAGATATAGCAAATAATATTCATCTGCTGCAAGAGAGAAAACCATTAACTAAAGGACTTCTGTTATCAATGATGATTGCGCTCTCTTATACTATTTTTACTGCATTACCTCATACAATTTTTCTTTGTCACTATTTATCGGGAATAAAGGTTAATATGACAGTAAACTTGGTTTTAGATTTAGTATTAGTTATGGCTTTTTGGTTTGATGCACTTATCTATATTTATATTAGTAAAGAAATCCGAAAATTGCTTAAAAGCACTTTTAAAGTTTTATTTTTTAGAAAAACCGTTACAAGCAACCCTAAATATGACGGTAATATTGCCATGGTTGAATATAGTTAACAACAACTACAAAACGGAATATTTATTTTCC
>evgR004205c0g1_i02_Hydra
TTAATACAAAATATGTTGTATATAACAAAAATATTTAAATGGTTACATATAAAAATTGTTTTGTGCGAAGTATAAAATTATGAGATTTCTAAATACTTTGGCCCAATGGAATGTAAAAGGGATAATCATGTTACACAAATTGTGAAAATGTTGGCAGTTATAGGGGATGTACCAAGAAAAATTGAAAATTTGCAGTTGTTTGAAGATTGTCTTGAAGAAGTAAACAAGTTAGGTGATACATTGCAAACAAACAGTTCTGAAGTAGTGTGTGTTTCTTTAAAAGCTTTAAAGATTATTTTCTTATTTTGCAAGGATGCAAGTATTCAACTTGATGAGAATATTGAAAAACAGCGGGTTGTTGCTCTATTCAAGAATTCTTATCAAAGTTTAAAAGTTTTCATTAAAGTTGTTGAAGGATGGTCTTTTCAATTTCAAGATTCATGTAGTATTTTAACAAATGTCTTACATTCAATATTTGAGTCAATAAAAGTACTTTTGTATTTGGACGCCATGGCTGCAGCATCTATTTGTAAATTGTTTAAAAGATTATATGTCAATCAGAAAAGCTTAGTTTTTAAGCATGTTGAAGAATTCAAATGGTTGATTAATATTTGTGATGTTGTTGAGCTTATTTTCGAAAAGTATTTTCAGGATGAAGTTGTTCAACGTAATATAATGTTTTGTAAGTTTGTCATTGGTCTTGCTCTGCAAATCACTCTGGACTTTAAAGATGTGTCCGATGATGCTATAAAGAAAATTTATTCATTTTCATGTTCAGTTCAAAGAATATTTATTAAATATACTACACAAGACTTGAATTCATTACTGGAAGCTACATTAAAAACTTGTGTTAAAGAACTATTGAGTTATAAAAACGCAAACCCTCACTTTTTTAAAGTCTTGCTTTCTGAATGTGATGGTTTGGAACACCTAATTTTATTGTCGCGTTTCCTTTCTGAATTAAATGAGACATTTCAAGGTGATATTCCATTACATTGGTGTCCTTCTGAAAATAAAGATAGCTTATTAGGATTGTTTTTAAATCTCCTTTACCACAACTCGCCTTTAATATGTGAAGATAGTAAAATCTTGCTACCGAGTTCTTTTGGCATGGTTAATGTCTATGAATATCTACTTGTGAATTTGTGTTCTTATATTGCTAATCTTCCTGCCTGCAGCATCCAAAGTATTACGGATATTATTGTTTCTTCAGTGCTTATATCAAATATTAATTTTATATTTGCTTCCGACCTTCTCAGTTTTATTGCAAGATGGAGTAGTGAAGACTTGTGTTTTCAGTATGTTAACATGCTTGGAGTAATGCTTATGAAACTATGCTCAATGGGAATGGAAAGTACATCAGAATATAACAACATGACGTTGCTTTTTCAAAGATTATTTTTGTTTCTCAGTGAGGAACAACTTAATATCAAGTTGTTTCTAAACAATCACCCTTTCTCTCAAGCGATTTATCTATGGTCGCATATACCCATTGATAAAATGAAGTACGAAGCTGAAGACCTTAATAAGATTGCTGGAATGGCAATTTCTGTTATTCATTTAAATAGTGAAGAACAAGATGGTTCTGAAAGAAATATTGTTGGTGCAATTCGAGTGTTGTGCAATATCTCTAAGTATTTTTTGGATGTTTTGAACACAAGTAACCAAGATGCAATAGTGAAAGAAGTTGTAGAGTTTTGGAGTTGTTTTAATGATCTAGAAGAGAATATTGAAATGAGTGAAAGTGTAATGACTGCAATGCTGTCCCTTGGATCATCTGTTTTTCATATTTTTCAACCCGAGCAAATGTTACTGGTCCTATCTGCTGTTAAAGACATTTTATTTCATTGTGACAATCAATTATTTTGTTTACAAGTGACATATTTTCTTTCTGATCTTAAAAATATACAGTTTGATGAAACTCATCAGGTTGAGTGTCTATCAGTTGTTGCATCCTTGTTTAATTACCTTATAGATCTTAAGGATTGGATAGTTGCATTTTTTGCTATGTCTGCTCTTCGTGATTATGCTGAGGTTACCATTTATTCACATAAGTTGTCAACTTTTTTGCCACCAACCAAGAAAACTGATTTTACTAACTTTCTGCAAAAGAAATCAAAAAATCATTGGTCGGTATTACAACAAAGTACTTATAAAATCTTGCAAAACAACCATGAAAACACAAACCAAGAAATTGACTCTGAAGTTGAGCAATCGATTCGGGAATGTCTTGCTAACATTTTTTCCAATATAGAAGTTCTAAGAAAACATTCAAGTTCCATATCATCTCCTTCTTATTATCAAGTTGAAGTGGAGAAGATGATTGGTTTACTTTCATCTATTGTAAATTAAGATTTGAATACTCTGTAAATTTTGTTTCGTTAATAAAGTTATTTCAGATTTAAAAAAAAAAAA
>evgR004206c0g1_i01_Hydra
CTATTTTAGTGCAAAAAGGATAAAGATAAAAAAAAATGAATAAACCAAATATATTTAAAGGTGTTAAATATTTTTTCACAGCAGACAAAGAGGAACTCAAACAATGTTTAAAAGATGGTGGAGCGATGAGAGAGTTTTATATCAGTGATTTAGTAACACACGTTATCTCTGATAGCACTGATTTCCCTCAGTTGAACCAAGTCGTCGAAAGCAAGATACCAATTGTTACTAGCAATTGGGTGCACATGTCTGTAAAATGTGGAATAATGTTACCCACTAAACCTTTTTCACCAATGGCTGATGGTTTATTTCAAAATATGGTTTTTTGCCCTTCACAGATTCCTGTAAAGGACAGGGAACTTTTGCTTGCCATGATTGTATTTCATGGTGGAGTGTACAAGATTAACTTGACAAAAGATTGCACTCATCTTGTTGTTGGACAGCCGTATGGTAGAAAATATGACTTTGCATTAAAACATCCACAACTCAAGATAGTCACTGCTGATTGGGTTGTTGACTGTTCAAAGGAGGAGCGTATTTTGCCTGAGGAGGAGTATGCTCCAACTTTATCTCAACAATATCCAAGGCCAGCCGCACTTTTTGATGGAAACAGGGAATGTTTAGAAAAAGTAGATGAAAACTTAGAAAAAGTACCAGAACAGTTGCTGGCAGGCTGTGTCATTTTCTTTAGTGGTTATGAAGATAGATTGCAGCCTCTAGTTTACCAAGTGTGGAAAGATGTGATAAGGAAAGCATCAGGTCAAATAGATGAAACATATTCTGACAAAGTTACACATTTTATTTGTTTGCACCAACAAGTTCCATTTTTCAAGAAGGCTCTTGCAGAAAAAAAGAAGATAGCAACAGCTTATTGGTTAAATGATGTTTTAGTTGCAAAAAGGCTTTTTGCTCCTAATACTCCATTGCACCTTCCTTCACCTTTCACTGAAGTTATTGCAGATATTCAAAACAGTCTTGTCACTGTGAGTGGGTATAATGGTCATGAGCGTTTACTTGTCAAGCATATGATTAATTTCTTGGGTGCACACTATACTGGTCACATGACTCGCTCGCACACACATCTTATATGCAAAGCACCTTCTGGTGAGAAGTTCAAAAAAGCTGTAGAATGGCAAATCCCTGTTATAAGCGCTAGTTGGCTAGGAGACATGCTACAAACTGGTCAGTCATTTCCAACAAATGCCAAATCAAAATACACTGCACTTGGCCTTAGTGACGAACTTTCAATAAATCAAACATTTTCTTCATACATCACTGAAGCGTGGAATAAAACTTATCAAGAGGAAAGAACGCAGAATTTAAATCAGGCTGAAGAAAAGTTAAGAAAGTTGGACACATCATCTGGAGTCAAGCGGGTATTATTTACCGGACTAACTGGAAATATAGTTTATCGCCTTCGGCAGAATGTACAAAAAATGAATGGTGAACTGGCGCATGGTGTCAATGACTGTACACACCTCGTTGCACCAAAGATCACCCGAACAGTGAAGTTTCTTTCTGCTGTCTCTATTTGCAAATTCTTAGTTGCACCTGCCTGGGTAGATGATTCATTTGAAGCACAGAAGTTCTTAGAAGAAGCTCCTTATACATTAGTTGATCCGGAGTCAGAAGAGCTGTTTGGGTTCAAATTAAGGCGATCTTTGCAACGAGCTCAAACGAGACAAGTTTGTAAAGGTCTACACTTCCACGTTACTCCCTCTATTTTGCCGGCTCCAAACGCAATGAGAGAAATTATTGAATGTGCAGGAGGAAAGATGTCAGAAATAAATACTTTAAAAGATATCCACAGCGTTTTTGTTACAAATTCTCTTCAGGACCGTACTCATAACAGTTACTTAGTATCATGTATGGATGACAAGGAATTTTGGAGTGAGCTTTCCAACAATGGTTATGATGTTTACAATGTTGAACTTATACTTTCGGGTGTTATGAAGCAAGAACTGGAATGGAATCTCCATCACTTATAAATCTCGAAAATGGTACAATATTAGTGCATTTTTACGCTACTAAAGTTTAAAATCGATTAATCGTTTTCTGAAAAATCTTCGAATGCAAAATGATCGAAAAACAAAGAAATTGTTGTAATGAAAGAAGAAATTACTATCATGTTAAAACTATGATTGAAGTTATTGAACCTCAAAATACAGATAAATATTTGTGTTTTTTAGTTACTAGCTCAACCAGTATGGAGGTATGTTTTCTCACCACGTGTTAGGAATATAATTAATGCACCTGTATTTAAATAATCCGTCTCTTAATTGTGTCTTCTCTTAATTGTGTCTTCTCTTAATTGTGTCTTCTCTTAATTGTGT
>evgR004209c0g1_i01_Hydra
TTTTTTTTTAAATGATTTTCGGATCCATAAATAACTATTTGTAAAATTTGCTTTCGTTAAAAAAAAAATCACAGCACCATGGCAACAGCAGAGGAGGAGTTGTCTCCAACAGTTCAACATTTACTAGATCAACCTTCATTAAAATGGATCTTTGTTGGTGGTAAAGGAGGAGTTGGAAAAACTACCTGCAGTTGCAGTTTAGCATCACAGCTTTCTTTCTGTCGTAAGAGTGTTTTAATTATTTCCACGGATCCTGCTCACAATATTTCAGATGCTTTTGACCAAAAATTTGGAAAGAAACCGACATTAGTAAATGGATACTCAAATCTATTTGCCATGGAAATTGATCCTAACTTTGGAATGAGTCAACTACCAGAAGATGTCATAGAAGAAGAAGGTATTACTTCAGTTGGGAAGAAAATGATGGCGGAGCTACTTGGAGCATTTCCTGGTATTGATGAAGCTATGAGCTTTGCTGAAGTAATGAAGCTGGTTAGAAGTATGGACTACTCTGTTGTAGTGTTTGATACAGCCCCTACTGGACATACATTGCGTTTAATTTCATTTCCTTCTGTGATTGAAAAGTCGCTGGAAAAACTTATTTCGTTAAAATCTAGAATACAACCATTTTTATCGCAGATGACTGGATTATTAGGGATGGGAGATTCAAGTATTGATATGTTTACAAGTAAACTTGAAGATACTTTACCCGTGATTAAAGAAGTTTGCAACCAATTTCAAAATCCTGATCATACAACATTTGTTTGTGTGTGCATCTCAGAGTTCTTATCCCTTTATGAAACTGAGAGACTTGTTCAAGAGTTAACTAGAATGAATATTGATATATCTACAATAATTGTTAATCAACTTGTCTTTCCAAGAGCATCATCTGGTTCAAGGTGTGATCTTTGTGTTGCTAGGTCGAATATTCAAAACAAGTATTTTGAACAGATCAAAGACCTATACGAAGACTTTCATGTTATTAGGCTACCCTTATTACCAAGAGAAGTTCGTGGATATGCTCAAATCAAAGATTTTTCAAACTTTCTTGTTAAACCATACAGTCCTCCGACATGATATTCTTGGCATAATATAGGAAATTATTTTGTTGAAAAAAATTCTTAGGTGTTAAATAAATGGAAAGATGAAAACATTTCATGACAATATTTTATATTTTTTCTCTAATTTGACAAAAAATATTATTTTGGGTAGATTTAATTAGTTTTATTTGAGTGATATGAGTTTATGAATCTTTATAAGTCATAATAG
>evgR004211c0g1_i01_Hydra
TACTTTTTTTTCAACTAATCTTGCTTTCTTGTTTCTGTTATGGCATATATTTGTTATGAAGTTGGACTTGAATACAGTATGCAAAACAACTAACTGATATTACCATTTGCTGATGAATTATTTAAATTATGAAACCTCTTATCAGTACTTGGAATCAGTTTTTGTTGTCATTGGCTGATGAATTAGTAAAAGATAATGTGAGGAAAATCAAATTTATTTTGGGAGATCGCATACCTGCTGGTGTTCTTGAGAAAATAAATGATGCTCATGATCTCCTGAATGAATTGGACAAGCGAAATATAATCTCAAGTAATGACTTATCTATGTTAAGCCAGCTACTTGCTGCTATTGGAAGGAATGATCTTGTATCAAAGTTAAAATATTATACAGATGAAAAAAACAGTGCAACAACCAGCAAAAACAATGCAACAATCAGCAAAAACAATACAACAACCAGCAAAAGCAATGCAACAACCAGCATAAACAATGCAACAACCAATTCCGTTTTAAGTTCAGAAAGTTTTGTGAATTTTGTAGGTAATGCTTCAAATCAGATGGAGGTATGCACCATGCACGCAAGACCTACAAATCAGTCAGAAGTATGCAGCATGCACACAAGTCACCCAAATCAGTTGGAAGAATACAGCATGCACAATGATCCTTGTGGAATATGTATTATATTCAGCAACTATTTCGACAAAGAAGTAATCATACCTGATGAAAATAAAAGTTTAAATCATCGCTTAGGGAATGGAGCAGACGAAATGAAATTAAAGGAAACATTTAGTCTGCTGAACTTTAATGTTTTGGTGTACCGAAACAGTAGTTCAAAAGAAATAGTAAATATATTATATAATGATCTCAAAAACCAATCGATTGAAAATTGTTTTGTATGTTGTATCTTATCCCATGGATTTAGAAATGGAGTTTATGGCAGTGATGGGTCCAGGCTAACATTTGAAGAATTGTGGACCACTGTCAATGATGCATCTTCTGAAAAGCTGAAGGGTAAACCAAAGTTATTTTTTATTCAAGCTTGTCAATCCAATATAGATGTTGATGAAATGTCTTTATCAGATATTGGACTTCAAGTTGAGTTCCAAGATTGTTTGACATCTGTAGCAACTATATCAGGTAAAGTTGCGTTTCGTGATAAAACATTTGGCTCGTGGTATATTCAAAAACTCTGTGAAATTCTAGAAAAACGTGCAATTGATTCATCATTACTTGATATGTTGACAGAACTTAACTCTATTGTCGCAATAAAAGAAGATTTTTACGAGGAAGGTGGTATTAAAAAAAAAGCCACTCAAATGCCTACGATTCAAAGCTGCACCTTATCAAAAAAATTATTTTTCAGACCATTGGTCGAAATGGCTCTCTCACAGTTACATATTTATTAAAAGTTACGTTTTTATTTGAGCAAAAAAAATGTCTACTTTATATTCTTTATAATAGCTTTTTAATTATTTTGTTGCTTCGTTGGTCTTTTAACTTCTTCATTGCTCTTTAACTTTATCCTTGCTTTTTAACTTCTTCTTTGCTCTTTAATACTTTTCTTGTTTTTTAAATTCTTCTTCTTTTTTTTAACTTCTTTCTTCTGGACATCTTTCTTGCTTTTTAACTTCTTCCTTGCTTCTGGGCATGCTTCTTGCTTTTTAACTTCCTCCTTTCTCTTAAACTTCTTCCTTTGTTTTTAAATTCTTCCTTGCTCTTTAACTTCTTCTTTTGTTTTTAACTTCTTCATTGCTCTTTGATTTCTTCCTTGCTTTTTATTTTCACCGTGCTTTATTTTCTCTTAGATTTGTTTTGTTCTATCTTCTTTACTTTCTCATAACTCCCAACTTAAATAGAGAATTAAAAAAGAAAATCATTTAGAATAGATTTTTTTCAAATATTTTCAAATAATATTTACTCTATTTATACAATCTATTTTTCCATTTATTTTAGTTAATTGTTTTATTATTTAAAAAAATGTGTAATTAAATTTAGGTTAATAGTTTTTTTAAATCTCCACTTTTATAATAATCAATTTTTTTAAATCTCCACTTTTATAATAATCAATTTTTTTAAATCTCCACTTTTATAATAATC
>evgR004213c0g2_i01_Hydra
CCGTAAAACTCGCAGACTTTCGCAACATTATAAATAAATAAAGTATTAAGAATACATCCAAACAATGTTTCAACCTCAAATTTATGATACCATATCAAGATGTGCGGTCAAGCTAATAAAAGAATTTGTTTTAACGTCTCAGGCTACATTTTTGTAACATTTTCAGAAACTCTAAATCGATTTCCAGATACACTTTTAGGAGACAAAAAACGTCGAGATGAATATTTTCATTCTGTATCCAACACGTATTTTATTGATCGCTCAGCAAAAGCATTTGAAGCAGTTTTATTTTTTTATCAGTCAAGCGGTCGTTTAATAAAACCAACTGACATGTCAACTAAACTCTTTGAACAAGAATGTCTATTTTACAACTTGGGAGATTCTGTAATTGAATCAATGAAAGTACTTGACGGATTTGATATGATTCCAAATAAAACTATCCAAAGTCAAAGTAACCGTACTTTAAATAAAATATGGCACTTTATTGAAATGCCAGAGTCCTCAACGTCCGCTCAAATATATGCATATATATCATTGCTTTTAATTCTTTTTGTCGTCACAATAGATTGTGTGAGCACAGTAGATACTTATGGCAGCTCTTCACTTTTCAAGCTGTTAAACAAAATAAATTACTACTTAAATGTATTTTTTGCGGCAGAGTTTTTCATAAGGTTGTTATCTTCACCATCAAAGTGGAAATTTATGACGTCACTAGGAAACGCGCTGGAGGTTTTTTCAATATTCCCATCCTTTTTTTTAACGATTGTCGAAGAAAAACATATGGGTGGACTTATTTTTGTTCGAGTTCTTAGAACTTTAAGAATATTGAGACTAATGCGGTTATCCAAAAACTTTCGTTCACTCTCAGTCGTTTTAAGCATATTGGTAAACTGTTTCAAAGATATAATCATGTTGGTGTTCATTATGGCTATTTTGTCTGTTTTTTTCGGTAGTATTGTTTACCACGCGGAGCTGGAAAATCAAGAAAGCCCTATATCTAGTATACTTGAAGGAATGTGGTTCGCTTTACAAACGATAGTCACGTTAGGTTATGGCGATGTAGTTCCAGTTACCTTGCTTGGTAAGATTTCATCTGCTTTTACTGCGGTAATTGGTGCATTGTTAATGATTATTCCACTACTGTACCTTGGAGGGAAATACTTTTCGATATACACAAAAGCTTGTGGAAACACGGCAACGGCTGAATAGAGATTTACAAAAATAATTTAATAATTTTTTTATTTTATTTTTGTTTATCTATTTGAAGATTTAGTTAATAAATGTAGCATTATCGTGTGGAACATGACAAGACCAGGTAAAAATCTCGTCATTTAACCCCTGGAAACATCATTTATATACTTTATGAACTAGATACGATCTATACAACAAATAAAATATAATAAACTAAAAAATATATTTACATATGTTTTTTAAACACATTTTGGAAATAAAAAATATTAAAAAATTTCATAAACATTGTTTAAAAATATTTAAAAGTGAACAGAAATTGAGATACGTCATAACTGTTTAATACATCAAGTTTTGCACCAAACTAGAAAAATAAAATATA
>evgR004217c0g1_i01_Hydra
TGCTAATAGTGATAATCGGTTTTTAATTCATTACATTTTTTTTCATGCAGATGGTGGTGGAAAACTTCAAATTGCCATTCCATCTAATAGTATTTCTAATATAATACGCTCTTTTAATACAAAACCAGTTGGATTGAATCAATGGTCAAACATAGTGATAAGTCAAGCTTTAAAAGACTCAGTTTATAAATTCAAAATCCAACTAAATGGCGAAATTATGATATCTGTTGATAACAATTATTTTCAAAGTTTTGAAAATGTCAGTATATATGCATCAGATCGAAGTTATGATAATGCAGATTGTTTAATTAAAAACTTTTTTGTCATCAATAATAGTGACATGCAGCCAGTTATTCTTCGTCCAACAGTTTATATCAATATACGAAATGAAATATCTTTGACCAGAGGTTCATTGCTTGGAAC
>evgR004221c0g1_i01_Hydra
CTATTAATTTATTATTTTAAATGGCTGCAAGTAATGATATCTTATGTTTTACTTGTTGTACATGTGGTGCACAGAAAAGTTCGCTTAAAAAGTATTTACGACATTTGTATATTATGCATGAGCATACCGTGGGTTTTCTACAAGTGTGCAATATTGATGGTTGTCCTGCTAAATACCCTTCTGTCAAAAGTTTACGTCACCATATGCGAAAGAAGCATAGTTTCCTTTACAATGCCCAAATCAATGAGTCTGAAAATATTAATTGTGAAACAATGTTGTCAGATGAACCAATTTTATTAGAGTCCACTTTTGATAACCCAATTGAAGAGTTTGATTGTATCACCGACCGCAACAGTCAAGTTAGTAGTCATTTTCATTCTTATTTAGATCGCACTTCTATGTCTCCTTCTACTTCTATGTCTCCACTAGACAATCTGCTTTGTAATTTACAACAACATTTTGCAATGTTTATAGTATCAGTAGGAGAAAGGCATTCAATACCATCTGTAGTGCAAGTTAATGTAGCAAATGAAGTTCAAGCTTTGTTGACATATTTTAACCATTGTTTTTGCAATCTTGTAAAGCAGCAACTAGGTAACAACTTTATATATAGTAGTGATTTTAATGAACTTTTAAATTGCGACATGCTTTTAGATACAGTTTTATCTAAAGTTAATTCAAGCAAAAAAATTATTTCATTCAGCAAGTCACATTTAGGTCTTATTATGCCAGTAGAAATAAAATTGCACAGCATAATAGACAATTTATTTCAAGGTGATTTAACAACACCAAAAAGTGAAACTTTTCAATACATACCAGTGCTACCATTACTAAAAAAATTAGTTGAAAATGAGTTTATCTGGAATTCGATCAAACGAAAACTTGAGAAAGATAATTCTAACAATACAGATTTGTTATGTTCATATTCGGATGGTTTCATTTGTAAAAAACATGATATTTTTAAAAATGACAAGTATGCATTAAGAATTCATTTATATTGTGATGAGTTTGAGGTGTGTAATCCCATAGGTGCCCATCGTACAGTACATAAACTCTCAGCTTTTTACTTTTTCTTAGGGAACATTGAAGAACAATATATTTCACAGCTTCAAAATATAAACTTATGTATTCTTGTAAAAGAAAAGTTTATAAAGAAATATAAAACTTACAAGCAAGTTTTAAGACCCTTAATTCAGGATTTGCTGACATTGCAAAATGAAGGTATTTTAGTCATGG
>evgR004223c0g1_i01_Hydra
CTTTTATGGTACAAAGGGTCCAGAATTCGTTCTTGAAAGAAAGAAGCAAGAAACTGATTTGACATCTCAAATGATCTCACACGGTGATTGGAAGAATGCATCATTCAAAGAATACAATTTCAAAGCTGCTGGTAAGAGAAATGAAAATGGTTACCTTCACACATTGTTAAAGGTCAGAACTGAATTCCGTAAGGTTTTCCTTGAACTTGGTTTTGAAGAAATGACCACCAATAACTTTGTAGAAAGCTCTTTCTGGAACTTTGATGCCTTGTTCCAACCTCAACAACACCCTGCTCGTGATGCTCACGACACCTTCTTCTTGGAAAATCCAAAGGAATGTATCTCTGTACCAACAGATGGTTATCTTGAAAAAGTTAGAGAAAT
>evgR004225c0g2_i01_Hydra
ATTTAAAACTAATCTTTTATTTTCTAAATAAGATGTAGTTATTAGTTAAATAATGGGTCAAACATCTGGAAAGTATCGTGGTGATACAGATTTATCCTCGGCTCTTGACTTTAATCCTAAAAAAACAGTAACACATGATGAAACACATGAAATCAAGCCTGAATCATGTGAAAACTACAGTTTGCGTCATGTCATTGATGATGGCGGTGATGGTTTTGTTCCAGTTGATTTGGATGTCTCTTCGAAAAGGTCAACTGTTCCCACCATCTTTCGTTGGGAATATGGTGGAAAAGAAGTATATGTGTCAGGGACATTTAATCATTGGAAAACACGTTTTCCTTTAACATATAGTGGAGGCGAACATGCTGCCATTATTGATTTGGAAAGTGGAGAACATCATTACAAGTTTTTAGTTGATGGCAATTGGGTGCATGATCCACACCAGAAAACAGTTGATGATGAACATGGAGGACACAGTAATGTTATTTATGTCAATGAATCAGATTTTGACCCTACACAGGCACTACTTAATGATGAATGCGGTAACAATGTACCTCGTGGAGCTAGCTCTTCATCACTTAGCAGAATGTCTCCACCTGGTAATTACGGCCAGTTTGTTCCGGAAATAAGTCAAATCTCTCAAGAACCTTGGGCAAAGACTGGCAATTTAATTCCTCCTTTATTACCTCCTCATCTGCTTGATGTTATTTTAAATAATGATGTTGTTGACGAGGATGATCCAATCGTTTTACCTATTCCAAATCACGTGGCATTAAATCATCTCTACGCACTTTCAATTAAGGATAATGTTATGACTTTGAGTACAACTCATCGCTACAAGAAAAAGTATATCACGACGGTCATGTACAAACCTATAAGTGTTCATTAAAATTTATTGTTGCTTTTAAAGCGATTCTTTAATTCATTCTACGTTGTTTGTTTTTTGTTTCGATTCCGATTTTTTTTTTCTTTAAACCTAATTTTTTATCTCGAAAAAACAAGTAGCTTTTTAAAGATTTTCATCTTTCAATGACCACTATTTATTGCGCTAACAGTTCTACGTAACTGGCAACGCATTTTTTATTTTTTATCAAAATTTTGTATAAAATTAAACTTGTTCTAGAAAAATAATGTAGATATTTTATTGCTTTTTTGACATTTTTTTCCATATTTTATTAATGACCTTTATAAGCGTCAGAACTAATATAAATAAAGGTCTTAATTTTGTTCTATTCTATAATATAGAATTAAT
>evgR004230c0g1_i01_Hydra
ATAATATATAAAACAAAATATAATATATAATTGAGTAAAAAAGAAAAGTTAATATGACATTATACTCTGTAATAAATGTTGGACCATACAATGACAATATCTCACAACCATTTACATCACCTGATGTAAACACTTTGTCTCATTCATTTGATTATGAAGATGACAGTTGGACAATTGAGAAGATTACAGCATCGATAGACCGCAAAGGGGAGGGAAAATTTTACAAAGTCAAGTGGGTCCGATACATATGGCAAGCAGAAGAAACAATTCAACCACTGCAACATTTGATTGATAAGTACTGGCAAGATTATTCTGTTGATACCACAGAACTACTTACTCAAAGCATTCAACGACAACCCCCTCAATCATTTGAAAATCACATTGATCATAACCAACTTTCTGGACACACATACAGACTTCATAAAGAAATGCATGAAAATATGGAACAACTTCAAGATTTTTATGATACTAATGCACCATGCAGTGAGTTGAACGATCACAGTGTTGATCATAGTGTTCTTTGTAATAGCACTGGTGTTGGGATACCTGATAGTTTACATGCTACTCAGTCACAATCAGTTTTAGAAAACCATTCAGGCAACATTTTAAATGATGTAACGTCTCCACTTGTTAATTTTGGATTTAAAGCAGCTTTAGTGAAACACAGTCATAATAAAAGTTTAAACGAAGGAAGTGTGCACTCTGATGGTATCATACAAAACTATAGTAAAAGTTTAAACAAAGGAAGTGTGCACCCAGATGATATTATACAAAACTATAAGCAGCATGATGATAATCTGCCAGAAGCAAATTTTTTCTCATCTAAAACTGATGAAGTAAAGTTTATCAGCAGTGGGGATAAAGTGAACTCAGCAGCTGATTTTTATCAAGATCGTGTAAATTTAGAACTACCTACCGAAACAATCGTGGTTCAAAAACAGACAAAAGAATTCATTTGCGAAGTATGTAAACGAACTTTTAATCGCAATAGTTCTCTTAAAAGACATTCAATAATTCATAGCGGAGTGAAGTCTTGGCGTTGTGAATACTGTAACAAGCCGTTTACTCAGAAAGAAGTTTTGATTCGTCATTTAAAAAGTCACACCGAGAAAAAATCATACAAATGTTCGGAGTGCGACAAATGTTTTGTCGAGAACGCTGCTCTACTTCGACACCAGGCTGTTCATAAAATTGAAAAAGATTGGTTTTGTGATATATGCGGTAAAAGGTTTGTGATTAAAGAATATTTAAAAAAACATTTACAAATTCACAGTGGAGAAAAGCCATACCGTTGCTACGTGTGTAGCAAATGTTTTGTTGACAGTTCCGCGTTAAGACGACACGAAAAAACTCATAATAAATCACTTATGTGTGAAGTATGCAATAGTTCGTTTATTAACTCTTTAAGTTTTACAAAGCATAGATGCACTTAGCACCATATTGTAAGTTGTAAAATTAACAAAAAATGAAAATAAACCTAAAATAAACCAAAAGATCCTAATTTTGAATAGTTTTTAATCAACAATTCAAGAAGCACAAAATATATAAAACGTTAGTCAACTAACGGAAGGTATCCGTTAGTTGACTTCTGGCTCGCTTTGTTAAATATTTTTTTTCAATTCTAGAATACTTAAATATTCTTATATTATAATCTTATATATAGGCTTATATTTTATCATTTAAAACATATTTTTCTCGTATTTTACGTAATATATTTGTATATGTATATATATTTTTTAAATAAAGATATTGTCTTAAAAAAAAA
>evgR004231c1g1_i01_Hydra
ATTTGAGAGTTTGTTGAAGACTTTATTTACAAATAGTAAGTTCAGGATGTTATAAGTGTTTCAACTTCATTAACATATACTTAACATTTTTGCAATTATCCCCCTGGTTTCAAAAGTGAAAGTTAATATTAAGGTCAATTTTAACGCATAGCAAAAACTATAAATACAGGTGAAAAATATTTTAAAAATCATCCCATTAAAAATGAAGGCGTTTATGATTATTTGCTTATTTTTGACTATAGCATTCTCGTATGCAGAAATTGATTTTCAGGATAATTATGATGGCGCTGAATCTGAAGACATCTTTTCTAATCTAACAAACGAACTAGAAGACAACGACGAAGAAAGAGAAGAAAACGACGATGAAAATTATGAAATTCAAAATGAACTTCAATCAGATCCGGCAACTTTTATCTTACCAAAGGAATCGAAATGGTCAAAGTTAAAGAGGAAGATGAAAAATTATAACAAAAAACTTAAGAACAAGTGGCGAGAAATTTGGCTCAGAAGAAAACTCAAAAAGCACTTAAAAAAGGAACAATAAAGATCTAATTTTATTAATTAAAAAAAAATTAAAGAATGTAAAATTAAAAGTTGTAAACTGTAAACAAATTAAAAAAAAAAAAAAA
>evgR004233c0g2_i01_Hydra
TTCTATTGTCTAAATAAGGACTTAAAAAAGAGAATGAAGTTTTTTATTTTTGCTAGTGTATTTCTGATCTTGATGGTTGATGGGGCGTATAACATTGGGGCGTATAACATTGACAACAAAGGGGTAGTAGATTTAAAATGGGTGTTGTTACAAAAGAATGCTTGTTTTGAAGCAAAAAATAATGCACCCGCGATTGTTCCTATCAATAAGAAAGGTTGGTTAGTTGCAGCTAAGCTTGTATATGCTAGTGGTGCTTTGAAATGCTTTTCTGGTTCTAAAGGGAGCAACTTTGGTTGTGTTAATGATCAAACTTTAATTAACGTCTACATTTGTGATGACAAGAAAAAAGTAATATTCCCGTCGCCAAACCAAGCTATTACTTATGACAGCAGCTTTAGATCGTACCAATATCGTGGCTTTAATGCAAACGATAACGAACTAATTTTTACCGAATTTAGCTATCCAGTCCCTTACCTAAAAGAAGGACAACATATTACAGTTTGGAATGGAGAAGATTTATTTAACCTTGACGAAGAGAATAACAACGGGAAAGTGTGTGTGGATTTATATGGTTCATTTATTGAATCTTTTAATTAGATGTAATAAGTGCGATTAATTAGTGCGTTTGTTTTTTTAAATTTAAATACAATTTTGTTTTTATTATTTTA
>evgR004236c0g3_i01_Hydra
TGCAGTTCGTTTACAGTACATGGACTTACAAAGGTTTTTACAGGTAATTGGTTTGAAAAACTGTTTTGGGGGTCTACAATCCTGTTAAGCCTATGCGTAGTTATATTCATTGTTTCAACTTTGACTATTAAGTTCAACAAAAGAGAAGTTTATACAAAAGTTCATGCAAGGGAGTATTTAGCTTCAGACATGCCCGTATTGACAATTTGTCTAGCTGATACGCCACAGCTTAGCAACACAAGTTATTTAATCAATAATATCTCTATGGATATAAACAGTACTAACGAGTGGAAAAACGATCATATATATTTGTATGTATATTATTTGATGAAGGAAGGATATTATGTTGGCGATTTTATTAAGCCTTCATATTTTAACTGCGTAAGGATGGATTTAAGTTTTTTAGACACGTCATCAAAAGCTTTTATTTCTTTTGCAACAATTTATCCAAATGAAGCCATTCAAGTATATGTTCACGATGCTGAAGAACTTTATCCTTTTTTTCAAAAAAAGCCAATTGTGATTTTCCGCAATAACACCTGTGAAATGAGTATAGAAATGAAAGAATATAGAAGATTACAGTATCCTTTTCCATCAAAATGCGTTGAAAATGTTGATTATCTAATTTATCCTGGTAAATATTCAAAGCACAAATGTCAGGAATCATTAAAGTGTCTTCATG
>evgR004238c0g2_i01_Hydra
ATTTGTTGAAAGTCATGTTGATAGCGTAGAGTTTGTTGAAAGTCATGTTGATAGTGTAATATTTGTTGAAAGTCATGTTGATAGCGTAGAGTTTGTTGAAAGTCATGTTGATAGTGTAGTATTTGTTGAAAGTCATGTTGATAGCGTAGAATTTATTGAAATTCATGTTGATAGCCTAGAGTTTGTTGAAAGTCATGTTGATAGTGTAGAATTTATTGAAAGTCATGTTGATAACATAGAATTTATTGAAAGTCATGCTGATAGCGTAGAATTTTTCGAAAGTCATGTTGATAGTGCAGAATTTGGTTGAAAGTCATGTTGATACTGTAAAGTTTGTTTAAAGTCAAGTTGATACTGTAAACTTTGTTGAAAGCCTTTTTGATAGCGTAGAATTTGTTGAAAGTCATCTTTGAAGCGTATAATTTATTGAAATTCATGTTGATAGCCTAG
>evgR004249c0g2_i01_Hydra
TGGTGAAAGTGATTTTGAGGATCTTAGTGAGTCAGACTCTGATTATGAATCTAATGTTTTAACTGCAGTTTTAAACAATAATAAGGTTGTGCATGATGACAATAATGACAACATCCTCTTTCCAACATCGGAGTCTCTTACTCAGGAAACTAGTACAGATGATGATATGCTTTATTCCAACTCTTCAGCCCAACCCCCAAAAATAATCAACAAAAAAAAAAGAAAGAAAAAAAAGAGTTTACCACTTTGGAAAAAGGTTCTACTAGATAATGATTTAATTGGTGATATTACTTTTCAAGAGGTACCTATTGAGCCTGTTCCTGATGAAACTACCACTCCATACAAATATTTTTAAATATTTGTTGATGACAATCTTATCGACATTATTGCTGAACAATCTAGTTTATATAGTTGCCAGTCATCATGTACAAACATTTCTGTTACATCGAATGAAATAGAGTCTTTTATTGGTATATTTTTTCGTATGGGTCTTGTAAAACTACCATTAGTGAGATCTTATTGGGAAACCTTTATGAACTATGATGGAGTAAGTTCAGTATTATCAAGAAATAGATTTCTTTTTATTCTCCGCATTTACACTTTGTTGACAACTTAAACGTGACAGATGAAGTAAAGAAAAATGATCGAGCTTGGAAATTAAGACCTTGGTTGGAAAAACTGAGAGAAAATTTCTTAAAAGTTTCTCCTGAGGAAAATCAATCAATTGATGAGATAATGGTTGCCTTCAAAGGAAAGTCATTTTTGAAGCAATACCTTCCAAAAAAACCAAATAAGTGGGGGTTCAAACTTTGGGGTAGATGTGGTGTCAGTGGGTATTTGTATGACTTTGATTTATATCAAGGAAAGGAAATAAAAAAGAAAGATGAAGTTTCTCCTCATGGTGTTGGGGCATCTGTTGTAATCAAAATGACGTCAACTTTACCAGAAAATCATAATTTTAAAATATTTGCTGACAAATATTTTTCTTCATTGCCTTTGCTAGATGAGCTGAAAAAGTGTCGAATATGGTATGTTGGAACAGCTCGCCTTAAGCGCCCTAACAAATGCCCATTCACTTCAGAAAAAGAATTGAAAAATCAAGGACGTGGATTGTTTGACTATCTTACTGACACCAAATCTAATAACATAGCTGTTTCTTGGATAGATAACAAGGCAGTTACTTTAATTTCATCTTTTGGTAGTATTGAACCAATCAACACAGTGAGGCGTTATGATAGAAAAACCTGCAAATATATTATGGTAAAGCAACCATATATAGTCCAGTTTTATAATAAAAATATGGGCGGAGTTGACAAACTGGATATGATGTGCTCATTCTACAAACCAAATTTAAAATGCCA
>evgR004252c0g1_i01_Hydra
GTTATGTTTTCGGGCCCATTTTATTTAACCCCAGCAAAACCCCCTTTAAGCGTCGTGCTTGTTTTCAAAACAATCGACAGACATCTCACATCAAATCGAGGTCATAGGAGAGTACTCCAAAATGGAAGAAAATGGGGTATATTCAAGGTCCCAAGATAAATATGTAAATCTTCATGAAAAGTGGGTGACAAAAGGAAATATTTCTTATATAAATTCGGATAGGGAAGAGTATACTGACGGTAATGGTTTGTCGACAGACTATGATTTATCTTTGCAAATTGAAAACATAAAGCTCAAGTCTAAATTAGAGCAGGCTAACGCCAATATCATGAGGTTATTAAAAGAAAAAGATGATTTGCAAGAAGAATTGCGTTCTACCAAAACAACTTATCATCATTTGGATATCAAAGGGGTAGTCCAAAAGTTAGAGCAAGAAATATATGGCTTGGAGGAACAGTTGGATCGGCAAAGAAAACACTATAATCAAGAACACACTGTTCTAAACAATGAATTAAGAGAGGAACGCAAGAAACAAGAGGAATGGAAGAACACATATATAAAATCACAAATTGCCATAATGTCGTTCAGAAGAAAAATTGCTACCATGAAAGACAGAATTTCATTTGAAGACAGAGCAGAGCTTTCAAGATGTTTGGAAATTGTTATTGAAAGTGAATTAGATATCTCGTCAAATTTAAGAGATCCAAATGCTGATCATACTAAAAATATTTTAAATCATAAAACTACTGAACAATTAACTCATCATAAAGATGGACAGTTAAAATACAACACACAACTAAATCACCAGATGCGAGTTTCTAGCGAGCTAGTTAATAAATATTCACCTTCAGTAATTATTCTTGATGAAAAAAACTCTTTCACTGATACTAATAGTCCAACTCAATGCAATGAACTTGATAATGGTTTTAATAAAAGTTTTAATTCTGTTGCGTATGGATTTTCACATAAAATTGATATGGACTCAGGTGTTAAACAAGAAAATCAACCTGTTTATAAGCACTGGCATAATTATGATTCACACAACTATCCTCGGTTTATTGATAAAAGAAATGTTTCTCAAAAACCTAATGAGTTTAAATCTAAAGAAAATAATGTTTCTTATTTAGATATTAATGCTAACAAATTTTTAGAGCTTAAGTTTGATTCTTCTGCTGTCAATCCTGATTACATAAATAAGGAGCAGACTAAGAATACTACTGTTGAAGCTTCAAATTCTCAAAGCTCTCCCTCTAAACGAGTAATGAATGAAGGAAAAGTTCCTGCTGGTACCCCTTTGGCAGAACATCGTAAATGGTGTTTAACTTGTGATATAGAGGTAACAAAGAAGTCTTGCGGTCACCAAAATTTGATAACCCAAACAAATGTAAAAGAGTTTCCATGTCCTACCTGCTCTCGTGTTTTTAATAACAGATCTCATCTTAAAAGACATAACATGATTCATTCTGGTGAAAAGCCGTGGCCGTGTTCATACTGTGATAAACGGTTTAATAGAAAATCACACTTAACTAGACATTTACTTACTCATACTGGTGAAAAACCGTTTAAGTGTCCGATTTGCAATAAAGGTTTTGCAGATAACAGTGACTTAAAGCGTCACCGTCAAACGCATCTAATGAATATACCCTCGACTGCTACATCTCCAACAACTTTAACAGTTAGTGTGACTTCACCATCTTTTCCGGATTCAAATTATTCCTCCAGACCAAATAGTTTAGTAACTATACTTCCTAAACTTTCTAAAATAGAAAACGCAGACAGTTTATCGTCTGGTAATTTGTCAACAACACCTTCGCTTGAAAATTCTTCTTTAAATGTGTTCGACAAAAAAGAGCGTAAGAAGGGCGACCCCCGGTTTCCATGTAATAAATGTCATAAAGTGTTTACAAGAAAATCCCATTTAACTCGTCATAAGTTAACTCATGACTTAGAAAAAATTTATTGCGATTGTGGAAGAGTTTTCAAACAAAAATCTCATATGCAAGCTCACTTGCCTTCGTGCAAACGAAGACGCGATGCTATTGAAGCAAAATATAAGGCTGAACATGGTGACTGTAGCGATCTCGATCTCTCGACGTCTATGGTTATGAATTCTTTATATTCAAGCAATACCTCTATAAAGACTGAACTAGATAATGATAATTTTGGGGAGAATGATCAAATACCTAATAATATTGCGCTTAGTAGATTTGGAACTTTGCCTTCACAAATTTAGTAAAATGATTTATAATTTTTAAACCCAAATATCTATTTTTTTATATATTCATTTCTTTGAATATTTAAGTGAAATCTCTCAGACATTTCTTTTTGATATGTGCTTAGTCATTTAACAAAATTTTTGTATTTGTGTAAATTTAAACGTAATTTAATTGTAATCAAACGATTTAAATGTGAATGTGGAACGCGAAAAAAAAA
>evgR004258c1g1_i01_Hydra
CTGCTCAAACAACTCTTGCCGCAACTGCTCCAGTAACAACAACAATAATGCCAGATTCAACCGCTGCGGCTCAAACTTCTACAGCAGCACCAATAACAACAACAGCTGAACCAGCAACGACAACTTCTGCTCAAACAACTCTTGTCGCAACTGCTCCAGTAACAACAACAATAATGCCAGATTCAACAACTGCTGCTCAAACTTCTACAGCAGCACCAATAACAACAACAGCTGCACCAGTAACAACAACTACTGCTCAAACAACTCTTGCCGCAACTGCTCCAGTAACAACAACAATAATTCCAGATTCAACAACTGCTGCTCAAACCTCTACAGCAGCACCAATAACAACAACAGCTTCACCAGCAACAACAACAGATGCTCAAACAACACTTGCCGTAACTGCTCCAGTAACAACGACAATAATTCCAGATTCAACCGCTGCGGCTCAAACTTCTACAGCAGCACCAATAACAACAACAGCTGAACCAGCAACGACAACTTCTGCTCAAACAACTCTTGCCGCAACTGCTCCAGTAACAACAACAATAATGCCAGATTCAACAACTGCTGCTCAAACTTCTA
>evgR004262c0g1_i01_Hydra
TACATTACATCACCAAATTAAAAAGAGTTGCTTTCAACTTCATGAAATTTACTTGCAAAAGTTGCTAACGTTTTTACATTTTAAAGACGAACAAAAGAAGACTAAATGAAATTCAATGAAAAATGGCCGTAGCTTCTTCCTGCAATGATACACATAACATAACATCATTGTCTATGTTTTCATTTGGTTTCTCTTCGTTACTATGCGTGGGAACAGTTACTATAAATGCTTTATTAATAGTAGCTATATTAGGAGACAAAAGAAAAGTTTTTAAAAAAGCCGTTTTTTATAAACTATTACTCAACATAACAATGGCCGACCTACTTACTGGTGCGGTAAACGATGCAAGTGCCGTCTCATTTCATTTTAAAGAAGCCAACAGAAAATCTATTAGTCGTTATGAAGTTCTTTTAGTTCATTTAGGACTTTTTATGTTTAGCAATGTTTCTATAATATCGATGGCATTATTGTGCGTAGATCGCATTATAGCGCTAATAAGACCAATTGTGTACAGAAAAGGATTATCTAATCAAACTTGCAATTTAATATTAGTTTCAACTTGGTTTTTTTCATTGCTACTATTGCTGCCTTATTTTTCAATGGGCTATGTTAAATACCTTACCGTGTTTTTATTTACTTCGGTGTCCGTAACTTTTATCGCACTCCTCTTGATGATTTATCTTTATAAAACAAGATTCGTTTTATCTTGTAATTTGAACAACTTATCTTCGACATCTGACAAAAAAAAAGAAAACAAAACTTTCCAATCAAATCAAATAACTAAAGAAAATCAGTTCAAAAGAGTTTCTAAATTAAGGAGCAACGATAAAAAATTAAACGAAAAAGAAAAATATATTTTGTATAAGCTTGGTCTATTTAATCCAAATTTTATCTTTAATCAAAGACACGATAAACAAGTCACCAATCAAAGCAATTTTATATTCAACATCAATCAAGTTAGTTTGAAGTCGTACTCTGCAGAACAGCGAGTCAATCAATCTTTTATTATTATGCTATTTGTTTTTTTTATAACTTATTTTCCGGCTTGTGGGGTAACTTTGTATCTAAACTTATGTATAATATGCAACTGTACTTTAATACATGTTTTGAGAGATTTCACTTATCTAACGCTGTTATCTAGCGCTTTGTGGAGGTCGATCAACTTTGCATGTCGAATTACAACATTGAAGAAGAGAATAAAAGATATTATCACACAAGTAAAACGCATTAAAAAACAAACAAATTCTACATGACCATATAATTTGTTGCTAATAGTAACCTTACGCTTTAAAGCAAAACGTATTACTATAAGTTTCTACTAATTTGCTGTAAAATAAGTTTAACGTTGAACTAGAATCGAACATTTTGATTGGTATAATAAATAAAATTTTGATTGGTAGATCATTTTTTAAAAAAAAA
>evgR004272c0g1_i01_Hydra
GCATATAAGAAATATTTTCAGCATTCTTGTAATAAACAAAAGTTGGTTAATAATACTAAGAAAAACTATAATATTGAGAATATAAAAAAATCGATTTTACTCTGGAATGGCCGCTATGGTAGAAATAATTGGGGTTTTCCAAACGATGCCACTAAAAGTTTTAAAGTTTTAGGTTGTCAGGTACACAACTGTTTTATAACTACTAATAAAAGTTCAGTTTTAGAATCGGATGCAGTTATCTTTCACATTATTGATGATCTATCATCTAGACCGAAACAAAAGCGTGAAAACCAACGATGGGTTTTCCTCTTGCATGAACCTGCATGTGGTGACTATAATTTTTTAAATGAGTGGAATGGACTTTTCAATTGGACAATGACATATAGATTAGACTCTGATATTCCGATTCCTTATGTCCACACATGTAAAAAACGCCGTAAAAAAAGGTATTTACAAAAAGAAAAAATTATATCTAAAAAGAAACATTTAGTAGCTTGGATAGTTAGTAATTGTTATGCACAAAGCCGCAGGATAGAATATGTAAAAGAATTAATAAAGTACATGCCAGTGCACGTGTTTGGTAACTGTGCAACTCATTTTGGGCAGGCAAATAATTGCGACAGAAGACTTGAGGACAGCTGCATGAAAATGATAAGTGATCAATACAAGTTTTATCTCAGTTTCGAAAATAGCTTGACCCAGGACTATGCAACTGAAAAGTTTATAAAAATTCTCAACACGTACGCTGTTCCTGTGGTTCGTGGCGACGCTAACTACTCTCTTCTCGGTCCCCCTAAATCTTATATTGACACTAAGAACTTCGTGTCCCCTAAGCATTTAGCAAACTATCTACTACAACTTGACAAAAATGATGAAGAGTATTTGGAGTTTTTGAAATATAAAGAGGACTATAATAGTAATAATTGTGGTCCTGAAGATATGATTGAAAAAGCCTTTTGTAATATATGTAAAAAACTAAACTCCCGCAATGCTGAAAAAAAGGTTTACACAAATATTTATGATTGGTTTTTCAAATGCCGAGAATCTGATGACATAAATATTGCTATTTAAAGTGTGAAAAATTTCGCTAATCTTATCTTACTTAACTGATGCCAGAAAAAAATCATCAATAGAATCATTATTTGCAAATATTATATGACACAAAACACGCAACATATTTTTTTCTTTATTTAGTAAATCCATTTTAATTCAATAATTTTTACATTGTTTACAACCGATATCTTTATTTAAATAAATATAACAATTTATTTTATCTTTTGAATTTTGGAG
>evgR004275c0g1_i01_Hydra
TAGCGAGGTCTTACTTAGTAACTAGGCAGTGTGTTTATAAATTAATTTGTTCCAATTTTAATAACTACTTTATTGTTAGTAATTATAATGTTAACACAAGAAACCAAGGTTGCTCGATAAAGTTCCCAAAAGTCAAATTAGAGTTTGGAAGAAAAAGATTTGATTTTATGGGTGCGAAATTATACAACGACCTTCCGACTTCAATTAAATCAGTTGACAATTACACCTTGTTCGAAAAACTCAATGAAACTCAGTATAATGATGATCGCTCACAAACATTAATCAGCAACGTATGGGTGGGTCAGAAAT
>evgR004276c0g1_i01_Hydra
TATTGATAAAATACAAACTGAAATATTCGGTATCAACAATCCATCAACAATGCAAACAAAAAATAATATCGGAAACTGTTTGTTTAAAATTGGAAAATATAACGAAGCTCTAGATATTTATTATTCTATTGAAGAAATAAAAACGAAAGCGCTAGGTATCAACCATCTATCAACAATTAATACAAAAAACAATATTGGTAACTGCTTGTGCAAAATGGCAAACTATAACGAAGCTCTGGAAATTTATTATTCTGTAAATAAAATGCAAATTGAAATTATAGGTATCAAACATTCATCAACAATAAAAACAACAAATAATATTGCTAACTGTCTCTACGAAATGGGAAAATATAATGAGGCTCTGGATGTTTTTTATTCTATTGATAATATACAAACTGAAGTATTAGGTATAAACCATTCGTCAACAATGGAAACTAAAATTAATATTGCAACCTGTTTGTATGAAATTGGAAATTATAACGAGGCTTTAGAAGTTTATTATTTTGTTAAAAGAAAAAAAACTGAAATGTTAGATCTTGGCCCTTTATCAACAGTAGAAACAAAACACAATATGGATAACTGTTTTTATAAAATTGGAAAAAATAGTGAAACTTTAAATATTTGTCATACTGTCGAGAAAATAAAAACTGAAACTTCTTGTATAAACCATTCATCAGCAACTATGGAAACAAGAATGAATATTGCAAATTGTTTGTACAATATCGGAAAATATAGCGAAGCGTTAAATATTTATTATTCTGTTGATGAAATACAAAATGAAGTTTTAGATATTGACTGTAAATTAAAAATGACTTCGAAACATAACTTTGCAAACTGTTTATATGAAATGGGAAAATATAACGAAG
>evgR004277c0g1_i03_Hydra
CAAAAAGTTTAAAAAATGACGCTGATGTTTCAGAAAATAGCTTTTAGTTGTTTCATGTTAACAGTCTGTTCTGAAATTATTTCATACACACCTCCAACTTATGCAGAGCTGACTTCCAATTTGTCATCCAAACCTCTAGGTTATAGCACGGGAAATTTGTACAACCCACCAAGAGTTTTCGGTATAACAATATCAAGTCTTAACAATAACTACCTTGATTTAAAAATTCAAACAGTTAATGAAGGTGTTGCCATATGCTTTAAAACGAATCAAATCAATGGTGAAAGCACCTGTGGAAAGGATAAGCTTCCTAGTTGCTTTATTTCGCCAACTTCTTCAATAACAATTGAGTTTTACTGCTCAGAGAGTTGTTCTACACAAGATGTTGAAAGTTTTTATTACAGAGTTGTCATAAGTCCAGATGATGCCCTAGACACCTGGTGCAGCGAACGCCAGACAACAATAGAATATCCTAAAGATCTAGAGGTTGTTGAACTTATTACGATAAAACCTCGTGCAACTAAAACTTATACTCTTAACAACGCCTTTAGTTTGGGCCCCTCAGTTTTTGTTTTGTTTATTTTATTGTTTGTGATGTCATTTAATATGTTTTAATTGTTGCTATTACTTAATAGATGATAGAAAAGTATAGATATTTTTTTATAATTTTGTTAAAAATATATTTGTAAATATATTTTGTGTATACTGTTTTTTATATTTGTTATATATTTTGTACATGAATGGGC
>evgR004291c0g1_i01_Hydra
AATACAAGCTCGCCGTTGTCGGTGGTGGTGGTGTTGGTAAAAGCGCCTTGACTGTCCAATTCATTCAAAACATCTTTGTTGAAGAATACGATCCAACCATTGAAGATTCCTATAGAAAGCACGCAAAGGTTGATGACAAGCCATGTTTCCTCGAAATTTTGGATACTGCTGGTCAAGAAGAATACAAGGCTTTGAGAGATCAGTACATGAGAACTGGTGATGGTTTCTTGTTGGTTTACTCCGTAATTGATAGAAAGACCTTTGAAGAAATTAATGATTTCTATGAACAAATTCTCAGAGTTAAGGATGCTGATAAAGTTCCAATGGTTCTTGTTGGTAACAAGTGTGATTTGGAATCTGAAAGAGTCATCAGCAATGATGAAGGTAAACAATTCGCTAGACAATTGGGTATCCCAAGTTTGGAGACATCAGCCAAGCAAAGATTGAACGTTGATGAAGCTTTCATGGCTCTTGTTCGTGAAGTTAGAAAATCAAAGCCTTCTGCCGCTGTTGGTAAGGAAAAGCAAGGTGGAAAGAAGAAGGGATGTAACCTCTTGTAAATTCTCTTTCTCAAACATCAACAAAACTTGAACACTCTCCCTGTATGATGTATCATTTTACTAATTGGTAATATATAGCTGCGTTTTCTAC
>evgR004295c0g1_i02_Hydra
CAGAAAATGTGGGTTTAAAGATTCAAAACAGTCTTAATAATATTGCAGTCAATCAAGCAACTATCAAGCGATCGAAGCAGTCAAAACACTTGCTAAGTTGATGCCATCTGTTAAAGTTAATGGCGATGCAGTCCACGTAGATCCTAATGTATTATTTCAAAGACTAGTTATGCTAATTAAGAGAGTTGAAGATTTGACTAACTACTGCGAATATGAGTTAACACCGGAGCCCACATCTCTCTTCAAAGATGGATTAATGAGGAAACCAAACAAAGCAGAACTTGGTAGAGAACTTATAAAGGATTCCGCAGTTTTAACAGAGAATAATGACACAACCTATATTCTTGACGGTGGAGCTTTGCTGCATCGAGTTTTGTGGAGTCTCCCAGCTACATATTCAGACATTATTGA
>evgR004298c0g1_i01_Hydra
ATTAATTGTTAATATATATCATTGGTTCACTTATTGTCAATAAGTGAACTAATGCTGTTCGGAACTAGGGACTGTTCGGAATTAGGGAAATCTACGGTAGATATACATAAATAAAAACATAATAATATTCTGTCGTTGTTGATACATGATATATGAAAATGGCGAAATCAACTGGAATTCAATGTGCTTCTTATGGATGTTTTTCATATAGCTATGATTTTGTAGATGGAATTAGAGTTTCAACAAATATTAGTTTTTTTACATTTCCACATGAAATAGCAGAGAGAAATATTTGGTGTAAATTAATAAAAAGGCTACCTAATAAAGACAACTTCAAGATATTAAAGTCTACTCGAGTATGTCAAAAGCATTTTTTGCAAGAAATGATACATAGGACTCCAGGAGGAACACGGAAAAGACTAATAAAAGGTGCTAGGCCAATACTTCACTCATGGAATGACTTTTCAATTTCAGATGTATCCAAAACGCCACCAAGTTTCAGGCATTCTCCTCGAAAAAAATACAGACCCCAACTTGAAAATGCGGATGATTCTGCATCAACATCATCATTAATTTCACTAAAGGAAAATGACTTAACAAAACATATAATTGAAGTTGAATCAGCTGATTCAACTTTACTAGTAGAGGGTGAAAACAAACCTAAAGAATAATACAAAGTAAATTACACAAAGTATACAATAATACTCAAATTTACTTTTTTAAAACGTAAATCAATAACTTTTTTTCCAAAATTCGTTTGTCTCTTTAAAATATATTTTTTTAATTTTTGATTTTTAAAATTATGTTGAAGTTAACATCTATATATTTTAAAATGTTTTGCAAAGTAAAATACGATAAACTAGTACTAATAGTAATCAAAG
>evgR004304c0g2_i01_Hydra
CTTAATTTTCCGCTTGTAATACAAAATTACCAGGTACTTTTTCATGTTTCATGCAACATTGCAAAAGGAGGTGTTAAAGCCTATTTTAAAACTAACCTTACCGTCTATCAAGTTACAGAATCCCAGCTACCTACTGAAATTATCAAGCAAGTCTGGTGTGGTCTCAATGTAGAAAAGAATTGCATTCTTATTGGTTGTGTTTACAGGCTCCCATCATCAGACGTAGCTACAAATAACAAAATAAAAAAATCAATCAAAAAAGCGTCCTCACTTGTAGATCAAGTCAAATTTAACCATCTTTTATTAGCTGGTGATTTTAACTATCACATTATTGGTCAAGGTCTGGTAAATTATAAAGAAC
>evgR004307c0g1_i01_Hydra
TTTTTTTAAGCTTACAAATAATTAGCTAAAATGTTGTGTTACCAACTGTGCTTCATGCTAGTGACAACAACAACACTGGGAGGAGTTGATGCTTCTTTATCAAATGAAAATATCCCATCGTACTTGCTTGATCTTGACATAAAACCTGAACTTCGATGGGTAGAAATAACTAAGAAATACTCACAACTTGCTGATCCTTTCCGAAATTTAATTCAAGCAATAATTCCGAAAAGGTATGTTAAGATTGCTAAAATAGCTATAAACGTTTTTCATTTAGAGAATTACTTCCCTAAGGAATACGCATCTGAATTAGTTGGTGTAGCTGAAGGCTTAAACTTGACTTTGGCAGAAGTATTTCTAATAAATGTAATTTATGAAGCTGGGGCTTTGTGCACCAGTATCATAGCAAAAAATGAAAACGGGACGATATTTCACGGAAGAAATCTTGACTATGGCTACCCAACAGTACATCTTTTAAAGGACTTAACTGCAAATATTGAATTTACGCGCAAAGGAAAATTACTCTATAAATCAACAACATTTATCGGGCAGGTTGGATTTTTCACTGCAATGAAACCTAACAAATTTACCGTTACCTTAAATCAAAGAGAAACATCAAATTTGCTGGTAGCTATATTAGAAGCTATATTTGATAGGAAAGCAAAAACAGCTGCAATATTTATACGCGAAGTTGTTGATACCTCTTCGTCTTATACTGAAGCTGTTTCTATGTTATCTGAGGCTCACATGATTGCTCGACTTTATTTTATTGTTGGTGGAGTTGCACCTAACGAAGGCGTAATAATAACTCGTGGACAGTATTTCTTTAAAGAAATGTATTATCTAAATGAAACAGAATATGGCTGGTTTTTGGTTCAAACCAATTATGACCATTGGTTAAATCCTCCATCCTGGGATGATAGACGTCATCCTGCTATACGGCATATGATACAGATAGGTATTCACCAATTTTCGTTAGATGGCATGAATGAAGTATTGTCAACACCCCCAGTTTTTAACAATCGTACAATTTATACTGCGCTAATGTCGGCTAAACATCCAGAGTATTATTTTTCGTATAAGCACAACTAAATAT
>evgR004319c0g1_i01_Hydra
TGCTAAAGTGTGCCAAAAACATTTATACATAATGGAATCAACAGTGGAAATTCTTACAAGTAGTAAAAATCATAACATATTTACACGAGCTTTATCATTTACAGAAGAACTTGGTACTAATCTTATATTTAAAAGCAATCCGGATTCTTTTAAAAATGCACATATTACTTCTATGGAGCAATATAATAGCTTATACAAAGAGTCTATAGAAAATCCCGAAAAGTTTTGGACAAATATTGCAAATGATTTTTTCTGGAAGAATAAATGGAATGGGAAATTTATGGAGTACAACTTTGATTTGTCTAAAGGAGATATTATTGTAAAGTTTATGGAGGGAGGAAAGACAAATATATGTTATAATGTCCTTGATAGAATTGTTAATGAAAAAAAACTAGGAGACAAAGTTGCATTTTACTGGGAAGGCAACGAAGAAAGCGAGTGTAAAAAATATTCATATTCAGATTTGTTGAAAGAGGTGTGCAAGTTTGCCAATGTTTTAAAAGAAAAAGGAATAAAAAAAGGTGATCGTGTAGCTTTATATATGCCTATGATTATTGAGTTGGTTGTTGCAATGTTGGCTTGTGCAAGAATCGGAGCAATCCATTCAATTGTTTTTGCAGGTTTTTCTGCAGATTCCCTTGCCGATAGAATGATTGACGGTCAGTGTGCTATATTAATCACAGCAGATGGTGGTCGTAGAGGAACTAAAGAACTTGAAATAAAATCTGTTGCTGATGCTGCTATTGCAGAATGTGCTGAAGCTGGTCTAGTTGTTTCATTGTGCATTGTTGTCAATAATTTAAAAACAAATCTTGTTGATGAATGCCCTGCAACAAAAAGATCAAAGGACAAAACTACCAGTTGGAATTCTAACATAGATGTTTGGTGGCATGATTTAATGGAAAATGTAAGCGACGAGTGTGAATGTGAATGGATGGATGCGGAAGATCCTTTATTTATTTTATACACAAGTGGTTCGACAGGCAAACCAAAAGGAGTTGTACATACTGTTGGAGGATATATGATTTACACAGCTACTACATTTAAATATACATTTGATTATCACAATGAGGATGTTTATTGGTGTACTGCTGATATTGGTTGGATTACTGGACATTCCTATATTGTTTATGGTCCCATGGCTAATGGTGCAACAAGTATTTTATTTGAAGGTCTCCCAATTCATCCTGATGCTGGACGAATGTGGTCCATTTGTGAAAAGTATAAAGTGTCCAAATTTTATACTGCTCCGACTGCTATTCGATTGTTAATGAAGTATGGAAGAGAGTTTGTCAAAAAGTATGACCGATCAAGTTTAACTGTTCTTGGTACTGTTGGAGAACCCATCAATCCAGAAGCTTGGTTATGGTATTATAATGTGGTCGGTGAAGAAAGATGCTATATTGTTGACACATTTTGGCAAACAGAAACTGGAGGTCACATGATTACAGGATTGCCTGGAGTTACTCCTATGAAACCAGGATCTGCTAGTTTACCATTTTTTGGTATTGTACCAGCTATTGTTGATGAAGAAGGGAAAGAATATGAAAAGACAATTGTTGATCAAGGATATTTAGTTTTCAAACAACCCTGGCCTGGTATGATGCGCACATTATACAATAATCATTCAAGATTTGAAAGTGCTTATTTTGAGCGCTTTAAAGGCTTTTACTGTGCAGGAGATGGGTGCAATCGAGATGAAGACGGGTACTATTGGATTACAGGTCGAATTGATGATTTAATGAATGTATCTGGTCATTTATTAAGCACAGCCCAAATTGAAAGTGCGCTGATAGAACATTCTTCGGTCGCTGAAGCTGCAGTTGTTGGATTTACGCACAGTATTAAAGGAACAGGAATTTATTGCTTTGTAACGCCTAAAAATGGAATTCGTTTTTGTGATGCTCTCGTATCAGAGTTGAACGAAAAAGTTCGTGCTCGCATTGGACCAATTGCTACCCCAGATTTTATCCAGTGCGCCCCAGGTTTGCCTAAGACTCGATCGGGTAAAATAATGCGACGTATATTGCGCAAAATTGCGGATGGTGATCGAGACGTTGGAGATACAACAACTTTAGCTGACCCGAACGTGGTAGAGGAACTTTTTAAAAATAAACCTAATTAATTTTTTTTATCAAATAATCTTTAGGCGAACTGAGAAGTTCTTTTAGAGTAGGAAAATATGAAATGTATTTTTTTATTTTTATTTATTTCTATCGTTTTTCACAACAAAACTTTTTAGCATTTTTTTAAATTATTTTTTGGATTTGTTAATGTAAAATCTGTTTGAAATTCAGTAACTAGTAGCAACAATAACTTGGTGTGTATTTTTTCTGAAGTTTGGATTATTCTTTTTATTTGATAAATATATTTATTAGGTTTTTTTTTAAAAAAAAA
>evgR004324c0g1_i01_Hydra
GGACGTTTACGTCCAACTATGCTTAAGTACAATTATAAGTTGTAGATATCTTTTTATAAGTGACGAAGTCTGCCTTAATAGGTATATTGAACCAATCAATAATTTGCCTCGTTTTGAGATTTTAAAAATAAGTAATAATACAAATGTTGATAGTTTAACAGCAATCTTTAAAAAATACGGCGACAACACCACCGTTATTTTTTCTTTTACTAAACATGCTCCATTTATTAAAAACATGTATTTTTCTAGCTATGAACATTATTACAGTTTTGGAAGTAATCGTGCGCATTCCGAAGCACTGCAGAAGGATCTACCGTCCAGTGTTTGTTTTCGTTTCACTCAACTTTACAAAGATATTCTTAAAGTTTTTTTAAAAAGTTTGTGGATAAAAAATAACGCTGCAATAATTGAAAACAGCTACTGTTCAAAAAGGTTTTTGTATGGAATCCTTAAAGATCTTGAAACAAGCTACAACTCAAATGTCGCACTTAGTTGGACAATAATTGCTATCGACTTTAGAAAAGACAATAACTCAGTTATACTTGAAAAATTTTACCCGCTAAGAAGCGTTACTGTCAATTTAATAGTAATGTTGACGCCGGTAGAATACTTCAGTACGATAGCAAGCCAATTAAATCTCGTTAATTCTCCGAATATTTGGTTAGTTCCGGACTACGAGAAAAATGTGACGCTACTTCAAAATTTTCAGAAGGTTATTTATTTCAAATCAAACAATTTTGATTGGATGTTTTATTCGCTTACAAACCTATCTCTTCATTTACTTATTAATGCGTACGAAGAAAGTTCAAACAACTTACAGCATGACAAAGTAGATTATTGCTTGAAATGCAGACTAGCCGAAACGGTCATCAATCAAATGGAAAATCCTAATACAAAAAGGTATCCATTGAGAATATACCAAATTTCAAAAAGCGCAACTGGAAGCCTAACCTATGAAAACTCTAGTGCAGAAATTAATCTAGAGGATTTATCAATCTCTGATCAAAATGGATTATTAGCTTTTCAATCTTTAACAGATCAAACCTTTCAAGATAAATTGCGGATAGTTACTTTAATAGAACCACCTTTTATATTTATGCTTGATAACAAGAATGATATCAACGATGAAAAATGCAACGGAATTGTTTGCAGAATATACGAAGAAAAAAAATCAGAGTGGAAACAAGTTTGTTGCTATGGCTACGGTGTTTCTCTACTATTATCTATTATGAACTATATAAATATTGACGTAGATTTATACATAGTCAAGGACTCAAAGTACGGCGAATTTCTAAACGGTAGATGGAATGGACTTATAGGTGAATTAGTAGGGGGGGATGCTGACATGGTTTTGGCTATGCTGACGGTTACCGAAGAAAGATCGAAATATGTAGACTTCACAATACCTTTCATGGAACAGTACACCGGTATTTTAACAAAACCGGAAGCTTTTCAATTATCGTTTCTTAATTGGGAGTTTATGGCGCCTCTTTCTGGAACTATTCAATTAGTTATTTGGTTTTTATTTATTGGAATGATA
>evgR004325c0g1_i01_Hydra
CATTTCTATACTAACAATCATGAAACAAATTAACGAATTGGTACAGTTGAGTCATGCCTCAATCTCTTCATCATCAGATTGCCAATCTACAAATTCATCCTGGATACAAGGTTCTTCCAAACAATCATCAAATCCACTCAATATTCCTTCAAGTTTAGTTGCACCAAAGCGTCAAAGACGTTCCACTGACCATTCCAAAGTTGTTGTAAAGACTTACAAAAATGCTCCACAAGAGACTGGTGCTGTTCTCACTCATTTCAAGGCACTTTCATACAAACCACAAAAACGTTTGAGAAAGAAGAAGAAAGCTGACCCAAAATTAGTTGATTTTTTATGGCGTCAAATTGATTCTGCTGCCATTCATGCAGTTTCTGTGTTTGGTGACTGTCAAGAATCCAATGGTTGGTGCTGTGCTACCAATAAGCATCATACTGGACATCACCATTTTGCTTGTGTGAACCACAAATCATCAAAGTCGTCTAAAAAGACCCAAGAATTTGTCAATCCTTCATCCTCTTTATCCAATGAAGAAGAAGGAAAGAAGATTAGAACTGCAATTGCCATCAGAGAGTTACTTCTTTAAACTCGCAATACGATACAACTTTTACTTGTTGTTTGGCCTCACACACTACCGAATATTAGTTTATTCAACAATGAATAACTTCCAAGGAGAGTCTGCTGACACACGATGTCGTGTTGTTTATACTGGAACTAGCATTGTGCTACTTGAAACAAG
>evgR004326c0g1_i01_Hydra
ATATTTCCACCACTGAAATGAGAGAATCCACATTTACTATTGACAATGATGAAAATTGTAATTTGAATGTTATTGTATCGTGCGATGGATCATAGCAACGAAGAGAATTTGCATCTTTAAATGACGTTGTTACTGCAATAGCAAGTGACATAGGAAAGTGTTTAGCTTACGTGTACGATCCAAAGTTTATAAGTCATGTCAGTCTTGAGGAGCTAATAGGGTTCTGGTAAATATGAAGAATATATTTCAATGCATGATTGCAACATCAATCATACTGGTTCTATGGATTCCGCTAATTTAGTTGATTGTTTTGTTGCTTCAGAAGATAGTCGCAAACTCCGATATACAAAATACATAGGGGACGAAGACTCTAAGTCATACTCTGATATTGTAGCTAGAGATCCATACAAAGGGATAATTGTTCAAAAATTGGAGTGTGTGGGACATATCCAAAAGCGAGTTGGAGGACGGTTACGGAAACTCAAAGCAACAAATAAGCAGCAATTATCTGATGGAAAAACGTTAGGTGGTGCAGATCGTCTTACTGAGAAAGCTATAAATAAACTGCAAAATTATTTTGGCGTTGCAGTTCGGCAATCAACAGGTTTTACCGTTTACCAGTTAAAAAAAGCTATTGGAGTCCTTTTTGAAAAAAAGCTATTGGAGTACTTTTCCATTGTTCTGAGGCAAAAGACGTTAAATCAAGACACCAAATGTGCC
>evgR004329c0g1_i01_Hydra
TTTTTTTCAGTTTGACAAGGTTTATGCCAGATTAAATAATGAAAATAAATGACAAAAGTTTGATATCATATGCATGTTCTAAAAGTGAGTTCGATAAAAAAGGATACTTAAACAAGAAGGGAGAGTTAAACCATGGTTATAAAAGAAGGTGGTTTGTCTTAAAAGGAAACTTGTTATTTTATTTTGAACAACCAGATAAAACTCCTCTAGGTATGATTGTAATTGAAAACTGCAGTGTTGAAGTATGTGATGTCGAGCGTTTTTCATTTTGCATCCGTTATCAAACGGAAAACCTAACTAATAACACCAGGGCATATATTCTATGTGCAGACTCCGAAAGTGATATGGAACAATGGATTAGAGCGTTAGCATCAACGTCATATATGTTTATATCGATGGTTGTAGCAGAATTTCAGAAAACATTACTTGGTTTTAAAAGTAATAACGATTTTGATTCATTGTCAAAGTCAAGCGTTGCTGATAATATTGACGGTAACATTAAAAACCGCAACACAAATAGTAGCACTTACCGCTCCTCGTCGAAAGGTTTTCCTTCAAATGACGATAGTGTCTTGAGAATAAGAACTGCTACATCAAAACCACTTGGTAGAAATGATAAAAACAAGACTGACATGTTTACAAATAGTCCTAAAAACAAAACGAAATATAAAACATTAGACACTATGCGTCGTACTAAAAGTACGGAGAACTTATATAAAATTGATAATCTTCAAATTGACTGTCTGCAAAACAAGAAAACGGATTTCACCAATTCCACTAATTCCAACAACGATTTCTGCAGGGATTTTATATATAAAAATGATAGAACAACATTTGAAACTCTACATACCAGATTCGGCGCAGCTATATGGACAAGAATTGGAGAGACTTTATGAGTCATGTTGTTTGATCTCTTTAGTTATTTTTAATGTCTTCGATTTATTAAGGTTTCTATAATTTTTTGTAATTTTTTACAGGTTTACTTCAATTAAAGATGTATTCGTCTTCTCGGTCTCAGCGCCTTTTAAAATTGTCGCGTAATATTTTCAATTCAATTTATAATATTGTGCAATATAGTTATGCAATATCGTGTGATATAGCTATAGTATTTGATTTATATAGTATAATGCAGCATAGTTAAGCGGTTTACATGTAAATAAATTCAAAATCTTTTTTTTTTGATAAACG
>evgR004331c0g2_i01_Hydra
TTTGTTTTCTGAGCTATGCATACAGTGATTTAGTATATGAAGCTTGCAAAGATAATGTACCTAATAAAGCATGCTTTGATTGTACAGATCCAGTTATGAGTCAATTTTGTCAATTCACTTGCAAAACATGTGTTGATATTAAAGGTACTCAATCATCTGTTAGTTATCCCTTTGGTCAACCTAAATCTGGCATCAAATATTTAATCAAGTACAGTGATTCTATTACTGAAGATTGCTTTTTTGGTACCAAAATCAATGATACAATAGTTTACTGTAATCCCATCAATGGGACAGAGTTTTTTCTAGTTGATGTACCATCAACATTTTACCCAACAACAGAATTCCGACTATCTTCTTCTACTGTGGATTCTTTTTATACACAATTAACTATGAACTTTTTAAGCACAGACAAGATGTTATTTGGACAGTTTAATGGTTATCCAACAACAGTTATT
>evgR004335c0g2_i01_Hydra
ATACAATAACAGCAAATGCATTGAATATTCTTGATAACGATGTAACAAAAGCTGTAGCATTGTTAACTGATTCTAAAAATGTTACAGTGTTTTGCTTACTATCTCCACTAACTTTTAAAACTTCACCTTCTATTTCACTAAATGGATACATTGAATTATCCCTCACAAACACTATAATGTTATACATTAATCAAGATGCTGGATCATACAGGAATTATTCAATTGACTGGGGTGATACTATTTATTCATATAATAACCAATCAGTTACGAATTTCAATGTTTATTCTCCTGTTTCATTTCCAGTTTATCATATTTATAAAATAGAAAATAATTACAATGTCTCTGTGTGTTCTATGAATGTGTTGCAGAAGCTTTGCCATGTTTTTAAAGTTAAAGTAAAAAATTGTTCTGTGCCACAAGTTAGTTTTTACTATGGGACAACTTTAAATCCAATGACTTTTTTTATTAGTGAAGAGAAAGTTTTCACAGCTTTTATTGAAAAAGTTAGTTCATCTTGTGCAATTGAAAGTACTACTTTTGAGTGGACTCTTACATTTTCTGATTCAAAAGATCTAGTAACTCAAAAAAAATCTACACTATATCAGCAAAAAGTTAATTATACAGTTGTAAAACATTCTCTATCTGTTGGTCGTTACATGCTTTCATTGCAATATAACTATGGAGATGTTTTTACCATTTATACTGCATATTTAAATGTCATATTATCTCCGTTGTATATATATATTGAGAATGGGTTTTTCAATTCTATCGCATATAAAAAAAATAATGGAAGTTATCAAAATTTCACAATAAGTGCAATATCAAGTTATGATCCAGATGATGCAGCTGTTGGAGTTCAGAATATCACATTTATATGGCGATGCAAAGTTGCTTTAAATTTTTCAGATGCTCTAATTGCAATGGCAAAGTTTAGGTCTTTAAATTTGACTATTCATGGTGATACATGTTTTAATGAGACCTGGGAGAGGATTTCATCTACAAATCCATATATTAATTTAAGTACACATCAGTTCTTGGAAGGAATGAACTATCGTATTGAAGTCTGTGGAATAAAATATGCAGGAAATGATACTGGTTTAAATGACCAAAGCAAGACAGGCTGTTTTATTCAAGAACTGTTAATTGTTGCTGAAAGTGTCCCTACTATCTCTTTAAAGTGCATATCTAACTGTGATACCAAACTGAATTTTAAAGATCGTGTGATATATTCATTTGACTGTGA
>evgR004336c0g1_i01_Hydra
GTTATACGACATACAAGACTTAGTAAGCAATGATAAAATTGTTAAGTTTACTGTAATAGTTCTACATACTTTATTATGAAAAAATATACAATTCTATGATACTAAACTTCATATTTTTTCGATTGTGATTTAATACAATGATGAATATTTTGGCTACTTTGATGTTACTAGTAACACAAGTTCATCAATGTCAAGGTTTTGTTGAAGGATTGTATTGTGGGGAAGAGAGTTGTTATGATGTACTTCAAGTTTCTAGAGATGCCTCAAGAAGTGATTTGTCAAAAGCTTATCGTAAACTAGCAAAATTGTATCACCCTGATGTTAGTAAACTTGAAGATGCTGATATCAAGTTTCGTAAAGTTGCCACCGCTTATGAAATTTTAAGAGATGATGAACAGAGGAAAGATTATGATTATATGTTAGACAACCCTGAAGAAGCATACTACCATTACTATAAATATTATAAACGAAGATTAACACCTAAAGTTGATGTCCGTATTGTTGTTGCTGTCACCATATCAATTATATCTGTTTTGCAATATTTACAAAAGCGCCATCGCTATGAGGAAGCAATAAATTATGCAATGCAAAATCCAAAGTTTCGAAATCAAGCCATGCAGGTTATTCATCAAGAGGGACTTCTTTCTTCTAATATTAATACAAAGAAAAACAAAAACAAGAAAAGCAAGGATGAACGAAAACAAGAAGAAGAAAGAGTTTTAAGGGAGATTGTTGAAGATTCTATTGATATAAAGGGTGGATATAGTAAACCAAGTTATCAAGATGTTTTATGGATACAGTTAGTAGTTTTACCTTTTTATTTAATTGTTTATTTAAAATGGCTATTTAGATGGATATGGAAGTTTTGGTTTTTAAAATTAGAATATGGAATTGAGGAAAAGGAATACTTAACTTATAAAGGTTTAGGCTTTACTCAACAATATTGGGAAGCTCTGGATAAATATTCAAAAGAAAACTATTTAACTCGTGATCTTTGGAAGAAGGAAAATCTTGCATCATATAAGCTTGAATTAGAGCAAGAATATAGGGTAAAACTTGCAGAAAGTGGTCGTCATAAAATGTGGAGAAGATATATGAAAAAAGGTGGTCCAGGCCAAATGTCATTTGCAGAAGATTAGGAAAACACAATAACATAGTTAAATTCATTTTTATAATGAAAAAAATTGAATTATAAAATGTATAGTATTTAAATTTTCAAGTTTTTAAATTTATTTTGTTTATTTTTAATCTTAGTAAATTCTTAGTGAGCTGTTATTTTATTTATACTTATTTTTAAAATGATTTGTTTTA
>evgR004346c0g1_i01_Hydra
TTTTAGTGCAAAAAGAGTTATATTTTATGGGTAACACACCTTCACAAGTTTCTGTTGAATCTATTGATAAAAAGATAAAAAATGATTGTGTAGTATTATTTTCAACAACTATTTGTGGTTACTGTGACAAAGCCAAAGAACTTTTGAATACCATGAATATCCAATATAAATGTATTGAGTTAGACAAGATGGAACCGCCAGAAGCTGGAAAATTAACTTTTGATCTCATGAAAAAAACGAATTGTAGAACTGTTCCACAAATATTTATAAATGGTTCATTCATTGGTGGATATACTGAGCTACTTGATTTACAAAGAGTTGGATTGTTATTTGAAAAGTTGTCAAAATGTTCCAAGCCTTGTTTTTAAATTGATTATATATTGGTGTTTTTGTTTAAAATAAATAAAAAATTTAATGAAAAAAAAAAAA
>evgR004352c0g1_i01_Hydra
CTATAGATAACAAAATTGCATGACGGAGGAAGAAAATATAACAATACTAACAAGAAAAATCCGTAATTTAACTTTCAACATACGAGCTAAGTACTTCGGCATGTTATGTGCGGCTATCAACAATTCTAGTTTGGGTTTAAGCACTTCTCAAACTTCTCGAAACAAAATGTTAAGTACGGAAGATTATTATAAACAAAGCGAACAAAGAATGAAAATGGAGAATATTTTTAACTATAATAATAATAACAATACATTTTTGCCTCATGATACGCACCTGCAGGAAAGTACTTCGGCGCTTTTAAATGATTTAAACGAGTTTAAAACTTTAACCAGTCAGAATAACTCGGGTAGTTTAGACGAACACAGAGCTTTGCAACTTGCTTTAGAATTGTCTATGCTAGGTTTAACAAACGAAGATGAAATAAATTTTGCTGATATGCGAACTAAAAAAAGTATGAACACAACAGAATGTGTACCCGTACCCAGCTCCGAGCACGTCGCTGAGATTGTTGGAAGGCAAGGATGCAAAATAAAAGCTCTCCGCTCCAAAACCAACACATATATCAAGACTCCAGTTCGTGGGGAGGAGCCTGTTTTTGTTGTTACAGGCAGAAAAGAAGATGTTCATCTTGCTAAACGAGAAATTATGCAAGCTGCTGATCATTTTAGTCAGATCAGAGCTTCTCGAAGGAATAGCACTTCTTTATCTCCAATTGGTCCACCTTCGCCAACAACTCCTGGACATGTGACTAAACAAGTTCGAGTTCCTTACCGCGTTGTTGGATTAGTTGTGGGTCCTAAAGGTTCTACAATTAAAAGGATTCAACAAGCTACTAATACTTATATAGTAACTCCATCTCGTGATAAAGAACCTGTATTCGAAGTTACTGGACTTCCAGATAATGTTGATCGAGCTAAGAGAGAAGTTGAGCATCATATTGCATTAAGAACTGGAGGAATTTTTGATCCCACTCATCCAGAAGCAAGTGAACATCTGTTGAACGGATATTCATCAAGTTTGTTTTCTCCAACTGGATCAACAAATAGTGGAGGATTTTCATCACTCTTAGATCATAATCTCCCTGGACATCCTCATCAACGAGCACAGTCAATGGATTCGTATAACTATTTAAGTGGTCAATCTTCGAATTCATCAAAGTTTTCCGACCTTGGTGGTGTTTCAACTGTTAACAGCCCATTTACCAACAATTCATTTCTTTATGATGCTGTTATCCCTTCACCAACAGCTGATATTGATAACCTGGGTCAGTTTGATCCAGCACCTGGCTCACCATCACCAAGTATTTGGCCAGACATATTGAGAAAAGGTTCTCTGATGAATAGGACTGTTGGTTCTCAAGGGTACTCTCACCGCTCTATGAGCACAAGCACATATACAAATGGAGAACGCTCTAGCCCTGCACATTTACGGCGATTGATGAGTGAGGGTGGAAATGAATCTTATTCTGTTCCTTCTATTTCTTATTCACAATACAATGGTTCAAGTTCGAATATTCCATCTTCAGCACATGACATTCTTTCCAATGGAGACCTAAAAATATCCAGTGATGGAGAATCAGGGAGTTCGACTCCAGACTGGTTAATAAACAAAGGTAAACAATGCTATGTTTGTAAAGGTAAAAATGTGGTTGCTGCATTAGTACCATGTGGTCATAATTTATTTTGCATGGAATGTGCTGAACAAGTTAAAGAAGCTGATGGAGAGTGTCCTGCTTGCCATAAAAAGATTGAAGCTGTATTGCGAATCTTTAGTTAAAGAATTATAAAGCTTCGTTTATTTTTCTAAAAATTCATTGTTGCTAAGATGTTATTTTGTAATATTGTTGTGACAAGCAGAAAAATATTCCTAATTTTAAAAACAAATCTTTCAATGATACTTCTATATTTTTGCATTTGATAATTTTTTTGGAGATAAATTTTTAAGAAAGATTGTTTTCTATATATAGTTGCATAAAAAACATTTTACGTTTTGTTTCATTTTTGTATTCTTTAAGTTTGCAACATTTTATGTTTCCTTCATTTTTTTAATTTTTTTTTTTTTTGAATTATTATAGCTATAATTACTAAAGAAAAATTCTATATTATTAGTAACTGGAGAAATGGTTTATTTTTATAAGATTCTTGTTAAAATAAAAAAATAAATACTTAAGAGATTCCATTTGTCATGAATATTATAAGAGACATAATTTTTTATTCTAAAGATATTATTTGGAGGACAATTACCTATCCAATTTAAACTTAATATAATAAGAGGAAATATTTTGCAAAAACAAAT
>evgR004353c0g1_i01_Hydra
GTTAAAATTCAAGTTGAAAATATATTTTTCTAAATAAATAAAATAATAAAGATTATGTCTCAGCAATGGTACACATTAACAAAAAGTTTGGCTTCAGCAGTTGATTTAATTAATACTATTGAAGTTGGTAAGCTATCTAAGCTATGCAAAAGAGTTCTTGAAACTATACATTTAAAGAACGACAAAGCGTTTACATCAGAAGAAGAGGATAAGTTGCAACTAGCATTTGATTTATCCGGCAATGAAGTGGAATTGTTGTTAGAAATAATATCATTTATCTGGGAACAAGCTGCATACCATTTAGCAAAGTACAATATATTTGCACAACAGTTAAGCATTATTGGAATTAATGAAGATAAGATAGAAGTTTTTACAAGTTTATGGAAAGATTTAGGGCCATTAGTCATAGAGCATTTTCGAAAAAGGAGTTTGGCACCAAAGCAACTTGATACAATAAAATGGGATTTAAACGTGGAAGTTGCACAAGCTAAAAGAATCAAGCTGAAGACACCGAATGCAATTGTTGAACTTGGTTTAGATAATACTGATAATGCTGATAAAAATATCACTGAGAAGATTCAGTTACAGTTTGACCACAGCCAGTTATATTCATTTTTCAATCAACTAGAAGCTATTCAACTCCATCTAGATGCTCTTAATTGATCTTCTATTTGTAATAATCTTGTCATCTAAAGAAGTTTTTTTACTGTTATTATTATCAATATTGTTATTTTCTTTTATGATATAATTATAATTTTCAAAGATATTTTTGAATCTTTTTTAAACTTTATTATTTATCCAATACATTTGTTTAAGGTCTGCTGTTATATTAAGATCTGCTGTTTTATAAAGGTCTACTGTTTTATTTGATTGCGGTTTTAAATAGTTA
>evgR004354c0g1_i01_Hydra
AGAAATTGTTTTGTGGCGTGATATAAAAAAGTATACCATGATAGAAATTTGTCGCCATCAAAGCTAAACATCAGCACAATTAGCCGCCCATCGAAAAACACCAAGACGATAGGTCGCTCATCGCTAATCATCGGTGCGATACGCCACCCATTACTATACACAAGAACAATACACCGCTATTCTGAAATTATAGAGAACAGGTCAAGTCATCAAAAATGAGTTTTTCATATGAAAATGAAGATGAAGATAAATTACCGATGAAAACATGGAGCAGAGAATATTCACGAAAAAATCATAAAACGTCATCATCAACGTTGAGAAATGGTTTTGAATCAGATAAAGTTTTGTTTTTGAAAATGCAAGAAAATCTAGAAAAAAGAAAAGAAAATTATCAGGAAGATTTAAAATCTAACGACCTTGAGTTTGAAGCAAAGGGTATTCTGAAATTCAAATTAAATGCTGGTGGACCGCAAAACAACTACGCAAAGAAATTAATAGCCCATTGCCAACTGCCAGAAAGAGAAATTAAAAATAAACATTTTTCAAACTCCAACCGAAGAATTTTACCCTCGCTCGGTTCATTTGAAAAAAGCGAGCTCCTCAATTCCACAAAAGATTTAATAAACTTTAACACAACATTGGGAGTTGATGAAAACCTATTTGACTATGAAGGAAAAGTTATGAAGTCTATGATAAAAAAGAAGTATATACCCCCTCTTAAAGAAAGGAACTCAATCAACTTTCACACAAAAAATAATCTGCAACTCTCTCCTCTTCCTACTCAAAATACAGATAAAATAAATAGAAAACTTAAAAGAATTGGACCAAATTTAAACGAAGTTATAGATGTTGCAAAATCAGCCCCATACGCAACCGATTTAAATGCAACAAAAGCTAAAAATCTTTTATCATACGCGCCTTTTGATAAAAAGGTTTGGCAGTAACGTTGTACTAATAAAGGCAAACATTCTTATAAAGAAAAAATAAGTTAAAAGTTGCAAATAAAATATCTATGATTTGAAAAAAAAAAAAAA
>evgR004357c0g1_i01_Hydra
CACTTTTTTGAAAATATACTAAAATGGATATTTATGAAGATCTTAAGCTTGAAGAAGCTGAAATTACAGAACTTGCTGACACTGCTAAGGATTGGGTAACTCTTCATGGAATGATCATGCGAAATAACAATGACAGAAAATTGCTTAACTATGCTCCGTTTATGTTGTTTCCTTCGCCATTTCCTGAATACCTTTATCAAGAAGCTTTTTCTGTACAAGCTGATCTACAAGAGTTGGTTTACAAAGCAAGTTGTGACCATGAATTTATATATGATGCTTTAAAAAGTGTCATTGTGCATGATGAATTTACAAGAAAGCAGTTTGAAATCTATGATCAAGTCAGAAAGGAAGGAATTAAGCAGAAATACATCTTCAATATAACTCGGTCTGATTATATGATAAATGAGTGCGAGAATCCAGATGAAGACGAGCGCAAATATAATATTAAACAGATTGAGATGAACATGATAGCTGCTTCATTTGGTGGTCTTGGCTCTTATGTTGAAAAGTTACACAGGTATATGTATGATGTAATGGGTGAGAATGCTCCGTTCAGAAAAGTTCAGGTTGCACCAAATTCAGCAATAAAGAATCTTGGATTAGGAATGGCAAAGCTTTGGAAGATTTACAACAAAGAAGATTCTATTGTGATTTTTGTTGTTCAAAATGGTGAACGAAATCGGTTCGATCAAAGGCTTTTAGAGTTCAATTTTCAAGAAAATGTGCAAGAGCTAGGAGCTGAGAAACACGTTCCTGTACTATTTCGATCTCTGGAGCAAATATACAAAAACGGAAAAATACTTGATGACAGGACTTGCTTTGTCGAAGGTCATGAAGTTGCATTGTTTTATTTTCGAGCTACATATACACCAAATGACTACACAAGTCCTGAGTGTTGGGAAGCTCGTCTAATGATTGAGAGATCAACAGCAGCTAAATGTCCATCAATGGCTGAAAATCTTATTGGAACAAAAAAAGTGCAGCAAGTTTTCGCTGCACCTGGTATGGTTGAAAGATTTGTGGACAAACCAGAAGTCGTTAAGAAAATCAGAAAAACCTTCGCTGGCTTATATTCTCTAGATGAGACCTTAGAAGGCGATGCTGCAGCAGAAATGGCTCTTGCTAAACCTTCGCGTTATGTTTTAAAACCTCAAAGAGAAGGAGGAGGGAATAATATGTATGATGCTGATATGGTTGACGAGTTAAAAAGAGTTACTGCTACTGAAAGAAGTCAATATATTCTTATGGAACGCATTCAACCTCCTTCTGTAAAAAACTATATGGTACACGTAAATTTTGATCGACCGCAGTTAACAGACACAGTAACTGAACTTGGCATCTTTGGAACGTTTATTGCAGTTGACGGCGTGATTGTACATAATGAACCAGCTGGCCATTTAATGCGAACAAAAAGCAAAGATCAAAAAGACGGAGGAGTTGCTGCTGGAGTTGCTGTTCTTGACACACCCTATTTAATTTAATTTATTTTTGTTTCAAATAAATATTTATTTTGTAGAATTAAGTAAAATTATTTATACATTTTTCATTATATTTTTATTTTTCCTTTTATTCATTATTTACCTGTTGCTGCTATAGTTATCTATAGTTGCTATCTTTACTTATTATTGATACGAATACTTATTGTTGCTATCGTTACCATATGTTGCTTATGTTTGTGTGCTTTTTTTTATTTTTTGCTTTGTTTTATACTTTTTTCTCATTCTGCATTTTTCATATCCACGTTGTTATTTTACGGTTTTATAGTTATACGTTTTTATAGAATACTTTGACTTATATTGTAAATTATGTTTGTAATATTTATTATCCTCTATAAATTATGTTCGTTTTTTTTTTAAAAAAAA
>evgR004360c0g1_i01_Hydra
ATATTGGTAGTATTTCTTCTATCATATAGCATACCCTAAGTTTACACATTTTCTTTGCATCTTCCAAATTTCTTTGGTTTATTTTGAGCAGCACATCCTCTACTAGGAGCAGCACTTTTGGTTGAAATGTCTCTGGAAAGTGTGCCAAAAGAGCTGCGTCATTTACGCTCATGTTTATTGTGCTCCATGGTAAAAACATTAGAGCAGTTTGAACGAGATGGTTGTGATAATTGTGAACGGTATCTTCATCTAAAAGGTGACCATGAAAACACGCTGTCTTGTACTAGCGCAAATTTTAATGGTATCATTTCCATGATGACACCTGAAGATAGTTGGGTAGCGAAATGGCAGAGAATAGATAAACTTAGACCTGGTTGCTATGCAACTTCAGTTTATGGAAAGCTACCTTCTGATATTATTAAAGATTTAAAATCAAGGGGAATCCCTTATAGGTCACGAGATACATCTAGTGTTTGAGATTTTTTTTATAATACATTTTGTTATAATTTAAGCAACACCATTACAAAACAATTGTTTACATTTGGAGTAAATAAATTTCAAATAATTTTTCTAAACACTTTGTACACTATCTGGTCAAACTTTCTGTTATTCTCAATAAATAGAGAAGTTGATGCATTTCTAATATATATTCAATGAAATATCATATTTATGTTTTTAACTTATGTCTTGTTATTATAATACTTAATTTAAATTTATCATTGTATTTTTTTGTTTAACAGAATAAACCATGATAAGATACTGAATAAAAACTTATCTATCTCTATG
>evgR004362c0g1_i01_Hydra
CAGCTACTGTACAAGTAGCATGTACAAACATGGCAAAGAAAGGGGTAAACATATTCAGTCTTATCTTTTACCAAGTTCTCCAAGTCTTATCTCTAAGTCTTATCTCTTACAAAATTTACTAGACTAACTTTCAATTTGTCAGACTAATTTGAGTTCAGCTGTCTTATCCTCTGATCATAGTGTTAATGGTTCTTTTGGTTTGTAAAGACTCAAATAGTCACATGCTTGACCTGGGCATTTACATTTGTAGGAAATTTGCAGCCATTTGTCAGGAAACTAGATTTGAATCCTTTGACTATCCTTTTATGTGTTTTCGTTTAGCAACACTTCACTCTATGACCTTTCTCTTTATTCTATATCGCTCTCCTTCTACTCATGAATGCACTCTTTTAGATGTTAGATCTGATCAAATTGGCCAAGACCTTTTCTCTTCCTTTATTCTTCAGCAAATATTTTTGTTATTGCTCATCAAGTATTGCTCATCAGTTAATGTTCATCAAACTGAATGGCTTGGCTCTAATGTCAGTGACTGCAGGCGTTAAGGTTCACAACCTTTGCTTTTCTTAATTTCTAATACAATTAGTCAACTTACCAACTTTTTTTCTAGACAATCCGACTCGTTCACCTTTTTTTTCTACACTTTTGTCTTGTTTTTTATCCTAGTCAGTGCTCATTTTCTCAACATTTACCTTGGGGTGCTTCTGTTTAATCTTTATAAAACTCTAATCTCATTCTTCTTCATCGTCAGAATCCCTCTATAATCGTAAATCTTAGAACTACCTTAAGTCTGACTGGGACTCTTTCCATGATTTTCTTCCTGATGGCCCTTAGGTAAAAATATTTTGTTTTCTGCTAAAAAATGTGCTTCTTATGTAAGTTCTTGGATTCTGACTGGCATGGAATCTTTCATTCCTTCTTGACGATTTGAAGTCCTCTGTGTGGTTTTCTTCTCATTGTACTGGTGCAATTCTAAGTTGTAGCCATTGCTTCCATATCTATCAGTAAAACAATTCTTCAGAAAACAAACGTCTGTTTACTATTGCTAGAAACCATTGTAAAAAG
>evgR004363c0g1_i01_Hydra
TTAAATCAAAGTTTCCGAGATTGACATCAATAATTGATTGCTTTGAGATTTTTGTTGAATCTCCATGCTCTTTGATGGCAAGAGCACAGTTATATAGCCAATACAAAAAACACTGTACTATTAAAGTTTTTATTTCCTGCACTCCGCATGGTTCTGTTTCTTTTGTATCTAAATGCTGGGGAGGAAGAGCCAGTGATAACCAAATTGTTAGAGAATCGCAATTTCACTCATTGAAGTATCACATGCCTGGTGATCAAATATTAGCTGATCGGGGCTTTACTCTAAAGGATGACTTTGCTCTTGGAAGCAGTACTCAACTAATTACTCCAGCTTATACAAGAGGAAAATCACAGTTATCAGCCAAGGAAGTTGAAGATTCTCGAAAAATATCCTCAGTTAGGATACATATAGAGAGAGTTATCGGTCTTATGAAGAACAGATATACCATTTAAAAAGGAATAATACCCTTACGAATGATCAAAAGTATTAAAGATGAAGCAACTTCATCCGATTTAGCCAATTTTGACAAGATTATTACTGTATGTGCAGCATTAACAAATTTAGGCGAAAGTATTGTTTCTAAACCACATCCAAATTTGGTTGATGACACTATATAATAATTTTTTTTAATTTTGTGTTTTATTAGAAACAAACCATTAAGCAAACTGTATTGTCAG
>evgR004367c0g2_i01_Hydra
[truncated: 34,146,875 more chars]
