# Supplementary material for: Wnt signaling restores evolutionary loss of robust foot regeneration rates in Hydra
Source: Nat Commun. 2025 Dec 10;16:11447. doi: 10.1038/s41467-025-66299-2 (PMC12748876; doi:10.1038/s41467-025-66299-2)
Supplement: Supplementary file 4 — Supplementary Data 1-8 [file 41467_2025_66299_MOESM4_ESM.zip › Supplementary_Data_Files/Supplementary_data_6.csv]

	ID	cluster.mSP	H_vulgaris105	Full_name	Gene_name	H_sapiens	P_Name	G_Name	GO_BP	Description	G_Names
1	R000185c0g1_i01	1	g9480	NA	NA	NA	NA	NA	NA	NA	NA
21	R007731c0g1_i01	1	g24313	Extracellular calcium-sensing receptor	CaSR	NA	Metabotropic glutamate receptor 3 (mGluR3)	Grm3 Gprc1c Mglur3	G protein-coupled glutamate receptor signaling pathway [GO:0007216]; modulation of chemical synaptic transmission [GO:0050804]; regulation of sensory perception of pain [GO:0051930]; regulation of synaptic transmission, glutamatergic [GO:0051966]; sensory perception of pain [GO:0019233]; synaptic transmission, glutamatergic [GO:0035249]	G-protein coupled receptor for glutamate. Ligand binding causes a conformation change that triggers signaling via guanine nucleotide-binding proteins (G proteins) and modulates the activity of down-stream effectors. Signaling inhibits adenylate cyclase activity.	Grm3
24	R007988c0g1_i01	1	g7774	Manganese-transporting ATPase 13A1	NA	ATP13A1	Manganese-transporting ATPase 13A1 (EC 3.6.3.-)	ATP13A1 ATP13A KIAA1825 CGI-152	cellular calcium ion homeostasis [GO:0006874]; ion transmembrane transport [GO:0034220]	Mediates manganese transport into the endoplasmic reticulum. The ATPase activity is required for cellular manganese homeostasis.	ATP13A1
44	R014382c0g1_i01	1	g26889	Acyl-coenzyme A oxidase 3, peroxisomal	AOX	NA	Acyl-coenzyme A oxidase 3, peroxisomal (AOX 3) (Acyl-CoA oxidase 3) (EC 1.3.3.6) (Medium-chain acyl-CoA oxidase) (AtCX3)	ACX3 At1g06290 F9P14.15 F9P14_11 T2D23.1	fatty acid beta-oxidation [GO:0006635]; fatty acid beta-oxidation using acyl-CoA oxidase [GO:0033540]; lipid homeostasis [GO:0055088]; medium-chain fatty acid metabolic process [GO:0051791]	Catalyzes the desaturation of medium-chain acyl-CoAs to 2-trans-enoyl-CoAs. Active on C8:0- to C14:0-CoA with a maximal activity on C12:0-CoA.	ACX3
70	R016766c0g1_i01	1	g2047	Epithelial membrane protein 1	EMP-1	NA	NA	EMP-1	NA	NA	EMP-1
75	R017330c0g1_i02	1	g8512	NA	NA	NA	NA	NA	NA	NA	NA
88	R018394c0g1_i01	1	g26989	NA	NA	NA	NA	NA	NA	NA	NA
105	R020299c0g1_i01	1	g19341	NA	NA	NA	NA	NA	NA	NA	NA
110	R020555c0g1_i01	1	g8394	F-box only protein 8	NA	FBXO8	F-box only protein 8	Fbxo8 Fbx8	regulation of ARF protein signal transduction [GO:0032012]; ubiquitin-dependent protein catabolic process [GO:0006511]	May promote guanine-nucleotide exchange on an ARF. Promotes the activation of ARF through replacement of GDP with GTP (Potential).	Fbxo8
120	R021944c0g1_i01	1	g2574	2,5-diketo-D-gluconic acid reductase A	2,5-DKG	NA	2,5-diketo-D-gluconic acid reductase A (2,5-DKG reductase A) (2,5-DKGR A) (25DKGR-A) (EC 1.1.1.346) (AKR5C)	dkgA Z4365 ECs3896	L-ascorbic acid biosynthetic process [GO:0019853]	Catalyzes the reduction of 2,5-diketo-D-gluconic acid (25DKG) to 2-keto-L-gulonic acid (2KLG).	dkgA
123	R022056c0g1_i02	1	NA	Nuclear transcription factor Y subunit beta	NA	NA	NA	NA	NA	NA	NA
130	R022306c0g1_i01	1	g28236	NA	NA	NA	NA	NA	NA	NA	NA
132	R022403c0g1_i01	1	g1025	NA	NA	CARD9	NA	CARD9	NA	NA	CARD9
138	R022562c0g2_i01	1	g8915	NA	NA	NA	NA	NA	NA	NA	NA
171	R023446c0g1_i01	1	g12399	Gamma-tubulin complex component 2	GCP-2	TUBGCP2	Gamma-tubulin complex component 2 (GCP-2)	Tubgcp2 Gcp2	cytoplasmic microtubule organization [GO:0031122]; meiotic cell cycle [GO:0051321]; microtubule nucleation by interphase microtubule organizing center [GO:0051415]; mitotic cell cycle [GO:0000278]; spindle assembly [GO:0051225]	Gamma-tubulin complex is necessary for microtubule nucleation at the centrosome.	Tubgcp2
181	R023583c0g1_i01	1	g20084	CCR4-NOT transcription complex subunit 10	NA	CNOT10	CCR4-NOT transcription complex subunit 10	CNOT10	mRNA catabolic process [GO:0006402]; negative regulation of translation [GO:0017148]	NA	CNOT10
188	R023793c0g1_i01	1	g20900	Latrophilin-like protein 1	NA	NA	Latrophilin-like protein 1	lat-1 B0457.1	adenylate cyclase-activating G protein-coupled receptor signaling pathway [GO:0007189]; anterior/posterior pattern specification [GO:0009952]; cell surface receptor signaling pathway [GO:0007166]; embryo development ending in birth or egg hatching [GO:0009792]; self proteolysis [GO:0097264]; sexual reproduction [GO:0019953]	Has a role in the establishment of anterior-posterior polarity in tissues during embryogenesis. Required for the alignment of the mitotic spindles and division planes. May have a role in cell death events. Required for normal defection and oocyte fertilization. Involved in sperm function. Operates in pharyngeal pumping during feeding.	lat-1
209	R024677c0g1_i03	1	g12862	TBC1 domain family member 25	NA	TBC1D25	TBC1 domain family member 25	TBC1D25 OATL1	activation of GTPase activity [GO:0090630]; autophagy [GO:0006914]; intracellular protein transport [GO:0006886]; regulation of autophagosome maturation [GO:1901096]	Acts as a GTPase-activating protein specific for RAB33B. Involved in the regulation of autophagosome maturation, the process in which autophagosomes fuse with endosomes and lysosomes.	TBC1D25
214	R024808c0g2_i01	1	g27335	G2/mitotic-specific cyclin-B3	NA	CCNB3	G2/mitotic-specific cyclin-B3	CycB3 CG5814	mitotic cell cycle [GO:0000278]; mitotic cell cycle phase transition [GO:0044772]; mitotic cytokinesis [GO:0000281]; protein phosphorylation [GO:0006468]; regulation of G2/M transition of mitotic cell cycle [GO:0010389]; regulation of chromatin binding [GO:0035561]; regulation of cyclin-dependent protein serine/threonine kinase activity [GO:0000079]; syncytial blastoderm mitotic cell cycle [GO:00…	Cyclins are positive regulatory subunits of the cyclin-dependent kinases (CDKs), and thereby play an essential role in the control of the cell cycle, notably via their destruction during cell division. Probably functions redundantly with other cyclins in regulation of cell cycle. Its presence may be required to delay a deadline for completing cytokinesis that is ordinary imposed by nuclear envelo…	CycB3
220	R025131c0g2_i01	1	g4767	Elongation of very long chain fatty acids protein	NA	NA	Elongation of very long chain fatty acids protein 4 (EC 2.3.1.199) (3-keto acyl-CoA synthase ELOVL4) (ELOVL fatty acid elongase 4) (ELOVL FA elongase 4) (Very long chain 3-ketoacyl-CoA synthase 4) (Very long chain 3-oxoacyl-CoA synthase 4)	ELOVL4	fatty acid elongation, monounsaturated fatty acid [GO:0034625]; fatty acid elongation, polyunsaturated fatty acid [GO:0034626]; fatty acid elongation, saturated fatty acid [GO:0019367]; long-chain fatty-acyl-CoA biosynthetic process [GO:0035338]; sphingolipid biosynthetic process [GO:0030148]; unsaturated fatty acid biosynthetic process [GO:0006636]; very long-chain fatty acid biosynthetic proces…	Catalyzes the first and rate-limiting reaction of the four reactions that constitute the long-chain fatty acids elongation cycle. This endoplasmic reticulum-bound enzymatic process allows the addition of 2 carbons to the chain of long- and very long-chain fatty acids (VLCFAs) per cycle. Condensing enzyme that catalyzes the synthesis of very long chain saturated (VLC-SFA) and polyunsaturated (PUFA…	ELOVL4
221	R025139c0g1_i01	1	g235	Monoacylglycerol lipase abhd6-A	NA	ABHD6	Monoacylglycerol lipase abhd6-A (EC 3.1.1.23) (Abhydrolase domain-containing protein 6-A)	abhd6-a	acylglycerol catabolic process [GO:0046464]; lysobisphosphatidic acid metabolic process [GO:2001311]; monoacylglycerol catabolic process [GO:0052651]	Lipase that preferentially hydrolysis medium-chain saturated monoacylglycerols including 2-arachidonoylglycerol (By similarity). Through 2-arachidonoylglycerol degradation may regulate endocannabinoid signaling pathways. Also has a lysophosphatidyl lipase activity with a preference for lysophosphatidylglycerol among other lysophospholipids (By similarity). Also able to degrade bis(monoacylglycero…	abhd6-a
231	R025623c0g1_i01	1	g1656	Nucleoredoxin-like protein 2	NA	NXNL2	Nucleoredoxin-like protein 2 (Rod-derived cone viability factor 2) (RdCVF2)	Nxnl2	photoreceptor cell mainteNAce [GO:0045494]; sensory perception of smell [GO:0007608]; visual perception [GO:0007601]	May be involved in the mainteNAce of both the function and the viability of sensory neurons, including photoreceptors and olfactory neurons. In the retina, isoform 1 may be required for rod function and isoform 2 for cone viability and function.	Nxnl2
242	R025986c0g2_i01	1	g31723	Translocon-associated protein subunit alpha	TRAP-alpha	SSR1	Translocon-associated protein subunit alpha (TRAP-alpha) (Signal sequence receptor subunit alpha) (SSR-alpha)	SSR1 TRAPA PSEC0262	IRE1-mediated unfolded protein response [GO:0036498]; cotranslational protein targeting to membrane [GO:0006613]; positive regulation of cell population proliferation [GO:0008284]	TRAP proteins are part of a complex whose function is to bind calcium to the ER membrane and thereby regulate the retention of ER resident proteins. May be involved in the recycling of the translocation apparatus after completion of the translocation process or may function as a membrane-bound chaperone facilitating folding of translocated proteins.	SSR1
255	R026146c0g1_i03	1	g26883	Multiple C2 and transmembrane domain-containing	NA	NA	NA	NA	NA	NA	NA
265	R026363c0g2_i01	1	g12280	ER membrane protein complex subunit 2	NA	EMC2	ER membrane protein complex subunit 2 (Tetratricopeptide repeat protein 35) (TPR repeat protein 35)	emc2 ttc35 zgc:86891	protein folding in endoplasmic reticulum [GO:0034975]	NA	emc2
269	R026507c0g1_i01	1	g21055	Protein disulfide-isomerase A4	NA	PDIA4	Protein disulfide-isomerase A4 (EC 5.3.4.1)	PDIA4	cell redox homeostasis [GO:0045454]; protein folding [GO:0006457]; response to endoplasmic reticulum stress [GO:0034976]	NA	PDIA4
277	R026628c0g1_i03	1	g16035	UPF0518 protein v1g243165	NA	FAM160A1	UPF0518 protein v1g243165	v1g243165	NA	NA	v1g243165
299	R027004c0g1_i01	1	g1518	AT-rich interactive domain-containing protein 1B	NA	ARID1A	Trithorax group protein osa (Protein eyelid)	osa eld CG7467	Wnt signaling pathway [GO:0016055]; chromatin remodeling [GO:0006338]; imaginal disc-derived leg morphogenesis [GO:0007480]; imaginal disc-derived wing margin morphogenesis [GO:0008587]; imaginal disc-derived wing morphogenesis [GO:0007476]; imaginal disc-derived wing vein morphogenesis [GO:0008586]; negative regulation of neuroblast proliferation [GO:0007406]; neuroblast fate commitment [GO:0014…	Trithorax group (trxG) protein required for embryonic segmentation, development of the notum and wing margin, and photoreceptor differentiation. Required for the activation of genes such as Antp, Ubx and Eve. Binds to DNA without specific affinity, suggesting that it is recruited to promoters by promoter-specific proteins. Essential component of the Brahma complex, a multiprotein complex which is…	osa
307	R027184c0g1_i02	1	g33802	Polymerase delta-interacting protein 2	NA	POLDIP2	Polymerase delta-interacting protein 2 (38 kDa DNA polymerase delta interaction protein) (p38)	POLDIP2 PDIP38 POLD4 HSPC017	mitochondrion morphogenesis [GO:0070584]; negative regulation of macroautophagy [GO:0016242]; positive regulation of mitotic cell cycle [GO:0045931]	NA	POLDIP2
311	R027236c0g1_i01	1	g26462	NA	NA	NA	Synapse differentiation-inducing gene protein 1 (SynDIG1) (Dispanin subfamily C member 2) (DSPC2) (Transmembrane protein 90B)	SYNDIG1 TMEM90B QccE-21894	intracellular protein transport [GO:0006886]; positive regulation of synapse assembly [GO:0051965]; synaptic vesicle clustering [GO:0097091]	May regulate AMPA receptor content at nascent synapses, and have a role in postsynaptic development and maturation.	SYNDIG1
327	R027822c0g1_i01	1	g457	NA	NA	NA	NA	NA	NA	NA	NA
340	R028225c0g1_i01	1	g7197	Protein unc-45 homolog A	Unc-45A	UNC45B	Protein unc-45 homolog A (Unc-45A) (Smooth muscle cell-associated protein 1) (SMAP-1)	Unc45a Smap1	cell differentiation [GO:0030154]; chaperone-mediated protein folding [GO:0061077]; muscle organ development [GO:0007517]	May act as co-chaperone for HSP90 (Potential). Prevents the stimulation of HSP90AB1 ATPase activity by AHSA1. Positive factor in promoting PGR function in the cell (By similarity). May be necessary for proper folding of myosin (Potential). Necessary for normal cell proliferation. Necessary for normal myotube formation and myosin accumulation during muscle cell development. May play a role in eryt…	Unc45a
341	R028270c0g1_i01	1	g31925	Fumarylacetoacetase	FAA	FAH	Fumarylacetoacetase (FAA) (EC 3.7.1.2) (Beta-diketonase) (Fumarylacetoacetate hydrolase)	FAH	L-phenylalanine catabolic process [GO:0006559]; homogentisate catabolic process [GO:1902000]; tyrosine catabolic process [GO:0006572]	NA	FAH
357	R028484c0g1_i01	1	g6380	Vacuolar protein sorting-associated protein 26B	NA	VPS26B	Vacuolar protein sorting-associated protein 26B (Vesicle protein sorting 26B)	vps26b zgc:56297	intracellular protein transport [GO:0006886]; retrograde transport, endosome to Golgi [GO:0042147]	Acts as component of the retromer cargo-selective complex (CSC). The CSC is believed to be the core functional component of retromer or respective retromer complex variants acting to prevent missorting of selected transmembrane cargo proteins into the lysosomal degradation pathway. Retromer mediates retrograde transport of cargo proteins from endosomes to the trans-Golgi network (TGN) (By similar…	vps26b
377	R028744c0g1_i01	1	g13759	Translocon-associated protein subunit gamma	TRAP-gamma	SSR3	Translocon-associated protein subunit gamma (TRAP-gamma) (Signal sequence receptor subunit gamma) (SSR-gamma)	SSR3 TRAPG	SRP-dependent cotranslational protein targeting to membrane [GO:0006614]	TRAP proteins are part of a complex whose function is to bind calcium to the ER membrane and thereby regulate the retention of ER resident proteins.	SSR3
391	R029050c0g3_i02	1	g19819	15-hydroxyprostaglandin dehydrogenase	NA	HPGD	15-hydroxyprostaglandin dehydrogenase [NAD(+)] (15-PGDH) (EC 1.1.1.141) (Prostaglandin dehydrogenase 1)	HPGD PGDH1	ductus arteriosus closure [GO:0097070]; female pregNAcy [GO:0007565]; negative regulation of cell cycle [GO:0045786]; ovulation [GO:0030728]; parturition [GO:0007567]; prostaglandin metabolic process [GO:0006693]; thrombin-activated receptor signaling pathway [GO:0070493]; transforming growth factor beta receptor signaling pathway [GO:0007179]	Prostaglandin inactivation. Contributes to the regulation of events that are under the control of prostaglandin levels. Catalyzes the NAD-dependent dehydrogenation of lipoxin A4 to form 15-oxo-lipoxin A4 (By similarity).	HPGD
407	R029281c0g1_i01	1	g32891	EH domain-containing protein 1	NA	NA	EH domain-containing protein 1	Ehd1	cellular response to nerve growth factor stimulus [GO:1990090]; cholesterol homeostasis [GO:0042632]; cilium assembly [GO:0060271]; endocytic recycling [GO:0032456]; endocytosis [GO:0006897]; intracellular protein transport [GO:0006886]; low-density lipoprotein particle clearance [GO:0034383]; neuron projection development [GO:0031175]; positive regulation of cholesterol storage [GO:0010886]; pos…	ATP- and membrane-binding protein that controls membrane reorganization/tubulation upon ATP hydrolysis. In vitro causes vesiculation of endocytic membranes (By similarity). Acts in early endocytic membrane fusion and membrane trafficking of recycling endosomes (By similarity). Recruited to endosomal membranes upon nerve growth factor stimulation, indirectly regulates neurite outgrowth (PubMed:235…	Ehd1
428	R029558c0g1_i01	1	g26601	Coatomer subunit gamma-1	NA	COPG1	Coatomer subunit gamma-2 (Gamma-2-coat protein) (Gamma-2-COP)	copg2 si:ch211-285d14.8	endoplasmic reticulum to Golgi vesicle-mediated transport [GO:0006888]; intra-Golgi vesicle-mediated transport [GO:0006891]; intracellular protein transport [GO:0006886]; organelle transport along microtubule [GO:0072384]; protein secretion [GO:0009306]	The coatomer is a cytosolic protein complex that binds to dilysine motifs and reversibly associates with Golgi non-clathrin-coated vesicles, which further mediate biosynthetic protein transport from the ER, via the Golgi up to the trans Golgi network. Coatomer complex is required for budding from Golgi membranes, and is essential for the retrograde Golgi-to-ER transport of dilysine-tagged protein…	copg2
436	R029688c0g1_i01	1	NA	GPI transamidase component PIG-S	NA	PIGS	NA	PIGS	NA	NA	PIGS
452	R029930c0g1_i01	1	g30599	Dual specificity mitogen-activated protein kinase	NA	MAP2K4	Dual specificity mitogen-activated protein kinase kinase 2 (MAP kinase kinase 2) (MAPKK 2) (EC 2.7.12.2) (MAPK-ERK kinase 2) (Fragment)	map2k2 mek2	NA	Catalyzes the concomitant phosphorylation of a threonine and a tyrosine residue in a Thr-Glu-Tyr sequence located in MAP kinases.	map2k2
480	R030224c0g1_i01	1	g6018	eIF-2-alpha kinase activator GCN1	NA	NA	NA	NA	NA	NA	NA
486	R030335c0g1_i02	1	g22184	Dual serine/threonine and tyrosine protein kinase	NA	DSTYK	Dual serine/threonine and tyrosine protein kinase (EC 2.7.12.1) (Dusty protein kinase) (Dusty PK) (Receptor-interacting serine/threonine-protein kinase 5)	DSTYK RIPK5	NA	May act as a positive regulator of ERK phosphorylation downstream of fibroblast growth factor-receptor activation. May induce both caspase-dependent apoptosis and caspase-independent cell death.	DSTYK
503	R030491c0g1_i02	1	NA	NA	NA	NA	NA	NA	NA	NA	NA
514	R030669c0g1_i01	1	g27341	Serine/threonine-protein kinase 25	NA	STK25	Serine/threonine-protein kinase 25 (EC 2.7.11.1) (Ste20-like kinase) (Sterile 20/oxidant stress-response kinase 1) (SOK-1) (Ste20/oxidant stress response kinase 1)	Stk25 Sok1	Golgi localization [GO:0051645]; Golgi reassembly [GO:0090168]; activation of protein kinase activity [GO:0032147]; establishment of Golgi localization [GO:0051683]; establishment or mainteNAce of cell polarity [GO:0007163]; intrinsic apoptotic signaling pathway in response to hydrogen peroxide [GO:0036481]; positive regulation of axonogenesis [GO:0050772]; positive regulation of stress-activated…	Oxidant stress-activated serine/threonine kinase that may play a role in the response to environmental stress. Targets to the Golgi apparatus where it appears to regulate protein transport events, cell adhesion, and polarity complexes important for cell migration (By similarity).	Stk25
528	R030876c0g1_i02	1	g32540	Signal recognition particle subunit SRP68	SRP68	SRP68	Signal recognition particle subunit SRP68 (SRP68) (Signal recognition particle 68 kDa protein)	Srp68	SRP-dependent cotranslational protein targeting to membrane [GO:0006614]; response to drug [GO:0042493]	Signal-recognition-particle assembly has a crucial role in targeting secretory proteins to the rough endoplasmic reticulum membrane. SRP68 binds the 7S RNA, SRP72 binds to this complex subsequently. This ribonucleoprotein complex might interact directly with the docking protein in the ER membrane and possibly participate in the elongation arrest function (By similarity).	Srp68
536	R030938c0g2_i01	1	g14067	TBC1 domain family member 9	NA	TBC1D8B	TBC1 domain family member 9	Tbc1d9 Kiaa0882	activation of GTPase activity [GO:0090630]; intracellular protein transport [GO:0006886]	May act as a GTPase-activating protein for Rab family protein(s).	Tbc1d9
539	R030966c0g1_i04	1	g24293	Peptidyl-prolyl cis-trans isomerase FKBP9	PPIase	FKBP11	Peptidyl-prolyl cis-trans isomerase FKBP9 (PPIase FKBP9) (EC 5.2.1.8) (FK506-binding protein 9) (FKBP-9) (Rotamase)	Fkbp9	protein folding [GO:0006457]	PPIases accelerate the folding of proteins during protein synthesis.	Fkbp9
546	R031031c0g1_i03	1	g26127	Protein canopy homolog 2	NA	CNPY1	Protein canopy homolog 2 (MIR-interacting saposin-like protein) (Putative secreted protein ZSIG9) (Transmembrane protein 4)	Cnpy2 Msap Tmem4 Zsig9	negative regulation of gene expression [GO:0010629]; positive regulation of low-density lipoprotein particle receptor biosynthetic process [GO:0045716]; regulation of low-density lipoprotein particle clearance [GO:0010988]	Positive regulator of neurite outgrowth by stabilizing myosin regulatory light chain (MRLC). It prevents MIR-mediated MRLC ubiquitination and its subsequent proteasomal degradation (By similarity).	Cnpy2
554	R031129c0g1_i02	1	g25167	Na(+)/H(+) exchange regulatory cofactor NHE-RF1	NA	NA	Na(+)/H(+) exchange regulatory cofactor NHE-RF1 (NHERF-1) (Ezrin-radixin-moesin-binding phosphoprotein 50) (EBP50) (Regulatory cofactor of Na(+)/H(+) exchanger) (Sodium-hydrogen exchanger regulatory factor 1) (Solute carrier family 9 isoform A3 regulatory factor 1)	Slc9a3r1 Nherf Nherf1	Wnt signaling pathway [GO:0016055]; actin cytoskeleton organization [GO:0030036]; adenylate cyclase-activating dopamine receptor signaling pathway [GO:0007191]; auditory receptor cell stereocilium organization [GO:0060088]; bile acid secretion [GO:0032782]; cellular phosphate ion homeostasis [GO:0030643]; establishment of Golgi localization [GO:0051683]; establishment of epithelial cell apical/ba…	Scaffold protein that connects plasma membrane proteins with members of the ezrin/moesin/radixin family and thereby helps to link them to the actin cytoskeleton and to regulate their surface expression. Necessary for recycling of internalized ADRB2. Was first known to play a role in the regulation of the activity and subcellular location of SLC9A3. Necessary for cAMP-mediated phosphorylation and …	Slc9a3r1
555	R031133c1g1_i01	1	NA	NA	NA	NA	NA	NA	NA	NA	NA
575	R031369c0g1_i01	1	g29800	Rap1 GTPase-GDP dissociation stimulator 1-B	Rap1gds1-B	RAP1GDS1	Rap1 GTPase-GDP dissociation stimulator 1-B (Rap1gds1-B protein) (RalB-binding protein B) (XsmgGDS-B) (smgGDS-B)	rap1gds1-b	positive regulation of GTPase activity [GO:0043547]; small GTPase mediated signal transduction [GO:0007264]	Stimulates GDP/GTP exchange reaction of a group of small GTP-binding proteins (G proteins) by stimulating the dissociation of GDP from and the subsequent binding of GTP to each small G protein.	rap1gds1-b
576	R031372c0g1_i01	1	g25226	Beta-1,3-galactosyltransferase 6	Beta-1,3-GalTase	B3GALT6	Beta-1,3-galactosyltransferase 6 (Beta-1,3-GalTase 6) (Beta3Gal-T6) (Beta3GalT6) (EC 2.4.1.134) (GAG GalTII) (Galactosyltransferase II) (Galactosylxylosylprotein 3-beta-galactosyltransferase) (UDP-Gal:betaGal beta 1,3-galactosyltransferase polypeptide 6)	B3galt6	chondroitin sulfate biosynthetic process [GO:0030206]; glycosaminoglycan biosynthetic process [GO:0006024]; heparan sulfate proteoglycan biosynthetic process [GO:0015012]; protein glycosylation [GO:0006486]	Beta-1,3-galactosyltransferase that transfers galactose from UDP-galactose to substrates with a terminal beta-linked galactose residue. Has a preference for galactose-beta-1,4-xylose that is found in the linker region of glycosaminoglycans, such as heparan sulfate and chondroitin sulfate. Has no activity towards substrates with terminal glucosamine or galactosamine residues (By similarity).	B3galt6
578	R031391c1g1_i01	1	g834	Electron transfer flavoprotein-ubiquinone oxidoreductase,	NA	ETFDH	Electron transfer flavoprotein-ubiquinone oxidoreductase, mitochondrial (ETF-QO) (ETF-ubiquinone oxidoreductase) (EC 1.5.5.1) (Electron-transferring-flavoprotein dehydrogenase) (ETF dehydrogenase)	Etfdh	electron transport chain [GO:0022900]; fatty acid beta-oxidation using acyl-CoA dehydrogenase [GO:0033539]; respiratory electron transport chain [GO:0022904]; response to oxidative stress [GO:0006979]	Accepts electrons from ETF and reduces ubiquinone.	Etfdh
595	R031543c0g1_i01	1	g18523	UDP-glucose 6-dehydrogenase	UDP-Glc dehydrogenase	UGDH	UDP-glucose 6-dehydrogenase (UDP-Glc dehydrogenase) (UDP-GlcDH) (UDPGDH) (EC 1.1.1.22)	Ugdh	UDP-glucuronate biosynthetic process [GO:0006065]; carbohydrate metabolic process [GO:0005975]; chondroitin sulfate biosynthetic process [GO:0030206]; gastrulation with mouth forming second [GO:0001702]; glycosaminoglycan biosynthetic process [GO:0006024]; heparan sulfate proteoglycan biosynthetic process [GO:0015012]; protein hexamerization [GO:0034214]	Catalyzes the formation of UDP-alpha-D-glucuronate, a constituent of complex glycosaminoglycans (By similarity). Required for the biosynthesis of chondroitin sulfate and heparan sulfate. Required for embryonic development via its role in the biosynthesis of glycosaminoglycans (By similarity).	Ugdh
599	R031573c2g2_i02	1	NA	Hydroxylysine kinase	5-hydroxy-L-lysine	HYKK	NA	HYKK	NA	NA	HYKK
610	R031692c0g2_i01	1	g8554	Aspartyl aminopeptidase	NA	DNPEP	Aspartyl aminopeptidase (EC 3.4.11.21)	DNPEP ASPEP DAP	peptide metabolic process [GO:0006518]	Aminopeptidase with specificity towards an acidic amino acid at the N-terminus. Likely to play an important role in intracellular protein and peptide metabolism.	DNPEP
620	R031797c0g1_i07	1	g6354	UDP-N-acetylhexosamine pyrophosphorylase	NA	UAP1	UDP-N-acetylhexosamine pyrophosphorylase [Includes: UDP-N-acetylgalactosamine pyrophosphorylase (EC 2.7.7.83); UDP-N-acetylglucosamine pyrophosphorylase (EC 2.7.7.23)]	Uap1	UDP-N-acetylglucosamine biosynthetic process [GO:0006048]; UDP-N-acetylglucosamine metabolic process [GO:0006047]	Converts UTP and GlcNAc-1-P into UDP-GlcNAc, and UTP and GalNAc-1-P into UDP-GalNAc. Isoform AGX1 has 2 to 3 times higher activity towards GalNAc-1-P, while isoform AGX2 has 8 times more activity towards GlcNAc-1-P (By similarity).	Uap1
622	R031829c0g1_i04	1	g1715	Elongation of very long chain fatty acids protein	NA	NA	Elongation of very long chain fatty acids protein 4 (EC 2.3.1.199) (3-keto acyl-CoA synthase ELOVL4) (ELOVL fatty acid elongase 4) (ELOVL FA elongase 4) (Very long chain 3-ketoacyl-CoA synthase 4) (Very long chain 3-oxoacyl-CoA synthase 4)	ELOVL4	fatty acid biosynthetic process [GO:0006633]; fatty acid elongation, monounsaturated fatty acid [GO:0034625]; fatty acid elongation, polyunsaturated fatty acid [GO:0034626]; fatty acid elongation, saturated fatty acid [GO:0019367]; long-chain fatty-acyl-CoA biosynthetic process [GO:0035338]; sphingolipid biosynthetic process [GO:0030148]; unsaturated fatty acid biosynthetic process [GO:0006636]; …	Catalyzes the first and rate-limiting reaction of the four reactions that constitute the long-chain fatty acids elongation cycle. This endoplasmic reticulum-bound enzymatic process allows the addition of 2 carbons to the chain of long- and very long-chain fatty acids (VLCFAs) per cycle. Condensing enzyme that catalyzes the synthesis of very long chain saturated (VLC-SFA) and polyunsaturated (PUFA…	ELOVL4
623	R031836c0g1_i01	1	g31377	Serine/threonine-protein kinase PLK4	NA	PLK4	Serine/threonine-protein kinase PLK4 (EC 2.7.11.21) (Polo-like kinase 4) (PLK-4) (Serine/threonine-protein kinase SAK)	SAK AAEL009360	centriole replication [GO:0007099]	Serine/threonine-protein kinase that plays a central role in centriole duplication. Able to trigger procentriole formation on the surface of the mother centriole cylinder, leading to the recruitment of centriole biogenesis proteins. When overexpressed, it is able to induce centrosome amplification through the simultaneous generation of multiple procentrioles adjoining each parental centriole duri…	SAK
624	R031850c1g1_i01	1	g2920	TBC domain-containing protein kinase-like protein	NA	TBCK	TBC domain-containing protein kinase-like protein	TBCK RCJMB04_32m11	activation of GTPase activity [GO:0090630]; intracellular protein transport [GO:0006886]	Involved in the modulation of mTOR signaling and expression of mTOR complex components. Involved in the regulation of cell proliferation and growth. Involved in the control of actin-cytoskeleton organization.	TBCK
634	R032034c0g1_i01	1	g6991	Long-chain fatty acid transport protein 4	FATP-4	SLC27A1	Long-chain fatty acid transport protein 4 (FATP-4) (Fatty acid transport protein 4) (EC 6.2.1.-) (Solute carrier family 27 member 4)	SLC27A4 FATP4	fatty acid transport [GO:0015908]	Involved in translocation of long-chain fatty acids (LFCA) across the plasma membrane. Appears to be the principal fatty acid transporter in small intestinal enterocytes. Plays a role in the formation of the epidermal barrier. Required for fat absorption in early embryogenesis. Has acyl-CoA ligase activity for long-chain and very-long-chain fatty acids (VLCFAs). Indirectly inhibits RPE65 via subs…	SLC27A4
640	R032176c1g2_i04	1	g20989	Glutathione S-transferase 1	NA	NA	S-crystallin 4 (OL4)	NA	NA	S-crystallins are structural components of squids and octopi eye lens. Contains relatively little if any GST activity.	OL4
652	R032332c0g2_i03	1	g30439	NA	NA	NA	NA	NA	NA	NA	NA
677	R032539c0g1_i01	1	g15097	Coiled-coil-helix-coiled-coil-helix domain-containing	NA	CHCHD2	Coiled-coil-helix-coiled-coil-helix domain-containing protein 2 (Aging-associated gene 10 protein) (HCV NS2 trans-regulated protein) (NS2TP)	CHCHD2 C7orf17 AAG10	mitochondrion organization [GO:0007005]; positive regulation of transcription by RNA polymerase II [GO:0045944]; regulation of cellular response to hypoxia [GO:1900037]	Transcription factor. Binds to the oxygen responsive element of COX4I2 and activates its transcription under hypoxia conditions (4% oxygen), as well as normoxia conditions (20% oxygen) (PubMed:23303788).	CHCHD2
713	R033012c0g1_i01	1	g11058	Sphingolipid C9-methyltransferase	C-9-MT	NA	Sphingolipid C9-methyltransferase (C-9-MT) (EC 2.1.1.317)	PAS_chr4_0465	lipid biosynthetic process [GO:0008610]; sphingolipid metabolic process [GO:0006665]	Catalyzes methylation of the sphingoid base component of glucosylceramides (GluCers) at the C9-position. Sphingolipid C9-methylation requires 4,8-desaturated ceramides as substrates. Glucosylceramides play important roles in growth, differentiation and pathogenicity. The methyl group at the C9-position distinguishes fungal glucosylceramides from those of plants and animals, and may thus play a ro…	PAS_chr4_0465
722	R033071c1g1_i02	1	g15797	Probable cation-transporting ATPase 13A3	NA	NA	Probable cation-transporting ATPase 13A3 (EC 3.6.3.-) (ATPase family homolog up-regulated in senescence cells 1)	ATP13A3 AFURS1	cation transport [GO:0006812]; cellular calcium ion homeostasis [GO:0006874]	NA	ATP13A3
725	R033117c0g1_i01	1	g27031	Lysophosphatidylserine lipase ABHD12	NA	ABHD12B	NA	ABHD12B	NA	NA	ABHD12B
737	R033203c0g1_i01	1	g27649	Cyclic AMP receptor-like protein A	NA	NA	G-protein coupled receptor 1	GCR1 At1g48270 F11A17.17	L-phenylalanine biosynthetic process [GO:0009094]; abscisic acid-activated signaling pathway [GO:0009738]; activation of phospholipase C activity [GO:0007202]; blue light signaling pathway [GO:0009785]; brassinosteroid mediated signaling pathway [GO:0009742]; cell surface receptor signaling pathway [GO:0007166]; cytokinin-activated signaling pathway [GO:0009736]; flower development [GO:0009908]; …	Together with GPA1, may regulate the cell cycle via a signaling cascade that uses phosphatidylinositol-specific phospholipase C (PI-PLC) as an effector and inositol 1,4,5-trisphosphate(IP(3)) as a second messenger. Acts as a negative regulator of GPA1-mediated abscisic acid (ABA) responses in guard cells, and together with GPA1 and GB1 during seed germination and early seedling development. Promo…	GCR1
744	R033254c0g1_i02	1	g21759	Cyclin-Y-like protein 1	NA	CCNY	Cyclin-Y-like protein 1-B	ccnyl1-b	regulation of cyclin-dependent protein serine/threonine kinase activity [GO:0000079]	NA	ccnyl1-b
751	R033284c0g1_i02	1	g856	Poly(U)-specific endoribonuclease-B	NA	NA	Poly(U)-specific endoribonuclease-B (EC 3.1.-.-) (Protein endoU-B) (Uridylate-specific endoribonuclease-B)	endoub zgc:110053	NA	Endoribonuclease that cleaves single-stranded RNAs at uridylates and releases products that have 2'-3'-cyclic phosphate termini.	endoub
781	R033533c1g2_i01	1	g28121	E3 ubiquitin-protein ligase MYLIP	NA	MYLIP	E3 ubiquitin-protein ligase MYLIP (EC 2.3.2.27) (Inducible degrader of the LDL-receptor) (Idol) (Myosin regulatory light chain interacting protein) (MIR) (RING-type E3 ubiquitin transferase MYLIP)	MYLIP BZF1 IDOL BM-023 PP5242	cholesterol homeostasis [GO:0042632]; low-density lipoprotein particle receptor catabolic process [GO:0032802]; negative regulation of low-density lipoprotein particle clearance [GO:0010989]; negative regulation of neuron projection development [GO:0010977]; nervous system development [GO:0007399]; positive regulation of protein catabolic process [GO:0045732]; protein destabilization [GO:0031648]…	E3 ubiquitin-protein ligase that mediates ubiquitination and subsequent proteasomal degradation of myosin regulatory light chain (MRLC), LDLR, VLDLR and LRP8. Activity depends on E2 enzymes of the UBE2D family. Proteasomal degradation of MRLC leads to inhibit neurite outgrowth in presence of NGF by counteracting the stabilization of MRLC by saposin-like protein (CNPY2/MSAP) and reducing CNPY2-sti…	MYLIP
783	R033538c0g1_i04	1	NA	Proline-rich transmembrane protein 1	NA	NA	NA	NA	NA	NA	NA
785	R033547c0g1_i03	1	NA	NA	NA	NA	NA	NA	NA	NA	NA
786	R033547c0g1_i04	1	NA	NA	NA	NA	NA	NA	NA	NA	NA
810	R033796c0g1_i01	1	g29810	Tctex1 domain-containing protein 4	NA	NA	NA	NA	NA	NA	NA
842	R034107c0g1_i01	1	g9866	Dipeptidyl peptidase 8	DP8	DPP8	Dipeptidyl peptidase 9 (DP9) (EC 3.4.14.5) (Dipeptidyl peptidase IV-related protein 2) (DPRP-2) (Dipeptidyl peptidase IX) (DPP IX) (Dipeptidyl peptidase-like protein 9) (DPLP9)	DPP9 DPRP2	NA	Dipeptidyl peptidase that cleaves off N-terminal dipeptides from proteins having a Pro or Ala residue at position 2.	DPP9
843	R034116c0g1_i01	1	g20670	M-phase inducer phosphatase 1	NA	NA	NA	NA	NA	NA	NA
847	R034151c0g1_i02	1	g27069	NA	NA	NA	Major facilitator superfamily domain-containing protein 6 (Macrophage MHC class I receptor 2 homolog)	MFSD6 MMR2	NA	NA	MFSD6
851	R034192c0g1_i01	1	g24015	Transmembrane prolyl 4-hydroxylase	P4H-TM	NA	Transmembrane prolyl 4-hydroxylase (P4H-TM) (EC 1.14.11.29) (Hypoxia-inducible factor prolyl hydroxylase 4) (HIF-PH4) (HIF-prolyl hydroxylase 4) (HPH-4)	P4htm Ph4	peptidyl-proline hydroxylation to 4-hydroxy-L-proline [GO:0018401]; regulation of erythrocyte differentiation [GO:0045646]	Catalyzes the post-translational formation of 4-hydroxyproline in hypoxia-inducible factor (HIF) alpha proteins. Hydroxylates HIF1A at 'Pro-402' and 'Pro-564'. May function as a cellular oxygen sensor and, under normoxic conditions, may target HIF through the hydroxylation for proteasomal degradation via the von Hippel-Lindau ubiquitination complex.	P4htm
857	R034283c0g1_i01	1	g15613	4-hydroxyphenylpyruvate dioxygenase	NA	HPD	4-hydroxyphenylpyruvate dioxygenase (EC 1.13.11.27) (4-hydroxyphenylpyruvic acid oxidase) (4HPPD) (HPD) (HPPDase)	hpd zgc:56326	L-phenylalanine catabolic process [GO:0006559]; tyrosine catabolic process [GO:0006572]	Key enzyme in the degradation of tyrosine.	hpd
860	R034290c1g1_i01	1	NA	Peptidyl-prolyl cis-trans isomerase FKBP14	PPIase	NA	NA	PPIase	NA	NA	PPIase
868	R034363c0g1_i01	1	g29803	6-phosphogluconate dehydrogenase, decarboxylating	NA	PGD	6-phosphogluconate dehydrogenase, decarboxylating (EC 1.1.1.44)	PGD PGDH	D-gluconate catabolic process [GO:0046177]; oxidation-reduction process [GO:0055114]; pentose biosynthetic process [GO:0019322]; pentose-phosphate shunt [GO:0006098]; pentose-phosphate shunt, oxidative branch [GO:0009051]	Catalyzes the oxidative decarboxylation of 6-phosphogluconate to ribulose 5-phosphate and CO(2), with concomitant reduction of NADP to NADPH.	PGD
876	R034417c0g1_i01	1	g2004	Ras-like GTP-binding protein RHO	NA	NA	Rho-related GTP-binding protein RhoA-A	rhoaa	Rho protein signal transduction [GO:0007266]; actin filament bundle assembly [GO:0051017]; actin filament organization [GO:0007015]; cell migration [GO:0016477]; establishment or mainteNAce of actin cytoskeleton polarity [GO:0030950]; regulation of actin cytoskeleton organization [GO:0032956]; regulation of cell migration [GO:0030334]; regulation of cell shape [GO:0008360]; skeletal muscle satell…	Regulates a signal transduction pathway linking plasma membrane receptors to the assembly of focal adhesions and actin stress fibers.	rhoaa
896	R034606c0g1_i01	1	NA	Serine protease 23	NA	PRSS23	NA	PRSS23	NA	NA	PRSS23
902	R034652c0g1_i01	1	g29132	Sestrin-1	NA	SESN2	Sestrin-1 (EC 1.11.1.15) (p53-regulated protein PA26)	SESN1 PA26 SEST1	cellular oxidant detoxification [GO:0098869]; cellular response to amino acid starvation [GO:0034198]; cellular response to amino acid stimulus [GO:0071230]; cellular response to glucose starvation [GO:0042149]; cellular response to leucine [GO:0071233]; cellular response to leucine starvation [GO:1990253]; negative regulation of TORC1 signaling [GO:1904262]; positive regulation of macroautophagy…	Functions as an intracellular leucine sensor that negatively regulates the TORC1 signaling pathway through the GATOR complex. In absence of leucine, binds the GATOR subcomplex GATOR2 and prevents TORC1 signaling. Binding of leucine to SESN2 disrupts its interaction with GATOR2 thereby activating the TORC1 signaling pathway (PubMed:25263562, PubMed:26449471). This stress-inducible metabolic regula…	SESN1
904	R034673c1g1_i02	1	NA	Neurocan core protein	NA	NA	NA	NA	NA	NA	NA
971	R035162c0g1_i02	1	g1726	4-trimethylaminobutyraldehyde dehydrogenase	TMABA-DH	ALDH9A1	4-trimethylaminobutyraldehyde dehydrogenase A (TMABA-DH) (TMABADH) (EC 1.2.1.47) (Aldehyde dehydrogenase family 9 member A1-A) (EC 1.2.1.3)	aldh9a1a aldh9a1l	carnitine biosynthetic process [GO:0045329]; cellular aldehyde metabolic process [GO:0006081]; protein homotetramerization [GO:0051289]	Converts gamma-trimethylaminobutyraldehyde into gamma-butyrobetaine with high efficiency (in vitro). Can catalyze the irreversible oxidation of a broad range of aldehydes to the corresponding acids in an NAD-dependent reaction, but with low efficiency.	aldh9a1a
976	R035252c0g1_i01	1	g18565	Uncharacterized protein A284L	NA	NA	Uncharacterized protein A284L	A284L	NA	NA	A284L
978	R035258c1g1_i01	1	g22929	Solute carrier organic anion transporter family	NA	NA	Solute carrier organic anion transporter family member 4C1 (Oatp-R) (Solute carrier family 21 member 20)	Slco4c1 Oatp4c1 Slc21a20	cell differentiation [GO:0030154]; multicellular organism development [GO:0007275]; organic anion transport [GO:0015711]; sodium-independent organic anion transport [GO:0043252]; spermatogenesis [GO:0007283]	Organic anion transporter, capable of transporting pharmacological substances such as digoxin, ouabain, thyroxine, methotrexate and cAMP. May participate in the regulation of membrane transport of ouabain. Involved in the uptake of the dipeptidyl peptidase-4 inhibitor sitagliptin and hence may play a role in its transport into and out of renal proximal tubule cells. May be involved in the first s…	Slco4c1
980	R035261c0g2_i07	1	g4448	N-acetyllactosaminide beta-1,3-N-acetylglucosaminyltransferase	NA	NA	NA	NA	NA	NA	NA
985	R035302c0g1_i02	1	g66	Steroid 17-alpha-hydroxylase/17,20 lyase	NA	NA	Steroid 17-alpha-hydroxylase/17,20 lyase (EC 1.14.14.19) (EC 1.14.14.32) (17-alpha-hydroxyprogesterone aldolase) (CYPXVII) (Cytochrome P450 17A1) (Cytochrome P450-C17) (Cytochrome P450c17)	cyp17a1 cyp17	sex differentiation [GO:0007548]; steroid biosynthetic process [GO:0006694]	Conversion of pregnenolone and progesterone to their 17-alpha-hydroxylated products and subsequently to dehydroepiandrosterone (DHEA) and androstenedione. Catalyzes both the 17-alpha-hydroxylation and the 17,20-lyase reaction.	cyp17a1
998	R035391c0g1_i04	1	g20805	E3 ubiquitin-protein ligase TRIM37	NA	NA	E3 ubiquitin-protein ligase TRIM37 (EC 2.3.2.27) (RING-type E3 ubiquitin transferase TRIM37) (Tripartite motif-containing protein 37)	Trim37 Kiaa0898	aggresome assembly [GO:0070842]; histone H2A monoubiquitination [GO:0035518]; histone H2A-K119 monoubiquitination [GO:0036353]; negative regulation of NF-kappaB transcription factor activity [GO:0032088]; negative regulation of centriole replication [GO:0046600]; negative regulation of transcription by RNA polymerase II [GO:0000122]; positive regulation of DNA-binding transcription factor activit…	E3 ubiquitin-protein ligase required to prevent centriole reduplication (By similarity). Probably acts by ubiquitinating positive regulators of centriole reduplication (By similarity). Mediates monoubiquitination of 'Lys-119' of histone H2A (H2AK119Ub), a specific tag for epigenetic transcriptional repression: associates with some Polycomb group (PcG) multiprotein PRC2-like complex and mediates r…	Trim37
1007	R035438c0g1_i07	1	g17152	Calsequestrin-2	NA	CASQ1	Calsequestrin-2 (Laminin-binding protein)	CASQ2	regulation of cardiac muscle contraction by regulation of the release of sequestered calcium ion [GO:0010881]	Calsequestrin is a high-capacity, moderate affinity, calcium-binding protein and thus acts as an internal calcium store in muscle. Calcium ions are bound by clusters of acidic residues at the protein surface, especially at the interface between subunits. Can bind around 60 Ca(2+) ions. Regulates the release of lumenal Ca(2+) via the calcium release channel RYR2; this plays an important role in tr…	CASQ2
1008	R035451c0g1_i04	1	g24836	Glucose-6-phosphate 1-dehydrogenase	G6PD	G6PD	Glucose-6-phosphate 1-dehydrogenase (G6PD) (EC 1.1.1.49)	G6PD	NADP metabolic process [GO:0006739]; cellular response to oxidative stress [GO:0034599]; cholesterol biosynthetic process [GO:0006695]; erythrocyte maturation [GO:0043249]; glucose 6-phosphate metabolic process [GO:0051156]; glucose metabolic process [GO:0006006]; glutathione metabolic process [GO:0006749]; negative regulation of protein glutathionylation [GO:0010734]; pentose biosynthetic proces…	Catalyzes the rate-limiting step of the oxidative pentose-phosphate pathway, which represents a route for the dissimilation of carbohydrates besides glycolysis. The main function of this enzyme is to provide reducing power (NADPH) and pentose phosphates for fatty acid and nucleic acid synthesis (By similarity).	G6PD
1011	R035490c0g1_i01	1	g29449	Muscle-specific protein 20	NA	NA	Muscle-specific protein 20	Mp20 Tpn CG4696	myoblast fusion [GO:0007520]; regulation of myoblast fusion [GO:1901739]	NA	Mp20
1014	R035499c0g1_i01	1	g29399	TBC1 domain family member 14	NA	TBC1D12	TBC1 domain family member 14 (Spermatogenesis-related factor 2) (SRF-2) (Up-regulated in nephrectomized rat kidney #2)	Tbc1d14 UR-NR#2	activation of GTPase activity [GO:0090630]; intracellular protein transport [GO:0006886]	Negative regulator of starvation-induced autophagosome formation.	Tbc1d14
1023	R035599c0g1_i03	1	g5530	DnaJ homolog subfamily C member 3	NA	DNAJC3	DnaJ homolog subfamily C member 3 (Interferon-induced, double-stranded RNA-activated protein kinase inhibitor) (Protein kinase inhibitor of 58 kDa) (Protein kinase inhibitor p58)	DNAJC3 P58IPK	cellular response to cold [GO:0070417]; negative regulation of endoplasmic reticulum stress-induced eIF2 alpha phosphorylation [GO:1903912]; negative regulation of protein kinase activity [GO:0006469]; positive regulation of translation initiation in response to endoplasmic reticulum stress [GO:0036494]; protein folding in endoplasmic reticulum [GO:0034975]; response to unfolded protein [GO:00069…	Involved in the unfolded protein response (UPR) during endoplasmic reticulum (ER) stress. Acts as a negative regulator of the EIF2AK4/GCN2 kinase activity by preventing the phosphorylation of eIF-2-alpha at 'Ser-52' and hence attenuating general protein synthesis under ER stress, hypothermic and amino acid starving stress conditions. Co-chaperone of HSPA8/HSC70, it stimulates its ATPase activity.…	DNAJC3
1027	R035652c0g1_i01	1	g30485	Phosphatidylinositol 5-phosphate 4-kinase type-2	NA	PIP4K2B	Phosphatidylinositol 5-phosphate 4-kinase type-2 alpha (EC 2.7.1.149) (1-phosphatidylinositol 5-phosphate 4-kinase 2-alpha) (Diphosphoinositide kinase 2-alpha) (PIPK2 alpha) (Phosphatidylinositol 5-phosphate 4-kinase type II alpha) (PI(5)P 4-kinase type II alpha) (PIP4KII-alpha) (PtdIns(5)P-4-kinase isoform 2-alpha)	Pip4k2a Pip5k2a	NA	Catalyzes the phosphorylation of phosphatidylinositol 5-phosphate (PtdIns5P) on the fourth hydroxyl of the myo-inositol ring, to form phosphatidylinositol 4,5-bisphosphate (PtdIns(4,5)P2). May exert its function by regulating the levels of PtdIns5P, which functions in the cytosol by increasing AKT activity and in the nucleus signals through ING2. May regulate the pool of cytosolic PtdIns5P in res…	Pip4k2a
1029	R035658c0g1_i03	1	g24877	Histone-lysine N-methyltransferase, H3 lysine-36	NA	NA	NA	NA	NA	NA	NA
1043	R035751c0g1_i01	1	NA	NA	NA	NA	NA	NA	NA	NA	NA
1047	R035767c0g1_i01	1	g23866	Tyrosine-protein kinase STK	NA	NA	Tyrosine-protein kinase STK (EC 2.7.10.2) (P57-STK)	STK	NA	NA	STK
1054	R035810c0g1_i01	1	g7799	Transmembrane emp24 domain-containing protein 7	NA	NA	Transmembrane emp24 domain-containing protein 7 (p24 family protein gamma-3) (p24gamma3) (p27)	Tmed7	Golgi organization [GO:0007030]; endoplasmic reticulum to Golgi vesicle-mediated transport [GO:0006888]; intracellular protein transport [GO:0006886]	Potential role in vesicular protein trafficking, mainly in the early secretory pathway. Appears to play a role in the biosynthesis of secreted cargo including processing and post-translational modifications (By similarity).	Tmed7
1066	R035881c0g1_i01	1	g24017	N-acetyllactosaminide beta-1,3-N-acetylglucosaminyltransferase	NA	NA	N-acetyllactosaminide beta-1,3-N-acetylglucosaminyltransferase 4 (EC 2.4.1.149) (UDP-GlcNAc:betaGal beta-1,3-N-acetylglucosaminyltransferase 4) (BGnT-4) (Beta-1,3-Gn-T4) (Beta-1,3-N-acetylglucosaminyltransferase 4) (Beta3Gn-T4)	B3GNT4 UNQ1898/PRO4344	O-glycan processing [GO:0016266]; keratan sulfate biosynthetic process [GO:0018146]; poly-N-acetyllactosamine biosynthetic process [GO:0030311]; protein glycosylation [GO:0006486]	Beta-1,3-N-acetylglucosaminyltransferase involved in the synthesis of poly-N-acetyllactosamine. Has activity for type 2 oligosaccharides.	B3GNT4
1070	R035908c0g1_i01	1	g564	NA	NA	NA	Cytochrome c oxidase subunit 1 (EC 1.9.3.1) (Cytochrome c oxidase polypeptide I)	COI	aerobic respiration [GO:0009060]; electron transport coupled proton transport [GO:0015990]; oxidative phosphorylation [GO:0006119]	Cytochrome c oxidase is the component of the respiratory chain that catalyzes the reduction of oxygen to water. Subunits 1-3 form the functional core of the enzyme complex. CO I is the catalytic subunit of the enzyme. Electrons originating in cytochrome c are transferred via the copper A center of subunit 2 and heme A of subunit 1 to the bimetallic center formed by heme A3 and copper B.	COI
1071	R035908c1g3_i01	1	g557	NA	NA	NA	NA	NA	NA	NA	NA
1075	R035940c0g1_i02	1	g22929	Solute carrier organic anion transporter family	NA	NA	Solute carrier organic anion transporter family member 4C1 (Oatp-R) (Solute carrier family 21 member 20)	Slco4c1 Oatp4c1 Slc21a20	cell differentiation [GO:0030154]; multicellular organism development [GO:0007275]; organic anion transport [GO:0015711]; sodium-independent organic anion transport [GO:0043252]; spermatogenesis [GO:0007283]	Organic anion transporter, capable of transporting pharmacological substances such as digoxin, ouabain, thyroxine, methotrexate and cAMP. May participate in the regulation of membrane transport of ouabain. Involved in the uptake of the dipeptidyl peptidase-4 inhibitor sitagliptin and hence may play a role in its transport into and out of renal proximal tubule cells. May be involved in the first s…	Slco4c1
1081	R035999c0g1_i01	1	g30537	ERO1-like protein beta	ERO1-L-beta	ERO1A	ERO1-like protein beta (ERO1-L-beta) (EC 1.8.4.-) (Endoplasmic reticulum oxidoreductase beta) (Endoplasmic reticulum oxidoreductin-1-like protein B) (Oxidoreductin-1-L-beta)	ERO1B ERO1LB	4-hydroxyproline metabolic process [GO:0019471]; cell redox homeostasis [GO:0045454]; extracellular matrix organization [GO:0030198]; glucose homeostasis [GO:0042593]; insulin processing [GO:0030070]; protein folding [GO:0006457]; protein folding in endoplasmic reticulum [GO:0034975]; protein maturation by protein folding [GO:0022417]	Oxidoreductase involved in disulfide bond formation in the endoplasmic reticulum. Efficiently reoxidizes P4HB/PDI, the enzyme catalyzing protein disulfide formation, in order to allow P4HB to sustain additional rounds of disulfide formation. Other protein disulfide isomerase family members can also be reoxidized, but at lower rates compared to P4HB, including PDIA2 (50% of P4HB reoxidation rate),…	ERO1B
1083	R036006c0g2_i02	1	g28151	Protein O-glucosyltransferase 2	NA	POGLUT3	Protein O-glucosyltransferase 2 (EC 2.4.1.-) (KDEL motif-containing protein 1) (Protein O-xylosyltransferase POGLUT2) (EC 2.4.2.26)	poglut2 kdelc1 si:dkey-22a1.1 zgc:56065	protein O-linked glycosylation via serine [GO:0018242]	Protein glucosyltransferase that catalyzes the transfer of glucose from UDP-glucose to a serine residue within the consensus sequence peptide C-X-N-T-X-G-S-F-X-C. Can also catalyze the transfer of xylose from UDP-xylose but less efficiently.	poglut2
1085	R036016c0g1_i01	1	g4836	SH2 domain-containing protein 4B	NA	NA	SH2 domain-containing adapter protein B	SHB	angiogenesis [GO:0001525]; apoptotic process [GO:0006915]; cell differentiation [GO:0030154]; signal transduction [GO:0007165]; vascular endothelial growth factor receptor signaling pathway [GO:0048010]	Adapter protein which regulates several signal transduction cascades by linking activated receptors to downstream signaling components. May play a role in angiogenesis by regulating FGFR1, VEGFR2 and PDGFR signaling. May also play a role in T-cell antigen receptor/TCR signaling, interleukin-2 signaling, apoptosis and neuronal cells differentiation by mediating basic-FGF and NGF-induced signaling …	SHB
1098	R036136c0g1_i01	1	g9579	Zinc transporter zipt-7.2	NA	SLC39A7	Zinc transporter SLC39A7 (Histidine-rich membrane protein Ke4) (Really interesting new gene 5 protein) (Solute carrier family 39 member 7) (Zrt-, Irt-like protein 7) (ZIP7)	SLC39A7 HKE4 RING5	cellular zinc ion homeostasis [GO:0006882]; zinc ion transmembrane transport [GO:0071577]	Zinc transporter, that transports Zn(2+) from the endoplasmic reticulum/Golgi apparatus to the cytosol. Transport is stimulated by growth factors, such as EGF, and Ca(2+), as well as by exogenous Zn(2+).	SLC39A7
1105	R036190c0g1_i01	1	NA	NA	NA	NA	NA	NA	NA	NA	NA
1112	R036256c0g1_i02	1	g6959	NAD(P) transhydrogenase, mitochondrial	NA	NNT	NAD(P) transhydrogenase, mitochondrial (EC 7.1.1.1) (Nicotinamide nucleotide transhydrogenase) (Pyridine nucleotide transhydrogenase)	NNT	NADPH regeneration [GO:0006740]; cell redox homeostasis [GO:0045454]; cellular oxidant detoxification [GO:0098869]; negative regulation of apoptotic process [GO:0043066]; negative regulation of protein phosphorylation [GO:0001933]; oxidation-reduction process [GO:0055114]; oxygen homeostasis [GO:0032364]; positive regulation of hydrogen peroxide catabolic process [GO:1903285]; positive regulation…	The transhydrogenation between NADH and NADP is coupled to respiration and ATP hydrolysis and functions as a proton pump across the membrane (By similarity). May play a role in reactive oxygen species (ROS) detoxification in the adrenal gland (PubMed:22634753).	NNT
1147	R036560c0g1_i01	1	g22742	AP-4 complex subunit mu-1	NA	AP4M1	AP-4 complex subunit mu-1 (AP-4 adaptor complex mu subunit) (Adaptor-related protein complex 4 subunit mu-1) (Mu subunit of AP-4) (Mu-adaptin-related protein 2) (mu-ARP2) (Mu4-adaptin) (mu4)	Ap4m1	Golgi to endosome transport [GO:0006895]; Golgi to lysosome transport [GO:0090160]; intracellular protein transport [GO:0006886]; protein localization [GO:0008104]; protein localization to basolateral plasma membrane [GO:1903361]; protein targeting [GO:0006605]	Component of the adaptor protein complex 4 (AP-4). Adaptor protein complexes are vesicle coat components involved both in vesicle formation and cargo selection. They control the vesicular transport of proteins in different trafficking pathways. AP-4 forms a non clathrin-associated coat on vesicles departing the trans-Golgi network (TGN) and may be involved in the targeting of proteins from the tr…	Ap4m1
1152	R036581c0g1_i01	1	g17548	Myoferlin	NA	NA	Dysferlin (Dystrophy-associated fer-1-like protein) (Fer-1-like protein 1)	DYSF FER1L1	T-tubule organization [GO:0033292]; angiogenesis [GO:0001525]; cellular response to osmotic stress [GO:0071470]; cytokine secretion [GO:0050663]; fat cell differentiation [GO:0045444]; glycerol metabolic process [GO:0006071]; lipid storage [GO:0019915]; macrophage activation involved in immune response [GO:0002281]; monocyte activation involved in immune response [GO:0002280]; muscle contraction …	Key calcium ion sensor involved in the Ca(2+)-triggered synaptic vesicle-plasma membrane fusion. Plays a role in the sarcolemma repair mechanism of both skeletal muscle and cardiomyocytes that permits rapid resealing of membranes disrupted by mechanical stress (By similarity).	DYSF
1161	R036637c0g2_i01	1	g595	Peroxiredoxin-4	NA	PRDX4	Peroxiredoxin-4 (EC 1.11.1.15) (Peroxiredoxin IV) (Prx-IV)	PRDX4	4-hydroxyproline metabolic process [GO:0019471]; cell redox homeostasis [GO:0045454]; extracellular matrix organization [GO:0030198]; hydrogen peroxide catabolic process [GO:0042744]; male gonad development [GO:0008584]; negative regulation of male germ cell proliferation [GO:2000255]; protein maturation by protein folding [GO:0022417]; response to oxidative stress [GO:0006979]; spermatogenesis […	Thiol-specific peroxidase that catalyzes the reduction of hydrogen peroxide and organic hydroperoxides to water and alcohols, respectively. Plays a role in cell protection against oxidative stress by detoxifying peroxides and as sensor of hydrogen peroxide-mediated signaling events. Regulates the activation of NF-kappa-B in the cytosol by a modulation of I-kappa-B-alpha phosphorylation.	PRDX4
1192	R036908c0g1_i02	1	g32787	DIS3-like exonuclease 2	NA	DIS3L2	DIS3-like exonuclease 2 (hDIS3L2) (EC 3.1.13.-)	DIS3L2 FAM6A	cell division [GO:0051301]; miRNA catabolic process [GO:0010587]; mitotic cell cycle [GO:0000278]; mitotic sister chromatid separation [GO:0051306]; negative regulation of cell population proliferation [GO:0008285]; nuclear-transcribed mRNA catabolic process, exonucleolytic [GO:0000291]; nuclear-transcribed mRNA catabolic process, exonucleolytic, 3'-5' [GO:0034427]; polyuridylation-dependent mRNA…	3'-5'-exoribonuclease that specifically recognizes RNAs polyuridylated at their 3' end and mediates their degradation. Component of an exosome-independent RNA degradation pathway that mediates degradation of both mRNAs and miRNAs that have been polyuridylated by a terminal uridylyltransferase, such as ZCCHC11/TUT4. Mediates degradation of cytoplasmic mRNAs that have been deadenylated and subseque…	DIS3L2
1209	R037012c0g2_i01	1	g1603	Succinyl-CoA:3-ketoacid coenzyme A transferase	NA	NA	Succinyl-CoA:3-ketoacid coenzyme A transferase 1, mitochondrial (EC 2.8.3.5) (3-oxoacid CoA-transferase 1) (Somatic-type succinyl-CoA:3-oxoacid CoA-transferase) (SCOT-s)	OXCT1 OXCT SCOT	adipose tissue development [GO:0060612]; brain development [GO:0007420]; cellular ketone body metabolic process [GO:0046950]; heart development [GO:0007507]; ketone body catabolic process [GO:0046952]; ketone catabolic process [GO:0042182]; positive regulation of insulin secretion involved in cellular response to glucose stimulus [GO:0035774]; response to activity [GO:0014823]; response to ethano…	Key enzyme for ketone body catabolism. Transfers the CoA moiety from succinate to acetoacetate. Formation of the enzyme-CoA intermediate proceeds via an unstable anhydride species formed between the carboxylate groups of the enzyme and substrate.	OXCT1
1223	R037126c0g1_i01	1	g33356	Inactive tyrosine-protein kinase 7	NA	NA	Inactive tyrosine-protein kinase 7 (Protein chuzhoi) (Protein-tyrosine kinase 7) (Pseudo tyrosine kinase receptor 7) (Tyrosine-protein kinase-like 7)	Ptk7	actin cytoskeleton reorganization [GO:0031532]; axis elongation [GO:0003401]; cell adhesion [GO:0007155]; cell migration [GO:0016477]; cellular response to retinoic acid [GO:0071300]; cochlea morphogenesis [GO:0090103]; convergent extension [GO:0060026]; coronary vasculature development [GO:0060976]; establishment of epithelial cell apical/basal polarity [GO:0045198]; establishment of planar pola…	Inactive tyrosine kinase involved in Wnt signaling pathway. Component of both the non-canonical (also known as the Wnt/planar cell polarity signaling) and the canonical Wnt signaling pathway. Functions in cell adhesion, cell migration, cell polarity, proliferation, actin cytoskeleton reorganization and apoptosis. Has a role in embryogenesis, epithelial tissue organization and angiogenesis.	Ptk7
1235	R037193c0g1_i11	1	g82	Low choriolytic enzyme	NA	NA	Zinc metalloproteinase nas-28 (EC 3.4.24.-) (Nematode astacin 28)	nas-28 F42A10.8	molting cycle, collagen and cuticulin-based cuticle [GO:0018996]	Metalloprotease.	nas-28
1247	R037274c1g1_i01	1	g15345	Choline transporter-like protein 4	NA	SLC44A5	Choline transporter-like protein 4 (Solute carrier family 44 member 4)	slc44a4 ctl4	acetylcholine biosynthetic process [GO:0008292]; acetylcholine secretion [GO:0061526]; choline transport [GO:0015871]; neuromast hair cell development [GO:0035675]; otolith formation [GO:0032475]; positive regulation of cell growth [GO:0030307]	Choline transporter that seems to play a role in the choline-acetylcholine system and is required to the efferent innervation of hair cells in the olivocochlear bundle for the mainteNAce of physiological function of outer hair cells and the protection of hair cells from acoustic injury.	slc44a4
1251	R037297c1g1_i01	1	g12884	Mesencephalic astrocyte-derived neurotrophic factor	NA	MANF	Mesencephalic astrocyte-derived neurotrophic factor (Arginine-rich protein) (Protein ARMET)	MANF ARMET ARP	dopaminergic neuron differentiation [GO:0071542]; neuron projection development [GO:0031175]; response to unfolded protein [GO:0006986]	Selectively promotes the survival of dopaminergic neurons of the ventral mid-brain. Modulates GABAergic transmission to the dopaminergic neurons of the substantia nigra. Enhances spontaneous, as well as evoked, GABAergic inhibitory postsynaptic currents in dopaminergic neurons. Inhibits cell proliferation and endoplasmic reticulum (ER) stress-induced cell death. Retained in the ER/sarcoplasmic re…	MANF
1264	R037414c1g1_i04	1	g3755	Galactose-3-O-sulfotransferase 3	Gal3ST-3	GAL3ST3	Galactose-3-O-sulfotransferase 3 (Gal3ST-3) (EC 2.8.2.-) (Beta-galactose-3-O-sulfotransferase 3) (Gal-beta-1, 3-GalNAc 3'-sulfotransferase 3)	Gal3st3	glycolipid biosynthetic process [GO:0009247]	Transfers a sulfate to position 3 of non-reducing beta-galactosyl residues in N-glycans and core2-branched O-glycans. Has high activity towards Gal-beta-1,4-GlcNAc, Gal-beta-1,4(Fuc-alpha-1,3)GlcNAc and lower activity towards Gal-beta-1,3(Fuc-alpha-1,4)GlcNAc (By similarity).	Gal3st3
1285	R037562c1g1_i01	1	g30463	RNA-binding protein 12	NA	NA	RNA-binding protein 12 (RNA-binding motif protein 12)	RBM12	NA	NA	RBM12
1291	R037598c0g1_i01	1	g28501	Delta(3,5)-Delta(2,4)-dienoyl-CoA isomerase, mitochondrial	NA	ECH1	Delta(3,5)-Delta(2,4)-dienoyl-CoA isomerase, mitochondrial (EC 5.3.3.-)	Ech1	fatty acid beta-oxidation [GO:0006635]	Isomerization of 3-trans,5-cis-dienoyl-CoA to 2-trans,4-trans-dienoyl-CoA.	Ech1
1302	R037684c0g1_i02	1	g13199	Thymidine phosphorylase	TP	TYMP	Thymidine phosphorylase (TP) (EC 2.4.2.4) (Gliostatin) (Platelet-derived endothelial cell growth factor) (PD-ECGF) (TdRPase)	TYMP ECGF1	angiogenesis [GO:0001525]; cell differentiation [GO:0030154]; chemotaxis [GO:0006935]; mitochondrial genome mainteNAce [GO:0000002]; pyrimidine nucleobase metabolic process [GO:0006206]; pyrimidine nucleoside catabolic process [GO:0046135]; pyrimidine nucleoside metabolic process [GO:0006213]; pyrimidine nucleoside salvage [GO:0043097]; regulation of gastric motility [GO:1905333]; regulation of m…	May have a role in maintaining the integrity of the blood vessels. Has growth promoting activity on endothelial cells, angiogenic activity in vivo and chemotactic activity on endothelial cells in vitro.	TYMP
1307	R037716c0g1_i03	1	g20456	Serine/threonine-protein phosphatase 4 regulatory	NA	PPP4R1	Serine/threonine-protein phosphatase 4 regulatory subunit 1	Ppp4r1	protein dephosphorylation [GO:0006470]; signal transduction [GO:0007165]	Regulatory subunit of serine/threonine-protein phosphatase 4. May play a role in regulation of cell division in renal glomeruli. The PPP4C-PPP4R1 PP4 complex may play a role in dephosphorylation and regulation of HDAC3 (By similarity).	Ppp4r1
1308	R037718c2g1_i01	1	NA	Neurocan core protein	NA	NA	NA	NA	NA	NA	NA
1309	R037718c3g2_i03	1	NA	Low-density lipoprotein receptor-related protein	NA	NA	NA	NA	NA	NA	NA
1326	R037857c0g1_i01	1	g7279	Cell division control protein 6 homolog	NA	CDC6	Cell division control protein 6 homolog (CDC6-related protein) (Cdc18-related protein) (HsCdc18) (p62(cdc6)) (HsCDC6)	CDC6 CDC18L	DNA replication [GO:0006260]; DNA replication checkpoint [GO:0000076]; DNA replication initiation [GO:0006270]; G1/S transition of mitotic cell cycle [GO:0000082]; cell division [GO:0051301]; cellular response to angiotensin [GO:1904385]; cellular response to vasopressin [GO:1904117]; mitotic DNA replication checkpoint [GO:0033314]; mitotic cell cycle [GO:0000278]; negative regulation of DNA repl…	Involved in the initiation of DNA replication. Also participates in checkpoint controls that ensure DNA replication is completed before mitosis is initiated.	CDC6
1331	R037896c0g1_i01	1	g5180	NA	NA	NA	NA	NA	NA	NA	NA
1342	R037990c0g1_i02	1	g15230	Ribonucleoside-diphosphate reductase large subunit	NA	RRM1	Ribonucleoside-diphosphate reductase large subunit (EC 1.17.4.1) (Ribonucleoside-diphosphate reductase subunit M1) (Ribonucleotide reductase large subunit)	RRM1 RR1	DNA replication [GO:0006260]; cell proliferation in forebrain [GO:0021846]; deoxyribonucleotide biosynthetic process [GO:0009263]; male gonad development [GO:0008584]; mitotic cell cycle [GO:0000278]; nucleobase-containing small molecule interconversion [GO:0015949]; protein heterotetramerization [GO:0051290]; pyrimidine nucleobase metabolic process [GO:0006206]; response to ionizing radiation [G…	Provides the precursors necessary for DNA synthesis. Catalyzes the biosynthesis of deoxyribonucleotides from the corresponding ribonucleotides.	RRM1
1345	R037997c1g1_i03	1	g18359	Dolichyl-diphosphooligosaccharide--protein glycosyltransferase	NA	RPN2	Dolichyl-diphosphooligosaccharide--protein glycosyltransferase subunit 2 (Dolichyl-diphosphooligosaccharide--protein glycosyltransferase 63 kDa subunit) (Ribophorin II) (RPN-II) (Ribophorin-2)	RPN2	protein N-linked glycosylation [GO:0006487]	Subunit of the oligosaccharyl transferase (OST) complex that catalyzes the initial transfer of a defined glycan (Glc(3)Man(9)GlcNAc(2) in eukaryotes) from the lipid carrier dolichol-pyrophosphate to an asparagine residue within an Asn-X-Ser/Thr consensus motif in nascent polypeptide chains, the first step in protein N-glycosylation. N-glycosylation occurs cotranslationally and the complex associa…	RPN2
1355	R038062c0g1_i01	1	g11153	Protein argonaute-2	Argonaute2	AGO3	Protein argonaute-2 (Argonaute2) (EC 3.1.26.n2) (Argonaute RISC catalytic component 2) (Eukaryotic translation initiation factor 2C 2) (eIF-2C 2) (eIF2C 2) (Protein slicer) (Fragment)	AGO2 EIF2C2	gene silencing by RNA [GO:0031047]; mRNA cleavage involved in gene silencing by miRNA [GO:0035279]; miRNA mediated inhibition of translation [GO:0035278]; negative regulation of translational initiation [GO:0045947]; positive regulation of nuclear-transcribed mRNA catabolic process, deadenylation-dependent decay [GO:1900153]; positive regulation of nuclear-transcribed mRNA poly(A) tail shortening…	Required for RNA-mediated gene silencing (RNAi) by the RNA-induced silencing complex (RISC). The 'minimal RISC' appears to include AGO2 bound to a short guide RNA such as a microRNA (miRNA) or short interfering RNA (siRNA). These guide RNAs direct RISC to complementary mRNAs that are targets for RISC-mediated gene silencing. The precise mechanism of gene silencing depends on the degree of complem…	AGO2
1358	R038084c0g2_i01	1	g6290	Serine/threonine-protein kinase PLK1	NA	PLK1	Serine/threonine-protein kinase PLK1 (EC 2.7.11.21) (Polo-like kinase 1) (PLK-1) (Serine/threonine-protein kinase 13) (STPK13)	Plk1 Plk	G2/M transition of mitotic cell cycle [GO:0000086]; centrosome cycle [GO:0007098]; establishment of mitotic spindle orientation [GO:0000132]; establishment of protein localization [GO:0045184]; female meiosis chromosome segregation [GO:0016321]; homologous chromosome segregation [GO:0045143]; microtubule bundle formation [GO:0001578]; mitotic cell cycle [GO:0000278]; mitotic cytokinesis [GO:00002…	Serine/threonine-protein kinase that performs several important functions throughout M phase of the cell cycle, including the regulation of centrosome maturation and spindle assembly, the removal of cohesins from chromosome arms, the inactivation of anaphase-promoting complex/cyclosome (APC/C) inhibitors, and the regulation of mitotic exit and cytokinesis. Polo-like kinase proteins acts by bindin…	Plk1
1363	R038102c0g7_i01	1	g11169	NHL repeat-containing protein 2	NA	NA	NHL repeat-containing protein 2	NHLRC2 RCJMB04_29n5	cell redox homeostasis [GO:0045454]; proteasome-mediated ubiquitin-dependent protein catabolic process [GO:0043161]; protein polyubiquitination [GO:0000209]	Required for normal embryonic development.	NHLRC2
1380	R038221c0g1_i01	1	g8967	NA	NA	NA	NA	NA	NA	NA	NA
1381	R038231c0g1_i03	1	NA	SH3 and PX domain-containing protein 2A	NA	SH3PXD2B	NA	SH3PXD2B	NA	NA	SH3PXD2B
1431	R038572c0g1_i01	1	NA	NA	NA	NA	NA	NA	NA	NA	NA
1458	R038733c0g1_i03	1	g17908	Fibrillin-1	NA	NA	Fibrillin-3 [Cleaved into: Fibrillin-3 C-terminal peptide]	FBN3 KIAA1776	NA	Fibrillin-3: Fibrillins are structural components of 10-12 nm extracellular calcium-binding microfibrils, which occur either in association with elastin or in elastin-free bundles. Fibrillin-containing microfibrils provide long-term force bearing structural support.	FBN3
1467	R038888c0g1_i01	1	g7994	DENN domain-containing protein 10	NA	DENND10	Ferritin, heavy subunit (Ferritin H) (EC 1.16.3.1)	DENND10	cellular iron ion homeostasis [GO:0006879]; iron ion transport [GO:0006826]	Stores iron in a soluble, non-toxic, readily available form. Important for iron homeostasis. Has ferroxidase activity. Iron is taken up in the ferrous form and deposited as ferric hydroxides after oxidation. Also plays a role in delivery of iron to cells. Mediates iron uptake in capsule cells of the developing kidney (By similarity).	DENND10
1469	R038890c0g1_i01	1	g33262	Peptidyl-prolyl cis-trans isomerase B	PPIase	NA	Peptidyl-prolyl cis-trans isomerase B (PPIase B) (EC 5.2.1.8) (Cyclophilin B) (Rotamase B) (S-cyclophilin) (SCYLP)	PPIB	bone development [GO:0060348]; chaperone-mediated protein folding [GO:0061077]; positive regulation by host of viral genome replication [GO:0044829]; positive regulation of multicellular organism growth [GO:0040018]; protein peptidyl-prolyl isomerization [GO:0000413]; protein refolding [GO:0042026]; protein stabilization [GO:0050821]	PPIase that catalyzes the cis-trans isomerization of proline imidic peptide bonds in oligopeptides and may therefore assist protein folding.	PPIB
1470	R038892c1g1_i01	1	g13155	Integrator complex subunit 6-A	Int6-A	INTS6L	Integrator complex subunit 6-A (Int6-A)	ints6-a	NA	Component of the Integrator complex, a complex involved in the small nuclear RNAs (snRNA) U1 and U2 transcription and in their 3'-box-dependent processing.	ints6-a
1475	R038935c1g1_i01	1	NA	NA	NA	NA	NA	NA	NA	NA	NA
1480	R038974c1g1_i01	1	g13599	G2/mitotic-specific cyclin-B	NA	CCNB1	G2/mitotic-specific cyclin-B	CCNB1	cell cycle [GO:0007049]; cell division [GO:0051301]	Essential for the control of the cell cycle at the G2/M (mitosis) transition. Interacts with the CDC2 protein kinase to form MPF. G2/M cyclins accumulate steadily during G2 and are abruptly destroyed at mitosis (By similarity).	CCNB1
1504	R039191c1g6_i03	1	g12062	Glutamine--fructose-6-phosphate aminotransferase	NA	GFPT1	Glutamine--fructose-6-phosphate aminotransferase [isomerizing] 1 (EC 2.6.1.16) (D-fructose-6-phosphate amidotransferase 1) (Glutamine:fructose-6-phosphate amidotransferase 1) (GFAT 1) (GFAT1) (Hexosephosphate aminotransferase 1)	Gfpt1	UDP-N-acetylglucosamine biosynthetic process [GO:0006048]; UDP-N-acetylglucosamine metabolic process [GO:0006047]; cellular response to insulin stimulus [GO:0032869]; circadian regulation of gene expression [GO:0032922]; fructose 6-phosphate metabolic process [GO:0006002]; glucosamine biosynthetic process [GO:0006042]; glutamine metabolic process [GO:0006541]; negative regulation of glycogen bios…	Controls the flux of glucose into the hexosamine pathway. Most likely involved in regulating the availability of precursors for N- and O-linked glycosylation of proteins. Regulates the circadian expression of clock genes ARNTL/BMAL1 and CRY1.	Gfpt1
1511	R039272c0g1_i03	1	g28167	Apoptosis-inducing factor 3	NA	AIFM3	Apoptosis-inducing factor 3 (EC 1.-.-.-) (Apoptosis-inducing factor-like protein)	AIFM3 AIFL	execution phase of apoptosis [GO:0097194]	Induces apoptosis through a caspase dependent pathway. Reduces mitochondrial membrane potential.	AIFM3
1545	R039529c1g2_i02	1	g33495	Protein SON	NA	SON	Protein SON (Bax antagonist selected in saccharomyces 1) (BASS1) (Negative regulatory element-binding protein) (NRE-binding protein) (Protein DBP-5) (SON3)	SON C21orf50 DBP5 KIAA1019 NREBP HSPC310 HSPC312	RNA splicing [GO:0008380]; mRNA processing [GO:0006397]; microtubule cytoskeleton organization [GO:0000226]; mitotic cytokinesis [GO:0000281]; negative regulation of apoptotic process [GO:0043066]; regulation of RNA splicing [GO:0043484]; regulation of cell cycle [GO:0051726]; regulation of mRNA splicing, via spliceosome [GO:0048024]	RNA-binding protein that acts as a mRNA splicing cofactor by promoting efficient splicing of transcripts that possess weak splice sites. Specifically promotes splicing of many cell-cycle and DNA-repair transcripts that possess weak splice sites, such as TUBG1, KATNB1, TUBGCP2, AURKB, PCNT, AKT1, RAD23A, and FANCG. Probably acts by facilitating the interaction between Serine/arginine-rich proteins…	SON
1550	R039560c0g1_i01	1	g15830	Protein disulfide-isomerase A3	NA	PDIA3	Protein disulfide-isomerase A3 (EC 5.3.4.1)	PDIA3	cell redox homeostasis [GO:0045454]	NA	PDIA3
1559	R039625c0g2_i09	1	g30958	Heterogeneous nuclear ribonucleoprotein K	hnRNP	HNRNPK	Heterogeneous nuclear ribonucleoprotein K (hnRNP K)	HNRNPK HNRPK RCJMB04_24e23	RNA splicing [GO:0008380]; mRNA processing [GO:0006397]; regulation of transcription by RNA polymerase II [GO:0006357]	One of the major pre-mRNA-binding proteins. Binds tenaciously to poly(C) sequences. Likely to play a role in the nuclear metabolism of hnRNAs, particularly for pre-mRNAs that contain cytidine-rich sequences. Can also bind poly(C) single-stranded DNA. May play an important role in p53/TP53 response to DNA damage, acting at the level of both transcription activation and repression (By similarity).	HNRNPK
1585	R039781c0g1_i01	1	g32982	Protein disulfide-isomerase A6	NA	PDIA6	Protein disulfide-isomerase A6 (EC 5.3.4.1)	PDIA6	cell redox homeostasis [GO:0045454]; platelet activation [GO:0030168]; platelet aggregation [GO:0070527]	May function as a chaperone that inhibits aggregation of misfolded proteins. Negatively regulates the unfolded protein response (UPR) through binding to UPR sensors such as ERN1, which in turn inactivates ERN1 signaling. May also regulate the UPR via the EIF2AK3 UPR sensor. Plays a role in platelet aggregation and activation by agonists such as convulxin, collagen and thrombin.	PDIA6
1597	R039927c0g1_i02	1	g1994	Mitogen-activated protein kinase kinase kinase	NA	MAP3K3	Mitogen-activated protein kinase kinase kinase 3 (EC 2.7.11.25) (MAPK/ERK kinase kinase 3) (MEK kinase 3) (MEKK 3)	MAP3K3 MAPKKK3 MEKK3	MAPK cascade [GO:0000165]; activation of protein kinase activity [GO:0032147]; blood vessel development [GO:0001568]; interleukin-1-mediated signaling pathway [GO:0070498]; intracellular signal transduction [GO:0035556]; negative regulation of cellular senescence [GO:2000773]; positive regulation of I-kappaB kinase/NF-kappaB signaling [GO:0043123]; positive regulation of cell migration involved i…	Component of a protein kinase signal transduction cascade. Mediates activation of the NF-kappa-B, AP1 and DDIT3 transcriptional regulators.	MAP3K3
1603	R040020c0g2_i01	1	g9928	Proline-rich protein PRCC	NA	PRCC	Proline-rich protein PRCC (Papillary renal cell carcinoma translocation-associated gene protein)	PRCC TPRC	mRNA splicing, via spliceosome [GO:0000398]; mitotic cell cycle checkpoint [GO:0007093]	May regulate cell cycle progression through interaction with MAD2L2.	PRCC
1641	R040301c0g2_i04	1	g23926	Protein disulfide-isomerase A5	NA	PDIA5	Protein disulfide-isomerase A5 (EC 5.3.4.1) (Protein disulfide isomerase-related protein)	Pdia5 Pdir	cell redox homeostasis [GO:0045454]	NA	Pdia5
1651	R040409c0g1_i02	1	g25503	RING finger protein 10	NA	RNF10	RING finger protein 10	RNF10	positive regulation of myelination [GO:0031643]; positive regulation of transcription by RNA polymerase II [GO:0045944]; protein autoubiquitination [GO:0051865]	Transcriptional factor involved in the regulation of MAG (Myelin-associated glycoprotein) expression. Acts as a regulator of Schwann cell differentiation and myelination.	RNF10
1665	R040536c1g4_i01	1	g2148	Cap-specific mRNA (nucleoside-2'-O-)-methyltransferase	NA	CMTR1	Cap-specific mRNA (nucleoside-2'-O-)-methyltransferase 1 (EC 2.1.1.57) (Cap methyltransferase 1) (Cap1 2'O-ribose methyltransferase 1) (MTr1) (FtsJ methyltransferase domain-containing protein 2)	Cmtr1 Ftsjd2 Kiaa0082	7-methylguanosine mRNA capping [GO:0006370]; cap1 mRNA methylation [GO:0097309]; mRNA methylation [GO:0080009]	S-adenosyl-L-methionine-dependent methyltransferase that mediates mRNA cap1 2'-O-ribose methylation to the 5'-cap structure of mRNAs. Methylates the ribose of the first nucleotide of a m(7)GpppG-capped mRNA and small nuclear RNA (snRNA) to produce m(7)GpppRm (cap1). Displays a preference for cap0 transcripts. Cap1 modification is linked to higher levels of translation. May be involved in the inte…	Cmtr1
1667	R040545c3g1_i01	1	g28134	Ectonucleotide pyrophosphatase/phosphodiesterase	NA	ENPP6	Ectonucleotide pyrophosphatase/phosphodiesterase family member 7 (E-NPP 7) (NPP-7) (EC 3.1.4.12) (Alkaline sphingomyelin phosphodiesterase) (Intestinal alkaline sphingomyelinase) (Alk-SMase)	Enpp7	sphingomyelin catabolic process [GO:0006685]; sphingomyelin metabolic process [GO:0006684]	Converts sphingomyelin to ceramide and phosphocholine (PubMed:15708357). Can also cleave phosphocholine from palmitoyl lyso-phosphatidylcholine. Does not have nucleotide pyrophosphatase activity (By similarity).	Enpp7
1669	R040578c1g1_i02	1	g33399	NA	NA	NA	NA	NA	NA	NA	NA
1670	R040578c1g1_i07	1	g33399	NA	NA	NA	NA	NA	NA	NA	NA
1706	R040936c3g1_i03	1	g30657	Leucine-rich repeat-containing protein 28	NA	NA	Leucine-rich repeat-containing protein 28	LRRC28	NA	NA	LRRC28
1708	R040939c0g1_i01	1	g2677	Glycine-rich domain-containing protein 1	AtGRDP1	NA	Glycine-rich domain-containing protein 1 (AtGRDP1)	GRDP1 At2g22660 T9I22.10	abscisic acid-activated signaling pathway [GO:0009738]; cellular response to osmotic stress [GO:0071470]; regulation of abscisic acid-activated signaling pathway [GO:0009787]	Plays a regulatory role in abscisic acid (ABA) signaling and tolerance to abiotic stress during germination. May be involved in the regulation of the ABI transcriptional factors.	GRDP1
1711	R040975c4g2_i05	1	NA	Tigger transposable element-derived protein 1	NA	NA	NA	NA	NA	NA	NA
1717	R041090c4g1_i01	1	g24983	Zinc finger BED domain-containing protein 4	NA	NA	Zinc finger BED domain-containing protein 4	ZBED4 KIAA0637	NA	NA	ZBED4
1725	R041266c0g3_i02	1	g16168	Endoplasmic reticulum chaperone BiP	NA	HSPA5	Endoplasmic reticulum chaperone BiP (EC 3.6.4.10) (78 kDa glucose-regulated protein) (GRP-78) (Binding-immunoglobulin protein) (BiP) (Heat shock protein 70 family protein 5) (HSP70 family protein 5) (Heat shock protein family A member 5) (Immunoglobulin heavy chain-binding protein)	HSPA5 GRP78	cellular response to heat [GO:0034605]; cellular response to unfolded protein [GO:0034620]; chaperone cofactor-dependent protein refolding [GO:0051085]; endoplasmic reticulum unfolded protein response [GO:0030968]; negative regulation of IRE1-mediated unfolded protein response [GO:1903895]; negative regulation of protein homodimerization activity [GO:0090074]; protein refolding [GO:0042026]; resp…	Endoplasmic reticulum chaperone that plays a key role in protein folding and quality control in the endoplasmic reticulum lumen (By similarity). Involved in the correct folding of proteins and degradation of misfolded proteins via its interaction with DNAJC10/ERdj5, probably to facilitate the release of DNAJC10/ERdj5 from its substrate (By similarity). Acts as a key repressor of the ERN1/IRE1-med…	HSPA5
1727	R041312c7g2_i02	1	NA	NA	NA	NA	NA	NA	NA	NA	NA
1732	R041343c0g1_i01	1	g26530	Protein AIM2	NA	CMBL	Protein AIM2 (Altered inheritance rate of mitochondria protein 2)	AIM2 YAL049C	NA	NA	AIM2
1735	R041429c2g1_i02	1	g15090	Transcription factor COE1	O/E-1	EBF2	Transcription factor COE1 (O/E-1) (OE-1) (Early B-cell factor) (Olf-1) (Olfactory neuronal transcription factor)	Ebf1 Coe1 Ebf Olf1	multicellular organism development [GO:0007275]; positive regulation of transcription by RNA polymerase II [GO:0045944]	Transcriptional activator which recognizes variations of the palindromic sequence 5'-ATTCCCNNGGGAATT-3'.	Ebf1
1743	R041517c1g1_i02	1	NA	NA	NA	NA	NA	NA	NA	NA	NA
1753	R054495c0g1_i01	1	g29596	TNF receptor-associated factor 4	NA	NA	TNF receptor-associated factor 4 (Cysteine-rich domain associated with RING and Traf domains protein 1) (Metastatic lymph node gene 62 protein) (MLN 62) (RING finger protein 83)	TRAF4 CART1 MLN62 RNF83	activation of NF-kappaB-inducing kinase activity [GO:0007250]; apoptotic process [GO:0006915]; positive regulation of JNK cascade [GO:0046330]; positive regulation of protein homodimerization activity [GO:0090073]; positive regulation of protein kinase activity [GO:0045860]; regulation of apoptotic process [GO:0042981]; respiratory gaseous exchange by respiratory system [GO:0007585]; respiratory …	Adapter protein and signal transducer that links members of the tumor necrosis factor receptor (TNFR) family to different signaling pathways. Plays a role in the activation of NF-kappa-B and JNK, and in the regulation of cell survival and apoptosis. Regulates activation of NF-kappa-B in response to signaling through Toll-like receptors. Required for normal skeleton development, and for normal dev…	TRAF4
1762	R067406c0g1_i01	1	g4159	NA	NA	NA	NA	NA	NA	NA	NA
1765	R067725c0g1_i01	1	g18773	NA	NA	TMEM151A	Transmembrane protein 151 homolog	ZK1067.4	NA	NA	ZK1067.4
2	R000865c0g1_i01	2	g31631	La-related protein 6	Achn	LARP6	La-related protein 6 (Acheron) (Achn) (La ribonucleoprotein domain family member 6)	LARP6	RNA processing [GO:0006396]; positive regulation of collagen biosynthetic process [GO:0032967]; positive regulation of mRNA binding [GO:1902416]; positive regulation of translation [GO:0045727]	Regulates the coordinated translation of type I collagen alpha-1 and alpha-2 mRNAs, CO1A1 and CO1A2. Stabilizes mRNAs through high-affinity binding of a stem-loop structure in their 5' UTR. This regulation requires VIM and MYH10 filaments, and the helicase DHX9.	LARP6
4	R001764c0g1_i01	2	g30674	Glutathione-specific gamma-glutamylcyclotransferase	NA	CHAC1	Glutathione-specific gamma-glutamylcyclotransferase 1 (Gamma-GCG 1) (EC 4.3.2.7) (Blocks Notch protein) (Botch) (Cation transport regulator-like protein 1) (Neuroprotective protein 7)	Chac1 Botch Npg7	Notch signaling pathway [GO:0007219]; apoptotic process [GO:0006915]; glutathione catabolic process [GO:0006751]; negative regulation of Notch signaling pathway [GO:0045746]; negative regulation of protein processing [GO:0010955]; neurogenesis [GO:0022008]; response to unfolded protein [GO:0006986]	Catalyzes the cleavage of glutathione into 5-oxo-L-proline and a Cys-Gly dipeptide. Acts specifically on glutathione, but not on other gamma-glutamyl peptides. Glutathione depletion is an important factor for apoptosis initiation and execution. Acts as a pro-apoptotic component of the unfolded protein response pathway by mediating the pro-apoptotic effects of the ATF4-ATF3-DDIT3/CHOP cascade. Neg…	Chac1
10	R003492c0g1_i01	2	NA	Vascular endothelial growth factor C	VEGF-C	NA	NA	VEGF-C	NA	NA	VEGF-C
15	R004415c0g1_i01	2	NA	NA	NA	NA	NA	NA	NA	NA	NA
26	R008134c0g1_i01	2	g506	Steroid 17-alpha-hydroxylase/17,20 lyase	NA	NA	Steroid 17-alpha-hydroxylase/17,20 lyase (EC 1.14.14.19) (EC 1.14.14.32) (17-alpha-hydroxyprogesterone aldolase) (CYPXVII) (Cytochrome P450 17A1) (Cytochrome P450-C17) (Cytochrome P450c17)	CYP17A1 CYP17	sex differentiation [GO:0007548]; steroid biosynthetic process [GO:0006694]	Conversion of pregnenolone and progesterone to their 17-alpha-hydroxylated products and subsequently to dehydroepiandrosterone (DHEA) and androstenedione. Catalyzes both the 17-alpha-hydroxylation and the 17,20-lyase reaction.	CYP17A1
45	R014557c0g1_i01	2	NA	NA	NA	NA	NA	NA	NA	NA	NA
48	R014801c0g1_i01	2	g25134	Very low-density lipoprotein receptor	VLDL	NA	Very low-density lipoprotein receptor (VLDL receptor) (VLDL-R)	VLDLR	axon guidance [GO:0007411]; cholesterol metabolic process [GO:0008203]; dendrite morphogenesis [GO:0048813]; glycoprotein transport [GO:0034436]; lipid transport [GO:0006869]; low-density lipoprotein particle receptor catabolic process [GO:0032802]; memory [GO:0007613]; nervous system development [GO:0007399]; positive regulation of dendrite development [GO:1900006]; positive regulation of protei…	Binds VLDL and transports it into cells by endocytosis. In order to be internalized, the receptor-ligand complexes must first cluster into clathrin-coated pits. Binding to Reelin induces tyrosine phosphorylation of Dab1 and modulation of Tau phosphorylation (By similarity).	VLDLR
66	R016351c0g1_i01	2	g1063	Papilin	NA	SPINT4	U-actitoxin-Avd3h (U-AITX-Avd3h) (AsKC5)	SPINT4	NA	Dual-function toxin that inhibits both the serine protease trypsin (Kd=30 nM) and voltage-gated potassium channels Kv1.2/KCNA2 (IC(50)=2800 nM).	SPINT4
91	R019296c0g1_i02	2	g30573	Bifunctional protein HldE	NA	NA	Bifunctional protein HldE [Includes: D-beta-D-heptose 7-phosphate kinase (EC 2.7.1.167) (D-beta-D-heptose 7-phosphotransferase) (D-glycero-beta-D-manno-heptose-7-phosphate kinase); D-beta-D-heptose 1-phosphate adenylyltransferase (EC 2.7.7.70) (D-glycero-beta-D-manno-heptose 1-phosphate adenylyltransferase)]	hldE Shewana3_0849	ADP-L-glycero-beta-D-manno-heptose biosynthetic process [GO:0097171]	Catalyzes the phosphorylation of D-glycero-D-manno-heptose 7-phosphate at the C-1 position to selectively form D-glycero-beta-D-manno-heptose-1,7-bisphosphate.	hldE
94	R019713c0g1_i01	2	g2623	NA	NA	NA	NA	NA	NA	NA	NA
115	R021122c0g1_i01	2	NA	NA	NA	NA	NA	NA	NA	NA	NA
116	R021222c0g1_i01	2	g13594	NA	NA	NA	NA	NA	NA	NA	NA
124	R022068c0g1_i01	2	g29635	Polyamine oxidase 1	NA	NA	Polyamine oxidase 1 (EC 1.5.3.14) (EC 1.5.3.15)	MPAO1 MPAO PAO	polyamine catabolic process [GO:0006598]; spermine catabolic process [GO:0046208]	Flavoenzyme involved in polyamine back-conversion (Ref.4, PubMed:16331971). Catalyzes the oxidation of the secondary amino group of polyamines, such as spermine, spermidine and their acetyl derivatives (Ref.4, PubMed:16331971). Plays an important role in the regulation of polyamine intracellular concentration (Probable).	MPAO1
149	R022890c0g1_i01	2	g16442	CCAAT/enhancer-binding protein beta	C/EBP	NA	CCAAT/enhancer-binding protein beta (C/EBP beta) (Transcription factor NF-M) (CCR protein)	CEBPB	cellular response to amino acid stimulus [GO:0071230]; defense response to bacterium [GO:0042742]; fat cell differentiation [GO:0045444]; hepatocyte proliferation [GO:0072574]; intrinsic apoptotic signaling pathway in response to endoplasmic reticulum stress [GO:0070059]; liver regeneration [GO:0097421]; negative regulation of T cell proliferation [GO:0042130]; negative regulation of neuron apopt…	Important transcriptional activator regulating the expression of genes involved in immune and inflammatory responses. Binds to regulatory regions of several acute-phase and cytokines genes and probably plays a role in the regulation of acute-phase reaction, inflammation and hemopoiesis. The consensus recognition site is 5'-T[TG]NNGNAA[TG]-3'. Functions in brown adipose tissue (BAT) differentiatio…	CEBPB
156	R023124c0g1_i01	2	g18200	Ras-related and estrogen-regulated growth inhibitor	NA	NA	GTP-binding protein Rit2 (Ras-like protein expressed in neurons) (Ras-like without CAAX protein 2)	RIT2 RIN ROC2	Ras protein signal transduction [GO:0007265]; adenylate cyclase-activating G protein-coupled receptor signaling pathway [GO:0007189]; chemical synaptic transmission [GO:0007268]; intracellular signal transduction [GO:0035556]; mainteNAce of protein location in cell [GO:0032507]; negative regulation of neuron projection development [GO:0010977]; positive regulation of MAPK cascade [GO:0043410]; po…	Binds and exchanges GTP and GDP. Binds and modulates the activation of POU4F1 as gene expression regulator.	RIT2
159	R023214c0g1_i01	2	g6732	Ankyrin repeat, PH and SEC7 domain containing protein	NA	NA	Ankyrin repeat, PH and SEC7 domain containing protein secG	secG DDB_G0287459	actin cytoskeleton organization [GO:0030036]; cell-substrate adhesion [GO:0031589]; chemotaxis [GO:0006935]; chemotaxis to cAMP [GO:0043327]; culmination involved in sorocarp development [GO:0031154]; regulation of ARF protein signal transduction [GO:0032012]	NA	secG
192	R023916c0g1_i01	2	g16879	NEDD8-conjugating enzyme Ubc12	NA	NA	Nedd8-conjugating enzyme Ubc12 (EC 2.3.2.-) (Nedd8 carrier protein)	Ubc12 CG7375	cellular protein modification process [GO:0006464]; negative regulation of smoothened signaling pathway [GO:0045879]; protein neddylation [GO:0045116]	Accepts the ubiquitin-like protein Nedd8 from the Uba3-APP-BP1 E1 complex and catalyzes its covalent attachment to other proteins. Required for Cul1 and Cul3 neddylation. Negatively regulates full-length ci stability and hedgehog signaling.	Ubc12
213	R024769c0g1_i01	2	g3780	NA	NA	NA	NA	NA	NA	NA	NA
218	R025115c0g1_i01	2	g25474	Transmembrane protein 26	NA	TMEM26	Transmembrane protein 26	Tmem26	NA	NA	Tmem26
224	R025347c0g1_i01	2	g12710	Ras-like protein	NA	NA	Ras-related protein Rab-12 (Rab-13)	Rab12	Rab protein signal transduction [GO:0032482]; autophagy [GO:0006914]; cellular protein catabolic process [GO:0044257]; cellular response to interferon-gamma [GO:0071346]; endoplasmic reticulum to Golgi vesicle-mediated transport [GO:0006888]; endosome to lysosome transport [GO:0008333]; intracellular protein transport [GO:0006886]; positive regulation of macroautophagy [GO:0016239]	The small GTPases Rab are key regulators of intracellular membrane trafficking, from the formation of transport vesicles to their fusion with membranes. Rabs cycle between an inactive GDP-bound form and an active GTP-bound form that is able to recruit to membranes different set of downstream effectors directly responsible for vesicle formation, movement, tethering and fusion (By similarity). That…	Rab12
229	R025521c0g1_i01	2	NA	Zinc finger protein SNAI1	NA	SNAI2	NA	SNAI2	NA	NA	SNAI2
230	R025555c0g1_i01	2	g9118	NA	NA	NA	NA	NA	NA	NA	NA
235	R025879c0g1_i01	2	g12126	NA	NA	NA	Ras-like protein family member 12	RASL12	signal transduction [GO:0007165]	NA	RASL12
253	R026110c0g2_i01	2	g21900	NA	NA	NA	NA	NA	NA	NA	NA
264	R026315c0g2_i01	2	g20096	NA	NA	NA	NA	NA	NA	NA	NA
289	R026871c0g1_i02	2	g22114	NA	NA	NA	NA	NA	NA	NA	NA
291	R026922c0g1_i01	2	g33271	NA	NA	NA	NA	NA	NA	NA	NA
293	R026925c0g1_i01	2	g30709	Gamma-interferon-inducible lysosomal thiol reductase	NA	IFI30	Gamma-interferon-inducible lysosomal thiol reductase (EC 1.8.-.-) (IFI30 protein)	IFI30	antigen processing and presentation of exogenous peptide antigen via MHC class I [GO:0042590]	Lysosomal thiol reductase that can reduce protein disulfide bonds. May facilitate the complete unfolding of proteins destined for lysosomal degradation. Plays an important role in antigen processing. Facilitates the generation of MHC class II-restricted epitodes from disulfide bond-containing antigen by the endocytic reduction of disulfide bonds. Facilitates also MHC class I-restricted recognitio…	IFI30
314	R027355c0g1_i03	2	g16491	Cyclic AMP-responsive element-binding protein	NA	ATF1	Cyclic AMP-responsive element-binding protein (cAMP-responsive element-binding protein) (cAMP response element-binding protein)	CREB	NA	This protein binds the cAMP response element (CRE), sequence present in many viral and cellular promoters. Could regulate the transcriptional activity of genes involved in regeneration processes.	CREB
316	R027419c0g1_i01	2	g12568	NA	NA	NA	NA	NA	NA	NA	NA
320	R027478c0g1_i02	2	g8201	LON peptidase N-terminal domain and RING finger	NA	LONRF1	LON peptidase N-terminal domain and RING finger protein 3 (RING finger protein 127)	LONRF3 RNF127	NA	NA	LONRF3
370	R028676c0g2_i01	2	g18011	Ras-related protein Rap1	NA	NA	Ras-related protein Rap1 (Rap1 GTPase) (Ras-like protein 3)	Rap1 R RAP ras3 CG1956	R7 cell fate commitment [GO:0007465]; Rap protein signal transduction [GO:0032486]; adherens junction assembly [GO:0034333]; cellular response to cAMP [GO:0071320]; dorsal closure [GO:0007391]; germ-line stem cell population mainteNAce [GO:0030718]; hemocyte migration [GO:0035099]; negative regulation of synaptic vesicle exocytosis [GO:2000301]; ovarian follicle cell stalk formation [GO:0030713];…	Ras proteins bind GDP/GTP and possess intrinsic GTPase activity. Plays a role in photoreceptor cell determination.	Rap1
374	R028692c0g2_i01	2	NA	Endosomal/lysosomal potassium channel TMEM175	NA	TMEM175	NA	TMEM175	NA	NA	TMEM175
380	R028789c0g1_i03	2	g30700	Dual specificity protein phosphatase 16	NA	DUSP8	Dual specificity protein phosphatase 16 (EC 3.1.3.16) (EC 3.1.3.48) (Mitogen-activated protein kinase phosphatase 7) (MAP kinase phosphatase 7) (MKP-7)	DUSP16 KIAA1700 MKP7	MAPK export from nucleus [GO:0045204]; MAPK phosphatase export from nucleus, leptomycin B sensitive [GO:0045209]; dephosphorylation [GO:0016311]; inactivation of MAPK activity [GO:0000188]; protein dephosphorylation [GO:0006470]	Dual specificity protein phosphatase involved in the inactivation of MAP kinases. Dephosphorylates MAPK10 bound to ARRB2.	DUSP16
392	R029055c0g1_i01	2	g31652	Cell death specification protein 2	NA	NA	Cell death specification protein 2	ces-2 ZK909.4	apoptotic process [GO:0006915]; positive regulation of programmed cell death [GO:0043068]; regulation of transcription by RNA polymerase II [GO:0006357]	Required to activate programmed cell death in the sister cells of the serotoninergic neurosecretory motor (NSM) neurons. Negatively regulates the activity of ces-1 which in turn negatively regulates the activities of cell-killing genes. Binds to the DNA sequence 5'-RTTACGTAAY-3'.	ces-2
398	R029157c0g1_i01	2	g22585	Dual specificity protein phosphatase 7	NA	DUSP7	Dual specificity protein phosphatase 7 (EC 3.1.3.16) (EC 3.1.3.48)	Dusp7	negative regulation of MAP kinase activity [GO:0043407]; peptidyl-tyrosine dephosphorylation [GO:0035335]; protein dephosphorylation [GO:0006470]	Dual specificity protein phosphatase (PubMed:27783954). Shows high activity towards MAPK1/ERK2 (By similarity). Also has lower activity towards MAPK14 and MAPK8 (By similarity). In arrested oocytes, plays a role in meiotic resumption (PubMed:27783954). Promotes nuclear envelope breakdown and activation of the CDK1/Cyclin-B complex in oocytes, probably by dephosphorylating and inactivating the con…	Dusp7
400	R029171c0g1_i01	2	g14868	Inositol oxygenase	NA	MIOX	Inositol oxygenase (EC 1.13.99.1) (Aldehyde reductase-like 6) (Myo-inositol oxygenase) (MI oxygenase) (Renal-specific oxidoreductase)	Miox Aldrl6 Rsor	inositol catabolic process [GO:0019310]	NA	Miox
401	R029178c0g1_i03	2	g1460	Serine/threonine-protein kinase RIO3	NA	RIOK3	Serine/threonine-protein kinase RIO3 (EC 2.7.11.1) (RIO kinase 3)	Riok3	cellular response to dsDNA [GO:1990786]; cellular response to dsRNA [GO:0071359]; cellular response to virus [GO:0098586]; defense response to virus [GO:0051607]; innate immune response [GO:0045087]; maturation of SSU-rRNA [GO:0030490]; negative regulation of I-kappaB kinase/NF-kappaB signaling [GO:0043124]; negative regulation of MDA-5 signaling pathway [GO:0039534]; negative regulation of prote…	Involved in regulation of type I interferon (IFN)-dependent immune response which plays a critical role in the innate immune response against DNA and RNA viruses. May act as an adapter protein essential for the recruitment of TBK1 to IRF3. Phosphorylates IFIH1 on 'Ser-828' interfering with IFIH1 filament assembly on long dsRNA and resulting in attenuated IFIH1-signaling. Can inhibit CASP10 isofor…	Riok3
426	R029533c1g1_i01	2	g21782	Calpain small subunit 1	CSS1	NA	Calpain small subunit 1 (CSS1) (Calcium-activated neutral proteinase small subunit) (CANP small subunit) (Calcium-dependent protease small subunit) (CDPS) (Calcium-dependent protease small subunit 1) (Calpain regulatory subunit)	CAPNS1 CAPN4	NA	Regulatory subunit of the calcium-regulated non-lysosomal thiol-protease which catalyzes limited proteolysis of substrates involved in cytoskeletal remodeling and signal transduction.	CAPNS1
434	R029666c0g1_i01	2	g27299	NA	NA	NA	NA	NA	NA	NA	NA
443	R029832c0g1_i01	2	g23720	NA	NA	FOSB	Proto-oncogene c-Fos (Cellular oncogene fos)	fos	regulation of transcription by RNA polymerase II [GO:0006357]	Nuclear phosphoprotein which forms a tight but non-covalently linked complex with the JUN/AP-1 transcription factor. FOS has a critical function in regulating the development of cells destined to form and maintain the skeleton. It is thought to have an important role in signal transduction, cell proliferation and differentiation (By similarity).	fos
444	R029843c0g3_i01	2	g5525	Transcriptional regulator ERG	NA	ERG	Transcriptional regulator ERG (Transforming protein ERG)	ERG	cell differentiation [GO:0030154]; multicellular organism development [GO:0007275]; positive regulation of transcription by RNA polymerase II [GO:0045944]; protein phosphorylation [GO:0006468]; regulation of transcription by RNA polymerase II [GO:0006357]; signal transduction [GO:0007165]	Transcriptional regulator. May participate in transcriptional regulation through the recruitment of SETDB1 histone methyltransferase and subsequent modification of local chromatin structure.	ERG
446	R029865c0g1_i01	2	NA	Protein phosphatase 1 regulatory subunit 27	NA	NA	NA	NA	NA	NA	NA
465	R030089c1g1_i01	2	NA	Dopamine receptor 4	NA	NA	NA	NA	NA	NA	NA
495	R030429c0g1_i01	2	g17347	NA	NA	NA	NA	NA	NA	NA	NA
496	R030436c0g1_i02	2	g16204	Hemicentin-1	FIBL-6	NA	Hemicentin-1 (Fibulin-6) (FIBL-6)	Hmcn1	cell cycle [GO:0007049]; cell division [GO:0051301]; heterophilic cell-cell adhesion via plasma membrane cell adhesion molecules [GO:0007157]; homophilic cell adhesion via plasma membrane adhesion molecules [GO:0007156]; response to bacterium [GO:0009617]	Promotes cleavage furrow maturation during cytokinesis in preimplantation embryos (PubMed:21215633). May play a role in the architecture of adhesive and flexible epithelial cell junctions (PubMed:17015624). May play a role during myocardial remodeling by imparting an effect on cardiac fibroblast migration (PubMed:24951538).	Hmcn1
497	R030438c0g1_i03	2	g17462	NA	NA	NA	NA	NA	NA	NA	NA
499	R030443c0g1_i01	2	NA	Serine/threonine-protein phosphatase 6 regulatory	NA	NA	NA	NA	NA	NA	NA
510	R030611c0g1_i01	2	g15881	COUP transcription factor 2	COUP-TF2	NR2F6	Nuclear receptor subfamily 2 group F member 1-A (COUP transcription factor 1-A) (COUP-TFalpha-A) (zCOUP-TFI) (Seven-up related 44) (Svp[44]) (zSvp[44]) (Steroid receptor homolog SVP 44)	nr2f1a nr2f1 svp44 si:dkeyp-10a3.1	anatomical structure development [GO:0048856]; atrial cardiac muscle cell differentiation [GO:0055011]; cardiac atrium morphogenesis [GO:0003209]; cell differentiation [GO:0030154]; endothelial cell proliferation [GO:0001935]; negative regulation of transcription by RNA polymerase II [GO:0000122]; positive regulation of transcription by RNA polymerase II [GO:0045944]; regulation of transcription …	Putative transcription factor that is required in photoreceptor cells precursors during eye development.	nr2f1a
524	R030824c1g1_i06	2	g20045	NA	NA	NA	NA	NA	NA	NA	NA
526	R030836c0g1_i01	2	g25564	26S proteasome non-ATPase regulatory subunit 10	NA	NA	NA	NA	NA	NA	NA
529	R030878c1g1_i01	2	NA	NA	NA	NA	NA	NA	NA	NA	NA
531	R030914c0g1_i01	2	g13048	NA	NA	NA	NA	NA	NA	NA	NA
564	R031230c0g1_i01	2	NA	Neuroblastoma suppressor of tumorigenicity 1	NA	NA	NA	NA	NA	NA	NA
579	R031397c0g4_i01	2	g1125	Lipid storage droplets surface-binding protein	NA	PLIN1	Perilipin-5 (Lipid storage droplet protein 5)	PLIN5 LSDP5 OXPAT PAT-1	lipid droplet organization [GO:0034389]; lipid storage [GO:0019915]; mitochondrion localization [GO:0051646]; negative regulation of fatty acid beta-oxidation [GO:0031999]; negative regulation of lipase activity [GO:0060192]; negative regulation of peroxisome proliferator activated receptor signaling pathway [GO:0035359]; negative regulation of reactive oxygen species metabolic process [GO:200037…	Lipid droplet-associated protein that maintains the balance between lipogenesis and lipolysis and also regulates fatty acid oxidation in oxidative tissues. Recruits mitochondria to the surface of lipid droplets and is involved in lipid droplet homeostasis by regulating both the storage of fatty acids in the form of triglycerides and the release of fatty acids for mitochondrial fatty acid oxidatio…	PLIN5
583	R031431c0g1_i01	2	g947	Fibroblast growth factor 12	FGF-12	FGF21	Fibroblast growth factor 12 (FGF-12) (Fibroblast growth factor homologous factor 1) (FHF-1)	Fgf12 Fhf1	adult locomotory behavior [GO:0008344]; chemical synaptic transmission [GO:0007268]; fibroblast growth factor receptor signaling pathway [GO:0008543]; negative regulation of cation channel activity [GO:2001258]; neuromuscular process [GO:0050905]; positive regulation of sodium ion transport [GO:0010765]; regulation of membrane depolarization [GO:0003254]; regulation of neuronal action potential […	Involved in nervous system development and function. Promote neuronal excitability by elevating the voltage dependence of neuronal sodium channel SCN8A fast inactivation.	Fgf12
586	R031461c0g1_i01	2	g19596	Beta-chimaerin	NA	NA	N-chimaerin (A-chimaerin) (Alpha-chimerin) (N-chimerin) (NC) (Rho GTPase-activating protein 2)	CHN1 ARHGAP2 CHN	ephrin receptor signaling pathway [GO:0048013]; intracellular signal transduction [GO:0035556]; motor neuron axon guidance [GO:0008045]; regulation of GTPase activity [GO:0043087]; regulation of axonogenesis [GO:0050770]; regulation of small GTPase mediated signal transduction [GO:0051056]	GTPase-activating protein for p21-rac and a phorbol ester receptor. Involved in the assembly of neuronal locomotor circuits as a direct effector of EPHA4 in axon guidance.	CHN1
643	R032228c0g1_i01	2	g32351	BEN domain-containing protein 3	NA	NA	NA	NA	NA	NA	NA
646	R032254c0g1_i01	2	g24130	Sodium-independent sulfate anion transporter	NA	SLC26A11	Sodium-independent sulfate anion transporter (Solute carrier family 26 member 11)	Slc26a11	sulfate transport [GO:0008272]	Exhibits sodium-independent sulfate anion transporter activity that may cooperate with SLC26A2 to mediate DIDS-sensitive sulfate uptake into high endothelial venules endothelial cells (HEVEC).	Slc26a11
687	R032668c0g1_i01	2	NA	NA	NA	NA	NA	NA	NA	NA	NA
688	R032671c0g1_i01	2	g29487	Rho GTPase-activating protein 100F	RhoGAP-100F	SYDE2	Active breakpoint cluster region-related protein	ABR	activation of GTPase activity [GO:0090630]; intracellular signal transduction [GO:0035556]; regulation of Rho protein signal transduction [GO:0035023]	Protein with a unique structure having two opposing regulatory activities toward small GTP-binding proteins. The C-terminus is a GTPase-activating protein domain which stimulates GTP hydrolysis by RAC1, RAC2 and CDC42. Accelerates the intrinsic rate of GTP hydrolysis of RAC1 or CDC42, leading to down-regulation of the active GTP-bound form. The central Dbl homology (DH) domain functions as guanin…	ABR
689	R032671c0g2_i01	2	g29487	Active breakpoint cluster region-related protein	NA	SYDE2	Active breakpoint cluster region-related protein	ABR	activation of GTPase activity [GO:0090630]; intracellular signal transduction [GO:0035556]; regulation of Rho protein signal transduction [GO:0035023]	Protein with a unique structure having two opposing regulatory activities toward small GTP-binding proteins. The C-terminus is a GTPase-activating protein domain which stimulates GTP hydrolysis by RAC1, RAC2 and CDC42. Accelerates the intrinsic rate of GTP hydrolysis of RAC1 or CDC42, leading to down-regulation of the active GTP-bound form. The central Dbl homology (DH) domain functions as guanin…	ABR
692	R032696c0g1_i02	2	g12236	NA	NA	NA	NA	NA	NA	NA	NA
697	R032755c1g1_i01	2	g19768	Ras-related protein Rap-1	NA	NA	Ras-like protein rasS	rasS DDB_G0283537	Ras protein signal transduction [GO:0007265]; actin filament organization [GO:0007015]; cell morphogenesis [GO:0000902]; cell motility [GO:0048870]; cortical actin cytoskeleton organization [GO:0030866]; macropinocytosis [GO:0044351]; negative regulation of cellular component movement [GO:0051271]; pinocytosis [GO:0006907]; positive regulation of endocytosis [GO:0045807]; positive regulation of p…	Ras proteins bind GDP/GTP and possess intrinsic GTPase activity.	rasS
700	R032788c0g1_i03	2	g32328	High affinity cationic amino acid transporter 1	NA	NA	High affinity cationic amino acid transporter 1 (CAT-1) (CAT1) (Ecotropic retroviral leukemia receptor homolog) (Ecotropic retrovirus receptor homolog) (Solute carrier family 7 member 1) (System Y+ basic amino acid transporter)	SLC7A1 ATRC1 ERR REC1L	L-arginine import across plasma membrane [GO:0097638]; L-ornithine transmembrane transport [GO:1903352]; amino acid transport [GO:0006865]	High-affinity, low capacity permease involved in the transport of the cationic amino acids (arginine, lysine and ornithine) in non-hepatic tissues.	SLC7A1
701	R032791c0g1_i02	2	NA	Doublecortin domain-containing protein 2	NA	NA	NA	NA	NA	NA	NA
705	R032829c0g1_i03	2	g15985	LON peptidase N-terminal domain and RING finger	LONP3	LONRF1	LON peptidase N-terminal domain and RING finger protein 3 (RING finger protein 127)	LONRF3 RNF127	NA	NA	LONRF3
732	R033164c0g1_i01	2	g14477	Galanin receptor 2b	NA	NA	Pyroglutamylated RF-amide peptide receptor (AQ27) (G-protein coupled receptor 103) (Orexigenic neuropeptide QRFP receptor) (SP9155)	QRFPR GPR103	G protein-coupled receptor signaling pathway [GO:0007186]	Receptor for the orexigenic neuropeptide QRFP. The activity of this receptor is mediated by G proteins that modulate adenylate cyclase activity and intracellular calcium levels.	QRFPR
746	R033267c0g1_i01	2	g31434	Neuromedin-B receptor	NMB-R	NA	Rhodopsin, GQ-coupled (GQ-rhodopsin)	SCOP1	phototransduction [GO:0007602]; protein-chromophore linkage [GO:0018298]; visual perception [GO:0007601]	Visual pigments such as rhodopsin and porphyropsin are light-absorbing molecules that mediate vision. Rhodopsin consists of an apoprotein, opsin, covalently linked to 11-cis-retinal. This receptor is coupled to the activation of phospholipase C. Porphyropsin consists of opsin covalently linked to 11-cis 3,4-didehydroretinal.	SCOP1
750	R033281c0g3_i02	2	g8482	Methylcrotonoyl-CoA carboxylase beta chain, mitochondrial	NA	NA	Probable methylcrotonoyl-CoA carboxylase beta chain, mitochondrial (MCCase subunit beta) (EC 6.4.1.4) (3-methylcrotonyl-CoA carboxylase 2) (3-methylcrotonyl-CoA carboxylase non-biotin-containing subunit) (3-methylcrotonyl-CoA:carbon dioxide ligase subunit beta)	l(2)04524 CG3267	leucine catabolic process [GO:0006552]; leucine metabolic process [GO:0006551]; regulation of eclosion [GO:0007563]	Carboxyltransferase subunit of the 3-methylcrotonyl-CoA carboxylase, an enzyme that catalyzes the conversion of 3-methylcrotonyl-CoA to 3-methylglutaconyl-CoA, a critical step for leucine and isovaleric acid catabolism (By similarity). Vital for adult survival.	l(2)04524
756	R033363c0g1_i02	2	g6779	NA	NA	NA	NA	NA	NA	NA	NA
757	R033371c0g2_i01	2	g12822	NA	NA	NA	NA	NA	NA	NA	NA
761	R033400c0g1_i01	2	g31345	Retinoid-inducible serine carboxypeptidase	NA	SCPEP1	Retinoid-inducible serine carboxypeptidase (EC 3.4.16.-) (Serine carboxypeptidase 1)	SCPEP1 RISC SCP1 MSTP034 UNQ265/PRO302	negative regulation of blood pressure [GO:0045776]; positive regulation of blood vessel diameter [GO:0097755]; proteolysis involved in cellular protein catabolic process [GO:0051603]; retinoic acid metabolic process [GO:0042573]	May be involved in vascular wall and kidney homeostasis.	SCPEP1
778	R033499c0g1_i02	2	g24543	NA	NA	NA	NA	NA	NA	NA	NA
794	R033596c1g2_i05	2	g22695	NA	NA	NA	NA	NA	NA	NA	NA
812	R033803c0g1_i01	2	NA	GTP-binding protein Di-Ras2	NA	NA	NA	NA	NA	NA	NA
813	R033809c0g1_i02	2	g11886	NA	NA	NA	NA	NA	NA	NA	NA
819	R033879c0g1_i01	2	g5808	Caspase-3	CASP-3	NA	Caspase-3 (CASP-3) (EC 3.4.22.56) (Apopain) (Cysteine protease CPP32) (xCPP32) [Cleaved into: Caspase-3 subunit p17; Caspase-3 subunit p12]	casp3	apoptotic process [GO:0006915]	Important mediator of apoptosis. At the onset of apoptosis it proteolytically cleaves poly(ADP-ribose) polymerase (PARP) at a '216-Asp-|-Gly-217' bond (By similarity).	casp3
822	R033930c0g1_i01	2	g13212	Zinc metalloproteinase nas-13	NA	NA	Tolloid-like protein 2 (EC 3.4.24.-)	TLL2 KIAA0932	cell differentiation [GO:0030154]; extracellular matrix disassembly [GO:0022617]; multicellular organism development [GO:0007275]; negative regulation of skeletal muscle tissue growth [GO:0048632]	Protease which specifically processes pro-lysyl oxidase. Required for the embryonic development. PredomiNAt protease, which in the development, influences dorsal-ventral patterning and skeletogenesis.	TLL2
823	R033940c0g1_i01	2	g20775	Hydroxyproline dehydrogenase	HYPDH	PRODH2	Proline dehydrogenase 1, mitochondrial (EC 1.5.5.2) (Proline oxidase)	Prodh Pro1	proline catabolic process to glutamate [GO:0010133]	Converts proline to delta-1-pyrroline-5-carboxylate.	Prodh
835	R034039c0g1_i02	2	g18373	NA	NA	NA	NA	NA	NA	NA	NA
840	R034076c0g3_i01	2	g1874	Breast cancer anti-estrogen resistance protein	NA	EFS	Breast cancer anti-estrogen resistance protein 1 (CRK-associated substrate) (Cas scaffolding protein family member 1) (p130cas)	BCAR1 CAS CASS1 CRKAS	B cell receptor signaling pathway [GO:0050853]; G protein-coupled receptor signaling pathway [GO:0007186]; T cell receptor signaling pathway [GO:0050852]; actin filament organization [GO:0007015]; actin filament reorganization [GO:0090527]; antigen receptor-mediated signaling pathway [GO:0050851]; cell adhesion [GO:0007155]; cell chemotaxis [GO:0060326]; cell division [GO:0051301]; cell migration…	Docking protein which plays a central coordinating role for tyrosine kinase-based signaling related to cell adhesion. Implicated in induction of cell migration. Overexpression confers antiestrogen resistance on breast cancer cells.	BCAR1
845	R034142c1g2_i06	2	g29628	Sorting nexin-11	NA	SNX11	Sorting nexin-10B	snx10b	protein transport [GO:0015031]	Probable phosphoinositide-binding protein involved in protein sorting and membrane trafficking in endosomes.	snx10b
861	R034309c0g1_i01	2	g32499	Rhodopsin, GQ-coupled	NA	NA	Dopamine receptor 4	dop-4 C52B11.3	G protein-coupled receptor signaling pathway [GO:0007186]; G protein-coupled receptor signaling pathway, coupled to cyclic nucleotide second messenger [GO:0007187]; adenylate cyclase-activating dopamine receptor signaling pathway [GO:0007191]; chemical synaptic transmission [GO:0007268]	Receptor for dopamine. The activity of this receptor is mediated by G proteins which activate adenylyl cyclase. In terms of antagonist responses, would be classed with the D1-like dopamine receptor group.	dop-4
863	R034313c0g1_i01	2	g33059	Activin receptor type-2A	NA	ACVR2B	Activin receptor type-2A (EC 2.7.11.30) (Activin receptor type IIA) (ACTR-IIA)	ACVR2A ACTRII ACVR2	BMP signaling pathway [GO:0030509]; Sertoli cell proliferation [GO:0060011]; activin receptor signaling pathway [GO:0032924]; anterior/posterior pattern specification [GO:0009952]; determination of left/right symmetry [GO:0007368]; embryonic skeletal system development [GO:0048706]; gastrulation with mouth forming second [GO:0001702]; mesoderm development [GO:0007498]; pattern specification proce…	On ligand binding, forms a receptor complex consisting of two type II and two type I transmembrane serine/threonine kinases. Type II receptors phosphorylate and activate type I receptors which autophosphorylate, then bind and activate SMAD transcriptional regulators. Receptor for activin A, activin B and inhibin A. Mediates induction of adipogenesis by GDF6.	ACVR2A
866	R034337c0g1_i01	2	g24947	NA	NA	NA	NA	NA	NA	NA	NA
873	R034399c0g2_i01	2	NA	NA	NA	NA	NA	NA	NA	NA	NA
911	R034713c0g1_i02	2	g27080	Solute carrier family 35 member F2	NA	SLC35F1	Solute carrier family 35 member F1	Slc35f1	NA	Putative solute transporter.	Slc35f1
915	R034733c0g1_i01	2	g13546	Protein prickle	NA	PRICKLE4	Prickle planar cell polarity protein 3 (LIM domain only protein 6) (LMO-6) (Prickle-like protein 3) (Pk3) (Triple LIM domain protein 6)	Prickle3 Lmo6	cell projection organization [GO:0030030]; multicellular organism development [GO:0007275]	Involved in the planar cell polarity (PCP) pathway that is essential for the polarization of epithelial cells during morphogenetic processes, including gastrulation and neurulation (By similarity). PCP is maintained by two molecular modules, the global and the core modules, PRICKLE3 being part of the core module (By similarity). Distinct complexes of the core module segregate to opposite sides of…	Prickle3
923	R034811c0g2_i01	2	g23416	Apoptosis regulator Bcl-2	NA	NA	Induced myeloid leukemia cell differentiation protein Mcl-1 homolog	MCL1	cell differentiation [GO:0030154]; extrinsic apoptotic signaling pathway in absence of ligand [GO:0097192]; intrinsic apoptotic signaling pathway in response to DNA damage [GO:0008630]; multicellular organism development [GO:0007275]; negative regulation of apoptotic process [GO:0043066]; negative regulation of intrinsic apoptotic signaling pathway [GO:2001243]	Involved in the regulation of apoptosis versus cell survival, and in the mainteNAce of viability but not of proliferation. Mediates its effects by interactions with a number of other regulators of apoptosis (By similarity).	MCL1
928	R034864c1g1_i01	2	g21006	L-asparaginase	NA	NA	L-asparaginase (EC 3.5.1.1) (DiAsp) (L-asparagine amidohydrolase)	NA	asparagine metabolic process [GO:0006528]	NA	NA
948	R034997c0g1_i01	2	NA	NA	NA	NA	NA	NA	NA	NA	NA
950	R035007c0g1_i01	2	g7838	NA	NA	NA	NA	NA	NA	NA	NA
951	R035007c0g2_i01	2	g7838	NA	NA	NA	NA	NA	NA	NA	NA
965	R035131c0g1_i02	2	NA	ManNA-binding lectin serine protease 1	NA	NA	NA	NA	NA	NA	NA
968	R035153c0g1_i01	2	g22088	GTP-binding protein 1	NA	GTPBP1	GTP-binding protein 1	Gtpbp1	GTP metabolic process [GO:0046039]; positive regulation of mRNA catabolic process [GO:0061014]; translational elongation [GO:0006414]	Promotes degradation of target mRNA species. Plays a role in the regulation of circadian mRNA stability. Binds GTP and has GTPase activity.	Gtpbp1
981	R035268c0g1_i01	2	g12126	Ras-like protein family member 12	NA	NA	Ras-like protein family member 12	RASL12	signal transduction [GO:0007165]	NA	RASL12
1017	R035527c0g1_i03	2	g27777	GRB2-associated and regulator of MAPK protein 2	NA	NA	GRB2-associated and regulator of MAPK protein (GRB2-associated and regulator of MAPK1)	garem1 fam59a garem	cellular response to epidermal growth factor stimulus [GO:0071364]; epidermal growth factor receptor signaling pathway [GO:0007173]; positive regulation of ERK1 and ERK2 cascade [GO:0070374]; positive regulation of cell division [GO:0051781]; positive regulation of cell population proliferation [GO:0008284]	Adapter protein that may provide a link between cell surface epidermal growth factor receptor and the MAPK/ERK signaling pathway. May promote cell proliferation (By similarity).	garem1
1031	R035671c0g1_i01	2	g11860	NA	NA	NA	NA	NA	NA	NA	NA
1032	R035676c0g1_i04	2	g21274	Protein phosphatase 1 regulatory subunit 12B	NA	NA	Protein phosphatase 1 regulatory subunit 12B (Myosin phosphatase-targeting subunit 2) (Myosin phosphatase target subunit 2)	Ppp1r12b Mypt2	signal transduction [GO:0007165]	Regulates myosin phosphatase activity. Augments Ca(2+) sensitivity of the contractile apparatus (By similarity).	Ppp1r12b
1040	R035736c0g1_i03	2	g2795	NA	NA	NA	NA	NA	NA	NA	NA
1042	R035742c0g1_i01	2	g20794	Allatostatin-A receptor	BAR	NA	Pyroglutamylated RF-amide peptide receptor (AQ27) (G-protein coupled receptor 103) (Orexigenic neuropeptide QRFP receptor) (SP9155)	Qrfpr Gpr103	G protein-coupled receptor signaling pathway [GO:0007186]	Receptor for the orexigenic neuropeptide QRFP. The activity of this receptor is mediated by G proteins that modulate adenylate cyclase activity and intracellular calcium levels.	Qrfpr
1046	R035765c0g1_i02	2	NA	NA	NA	NA	NA	NA	NA	NA	NA
1056	R035821c0g1_i01	2	NA	NA	NA	SOST	NA	SOST	NA	NA	SOST
1058	R035837c0g2_i01	2	NA	NA	NA	NA	NA	NA	NA	NA	NA
1063	R035854c0g1_i01	2	g33661	Cytoplasmic polyadenylation element-binding protein	NA	CPEB1	Cytoplasmic polyadenylation element-binding protein 1 (CPE-BP1) (CPE-binding protein 1) (CPEB-1)	CPEB1	cellular response to amino acid stimulus [GO:0071230]; cellular response to hypoxia [GO:0071456]; cellular response to insulin stimulus [GO:0032869]; mRNA processing [GO:0006397]; negative regulation of cytoplasmic translation [GO:2000766]; positive regulation of mRNA polyadenylation [GO:1900365]	Sequence-specific RNA-binding protein that regulates mRNA cytoplasmic polyadenylation and translation initiation during oocyte maturation, early development and at postsynapse sites of neurons. Binds to the cytoplasmic polyadenylation element (CPE), an uridine-rich sequence element (consensus sequence 5'-UUUUUAU-3') within the mRNA 3'-UTR. In absence of phosphorylation and in association with TAC…	CPEB1
1077	R035948c0g1_i01	2	g15629	Tumor necrosis factor receptor superfamily member	NA	NA	Tumor necrosis factor receptor superfamily member 16 (Gp80-LNGFR) (Low affinity neurotrophin receptor p75NTR) (Low-affinity nerve growth factor receptor) (NGF receptor) (p75 ICD)	NGFR TNFRSF16	Rho protein signal transduction [GO:0007266]; activation of cysteine-type endopeptidase activity involved in apoptotic process [GO:0006919]; cell differentiation [GO:0030154]; cellular response to amyloid-beta [GO:1904646]; circadian regulation of gene expression [GO:0032922]; negative regulation of blood vessel endothelial cell proliferation involved in sprouting angiogenesis [GO:1903588]; nervo…	Low affinity receptor which can bind to NGF, BDNF, NTF3, and NTF4. Forms a heterodimeric receptor with SORCS2 that binds the precursor forms of NGF, BDNF and NTF3 with high affinity, and has much lower affinity for mature NGF and BDNF (By similarity). Plays an important role in differentiation and survival of specific neuronal populations during development (By similarity). Can mediate cell survi…	NGFR
1078	R035953c0g1_i03	2	g4922	Microtubule-actin cross-linking factor 1	NA	NA	Microtubule-actin cross-linking factor 1 (Actin cross-linking family 7)	Macf1 Acf7 Aclp7 Macf	Golgi to plasma membrane protein transport [GO:0043001]; Wnt signaling pathway [GO:0016055]; intermediate filament cytoskeleton organization [GO:0045104]; positive regulation of Wnt signaling pathway [GO:0030177]; regulation of cell migration [GO:0030334]; regulation of epithelial cell migration [GO:0010632]; regulation of focal adhesion assembly [GO:0051893]; regulation of microtubule-based proc…	F-actin-binding protein which plays a role in cross-linking actin to other cytoskeletal proteins and also binds to microtubules. Plays an important role in ERBB2-dependent stabilization of microtubules at the cell cortex (By similarity). Acts as a positive regulator of Wnt receptor signaling pathway and is involved in the translocation of AXIN1 and its associated complex (composed of APC, CTNNB1 …	Macf1
1082	R036003c0g2_i01	2	g24685	Ras-like protein family member 12	NA	NA	Ras-related protein rapB	rapB DDB_G0272857	small GTPase mediated signal transduction [GO:0007264]	NA	rapB
1094	R036075c0g1_i01	2	NA	Endosomal/lysosomal potassium channel TMEM175	NA	TMEM175	NA	TMEM175	NA	NA	TMEM175
1096	R036120c0g2_i01	2	g24934	Ankyrin repeat and SOCS box protein 3	ASB-3	NA	Ankyrin repeat domain-containing protein 27 (VPS9 domain-containing protein)	ANKRD27 PP12899	early endosome to late endosome transport [GO:0045022]; endosome to melanosome transport [GO:0035646]; negative regulation of SNARE complex assembly [GO:0035544]; neuron projection morphogenesis [GO:0048812]; positive regulation of dendrite morphogenesis [GO:0050775]; protein transport [GO:0015031]; retrograde transport, endosome to plasma membrane [GO:1990126]	May be a guanine exchange factor (GEF) for Rab21, Rab32 and Rab38 and regulate endosome dynamics (PubMed:16525121, PubMed:18477474). May regulate the participation of VAMP7 in membrane fusion events; in vitro inhibits VAMP7-mediated SNARE complex formation by trapping VAMP7 in a closed, fusogenically inactive conformation (PubMed:23104059). Involved in peripheral melanosomal distribution of TYRP1…	ANKRD27
1132	R036414c0g2_i11	2	g5995	Calcium-dependent protein kinase 33	NA	NA	MAP kinase-interacting serine/threonine-protein kinase 1 (EC 2.7.11.1) (MAP kinase signal-integrating kinase 1) (MAPK signal-integrating kinase 1) (Mnk1)	Mknk1 Mnk1	extrinsic apoptotic signaling pathway in absence of ligand [GO:0097192]; intracellular signal transduction [GO:0035556]; peptidyl-serine phosphorylation [GO:0018105]; protein autophosphorylation [GO:0046777]; protein phosphorylation [GO:0006468]; regulation of translational initiation [GO:0006446]; response to salt stress [GO:0009651]	May play a role in the response to environmental stress and cytokines. Appears to regulate translation by phosphorylating EIF4E, thus increasing the affinity of this protein for the 7-methylguanosine-containing mRNA cap.	Mknk1
1136	R036427c0g1_i01	2	g19508	Regulating synaptic membrane exocytosis protein	NA	RIMS1	Regulating synaptic membrane exocytosis protein 2 (Rab-3-interacting molecule 2) (RIM 2)	Rims2 Rim2	cAMP-mediated signaling [GO:0019933]; calcium ion-regulated exocytosis of neurotransmitter [GO:0048791]; calcium-ion regulated exocytosis [GO:0017156]; cell differentiation [GO:0030154]; exocytosis [GO:0006887]; insulin secretion [GO:0030073]; intracellular protein transport [GO:0006886]; positive regulation of excitatory postsynaptic potential [GO:2000463]; positive regulation of gene expression…	Rab effector involved in exocytosis. May act as scaffold protein. Plays a role in dendrite formation by melanocytes (By similarity).	Rims2
1146	R036557c0g1_i01	2	g1301	NA	NA	NA	NA	NA	NA	NA	NA
1173	R036812c0g1_i01	2	g10368	NA	NA	NA	NA	NA	NA	NA	NA
1175	R036834c0g2_i02	2	g19366	1-phosphatidylinositol 4,5-bisphosphate phosphodiesterase	NA	PLCD4	Inactive phospholipase C-like protein 2 (PLC-L(2)) (PLC-L2) (Phospholipase C-L2) (Phospholipase C-epsilon-2) (PLC-epsilon-2)	PLCL2 KIAA1092 PLCE2	B cell proliferation involved in immune response [GO:0002322]; B-1a B cell differentiation [GO:0002337]; gamma-aminobutyric acid signaling pathway [GO:0007214]; inositol trisphosphate biosynthetic process [GO:0032959]; intracellular signal transduction [GO:0035556]; lipid metabolic process [GO:0006629]; negative regulation of B cell receptor signaling pathway [GO:0050859]; negative regulation of …	May play an role in the regulation of Ins(1,4,5)P3 around the endoplasmic reticulum.	PLCL2
1182	R036848c0g1_i01	2	g14429	Activated CDC42 kinase 1	ACK-1	TNK2	Activated Cdc42 kinase-like (EC 2.7.10.2) (Tyrosine-protein kinase PR2)	Ack-like PR2 CG43741	dorsal closure, amnioserosa morphology change [GO:0046664]; head involution [GO:0008258]; myosin filament assembly [GO:0031034]; protein phosphorylation [GO:0006468]	NA	Ack-like
1188	R036881c0g2_i04	2	g13906	Protein FAM76A	NA	FAM76B	Protein FAM76A	FAM76A RCJMB04_20f16	NA	NA	FAM76A
1190	R036896c0g1_i02	2	g19781	NA	NA	NA	NA	NA	NA	NA	NA
1217	R037075c0g1_i01	2	g14402	Solute carrier family 25 member 36-A	NA	SLC25A33	Solute carrier family 25 member 36-A	slc25a36a si:dkeyp-90g12.1 zgc:92447	pyrimidine nucleotide import into mitochondrion [GO:1990519]	NA	slc25a36a
1229	R037158c0g1_i01	2	g2273	NA	NA	NA	NA	NA	NA	NA	NA
1242	R037230c0g1_i01	2	g21976	GTP-binding protein Di-Ras1	NA	NA	GTP-binding protein Di-Ras1 (Distinct subgroup of the Ras family member 1) (Ras-related inhibitor of cell growth) (Rig) (Small GTP-binding tumor suppressor 1)	DIRAS1 GBTS1 RIG	signal transduction [GO:0007165]	Displays low GTPase activity and exists predomiNAtly in the GTP-bound form.	DIRAS1
1245	R037264c0g1_i01	2	g16235	Pyroglutamylated RF-amide peptide receptor	NA	NA	Pyroglutamylated RF-amide peptide receptor (AQ27) (G-protein coupled receptor 103) (Orexigenic neuropeptide QRFP receptor) (SP9155)	QRFPR GPR103	G protein-coupled receptor signaling pathway [GO:0007186]	Receptor for the orexigenic neuropeptide QRFP. The activity of this receptor is mediated by G proteins that modulate adenylate cyclase activity and intracellular calcium levels.	QRFPR
1258	R037377c0g2_i01	2	NA	Ras-related protein Rap-1b	NA	NA	NA	NA	NA	NA	NA
1268	R037432c1g1_i02	2	g4715	NA	NA	NA	NA	NA	NA	NA	NA
1269	R037433c0g1_i03	2	NA	N-alpha-acetyltransferase 20	NA	DUSP10	NA	DUSP10	NA	NA	DUSP10
1278	R037514c0g1_i03	2	g10076	Dual serine/threonine and tyrosine protein kinase	NA	DSTYK	Dual serine/threonine and tyrosine protein kinase (EC 2.7.12.1) (Dusty protein kinase) (Dusty PK) (Receptor-interacting serine/threonine-protein kinase 5)	Dstyk Ripk5	cellular response to fibroblast growth factor stimulus [GO:0044344]; negative regulation of apoptotic process [GO:0043066]; positive regulation of ERK1 and ERK2 cascade [GO:0070374]; positive regulation of fibroblast growth factor receptor signaling pathway [GO:0045743]; positive regulation of kinase activity [GO:0033674]	Acts as a positive regulator of ERK phosphorylation downstream of fibroblast growth factor-receptor activation. Involved in the regulation of both caspase-dependent apoptosis and caspase-independent cell death. In the skin, it plays a predomiNAt role in suppressing caspase-dependent apoptosis in response to UV stress in a range of dermal cell types.	Dstyk
1317	R037806c0g1_i03	2	g19288	Protein turtle homolog B	NA	IGSF9	Protein turtle	tutl CG15427	R7 cell development [GO:0045467]; adult locomotory behavior [GO:0008344]; axon guidance [GO:0007411]; axon midline choice point recognition [GO:0016199]; axonal defasciculation [GO:0007414]; dendrite self-avoidance [GO:0070593]; flight behavior [GO:0007629]; homophilic cell adhesion via plasma membrane adhesion molecules [GO:0007156]; larval behavior [GO:0030537]; mechanosensory behavior [GO:0007…	Essential protein that plays a role in the establishment of coordinated motor control (PubMed:11312296). In the developing eye, involved in axonal targeting of the R7 photoreceptor (PubMed:24174674).	tutl
1339	R037951c0g1_i01	2	g13587	Prolactin-releasing peptide receptor	PrRP	NA	Prolactin-releasing peptide receptor (PrRP receptor) (PrRPR) (G-protein coupled receptor 10) (UHR-1)	Prlhr Gpr10	G protein-coupled receptor signaling pathway [GO:0007186]; feeding behavior [GO:0007631]	Receptor for prolactin-releasing peptide (PrRP). Implicated in lactation, regulation of food intake and pain-signal processing.	Prlhr
1340	R037979c0g1_i01	2	g1450	Transcription factor AP-1	NA	JUND	Transcription factor AP-1 (Proto-oncogene c-Jun)	JUN	Ras protein signal transduction [GO:0007265]; cellular response to hormone stimulus [GO:0032870]; negative regulation of transcription by RNA polymerase II [GO:0000122]; positive regulation by host of viral transcription [GO:0043923]; positive regulation of cell differentiation [GO:0045597]; positive regulation of cell growth [GO:0030307]; positive regulation of transcription by RNA polymerase II…	Transcription factor that recognizes and binds to the enhancer heptamer motif 5'-TGA[CG]TCA-3'. May be involved in activated KRAS-mediated transcriptional activation of USP28. May bind to the USP28 promoter.	JUN
1357	R038071c5g4_i01	2	g2360	High affinity cGMP-specific 3',5'-cyclic phosphodiesterase	NA	NA	High affinity cGMP-specific 3',5'-cyclic phosphodiesterase 9A (EC 3.1.4.35)	PDE9A	cGMP catabolic process [GO:0046069]; cGMP metabolic process [GO:0046068]; cGMP-mediated signaling [GO:0019934]; positive regulation of cardiac muscle hypertrophy [GO:0010613]; signal transduction [GO:0007165]	Specifically hydrolyzes the second messenger cGMP, which is a key regulator of many important physiological processes. Highly specific: compared to other members of the cyclic nucleotide phosphodiesterase family, has the highest affinity and selectivity for cGMP (PubMed:9624146, PubMed:18757755, PubMed:21483814). Specifically regulates natriuretic-peptide-dependent cGMP signaling in heart, acting…	PDE9A
1375	R038173c0g2_i01	2	g13620	Galactose-3-O-sulfotransferase 3	Gal3ST-3	GAL3ST3	Galactose-3-O-sulfotransferase 3 (Gal3ST-3) (EC 2.8.2.-) (Beta-galactose-3-O-sulfotransferase 3) (Gal-beta-1, 3-GalNAc 3'-sulfotransferase 3)	Gal3st3	glycolipid biosynthetic process [GO:0009247]	Transfers a sulfate to position 3 of non-reducing beta-galactosyl residues in N-glycans and core2-branched O-glycans. Has high activity towards Gal-beta-1,4-GlcNAc, Gal-beta-1,4(Fuc-alpha-1,3)GlcNAc and lower activity towards Gal-beta-1,3(Fuc-alpha-1,4)GlcNAc (By similarity).	Gal3st3
1378	R038183c1g2_i02	2	NA	NA	NA	NA	NA	NA	NA	NA	NA
1379	R038183c1g9_i01	2	g1064	Papilin	NA	SPINT4	Tissue factor pathway inhibitor (TFPI) (Extrinsic pathway inhibitor) (EPI) (Lipoprotein-associated coagulation inhibitor) (LACI)	TFPI TFPI1	blood coagulation [GO:0007596]	Inhibits factor X (X(a)) directly and, in a Xa-dependent way, inhibits VIIa/tissue factor activity, presumably by forming a quaternary Xa/LACI/VIIa/TF complex. It possesses an antithrombotic action and also the ability to associate with lipoproteins in plasma.	TFPI
1385	R038271c0g1_i01	2	g23428	Cyclic AMP-responsive element-binding protein 3-like	NA	NA	Cyclic AMP-responsive element-binding protein 3-like protein 3 (cAMP-responsive element-binding protein 3-like protein 3) (Transcription factor CREB-H) [Cleaved into: Processed cyclic AMP-responsive element-binding protein 3-like protein 3]	CREB3L3 CREBH HYST1481	endoplasmic reticulum unfolded protein response [GO:0030968]; positive regulation of acute inflammatory response [GO:0002675]; positive regulation of transcription by RNA polymerase II [GO:0045944]; positive regulation of transcription from RNA polymerase II promoter in response to endoplasmic reticulum stress [GO:1990440]	Transcription factor that may act during endoplasmic reticulum stress by activating unfolded protein response target genes. Activated in response to cAMP stimulation. In vitro, binds to the cAMP response element (CRE) and box-B element. Activates transcription through box-B element. Activates transcription through CRE (By similarity). Seems to function synergistically with ATF6. In acute inflamma…	CREB3L3
1396	R038338c0g1_i01	2	g21174	Calpain-3	NA	NA	Calpain-3 (EC 3.4.22.54) (Calcium-activated neutral proteinase 3) (CANP 3) (Calpain L3) (Calpain p94) (Muscle-specific calcium-activated neutral protease 3) (New calpain 1) (nCL-1)	CAPN3 NCL1	calcium-dependent self proteolysis [GO:1990092]; cellular response to calcium ion [GO:0071277]; cellular response to salt stress [GO:0071472]; muscle structure development [GO:0061061]; myofibril assembly [GO:0030239]; negative regulation of apoptotic process [GO:0043066]; negative regulation of protein sumoylation [GO:0033234]; negative regulation of transcription, DNA-templated [GO:0045892]; po…	Calcium-regulated non-lysosomal thiol-protease.	CAPN3
1408	R038392c0g1_i01	2	g15344	NA	NA	NA	NA	NA	NA	NA	NA
1438	R038605c0g1_i01	2	g503	GTPase-activating protein	NA	NA	GTPase-activating protein (Ras GTPase-activating protein)	gap1 sar1 src1 SPBC646.12c	cell morphogenesis involved in conjugation with cellular fusion [GO:0000753]; negative regulation of Ras protein signal transduction [GO:0046580]; regulation of cell morphogenesis involved in conjugation with cellular fusion [GO:1905708]; signal transduction involved in positive regulation of conjugation with cellular fusion [GO:0032005]	Inhibitory regulator of the Ras-cyclic AMP pathway. Stimulates the GTPase activity of Ras1.	gap1
1439	R038612c0g1_i01	2	g5455	NA	NA	NA	NA	NA	NA	NA	NA
1452	R038698c0g1_i01	2	g2906	Zinc transporter ZIP10	NA	SLC39A12	Zinc transporter ZIP12 (LIV-1 subfamily of ZIP zinc transporter 8) (LZT-Hs8) (Solute carrier family 39 member 12) (Zrt- and Irt-like protein 12) (ZIP-12)	SLC39A12 ZIP12	cellular zinc ion homeostasis [GO:0006882]; regulation of microtubule polymerization [GO:0031113]; regulation of neuron projection development [GO:0010975]; signal transduction [GO:0007165]; zinc ion import across plasma membrane [GO:0071578]	Acts as a zinc-influx transporter (Potential). May be partly involved in the outbreak of schizophrenia.	SLC39A12
1473	R038928c2g1_i01	2	g26882	Regulator of G-protein signaling 12	RGS12	RGS10	Regulator of G-protein signaling 10 (RGS10)	RGS10	G protein-coupled acetylcholine receptor signaling pathway [GO:0007213]; negative regulation of signal transduction [GO:0009968]; positive regulation of GTPase activity [GO:0043547]; regulation of G protein-coupled receptor signaling pathway [GO:0008277]	Regulates G protein-coupled receptor signaling cascades, including signaling downstream of the muscarinic acetylcholine receptor CHRM2. Inhibits signal transduction by increasing the GTPase activity of G protein alpha subunits, thereby driving them into their inactive GDP-bound form. Modulates the activity of potassium channels that are activated in response to CHRM2 signaling. Activity on GNAZ i…	RGS10
1483	R039000c0g1_i06	2	g28828	Myosin-IIIb	NA	NA	Myosin-IIIb (EC 2.7.11.1)	MYO3B	cochlea morphogenesis [GO:0090103]; response to stimulus [GO:0050896]; sensory perception of sound [GO:0007605]; visual perception [GO:0007601]	Probable actin-based motor with a protein kinase activity. Required for normal cochlear hair bundle development and hearing. Plays an important role in the early steps of cochlear hair bundle morphogenesis. Influences the number and lengths of stereocilia to be produced and limits the growth of microvilli within the forming auditory hair bundles thereby contributing to the architecture of the hai…	MYO3B
1486	R039030c1g1_i01	2	g7977	Matrix metalloproteinase-24	MMP-24	NA	Matrix metalloproteinase-24 (MMP-24) (EC 3.4.24.-) (Matrix metalloproteinase-21) (MMP-21) (Membrane-type matrix metalloproteinase 5) (MT-MMP 5) (MTMMP5) (Membrane-type-5 matrix metalloproteinase) (MT5-MMP) (MT5MMP) [Cleaved into: Processed matrix metalloproteinase-24]	Mmp24 Mmp21 Mt5mmp	cell-cell adhesion mediated by cadherin [GO:0044331]; cell-cell adhesion via plasma-membrane adhesion molecules [GO:0098742]; collagen catabolic process [GO:0030574]; detection of temperature stimulus involved in sensory perception of pain [GO:0050965]; extracellular matrix organization [GO:0030198]; glial cell differentiation [GO:0010001]; neuronal stem cell population mainteNAce [GO:0097150]; p…	Metalloprotease that mediates cleavage of N-cadherin (CDH2) and acts as a regulator of neuro-immune interactions and neural stem cell quiescence (PubMed:19805319, PubMed:24952463). Involved in cell-cell interactions between nociceptive neurites and mast cells, possibly by mediating cleavage of CDH2, thereby acting as a mediator of peripheral thermal nociception and inflammatory hyperalgesia (PubM…	Mmp24
1491	R039080c0g1_i02	2	NA	NA	NA	NA	NA	NA	NA	NA	NA
1528	R039393c0g1_i02	2	g13469	NA	NA	NA	NA	NA	NA	NA	NA
1530	R039402c0g2_i04	2	NA	NA	NA	NA	NA	NA	NA	NA	NA
1538	R039470c0g1_i01	2	g6466	Active breakpoint cluster region-related protein	NA	SYDE2	Active breakpoint cluster region-related protein	ABR	activation of GTPase activity [GO:0090630]; intracellular signal transduction [GO:0035556]; regulation of Rho protein signal transduction [GO:0035023]	Protein with a unique structure having two opposing regulatory activities toward small GTP-binding proteins. The C-terminus is a GTPase-activating protein domain which stimulates GTP hydrolysis by RAC1, RAC2 and CDC42. Accelerates the intrinsic rate of GTP hydrolysis of RAC1 or CDC42, leading to down-regulation of the active GTP-bound form. The central Dbl homology (DH) domain functions as guanin…	ABR
1549	R039549c1g2_i01	2	g9406	Selenocysteine lyase	NA	SCLY	Selenocysteine lyase (EC 4.4.1.16)	SCLY	selenocysteine catabolic process [GO:0016261]	Catalyzes the decomposition of L-selenocysteine to L-alanine and elemental selenium.	SCLY
1564	R039638c1g1_i01	2	g11288	Serine/threonine-protein kinase DCLK1	NA	DCLK2	Serine/threonine-protein kinase DCLK3 (EC 2.7.11.1) (Doublecortin domain-containing protein 3C) (Doublecortin-like and CAM kinase-like 3) (Doublecortin-like kinase 3)	DCLK3 DCAMKL3 DCDC3C KIAA1765	negative regulation of protein localization to nucleus [GO:1900181]; peptidyl-serine phosphorylation [GO:0018105]	NA	DCLK3
1567	R039657c0g2_i01	2	g15145	Methionyl-tRNA formyltransferase, mitochondrial	NA	NA	NA	NA	NA	NA	NA
1575	R039697c0g1_i01	2	NA	Uncharacterized protein DDB_G0284767	NA	NA	NA	NA	NA	NA	NA
1577	R039711c0g1_i06	2	g11950	Serine/threonine-protein kinase SIK2	NA	SIK2	Serine/threonine-protein kinase SIK2 (EC 2.7.11.1) (Salt-inducible kinase 2) (SIK-2) (Serine/threonine-protein kinase SNF1-like kinase 2)	Sik2 Snf1lk2	cellular response to glucose starvation [GO:0042149]; insulin receptor signaling pathway [GO:0008286]; intracellular signal transduction [GO:0035556]; negative regulation of TOR signaling [GO:0032007]; protein autophosphorylation [GO:0046777]; protein phosphorylation [GO:0006468]; regulation of insulin receptor signaling pathway [GO:0046626]	Phosphorylates 'Ser-789' of IRS1 in insulin-stimulated adipocytes, potentially modulating the efficiency of insulin signal transduction. Inhibits CREB activity by phosphorylating and inhibiting activity of TORCs, the CREB-specific coactivators, like CRTC2/TORC2 and CRTC3/TORC3 in response to cAMP signaling (PubMed:29211348).	Sik2
1606	R040037c1g1_i06	2	NA	Tyrosine-protein kinase SYK	NA	TEX14	NA	TEX14	NA	NA	TEX14
1652	R040411c1g1_i11	2	g23772	Tyrosine-protein kinase ZAP-70	NA	ZAP70	Tyrosine-protein kinase SYK (EC 2.7.10.2)	SYK RCJMB04_19o18	B cell receptor signaling pathway [GO:0050853]; adaptive immune response [GO:0002250]; blood vessel morphogenesis [GO:0048514]; cellular response to hydrogen peroxide [GO:0070301]; cellular response to molecule of fungal origin [GO:0071226]; defense response to bacterium [GO:0042742]; innate immune response [GO:0045087]; integrin-mediated signaling pathway [GO:0007229]; intracellular signal trans…	Non-receptor tyrosine kinase which mediates signal transduction downstream of a variety of transmembrane receptors including classical immunoreceptors like the B-cell receptor (BCR). Regulates several biological processes including innate and adaptive immunity, cell adhesion, osteoclast maturation, platelet activation and vascular development. Assembles into signaling complexes with activated rec…	SYK
1698	R040887c0g2_i01	2	g17410	NA	NA	NA	NA	NA	NA	NA	NA
1699	R040897c2g1_i01	2	g29837	NA	NA	NA	NA	NA	NA	NA	NA
1726	R041310c6g1_i02	2	g1564	Retrovirus-related Pol polyprotein from transposon	NA	NA	Retrovirus-related Pol polyprotein from transposon opus [Includes: Protease (EC 3.4.23.-); Reverse transcriptase (EC 2.7.7.49); Endonuclease]	pol	DNA integration [GO:0015074]; transposition, DNA-mediated [GO:0006313]	NA	pol
1740	R041483c1g3_i03	2	NA	Retrovirus-related Pol polyprotein from transposon	NA	NA	NA	NA	NA	NA	NA
1756	R055112c0g1_i01	2	NA	Endosomal/lysosomal potassium channel TMEM175	NA	TMEM175	NA	TMEM175	NA	NA	TMEM175
1757	R055356c0g1_i01	2	NA	NA	NA	NA	NA	NA	NA	NA	NA
1772	R076031c0g1_i01	2	NA	NA	NA	NA	NA	NA	NA	NA	NA
1773	R076288c0g1_i01	2	g3159	NA	NA	NA	NA	NA	NA	NA	NA
3	R001575c0g1_i01	3	NA	NA	NA	NA	NA	NA	NA	NA	NA
5	R001784c0g1_i01	3	g1835	Histone H2B, embryonic	NA	NA	Histone H2B, embryonic	NA	nucleosome assembly [GO:0006334]	Core component of nucleosome. Nucleosomes wrap and compact DNA into chromatin, limiting DNA accessibility to the cellular machineries which require DNA as a template. Histones thereby play a central role in transcription regulation, DNA repair, DNA replication and chromosomal stability. DNA accessibility is regulated via a complex set of post-translational modifications of histones, also called h…	NA
19	R007004c0g2_i01	3	NA	NA	NA	NA	NA	NA	NA	NA	NA
20	R007537c0g1_i01	3	g9592	NA	NA	NA	Neoverrucotoxin subunit beta (NeoVTX subunit beta)	NA	hemolysis in other organism [GO:0044179]	Has hemolytic and lethal activities. Its hemolytic activity is inhibited by anionic lipids, especially potently by cardiolipin.	NA
33	R010433c0g1_i01	3	g10321	IQ and ubiquitin-like domain-containing protein	NA	IQUB	IQ and ubiquitin-like domain-containing protein	IQUB	cilium assembly [GO:0060271]; smoothened signaling pathway [GO:0007224]	May play roles in cilia formation and/or mainteNAce.	IQUB
36	R012152c0g1_i01	3	g5505	NA	NA	NA	NA	NA	NA	NA	NA
40	R013153c0g1_i01	3	g17718	Uncharacterized protein C594.04c	NA	NA	Uncharacterized protein C594.04c	SPCC594.04c	steroid metabolic process [GO:0008202]	NA	SPCC594.04c
43	R013879c0g1_i01	3	g10807	NA	NA	NA	NA	NA	NA	NA	NA
49	R014821c2g3_i01	3	g18528	NA	NA	NA	NA	NA	NA	NA	NA
59	R015433c0g1_i01	3	g6122	Inositol monophosphatase 1	IMP 1	IMPA2	Inositol monophosphatase 1 (IMP 1) (IMPase 1) (EC 3.1.3.25) (D-galactose 1-phosphate phosphatase) (EC 3.1.3.94) (Inositol-1(or 4)-monophosphatase 1) (Lithium-sensitive myo-inositol monophosphatase A1)	Impa1 Imp	inositol biosynthetic process [GO:0006021]; inositol phosphate dephosphorylation [GO:0046855]; phosphatidylinositol biosynthetic process [GO:0006661]; phosphatidylinositol phosphorylation [GO:0046854]; response to lithium ion [GO:0010226]; signal transduction [GO:0007165]	Responsible for the provision of inositol required for synthesis of phosphatidylinositol and polyphosphoinositides and has been implicated as the pharmacological target for lithium action in brain. Has broad substrate specificity and can use myo-inositol 1,3-diphosphate, myo-inositol 1,4-diphosphate, scyllo-inositol-phosphate, glucose-1-phosphate, glucose-6-phosphate, fructose-1-phosphate, beta-g…	Impa1
68	R016615c0g2_i01	3	g28591	Roundabout homolog 3	NA	NA	NA	NA	NA	NA	NA
73	R017069c0g1_i02	3	g5621	Pituitary homeobox 2	NA	PITX1	Pituitary homeobox 1 (Homeobox protein PITX1) (X-PITX-1) (xPitx1) (Paired-like homeodomain transcription factor 1)	pitx1	multicellular organism development [GO:0007275]	Sequence-specific transcription factor that binds gene promoters and activates their transcription. May play a role in the development of anterior structures, and in particular, the brain and facies and in specifying the identity or structure of hindlimb.	pitx1
76	R017370c0g1_i01	3	g27913	DNA replication licensing factor mcm5-A	xMCM5-A	MCM5	DNA replication licensing factor mcm5 (EC 3.6.4.12)	mcm5 TEgg011k14.1	DNA replication initiation [GO:0006270]; DNA unwinding involved in DNA replication [GO:0006268]; chordate embryonic development [GO:0043009]; double-strand break repair via break-induced replication [GO:0000727]; mitotic cell cycle [GO:0000278]; negative regulation of apoptotic process [GO:0043066]; pre-replicative complex assembly involved in nuclear cell cycle DNA replication [GO:0006267]; regu…	Acts as component of the mcm2-7 complex (mcm complex) which is the putative replicative helicase essential for 'once per cell cycle' DNA replication initiation and elongation in eukaryotic cells. The active ATPase sites in the mcm2-7 ring are formed through the interaction surfaces of two neighboring subunits such that a critical structure of a conserved arginine finger motif is provided in trans…	mcm5
80	R017823c0g1_i01	3	g17001	NA	NA	NA	NA	NA	NA	NA	NA
82	R017892c0g1_i01	3	g31588	Probable serine/threonine-protein kinase drkB	NA	MOS	NA	MOS	NA	NA	MOS
93	R019634c0g1_i01	3	g5389	Arsenite methyltransferase	NA	NA	Arsenite methyltransferase (EC 2.1.1.137)	arsM VNG_5177C	response to arsenic-containing substance [GO:0046685]	Catalyzes the transfer of a methyl group from AdoMet to arsenite, producing methylated arsenicals.	arsM
95	R019852c0g1_i01	3	NA	NA	NA	NA	NA	NA	NA	NA	NA
102	R020188c0g1_i01	3	g6659	Ganglioside GM2 activator	NA	NA	Ganglioside GM2 activator (Cerebroside sulfate activator protein) (GM2-AP) (Sphingolipid activator protein 3) (SAP-3)	GM2A QccE-17591	ganglioside catabolic process [GO:0006689]	Binds gangliosides and stimulates ganglioside GM2 degradation. It stimulates only the breakdown of ganglioside GM2 and glycolipid GA2 by beta-hexosaminidase A. It extracts single GM2 molecules from membranes and presents them in soluble form to beta-hexosaminidase A for cleavage of N-acetyl-D-galactosamine and conversion to GM3. The large binding pocket can accommodate several single chain phosph…	GM2A
103	R020204c0g1_i01	3	g33140	NA	NA	NA	NA	NA	NA	NA	NA
104	R020223c0g1_i01	3	g31900	Sarcoplasmic reticulum histidine-rich calcium-binding	NA	NA	Sarcoplasmic reticulum histidine-rich calcium-binding protein	HRC HCP	cellular protein metabolic process [GO:0044267]; muscle contraction [GO:0006936]; positive regulation of heart contraction [GO:0045823]; positive regulation of heart rate [GO:0010460]; positive regulation of relaxation of cardiac muscle [GO:1901899]; post-translational protein modification [GO:0043687]; regulation of calcium ion transmembrane transport [GO:1903169]; regulation of cardiac muscle c…	May play a role in the regulation of calcium sequestration or release in the SR of skeletal and cardiac muscle.	HRC
107	R020329c0g1_i01	3	g19654	DNA replication licensing factor mcm2	NA	MCM2	DNA replication licensing factor mcm2 (EC 3.6.4.12) (Minichromosome mainteNAce protein 2)	mcm2	DNA unwinding involved in DNA replication [GO:0006268]; double-strand break repair via break-induced replication [GO:0000727]; mitotic DNA replication initiation [GO:1902975]; negative regulation of DNA helicase activity [GO:1905775]; pre-replicative complex assembly involved in nuclear cell cycle DNA replication [GO:0006267]; regulation of DNA-dependent DNA replication initiation [GO:0030174]	Acts as component of the MCM2-7 complex (MCM complex) which is the putative replicative helicase essential for 'once per cell cycle' DNA replication initiation and elongation in eukaryotic cells. The active ATPase sites in the MCM2-7 ring are formed through the interaction surfaces of two neighboring subunits such that a critical structure of a conserved arginine finger motif is provided in trans…	mcm2
117	R021349c0g1_i01	3	g14614	Apoptosis inhibitor 5	API-5	API5	Apoptosis inhibitor 5 (API-5) (AAC-11)	Api5	apoptotic process [GO:0006915]; negative regulation of apoptotic process [GO:0043066]; negative regulation of fibroblast apoptotic process [GO:2000270]	Antiapoptotic factor that may have a role in protein assembly. Negatively regulates ACIN1. By binding to ACIN1, it suppresses ACIN1 cleavage from CASP3 and ACIN1-mediated DNA fragmentation. Also known to efficiently suppress E2F1-induced apoptosis (By similarity).	Api5
121	R021987c0g1_i01	3	g4693	NA	NA	NA	NA	NA	NA	NA	NA
134	R022428c0g1_i02	3	g4566	ATP-binding cassette sub-family B member 7, mitochondrial	NA	ABCB7	ATP-binding cassette sub-family B member 7, mitochondrial (ATP-binding cassette transporter 7) (ABC transporter 7 protein)	Abcb7	cellular iron ion homeostasis [GO:0006879]	Could be involved in the transport of heme from the mitochondria to the cytosol. Plays a central role in the maturation of cytosolic iron-sulfur (Fe/S) cluster-containing proteins (By similarity).	Abcb7
136	R022511c0g1_i01	3	g19254	Methylosome subunit pICln	NA	CLNS1A	NA	CLNS1A	NA	NA	CLNS1A
139	R022572c0g1_i01	3	NA	Ganglioside GM2 activator	NA	NA	NA	NA	NA	NA	NA
145	R022719c0g1_i01	3	g16981	Thymidine kinase, cytosolic	NA	TK1	Thymidine kinase, cytosolic (EC 2.7.1.21)	TK1	DNA biosynthetic process [GO:0071897]; DNA metabolic process [GO:0006259]; thymidine metabolic process [GO:0046104]	NA	TK1
160	R023223c0g1_i01	3	g29053	Exosome complex component RRP46	NA	EXOSC5	Exosome complex component RRP46 (Exosome component 5) (Ribosomal RNA-processing protein 46)	Exosc5 D7Wsu180e Rrp46	DNA deamination [GO:0045006]; RNA catabolic process [GO:0006401]; U4 snRNA 3'-end processing [GO:0034475]; defense response to virus [GO:0051607]; exonucleolytic catabolism of deadenylated mRNA [GO:0043928]; nuclear mRNA surveillance [GO:0071028]; nuclear-transcribed mRNA catabolic process, exonucleolytic, 3'-5' [GO:0034427]; polyadenylation-dependent snoRNA 3'-end processing [GO:0071051]; rRNA c…	Non-catalytic component of the RNA exosome complex which has 3'->5' exoribonuclease activity and participates in a multitude of cellular RNA processing and degradation events. In the nucleus, the RNA exosome complex is involved in proper maturation of stable RNA species such as rRNA, snRNA and snoRNA, in the elimination of RNA processing by-products and non-coding 'pervasive' transcripts, such as…	Exosc5
172	R023450c0g1_i01	3	g9414	NA	NA	NA	NA	NA	NA	NA	NA
178	R023541c0g2_i02	3	g12092	Trans-L-3-hydroxyproline dehydratase	NA	L3HYPDH	Trans-L-3-hydroxyproline dehydratase (EC 4.2.1.77) (Trans-3-hydroxy-L-proline dehydratase)	l3hypdh	NA	Catalyzes the dehydration of trans-3-hydroxy-L-proline to delta-1-pyrroline-2-carboxylate (Pyr2C).	l3hypdh
187	R023776c0g1_i01	3	g130	L-allo-threonine aldolase	L-allo-TA	NA	L-allo-threonine aldolase (L-allo-TA) (EC 4.1.2.49) (L-allo-threonine acetaldehyde-lyase)	ltaA	cellular amino acid metabolic process [GO:0006520]	Stereospecifically catalyzes the interconversion of L-allo-threonine and glycine.	ltaA
194	R024148c0g1_i01	3	g836	HIRA-interacting protein 3	NA	HIRIP3	HIRA-interacting protein 3	Hirip3	NA	May play a role in chromatin function and histone metabolism via its interaction with HIRA and histones.	Hirip3
197	R024178c0g1_i01	3	g4935	Proteasome assembly chaperone 3	NA	PSMG3	Proteasome assembly chaperone 3	psmg3 v1g246523	NA	Chaperone protein which promotes assembly of the 20S proteasome. May cooperate with psmg1-psmg2 heterodimers to orchestrate the correct assembly of proteasomes (By similarity).	psmg3
201	R024427c0g2_i01	3	g865	RNA-binding protein spenito	NA	RBM15B	Putative RNA-binding protein 15B (RNA-binding motif protein 15B)	Rbm15b	RNA methylation [GO:0001510]; RNA splicing [GO:0008380]; dosage compensation by inactivation of X chromosome [GO:0009048]; mRNA export from nucleus [GO:0006406]; mRNA processing [GO:0006397]; regulation of alternative mRNA splicing, via spliceosome [GO:0000381]	RNA-binding protein that acts as a key regulator of N6-methyladenosine (m6A) methylation of RNAs, thereby regulating different processes, such as alternative splicing of mRNAs and X chromosome inactivation mediated by Xist RNA. Associated component of the WMM complex, a complex that mediates N6-methyladenosine (m6A) methylation of RNAs, a modification that plays a role in the efficiency of mRNA s…	Rbm15b
203	R024520c0g1_i01	3	g13125	NA	NA	NA	NA	NA	NA	NA	NA
212	R024722c0g1_i01	3	g12949	Breast cancer type 1 susceptibility protein homolog	NA	NA	GTPase IMAP family member 7 (Immunity-associated nucleotide 7 protein) (IAN-7)	GIMAP7 IAN7	GTP metabolic process [GO:0046039]	The dimer has GTPase activity; the active site contains residues from both subunits.	GIMAP7
219	R025124c0g1_i01	3	g1666	Vesicle-trafficking protein SEC22b	NA	SEC22B	Vesicle-trafficking protein SEC22b (SEC22 vesicle-trafficking protein homolog B)	SEC22B RCJMB04_15c3	endoplasmic reticulum to Golgi vesicle-mediated transport [GO:0006888]; negative regulation of autophagosome assembly [GO:1902902]; positive regulation of protein catabolic process [GO:0045732]; protein transport [GO:0015031]; retrograde vesicle-mediated transport, Golgi to endoplasmic reticulum [GO:0006890]; vesicle fusion with Golgi apparatus [GO:0048280]	SNARE involved in targeting and fusion of ER-derived transport vesicles with the Golgi complex as well as Golgi-derived retrograde transport vesicles with the ER.	SEC22B
225	R025417c0g2_i01	3	g16973	Neuroglobin	NA	CYGB	Neuroglobin	NGB	NA	Involved in oxygen transport in the brain. Hexacoordinate globin, displaying competitive binding of oxygen or the distal His residue to the iron atom. Not capable of penetrating cell membranes (By similarity).	NGB
233	R025824c0g1_i01	3	g8310	GPN-loop GTPase 1	NA	GPN1	GPN-loop GTPase 1 (EC 3.6.5.-) (XPA-binding protein 1)	GPN1 XAB1	NA	Small GTPase required for proper nuclear import of RNA polymerase II (RNAPII). May act at an RNAP assembly step prior to nuclear import. Forms an interface between the RNA polymerase II enzyme and chaperone/scaffolding proteins, suggesting that it is required to connect RNA polymerase II to regulators of protein complex formation. May be involved in nuclear localization of XPA.	GPN1
237	R025943c0g1_i01	3	g16164	DNA damage-binding protein 1	NA	DDB1	DNA damage-binding protein 1 (DDB p127 subunit) (Damage-specific DNA-binding protein 1) (UV-damaged DNA-binding factor)	DDB1 RCJMB04_6h2	DNA repair [GO:0006281]; proteasome-mediated ubiquitin-dependent protein catabolic process [GO:0043161]; protein ubiquitination [GO:0016567]; regulation of circadian rhythm [GO:0042752]; rhythmic process [GO:0048511]	Required for DNA repair. Binds to DDB2 to form the UV-damaged DNA-binding protein complex (the UV-DDB complex). The UV-DDB complex may recognize UV-induced DNA damage and recruit proteins of the nucleotide excision repair pathway (the NER pathway) to initiate DNA repair (By similarity). Also appears to function as a component of numerous distinct DCX (DDB1-CUL4-X-box) E3 ubiquitin-protein ligase …	DDB1
239	R025973c0g1_i01	3	g12658	Uracil-DNA glycosylase	UDG	NA	Uracil-DNA glycosylase (UDG) (EC 3.2.2.27)	ung VV0655	base-excision repair [GO:0006284]	Excises uracil residues from the DNA which can arise as a result of misincorporation of dUMP residues by DNA polymerase or due to deamination of cytosine.	ung
243	R025993c0g1_i01	3	g28490	Ribosome biogenesis protein wdr12	NA	WDR12	Ribosome biogenesis protein wdr12 (WD repeat-containing protein 12)	wdr12	cell population proliferation [GO:0008283]; maturation of 5.8S rRNA from tricistronic rRNA transcript (SSU-rRNA, 5.8S rRNA, LSU-rRNA) [GO:0000466]; maturation of LSU-rRNA from tricistronic rRNA transcript (SSU-rRNA, 5.8S rRNA, LSU-rRNA) [GO:0000463]	Component of the PeBoW complex, which is required for maturation of 28S and 5.8S ribosomal RNAs and formation of the 60S ribosome.	wdr12
252	R026097c0g1_i01	3	g2793	ATP-dependent RNA helicase DDX19A	NA	DDX25	ATP-dependent RNA helicase DDX25 (EC 3.6.4.13) (DEAD box protein 25) (RNA helicase DEADSouth) (Xcat3)	deadsouth	NA	ATP-dependent RNA helicase.	deadsouth
257	R026158c0g1_i02	3	g23940	Tyrocidine synthase 1	NA	NA	Tyrocidine synthase 1 (Tyrocidine synthase I) [Includes: ATP-dependent D-phenylalanine adenylase (D-PheA) (D-phenylalanine activase); Phenylalanine racemase [ATP-hydrolyzing] (EC 5.1.1.11)]	tycA	antibiotic biosynthetic process [GO:0017000]	In the first step of peptide synthesis this enzyme activates phenylalanine and racemizes it to the D-isomer.	tycA
258	R026173c0g1_i01	3	g20536	Sjoegren syndrome nuclear autoantigen 1 homolog	NA	SSNA1	Sjoegren syndrome nuclear autoantigen 1 homolog	Ssna1 MNCb-2711	ciliary receptor clustering involved in smoothened signaling pathway [GO:0060830]; intraciliary transport [GO:0042073]	NA	Ssna1
259	R026212c0g2_i01	3	g3410	2-oxoisovalerate dehydrogenase subunit alpha, mitochondrial	NA	AC011462.1	2-oxoisovalerate dehydrogenase subunit alpha, mitochondrial (EC 1.2.4.4) (Branched-chain alpha-keto acid dehydrogenase E1 component alpha chain) (BCKDE1A) (BCKDH E1-alpha)	BCKDHA QccE-11424	branched-chain amino acid catabolic process [GO:0009083]	The branched-chain alpha-keto dehydrogenase complex catalyzes the overall conversion of alpha-keto acids to acyl-CoA and CO(2). It contains multiple copies of three enzymatic components: branched-chain alpha-keto acid decarboxylase (E1), lipoamide acyltransferase (E2) and lipoamide dehydrogenase (E3).	BCKDHA
271	R026532c6g1_i02	3	g32542	Histone H1.0	NA	NA	Histone H1.0 (Histone H1') (Histone H1(0)) (MyD196) [Cleaved into: Histone H1.0, N-terminally processed]	H1f0 H1fv	chromatin silencing [GO:0006342]; chromosome condensation [GO:0030261]; negative regulation of DNA recombination [GO:0045910]; negative regulation of chromatin silencing [GO:0031936]; negative regulation of transcription by RNA polymerase II [GO:0000122]; nucleosome assembly [GO:0006334]; nucleosome positioning [GO:0016584]; positive regulation of transcription regulatory region DNA binding [GO:2…	Histones H1 are necessary for the condensation of nucleosome chains into higher-order structures. The H1F0 histones are found in cells that are in terminal stages of differentiation or that have low rates of cell division.	H1f0
280	R026690c0g1_i01	3	g24837	Enoyl-CoA hydratase, mitochondrial	NA	ECHS1	Enoyl-CoA hydratase, mitochondrial (EC 4.2.1.17) (Enoyl-CoA hydratase 1) (Short-chain enoyl-CoA hydratase) (SCEH)	Echs1	fatty acid beta-oxidation [GO:0006635]	Straight-chain enoyl-CoA thioesters from C4 up to at least C16 are processed, although with decreasing catalytic rate. Has high substrate specificity for crotonyl-CoA and moderate specificity for acryloyl-CoA, 3-methylcrotonyl-CoA and methacrylyl-CoA. It is noteworthy that binds tiglyl-CoA, but hydrates only a small amount of this substrate.	Echs1
287	R026866c0g1_i01	3	g1218	NA	NA	NA	NA	NA	NA	NA	NA
297	R026983c0g1_i01	3	g3134	Succinate-semialdehyde dehydrogenase, mitochondrial	NA	ALDH5A1	Succinate-semialdehyde dehydrogenase, mitochondrial (EC 1.2.1.24) (Aldehyde dehydrogenase family 5 member A1) (NAD(+)-dependent succinic semialdehyde dehydrogenase)	Aldh5a1 Ssadh	central nervous system development [GO:0007417]; gamma-aminobutyric acid catabolic process [GO:0009450]; oxidation-reduction process [GO:0055114]; succinate metabolic process [GO:0006105]	Catalyzes one step in the degradation of the inhibitory neurotransmitter gamma-aminobutyric acid (GABA).	Aldh5a1
300	R027026c0g1_i01	3	g14857	2-amino-3-carboxymuconate-6-semialdehyde decarboxylase	NA	ACMSD	2-amino-3-carboxymuconate-6-semialdehyde decarboxylase (EC 4.1.1.45) (Picolinate carboxylase)	ACMSD	negative regulation of quinolinate biosynthetic process [GO:1904985]; picolinic acid biosynthetic process [GO:1905004]; protein complex oligomerization [GO:0051259]; regulation of 'de novo' NAD biosynthetic process from tryptophan [GO:1905012]; secondary metabolic process [GO:0019748]; tryptophan catabolic process [GO:0006569]	Converts alpha-amino-beta-carboxymuconate-epsilon-semialdehyde (ACMS) to alpha-aminomuconate semialdehyde (AMS). ACMS can be converted non-enzymatically to quinolate (QA), a key precursor of NAD, and a potent endogenous excitotoxin of neuronal cells which is implicated in the pathogenesis of various neurodegenerative disorders. In the presence of ACMSD, ACMS is converted to AMS, a benign cataboli…	ACMSD
326	R027797c0g1_i02	3	g20415	Schlafen-like protein 1	NA	NA	Schlafen-like protein 1	Slfnl1	NA	NA	Slfnl1
329	R027963c0g1_i01	3	g11342	NA	NA	NA	NA	NA	NA	NA	NA
332	R028042c0g1_i01	3	g10854	Queuine tRNA-ribosyltransferase catalytic subunit	NA	QTRT1	Queuine tRNA-ribosyltransferase catalytic subunit 1 (EC 2.4.2.29) (Guanine insertion enzyme) (tRNA-guanine transglycosylase)	qtrt1	tRNA-guanine transglycosylation [GO:0101030]	Catalytic subunit of the queuine tRNA-ribosyltransferase (TGT) that catalyzes the base-exchange of a guanine (G) residue with queuine (Q) at position 34 (anticodon wobble position) in tRNAs with GU(N) anticodons (tRNA-Asp, -Asn, -His and -Tyr), resulting in the hypermodified nucleoside queuosine (7-(((4,5-cis-dihydroxy-2-cyclopenten-1-yl)amino)methyl)-7-deazaguanosine). Catalysis occurs through a…	qtrt1
336	R028154c0g1_i01	3	g9009	NA	NA	NA	NA	NA	NA	NA	NA
345	R028284c0g1_i01	3	g23642	NA	NA	NA	NA	NA	NA	NA	NA
347	R028309c0g1_i01	3	g27308	Ubiquitin carboxyl-terminal hydrolase MINDY-1	NA	MINDY1	Ubiquitin carboxyl-terminal hydrolase MINDY-1 (EC 3.4.19.12) (Deubiquitinating enzyme MINDY-1) (Protein FAM63A)	mindy1 fam63a si:ch211-210h11.5	protein K48-linked deubiquitination [GO:0071108]; regulation of transcription by RNA polymerase II [GO:0006357]	Hydrolase that can specifically remove 'Lys-48'-linked conjugated ubiquitin from proteins. May play a regulatory role at the level of protein turnover.	mindy1
354	R028443c0g2_i01	3	g32563	6-pyruvoyl tetrahydrobiopterin synthase	PTP	PTS	6-pyruvoyl tetrahydrobiopterin synthase (PTP synthase) (PTPS) (EC 4.2.3.12) (Protein purple) (Sepiapterin synthase A)	pr CG16784	pteridine biosynthetic process [GO:0006728]; tetrahydrobiopterin biosynthetic process [GO:0006729]	Required for pigment and biopterin synthesis.	pr
359	R028487c0g1_i01	3	g7533	Legumain	NA	LGMN	Legumain (EC 3.4.22.34) (Asparaginyl endopeptidase) (Protease, cysteine 1)	LGMN PRSC1 QccE-20451	negative regulation of ERBB signaling pathway [GO:1901185]; proteolysis [GO:0006508]; proteolysis involved in cellular protein catabolic process [GO:0051603]; receptor catabolic process [GO:0032801]; renal system process [GO:0003014]	Has a strict specificity for hydrolysis of asparaginyl bonds. Can also cleave aspartyl bonds slowly, especially under acidic conditions. Required for normal lysosomal protein degradation in renal proximal tubules. Required for normal degradation of internalized EGFR. Plays a role in the regulation of cell proliferation via its role in EGFR degradation. May be involved in the processing of protein…	LGMN
396	R029130c0g1_i02	3	g23102	Synaptonemal complex central element protein 2	NA	SYCE2	Synaptonemal complex central element protein 2	Syce2	cell division [GO:0051301]; synaptonemal complex assembly [GO:0007130]	Major component of the transverse central element of synaptonemal complexes (SCS), formed between homologous chromosomes during meiotic prophase. Requires SYCP1 in order to be incorporated into the central element. May have a role in the synaptonemal complex assembly, stabilization and recombination.	Syce2
399	R029158c0g1_i01	3	g24360	Calumenin	NA	RCN1	Calumenin-B	calub	NA	Involved in regulation of vitamin K-dependent carboxylation of multiple N-terminal glutamate residues. Seems to inhibit gamma-carboxylase ggcx. Binds 7 calcium ions with a low affinity (By similarity).	calub
404	R029221c0g1_i01	3	g6357	NA	NA	NA	NA	NA	NA	NA	NA
421	R029471c0g1_i01	3	g31587	NA	NA	NA	NA	NA	NA	NA	NA
422	R029484c0g1_i01	3	g33707	Protein RCC2	NA	RCC2	Protein RCC2	Rcc2 Kiaa1470	activation of GTPase activity [GO:0090630]; cell cycle [GO:0007049]; cell division [GO:0051301]; chromosome passenger complex localization to kinetochore [GO:0072356]; establishment of protein localization [GO:0045184]; focal adhesion assembly [GO:0048041]; integrin-mediated signaling pathway [GO:0007229]; negative regulation of GTPase activity [GO:0034260]; negative regulation of focal adhesion …	Multifunctional protein that may effect its functions by regulating the activity of small GTPases, such as RAC1 and RALA. Required for normal progress through the cell cycle, both during interphase and during mitosis. Required for the presence of normal levels of MAD2L1, AURKB and BIRC5 on inner centromeres during mitosis, and for normal attachment of kinetochores to mitotic spindles. Required fo…	Rcc2
423	R029493c0g1_i01	3	g28026	Pseudouridine-5'-phosphatase	NA	PUDP	Pseudouridine-5'-phosphatase (EC 3.1.3.96) (Haloacid dehalogenase-like hydrolase domain-containing protein 1) (Haloacid dehalogenase-like hydrolase domain-containing protein 1A) (Protein GS1) (Pseudouridine-5'-monophosphatase) (5'-PsiMPase)	PUDP DXF68S1E FAM16AX GS1 HDHD1 HDHD1A	nucleotide metabolic process [GO:0009117]; pyrimidine nucleoside salvage [GO:0043097]	Dephosphorylates pseudouridine 5'-phosphate, a potential intermediate in rRNA degradation. Pseudouridine is then excreted intact in urine.	PUDP
424	R029513c0g2_i03	3	g2047	Lens fiber membrane intrinsic protein	NA	NA	NA	NA	NA	NA	NA
430	R029646c0g1_i01	3	g17588	Ras-like protein family member 12	NA	NA	GTP-binding protein Rit1 (Ras-like protein expressed in many tissues) (Ras-like without CAAX protein 1)	Rit1 Rit	Ras protein signal transduction [GO:0007265]	Plays a crucial role in coupling NGF stimulation to the activation of both EPHB2 and MAPK14 signaling pathways and in NGF-dependent neuronal differentiation. Involved in ELK1 transactivation through the Ras-MAPK signaling cascade that mediates a wide variety of cellular functions, including cell proliferation, survival, and differentiation (By similarity).	Rit1
431	R029649c0g1_i01	3	g5837	Importin subunit alpha-1	NA	KPNA2	Importin subunit alpha-1 (Karyopherin subunit alpha-2)	kpna2	protein import into nucleus [GO:0006606]	It is essential for selective protein import into nucleus. Promotes signal-dependent binding of karyophilic proteins to the nuclear envelope.	kpna2
441	R029792c0g1_i01	3	g9412	Beta-catenin-like protein 1	NA	CTNNBL1	Beta-catenin-like protein 1 (Nuclear-associated protein) (NAP)	Ctnnbl1	apoptotic process [GO:0006915]; positive regulation of apoptotic process [GO:0043065]; somatic diversification of immunoglobulins [GO:0016445]	Component of the PRP19-CDC5L complex that forms an integral part of the spliceosome and is required for activating pre-mRNA splicing. May induce apoptosis (By similarity). Participates in AID/AICDA-mediated Ig class switching recombination (CSR).	Ctnnbl1
447	R029874c0g1_i01	3	g22840	Lysine-specific histone demethylase 1B	NA	KDM1B	Lysine-specific histone demethylase 1B (EC 1.-.-.-) (Flavin-containing amine oxidase domain-containing protein 1) (Lysine-specific histone demethylase 2)	Kdm1b Aof1 Lsd2	DNA methylation involved in gamete generation [GO:0043046]; histone H3-K4 demethylation [GO:0034720]; histone H3-K4 demethylation, trimethyl-H3-K4-specific [GO:0034721]; multicellular organism development [GO:0007275]; regulation of DNA methylation [GO:0044030]; regulation of gene expression by genetic imprinting [GO:0006349]	Histone demethylase that demethylates 'Lys-4' of histone H3, a specific tag for epigenetic transcriptional activation, thereby acting as a corepressor. Required for de novo DNA methylation of a subset of imprinted genes during oogenesis. Acts by oxidizing the substrate by FAD to generate the corresponding imine that is subsequently hydrolyzed. Demethylates both mono- and di-methylated 'Lys-4' of …	Kdm1b
454	R029948c0g1_i01	3	g2774	Proteasome subunit alpha type-8	NA	PSMA7	Proteasome subunit alpha-type 7-like (EC 3.4.25.1)	Psma8 Psma7l	proteasomal protein catabolic process [GO:0010498]; proteasomal ubiquitin-independent protein catabolic process [GO:0010499]; proteasome-mediated ubiquitin-dependent protein catabolic process [GO:0043161]	Component of the spermatoproteasome, a form of the proteasome specifically found in testis that promotes degradation of histones, thereby participating actively to the exchange of histones during spermatogenesis. The proteasome is a multicatalytic proteinase complex which is characterized by its ability to cleave peptides with Arg, Phe, Tyr, Leu, and Glu adjacent to the leaving group at neutral o…	Psma8
456	R029988c0g1_i01	3	g12203	Glycogen	NA	GYS1	Glycogen [starch] synthase, muscle (EC 2.4.1.11)	GYS1 GYS	glycogen biosynthetic process [GO:0005978]	Transfers the glycosyl residue from UDP-Glc to the non-reducing end of alpha-1,4-glucan.	GYS1
458	R030009c0g1_i01	3	g4077	Translation initiation factor IF-2, mitochondrial	NA	MTIF2	Translation initiation factor IF-2, mitochondrial (IF-2(Mt)) (IF-2Mt) (IF2(mt))	Mtif2	mitochondrial translational initiation [GO:0070124]; ribosome disassembly [GO:0032790]	One of the essential components for the initiation of protein synthesis. Protects formylmethionyl-tRNA from spontaneous hydrolysis and promotes its binding to the 30S ribosomal subunits. Also involved in the hydrolysis of GTP during the formation of the 70S ribosomal complex (By similarity).	Mtif2
461	R030027c0g1_i02	3	g16855	CB1 cannabinoid receptor-interacting protein 1	NA	CNRIP1	CB1 cannabinoid receptor-interacting protein 1 (CRIP-1)	CNRIP1	negative regulation of signaling receptor activity [GO:2000272]	Suppresses cannabinoid receptor CNR1-mediated tonic inhibition of voltage-gated calcium channels.	CNRIP1
463	R030041c0g1_i01	3	g3840	Centrin-3	NA	CETN3	Centrin-3	CETN3 CEN3	cell division [GO:0051301]; centrosome cycle [GO:0007098]; mRNA transport [GO:0051028]; protein transport [GO:0015031]; spindle pole body duplication [GO:0030474]	Plays a fundamental role in microtubule-organizing center structure and function.; As a component of the TREX-2 complex, involved in the export of mRNAs to the cytoplasm through the nuclear pores.	CETN3
469	R030154c0g1_i02	3	g16571	Vacuolar protein sorting-associated protein 4	NA	NA	Vacuolar protein sorting-associated protein 4	VPS4 CAALFM_C503090WA CaO19.11814 CaO19.4339	cellular response to lithium ion [GO:0071285]; filamentous growth [GO:0030447]; filamentous growth of a population of unicellular organisms [GO:0044182]; hyphal growth [GO:0030448]; late endosome to vacuole transport [GO:0045324]; pathogenesis [GO:0009405]; protein secretion [GO:0009306]; protein targeting to vacuole [GO:0006623]; vacuole organization [GO:0007033]	Pre-vacuolar protein sorting protein involved in the transport of biosynthetic membrane proteins from the prevacuolar/endosomal compartment to the vacuole. Required for multivesicular body (MVB) protein sorting. Catalyzes the ATP-dependent dissociation of class E VPS proteins from endosomal membranes, such as the disassembly of the ESCRT-III complex. Required for extracellular secretion of the se…	VPS4
472	R030159c0g2_i01	3	g363	Glycine--tRNA ligase	NA	GARS1	Glycine--tRNA ligase (EC 6.1.1.14) (Diadenosine tetraphosphate synthetase) (Ap4A synthetase) (EC 2.7.7.-) (Glycyl-tRNA synthetase) (GlyRS)	Gars	diadenosine tetraphosphate biosynthetic process [GO:0015966]; glycyl-tRNA aminoacylation [GO:0006426]; mitochondrial glycyl-tRNA aminoacylation [GO:0070150]; tRNA aminoacylation for protein translation [GO:0006418]	Catalyzes the ATP-dependent ligation of glycine to the 3'-end of its cognate tRNA, via the formation of an aminoacyl-adenylate intermediate (Gly-AMP). Also produces diadenosine tetraphosphate (Ap4A), a universal pleiotropic signaling molecule needed for cell regulation pathways, by direct condensation of 2 ATPs. Thereby, may play a special role in Ap4A homeostasis.	Gars
479	R030221c0g1_i02	3	g3389	Low choriolytic enzyme	NA	NA	Zinc metalloproteinase nas-13 (EC 3.4.24.-) (Nematode astacin 13)	nas-13 F39D8.4	NA	Metalloprotease.	nas-13
506	R030561c0g1_i03	3	g26403	Testicular haploid expressed gene protein	NA	THEG	Testicular haploid expressed gene protein	Theg	cell differentiation [GO:0030154]; multicellular organism development [GO:0007275]; spermatogenesis [GO:0007283]	May be involved (but not essential) in spermatogenesis.	Theg
519	R030760c0g1_i01	3	g29709	Alpha-parvin	NA	PARVG	Alpha-parvin (Actopaxin)	Parva Actp	actin cytoskeleton organization [GO:0030036]; actin cytoskeleton reorganization [GO:0031532]; actin-mediated cell contraction [GO:0070252]; cell projection assembly [GO:0030031]; cilium assembly [GO:0060271]; establishment or mainteNAce of cell polarity [GO:0007163]; heterotypic cell-cell adhesion [GO:0034113]; outflow tract septum morphogenesis [GO:0003148]; protein heterooligomerization [GO:005…	Plays a role in sarcomere organization and in smooth muscle cell contraction. Required for normal development of the embryonic cardiovascular system, and for normal septation of the heart outflow tract. Plays a role in sprouting angiogenesis and is required for normal adhesion of vascular smooth muscle cells to endothelial cells during blood vessel development (By similarity). Plays a role in the…	Parva
520	R030799c1g3_i01	3	g11603	Choline dehydrogenase, mitochondrial	CDH	NA	Choline dehydrogenase, mitochondrial (CDH) (CHD) (EC 1.1.99.1)	Chdh	glycine betaine biosynthetic process from choline [GO:0019285]	NA	Chdh
537	R030958c0g1_i01	3	g7374	Kelch-like protein 3	NA	NA	Kelch-like protein 3	KLHL3	distal tubule morphogenesis [GO:0072156]; ion homeostasis [GO:0050801]; protein K48-linked ubiquitination [GO:0070936]; protein ubiquitination [GO:0016567]; renal sodium ion absorption [GO:0070294]; ubiquitin-dependent protein catabolic process [GO:0006511]	Substrate-specific adapter of a BCR (BTB-CUL3-RBX1) E3 ubiquitin ligase complex that acts as a regulator of ion transport in the distal nephron. The BCR(KLHL3) complex acts by mediating ubiquitination of WNK4, an inhibitor of potassium channel KCNJ1, leading to WNK4 degradation (By similarity). The BCR(KLHL3) complex also mediates ubiquitination and degradation of CLDN8, a tight-junction protein …	KLHL3
544	R030990c0g1_i01	3	g1880	NudC domain-containing protein 1	NA	NUDCD1	NudC domain-containing protein 1	nudcd1 zgc:110705	NA	NA	nudcd1
545	R031009c0g1_i01	3	g28397	NA	NA	CDV3	Protein CDV3 homolog	cdv3 TGas130k19.1	NA	NA	cdv3
548	R031050c0g1_i01	3	g21786	Very-long-chain (3R)-3-hydroxyacyl-CoA dehydratase	NA	HACD2	Very-long-chain (3R)-3-hydroxyacyl-CoA dehydratase 2 (EC 4.2.1.134) (3-hydroxyacyl-CoA dehydratase 2) (HACD2) (Protein-tyrosine phosphatase-like member B)	Hacd2 Ptplb	fatty acid elongation [GO:0030497]; sphingolipid biosynthetic process [GO:0030148]; very long-chain fatty acid biosynthetic process [GO:0042761]	Catalyzes the third of the four reactions of the long-chain fatty acids elongation cycle. This endoplasmic reticulum-bound enzymatic process, allows the addition of two carbons to the chain of long- and very long-chain fatty acids/VLCFAs per cycle. This enzyme catalyzes the dehydration of the 3-hydroxyacyl-CoA intermediate into trans-2,3-enoyl-CoA, within each cycle of fatty acid elongation. Ther…	Hacd2
556	R031140c0g1_i01	3	g32008	NA	NA	NA	NA	NA	NA	NA	NA
580	R031405c0g1_i01	3	g7738	NA	NA	NA	NA	NA	NA	NA	NA
581	R031415c0g1_i01	3	g30824	Mitochondrial basic amino acids transporter	NA	SLC25A29	Mitochondrial basic amino acids transporter (Carnitine/acylcarnitine translocase-like) (CACT-like) (Mitochondrial carnitine/acylcarnitine carrier protein CACL) (Mitochondrial ornithine transporter 3) (Solute carrier family 25 member 29)	SLC25A29 ORNT3	L-arginine transmembrane transport [GO:1903400]; L-histidine transmembrane transport [GO:0089709]; L-lysine transmembrane transport [GO:1903401]; acyl carnitine transport [GO:0006844]; mitochondrial L-ornithine transmembrane transport [GO:1990575]; ornithine transport [GO:0015822]	Transports arginine, lysine, homoarginine, methylarginine and, to a much lesser extent, ornithine and histidine. Can restore ornithine transport in cells lacking the primary mitochondrial ornithine transporter SLC25A15. Does not transport carnitine nor acylcarnitines. Functions by both counter-exchange and uniport mechanisms.	SLC25A29
585	R031458c0g2_i01	3	g5812	Radial spoke head protein 3 homolog	NA	RSPH3	Radial spoke head protein 3 homolog (A-kinase anchor protein RSPH3) (Radial spoke head-like protein 2)	RSPH3 RSHL2 RSP3	NA	Functions as a protein kinase A-anchoring protein that scaffolds the cAMP-dependent protein kinase holoenzyme. May serve as a point of convergence for MAPK and PKA signaling in cilia.	RSPH3
593	R031514c0g1_i02	3	g5548	Angiotensin-converting enzyme	ACE	NA	Angiotensin-converting enzyme (ACE) (EC 3.2.1.-) (EC 3.4.15.1) (Dipeptidyl carboxypeptidase I) (Kininase II) (CD antigen CD143) [Cleaved into: Angiotensin-converting enzyme, soluble form]	Ace Dcp1	aging [GO:0007568]; angiogenesis involved in coronary vascular morphogenesis [GO:0060978]; animal organ regeneration [GO:0031100]; bradykinin catabolic process [GO:0010815]; brain development [GO:0007420]; cellular response to aldosterone [GO:1904045]; cellular response to glucose stimulus [GO:0071333]; eating behavior [GO:0042755]; embryo development ending in birth or egg hatching [GO:0009792];…	Converts angiotensin I to angiotensin II by release of the terminal His-Leu, this results in an increase of the vasoconstrictor activity of angiotensin. Also able to inactivate bradykinin, a potent vasodilator. Has also a glycosidase activity which releases GPI-anchored proteins from the membrane by cleaving the mannose linkage in the GPI moiety. This GPIase activity seems to be crucial for the e…	Ace
603	R031613c0g1_i02	3	g22110	NA	NA	NA	Tetratricopeptide repeat protein 28 (TPR repeat protein 28) (TPR repeat-containing big gene cloned at Keio)	TTC28 KIAA1043 TPRBK	cell cycle [GO:0007049]; cell division [GO:0051301]; regulation of mitotic cell cycle [GO:0007346]	During mitosis, may be involved in the condensation of spindle midzone microtubules, leading to the formation of midbody.	TTC28
604	R031614c0g1_i01	3	g6656	PUTATIVE PSEUDOGENE: Histone H3.X	NA	CENPA	Histone H3.2	CENPA	NA	Core component of nucleosome. Nucleosomes wrap and compact DNA into chromatin, limiting DNA accessibility to the cellular machineries which require DNA as a template. Histones thereby play a central role in transcription regulation, DNA repair, DNA replication and chromosomal stability. DNA accessibility is regulated via a complex set of post-translational modifications of histones, also called h…	CENPA
609	R031692c0g1_i02	3	g8555	COP9 signalosome complex subunit 5	Signalosome	COPS5	COP9 signalosome complex subunit 5 (Signalosome subunit 5) (EC 3.4.-.-)	cops5 csn5 TTpA010d21.1	negative regulation of apoptotic process [GO:0043066]; positive regulation of DNA-binding transcription factor activity [GO:0051091]; protein deneddylation [GO:0000338]	Probable protease subunit of the COP9 signalosome complex (CSN), a complex involved in various cellular and developmental processes. The CSN complex is an essential regulator of the ubiquitin (Ubl) conjugation pathway by mediating the deneddylation of the cullin subunits of E3 ligase complexes, leading to modify the Ubl ligase activity. In the complex, it probably acts as the catalytic center tha…	cops5
631	R031977c0g1_i01	3	g30221	NA	NA	NA	NA	NA	NA	NA	NA
637	R032083c2g1_i01	3	g15376	Zinc finger CCCH domain-containing protein 10	NA	ZC3H10	Zinc finger CCCH domain-containing protein 10	ZC3H10 ZC3HDC10	negative regulation of production of miRNAs involved in gene silencing by miRNA [GO:1903799]; posttranscriptional regulation of gene expression [GO:0010608]; regulation of alternative mRNA splicing, via spliceosome [GO:0000381]	Specific regulator of miRNA biogenesis. Binds, via the C3H1-type zinc finger domains, to the binding motif 5'-GCAGCGC-3' on microRNA pri-MIR143 and negatively regulates the processing to mature microRNA.	ZC3H10
645	R032248c0g1_i02	3	g16700	Zinc finger RNA-binding protein 2	NA	ZFR2	Zinc finger RNA-binding protein	zfr	multicellular organism development [GO:0007275]	Involved in postimplantation and gastrulation stages of development. Binds to DNA and RNA (By similarity).	zfr
658	R032406c0g1_i03	3	g2047	Epithelial membrane protein 1	EMP-1	NA	NA	EMP-1	NA	NA	EMP-1
662	R032433c0g1_i01	3	g3112	Beta-arrestin-1	NA	SAG	Beta-arrestin-1 (Arrestin beta-1)	ARRB1 QccE-17776	negative regulation of Notch signaling pathway [GO:0045746]; positive regulation of protein phosphorylation [GO:0001934]; positive regulation of receptor internalization [GO:0002092]; protein transport [GO:0015031]; signal transduction [GO:0007165]; ubiquitin-dependent protein catabolic process [GO:0006511]	Functions in regulating agonist-mediated G-protein coupled receptor (GPCR) signaling by mediating both receptor desensitization and resensitization processes. During homologous desensitization, beta-arrestins bind to the GPRK-phosphorylated receptor and sterically preclude its coupling to the cognate G-protein; the binding appears to require additional receptor determiNAts exposed only in the act…	ARRB1
666	R032457c0g1_i03	3	g16549	F-box-like/WD repeat-containing protein TBL1XR1	NA	TBL1X	F-box-like/WD repeat-containing protein TBL1XR1 (Nuclear receptor corepressor/HDAC3 complex subunit TBLR1) (TBL1-related protein 1) (Transducin beta-like 1X-related protein 1)	Tbl1xr1 Ira1 Tblr1	adipose tissue development [GO:0060612]; blastocyst hatching [GO:0001835]; fat pad development [GO:0060613]; histone deacetylation [GO:0016575]; lipid catabolic process [GO:0016042]; multicellular organism growth [GO:0035264]; negative regulation of transcription by RNA polymerase II [GO:0000122]; negative regulation of transcription, DNA-templated [GO:0045892]; positive regulation of canonical W…	F-box-like protein involved in the recruitment of the ubiquitin/19S proteasome complex to nuclear receptor-regulated transcription units. Plays an essential role in transcription activation mediated by nuclear receptors. Probably acts as integral component of the N-Cor corepressor complex that mediates the recruitment of the 19S proteasome complex, leading to the subsequent proteasomal degradatio…	Tbl1xr1
670	R032488c0g1_i01	3	g11511	Solute carrier family 2, facilitated glucose transporter	NA	SLC2A4	Solute carrier family 2, facilitated glucose transporter member 3 (CEF-GT3) (Glucose transporter type 3) (GLUT-3)	SLC2A3 GLUT3	glucose transmembrane transport [GO:1904659]	Facilitative glucose transporter that can also mediate the uptake of various other monosaccharides across the cell membrane. Mediates the uptake of glucose, 2-deoxyglucose, galactose, mannose, xylose and fucose, and probably also dehydroascorbate. Does not mediate fructose transport.	SLC2A3
673	R032504c0g1_i05	3	g22607	Synaptonemal complex protein 1	SCP-1	SYCP1	Synaptonemal complex protein 1 (SCP-1)	Sycp1 Scp1	cell division [GO:0051301]; protein homotetramerization [GO:0051289]; reciprocal meiotic recombination [GO:0007131]; synapsis [GO:0007129]; synaptonemal complex assembly [GO:0007130]	Major component of the transverse filaments of synaptonemal complexes, formed between homologous chromosomes during meiotic prophase (PubMed:1464329). Required for normal assembly of the central element of the synaptonemal complexes. Required for normal centromere pairing during meiosis. Required for normal meiotic chromosome synapsis during oocyte and spermatocyte development and for normal male…	Sycp1
675	R032515c0g1_i01	3	g14851	26S proteasome non-ATPase regulatory subunit 8	NA	PSMD8	26S proteasome non-ATPase regulatory subunit 8 (26S proteasome regulatory subunit RPN12) (Fragment)	PSMD8	proteolysis [GO:0006508]	Component of the 26S proteasome, a multiprotein complex involved in the ATP-dependent degradation of ubiquitinated proteins. This complex plays a key role in the mainteNAce of protein homeostasis by removing misfolded or damaged proteins, which could impair cellular functions, and by removing proteins whose functions are no longer required. Therefore, the proteasome participates in numerous cellu…	PSMD8
681	R032578c0g1_i02	3	g8160	Phosphatidylserine synthase	NA	PTDSS1	Phosphatidylserine synthase 1 (PSS-1) (PtdSer synthase 1) (EC 2.7.8.29) (Serine-exchange enzyme I)	ptdss1 si:ch211-269k10 zgc:55906	phosphatidylserine biosynthetic process [GO:0006659]	Catalyzes a base-exchange reaction in which the polar head group of phosphatidylethanolamine (PE) or phosphatidylcholine (PC) is replaced by L-serine. In membranes, PTDSS1 catalyzes mainly the conversion of phosphatidylcholine. Also converts, in vitro and to a lesser extent, phosphatidylethanolamine (By similarity).	ptdss1
682	R032601c0g1_i01	3	NA	Ubiquitin carboxyl-terminal hydrolase 10	NA	NA	NA	NA	NA	NA	NA
684	R032622c0g1_i06	3	g16531	Mediator of RNA polymerase II transcription subunit	NA	MED4	Mediator of RNA polymerase II transcription subunit 4 (Mediator complex subunit 4)	med4 zgc:110646	regulation of transcription by RNA polymerase II [GO:0006357]	Component of the Mediator complex, a coactivator involved in the regulated transcription of nearly all RNA polymerase II-dependent genes. Mediator functions as a bridge to convey information from gene-specific regulatory proteins to the basal RNA polymerase II transcription machinery. Mediator is recruited to promoters by direct interactions with regulatory proteins and serves as a scaffold for t…	med4
686	R032650c0g1_i01	3	NA	NA	NA	NA	NA	NA	NA	NA	NA
695	R032747c0g1_i01	3	g4470	Bcl-2 homologous antagonist/killer	NA	BAK1	Bcl-2 homologous antagonist/killer (Apoptosis regulator BAK) (Bcl-2-like protein 7) (Bcl2-L-7)	BAK1 BAK BCL2L7 CDN1	B cell apoptotic process [GO:0001783]; B cell homeostasis [GO:0001782]; B cell negative selection [GO:0002352]; activation of cysteine-type endopeptidase activity [GO:0097202]; activation of cysteine-type endopeptidase activity involved in apoptotic process by cytochrome c [GO:0008635]; aging [GO:0007568]; animal organ regeneration [GO:0031100]; apoptotic process [GO:0006915]; apoptotic process i…	Plays a role in the mitochondrial apoptosic process. Upon arrival of cell death signals, promotes mitochondrial outer membrane (MOM) permeabilization by oligomerizing to form pores within the MOM. This releases apoptogenic factors into the cytosol, including cytochrome c, promoting the activation of caspase 9 which in turn processes and activates the effector caspases.	BAK1
696	R032748c0g1_i01	3	g7893	Disabled homolog 2	NA	DAB1	Protein disabled	Dab CG9695	cellularization [GO:0007349]; clathrin-dependent endocytosis [GO:0072583]; compound eye photoreceptor development [GO:0042051]; dorsal closure [GO:0007391]; motor neuron axon guidance [GO:0008045]; positive regulation of sevenless signaling pathway [GO:0045874]; synaptic vesicle endocytosis [GO:0048488]	Together with Abl, involved in embryonic neural development. May have a role in eye development. Acts as an adapter protein for SH2-domain containing proteins during sevenless (sev) signaling.	Dab
702	R032797c0g1_i02	3	g4590	DNA-directed RNA polymerase II subunit RPB9	RNA	POLR2I	DNA-directed RNA polymerase II subunit RPB9 (RNA polymerase II subunit B9) (DNA-directed RNA polymerase II subunit I) (RNA polymerase II 14.5 kDa subunit) (RPB14.5)	POLR2I	mRNA cleavage [GO:0006379]; mainteNAce of transcriptional fidelity during DNA-templated transcription elongation from RNA polymerase II promoter [GO:0001193]; transcription by RNA polymerase II [GO:0006366]; transcription initiation from RNA polymerase II promoter [GO:0006367]; transcription-coupled nucleotide-excision repair [GO:0006283]	DNA-dependent RNA polymerase catalyzes the transcription of DNA into RNA using the four ribonucleoside triphosphates as substrates. Component of RNA polymerase II which synthesizes mRNA precursors and many functional non-coding RNAs. Pol II is the central component of the basal RNA polymerase II transcription machinery. It is composed of mobile elements that move relative to each other. RPB9 is p…	POLR2I
708	R032913c0g1_i01	3	g8932	Xaa-Pro aminopeptidase 1	NA	XPNPEP1	Xaa-Pro aminopeptidase 1 (EC 3.4.11.9) (Aminoacylproline aminopeptidase) (Cytosolic aminopeptidase P) (Soluble aminopeptidase P) (sAmp) (X-Pro aminopeptidase 1) (X-prolyl aminopeptidase 1, soluble)	Xpnpep1	bradykinin catabolic process [GO:0010815]; proteolysis [GO:0006508]	Contributes to the degradation of bradykinin. Catalyzes the removal of a penultimate prolyl residue from the N-termini of peptides, such as Arg-Pro-Pro (By similarity).	Xpnpep1
721	R033066c0g1_i01	3	NA	Zinc metalloproteinase nas-4	NA	NA	NA	NA	NA	NA	NA
731	R033160c0g1_i01	3	g19352	ATP-dependent RNA helicase DDX3Y	NA	DDX4	Probable ATP-dependent RNA helicase DDX4 (EC 3.6.4.13) (DEAD box protein 4)	DDX4	DNA methylation involved in gamete generation [GO:0043046]; cell differentiation [GO:0030154]; gamete generation [GO:0007276]; gene silencing by RNA [GO:0031047]; male meiosis I [GO:0007141]; male meiotic nuclear division [GO:0007140]; multicellular organism development [GO:0007275]; negative regulation of transposition [GO:0010529]; piRNA biosynthetic process [GO:1990511]; piRNA metabolic proces…	ATP-dependent RNA helicase required during spermatogenesis to repress transposable elements and preventing their mobilization, which is essential for the germline integrity. Acts via the piRNA metabolic process, which mediates the repression of transposable elements during meiosis by forming complexes composed of piRNAs and Piwi proteins and governs the methylation and subsequent repression of tr…	DDX4
733	R033174c0g1_i01	3	g11581	Dynein assembly factor 5, axonemal	NA	DNAAF5	Dynein assembly factor 5, axonemal (HEAT repeat-containing protein 2)	Dnaaf5 Heatr2	cilium movement [GO:0003341]; inner dynein arm assembly [GO:0036159]; outer dynein arm assembly [GO:0036158]	Cytoplasmic protein involved in the delivery of the dynein machinery to the motile cilium. It is required for the assembly of the axonemal dynein inner and outer arms, two structures attached to the peripheral outer doublet A microtubule of the axoneme, that play a crucial role in cilium motility.	Dnaaf5
765	R033422c0g1_i01	3	g24856	Exportin-T	NA	XPOT	Exportin-T (Exportin(tRNA)) (tRNA exportin)	XPOT	tRNA export from nucleus [GO:0006409]; tRNA re-export from nucleus [GO:0071528]	Mediates the nuclear export of aminoacylated tRNAs. In the nucleus binds to tRNA and to the GTPase Ran in its active GTP-bound form. Docking of this trimeric complex to the nuclear pore complex (NPC) is mediated through binding to nucleoporins. Upon transit of a nuclear export complex into the cytoplasm, disassembling of the complex and hydrolysis of Ran-GTP to Ran-GDP (induced by RANBP1 and RANG…	XPOT
779	R033514c0g1_i01	3	g32983	NADH dehydrogenase	NA	NA	NADH dehydrogenase [ubiquinone] flavoprotein 1, mitochondrial (EC 1.6.99.3) (EC 7.1.1.2) (Complex I-51kD) (CI-51kD) (NADH dehydrogenase flavoprotein 1) (NADH-ubiquinone oxidoreductase 51 kDa subunit)	NDUFV1 UQOR1	cellular respiration [GO:0045333]; mitochondrial electron transport, NADH to ubiquinone [GO:0006120]	Core subunit of the mitochondrial membrane respiratory chain NADH dehydrogenase (Complex I) that is believed to belong to the minimal assembly required for catalysis. Complex I functions in the transfer of electrons from NADH to the respiratory chain. The immediate electron acceptor for the enzyme is believed to be ubiquinone.	NDUFV1
799	R033632c0g1_i01	3	g29741	Importin-9	Imp9	IPO9	Importin-9 (Imp9) (Importin-9a) (Imp9a) (Importin-9b) (Imp9b) (Ran-binding protein 9) (RanBP9)	Ipo9 Imp9 Ranbp9	protein import into nucleus [GO:0006606]; protein stabilization [GO:0050821]; ribosome biogenesis [GO:0042254]	Functions in nuclear protein import as nuclear transport receptor (PubMed:11823430). Serves as receptor for nuclear localization signals (NLS) in cargo substrates (PubMed:11823430). Is thought to mediate docking of the importin/substrate complex to the nuclear pore complex (NPC) through binding to nucleoporin and the complex is subsequently translocated through the pore by an energy requiring, Ra…	Ipo9
802	R033661c0g2_i02	3	g22829	Tripeptidyl-peptidase 1	TPP-1	TPP1	Tripeptidyl-peptidase 1 (TPP-1) (EC 3.4.14.9) (Tripeptidyl aminopeptidase) (Tripeptidyl-peptidase I) (TPP-I)	Tpp1 Cln2	bone resorption [GO:0045453]; central nervous system development [GO:0007417]; nervous system development [GO:0007399]; peptide catabolic process [GO:0043171]; proteolysis [GO:0006508]	Lysosomal serine protease with tripeptidyl-peptidase I activity. May act as a non-specific lysosomal peptidase which generates tripeptides from the breakdown products produced by lysosomal proteinases. Requires substrates with an unsubstituted N-terminus.	Tpp1
808	R033754c0g1_i01	3	NA	Single-stranded DNA-binding protein 1-A, mitochondrial	NA	SSBP1	NA	SSBP1	NA	NA	SSBP1
809	R033789c0g1_i01	3	g19568	NA	NA	NA	NA	NA	NA	NA	NA
820	R033890c0g1_i01	3	g25852	RNA-binding protein 8A	NA	RBM8A	RNA-binding protein 8A (RNA-binding motif protein 8A) (Ribonucleoprotein RBM8A)	rbm8a rbm8	mRNA splicing, via spliceosome [GO:0000398]; mRNA transport [GO:0051028]; nuclear-transcribed mRNA catabolic process, nonsense-mediated decay [GO:0000184]; regulation of alternative mRNA splicing, via spliceosome [GO:0000381]; regulation of translation [GO:0006417]	Required for pre-mRNA splicing as component of the spliceosome (By similarity). Core component of the splicing-dependent multiprotein exon junction complex (EJC) deposited at splice junctions on mRNAs. The EJC is a dynamic structure consisting of core proteins and several peripheral nuclear and cytoplasmic associated factors that join the complex only transiently either during EJC assembly or dur…	rbm8a
826	R033986c0g1_i01	3	g6092	Peroxiredoxin-6	NA	PRDX6	Peroxiredoxin-6 (EC 1.11.1.15) (1-Cys peroxiredoxin) (1-Cys PRX) (Acidic calcium-independent phospholipase A2) (aiPLA2) (EC 3.1.1.4) (Non-selenium glutathione peroxidase) (NSGPx)	PRDX6 RCJMB04_18k11	cell redox homeostasis [GO:0045454]; cellular response to oxidative stress [GO:0034599]; hydrogen peroxide catabolic process [GO:0042744]; lipid catabolic process [GO:0016042]	Thiol-specific peroxidase that catalyzes the reduction of hydrogen peroxide and organic hydroperoxides to water and alcohols, respectively. Can reduce H(2)O(2) and short chain organic, fatty acid, and phospholipid hydroperoxides. Also has phospholipase activity, and can therefore either reduce the oxidized sn-2 fatty acyl grup of phospholipids (peroxidase activity) or hydrolyze the sn-2 ester bon…	PRDX6
833	R034033c0g1_i01	3	g23411	26S proteasome regulatory subunit 6A	NA	PSMC3	26S proteasome regulatory subunit 6A (26S proteasome AAA-ATPase subunit RPT5) (Proteasome 26S subunit ATPase 3) (Proteasome subunit P50) (Tat-binding protein 1) (TBP-1)	PSMC3 TBP1	Fc-epsilon receptor signaling pathway [GO:0038095]; MAPK cascade [GO:0000165]; NIK/NF-kappaB signaling [GO:0038061]; SCF-dependent proteasomal ubiquitin-dependent protein catabolic process [GO:0031146]; T cell receptor signaling pathway [GO:0050852]; Wnt signaling pathway, planar cell polarity pathway [GO:0060071]; anaphase-promoting complex-dependent catabolic process [GO:0031145]; antigen proce…	Component of the 26S proteasome, a multiprotein complex involved in the ATP-dependent degradation of ubiquitinated proteins. This complex plays a key role in the mainteNAce of protein homeostasis by removing misfolded or damaged proteins, which could impair cellular functions, and by removing proteins whose functions are no longer required. Therefore, the proteasome participates in numerous cellu…	PSMC3
854	R034249c0g1_i01	3	g32188	Probable small nuclear ribonucleoprotein Sm D2	NA	SNRPD2	Probable small nuclear ribonucleoprotein Sm D2 (Sm-D2) (snRNP core protein D2)	snr-4 C52E4.3	spliceosomal snRNP assembly [GO:0000387]	Required for pre-mRNA splicing. Required for snRNP biogenesis (By similarity).	snr-4
865	R034335c0g1_i01	3	g3331	Late histone H2A.L3	NA	NA	Histone H2A	NA	NA	Core component of nucleosome. Nucleosomes wrap and compact DNA into chromatin, limiting DNA accessibility to the cellular machineries which require DNA as a template. Histones thereby play a central role in transcription regulation, DNA repair, DNA replication and chromosomal stability. DNA accessibility is regulated via a complex set of post-translational modifications of histones, also called h…	H2A
869	R034364c0g1_i01	3	g21627	Triosephosphate isomerase	TIM	TPI1	Triosephosphate isomerase (TIM) (EC 5.3.1.1) (Methylglyoxal synthase) (EC 4.2.3.3) (Triose-phosphate isomerase)	tpi1 tpi	gluconeogenesis [GO:0006094]; glyceraldehyde-3-phosphate biosynthetic process [GO:0046166]; glycerol catabolic process [GO:0019563]; glycolytic process [GO:0006096]; methylglyoxal biosynthetic process [GO:0019242]	Triosephosphate isomerase is an extremely efficient metabolic enzyme that catalyzes the interconversion between dihydroxyacetone phosphate (DHAP) and D-glyceraldehyde-3-phosphate (G3P) in glycolysis and gluconeogenesis.	tpi1
871	R034393c0g1_i02	3	g18062	Developmentally-regulated GTP-binding protein 2	NA	DRG2	Developmentally-regulated GTP-binding protein 2 (DRG-2) (Translation factor GTPase DRG2) (TRAFAC GTPase DRG2) (EC 3.6.5.-)	DRG2	cytoplasmic translation [GO:0002181]; signal transduction [GO:0007165]	Catalyzes the conversion of GTP to GDP through hydrolysis of the gamma-phosphate bond in GTP. When hydroxylated at C-3 of 'Lys-21' by JMJD7, may bind to RNA and play a role in translation.	DRG2
875	R034411c0g1_i01	3	g11234	CCR4-NOT transcription complex subunit 3	NA	CNOT3	CCR4-NOT transcription complex subunit 3 (CCR4-associated factor 3)	Cnot3 Not3	gene silencing by RNA [GO:0031047]; negative regulation of intracellular estrogen receptor signaling pathway [GO:0033147]; negative regulation of translation [GO:0017148]; positive regulation of cold-induced thermogenesis [GO:0120162]; regulation of stem cell population mainteNAce [GO:2000036]; regulation of transcription, DNA-templated [GO:0006355]; trophectodermal cell differentiation [GO:00018…	Component of the CCR4-NOT complex which is one of the major cellular mRNA deadenylases and is linked to various cellular processes including bulk mRNA degradation, miRNA-mediated repression, translational repression during translational initiation and general transcription regulation. Additional complex functions may be a consequence of its influence on mRNA expression. May be involved in metabol…	Cnot3
877	R034419c0g1_i01	3	g16721	Tyrosine-protein phosphatase non-receptor type	NA	PTPN9	Tyrosine-protein phosphatase non-receptor type 9 (EC 3.1.3.48) (Protein-tyrosine phosphatase MEG2) (PTPase MEG2)	PTPN9	cellular response to cytokine stimulus [GO:0071345]; negative regulation of neuron projection development [GO:0010977]; peptidyl-tyrosine dephosphorylation [GO:0035335]; positive regulation of protein localization to plasma membrane [GO:1903078]; protein dephosphorylation [GO:0006470]	Protein-tyrosine phosphatase that could participate in the transfer of hydrophobic ligands or in functions of the Golgi apparatus.	PTPN9
878	R034426c0g1_i01	3	g11218	Mitochondrial-processing peptidase subunit alpha	NA	PMPCA	Mitochondrial-processing peptidase subunit alpha (Alpha-MPP)	PMPCA	protein processing involved in protein targeting to mitochondrion [GO:0006627]	Substrate recognition and binding subunit of the essential mitochondrial processing protease (MPP), which is required for maturation of the majority of mitochondrial precursor proteins (By similarity). Most MPP cleavage sites follow an arginine at position -2 (By similarity).	PMPCA
879	R034428c0g1_i02	3	g7997	Histamine N-methyltransferase	HMT	HNMT	Histamine N-methyltransferase (HMT) (EC 2.1.1.8)	hnmt GSTENG00020755001	histamine catabolic process [GO:0001695]; methylation [GO:0032259]	Inactivates histamine by N-methylation. Plays an important role in degrading histamine and in regulating the airway response to histamine.	hnmt
884	R034468c0g1_i03	3	g4905	Tubulin alpha chain, testis-specific	NA	NA	Tubulin alpha-1C chain [Cleaved into: Detyrosinated tubulin alpha-1C chain]	TUBA1C	microtubule cytoskeleton organization [GO:0000226]; microtubule-based process [GO:0007017]; mitotic cell cycle [GO:0000278]	Tubulin is the major constituent of microtubules. It binds two moles of GTP, one at an exchangeable site on the beta chain and one at a non-exchangeable site on the alpha chain (By similarity).	TUBA1C
885	R034485c0g1_i01	3	g23947	Uncharacterized protein C1683.06c	NA	NA	Uncharacterized protein C1683.06c	SPBC1683.06c	NAD biosynthesis via nicotinamide riboside salvage pathway [GO:0034356]; nicotinate nucleotide salvage [GO:0019358]; purine nucleoside catabolic process [GO:0006152]; pyrimidine nucleoside catabolic process [GO:0046135]; pyrimidine-containing compound salvage [GO:0008655]	NA	SPBC1683.06c
892	R034572c0g1_i03	3	g10594	X-box-binding protein 1	XBP-1	XBP1	X-box-binding protein 1 (XBP-1) (Tax-responsive element-binding protein 5) (TREB-5) [Cleaved into: X-box-binding protein 1, cytoplasmic form; X-box-binding protein 1, luminal form]	Xbp1 Treb5	adipose tissue development [GO:0060612]; angiogenesis [GO:0001525]; autophagy [GO:0006914]; cellular response to amino acid stimulus [GO:0071230]; cellular response to fluid shear stress [GO:0071498]; cellular response to fructose stimulus [GO:0071332]; cellular response to glucose starvation [GO:0042149]; cellular response to glucose stimulus [GO:0071333]; cellular response to insulin stimulus […	Functions as a transcription factor during endoplasmic reticulum stress by regulating the unfolded protein response (UPR). Required for cardiac myogenesis and hepatogenesis during embryonic development and the development of secretory tissues such as exocrine pancreas and salivary gland (PubMed:10425189, PubMed:10652269, PubMed:16362047, PubMed:17612490). Involved in differentiation of B lymphocy…	Xbp1
893	R034583c0g1_i02	3	g25566	50S ribosomal protein L20	NA	MRPL20	39S ribosomal protein L20, mitochondrial (L20mt) (MRP-L20)	mrpl20	translation [GO:0006412]	NA	mrpl20
912	R034714c1g1_i01	3	g23901	Laccase-2	NA	NA	Laccase-2 (EC 1.10.3.2) (Benzenediol:oxygen oxidoreductase 2) (Diphenol oxidase 2) (Urishiol oxidase 2)	lcc2	lignin catabolic process [GO:0046274]	Lignin degradation and detoxification of lignin-derived products.	lcc2
914	R034723c0g1_i01	3	NA	Sugar phosphate exchanger 3	NA	SLC37A3	NA	SLC37A3	NA	NA	SLC37A3
918	R034764c0g1_i01	3	NA	Pyruvate kinase PKM	NA	NA	NA	NA	NA	NA	NA
919	R034778c0g2_i03	3	g19809	Piwi-like protein 2	NA	PIWIL2	Piwi-like protein 2 (EC 3.1.26.-)	piwil2 rtili	DNA methylation involved in gamete generation [GO:0043046]; RNA 5'-end processing [GO:0000966]; cell differentiation [GO:0030154]; gamete generation [GO:0007276]; gene silencing by RNA [GO:0031047]; germ-line stem cell population mainteNAce [GO:0030718]; meiotic cell cycle [GO:0051321]; multicellular organism development [GO:0007275]; negative regulation of transposition [GO:0010529]; piRNA biosy…	Endoribonuclease that plays a central role during spermatogenesis by repressing transposable elements and preventing their mobilization, which is essential for the germline integrity. Plays an essential role in meiotic differentiation of spermatocytes, germ cell differentiation and in self-renewal of spermatogonial stem cells. Acts via the piRNA metabolic process, which mediates the repression of…	piwil2
931	R034878c0g1_i01	3	g32530	NA	NA	NA	NA	NA	NA	NA	NA
937	R034918c0g1_i03	3	g30336	D-3-phosphoglycerate dehydrogenase	3-PGDH	PHGDH	D-3-phosphoglycerate dehydrogenase (3-PGDH) (EC 1.1.1.95) (2-oxoglutarate reductase) (EC 1.1.1.399) (Malate dehydrogenase) (EC 1.1.1.37)	PHGDH	L-serine biosynthetic process [GO:0006564]	Catalyzes the reversible oxidation of 3-phospho-D-glycerate to 3-phosphonooxypyruvate, the first step of the phosphorylated L-serine biosynthesis pathway. Also catalyzes the reversible oxidation of 2-hydroxyglutarate to 2-oxoglutarate and the reversible oxidation of (S)-malate to oxaloacetate.	PHGDH
939	R034935c0g1_i01	3	g22680	Hercynylcysteine sulfoxide lyase	NA	NA	Probable L-cysteine desulfhydrase, chloroplastic (EC 4.4.1.-) (Chloroplastic cysteine desulfurase-like protein 3) (NIFS-like protein 3) (CpNifS3)	CpNIFS3 At5g26600 F21E10	NA	May catalyze the production of hydrogen sulfide (H2S) from cysteine.	CpNIFS3
941	R034939c0g1_i01	3	g6736	Coiled-coil domain-containing protein 103	NA	CCDC103	Coiled-coil domain-containing protein 103	ccdc103 TNeu101c05.1	determination of left/right symmetry [GO:0007368]; epithelial cilium movement involved in extracellular fluid movement [GO:0003351]; inner dynein arm assembly [GO:0036159]	Dynein-attachment factor required for cilia motility.	ccdc103
960	R035096c1g1_i01	3	g13452	Cyclic GMP-AMP synthase	NvcGAS	CGAS	NA	NvcGAS	NA	NA	NvcGAS
963	R035115c1g1_i01	3	g17693	Deoxyuridine 5'-triphosphate nucleotidohydrolase	NA	DUT	Deoxyuridine 5'-triphosphate nucleotidohydrolase (dUTPase) (EC 3.6.1.23) (PPAR-interacting protein 4) (PIP4) (dUTP pyrophosphatase)	Dut Dutp	dUMP biosynthetic process [GO:0006226]; dUTP catabolic process [GO:0046081]; liver development [GO:0001889]; protein homotrimerization [GO:0070207]; regulation of protein heterodimerization activity [GO:0043497]; response to organic cyclic compound [GO:0014070]	This enzyme is involved in nucleotide metabolism: it produces dUMP, the immediate precursor of thymidine nucleotides and it decreases the intracellular concentration of dUTP so that uracil cannot be incorporated into DNA. Inhibits peroxisome proliferator-activated receptor (PPAR) activity by binding of its N-terminal to PPAR, preventing the latter's dimerization with retinoid X receptor.	Dut
967	R035151c0g1_i01	3	g31933	Ubiquitin carboxyl-terminal hydrolase 5	NA	USP5	Ubiquitin carboxyl-terminal hydrolase 5 (EC 3.4.19.12) (Deubiquitinating enzyme 5) (Isopeptidase T) (Ubiquitin thioesterase 5) (Ubiquitin-specific-processing protease 5)	Usp5 Isot	positive regulation of proteasomal ubiquitin-dependent protein catabolic process [GO:0032436]; protein K48-linked deubiquitination [GO:0071108]; protein deubiquitination [GO:0016579]; ubiquitin-dependent protein catabolic process [GO:0006511]	Cleaves linear and branched multiubiquitin polymers with a marked preference for branched polymers. Involved in uNAchored 'Lys-48'-linked polyubiquitin disassembly. Binds linear and 'Lys-63'-linked polyubiquitin with a lower affinity (By similarity).	Usp5
977	R035257c0g1_i02	3	g26273	Ubiquinone biosynthesis monooxygenase COQ6, mitochondrial	NA	COQ6	Ubiquinone biosynthesis monooxygenase COQ6, mitochondrial (EC 1.14.13.-) (Coenzyme Q10 monooxygenase 6)	coq6	ubiquinone biosynthetic process [GO:0006744]	FAD-dependent monooxygenase required for the C5-ring hydroxylation during ubiquinone biosynthesis. Catalyzes the hydroxylation of 3-polyprenyl-4-hydroxybenzoic acid to 3-polyprenyl-4,5-dihydroxybenzoic acid. The electrons required for the hydroxylation reaction may be funneled indirectly from NADPH via a ferredoxin/ferredoxin reductase system to COQ6.	coq6
993	R035362c1g6_i03	3	NA	C-type mannose receptor 2	NA	NA	NA	NA	NA	NA	NA
1013	R035495c0g1_i01	3	g29379	Ribosomal oxygenase 2	NA	RIOX2	Ribosomal oxygenase 2 (Bifunctional lysine-specific demethylase and histidyl-hydroxylase MINA) (EC 1.14.11.-) (Histone lysine demethylase MINA) (MYC-induced nuclear antigen)	RIOX2 MINA	ribosome biogenesis [GO:0042254]	Oxygenase that can act as both a histone lysine demethylase and a ribosomal histidine hydroxylase. Is involved in the demethylation of trimethylated 'Lys-9' on histone H3 (H3K9me3), leading to an increase in ribosomal RNA expression. Also catalyzes the hydroxylation of 60S ribosomal protein L27a on 'His-39'. May play an important role in cell growth and survival. May be involved in ribosome bioge…	RIOX2
1024	R035625c0g1_i03	3	g28959	Endochitinase B	CHN-B	NA	Endochitinase B (CHN-B) (EC 3.2.1.14)	CHN50	cell wall macromolecule catabolic process [GO:0016998]; chitin catabolic process [GO:0006032]; plant-type hypersensitive response [GO:0009626]; polysaccharide catabolic process [GO:0000272]	Defense against chitin-containing fungal pathogens.	CHN50
1051	R035783c0g2_i01	3	g21772	NA	NA	NA	NA	NA	NA	NA	NA
1064	R035869c0g1_i01	3	g5154	Lamin-L(I)	NA	LMNA	Lamin-L(I)	LMNA	NA	Lamins are components of the nuclear lamina, a fibrous layer on the nucleoplasmic side of the inner nuclear membrane, which is thought to provide a framework for the nuclear envelope and may also interact with chromatin.	LMNA
1068	R035897c1g1_i01	3	g12543	Ran-binding protein 3	RanBP3	RANBP3	Ran-binding protein 3 (RanBP3)	RANBP3 QccE-19613	intracellular transport [GO:0046907]; protein transport [GO:0015031]	Acts as a cofactor for XPO1/CRM1-mediated nuclear export, perhaps as export complex scaffolding protein. Bound to XPO1/CRM1, stabilizes the XPO1/CRM1-cargo interaction. In the absence of Ran-bound GTP prevents binding of XPO1/CRM1 to the nuclear pore complex. Binds to CHC1/RCC1 and increases the guanine nucleotide exchange activity of CHC1/RCC1. Recruits XPO1/CRM1 to CHC1/RCC1 in a Ran-dependent …	RANBP3
1080	R035991c0g1_i01	3	g26071	Protein YIF1B-A	NA	YIF1B	Protein YIF1B-A (YIP1-interacting factor homolog B-A)	yif1b-a	endoplasmic reticulum to Golgi vesicle-mediated transport [GO:0006888]	NA	yif1b-a
1088	R036021c0g1_i01	3	g28984	Heterochromatin protein 1	HP1	CBX5	Chromobox protein homolog 5 (Heterochromatin protein 1 homolog alpha) (HP1 alpha)	Cbx5 Hp1a	cellular response to DNA damage stimulus [GO:0006974]; negative regulation of transcription by RNA polymerase II [GO:0000122]; negative regulation of transcription, DNA-templated [GO:0045892]	Component of heterochromatin that recognizes and binds histone H3 tails methylated at 'Lys-9' (H3K9me), leading to epigenetic repression. In contrast, it is excluded from chromatin when 'Tyr-41' of histone H3 is phosphorylated (H3Y41ph). Can interact with lamin-B receptor (LBR). This interaction can contribute to the association of the heterochromatin with the inner nuclear membrane. Involved in …	Cbx5
1091	R036044c0g3_i01	3	g2047	Lens fiber membrane intrinsic protein	NA	NA	NA	NA	NA	NA	NA
1093	R036057c0g2_i01	3	g8377	Mitotic checkpoint protein BUB3	NA	BUB3	Mitotic checkpoint protein BUB3 (WD repeat type I transmembrane protein A72.5)	Bub3	attachment of spindle microtubules to kinetochore [GO:0008608]; cell division [GO:0051301]; chromosome segregation [GO:0007059]; meiotic cell cycle [GO:0051321]; mitotic sister chromatid segregation [GO:0000070]; mitotic spindle assembly checkpoint [GO:0007094]; protein localization to kinetochore [GO:0034501]; regulation of chromosome segregation [GO:0051983]	Has a dual function in spindle-assembly checkpoint signaling and in promoting the establishment of correct kinetochore-microtubule (K-MT) attachments. Promotes the formation of stable end-on bipolar attachments. Necessary for kinetochore localization of BUB1. The BUB1/BUB3 complex plays a role in the inhibition of anaphase-promoting complex or cyclosome (APC/C) when spindle-assembly checkpoint is…	Bub3
1104	R036188c0g1_i01	3	g4623	Threonine synthase-like 2	TSH2	THNSL1	Threonine synthase-like 2 (TSH2) (EC 4.2.3.-)	thnsl2	NA	Acts as a catabolic phospho-lyase on both gamma- and beta-phosphorylated substrates. Degrades O-phospho-threonine (PThr) to alpha-ketobutyrate, ammonia and phosphate (By similarity).	thnsl2
1111	R036251c0g1_i02	3	g31063	GMP reductase 2	GMPR 2	NA	GMP reductase 2 (GMPR 2) (EC 1.7.1.7) (Guanosine 5'-monophosphate oxidoreductase 2) (Guanosine monophosphate reductase 2)	GMPR2	GMP metabolic process [GO:0046037]; purine nucleobase metabolic process [GO:0006144]; purine ribonucleotide interconversion [GO:0015951]; purine-containing compound salvage [GO:0043101]	Catalyzes the irreversible NADPH-dependent deamination of GMP to IMP. It functions in the conversion of nucleobase, nucleoside and nucleotide derivatives of G to A nucleotides, and in maintaining the intracellular balance of A and G nucleotides (PubMed:12009299, PubMed:12669231, PubMed:16359702, PubMed:22037469). Plays a role in modulating cellular differentiation (PubMed:12669231).	GMPR2
1114	R036266c0g2_i01	3	g25866	Tropomyosin-1	NA	NA	Tropomyosin-1	TPM1	NA	NA	TPM1
1117	R036296c0g1_i06	3	g2009	Guanylate kinase	NA	GUK1	Guanylate kinase (EC 2.7.4.8) (GMP kinase)	GUK1 YDR454C D9461.39	GDP biosynthetic process [GO:0046711]; purine nucleotide metabolic process [GO:0006163]	Essential for recycling GMP and indirectly, cGMP.	GUK1
1129	R036373c0g1_i02	3	g20474	DNA replication factor Cdt1	XCDT1	CDT1	DNA replication factor Cdt1 (XCDT1)	cdt1	DNA replication [GO:0006260]; cell cycle [GO:0007049]	DNA replication licensing factor, required for pre-replication complex assembly. Cooperates with cdc6 to promote the loading of the mini-chromosome mainteNAce complex onto chromatin to form the pre-replication complex necessary to initiate DNA replication.	cdt1
1139	R036454c0g1_i04	3	g29869	Telomere length regulation protein TEL2 homolog	NA	TELO2	Telomere length regulation protein TEL2 homolog	Telo2 Kiaa0683	positive regulation of TORC1 signaling [GO:1904263]; positive regulation of TORC2 signaling [GO:1904515]; positive regulation of protein serine/threonine kinase activity [GO:0071902]; protein stabilization [GO:0050821]; regulation of TOR signaling [GO:0032006]; telomere mainteNAce via telomerase [GO:0007004]	Regulator of the DNA damage response (DDR). Part of the TTT complex that is required to stabilize protein levels of the phosphatidylinositol 3-kinase-related protein kinase (PIKK) family proteins. The TTT complex is involved in the cellular resistance to DNA damage stresses, like ionizing radiation (IR), ultraviolet (UV) and mitomycin C (MMC). Together with the TTT complex and HSP90 may participa…	Telo2
1141	R036500c1g1_i02	3	NA	NA	NA	NA	NA	NA	NA	NA	NA
1151	R036578c0g1_i01	3	g23707	NmrA-like family domain-containing protein 1	NA	NMRAL1	NmrA-like family domain-containing protein 1	NMRAL1 RCJMB04_27o15	nitrogen catabolite repression of transcription from RNA polymerase II promoter [GO:0001081]	Redox sensor protein. Undergoes restructuring and subcellular redistribution in response to changes in intracellular NADPH/NADP(+) levels (By similarity).	NMRAL1
1155	R036606c0g1_i01	3	g31387	Hsc70-interacting protein	Hip	ST13	Hsc70-interacting protein (Hip) (Protein FAM10A1) (Protein ST13 homolog)	ST13 FAM10A1 RCJMB04_6h13	chaperone cofactor-dependent protein refolding [GO:0051085]	One HIP oligomer binds the ATPase domains of at least two HSC70 molecules dependent on activation of the HSC70 ATPase by HSP40. Stabilizes the ADP state of HSC70 that has a high affinity for substrate protein. Through its own chaperone activity, it may contribute to the interaction of HSC70 with various target proteins (By similarity).	ST13
1157	R036616c0g1_i01	3	g4561	Density-regulated protein	DRP	DENR	Pleiotropic regulator 1	PLRG1	mRNA splicing, via spliceosome [GO:0000398]; positive regulation of G1/S transition of mitotic cell cycle [GO:1900087]; protein localization to nucleus [GO:0034504]	Involved in pre-mRNA splicing as component of the spliceosome (PubMed:28502770, PubMed:28076346). Component of the PRP19-CDC5L complex that forms an integral part of the spliceosome and is required for activating pre-mRNA splicing (PubMed:11101529, PubMed:11544257).	PLRG1
1162	R036650c0g1_i01	3	g13900	Cleavage and polyadenylation specificity factor	NA	CPSF3	Cleavage and polyadenylation specificity factor subunit 3 (EC 3.1.27.-) (Cleavage and polyadenylation specificity factor 73 kDa subunit) (CPSF 73 kDa subunit) (mRNA 3'-end-processing endonuclease CPSF-73)	CPSF3 CPSF73	mRNA 3'-end processing by stem-loop binding and cleavage [GO:0006398]; mRNA polyadenylation [GO:0006378]	Component of the cleavage and polyadenylation specificity factor (CPSF) complex that play a key role in pre-mRNA 3'-end formation, recognizing the AAUAAA signal sequence and interacting with poly(A) polymerase and other factors to bring about cleavage and poly(A) addition. Has endonuclease activity, and functions as mRNA 3'-end-processing endonuclease. Also involved in the histone 3'-end pre-mRNA…	CPSF3
1170	R036794c0g1_i03	3	g4693	NA	NA	NA	NA	NA	NA	NA	NA
1204	R036967c0g1_i01	3	g31666	Exportin-2	Exp2	CSE1L	Exportin-2 (Exp2) (Chromosome segregation 1-like protein) (Importin-alpha re-exporter)	cse1l xpo2	intracellular protein transport [GO:0006886]	Export receptor for importin alpha. Mediates importin-alpha re-export from the nucleus to the cytoplasm after import substrates have been released into the nucleoplasm (By similarity).	cse1l
1214	R037061c0g1_i01	3	g27820	NA	NA	SURF6	Surfeit locus protein 6 homolog	Surf6 CG4510	ribosomal large subunit biogenesis [GO:0042273]; ribosomal small subunit biogenesis [GO:0042274]; ribosome biogenesis [GO:0042254]; ventral cord development [GO:0007419]	Involved in a nucleolar function.	Surf6
1231	R037167c0g1_i01	3	g23096	Peptidyl-prolyl cis-trans isomerase-like 3	PPIase	PPIL3	Peptidyl-prolyl cis-trans isomerase-like 3 (PPIase) (EC 5.2.1.8) (Cyclophilin-like protein PPIL3) (Rotamase PPIL3)	PPIL3 RCJMB04_4l15	protein folding [GO:0006457]; protein peptidyl-prolyl isomerization [GO:0000413]	PPIases accelerate the folding of proteins. It catalyzes the cis-trans isomerization of proline imidic peptide bonds in oligopeptides.	PPIL3
1241	R037226c2g2_i01	3	g24016	Putative glycine cleavage system H protein, mitochondrial	NA	GCSH	Glycine cleavage system H protein	gcvH BARBAKC583_1095	glycine decarboxylation via glycine cleavage system [GO:0019464]	The glycine cleavage system catalyzes the degradation of glycine. The H protein shuttles the methylamine group of glycine from the P protein to the T protein.	gcvH
1244	R037258c0g1_i02	3	g419	Protein DEK	NA	DEK	Protein DEK	Dek	chromatin organization [GO:0006325]; regulation of double-strand break repair [GO:2000779]; regulation of double-strand break repair via nonhomologous end joining [GO:2001032]	Involved in chromatin organization.	Dek
1250	R037287c0g1_i01	3	g25108	Ubiquitin-protein ligase E3A	NA	UBE3A	Ubiquitin-protein ligase E3A (EC 2.3.2.26) (E6AP ubiquitin-protein ligase) (HECT-type ubiquitin transferase E3A) (Human papillomavirus E6-associated protein) (Oncogenic protein-associated protein E6-AP) (Renal carcinoma antigen NY-REN-54)	UBE3A E6AP EPVE6AP HPVE6A	androgen receptor signaling pathway [GO:0030521]; brain development [GO:0007420]; cellular response to brain-derived neurotrophic factor stimulus [GO:1990416]; negative regulation of dendritic spine morphogenesis [GO:0061002]; ovarian follicle development [GO:0001541]; positive regulation of phosphatidylinositol 3-kinase signaling [GO:0014068]; positive regulation of protein ubiquitination [GO:00…	E3 ubiquitin-protein ligase which accepts ubiquitin from an E2 ubiquitin-conjugating enzyme in the form of a thioester and transfers it to its substrates (PubMed:10373495, PubMed:16772533, PubMed:19204938, PubMed:19233847, PubMed:19325566, PubMed:19591933, PubMed:22645313, PubMed:24273172, PubMed:24728990). Several substrates have been identified including the ARNTL/BMAL1, ARC, RAD23A and RAD23B,…	UBE3A
1270	R037454c0g1_i01	3	g1089	Synaptonemal complex protein 3	SCP-3	SYCP3	Synaptonemal complex protein 3 (SCP-3) (Meiotic chromosome core protein) (Synaptonemal complex protein COR1)	SYCP3 COR1	cell division [GO:0051301]; meiotic cell cycle [GO:0051321]	Component of the synaptonemal complexes (SCS), formed between homologous chromosomes during meiotic prophase (PubMed:7876343). Required for centromere pairing during meiosis in male germ cells. Required for normal meiosis during spermatogenesis and male fertility. Plays a lesser role in female fertility. Required for efficient phosphorylation of HORMAD1 and HORMAD2.	SYCP3
1283	R037547c0g1_i01	3	g1473	Growth/differentiation factor 8	GDF-8	GDF11	Growth/differentiation factor 8 (GDF-8) (Myostatin)	MSTN GDF8	myoblast migration involved in skeletal muscle regeneration [GO:0014839]; positive regulation of lamellipodium assembly [GO:0010592]; positive regulation of macrophage chemotaxis [GO:0010759]	Acts specifically as a negative regulator of skeletal muscle growth.	MSTN
1289	R037593c0g1_i01	3	NA	Failed axon connections homolog	NA	FAXC	NA	FAXC	NA	NA	FAXC
1298	R037657c0g2_i01	3	NA	NA	NA	NA	NA	NA	NA	NA	NA
1301	R037682c0g1_i03	3	g18019	Bifunctional purine biosynthesis protein ATIC	NA	ATIC	Bifunctional purine biosynthesis protein PURH [Cleaved into: Bifunctional purine biosynthesis protein PURH, N-terminally processed] [Includes: Phosphoribosylaminoimidazolecarboxamide formyltransferase (EC 2.1.2.3) (5-aminoimidazole-4-carboxamide ribonucleotide formyltransferase) (AICAR transformylase); IMP cyclohydrolase (EC 3.5.4.10) (ATIC) (IMP synthase) (Inosinicase)]	ATIC PURH OK/SW-cl.86	'de novo' IMP biosynthetic process [GO:0006189]; animal organ regeneration [GO:0031100]; brainstem development [GO:0003360]; cellular response to interleukin-7 [GO:0098761]; cerebellum development [GO:0021549]; cerebral cortex development [GO:0021987]; dihydrofolate metabolic process [GO:0046452]; nucleobase-containing compound metabolic process [GO:0006139]; nucleoside metabolic process [GO:0009…	Bifunctional enzyme that catalyzes 2 steps in purine biosynthesis.	ATIC
1310	R037736c4g2_i17	3	g29647	NA	NA	NA	NA	NA	NA	NA	NA
1312	R037753c2g3_i03	3	NA	Hemicentin-1	FIBL-6	NA	NA	FIBL-6	NA	NA	FIBL-6
1314	R037790c0g1_i02	3	g21810	Lupus La protein homolog	NA	SSB	Lupus La protein (La autoantigen) (La ribonucleoprotein) (Sjoegren syndrome type B antigen) (SS-B)	SSB	IRES-dependent viral translational initiation [GO:0075522]; histone mRNA metabolic process [GO:0008334]; nuclear histone mRNA catabolic process [GO:0071045]; protein localization to cytoplasmic stress granule [GO:1903608]; tRNA 3'-end processing [GO:0042780]; tRNA 5'-leader removal [GO:0001682]; tRNA export from nucleus [GO:0006409]; tRNA modification [GO:0006400]; tRNA processing [GO:0008033]	Binds to the 3' poly(U) terminus of nascent RNA polymerase III transcripts, protecting them from exonuclease digestion and facilitating their folding and maturation (PubMed:3192525, PubMed:2470590). In case of Coxsackievirus B3 infection, binds to the viral internal ribosome entry site (IRES) and stimulates the IRES-mediated translation (PubMed:12384597).	SSB
1321	R037854c0g1_i10	3	g31519	NA	NA	NA	Adhesion G protein-coupled receptor B2 (Brain-specific angiogenesis inhibitor 2)	ADGRB2 BAI2	G protein-coupled receptor signaling pathway [GO:0007186]; calcineurin-NFAT signaling cascade [GO:0033173]; cell surface receptor signaling pathway [GO:0007166]; negative regulation of angiogenesis [GO:0016525]	Orphan G-protein coupled receptor involved in cell adhesion and probably in cell-cell interactions. Activates NFAT-signaling pathway, a transcription factor, via the G-protein GNAZ. Involved in angiogenesis inhibition (By similarity).	ADGRB2
1322	R037854c0g1_i18	3	g31519	NA	NA	NA	Adhesion G protein-coupled receptor B2 (Brain-specific angiogenesis inhibitor 2)	ADGRB2 BAI2	G protein-coupled receptor signaling pathway [GO:0007186]; calcineurin-NFAT signaling cascade [GO:0033173]; cell surface receptor signaling pathway [GO:0007166]; negative regulation of angiogenesis [GO:0016525]	Orphan G-protein coupled receptor involved in cell adhesion and probably in cell-cell interactions. Activates NFAT-signaling pathway, a transcription factor, via the G-protein GNAZ. Involved in angiogenesis inhibition (By similarity).	ADGRB2
1323	R037854c0g2_i03	3	g31519	NA	NA	NA	Adhesion G protein-coupled receptor B2 (Brain-specific angiogenesis inhibitor 2)	ADGRB2 BAI2	G protein-coupled receptor signaling pathway [GO:0007186]; calcineurin-NFAT signaling cascade [GO:0033173]; cell surface receptor signaling pathway [GO:0007166]; negative regulation of angiogenesis [GO:0016525]	Orphan G-protein coupled receptor involved in cell adhesion and probably in cell-cell interactions. Activates NFAT-signaling pathway, a transcription factor, via the G-protein GNAZ. Involved in angiogenesis inhibition (By similarity).	ADGRB2
1324	R037854c0g3_i01	3	g31519	NA	NA	NA	Adhesion G protein-coupled receptor B2 (Brain-specific angiogenesis inhibitor 2)	ADGRB2 BAI2	G protein-coupled receptor signaling pathway [GO:0007186]; calcineurin-NFAT signaling cascade [GO:0033173]; cell surface receptor signaling pathway [GO:0007166]; negative regulation of angiogenesis [GO:0016525]	Orphan G-protein coupled receptor involved in cell adhesion and probably in cell-cell interactions. Activates NFAT-signaling pathway, a transcription factor, via the G-protein GNAZ. Involved in angiogenesis inhibition (By similarity).	ADGRB2
1325	R037854c1g1_i01	3	NA	NA	NA	NA	NA	NA	NA	NA	NA
1327	R037868c0g2_i02	3	NA	NA	NA	NA	NA	NA	NA	NA	NA
1335	R037911c0g1_i01	3	g9787	G kinase-anchoring protein 1	NA	GKAP1	G kinase-anchoring protein 1	GKAP1	positive regulation of insulin receptor signaling pathway [GO:0046628]; signal transduction [GO:0007165]	Regulates insulin-dependent IRS1 tyrosine phosphorylation in adipocytes by modulating the availability of IRS1 to IR tyrosine kinase. Its association with IRS1 is required for insulin-induced translocation of SLC2A4 to the cell membrane. Involved in TNF-induced impairment of insulin-dependent IRS1 tyrosine phosphorylation.	GKAP1
1361	R038092c2g1_i03	3	NA	Glutamyl aminopeptidase	EAP	NA	NA	EAP	NA	NA	EAP
1364	R038105c1g1_i02	3	g31010	Alkyl/aryl-sulfatase BDS1	NA	NA	Putative alkyl/aryl-sulfatase YjcS (EC 3.1.6.-)	yjcS b4083 JW5721	dodecyl sulfate metabolic process [GO:0018909]	NA	yjcS
1365	R038107c0g1_i05	3	g19545	Uncharacterized protein C3orf20	NA	C3orf20	NA	C3orf20	NA	NA	C3orf20
1397	R038340c1g1_i01	3	g3107	NA	NA	NA	NA	NA	NA	NA	NA
1405	R038379c0g2_i03	3	g29659	NA	NA	NA	NA	NA	NA	NA	NA
1413	R038429c0g1_i01	3	g3486	Acidic mammalian chitinase	AMCase	OVGP1	Chitotriosidase-1 (EC 3.2.1.14) (Chitinase-1)	CHIT1	chitin catabolic process [GO:0006032]; immune response [GO:0006955]; neutrophil degranulation [GO:0043312]; polysaccharide catabolic process [GO:0000272]; polysaccharide digestion [GO:0044245]; response to bacterium [GO:0009617]	Degrades chitin, chitotriose and chitobiose. May participate in the defense against nematodes and other pathogens. Isoform 3 has no enzymatic activity.	CHIT1
1428	R038552c0g2_i01	3	g31519	NA	NA	NA	Adhesion G protein-coupled receptor B2 (Brain-specific angiogenesis inhibitor 2)	ADGRB2 BAI2	G protein-coupled receptor signaling pathway [GO:0007186]; calcineurin-NFAT signaling cascade [GO:0033173]; cell surface receptor signaling pathway [GO:0007166]; negative regulation of angiogenesis [GO:0016525]	Orphan G-protein coupled receptor involved in cell adhesion and probably in cell-cell interactions. Activates NFAT-signaling pathway, a transcription factor, via the G-protein GNAZ. Involved in angiogenesis inhibition (By similarity).	ADGRB2
1433	R038590c0g1_i02	3	NA	Indolethylamine N-methyltransferase	Indolamine	NNMT	NA	Indolamine	NA	NA	Indolamine
1440	R038614c2g2_i01	3	g19975	Probable serine/threonine-protein kinase DDB_G0282895	NA	NA	Probable serine/threonine-protein kinase DDB_G0282895 (EC 2.7.11.1)	DDB_G0282895	NA	NA	DDB_G0282895
1445	R038633c0g1_i01	3	g8659	NA	NA	MARF1	Meiosis regulator and mRNA stability factor 1 (Limkain-b1) (Meiosis arrest female protein 1)	Marf1 Kiaa0430 Lkap	double-strand break repair [GO:0006302]; female meiotic nuclear division [GO:0007143]; negative regulation of phosphatase activity [GO:0010923]; oogenesis [GO:0048477]; regulation of gene expression [GO:0010468]	Essential regulator of oogenesis required for female meiotic progression to repress transposable elements and preventing their mobilization, which is essential for the germline integrity. Probably acts via some RNA metabolic process, equivalent to the piRNA system in males, which mediates the repression of transposable elements during meiosis by forming complexes composed of RNAs and governs the …	Marf1
1449	R038646c0g1_i01	3	g31327	Trifunctional enzyme subunit alpha, mitochondrial	NA	HADHA	Trifunctional enzyme subunit alpha, mitochondrial (78 kDa gastrin-binding protein) (Monolysocardiolipin acyltransferase) (EC 2.3.1.-) (TP-alpha) [Includes: Long-chain enoyl-CoA hydratase (EC 4.2.1.17); Long chain 3-hydroxyacyl-CoA dehydrogenase (EC 1.1.1.211)]	HADHA HADH	cardiolipin acyl-chain remodeling [GO:0035965]; fatty acid beta-oxidation [GO:0006635]; response to drug [GO:0042493]; response to insulin [GO:0032868]	Mitochondrial trifunctional enzyme catalyzes the last three of the four reactions of the mitochondrial beta-oxidation pathway (PubMed:8135828, PubMed:1550553, PubMed:29915090, PubMed:30850536). The mitochondrial beta-oxidation pathway is the major energy-producing process in tissues and is performed through four consecutive reactions breaking down fatty acids into acetyl-CoA (PubMed:29915090). Am…	HADHA
1453	R038714c1g3_i02	3	g3286	Alpha-1,6-mannosylglycoprotein 6-beta-N-acetylglucosaminyltransferase	NA	MGAT5B	Alpha-1,6-mannosylglycoprotein 6-beta-N-acetylglucosaminyltransferase A (EC 2.4.1.155) (Alpha-mannoside beta-1,6-N-acetylglucosaminyltransferase) (GlcNAc-T V) (GNT-V) (Mannoside acetylglucosaminyltransferase 5) (N-acetylglucosaminyl-transferase V) [Cleaved into: Secreted alpha-1,6-mannosylglycoprotein 6-beta-N-acetylglucosaminyltransferase A (Secreted beta-1,6-N-acetylglucosaminyltransferase V) (…	MGAT5	negative regulation of protein tyrosine phosphatase activity [GO:1903614]; positive regulation of cell migration [GO:0030335]; positive regulation of receptor signaling pathway via STAT [GO:1904894]; protein N-linked glycosylation via asparagine [GO:0018279]	Catalyzes the addition of N-acetylglucosamine (GlcNAc) in beta 1-6 linkage to the alpha-linked mannose of biantennary N-linked oligosaccharides (PubMed:8910328). Catalyzes an important step in the biosynthesis of branched, complex-type N-glycans, such as those found on EGFR, TGFR (TGF-beta receptor) and CDH2. Via its role in the biosynthesis of complex N-glycans, plays an important role in the ac…	MGAT5
1460	R038736c0g1_i02	3	g27535	Proteasome subunit alpha type-3	NA	PSMA3	Proteasome subunit alpha type-3 (EC 3.4.25.1) (Macropain subunit C8) (Multicatalytic endopeptidase complex subunit C8) (Proteasome component C8)	PSMA3 HC8 PSC8	Fc-epsilon receptor signaling pathway [GO:0038095]; MAPK cascade [GO:0000165]; NIK/NF-kappaB signaling [GO:0038061]; SCF-dependent proteasomal ubiquitin-dependent protein catabolic process [GO:0031146]; T cell receptor signaling pathway [GO:0050852]; Wnt signaling pathway, planar cell polarity pathway [GO:0060071]; anaphase-promoting complex-dependent catabolic process [GO:0031145]; antigen proce…	Component of the 20S core proteasome complex involved in the proteolytic degradation of most intracellular proteins. This complex plays numerous essential roles within the cell by associating with different regulatory particles. Associated with two 19S regulatory particles, forms the 26S proteasome and thus participates in the ATP-dependent degradation of ubiquitinated proteins. The 26S proteasom…	PSMA3
1465	R038804c1g1_i01	3	g9953	Histone-binding protein N1/N2	NA	NASP	Histone-binding protein N1/N2	NASP	NA	This protein is involved in nucleosome assembly. It is bound to H3 and H4 in the absence of DNA, but released from H3 and H4 in the presence of DNA.	NASP
1466	R038866c1g3_i03	3	g27224	NA	NA	NA	NA	NA	NA	NA	NA
1482	R038998c0g3_i05	3	g15263	Protease Do-like 10, mitochondrial	NA	NA	Protease Do-like 10, mitochondrial (EC 3.4.21.-)	DEGP10 At5g36950 MLF18_70	NA	Probable serine protease.	DEGP10
1484	R039008c0g2_i01	3	g27596	NA	NA	NA	NA	NA	NA	NA	NA
1489	R039059c0g1_i01	3	g32174	Bifunctional phosphonoacetaldehyde hydrolase/aminoethylphosphonate	NA	AGXT	2-aminoethylphosphonate--pyruvate transaminase (EC 2.6.1.37) (2-aminoethylphosphonate aminotransferase) (AEP transaminase) (AEPT)	phnW BVU_3006	organic phosphonate catabolic process [GO:0019700]	Involved in phosphonate degradation.	phnW
1494	R039111c0g1_i01	3	g19184	NA	NA	NA	NA	NA	NA	NA	NA
1513	R039279c3g1_i01	3	g29504	RuvB-like 1	NA	RUVBL1	RuvB-like 1 (EC 3.6.4.12) (Pontin)	ruvbl1	DNA recombination [GO:0006310]; DNA repair [GO:0006281]	Has single-stranded DNA-stimulated ATPase and ATP-dependent DNA helicase (3' to 5') activity suggesting a role in nuclear processes such as recombination and transcription.	ruvbl1
1522	R039341c0g1_i01	3	NA	Chitinase 3	NA	NA	NA	NA	NA	NA	NA
1526	R039379c3g5_i01	3	g31991	Elongation factor Ts, mitochondrial	EF-Ts	TSFM	Elongation factor Ts, mitochondrial (EF-Ts) (EF-TsMt)	v1g215604	mitochondrial translational elongation [GO:0070125]	Associates with the EF-Tu.GDP complex and induces the exchange of GDP to GTP. It remains bound to the aminoacyl-tRNA.EF-Tu.GTP complex up to the GTP hydrolysis stage on the ribosome.	v1g215604
1548	R039547c0g2_i01	3	g12875	NA	NA	NA	NA	NA	NA	NA	NA
1552	R039575c0g1_i02	3	g30900	Phosphoribosylformylglycinamidine synthase	FGAM	PFAS	Phosphoribosylformylglycinamidine synthase (FGAM synthase) (FGAMS) (EC 6.3.5.3) (Formylglycinamide ribonucleotide amidotransferase) (FGAR amidotransferase) (FGAR-AT) (Formylglycinamide ribotide amidotransferase)	PFAS KIAA0361	'de novo' IMP biosynthetic process [GO:0006189]; anterior head development [GO:0097065]; glutamine metabolic process [GO:0006541]; purine ribonucleoside monophosphate biosynthetic process [GO:0009168]; response to drug [GO:0042493]	Phosphoribosylformylglycinamidine synthase involved in the purines biosynthetic pathway. Catalyzes the ATP-dependent conversion of formylglycinamide ribonucleotide (FGAR) and glutamine to yield formylglycinamidine ribonucleotide (FGAM) and glutamate (By similarity).	PFAS
1556	R039605c0g1_i03	3	g25713	Protein O-GlcNAcase	OGA	OGA	Protein O-GlcNAcase (OGA) (EC 3.2.1.169) (Beta-N-acetylhexosaminidase) (Beta-hexosaminidase) (Bifunctional protein NCOAT) (Meningioma-expressed antigen 5) (N-acetyl-beta-D-glucosaminidase) (N-acetyl-beta-glucosaminidase)	Oga Hexc Kiaa0679 Mgea5	N-acetylglucosamine metabolic process [GO:0006044]; dATP metabolic process [GO:0046060]; glycoprotein metabolic process [GO:0009100]; necrotic cell death [GO:0070265]; negative regulation of cardiac muscle adaptation [GO:0010616]; negative regulation of protein glycosylation [GO:0060051]; positive regulation of DNA metabolic process [GO:0051054]; positive regulation of calcium ion transport [GO:0…	Cleaves GlcNAc but not GalNAc from O-glycosylated proteins. Can use p-nitrophenyl-beta-GlcNAc and 4-methylumbelliferone-GlcNAc as substrates but not p-nitrophenyl-beta-GalNAc or p-nitrophenyl-alpha-GlcNAc (in vitro) (PubMed:16517082). Does not bind acetyl-CoA and does not have histone acetyltransferase activity.	Oga
1562	R039637c0g1_i01	3	g14379	Anti-sigma-I factor RsgI5	NA	NA	NA	NA	NA	NA	NA
1563	R039637c1g1_i05	3	NA	Anti-sigma-I factor RsgI5	NA	NA	NA	NA	NA	NA	NA
1568	R039658c4g2_i02	3	g9741	NA	NA	NA	NA	NA	NA	NA	NA
1584	R039777c3g1_i01	3	g6535	Hypoxanthine-guanine phosphoribosyltransferase	NA	HPRT1	Hypoxanthine-guanine phosphoribosyltransferase (HGPRT) (HGPRTase) (EC 2.4.2.8)	HPRT1 HPRT	GMP catabolic process [GO:0046038]; GMP salvage [GO:0032263]; IMP metabolic process [GO:0046040]; IMP salvage [GO:0032264]; adenine salvage [GO:0006168]; guanine salvage [GO:0006178]; hypoxanthine metabolic process [GO:0046100]; hypoxanthine salvage [GO:0043103]; positive regulation of dopamine metabolic process [GO:0045964]; protein homotetramerization [GO:0051289]; purine nucleotide biosyntheti…	Converts guanine to guanosine monophosphate, and hypoxanthine to inosine monophosphate. Transfers the 5-phosphoribosyl group from 5-phosphoribosylpyrophosphate onto the purine. Plays a central role in the generation of purine nucleotides through the purine salvage pathway (By similarity).	HPRT1
1586	R039787c1g1_i01	3	g14333	Piwi-like protein 1	NA	PIWIL1	Piwi-like protein 1 (EC 3.1.26.-)	PIWIL1 HIWI	gene silencing by RNA [GO:0031047]; meiotic cell cycle [GO:0051321]; multicellular organism development [GO:0007275]; negative regulation of transposition [GO:0010529]; piRNA metabolic process [GO:0034587]; regulation of translation [GO:0006417]; spermatid development [GO:0007286]; spermatogenesis [GO:0007283]; spermatogenesis, exchange of chromosomal proteins [GO:0035093]	Endoribonuclease that plays a central role in postnatal germ cells by repressing transposable elements and preventing their mobilization, which is essential for the germline integrity. Acts via the piRNA metabolic process, which mediates the repression of transposable elements during meiosis by forming complexes composed of piRNAs and Piwi proteins and governs the methylation and subsequent repre…	PIWIL1
1590	R039839c0g1_i02	3	NA	Eukaryotic translation initiation factor 5	eIF-5	EIF5	NA	eIF-5	NA	NA	eIF-5
1599	R039944c2g5_i01	3	g11134	NA	NA	NA	NA	NA	NA	NA	NA
1610	R040068c2g3_i01	3	g25019	NA	NA	NA	NA	NA	NA	NA	NA
1617	R040121c1g1_i03	3	g6943	Cleavage stimulation factor subunit 3	NA	CSTF3	Cleavage stimulation factor subunit 3 (CF-1 77 kDa subunit) (Cleavage stimulation factor 77 kDa subunit) (CSTF 77 kDa subunit) (CstF-77)	Cstf3	RNA 3'-end processing [GO:0031123]; mRNA processing [GO:0006397]	One of the multiple factors required for polyadenylation and 3'-end cleavage of mammalian pre-mRNAs.	Cstf3
1623	R040135c0g1_i01	3	g19349	Gamma-tubulin complex component 3	GCP-3	TUBGCP3	Gamma-tubulin complex component 3 homolog (Gamma-ring complex protein 109) (Xgrip109) (x109p)	tubgcp3	microtubule nucleation [GO:0007020]	Necessary for the recruitment of gamma-tubulin to the centrosome and for the formation of a functional centrosome.	tubgcp3
1630	R040174c2g1_i01	3	g23442	NA	NA	NA	NA	NA	NA	NA	NA
1631	R040174c4g1_i01	3	g23442	NA	NA	NA	NA	NA	NA	NA	NA
1637	R040246c0g1_i07	3	NA	Uncharacterized protein DDB_G0284767	NA	NA	NA	NA	NA	NA	NA
1650	R040403c3g1_i01	3	NA	Transient receptor potential cation channel subfamily	NA	NA	NA	NA	NA	NA	NA
1681	R040655c2g2_i02	3	g2585	Probable tRNA N6-adenosine threonylcarbamoyltransferase	NA	OSGEP	Probable tRNA N6-adenosine threonylcarbamoyltransferase (EC 2.3.1.234) (N6-L-threonylcarbamoyladenine synthase) (t(6)A synthase) (O-sialoglycoprotein endopeptidase) (t(6)A37 threonylcarbamoyladenosine biosynthesis protein osgep) (tRNA threonylcarbamoyladenosine biosynthesis protein osgep)	osgep	tRNA threonylcarbamoyladenosine modification [GO:0002949]	Component of the EKC/KEOPS complex that is required for the formation of a threonylcarbamoyl group on adenosine at position 37 (t(6)A37) in tRNAs that read codons beginning with adenine. The complex is probably involved in the transfer of the threonylcarbamoyl moiety of threonylcarbamoyl-AMP (TC-AMP) to the N6 group of A37. Osgep likely plays a direct catalytic role in this reaction, but requires…	osgep
1688	R040736c1g2_i02	3	g18047	Uncharacterized protein RP165	NA	NA	NA	NA	NA	NA	NA
1691	R040783c0g2_i02	3	NA	Probable E3 ubiquitin-protein ligase LUL2	NA	NA	NA	NA	NA	NA	NA
1709	R040943c3g11_i09	3	NA	NA	NA	NA	NA	NA	NA	NA	NA
1734	R041425c3g7_i08	3	NA	Gag-Pol polyprotein	NA	NA	NA	NA	NA	NA	NA
1746	R041569c3g1_i01	3	g12981	Transposon Tf2-7 polyprotein	NA	NA	NA	NA	NA	NA	NA
1755	R054914c0g1_i01	3	g31854	Caspase-3	CASP-3	CASP3	Caspase-3 (CASP-3) (EC 3.4.22.56) [Cleaved into: Caspase-3 subunit p17; Caspase-3 subunit p12]	CASP3	B cell homeostasis [GO:0001782]; T cell homeostasis [GO:0043029]; anterior neural tube closure [GO:0061713]; cell fate commitment [GO:0045165]; cellular response to DNA damage stimulus [GO:0006974]; cellular response to staurosporine [GO:0072734]; erythrocyte differentiation [GO:0030218]; glial cell apoptotic process [GO:0034349]; heart development [GO:0007507]; intrinsic apoptotic signaling path…	Involved in the activation cascade of caspases responsible for apoptosis execution. At the onset of apoptosis it proteolytically cleaves poly(ADP-ribose) polymerase (PARP) at a '216-Asp-|-Gly-217' bond. Cleaves and activates sterol regulatory element binding proteins (SREBPs) between the basic helix-loop-helix leucine zipper domain and the membrane attachment domain. Cleaves and activates caspase…	CASP3
1759	R060965c0g1_i01	3	NA	Histone H2A	NA	NA	NA	NA	NA	NA	NA
1771	R075930c0g1_i01	3	NA	Vesicle transport through interaction with t-SNAREs	NA	VTI1B	NA	VTI1B	NA	NA	VTI1B
6	R002499c0g1_i01	4	g27171	Mannose-1-phosphate guanyltransferase beta-A	NA	GMPPB	Mannose-1-phosphate guanyltransferase beta (EC 2.7.7.13) (GDP-mannose pyrophosphorylase B) (GTP-mannose-1-phosphate guanylyltransferase beta)	CG1129	GDP-mannose biosynthetic process [GO:0009298]; larval lymph gland hemopoiesis [GO:0035167]	NA	CG1129
18	R006818c0g1_i01	4	g2482	Exosome complex component RRP41	NA	EXOSC4	Exosome complex component RRP41 (Exosome component 4) (Ribosomal RNA-processing protein 41)	EXOSC4 RRP41	DNA deamination [GO:0045006]; U4 snRNA 3'-end processing [GO:0034475]; defense response to virus [GO:0051607]; histone mRNA catabolic process [GO:0071044]; maturation of 5.8S rRNA [GO:0000460]; nuclear mRNA surveillance [GO:0071028]; nuclear-transcribed mRNA catabolic process, exonucleolytic, 3'-5' [GO:0034427]; polyadenylation-dependent snoRNA 3'-end processing [GO:0071051]; positive regulation …	Non-catalytic component of the RNA exosome complex which has 3'->5' exoribonuclease activity and participates in a multitude of cellular RNA processing and degradation events. In the nucleus, the RNA exosome complex is involved in proper maturation of stable RNA species such as rRNA, snRNA and snoRNA, in the elimination of RNA processing by-products and non-coding 'pervasive' transcripts, such as…	EXOSC4
22	R007809c0g1_i02	4	g16557	Homeobox protein vab-15	NA	MSX2	Homeobox protein vab-15 (Variable abnormal morphology protein 15)	vab-15 R07B1.1	embryonic morphogenesis [GO:0048598]; locomotory behavior [GO:0007626]; parturition [GO:0007567]	Probable transcription factor needed for the proper production of touch cell precursors. Essential for embryonic morphogenesis.	vab-15
29	R008820c0g1_i01	4	g6850	Transforming growth factor beta receptor type 3	NA	CUZD1	ZP domain-containing protein	CUZD1	NA	NA	CUZD1
31	R009668c0g1_i01	4	g12459	Fascin	NA	FSCN1	Fascin (55 kDa actin-bundling protein) (Singed-like protein) (p55)	FSCN1 FAN1 HSN SNL	actin cytoskeleton organization [GO:0030036]; actin filament bundle assembly [GO:0051017]; cell migration [GO:0016477]; cell motility [GO:0048870]; cell-cell junction assembly [GO:0007043]; cytokine-mediated signaling pathway [GO:0019221]; establishment of apical/basal cell polarity [GO:0035089]; establishment or mainteNAce of cell polarity [GO:0007163]; microspike assembly [GO:0030035]; parallel…	Actin-binding protein that contains 2 major actin binding sites (PubMed:21685497, PubMed:23184945). Organizes filamentous actin into parallel bundles (PubMed:20393565, PubMed:21685497, PubMed:23184945). Plays a role in the organization of actin filament bundles and the formation of microspikes, membrane ruffles, and stress fibers (PubMed:22155786). Important for the formation of a diverse set of …	FSCN1
35	R011478c0g1_i01	4	g2068	Prolyl hydroxylase EGLN3	NA	NA	NA	NA	NA	NA	NA
37	R012451c0g2_i01	4	NA	Alpha-1A adrenergic receptor	NA	NA	NA	NA	NA	NA	NA
50	R014825c0g2_i02	4	NA	Matrix metalloproteinase-24	MMP-24	NA	NA	MMP-24	NA	NA	MMP-24
62	R015621c0g1_i01	4	g21389	Integrin beta-1-A	NA	ITGB8	Integrin beta-PS (Position-specific antigen beta subunit) (Protein myospheroid) (Protein olfactory C)	mys l(1)mys olfC CG1560	actin filament organization [GO:0007015]; apposition of dorsal and ventral imaginal disc-derived wing surfaces [GO:0007475]; axon guidance [GO:0007411]; border follicle cell migration [GO:0007298]; calcium-dependent cell-cell adhesion via plasma membrane cell adhesion molecules [GO:0016339]; calcium-dependent cell-matrix adhesion [GO:0016340]; cell adhesion mediated by integrin [GO:0033627]; cell…	Integrin alpha-PS1/beta-PS is a receptor for laminin (PubMed:7972082). Integrin alpha-PS2/beta-PS is a receptor for Tig, wb and Ten-m (PubMed:7924982, PubMed:7972082, PubMed:9660786). Contributes to endodermal integrity and adhesion between the midgut epithelium and the surrounding visceral muscle (PubMed:15469969). Essential for migration of the primordial midgut cells and for maintaining, but n…	mys
87	R018349c0g1_i01	4	g29266	Adenylate cyclase type 9	NA	ADCY9	Adenylate cyclase type 9 (EC 4.6.1.1) (ATP pyrophosphate-lyase 9) (Adenylate cyclase type IX) (Adenylyl cyclase 9) (AC9) (Adenylyl cyclase type 10) (ACTP10)	Adcy9	adenylate cyclase-activating G protein-coupled receptor signaling pathway [GO:0007189]; adenylate cyclase-activating adrenergic receptor signaling pathway [GO:0071880]; cAMP biosynthetic process [GO:0006171]; in utero embryonic development [GO:0001701]	Adenylyl cyclase that catalyzes the formation of the signaling molecule cAMP in response to activation of G protein-coupled receptors. Contributes to signaling cascades activated by CRH (corticotropin-releasing factor), corticosteroids and by beta-adrenergic receptors.	Adcy9
90	R018744c0g1_i01	4	g17994	Tubulin alpha chain	NA	NA	Tubulin alpha chain [Cleaved into: Detyrosinated tubulin alpha chain]	tuba tuba1	microtubule-based process [GO:0007017]	Tubulin is the major constituent of microtubules. It binds two moles of GTP, one at an exchangeable site on the beta chain and one at a non-exchangeable site on the alpha chain.	tuba
113	R020864c0g1_i01	4	g17216	Vi polysaccharide biosynthesis protein VipA/TviB	NA	NA	Vi polysaccharide biosynthesis protein VipA/TviB (EC 1.1.1.-)	vipA tviB STY4661 t4352	capsule polysaccharide biosynthetic process [GO:0045227]	NA	vipA
144	R022666c0g1_i01	4	g31616	NA	NA	NA	NA	NA	NA	NA	NA
150	R022891c0g1_i03	4	g1882	Beta-1-syntrophin	NA	SNTB2	Beta-1-syntrophin (59 kDa dystrophin-associated protein A1 basic component 1) (DAPA1B) (Syntrophin-2)	Sntb1 Snt2b1	NA	Adapter protein that binds to and probably organizes the subcellular localization of a variety of membrane proteins. May link various receptors to the actin cytoskeleton and the dystrophin glycoprotein complex.	Sntb1
152	R022924c0g2_i01	4	NA	NA	NA	NA	NA	NA	NA	NA	NA
183	R023611c0g1_i01	4	g20911	Transcription factor GATA-3	NA	GATA1	GATA-binding factor 2 (GATA-2) (Transcription factor xGATA-2)	gata2	hemopoiesis [GO:0030097]	NA	gata2
236	R025907c0g1_i01	4	g21574	Ankyrin repeat and SOCS box protein 8	ASB-8	NA	Putative ankyrin repeat protein FPV218	FPV218	NA	NA	FPV218
247	R026047c0g1_i01	4	g15634	BPTI/Kunitz domain-containing protein 4	NA	CRIM1	BPTI/Kunitz domain-containing protein 4 (Nacre serine protease inhibitor 3) (NSPI3)	CRIM1	NA	NA	CRIM1
256	R026147c0g1_i01	4	g21607	Ribulose-phosphate 3-epimerase	NA	RPE	Ribulose-phosphate 3-epimerase (EC 5.1.3.1) (Ribulose-5-phosphate-3-epimerase)	RPE HUSSY-17	carbohydrate metabolic process [GO:0005975]; cellular carbohydrate metabolic process [GO:0044262]; pentose catabolic process [GO:0019323]; pentose-phosphate shunt [GO:0006098]; pentose-phosphate shunt, non-oxidative branch [GO:0009052]	Catalyzes the reversible epimerization of D-ribulose 5-phosphate to D-xylulose 5-phosphate.	RPE
266	R026474c0g2_i01	4	g20867	NA	NA	NA	Hemicentin-1 (Fibulin-6) (FIBL-6)	HMCN1 FIBL6	cell cycle [GO:0007049]; cell division [GO:0051301]; heterophilic cell-cell adhesion via plasma membrane cell adhesion molecules [GO:0007157]; homophilic cell adhesion via plasma membrane adhesion molecules [GO:0007156]; response to bacterium [GO:0009617]; visual perception [GO:0007601]	Promotes cleavage furrow maturation during cytokinesis in preimplantation embryos. May play a role in the architecture of adhesive and flexible epithelial cell junctions. May play a role during myocardial remodeling by imparting an effect on cardiac fibroblast migration.	HMCN1
270	R026528c0g1_i01	4	g17298	cAMP-dependent protein kinase type I-beta regulatory	NA	PRKAR1B	cAMP-dependent protein kinase type I-beta regulatory subunit	Prkar1b	animal organ morphogenesis [GO:0009887]; cGMP-mediated signaling [GO:0019934]; learning or memory [GO:0007611]; modulation of chemical synaptic transmission [GO:0050804]; negative regulation of cAMP-dependent protein kinase activity [GO:2000480]; protein phosphorylation [GO:0006468]; regulation of protein kinase activity [GO:0045859]; regulation of synaptic vesicle cycle [GO:0098693]	Regulatory subunit of the cAMP-dependent protein kinases involved in cAMP signaling in cells.	Prkar1b
283	R026806c0g1_i01	4	g5157	Probable Xaa-Pro aminopeptidase P	AMPP	XPNPEP2	Probable Xaa-Pro aminopeptidase P (AMPP) (Aminopeptidase P) (EC 3.4.11.9) (Aminoacylproline aminopeptidase) (Prolidase)	ampp An03g04230	NA	Catalyzes the removal of a penultimate prolyl residue from the N-termini of peptides.	ampp
330	R028025c0g2_i01	4	g24674	Quinone oxidoreductase PIG3	NA	TP53I3	Quinone oxidoreductase PIG3 (EC 1.-.-.-) (Tumor protein p53-inducible protein 3) (p53-induced gene 3 protein)	TP53I3 PIG3	NADP metabolic process [GO:0006739]; regulation of apoptotic process [GO:0042981]	May be involved in the generation of reactive oxygen species (ROS). Has low NADPH-dependent beta-naphthoquinone reductase activity, with a preference for 1,2-beta-naphthoquinone over 1,4-beta-naphthoquinone. Has low NADPH-dependent diamine reductase activity (in vitro).	TP53I3
348	R028312c0g1_i01	4	NA	MAM and LDL-receptor class A domain-containing	NA	NA	NA	NA	NA	NA	NA
360	R028490c0g1_i01	4	g8869	NA	NA	NA	NA	NA	NA	NA	NA
369	R028638c0g1_i01	4	g15789	Fibroblast growth factor receptor 2	FGFR-2	NA	Fibroblast growth factor receptor 1 (FGFR-1) (EC 2.7.10.1)	fgfr1 fgfra2	positive regulation of cell population proliferation [GO:0008284]	Tyrosine-protein kinase that acts as cell-surface receptor for fibroblast growth factors and plays an essential role in the regulation of embryonic development, cell proliferation, differentiation and migration. Required for normal mesoderm patterning and normal skeletogenesis. Phosphorylates PLCG1, FRS2, GAB1 and SHB. Ligand binding leads to the activation of several signaling cascades. Activati…	fgfr1
403	R029206c0g1_i01	4	g13881	NA	NA	NA	NA	NA	NA	NA	NA
418	R029428c0g1_i01	4	g30242	NADP-dependent malic enzyme	NADP-ME	ME2	NADP-dependent malic enzyme (NADP-ME) (EC 1.1.1.40) (Malic enzyme 1)	Me1 Mod-1 Mod1	malate metabolic process [GO:0006108]; pyruvate metabolic process [GO:0006090]; response to hormone [GO:0009725]	NA	Me1
453	R029945c0g1_i02	4	g2550	Lysyl oxidase homolog 2	NA	LOXL3	Lysyl oxidase homolog 2 (EC 1.4.3.13) (Lysyl oxidase-like protein 2)	LOXL2	collagen fibril organization [GO:0030199]; endothelial cell migration [GO:0043542]; endothelial cell proliferation [GO:0001935]; epithelial to mesenchymal transition [GO:0001837]; heterochromatin organization [GO:0070828]; negative regulation of stem cell population mainteNAce [GO:1902455]; negative regulation of transcription by RNA polymerase II [GO:0000122]; negative regulation of transcriptio…	Mediates the post-translational oxidative deamination of lysine residues on target proteins leading to the formation of deaminated lysine (allysine). Acts as a transcription corepressor and specifically mediates deamination of trimethylated 'Lys-4' of histone H3 (H3K4me3), a specific tag for epigenetic transcriptional activation. Shows no activity against histone H3 when it is trimethylated on 'L…	LOXL2
466	R030090c0g1_i01	4	g31061	Polypeptide N-acetylgalactosaminyltransferase 6	NA	GALNT5	Polypeptide N-acetylgalactosaminyltransferase 5 (pp-GaNTase 5) (EC 2.4.1.41) (Protein-UDP acetylgalactosaminyltransferase 5) (UDP-GalNAc:polypeptide N-acetylgalactosaminyltransferase 5)	Pgant5 CG31651	oligosaccharide biosynthetic process [GO:0009312]; protein glycosylation [GO:0006486]	Catalyzes the initial reaction in O-linked oligosaccharide biosynthesis, the transfer of an N-acetyl-D-galactosamine residue to a serine or threonine residue on the protein receptor (PubMed:12829714, PubMed:18669915). It can both act as a peptide transferase that transfers GalNAc onto unmodified peptide substrates, and as a glycopeptide transferase that requires the prior addition of a GalNAc on …	Pgant5
494	R030413c0g2_i02	4	g15387	Diencephalon/mesencephalon homeobox protein 1-B	NA	DMBX1	Diencephalon/mesencephalon homeobox protein 1-B	dmbx1b mbx2 zgc:112395	midbrain development [GO:0030901]; regulation of cell cycle [GO:0051726]; regulation of mitotic cell cycle [GO:0007346]; regulation of neural retina development [GO:0061074]; regulation of neurogenesis [GO:0050767]; regulation of transcription, DNA-templated [GO:0006355]; retina development in camera-type eye [GO:0060041]	NA	dmbx1b
504	R030530c0g1_i01	4	g3420	Neutral alpha-glucosidase AB	NA	GANC	Neutral alpha-glucosidase AB (EC 3.2.1.207) (Alpha-glucosidase 2) (Glucosidase II subunit alpha)	GANAB	N-glycan processing [GO:0006491]; carbohydrate metabolic process [GO:0005975]	Catalytic subunit of glucosidase II that cleaves sequentially the 2 innermost alpha-1,3-linked glucose residues from the Glc(2)Man(9)GlcNAc(2) oligosaccharide precursor of immature glycoproteins. Required for PKD1/Polycystin-1 and PKD2/Polycystin-2 maturation and localization to the cell surface and cilia.	GANAB
515	R030700c0g3_i03	4	g27085	Ankyrin repeat domain-containing protein 6	NA	NA	NA	NA	NA	NA	NA
527	R030837c0g2_i01	4	g11780	Transcription factor Sp4	Sp4	NA	Transcription factor Sp4	Sp4	regulation of heart contraction [GO:0008016]; regulation of transcription by RNA polymerase II [GO:0006357]	Binds to GT and GC boxes promoters elements. Probable transcriptional activator. Required for normal male reproductive behavior.	Sp4
542	R030973c0g1_i01	4	g26572	Laccase-2	NA	NA	Laccase-24 (EC 1.10.3.2) (Benzenediol:oxygen oxidoreductase 24) (Diphenol oxidase 24) (Urishiol oxidase 24)	LAC24 Os12g0258700 LOC_Os12g15680 OsJ_016843 OsJ_17624	lignin catabolic process [GO:0046274]	Lignin degradation and detoxification of lignin-derived products.	LAC24
557	R031155c0g1_i01	4	g1306	NA	NA	NA	NA	NA	NA	NA	NA
562	R031207c0g1_i01	4	g4061	Protein PRY1	NA	NA	Protein PRY1 (Pathogenesis-related protein 1)	PRY1 YJL079C J1022	sterol transport [GO:0015918]	Secreted protein required for efficient export of lipids such as acetylated sterols. Acts in detoxification of hydrophobic compounds.	PRY1
565	R031246c0g1_i02	4	g4386	NA	NA	NA	NA	NA	NA	NA	NA
569	R031321c0g1_i01	4	g19261	Transcription factor SOX-14	NA	NA	Transcription factor SOX-14	Sox14 Sox-14	cell differentiation [GO:0030154]; entrainment of circadian clock [GO:0009649]; negative regulation of transcription by RNA polymerase II [GO:0000122]; negative regulation of transcription, DNA-templated [GO:0045892]; regulation of neuron migration [GO:2001222]; regulation of transcription, DNA-templated [GO:0006355]; visual perception [GO:0007601]	Acts as a negative regulator of transcription.	Sox14
611	R031693c0g2_i01	4	g29974	Serum paraoxonase/arylesterase 1	PON 1	PON2	Serum paraoxonase/arylesterase 1 (PON 1) (EC 3.1.1.2) (EC 3.1.1.81) (EC 3.1.8.1) (Aromatic esterase 1) (A-esterase 1) (Serum aryldialkylphosphatase 1)	Pon1 Pon	aromatic compound catabolic process [GO:0019439]; blood circulation [GO:0008015]; carboxylic acid catabolic process [GO:0046395]; cholesterol metabolic process [GO:0008203]; organophosphate catabolic process [GO:0046434]; phosphatidylcholine metabolic process [GO:0046470]; positive regulation of binding [GO:0051099]; positive regulation of cholesterol efflux [GO:0010875]; positive regulation of t…	Hydrolyzes the toxic metabolites of a variety of organophosphorus insecticides. Capable of hydrolyzing a broad spectrum of organophosphate substrates and lactones, and a number of aromatic carboxylic acid esters. Mediates an enzymatic protection of low density lipoproteins against oxidative modification.	Pon1
613	R031708c1g1_i01	4	g25444	Uncharacterized UDP-glucosyltransferase YojK	NA	NA	Uncharacterized UDP-glucosyltransferase YdhE (EC 2.4.1.-)	ydhE BSU05720	antibiotic metabolic process [GO:0016999]	NA	ydhE
633	R032015c0g1_i02	4	NA	Cystatin-1	NA	CSTL1	NA	CSTL1	NA	NA	CSTL1
638	R032094c0g1_i02	4	g29535	Oxygen-dependent coproporphyrinogen-III oxidase	NA	CPOX	Oxygen-dependent coproporphyrinogen-III oxidase (COX) (Coprogen oxidase) (Coproporphyrinogenase) (EC 1.3.3.3)	Coprox CG3433	heme biosynthetic process [GO:0006783]; protoporphyrinogen IX biosynthetic process [GO:0006782]	Involved in the heme biosynthesis. Catalyzes the aerobic oxidative decarboxylation of propionate groups of rings A and B of coproporphyrinogen-III to yield the vinyl groups in protoporphyrinogen-IX (By similarity).	Coprox
642	R032202c0g1_i01	4	g11471	Calmodulin	CaM	CABP2	Calmodulin (CaM)	CABP2	calcium-mediated signaling [GO:0019722]	Calmodulin mediates the control of a large number of enzymes, ion channels and other proteins by Ca(2+). Among the enzymes to be stimulated by the calmodulin-Ca(2+) complex are a number of protein kinases and phosphatases.	CABP2
656	R032377c0g1_i01	4	g18465	Tyrosinase	NA	NA	Tyrosinase (EC 1.14.18.1) (Monophenol monooxygenase)	melC2 mel	melanin biosynthetic process [GO:0042438]	This is a copper-containing oxidase that functions in the formation of pigments such as melanins and other polyphenolic compounds.	melC2
671	R032490c0g1_i01	4	NA	NA	NA	NA	NA	NA	NA	NA	NA
680	R032550c0g1_i01	4	g13907	Hormonally up-regulated neu tumor-associated kinase	NA	HUNK	Hormonally up-regulated neu tumor-associated kinase (EC 2.7.11.1) (Serine/threonine-protein kinase MAK-V)	Hunk Makv	intracellular signal transduction [GO:0035556]; protein phosphorylation [GO:0006468]	NA	Hunk
685	R032642c0g1_i02	4	g13288	Adipocyte plasma membrane-associated protein	NA	APMAP	NA	APMAP	NA	NA	APMAP
691	R032685c1g3_i01	4	g12738	Thrombospondin-type laminin G domain and EAR repeat-containing	NA	LGI1	Thrombospondin-type laminin G domain and EAR repeat-containing protein (TSP-EAR)	Tspear Tnep1	regulation of Notch signaling pathway [GO:0008593]; sensory perception of sound [GO:0007605]; tooth mineralization [GO:0034505]	Plays a critical role in tooth and hair follicle morphogenesis through regulation of the Notch signaling pathway. May play a role in development or function of the auditory system.	Tspear
707	R032897c0g1_i01	4	g12997	NA	NA	NA	NA	NA	NA	NA	NA
711	R032944c0g3_i02	4	g7941	Vesicular glutamate transporter 3	VGluT3	NA	Vesicular glutamate transporter 3 (VGluT3) (Solute carrier family 17 member 8)	slc17a8 vglut3 si:ch211-264e16.4	equilibrioception [GO:0050957]; neurotransmitter loading into synaptic vesicle [GO:0098700]; regulation of synapse structure or activity [GO:0050803]; sodium ion transport [GO:0006814]; synaptic transmission, glutamatergic [GO:0035249]; vestibular reflex [GO:0060005]	Mediates the uptake of glutamate into synaptic vesicles at presynaptic nerve terminals of excitatory neural cells.	slc17a8
717	R033044c1g1_i02	4	g23256	Major facilitator superfamily domain-containing	NA	MFSD8	Major facilitator superfamily domain-containing protein 8	Mfsd8	lysosome organization [GO:0007040]; neuron development [GO:0048666]; regulation of autophagy [GO:0010506]; transmembrane transport [GO:0055085]	May be a carrier that transport small solutes by using chemiosmotic ion gradients.	Mfsd8
720	R033065c0g2_i01	4	g5123	NA	NA	NA	NA	NA	NA	NA	NA
782	R033537c0g1_i01	4	g17198	Calcium/calmodulin-dependent protein kinase type	NA	CAMK2G	Calcium/calmodulin-dependent protein kinase type II subunit alpha (CaM kinase II subunit alpha) (CaMK-II subunit alpha) (EC 2.7.11.17)	CAMK2A	dendritic spine development [GO:0060996]; peptidyl-threonine autophosphorylation [GO:1990443]; regulation of neuron migration [GO:2001222]	Calcium/calmodulin-dependent protein kinase that functions autonomously after Ca(2+)/calmodulin-binding and autophosphorylation, and is involved in synaptic plasticity, neurotransmitter release and long-term potentiation. Member of the NMDAR signaling complex in excitatory synapses, it regulates NMDAR-dependent potentiation of the AMPAR and therefore excitatory synaptic transmission (By similarit…	CAMK2A
787	R033552c0g1_i02	4	g13865	N-acetylgalactosaminyltransferase 7	NA	GALNT7	N-acetylgalactosaminyltransferase 7 (EC 2.4.1.41) (Protein-UDP acetylgalactosaminyltransferase 7) (UDP-GalNAc:polypeptide N-acetylgalactosaminyltransferase 7) (pp-GaNTase 7) (dGalNAc-T2)	Pgant7 GalNAc-T2 CG6394	oligosaccharide biosynthetic process [GO:0009312]; protein glycosylation [GO:0006486]	Glycopeptide transferase involved in O-linked oligosaccharide biosynthesis, which catalyzes the transfer of an N-acetyl-D-galactosamine residue to an already glycosylated peptide (PubMed:11925450, PubMed:12829714). In contrast to other proteins of the family, it does not act as a peptide transferase that transfers GalNAc onto serine or threonine residue on the protein receptor, but instead requir…	Pgant7
791	R033571c0g2_i01	4	g26988	Atrial natriuretic peptide receptor 1	NA	NA	Atrial natriuretic peptide receptor 1 (EC 4.6.1.2) (Atrial natriuretic peptide receptor type A) (ANP-A) (ANPR-A) (NPR-A) (Guanylate cyclase A) (GC-A)	NPR1 ANPRA	body fluid secretion [GO:0007589]; cGMP biosynthetic process [GO:0006182]; cGMP-mediated signaling [GO:0019934]; cell surface receptor signaling pathway [GO:0007166]; dopamine metabolic process [GO:0042417]; negative regulation of angiogenesis [GO:0016525]; negative regulation of cell growth [GO:0030308]; negative regulation of smooth muscle cell proliferation [GO:0048662]; positive regulation of…	Receptor for the atrial natriuretic peptide NPPA/ANP and the brain natriuretic peptide NPPB/BNP which are potent vasoactive hormones playing a key role in cardiovascular homeostasis. Has guanylate cyclase activity upon binding of the ligand.	NPR1
798	R033618c0g1_i01	4	g21355	NA	NA	NA	NA	NA	NA	NA	NA
804	R033721c0g1_i02	4	g31297	Prolyl 4-hydroxylase subunit alpha-1	4-PH	P4HA1	Prolyl 4-hydroxylase subunit alpha-1 (4-PH alpha-1) (EC 1.14.11.2) (Procollagen-proline,2-oxoglutarate-4-dioxygenase subunit alpha-1)	P4HA1 P4HA	peptidyl-proline hydroxylation to 4-hydroxy-L-proline [GO:0018401]	Catalyzes the post-translational formation of 4-hydroxyproline in -Xaa-Pro-Gly- sequences in collagens and other proteins.	P4HA1
806	R033742c0g1_i01	4	g29979	Protein spire homolog 2	Spir-2	SPIRE1	Protein spire homolog 2 (Spir-2)	Spire2 spir-2	actin cytoskeleton organization [GO:0030036]; actin nucleation [GO:0045010]; cleavage furrow formation [GO:0036089]; establishment of meiotic spindle localization [GO:0051295]; formin-nucleated actin cable assembly [GO:0070649]; intracellular transport [GO:0046907]; polar body extrusion after meiotic divisions [GO:0040038]; positive regulation of double-strand break repair [GO:2000781]; protein t…	Acts as an actin nucleation factor, remains associated with the slow-growing pointed end of the new filament (PubMed:21620703, PubMed:21983562). Involved in intracellular vesicle transport along actin fibers, providing a novel link between actin cytoskeleton dynamics and intracellular transport (PubMed:21983562). Required for asymmetric spindle positioning and asymmetric cell division during oocy…	Spire2
817	R033831c0g1_i01	4	g11444	Zinc finger SWIM domain-containing protein 4	NA	ZSWIM5	Zinc finger SWIM domain-containing protein 4	ZSWIM4	regulation of axon guidance [GO:1902667]	NA	ZSWIM4
818	R033851c0g4_i01	4	g32926	NA	NA	NA	NA	NA	NA	NA	NA
825	R033976c0g2_i01	4	g4435	PC3-like endoprotease variant B	NA	NA	PC3-like endoprotease variant B (EC 3.4.21.-) (SPC3)	NA	NA	Probably involved in the processing of hormone and other protein precursors at sites comprised of pairs of basic amino acid residues.	NA
830	R034008c0g1_i01	4	NA	Myosin light chain 6B	NA	NA	NA	NA	NA	NA	NA
850	R034166c1g2_i05	4	NA	Sorbin and SH3 domain-containing protein 2	NA	SORBS1	NA	SORBS1	NA	NA	SORBS1
874	R034405c0g1_i01	4	g4294	Monofunctional C1-tetrahydrofolate synthase, mitochondrial	NA	NA	C-1-tetrahydrofolate synthase, cytoplasmic (C1-THF synthase) [Includes: Methylenetetrahydrofolate dehydrogenase (EC 1.5.1.5); Methenyltetrahydrofolate cyclohydrolase (EC 3.5.4.9); Formyltetrahydrofolate synthetase (EC 6.3.4.3)]	Mthfd1 Mthfd	10-formyltetrahydrofolate biosynthetic process [GO:0009257]; histidine biosynthetic process [GO:0000105]; methionine biosynthetic process [GO:0009086]; nucleotide metabolic process [GO:0009117]; one-carbon metabolic process [GO:0006730]; purine nucleobase biosynthetic process [GO:0009113]; purine nucleotide biosynthetic process [GO:0006164]; response to nitrogen dioxide [GO:0035713]; tetrahydrofo…	NA	Mthfd1
889	R034540c0g3_i01	4	g1199	Blastula protease 10	NA	NA	Blastula protease 10 (EC 3.4.24.-)	BP10	NA	Could be involved in the differentiation of ectodermal lineages and subsequent patterning of the embryo.	BP10
890	R034555c0g1_i01	4	g24294	Testisin	NA	NA	Testisin (EC 3.4.21.-) (Serine protease 21) (Tryptase 4)	Prss21	proteolysis [GO:0006508]; spermatogenesis [GO:0007283]	Could regulate proteolytic events associated with testicular germ cell maturation.	Prss21
894	R034589c0g2_i01	4	g12653	Gelsolin-like protein 2	NA	NA	Gelsolin-like protein 2 (Actin-modulator) (EWAM-P2)	gelsolin	actin filament capping [GO:0051693]	Calcium-regulated protein that binds to the plus (or barbed) ends of actin monomers or filaments, preventing monomer exchange (end-blocking or capping). Can promote the assembly of monomers into filaments (nucleation) as well as sever existing filaments.	gelsolin
917	R034762c0g1_i01	4	g13058	Superoxide dismutase	NA	NA	Superoxide dismutase [Cu-Zn] (EC 1.15.1.1)	SOD1	removal of superoxide radicals [GO:0019430]	Destroys radicals which are normally produced within the cells and which are toxic to biological systems.	SOD1
920	R034789c0g1_i01	4	g8637	NA	NA	NA	NA	NA	NA	NA	NA
922	R034804c0g1_i02	4	g33731	Tropomodulin-2	NA	LMOD3	Tropomodulin-2 (Neuronal tropomodulin) (N-Tmod)	Tmod2 Ntmod	actin filament organization [GO:0007015]; learning or memory [GO:0007611]; muscle contraction [GO:0006936]; myofibril assembly [GO:0030239]; neuron-neuron synaptic transmission [GO:0007270]; pointed-end actin filament capping [GO:0051694]; positive regulation of G protein-coupled receptor signaling pathway [GO:0045745]	Blocks the elongation and depolymerization of the actin filaments at the pointed end. The Tmod/TM complex contributes to the formation of the short actin protofilament, which in turn defines the geometry of the membrane skeleton (By similarity).	Tmod2
929	R034872c0g1_i01	4	g29956	Integrin beta-1	NA	ITGB8	Integrin beta-1 (Fibronectin receptor subunit beta) (Integrin subunit beta-1) (VLA-4 subunit beta) (CD antigen CD29)	ITGB1	cell adhesion mediated by integrin [GO:0033627]; cell-matrix adhesion [GO:0007160]; cellular response to low-density lipoprotein particle stimulus [GO:0071404]; integrin-mediated signaling pathway [GO:0007229]; positive regulation of cell migration [GO:0030335]; positive regulation of protein localization to plasma membrane [GO:1903078]; receptor internalization [GO:0031623]; regulation of collag…	Integrins alpha-1/beta-1, alpha-2/beta-1, alpha-10/beta-1 and alpha-11/beta-1 are receptors for collagen. Integrins alpha-1/beta-1 and alpha-2/beta-2 recognize the proline-hydroxylated sequence G-F-P-G-E-R in collagen. Integrins alpha-2/beta-1, alpha-3/beta-1, alpha-4/beta-1, alpha-5/beta-1, alpha-8/beta-1, alpha-10/beta-1, alpha-11/beta-1 and alpha-V/beta-1 are receptors for fibronectin. Alpha-4…	ITGB1
930	R034874c0g1_i02	4	g7986	Glutamate-gated chloride channel	DrosGluCl	NA	NA	DrosGluCl	NA	NA	DrosGluCl
947	R034994c0g1_i01	4	g21219	Notch-regulated ankyrin repeat-containing protein	NA	NA	Protein phosphatase 1 regulatory subunit 12A (130 kDa myosin-binding subunit of smooth muscle myosin phosphatase) (Myosin phosphatase-targeting subunit 1) (Myosin phosphatase target subunit 1) (PP1M subunit M110) (Protein phosphatase myosin-binding subunit)	PPP1R12A MBS MYPT1	positive regulation of myosin-light-chain-phosphatase activity [GO:0035508]; regulation of cell adhesion [GO:0030155]; regulation of myosin-light-chain-phosphatase activity [GO:0035507]; signal transduction [GO:0007165]	Regulates myosin phosphatase activity.	PPP1R12A
949	R034998c0g2_i03	4	g6173	Phosphoenolpyruvate carboxykinase	NA	PCK2	Phosphoenolpyruvate carboxykinase [GTP], mitochondrial (PEPCK-M) (EC 4.1.1.32)	Pck2	NADH oxidation [GO:0006116]; cellular response to dexamethasone stimulus [GO:0071549]; cellular response to glucose stimulus [GO:0071333]; cellular response to insulin stimulus [GO:0032869]; gluconeogenesis [GO:0006094]; glycerol biosynthetic process from pyruvate [GO:0046327]; hepatocyte differentiation [GO:0070365]; oxaloacetate metabolic process [GO:0006107]; positive regulation of insulin sec…	Catalyzes the conversion of oxaloacetate (OAA) to phosphoenolpyruvate (PEP), the rate-limiting step in the metabolic pathway that produces glucose from lactate and other precursors derived from the citric acid cycle.	Pck2
953	R035019c0g2_i01	4	g28232	NA	NA	NA	NA	NA	NA	NA	NA
954	R035027c0g1_i02	4	g25062	NA	NA	NA	NA	NA	NA	NA	NA
966	R035134c1g2_i01	4	g20389	LIM domain-containing protein 2	NA	LIMA1	LIM domain-containing protein 2	LIMD2	NA	Acts as an activator of the protein-kinase ILK, thereby regulating cell motility.	LIMD2
983	R035295c0g1_i01	4	g23296	Homeobox protein DLX-1	NA	NA	Homeobox protein DLX-1	Dlx1	cell differentiation [GO:0030154]; cellular response to BMP stimulus [GO:0071773]; cellular response to transforming growth factor beta stimulus [GO:0071560]; cerebral cortex GABAergic interneuron differentiation [GO:0021892]; cerebral cortex GABAergic interneuron fate commitment [GO:0021893]; embryonic skeletal system development [GO:0048706]; forebrain neuron differentiation [GO:0021879]; hippo…	Plays a role as a transcriptional activator or repressor (PubMed:21875655). Inhibits several cytokine signaling pathways, such as TGFB1, activin-A/INHBA and BMP4 by interfering with the transcriptional stimulatory activity of transcription factors, such as MSX2, FAST2, SMAD2 and SMAD3 during hematopoietic cell differentiation (By similarity). Plays a role in terminal differentiation of interneuro…	Dlx1
986	R035318c1g1_i02	4	g10141	Oxysterol-binding protein-related protein 1	ORP-1	OSBPL1A	Oxysterol-binding protein-related protein 1 (ORP-1) (OSBP-related protein 1)	OSBPL1A ORP1 OSBP8 OSBPL1 OSBPL1B	antigen processing and presentation of exogenous peptide antigen via MHC class II [GO:0019886]; bile acid biosynthetic process [GO:0006699]; cholesterol metabolic process [GO:0008203]; vesicle-mediated transport [GO:0016192]	Binds phospholipids; exhibits strong binding to phosphatidic acid and weak binding to phosphatidylinositol 3-phosphate (By similarity). Stabilizes GTP-bound RAB7A on late endosomes/lysosomes and alters functional properties of late endocytic compartments via its interaction with RAB7A (PubMed:16176980). Binds 25-hydroxycholesterol and cholesterol (PubMed:17428193).	OSBPL1A
994	R035365c0g1_i03	4	g15634	BPTI/Kunitz domain-containing protein 4	NA	CRIM1	BPTI/Kunitz domain-containing protein 4 (Nacre serine protease inhibitor 3) (NSPI3)	CRIM1	NA	NA	CRIM1
1004	R035429c0g1_i01	4	g29786	DnaJ homolog subfamily C member 10	NA	DNAJC10	DnaJ homolog subfamily C member 10 (EC 1.8.4.-) (Endoplasmic reticulum DNA J domain-containing protein 5) (ER-resident protein ERdj5) (ERdj5) (Macrothioredoxin) (MTHr)	DNAJC10 ERDJ5 UNQ495/PRO1012	cell redox homeostasis [GO:0045454]; intrinsic apoptotic signaling pathway in response to endoplasmic reticulum stress [GO:0070059]; negative regulation of protein phosphorylation [GO:0001933]; positive regulation of ATPase activity [GO:0032781]; protein folding in endoplasmic reticulum [GO:0034975]; response to endoplasmic reticulum stress [GO:0034976]; ubiquitin-dependent ERAD pathway [GO:00304…	Endoplasmic reticulum disulfide reductase involved both in the correct folding of proteins and degradation of misfolded proteins. Required for efficient folding of proteins in the endoplasmic reticulum by catalyzing the removal of non-native disulfide bonds formed during the folding of proteins, such as LDLR. Also involved in endoplasmic reticulum-associated degradation (ERAD) by reducing incorre…	DNAJC10
1010	R035479c0g1_i03	4	g25532	Reversion-inducing cysteine-rich protein with Kazal	NA	NA	Reversion-inducing cysteine-rich protein with Kazal motifs (hRECK) (Suppressor of tumorigenicity 15 protein)	RECK ST15	blood vessel maturation [GO:0001955]; embryo implantation [GO:0007566]; embryonic forelimb morphogenesis [GO:0035115]; extracellular matrix organization [GO:0030198]; negative regulation of cell migration [GO:0030336]; negative regulation of metalloendopeptidase activity [GO:1904684]; positive regulation of canonical Wnt signaling pathway [GO:0090263]; regulation of angiogenesis [GO:0045765]; reg…	Functions together with ADGRA2 to enable brain endothelial cells to selectively respond to Wnt7 signals (WNT7A or WNT7B) (PubMed:28289266, PubMed:30026314). Plays a key role in Wnt7-specific responses: required for central nervous system (CNS) angiogenesis and blood-brain barrier regulation (By similarity). Acts as a Wnt7-specific coactivator of canonical Wnt signaling by decoding Wnt ligands: ac…	RECK
1018	R035528c0g1_i02	4	g31823	Glycine-rich domain-containing protein 2	AtGRDP2	NA	Glycine-rich domain-containing protein 1 (AtGRDP1)	GRDP1 At2g22660 T9I22.10	abscisic acid-activated signaling pathway [GO:0009738]; cellular response to osmotic stress [GO:0071470]; regulation of abscisic acid-activated signaling pathway [GO:0009787]	Plays a regulatory role in abscisic acid (ABA) signaling and tolerance to abiotic stress during germination. May be involved in the regulation of the ABI transcriptional factors.	GRDP1
1020	R035577c0g2_i01	4	g31728	NA	NA	NA	NA	NA	NA	NA	NA
1021	R035580c0g1_i01	4	NA	Collagen alpha-1(IV) chain	NA	NA	NA	NA	NA	NA	NA
1022	R035588c0g1_i01	4	g15584	Vascular endothelial growth factor C	VEGF-C	NA	NA	VEGF-C	NA	NA	VEGF-C
1026	R035649c0g1_i01	4	g4917	Membrane frizzled-related protein	NA	NA	Dorsal-ventral patterning protein tolloid (EC 3.4.24.-)	tld CG6868	R8 cell fate specification [GO:0045464]; amnioserosa formation [GO:0007378]; imaginal disc-derived wing vein morphogenesis [GO:0008586]; maternal specification of dorsal/ventral axis, oocyte, soma encoded [GO:0007313]; positive regulation of BMP signaling pathway [GO:0030513]; positive regulation of activin receptor signaling pathway [GO:0032927]; protein processing [GO:0016485]; proteolysis [GO:…	Required for normal dorsal development. TLD may interact physically with DPP-C protein.	tld
1041	R035739c0g1_i01	4	NA	Persulfide dioxygenase ETHE1 homolog, mitochondrial	NA	NA	NA	NA	NA	NA	NA
1050	R035776c0g1_i03	4	g14380	Neutrophil cytosol factor 2	NCF-2	NOXA1	Neutrophil cytosol factor 2 (NCF-2) (67 kDa neutrophil oxidase factor) (Neutrophil NADPH oxidase factor 2) (p67-phox)	NCF2	phagocytosis [GO:0006909]; respiratory burst [GO:0045730]; superoxide anion generation [GO:0042554]	NCF2, NCF1, and a membrane bound cytochrome b558 are required for activation of the latent NADPH oxidase (necessary for superoxide production).	NCF2
1074	R035932c2g4_i06	4	g17179	Endosomal/lysosomal potassium channel TMEM175	NA	TMEM175	Endosomal/lysosomal potassium channel TMEM175 (Transmembrane protein 175)	tmem175 si:ch211-168m18.2	phagosome-lysosome fusion [GO:0090385]; potassium ion transmembrane transport [GO:0071805]; regulation of lysosomal lumen pH [GO:0035751]	Organelle-specific potassium channel specifically responsible for potassium conductance in endosomes and lysosomes. Forms a potassium-permeable leak-like channel.	tmem175
1079	R035956c0g1_i02	4	g30307	Chitin deacetylase 1	NA	NA	NA	NA	NA	NA	NA
1090	R036030c1g2_i04	4	NA	Adhesion G protein-coupled receptor E1	NA	NA	NA	NA	NA	NA	NA
1122	R036334c0g2_i02	4	g30639	Zinc metalloproteinase nas-8	NA	NA	Zinc metalloproteinase nas-13 (EC 3.4.24.-) (Nematode astacin 13)	nas-13 F39D8.4	NA	Metalloprotease.	nas-13
1133	R036415c0g1_i01	4	g8768	Homeobox protein Hox-A9a	HoxA-9	NA	Homeobox protein Hox-A9b	hoxa9b	multicellular organism development [GO:0007275]; regulation of transcription, DNA-templated [GO:0006355]; transcription, DNA-templated [GO:0006351]	Sequence-specific transcription factor which is part of a developmental regulatory system that provides cells with specific positional identities on the anterior-posterior axis.	hoxa9b
1135	R036426c0g1_i01	4	g11694	Tropomyosin-1	NA	TPM4	Tropomyosin-1 (Tropomyosin I)	TROP1	NA	Tropomyosin, in association with the troponin complex, plays a central role in the calcium dependent regulation of muscle contraction.	TROP1
1150	R036569c1g1_i01	4	g23186	NA	NA	NA	NA	NA	NA	NA	NA
1168	R036774c0g2_i01	4	g24771	cAMP-dependent protein kinase catalytic subunit	NA	NA	cAMP-dependent protein kinase catalytic subunit alpha (PKA C-alpha) (EC 2.7.11.11)	PRKACA PKACA	G2/M transition of mitotic cell cycle [GO:0000086]; activation of protein kinase A activity [GO:0034199]; blood coagulation [GO:0007596]; calcium-mediated signaling using intracellular calcium source [GO:0035584]; cell communication by electrical coupling involved in cardiac conduction [GO:0086064]; cellular response to epinephrine stimulus [GO:0071872]; cellular response to glucagon stimulus [GO…	Phosphorylates a large number of substrates in the cytoplasm and the nucleus. Regulates the abundance of compartmentalized pools of its regulatory subunits through phosphorylation of PJA2 which binds and ubiquitinates these subunits, leading to their subsequent proteolysis. Phosphorylates CDC25B, ABL1, NFKB1, CLDN3, PSMC5/RPT6, PJA2, RYR2, RORA and VASP. RORA is activated by phosphorylation. Requ…	PRKACA
1176	R036836c1g3_i03	4	g14883	Matrix metalloproteinase-14	MMP-14	NA	Matrix metalloproteinase-14 (MMP-14) (EC 3.4.24.80)	MMP14	negative regulation of Notch signaling pathway [GO:0045746]; positive regulation of B cell differentiation [GO:0045579]; positive regulation of myotube differentiation [GO:0010831]	Endopeptidase that degrades various components of the extracellular matrix, such as collagen. Activates progelatinase A. Essential for pericellular collagenolysis and modeling of skeletal and extraskeletal connective tissues during development. May be involved in actin cytoskeleton reorganization by cleaving PTK7. Acts as a positive regulator of cell growth and migration via activation of MMP15 i…	MMP14
1180	R036845c0g1_i04	4	g25657	Semaphorin-1A	NA	SEMA3A	Semaphorin-1A (Fasciclin IV) (Fasciclin-4) (Semaphorin-I) (Sema I)	SEMA-1A FAS4	cell differentiation [GO:0030154]; nervous system development [GO:0007399]	Plays a role in growth cones guidance.	SEMA-1A
1189	R036895c0g1_i01	4	NA	Type-1 angiotensin II receptor	NA	NA	NA	NA	NA	NA	NA
1195	R036926c5g3_i08	4	g25302	Stabilin-1	NA	NA	Nidogen-2 (NID-2) (Entactin-2)	Nid2	cell-matrix adhesion [GO:0007160]	Cell adhesion glycoprotein. Might be involved in osteoblast differentiation. It probably has a role in cell-extracellular matrix interactions.	Nid2
1199	R036937c0g1_i02	4	g25762	Amyloid-beta-like protein	NA	APP	Amyloid-beta-like protein	apl-1 C42D8.8	body morphogenesis [GO:0010171]; cell differentiation [GO:0030154]; ecdysis, collagen and cuticulin-based cuticle [GO:0042395]; nematode larval development [GO:0002119]; nervous system development [GO:0007399]	Required for normal developmental progression throughout all life stages (PubMed:18262516, PubMed:22466039). Specifically required for the molt stage during all larval transitions and morphogenesis (PubMed:18262516, PubMed:17267616, PubMed:22466039). Acts with heterochronic genes, including members of the let-7 family, to regulate larval stage to adult transition (PubMed:18262516, PubMed:28933985…	apl-1
1205	R036977c0g2_i01	4	g224	NA	NA	NA	NA	NA	NA	NA	NA
1211	R037037c0g1_i05	4	g11351	Collagen alpha-1(IV) chain	NA	COL4A3	Collagen alpha-1(IV) chain [Cleaved into: Arresten]	COL4A1	basement membrane organization [GO:0071711]; brain development [GO:0007420]; branching involved in blood vessel morphogenesis [GO:0001569]; cellular response to amino acid stimulus [GO:0071230]; collagen-activated tyrosine kinase receptor signaling pathway [GO:0038063]; neuromuscular junction development [GO:0007528]; renal tubule morphogenesis [GO:0061333]; retinal blood vessel morphogenesis [GO…	Type IV collagen is the major structural component of glomerular basement membranes (GBM), forming a 'chicken-wire' meshwork together with laminins, proteoglycans and entactin/nidogen.	COL4A1
1213	R037058c0g1_i02	4	g23691	Mannosyl-oligosaccharide glucosidase GCS1	NA	MOGS	Mannosyl-oligosaccharide glucosidase GCS1 (EC 3.2.1.106) (Alpha-glucosidase 1) (Glucosidase 1) (Protein KNOPF) (Protein MUNCHKIN)	GCS1 KNF MUC RSW At1g67490 F12B7.4 T1F15.4	epidermal cell differentiation [GO:0009913]; oligosaccharide metabolic process [GO:0009311]; protein N-linked glycosylation [GO:0006487]; root epidermal cell differentiation [GO:0010053]	Cleaves the distal alpha 1,2-linked glucose residue from the Glc(3)Man(9)GlcNAc(2) oligosaccharide precursor. Required for the accumulation of seed storage proteins, the formation of protein bodies, cell differentiation, cellulose biosynthesis and organization (in cell walls), cell shape determination and organization (e.g. epidermal cells), and embryo development. Involved in root development.	GCS1
1218	R037081c0g1_i01	4	g24338	Beta-1,3-glucosyltransferase	Beta3Glc-T	B3GLCT	Beta-1,3-glucosyltransferase (Beta3Glc-T) (EC 2.4.1.-) (Beta 3-glucosyltransferase) (Beta-3-glycosyltransferase-like)	B3GLCT B3GALTL B3GTL	fucose metabolic process [GO:0006004]; protein O-linked fucosylation [GO:0036066]	O-glucosyltransferase that transfers glucose toward fucose with a beta-1,3 linkage. Specifically glucosylates O-linked fucosylglycan on TSP type-1 domains of proteins, thereby contributing to elongation of O-fucosylglycan.	B3GLCT
1224	R037127c0g1_i01	4	g31954	Homeobox protein Nkx-2.6	NA	NKX2-6	Homeobox protein Nkx-2.5 (xNKx-2.5) (Homeobox protein NK-2 homolog E)	nkx-2.5	cardiac muscle contraction [GO:0060048]; heart development [GO:0007507]; regulation of cardiac conduction [GO:1903779]; regulation of transcription by RNA polymerase II [GO:0006357]	Implicated in commitment to and/or differentiation of the myocardial lineage. May regulate the expression of genes involved in cardiogenesis and play a role in the formation of gut and the pharyngeal region. Binds to the core DNA motif of promoter.	nkx-2.5
1243	R037243c1g1_i04	4	g16394	AT-rich interactive domain-containing protein 3A	NA	NA	AT-rich interactive domain-containing protein 3A (ARID domain-containing protein 3A) (B-cell regulator of IgH transcription) (Bright) (Dead ringer-like protein 1)	Arid3a Dri1 Dril1	positive regulation of transcription by RNA polymerase II [GO:0045944]; regulation of transcription, DNA-templated [GO:0006355]	Transcription factor involved in B-cell differentiation. Binds a VH promoter proximal site necessary for induced mu-heavy-chain transcription. Binds the minor groove of a restricted ATC sequence that is sufficient for nuclear matrix association. This sequence motif is present in matrix-associating regions (MARS) proximal to the promoter and flanking E mu. Activates E mu-driven transcription by bi…	Arid3a
1252	R037298c1g1_i02	4	g30490	Methylmalonyl-CoA epimerase, mitochondrial	NA	MCEE	Methylmalonyl-CoA epimerase, mitochondrial (EC 5.1.99.1) (DL-methylmalonyl-CoA racemase)	MCEE	L-methylmalonyl-CoA metabolic process [GO:0046491]	NA	MCEE
1259	R037379c0g1_i03	4	g24406	Fibroblast growth factor receptor 3	FGFR-3	FGFR2	Fibroblast growth factor receptor 1 (FGFR-1) (EC 2.7.10.1) (Basic fibroblast growth factor receptor 1) (BFGFR) (bFGF-R-1) (Fms-like tyrosine kinase 2) (FLT-2) (N-sam) (Proto-oncogene c-Fgr) (CD antigen CD331)	FGFR1 BFGFR CEK FGFBR FLG FLT2 HBGFR	MAPK cascade [GO:0000165]; angiogenesis [GO:0001525]; auditory receptor cell development [GO:0060117]; branching involved in salivary gland morphogenesis [GO:0060445]; cell maturation [GO:0048469]; cell migration [GO:0016477]; chondrocyte differentiation [GO:0002062]; chordate embryonic development [GO:0043009]; embryonic limb morphogenesis [GO:0030326]; fibroblast growth factor receptor signalin…	Tyrosine-protein kinase that acts as cell-surface receptor for fibroblast growth factors and plays an essential role in the regulation of embryonic development, cell proliferation, differentiation and migration. Required for normal mesoderm patterning and correct axial organization during embryonic development, normal skeletogenesis and normal development of the gonadotropin-releasing hormone (Gn…	FGFR1
1260	R037395c1g2_i09	4	NA	C-type mannose receptor 2	NA	NA	NA	NA	NA	NA	NA
1261	R037398c0g1_i01	4	g1269	Spondin-1	NA	NA	Properdin (Complement factor P)	Cfp Pfc	complement activation, alternative pathway [GO:0006957]	A positive regulator of the alternate pathway of complement. It binds to and stabilizes the C3- and C5-convertase enzyme complexes.	Cfp
1262	R037398c0g1_i03	4	g1269	Adhesion G protein-coupled receptor B1	NA	NA	Properdin (Complement factor P)	Cfp Pfc	complement activation, alternative pathway [GO:0006957]	A positive regulator of the alternate pathway of complement. It binds to and stabilizes the C3- and C5-convertase enzyme complexes.	Cfp
1263	R037410c0g2_i02	4	g32158	Allene oxide synthase-lipoxygenase protein	NA	NA	Arachidonate 5-lipoxygenase (5-LO) (5-lipoxygenase) (EC 1.13.11.34)	ALOX5	leukotriene biosynthetic process [GO:0019370]	Catalyzes the first step in leukotriene biosynthesis, and thereby plays a role in inflammatory processes.	ALOX5
1271	R037469c0g2_i01	4	g21255	Glycine betaine/proline/choline/ectoine transporter	NA	NA	Glycine betaine transporter BetL (Glycine betaine-Na(+) symporter)	betL	amino acid transport [GO:0006865]; glycine betaine transport [GO:0031460]; response to cold [GO:0009409]; response to osmotic stress [GO:0006970]	High-affinity uptake of glycine betaine, driven by a sodium-motive force. Involved, with GbuABC and OpuC, in osmoprotection and cryoprotection of Listeria. Does not mediate either carnitine or choline uptake.	betL
1284	R037553c0g1_i02	4	g17578	Putative acyl-coenzyme A oxidase 3.2, peroxisomal	NA	NA	Putative acyl-coenzyme A oxidase 3.2, peroxisomal (EC 1.3.3.6)	ACX3.2 At1g06310 T2D23.2	fatty acid beta-oxidation using acyl-CoA oxidase [GO:0033540]; lipid homeostasis [GO:0055088]	Catalyzes the desaturation of acyl-CoAs to 2-trans-enoyl-CoAs.	ACX3.2
1319	R037813c0g1_i02	4	g14025	Nuclear protein localization protein 4 homolog	NA	NPLOC4	Nuclear protein localization protein 4 homolog (Protein NPL4)	Nploc4 Kiaa1499 Npl4	Golgi organization [GO:0007030]; negative regulation of RIG-I signaling pathway [GO:0039536]; negative regulation of type I interferon production [GO:0032480]; retrograde protein transport, ER to cytosol [GO:0030970]; ubiquitin-dependent ERAD pathway [GO:0030433]; ubiquitin-dependent protein catabolic process [GO:0006511]	The ternary complex containing UFD1, VCP and NPLOC4 binds ubiquitinated proteins and is necessary for the export of misfolded proteins from the ER to the cytoplasm, where they are degraded by the proteasome. The NPLOC4-UFD1-VCP complex regulates spindle disassembly at the end of mitosis and is necessary for the formation of a closed nuclear envelope (By similarity). Acts as a negative regulator o…	Nploc4
1328	R037868c0g2_i03	4	g32459	NA	NA	NA	NA	NA	NA	NA	NA
1334	R037908c0g1_i04	4	g9713	Fibronectin	FN	NA	Tenascin (TN) (Cytotactin) (GMEM) (GP 150-225) (Glioma-associated-extracellular matrix antigen) (Hexabrachion) (JI) (Myotendinous antigen) (Neuronectin) (Tenascin-C) (TN-C)	TNC	cell adhesion [GO:0007155]	Extracellular matrix protein implicated in guidance of migrating neurons as well as axons during development, synaptic plasticity as well as neuronal regeneration. Ligand for integrins alpha-8/beta-1, alpha-9/beta-1, alpha-V/beta-3 and alpha-V/beta-6.	TNC
1337	R037915c0g1_i04	4	g2648	Kelch-like protein 12	NA	NA	Kelch-like protein 12	klhl12 si:dkeyp-53e12.5 zgc:92570	COPII vesicle coating [GO:0048208]; Wnt signaling pathway [GO:0016055]; anterior/posterior pattern specification [GO:0009952]; convergent extension involved in axis elongation [GO:0060028]; endoplasmic reticulum to Golgi vesicle-mediated transport [GO:0006888]; neural crest cell development [GO:0014032]; neural crest formation [GO:0014029]; protein monoubiquitination [GO:0006513]	Substrate-specific adapter of a BCR (BTB-CUL3-RBX1) E3 ubiquitin ligase complex that acts as a negative regulator of Wnt signaling pathway and ER-Golgi transport. The BCR(KLHL12) complex is involved in ER-Golgi transport by regulating the size of COPII coats, thereby playing a key role in collagen export, which is required for embryonic stem (ES) cells division (By similarity). Negatively regulat…	klhl12
1338	R037928c0g2_i01	4	g22879	Calcyphosin-like protein	NA	NA	Calcyphosin-like protein	CAPSL	NA	NA	CAPSL
1343	R037992c1g1_i01	4	g12469	NA	NA	NA	NA	NA	NA	NA	NA
1356	R038065c0g1_i03	4	g16558	Universal stress protein Slr1101	USP Slr1101	NA	Universal stress protein Slr1101 (USP Slr1101)	slr1101	NA	NA	slr1101
1360	R038092c1g1_i01	4	g15202	Glutamyl aminopeptidase	EAP	NA	Glutamyl aminopeptidase (EAP) (EC 3.4.11.7) (Aminopeptidase A) (AP-A) (CD antigen CD249)	Enpep	cell migration [GO:0016477]; cell population proliferation [GO:0008283]; peptide catabolic process [GO:0043171]; proteolysis [GO:0006508]; regulation of systemic arterial blood pressure by renin-angiotensin [GO:0003081]	Regulates central hypertension through its calcium-modulated preference to cleave N-terminal acidic residues from peptides such as angiotensin II.	Enpep
1368	R038155c0g1_i01	4	g22888	Putative ascorbate peroxidase	NA	NA	Putative ascorbate peroxidase (EC 1.11.1.11) (HvAPX1)	APX1	hydrogen peroxide catabolic process [GO:0042744]; response to oxidative stress [GO:0006979]	May play a role in the protection of oocyte incorporated cells from rapid apoptotic degradation.	APX1
1370	R038159c1g1_i04	4	NA	NA	NA	NA	NA	NA	NA	NA	NA
1371	R038159c1g2_i01	4	g14883	Matrix metalloproteinase-16	MMP-16	NA	Matrix metalloproteinase-14 (MMP-14) (EC 3.4.24.80)	MMP14	negative regulation of Notch signaling pathway [GO:0045746]; positive regulation of B cell differentiation [GO:0045579]; positive regulation of myotube differentiation [GO:0010831]	Endopeptidase that degrades various components of the extracellular matrix, such as collagen. Activates progelatinase A. Essential for pericellular collagenolysis and modeling of skeletal and extraskeletal connective tissues during development. May be involved in actin cytoskeleton reorganization by cleaving PTK7. Acts as a positive regulator of cell growth and migration via activation of MMP15 i…	MMP14
1376	R038177c0g1_i01	4	g17313	Putative agmatine deiminase	NA	NA	Putative agmatine deiminase (EC 3.5.3.12) (Agmatine iminohydrolase)	aguA SAV_2714	putrescine biosynthetic process [GO:0009446]	NA	aguA
1384	R038245c0g1_i01	4	g21720	ELAV-like protein 2	NA	ELAVL1	ELAV-like protein 2 (Protein ElrB)	elavl2 elrB TEgg126j06.1	multicellular organism development [GO:0007275]	Binds to poly-U elements and AU-rich elements (AREs) in the 3'-UTR of target mRNAs. Required for the vegetal localization of vg1 mRNA. Probably required for nervous system development (By similarity).	elavl2
1390	R038306c1g6_i01	4	NA	NA	NA	NA	NA	NA	NA	NA	NA
1391	R038311c1g2_i01	4	g13247	Actinohivin	NA	NA	Actinohivin	ath	regulation of defense response to virus [GO:0050688]	NA	ath
1403	R038371c0g1_i04	4	NA	NA	NA	NA	NA	NA	NA	NA	NA
1414	R038440c1g2_i01	4	g5348	Anoctamin-4	NA	NA	Anoctamin-4 (Transmembrane protein 16D)	Ano4 Tmem16d	calcium activated galactosylceramide scrambling [GO:0061591]; calcium activated phosphatidylcholine scrambling [GO:0061590]; calcium activated phosphatidylserine scrambling [GO:0061589]; chloride transport [GO:0006821]; ion transmembrane transport [GO:0034220]	Has calcium-dependent phospholipid scramblase activity; scrambles phosphatidylserine, phosphatidylcholine and galactosylceramide (PubMed:23532839). Does not exhibit calcium-activated chloride channel (CaCC) activity (PubMed:22075693).	Ano4
1417	R038462c0g4_i02	4	g31242	ADP-ribosyl cyclase/cyclic ADP-ribose hydrolase	NA	CD38	ADP-ribosyl cyclase/cyclic ADP-ribose hydrolase (EC 3.2.2.6) (2'-phospho-ADP-ribosyl cyclase) (2'-phospho-ADP-ribosyl cyclase/2'-phospho-cyclic-ADP-ribose transferase) (EC 2.4.99.20) (2'-phospho-cyclic-ADP-ribose transferase) (ADP-ribosyl cyclase) (ADPRC) (ADRC) (NAD glycohydrolase) (NAD(+) nucleosidase) (NADase)	CD38	single fertilization [GO:0007338]	Synthesizes the second messengers cyclic ADP-ribose and nicotinate-adenine dinucleotide phosphate, the former a second messenger for calcium mobilization from endoplasmic reticulum. Also has cADPr hydrolase activity.	CD38
1421	R038502c0g2_i02	4	g3107	NA	NA	NA	NA	NA	NA	NA	NA
1423	R038533c1g1_i06	4	g16342	Galactose-specific lectin nattectin	CTL	NA	NA	CTL	NA	NA	CTL
1429	R038552c0g7_i01	4	g31518	Hemicentin-1	FIBL-6	NA	Hemicentin-1 (Fibulin-6) (FIBL-6)	HMCN1 FIBL6	cell cycle [GO:0007049]; cell division [GO:0051301]; heterophilic cell-cell adhesion via plasma membrane cell adhesion molecules [GO:0007157]; homophilic cell adhesion via plasma membrane adhesion molecules [GO:0007156]; response to bacterium [GO:0009617]; visual perception [GO:0007601]	Promotes cleavage furrow maturation during cytokinesis in preimplantation embryos. May play a role in the architecture of adhesive and flexible epithelial cell junctions. May play a role during myocardial remodeling by imparting an effect on cardiac fibroblast migration.	HMCN1
1437	R038600c0g1_i01	4	g13145	Venom protein 302	NA	ESM1	Venom protein 302	ESM1	regulation of cell growth [GO:0001558]	NA	ESM1
1456	R038728c0g1_i03	4	NA	A disintegrin and metalloproteinase with thrombospondin	NA	NA	NA	NA	NA	NA	NA
1471	R038898c0g1_i02	4	g14766	Interphotoreceptor matrix proteoglycan 2	NA	NA	NA	NA	NA	NA	NA
1503	R039163c0g1_i02	4	g25821	Calpain-B	NA	NA	Calpain-B (EC 3.4.22.-) (Calcium-activated neutral proteinase B) (CANP B) [Cleaved into: Calpain-B catalytic subunit 1; Calpain-B catalytic subunit 2]	CalpB CG8107	border follicle cell migration [GO:0007298]; neuron remodeling [GO:0016322]; protein autoprocessing [GO:0016540]; proteolysis [GO:0006508]	Calcium-regulated non-lysosomal thiol-protease.	CalpB
1512	R039273c0g1_i03	4	g19290	Protein Aster-B	NA	NA	Protein Aster-B (GRAM domain-containing protein 1B)	GRAMD1B KIAA1201 UNQ3032/PRO9834	cellular response to cholesterol [GO:0071397]; cholesterol homeostasis [GO:0042632]	Cholesterol transporter that mediates non-vesicular transport of cholesterol from the plasma membrane (PM) to the endoplasmic reticulum (ER) (By similarity). Contains unique domains for binding cholesterol and the PM, thereby serving as a molecular bridge for the transfer of cholesterol from the PM to the ER (By similarity). Plays a crucial role in cholesterol homeostasis in the adrenal gland and…	GRAMD1B
1516	R039299c0g1_i11	4	NA	Protein phosphatase 1 regulatory subunit 12B	NA	PPP1R12C	NA	PPP1R12C	NA	NA	PPP1R12C
1517	R039304c0g1_i01	4	g11355	Collagen alpha-2(IV) chain	NA	NA	Collagen alpha-2(IV) chain	NA	NA	Collagen type IV is specific for basement membranes.	COL4A2
1532	R039430c1g1_i01	4	g2132	Polyamine-transporting ATPase 13A2	NA	NA	Cation-transporting ATPase 13A2 (EC 3.6.3.-)	ATP13A2 PARK9	autophagosome organization [GO:1905037]; cellular calcium ion homeostasis [GO:0006874]; cellular cation homeostasis [GO:0030003]; cellular iron ion homeostasis [GO:0006879]; cellular response to manganese ion [GO:0071287]; cellular response to oxidative stress [GO:0034599]; cellular response to zinc ion [GO:0071294]; cellular zinc ion homeostasis [GO:0006882]; extracellular exosome biogenesis [GO…	ATPase that plays a role in intracellular cation homeostasis and the mainteNAce of neuronal integrity (PubMed:22186024). Required for a proper lysosomal and mitochondrial mainteNAce (PubMed:22296644, PubMed:28137957).	ATP13A2
1537	R039454c0g1_i03	4	g15783	Adhesion G-protein coupled receptor G6	NA	NA	NA	NA	NA	NA	NA
1541	R039502c0g3_i01	4	g30379	Collagen alpha-1(XXIV) chain	NA	NA	Collagen alpha-2(I) chain (Alpha-2 type I collagen)	COL1A2	NA	Type I collagen is a member of group I collagen (fibrillar forming collagen).	COL1A2
1546	R039531c5g1_i06	4	g33421	RAC-gamma serine/threonine-protein kinase	NA	AKT3	RAC-gamma serine/threonine-protein kinase (EC 2.7.11.1) (Protein kinase Akt-3) (Protein kinase B gamma) (PKB gamma) (RAC-PK-gamma) (STK-2)	AKT3 PKBG	brain morphogenesis [GO:0048854]; homeostasis of number of cells within a tissue [GO:0048873]; intracellular signal transduction [GO:0035556]; mitochondrial genome mainteNAce [GO:0000002]; negative regulation of cellular senescence [GO:2000773]; peptidyl-serine phosphorylation [GO:0018105]; positive regulation of TOR signaling [GO:0032008]; positive regulation of artery morphogenesis [GO:1905653]…	AKT3 is one of 3 closely related serine/threonine-protein kinases (AKT1, AKT2 and AKT3) called the AKT kinase, and which regulate many processes including metabolism, proliferation, cell survival, growth and angiogenesis. This is mediated through serine and/or threonine phosphorylation of a range of downstream substrates. Over 100 substrate candidates have been reported so far, but for most of th…	AKT3
1554	R039589c1g2_i02	4	NA	NA	NA	NA	NA	NA	NA	NA	NA
1557	R039607c1g2_i01	4	g5124	Major facilitator superfamily domain-containing	NA	NA	NA	NA	NA	NA	NA
1570	R039660c5g1_i05	4	g1279	Hemicentin-1	FIBL-6	NA	NA	FIBL-6	NA	NA	FIBL-6
1571	R039660c5g2_i01	4	g33195	Adhesion G protein-coupled receptor B1	NA	NA	Mucin-like protein (Fragment)	NA	cell-matrix adhesion [GO:0007160]	NA	ADGRB1
1576	R039703c1g1_i01	4	g1608	Very low-density lipoprotein receptor	VLDL	NA	Very low-density lipoprotein receptor (VLDL receptor) (VLDL-R)	VLDLR	axon guidance [GO:0007411]; cholesterol metabolic process [GO:0008203]; dendrite morphogenesis [GO:0048813]; glycoprotein transport [GO:0034436]; lipid transport [GO:0006869]; low-density lipoprotein particle receptor catabolic process [GO:0032802]; memory [GO:0007613]; nervous system development [GO:0007399]; positive regulation of dendrite development [GO:1900006]; positive regulation of protei…	Binds VLDL and transports it into cells by endocytosis. In order to be internalized, the receptor-ligand complexes must first cluster into clathrin-coated pits. Binding to Reelin induces tyrosine phosphorylation of Dab1 and modulation of Tau phosphorylation (By similarity).	VLDLR
1579	R039721c0g1_i15	4	g16771	NA	NA	NA	NA	NA	NA	NA	NA
1580	R039730c1g1_i01	4	g20832	Deleted in maligNAt brain tumors 1 protein	NA	NA	Deleted in maligNAt brain tumors 1 protein (Hensin)	Dmbt1	cell differentiation [GO:0030154]; defense response to Gram-negative bacterium [GO:0050829]; defense response to Gram-positive bacterium [GO:0050830]; multicellular organism development [GO:0007275]; protein transport [GO:0015031]	May play roles in mucosal defense system and cellular immune defense. May play a role in liver regeneration. May be an important factor in fate decision and differentiation of transit-amplifying ductular (oval) cells within the hepatic lineage. May function as a binding protein in saliva for the regulation of taste sensation. May play a role as an opsonin receptor for SFTPD and SPAR in macrophage…	Dmbt1
1583	R039769c1g1_i01	4	g17284	Leukocyte receptor cluster member 8	NA	LENG8	Leukocyte receptor cluster member 8 homolog	leng8 zgc:158262	NA	NA	leng8
1591	R039844c0g1_i06	4	NA	Alpha-1,6-mannosylglycoprotein 6-beta-N-acetylglucosaminyltransferase	NA	NA	NA	NA	NA	NA	NA
1600	R039970c0g2_i03	4	g33584	Myosin light chain kinase, smooth muscle	MLCK	NA	Myosin light chain kinase family member 4 (EC 2.7.11.1) (Sugen kinase 85) (SgK085)	MYLK4 SGK085	NA	NA	MYLK4
1604	R040024c0g1_i04	4	g11980	NA	NA	NA	NA	NA	NA	NA	NA
1614	R040089c1g2_i01	4	g29638	Hemicentin-1	FIBL-6	TTC4	Tenascin (TN) (Cytotactin) (GMEM) (GP 150-225) (Glioma-associated-extracellular matrix antigen) (Hexabrachion) (JI) (Myotendinous antigen) (Neuronectin) (Tenascin-C) (TN-C)	TNC	cell adhesion [GO:0007155]	Extracellular matrix protein implicated in guidance of migrating neurons as well as axons during development, synaptic plasticity as well as neuronal regeneration. Ligand for integrins alpha-8/beta-1, alpha-9/beta-1, alpha-V/beta-3 and alpha-V/beta-6.	TNC
1648	R040375c0g1_i03	4	g8692	Hemicentin-1	FIBL-6	NA	NA	FIBL-6	NA	NA	FIBL-6
1654	R040442c2g1_i11	4	g6680	Protein hedgehog	NA	NA	Protein hedgehog [Cleaved into: Protein hedgehog N-product; Protein hedgehog C-product]	hh GJ22641	anatomical structure morphogenesis [GO:0009653]; cell-cell signaling involved in cell fate commitment [GO:0045168]; intein-mediated protein splicing [GO:0016539]; segment polarity determination [GO:0007367]	Intercellular signal essential for a variety of patterning events during development. Establishes the anterior-posterior axis of the embryonic segments and patterns the larval imaginal disks. Binds to the patched (ptc) receptor, which functions in association with smoothened (smo), to activate the transcription of target genes wingless (wg), decapentaplegic (dpp) and ptc. In the absence of hh, pt…	hh
1658	R040469c0g1_i02	4	g28273	NA	NA	NA	NA	NA	NA	NA	NA
1660	R040489c0g1_i01	4	g13601	Hemicentin-1	FIBL-6	NA	Hemicentin-2	HMCN2	response to stimulus [GO:0050896]	NA	HMCN2
1668	R040549c2g7_i10	4	g410	High choriolytic enzyme 2	NA	NA	High choriolytic enzyme 1 (EC 3.4.24.67) (Choriolysin H 1) (HCE23) (Hatching enzyme zinc-protease subunit HCE 1)	hcea	negative regulation of binding of sperm to zona pellucida [GO:2000360]; prevention of polyspermy [GO:0060468]	Participates in the breakdown of the egg envelope, which is derived from the egg extracellular matrix, at the time of hatching. Thus allowing the newly hatched fish to swim free. HCE binds tightly to the egg envelope while it exerts the choriolytic swelling action.	hcea
1671	R040586c2g1_i02	4	NA	Teneurin-a	Tena	NA	NA	Tena	NA	NA	Tena
1673	R040587c2g3_i04	4	g7502	Cytochrome b-245 heavy chain	NA	NOX3	Cytochrome b-245 heavy chain (EC 1.-.-.-) (CGD91-phox) (Cytochrome b(558) subunit beta) (Cytochrome b558 subunit beta) (Heme-binding membrane glycoprotein gp91phox) (Neutrophil cytochrome b 91 kDa polypeptide) (gp91-1) (gp91-phox) (p22 phagocyte B-cytochrome)	CYBB	inflammatory response [GO:0006954]; innate immune response [GO:0045087]; regulation of ion transmembrane transport [GO:0034765]; superoxide metabolic process [GO:0006801]	Critical component of the membrane-bound oxidase of phagocytes that generates superoxide. It is the terminal component of a respiratory chain that transfers single electrons from cytoplasmic NADPH across the plasma membrane to molecular oxygen on the exterior. Also functions as a voltage-gated proton channel that mediates the H(+) currents of resting phagocytes.	CYBB
1675	R040592c1g2_i03	4	g18790	Copia protein	NA	NA	Copia protein (Gag-int-pol protein) [Cleaved into: Copia VLP protein; Copia protease (EC 3.4.23.-)]	GIP COPIA	DNA integration [GO:0015074]	NA	GIP
1676	R040621c4g2_i01	4	g16864	Selenoprotein N	SePN	SELENON	Selenoprotein N (SePN) (SelN)	selenon sepn sepn1	calcium ion homeostasis [GO:0055074]; calcium-mediated signaling [GO:0019722]; muscle fiber development [GO:0048747]; muscle tissue development [GO:0060537]; regulation of ryanodine-sensitive calcium-release channel activity [GO:0060314]; skeletal muscle fiber development [GO:0048741]	Plays an important role in cell protection against oxidative stress and in the regulation of redox-related calcium homeostasis. Regulates the calcium level of the ER by protecting the calcium pump ATP2A2 against the oxidoreductase ERO1A-mediated oxidative damage (By similarity). Acts as a modulator of ryanodine receptor (RyR) activity: protects RyR from oxidation due to increased oxidative stress…	selenon
1679	R040638c1g3_i01	4	NA	Sodium-independent sulfate anion transporter	NA	SLC26A11	NA	SLC26A11	NA	NA	SLC26A11
1680	R040651c0g2_i01	4	g25533	Contactin-associated protein-like 2	NA	NA	Contactin-associated protein-like 2 (Cell recognition molecule Caspr2)	CNTNAP2 CASPR2 KIAA0868	adult behavior [GO:0030534]; brain development [GO:0007420]; cell adhesion [GO:0007155]; cerebral cortex development [GO:0021987]; clustering of voltage-gated potassium channels [GO:0045163]; learning [GO:0007612]; limbic system development [GO:0021761]; neuron projection development [GO:0031175]; neuron projection morphogenesis [GO:0048812]; neuron recognition [GO:0008038]; protein localization …	Required, with CNTNAP1, for radial and longitudinal organization of myelinated axons. Plays a role in the formation of functional distinct domains critical for saltatory conduction of nerve impulses in myelinated nerve fibers. Demarcates the juxtaparanodal region of the axo-glial junction.	CNTNAP2
1684	R040706c2g3_i01	4	g5179	NA	NA	NA	NA	NA	NA	NA	NA
1686	R040729c1g1_i02	4	g25030	NA	NA	NA	NA	NA	NA	NA	NA
1687	R040732c2g1_i02	4	g19721	Plipastatin synthase subunit B	NA	NA	NA	NA	NA	NA	NA
1692	R040830c0g5_i01	4	g29479	GTP pyrophosphokinase YwaC	NA	NA	GTP pyrophosphokinase YjbM (EC 2.7.6.5) ((p)ppGpp synthase YjbM) (Small alarmone synthase 1) (SAS 1)	yjbM BSU11600	guanosine tetraphosphate biosynthetic process [GO:0015970]	Functions as a (p)ppGpp synthase; GDP can be used instead of GTP, resulting in an increase of (p)ppGpp synthesis (PubMed:18067544). The enzyme binds ATP, then GDP or GTP and catalysis is highly cooperative (PubMed:26460002). In eubacteria ppGpp (guanosine 3'-diphosphate 5-' diphosphate) is a mediator of the stringent response that coordinates a variety of cellular activities in response to change…	yjbM
1697	R040883c1g1_i05	4	g7252	Latent-transforming growth factor beta-binding	NA	NA	Latent-transforming growth factor beta-binding protein 4 (LTBP-4)	LTBP4	growth hormone secretion [GO:0030252]; multicellular organism development [GO:0007275]; protein folding [GO:0006457]; regulation of cell differentiation [GO:0045595]; regulation of cell growth [GO:0001558]; regulation of proteolysis [GO:0030162]; regulation of transforming growth factor beta receptor signaling pathway [GO:0017015]; transforming growth factor beta receptor signaling pathway [GO:00…	Key regulator of transforming growth factor beta (TGFB1, TGFB2 and TGFB3) that controls TGF-beta activation by maintaining it in a latent state during storage in extracellular space. Associates specifically via disulfide bonds with the Latency-associated peptide (LAP), which is the regulatory chain of TGF-beta, and regulates integrin-dependent activation of TGF-beta.	LTBP4
1700	R040912c1g4_i03	4	g1269	Properdin	NA	NA	Properdin (Complement factor P)	Cfp Pfc	complement activation, alternative pathway [GO:0006957]	A positive regulator of the alternate pathway of complement. It binds to and stabilizes the C3- and C5-convertase enzyme complexes.	Cfp
1712	R041008c1g1_i01	4	g6945	Phospholipase D2	PLD 2	PLD2	Phospholipase D2 (PLD 2) (EC 3.1.4.4) (Choline phosphatase 2) (Phosphatidylcholine-hydrolyzing phospholipase D2)	PLD2	cell motility [GO:0048870]; inositol lipid-mediated signaling [GO:0048017]; lipid catabolic process [GO:0016042]; phosphatidic acid biosynthetic process [GO:0006654]	May have a role in signal-induced cytoskeletal regulation and/or endocytosis.	PLD2
1713	R041016c0g1_i03	4	NA	Collagen alpha-1(XXVII) chain	NA	NA	NA	NA	NA	NA	NA
1715	R041052c3g6_i01	4	g31794	1-acyl-sn-glycerol-3-phosphate acyltransferase	NA	AGPAT3	1-acyl-sn-glycerol-3-phosphate acyltransferase delta (EC 2.3.1.51) (1-acylglycerol-3-phosphate O-acyltransferase 4) (1-AGP acyltransferase 4) (1-AGPAT 4) (Lysophosphatidic acid acyltransferase delta) (LPAAT-delta)	AGPAT4	CDP-diacylglycerol biosynthetic process [GO:0016024]	Converts 1-acyl-sn-glycerol-3-phosphate (lysophosphatidic acid or LPA) into 1,2-diacyl-sn-glycerol-3-phosphate (phosphatidic acid or PA) by incorporating an acyl moiety at the sn-2 position of the glycerol backbone (By similarity). Exhibits high acyl-CoA specificity for polyunsaturated fatty acyl-CoA, especially docosahexaenoyl-CoA (22:6-CoA, DHA-CoA) (By similarity).	AGPAT4
1736	R041436c0g1_i03	4	NA	NA	NA	NA	NA	NA	NA	NA	NA
1744	R041542c4g4_i01	4	NA	NA	NA	NA	NA	NA	NA	NA	NA
1754	R054603c0g1_i01	4	g23303	NA	NA	NA	NA	NA	NA	NA	NA
1758	R057684c0g1_i01	4	NA	NA	NA	NA	NA	NA	NA	NA	NA
1770	R074787c0g1_i01	4	NA	NA	NA	NA	NA	NA	NA	NA	NA
7	R002769c0g1_i01	5	g30734	Uncharacterized protein C594.04c	NA	NA	Uncharacterized protein C594.04c	SPCC594.04c	steroid metabolic process [GO:0008202]	NA	SPCC594.04c
8	R002985c0g1_i01	5	g29348	3-oxo-5-alpha-steroid 4-dehydrogenase 1	NA	SRD5A2	3-oxo-5-alpha-steroid 4-dehydrogenase 1 (EC 1.3.1.22) (SR type 1) (Steroid 5-alpha-reductase 1) (S5AR 1)	Srd5a1	androgen biosynthetic process [GO:0006702]; androgen catabolic process [GO:0006710]; androgen metabolic process [GO:0008209]; bone development [GO:0060348]; cell differentiation [GO:0030154]; cellular response to cAMP [GO:0071320]; cellular response to dexamethasone stimulus [GO:0071549]; cellular response to epinephrine stimulus [GO:0071872]; cellular response to estradiol stimulus [GO:0071392];…	Converts testosterone into 5-alpha-dihydrotestosterone and progesterone or corticosterone into their corresponding 5-alpha-3-oxosteroids. It plays a central role in sexual differentiation and androgen physiology.	Srd5a1
9	R003173c0g1_i01	5	g1924	Zinc finger protein 233	NA	NA	Zinc finger protein 239 (Zfp-239) (Zinc finger protein MOK-2)	Znf239 Mok-2 Mok2 Zfp239	negative regulation of transcription by RNA polymerase II [GO:0000122]; regulation of transcription by RNA polymerase II [GO:0006357]	May be involved in transcriptional regulation.	Znf239
12	R004233c0g2_i01	5	NA	NA	NA	NA	NA	NA	NA	NA	NA
13	R004252c0g1_i01	5	g30508	Zinc finger protein 2	NA	NA	Oocyte zinc finger protein XlCOF7.1 (Fragment)	NA	NA	May be involved in transcriptional regulation.	NA
14	R004357c0g1_i01	5	g1782	Glutathione synthetase	GSH synthetase	GSS	Glutathione synthetase (GSH synthetase) (GSH-S) (EC 6.3.2.3) (Glutathione synthase)	gss	NA	NA	gss
16	R005786c0g1_i02	5	g32304	Forkhead box protein L1	NA	NA	Forkhead box protein L1 (Forkhead-related protein FKHL11) (Transcription factor FKH-6)	Foxl1 Fkh6 Fkhl11	Peyer's patch morphogenesis [GO:0061146]; anatomical structure morphogenesis [GO:0009653]; cell differentiation [GO:0030154]; heart development [GO:0007507]; proteoglycan biosynthetic process [GO:0030166]; regulation of Wnt signaling pathway [GO:0030111]; regulation of transcription by RNA polymerase II [GO:0006357]; regulation of transcription, DNA-templated [GO:0006355]; visceral mesoderm-endod…	Transcription factor required for proper proliferation and differentiation in the gastrointestinal epithelium. Target gene of the hedgehog (Hh) signaling pathway via GLI2 AND GLI3 transcription factors.	Foxl1
25	R008041c0g2_i01	5	g20042	Interferon regulatory factor 2-binding protein-like	NA	IRF2BP1	Interferon regulatory factor 2-binding protein-like A (Enhanced at puberty protein 1 homolog A)	irf2bpl-a eap1-a	NA	NA	irf2bpl-a
38	R012730c0g1_i01	5	g27999	Remodeling and spacing factor 1	Rsf-1	RSF1	Remodeling and spacing factor 1 (Rsf-1) (HBV pX-associated protein 8) (Hepatitis B virus X-associated protein) (p325 subunit of RSF chromatin-remodeling complex)	RSF1 HBXAP XAP8	CENP-A containing nucleosome assembly [GO:0034080]; DNA-templated transcription, initiation [GO:0006352]; chromatin remodeling [GO:0006338]; negative regulation of DNA binding [GO:0043392]; negative regulation of transcription, DNA-templated [GO:0045892]; nucleosome assembly [GO:0006334]; nucleosome positioning [GO:0016584]; positive regulation of transcription by RNA polymerase II [GO:0045944]; …	Required for assembly of regular nucleosome arrays by the RSF chromatin-remodeling complex (PubMed:12972596). Facilitates transcription of hepatitis B virus (HBV) genes by the pX transcription activator. In case of infection by HBV, together with pX, it represses TNF-alpha induced NF-kappa-B transcription activation. Represses transcription when artificially recruited to chromatin by fusion to a …	RSF1
46	R014688c0g2_i01	5	g25541	Tetratricopeptide repeat protein 28	TPR	NA	Nephrocystin-3	nphp3	Wnt signaling pathway [GO:0016055]; cilium assembly [GO:0060271]; convergent extension involved in gastrulation [GO:0060027]; negative regulation of canonical Wnt signaling pathway [GO:0090090]; regulation of Wnt signaling pathway, planar cell polarity pathway [GO:2000095]	Required for normal ciliary development and function. Inhibits disheveled-1-induced canonical Wnt-signaling activity and may also play a role in the control of non-canonical Wnt signaling that regulates planar cell polarity. Probably acts as a molecular switch between different Wnt signaling pathways. Required for proper convergent extension cell movements.	nphp3
51	R014931c0g1_i01	5	g23071	Phosphatidylinositol 4-kinase beta	PI4K-beta	PI4KB	Phosphatidylinositol 4-kinase beta (PI4K-beta) (PI4Kbeta) (PtdIns 4-kinase beta) (EC 2.7.1.67)	pi4kb pik4cb	phosphatidylinositol phosphorylation [GO:0046854]; phosphatidylinositol-mediated signaling [GO:0048015]	Phosphorylates phosphatidylinositol (PI) in the first committed step in the production of the second messenger inositol-1,4,5,-trisphosphate (PIP).	pi4kb
52	R015123c0g1_i02	5	g18296	Heme-binding protein 2	NA	NA	Heme-binding protein 2 (Protein SOUL)	Hebp2 Soul	negative regulation of mitochondrial membrane potential [GO:0010917]; positive regulation of mitochondrial membrane permeability [GO:0035794]; positive regulation of necrotic cell death [GO:0010940]	Can promote mitochondrial permeability transition and facilitate necrotic cell death under different types of stress conditions (By similarity). May have low affinity for heme (PubMed:15518569).	Hebp2
54	R015267c0g1_i01	5	g29675	Solute carrier family 22 member 7	NA	NA	Solute carrier family 22 member 7 (Organic anion transporter 2) (mOAT2)	Slc22a7 Oat2	organic anion transport [GO:0015711]; response to stilbenoid [GO:0035634]	Mediates sodium-independent multispecific organic anion transport. High affinity transport of glutarate and prostaglandin E2 in a sodium-independent manner. Mediates also the uptake of alpha-ketoglutarate, p-aminohippuric acid, methotrexate, ochratoxin A, valproate, allopurinol and bumetanide.	Slc22a7
56	R015284c0g1_i02	5	g7501	Sorting nexin-12	NA	NA	Sorting nexin-12	SNX12	negative regulation of early endosome to late endosome transport [GO:2000642]; negative regulation of gene expression [GO:0010629]; negative regulation of protein catabolic process [GO:0042177]; negative regulation of protein processing [GO:0010955]; negative regulation of protein transport [GO:0051224]; protein transport [GO:0015031]; regulation of endocytosis [GO:0030100]	May be involved in several stages of intracellular trafficking.	SNX12
63	R015762c0g1_i01	5	g19577	Cathepsin Z	NA	CTSZ	Cathepsin Z (EC 3.4.18.1) (Cathepsin Y)	Ctsz Ctsy	epithelial tube branching involved in lung morphogenesis [GO:0060441]; negative regulation of neuron projection development [GO:0010977]; negative regulation of plasminogen activation [GO:0010757]; negative regulation of protein binding [GO:0032091]; positive regulation of neural precursor cell proliferation [GO:2000179]; positive regulation of neuron apoptotic process [GO:0043525]; proteolysis i…	Exhibits carboxy-monopeptidase as well as carboxy-dipeptidase activity (PubMed:12553736, PubMed:10615013). Capable of producing kinin potentiating peptides (PubMed:10615013).	Ctsz
64	R015924c0g1_i01	5	g7421	E3 ubiquitin-protein ligase RING2	NA	RING1	E3 ubiquitin-protein ligase RING2 (EC 2.3.2.27) (RING finger protein 1B) (RING1b) (RING finger protein 2) (RING-type E3 ubiquitin transferase RING2)	RNF2 RING1B	histone H2A-K119 monoubiquitination [GO:0036353]; negative regulation of transcription by RNA polymerase II [GO:0000122]	E3 ubiquitin-protein ligase that mediates monoubiquitination of 'Lys-119' of histone H2A (H2AK119Ub), thereby playing a central role in histone code and gene regulation. H2AK119Ub gives a specific tag for epigenetic transcriptional repression and participates in X chromosome inactivation of female mammals. May be involved in the initiation of both imprinted and random X inactivation. Essential co…	RNF2
65	R015976c0g1_i02	5	g4427	NA	NA	NA	NA	NA	NA	NA	NA
67	R016577c0g1_i03	5	g32798	NA	NA	NA	NA	NA	NA	NA	NA
69	R016737c0g1_i01	5	g6179	Transmembrane protein 64	NA	TMEM64	Transmembrane protein 64	TMEM64	negative regulation of canonical Wnt signaling pathway [GO:0090090]; negative regulation of osteoblast differentiation [GO:0045668]; positive regulation of bone resorption [GO:0045780]; positive regulation of fat cell differentiation [GO:0045600]; positive regulation of osteoclast differentiation [GO:0045672]; regulation of ATPase activity [GO:0043462]; regulation of cytosolic calcium ion concent…	Positively regulates TNFSF11-induced osteoclast differentiation. Acts as a regulator of TNFSF11-mediated Ca(2+) signaling pathways via its interaction with SERCA2 which is critical for the TNFSF11-induced CREB1 activation and mitochondrial ROS generation necessary for proper osteoclast generation. Association between TMEM64 and SERCA2 in the ER leads to cytosolic Ca (2+) spiking for activation of…	TMEM64
74	R017264c0g1_i02	5	g22163	L-xylulose reductase	XR	DCXR	L-xylulose reductase (XR) (EC 1.1.1.10) (Dicarbonyl/L-xylulose reductase)	Dcxr Glb	D-xylose metabolic process [GO:0042732]; NADP metabolic process [GO:0006739]; glucose metabolic process [GO:0006006]; protein homotetramerization [GO:0051289]; xylulose metabolic process [GO:0005997]	Catalyzes the NADPH-dependent reduction of several pentoses, tetroses, trioses, alpha-dicarbonyl compounds and L-xylulose. Participates in the uronate cycle of glucose metabolism. May play a role in the water absorption and cellular osmoregulation in the proximal renal tubules by producing xylitol, an osmolyte, thereby preventing osmolytic stress from occurring in the renal tubules.	Dcxr
77	R017451c0g1_i01	5	g2915	NA	NA	NA	NA	NA	NA	NA	NA
79	R017539c0g1_i02	5	g11497	Testin	NA	LMCD1	Testin (Xtes)	tes	neural crest cell migration [GO:0001755]; regulation of cell population proliferation [GO:0042127]	Scaffold protein that may play a role in cell adhesion, cell spreading and in the reorganization of the actin cytoskeleton. May inhibit cell growth (By similarity). Regulates cranial neural crest migration. Acts together with prickle1 to control axial elongation.	tes
100	R020156c0g1_i01	5	g28876	Protein SMG7	NA	SMG7	NA	SMG7	NA	NA	SMG7
106	R020308c0g3_i01	5	g5466	NA	NA	NA	Toxin CaTX-A (Toxin A) (CAT-1)	NA	hemolysis in other organism [GO:0044179]; ion transport [GO:0006811]	Has potent hemolytic activity. Is lethal to crayfish. Causes cutaneous inflammation in humans. May act as a pore-forming toxin, disrupting normal transmembrane ion concentration gradients in susceptible cells.	NA
127	R022217c0g1_i01	5	g18246	Zinc finger protein 622	NA	ZNF622	Zinc finger protein 622	Znf622 D15Ertd806e Zfp622	intrinsic apoptotic signaling pathway in response to oxidative stress [GO:0008631]; positive regulation of JNK cascade [GO:0046330]; positive regulation of MAPK cascade [GO:0043410]; positive regulation of apoptotic process [GO:0043065]; positive regulation of kinase activity [GO:0033674]; ribosomal large subunit biogenesis [GO:0042273]	May behave as an activator of the bound transcription factor, MYBL2, and be involved in embryonic development.	Znf622
140	R022621c0g2_i01	5	g25376	Cathepsin L	NA	NA	Cathepsin L (EC 3.4.22.15) (Cysteine proteinase 1) [Cleaved into: Cathepsin L heavy chain; Cathepsin L light chain]	Cp1 fs(2)50Ca CG6692	digestion [GO:0007586]; multicellular organism development [GO:0007275]; proteolysis [GO:0006508]; proteolysis involved in cellular protein catabolic process [GO:0051603]	Important for the overall degradation of proteins in lysosomes. Essential for adult male and female fertility. May play a role in digestion.	Cp1
142	R022647c0g1_i01	5	g12785	Arylamine N-acetyltransferase	NAT	NAT1	Arylamine N-acetyltransferase (NAT) (EC 2.3.1.5) (TBNAT)	nat nhoA tbnat Rv3566c MTCY06G11.13c	response to antibiotic [GO:0046677]	Catalyzes the transfer of the acetyl group from acetyl coenzyme A to the free amino group of arylamines and hydrazines (PubMed:18795795). Is able to utilize not only acetyl-CoA, but also n-propionyl-CoA and acetoacetyl-CoA as acyl donors, although at a lower rate (PubMed:19014350). As acetyl-CoA and propionyl-CoA are products of cholesterol catabolism and the nat gene is likely present in the sam…	nat
143	R022650c0g2_i01	5	g30167	RNA-binding protein 45	NA	RBM45	RNA-binding protein 45 (Developmentally-regulated RNA-binding protein 1) (RB-1) (RNA-binding motif protein 45)	Rbm45 Drb1 Drbp1	cell differentiation [GO:0030154]; nervous system development [GO:0007399]	RNA-binding protein with binding specificity for poly(C). May play an important role in neural development (By similarity).	Rbm45
146	R022815c0g1_i01	5	g25912	Probable caffeoyl-CoA O-methyltransferase 2	NA	COMTD1	Probable caffeoyl-CoA O-methyltransferase 2 (EC 2.1.1.104) (O-methyltransferase 6)	omt6 DDB_G0275501	response to bacterium [GO:0009617]	NA	omt6
154	R022969c0g2_i01	5	g24891	TLC domain-containing protein 2	NA	TLCD2	TLC domain-containing protein 2	tlcd2 zgc:175098	NA	Regulates the composition and fluidity of the plasma membrane (By similarity). Inhibits the incorporation of membrane-fluidizing phospholipids containing omega-3 long-chain polyunsaturated fatty acids (LCPUFA) and thereby promotes membrane rigidity (By similarity). Does not appear to have any effect on LCPUFA synthesis (By similarity).	tlcd2
161	R023225c0g1_i01	5	g14609	Vesicular inhibitory amino acid transporter	NA	SLC32A1	Vesicular inhibitory amino acid transporter (GABA and glycine transporter) (Solute carrier family 32 member 1) (Vesicular GABA transporter)	slc32a1 viaat	amino acid transmembrane transport [GO:0003333]; neurotransmitter loading into synaptic vesicle [GO:0098700]	Involved in the uptake of GABA and glycine into the synaptic vesicles.	slc32a1
169	R023418c0g1_i01	5	g6133	Protein unc-93 homolog A	Unc-93A	NA	Protein unc-93 homolog A (Unc-93A)	unc93a	NA	NA	unc93a
176	R023528c0g1_i01	5	g3847	Doublesex- and mab-3-related transcription factor	NA	NA	Doublesex- and mab-3-related transcription factor A2 (Doublesex- and mab-3-related transcription factor 5)	dmrta2 dmrt5	NA	May be involved in sexual development.	dmrta2
177	R023530c0g1_i01	5	g3698	Coiled-coil domain-containing protein 77	NA	CCDC77	Coiled-coil domain-containing protein 77	ccdc77	NA	NA	ccdc77
184	R023641c0g2_i01	5	g18911	GTP-binding protein SAR1b	NA	SAR1A	GTP-binding protein SAR1b	Sar1b Sara1b Sara2	endoplasmic reticulum to Golgi vesicle-mediated transport [GO:0006888]; intracellular protein transport [GO:0006886]; membrane organization [GO:0061024]; positive regulation of protein exit from endoplasmic reticulum [GO:0070863]; regulation of COPII vesicle coating [GO:0003400]; vesicle organization [GO:0016050]	Involved in transport from the endoplasmic reticulum to the Golgi apparatus. Activated by the guanine nucleotide exchange factor PREB. Involved in the selection of the protein cargo and the assembly of the COPII coat complex.	Sar1b
186	R023661c0g2_i01	5	g17485	RuvB-like 2	NA	RUVBL2	RuvB-like 2 (EC 3.6.4.12) (Reptin)	ruvbl2	DNA recombination [GO:0006310]; DNA repair [GO:0006281]	Has single-stranded DNA-stimulated ATPase and ATP-dependent DNA helicase (5' to 3') activity suggesting a role in nuclear processes such as recombination and transcription.	ruvbl2
196	R024164c0g1_i03	5	g28234	DnaJ homolog subfamily A member 3, mitochondrial	NA	DNAJA3	DnaJ homolog subfamily A member 3, mitochondrial (DnaJ protein Tid-1) (mTid-1) (Tumorous imaginal discs protein Tid56 homolog)	Dnaja3 Tid1	T cell differentiation in thymus [GO:0033077]; activation of cysteine-type endopeptidase activity involved in apoptotic process [GO:0006919]; activation-induced cell death of T cells [GO:0006924]; apoptotic process [GO:0006915]; cell aging [GO:0007569]; mitochondrial DNA replication [GO:0006264]; mitochondrion organization [GO:0007005]; negative regulation of I-kappaB kinase/NF-kappaB signaling […	Modulates apoptotic signal transduction or effector structures within the mitochondrial matrix. Affect cytochrome C release from the mitochondria and caspase 3 activation, but not caspase 8 activation. Isoform 1 increases apoptosis triggered by both TNF and the DNA-damaging agent mytomycin C; in sharp contrast, isoform 2 suppresses apoptosis. Can modulate IFN-gamma-mediated transcriptional activi…	Dnaja3
199	R024371c0g1_i01	5	g16023	E3 ubiquitin-protein ligase UHRF1	NA	UHRF2	E3 ubiquitin-protein ligase UHRF1 (EC 2.3.2.27) (Nuclear zinc finger protein Np95) (XNp95) (RING-type E3 ubiquitin transferase UHRF1) (Ubiquitin-like PHD and RING finger domain-containing protein 1) (Ubiquitin-like-containing PHD and RING finger domains protein 1)	uhrf1 np95	cell cycle [GO:0007049]; histone ubiquitination [GO:0016574]; mainteNAce of DNA methylation [GO:0010216]; negative regulation of transcription by RNA polymerase II [GO:0000122]; protein autoubiquitination [GO:0051865]; ubiquitin-dependent protein catabolic process [GO:0006511]	Multidomain protein that acts as a key epigenetic regulator by bridging DNA methylation and chromatin modification. Specifically recognizes and binds hemimethylated DNA at replication forks via its YDG domain and recruits dnmt1 methyltransferase to ensure faithful propagation of the DNA methylation patterns through DNA replication. In addition to its role in mainteNAce of DNA methylation, also pl…	uhrf1
202	R024514c0g1_i01	5	g33090	Alpha-crystallin B chain	NA	NA	Alpha-crystallin B chain (Alpha(B)-crystallin) (P23)	Cryab Crya2	apoptotic process involved in morphogenesis [GO:0060561]; camera-type eye development [GO:0043010]; cellular response to gamma radiation [GO:0071480]; lens development in camera-type eye [GO:0002088]; microtubule polymerization or depolymerization [GO:0031109]; multicellular organism aging [GO:0010259]; muscle organ development [GO:0007517]; negative regulation of amyloid fibril formation [GO:190…	May contribute to the transparency and refractive index of the lens. Has chaperone-like activity, preventing aggregation of various proteins under a wide range of stress conditions.	Cryab
206	R024569c0g1_i01	5	g406	NA	NA	NA	NA	NA	NA	NA	NA
208	R024602c0g1_i02	5	g30835	Amino acid transporter AVT1J	AtAvt1J	NA	Lysine histidine transporter-like 3	At1g61270 F11P17.1	amino acid transmembrane transport [GO:0003333]	Amino acid transporter.	At1g61270
211	R024697c0g1_i01	5	g9463	Choline/ethanolaminephosphotransferase 1	mCEPT1	CEPT1	NA	CEPT1	NA	NA	CEPT1
223	R025258c0g1_i01	5	g33274	Vesicular inhibitory amino acid transporter	NA	SLC32A1	Vesicular inhibitory amino acid transporter (GABA and glycine transporter) (Solute carrier family 32 member 1) (Vesicular GABA transporter)	slc32a1 viaat	amino acid transmembrane transport [GO:0003333]; neurotransmitter loading into synaptic vesicle [GO:0098700]	Involved in the uptake of GABA and glycine into the synaptic vesicles.	slc32a1
226	R025460c0g1_i01	5	g31120	Probable ATP-dependent RNA helicase DDX4	NA	DDX4	Probable ATP-dependent RNA helicase DDX4 (EC 3.6.4.13) (DEAD box protein 4) (Vasa homolog)	ddx4 vlg	DNA methylation involved in gamete generation [GO:0043046]; gene silencing by RNA [GO:0031047]; male meiosis I [GO:0007141]; male meiotic nuclear division [GO:0007140]; multicellular organism development [GO:0007275]; negative regulation of transposition [GO:0010529]; oogenesis [GO:0048477]; piRNA biosynthetic process [GO:1990511]; piRNA metabolic process [GO:0034587]; spermatogenesis [GO:0007283]	Probable ATP-dependent RNA helicase required during spermatogenesis to repress transposable elements and preventing their mobilization, which is essential for the germline integrity. Acts via the piRNA metabolic process, which mediates the repression of transposable elements during meiosis by forming complexes composed of piRNAs and Piwi proteins and governs the methylation and subsequent repress…	ddx4
227	R025484c0g1_i01	5	g7378	Eukaryotic peptide chain release factor subunit	NA	ETF1	Eukaryotic peptide chain release factor subunit 1 (Eukaryotic release factor 1) (eRF1)	ERF1	NA	Directs the termination of nascent peptide synthesis (translation) in response to the termination codons UAA, UAG and UGA.	ERF1
238	R025961c0g1_i02	5	g12790	CCR4-NOT transcription complex subunit 2	NA	CNOT2	CCR4-NOT transcription complex subunit 2 (CCR4-associated factor 2)	CNOT2 CDC36 NOT2 HSPC131 MSTP046	DNA damage response, signal transduction by p53 class mediator resulting in cell cycle arrest [GO:0006977]; RNA phosphodiester bond hydrolysis, exonucleolytic [GO:0090503]; gene silencing by RNA [GO:0031047]; negative regulation of intracellular estrogen receptor signaling pathway [GO:0033147]; negative regulation of transcription by RNA polymerase II [GO:0000122]; negative regulation of translat…	Component of the CCR4-NOT complex which is one of the major cellular mRNA deadenylases and is linked to various cellular processes including bulk mRNA degradation, miRNA-mediated repression, translational repression during translational initiation and general transcription regulation. Additional complex functions may be a consequence of its influence on mRNA expression. Required for the CCR4-NOT …	CNOT2
244	R026002c0g1_i01	5	g26566	UNC93-like protein MFSD11	NA	MFSD11	UNC93-like protein MFSD11 (Major facilitator superfamily domain-containing protein 11) (Protein ET)	Mfsd11 Et	NA	NA	Mfsd11
245	R026013c0g1_i01	5	NA	Metalloproteinase inhibitor 3	NA	NA	NA	NA	NA	NA	NA
248	R026057c0g1_i01	5	g864	Sphingomyelin phosphodiesterase	NA	SMPD1	Sphingomyelin phosphodiesterase (EC 3.1.4.12) (Acid sphingomyelinase) (aSMase)	SMPD1	ceramide biosynthetic process [GO:0046513]; cholesterol metabolic process [GO:0008203]; negative regulation of MAP kinase activity [GO:0043407]; positive regulation of protein dephosphorylation [GO:0035307]; sphingomyelin catabolic process [GO:0006685]; termination of signal transduction [GO:0023021]	Converts sphingomyelin to ceramide. Also has phospholipase C activities toward 1,2-diacylglycerolphosphocholine and 1,2-diacylglycerolphosphoglycerol.	SMPD1
249	R026065c0g1_i02	5	g29807	Outer membrane lipoprotein Blc	NA	APOD	Outer membrane lipoprotein Blc (Protein Vlp)	blc vlp vlpA VC_A0317	lipid metabolic process [GO:0006629]; response to reactive oxygen species [GO:0000302]	Involved in the storage or transport of lipids necessary for membrane mainteNAce under stressful conditions. Displays a binding preference for lysophospholipids (By similarity).	blc
251	R026068c0g1_i02	5	g763	Arf-GAP domain and FG repeat-containing protein	NA	AGFG2	Arf-GAP domain and FG repeat-containing protein 1 (HIV-1 Rev-binding protein homolog) (Nucleoporin-like protein RIP)	AGFG1 HRB RIP	cell differentiation [GO:0030154]; multicellular organism development [GO:0007275]; spermatogenesis [GO:0007283]	Required for vesicle docking or fusion during acrosome biogenesis. May play a role in RNA trafficking or localization (By similarity).	AGFG1
261	R026273c0g1_i01	5	g29335	Fukutin-related protein	NA	NA	Fukutin-related protein (EC 2.4.2.-) (Ribitol-5-phosphate transferase)	Fkrp	glycoprotein biosynthetic process [GO:0009101]; protein O-linked mannosylation [GO:0035269]; protein processing [GO:0016485]	Catalyzes the transfer of CDP-ribitol to ribitol 5-phosphate previously attached by FKTN/fukutin of to the phosphorylated O-mannosyl trisaccharide (N-acetylgalactosamine-beta-3-N-acetylglucosamine-beta-4-(phosphate-6-)mannose), a carbohydrate structure present in alpha-dystroglycan (DAG1) (By similarity). This constitutes the second step in the formation of the ribose 5-phosphate tandem repeat wh…	Fkrp
262	R026275c0g1_i01	5	g13377	Protein HGH1 homolog	NA	HGH1	Protein HGH1 homolog	hgh1 brp16 fam203a zgc:92803	NA	NA	hgh1
263	R026305c0g1_i01	5	g5416	Leucine-rich repeat-containing G-protein coupled	NA	NA	Leucine-rich repeat-containing G-protein coupled receptor 5 (G-protein coupled receptor 49) (Orphan G-protein coupled receptor FEX)	Lgr5 Fex Gpr49	activation of adenylate cyclase activity [GO:0007190]; adenylate cyclase-activating G protein-coupled receptor signaling pathway [GO:0007189]; epithelial cell proliferation involved in renal tubule morphogenesis [GO:2001013]; hair follicle development [GO:0001942]; hormone-mediated signaling pathway [GO:0009755]; inner ear development [GO:0048839]; oocyte differentiation [GO:0009994]; positive re…	Receptor for R-spondins that potentiates the canonical Wnt signaling pathway and acts as a stem cell marker of the intestinal epithelium and the hair follicle. Upon binding to R-spondins (RSPO1, RSPO2, RSPO3 or RSPO4), associates with phosphorylated LRP6 and frizzled receptors that are activated by extracellular Wnt receptors, triggering the canonical Wnt signaling pathway to increase expression …	Lgr5
272	R026558c0g1_i01	5	g32999	tRNA (cytosine(38)-C(5))-methyltransferase	NA	TRDMT1	tRNA (cytosine-5-)-methyltransferase (EC 2.1.1.204) (DNA (cytosine-5)-methyltransferase-like protein 2) (Dnmt2)	TRDMT1 DNMT2	NA	Specifically methylates cytosine 38 in the anticodon loop of tRNA(Asp).	TRDMT1
273	R026600c0g1_i03	5	g202	YTH domain-containing family protein 2	NA	YTHDF3	YTH domain-containing family protein 2 (CLL-associated antigen KW-14) (High-glucose-regulated protein 8) (Renal carcinoma antigen NY-REN-2)	YTHDF2 HGRG8	embryonic morphogenesis [GO:0048598]; endothelial to hematopoietic transition [GO:0098508]; hematopoietic stem cell proliferation [GO:0071425]; humoral immune response [GO:0006959]; innate immune response [GO:0045087]; mRNA catabolic process [GO:0006402]; mRNA destabilization [GO:0061157]; negative regulation of Notch signaling pathway [GO:0045746]; negative regulation of type I interferon-mediat…	Specifically recognizes and binds N6-methyladenosine (m6A)-containing RNAs, and regulates mRNA stability (PubMed:24284625, PubMed:26046440, PubMed:26318451). M6A is a modification present at internal sites of mRNAs and some non-coding RNAs and plays a role in mRNA stability and processing (PubMed:24284625, PubMed:22575960, PubMed:25412658, PubMed:25412661). Acts as a regulator of mRNA stability b…	YTHDF2
275	R026618c0g1_i01	5	g6626	PR domain zinc finger protein 13	NA	NA	PR domain zinc finger protein 13 (EC 2.1.1.-) (PR domain-containing protein 13)	Prdm13	negative regulation of transcription by RNA polymerase II [GO:0000122]; neurogenesis [GO:0022008]	May be involved in transcriptional regulation.	Prdm13
285	R026837c0g1_i01	5	g19292	Ankyrin repeat and KH domain-containing protein	NA	NA	NA	NA	NA	NA	NA
288	R026869c0g1_i02	5	g31973	Serine/threonine kinase SAD-1	NA	BRSK2	Serine/threonine kinase SAD-1 (EC 2.7.11.1) (Synapses of Amphids Defective)	sad-1 F15A2.6	axo-dendritic transport [GO:0008088]; axon guidance [GO:0007411]; axonogenesis [GO:0007409]; cellular protein localization [GO:0034613]; establishment of cell polarity [GO:0030010]; establishment or mainteNAce of cell polarity [GO:0007163]; intracellular signal transduction [GO:0035556]; peptidyl-serine phosphorylation [GO:0018105]; protein phosphorylation [GO:0006468]; regulation of axon extensi…	Regulates both neuronal polarity and synaptic organization when bound to strd-1. Kinase activity is required for the establishment, but not the mainteNAce, of both processes. Binding to nab-1 is essential for role in restricting axonal fate during neuronal polarization but is not required for regulating synapse morphology.	sad-1
296	R026962c0g1_i01	5	g14408	Zinc finger protein 836	NA	NA	Zinc finger protein 782	ZNF782	regulation of transcription by RNA polymerase II [GO:0006357]	May be involved in transcriptional regulation.	ZNF782
304	R027119c0g2_i01	5	g15383	Protein transport protein Sec24A	NA	SEC24B	Protein transport protein Sec24A (SEC24-related protein A)	SEC24A	COPII-coated vesicle cargo loading [GO:0090110]; cholesterol homeostasis [GO:0042632]; endoplasmic reticulum to Golgi vesicle-mediated transport [GO:0006888]; intracellular protein transport [GO:0006886]; positive regulation of protein secretion [GO:0050714]; regulation of low-density lipoprotein particle receptor biosynthetic process [GO:0045714]	Component of the coat protein complex II (COPII) which promotes the formation of transport vesicles from the endoplasmic reticulum (ER). The coat has two main functions, the physical deformation of the endoplasmic reticulum membrane into vesicles and the selection of cargo molecules for their transport to the Golgi complex. Plays a central role in cargo selection within the COPII complex and toge…	SEC24A
305	R027126c0g1_i01	5	g16838	Neurotrophin receptor-interacting factor 2	NA	NA	Neurotrophin receptor-interacting factor 2 (Zinc finger protein 369)	Nrif2 Zfp369	apoptotic process [GO:0006915]; regulation of cell cycle [GO:0051726]	Transcription regulator which may participate in NGFR/p75(NTR)-mediated apoptosis. Probably acts as a transcription repressor: specifically binds to the 3'-end of zinc-finger coding genes and recruiting chromatin-modifying proteins such as SETDB1 and TRIM28/KAP1, leading to transcription repression (By similarity).	Nrif2
310	R027219c0g1_i01	5	g31385	Inositol phosphorylceramide synthase catalytic	NA	NA	Inositol phosphorylceramide synthase catalytic subunit aur1 (IPC synthase catalytic subunit aur1) (EC 2.-.-.-) (Aureobasidin A resistance protein homolog) (Phosphatidylinositol:ceramide phosphoinositol transferase)	aur1 SPAC3H8.06	inositol phosphoceramide metabolic process [GO:0006673]; sphingolipid biosynthetic process [GO:0030148]	Catalytic component of the inositol phosphorylceramide synthase which catalyzes the addition of a phosphorylinositol group onto ceramide to form inositol phosphorylceramide, an essential step in sphingolipid biosynthesis.	aur1
313	R027340c0g1_i01	5	g25795	Pinin	NA	PNN	Pinin	Pnn	RNA splicing [GO:0008380]; cell-cell adhesion [GO:0098609]; mRNA processing [GO:0006397]	Transcriptional activator binding to the E-box 1 core sequence of the E-cadherin promoter gene; the core-binding sequence is 5'CAGGTG-3'. Capable of reversing CTBP1-mediated transcription repression. Auxiliary component of the splicing-dependent multiprotein exon junction complex (EJC) deposited at splice junction on mRNAs. The EJC is a dynamic structure consisting of core proteins and several pe…	Pnn
319	R027475c0g1_i02	5	g17329	Protogenin	NA	NA	NA	NA	NA	NA	NA
322	R027625c0g1_i01	5	g26482	TATA-binding protein-associated factor 172	NA	BTAF1	TATA-binding protein-associated factor 172 (EC 3.6.4.-) (ATP-dependent helicase BTAF1) (B-TFIID transcription factor-associated 170 kDa subunit) (TAF(II)170) (TBP-associated factor 172) (TAF-172)	BTAF1 TAF172	negative regulation of chromatin binding [GO:0035562]; negative regulation of transcription, DNA-templated [GO:0045892]	Regulates transcription in association with TATA binding protein (TBP). Removes TBP from the TATA box in an ATP-dependent manner.	BTAF1
323	R027732c0g1_i01	5	g15837	NA	NA	NA	NA	NA	NA	NA	NA
324	R027758c0g1_i02	5	g2135	Chromatin assembly factor 1 subunit B	CAF-1	CHAF1B	Chromatin assembly factor 1 subunit B (CAF-1 subunit B) (Chromatin assembly factor I p60 subunit) (CAF-I 60 kDa subunit) (CAF-I p60) (M-phase phosphoprotein 7)	CHAF1B CAF1A CAF1P60 MPHOSPH7 MPP7	DNA repair [GO:0006281]; DNA replication [GO:0006260]; DNA replication-dependent nucleosome assembly [GO:0006335]; cell cycle [GO:0007049]; chromatin assembly [GO:0031497]; nucleosome assembly [GO:0006334]	Complex that is thought to mediate chromatin assembly in DNA replication and DNA repair. Assembles histone octamers onto replicating DNA in vitro. CAF-1 performs the first step of the nucleosome assembly process, bringing newly synthesized histones H3 and H4 to replicating DNA; histones H2A/H2B can bind to this chromatin precursor subsequent to DNA replication to complete the histone octamer.	CHAF1B
328	R027878c0g2_i01	5	g19213	Putative phospholipase B-like 2	NA	PLBD2	Putative phospholipase B-like 2 (EC 3.1.1.-) (76 kDa protein) (p76) (LAMA-like protein 2) (Lamina ancestor homolog 2) (Phospholipase B domain-containing protein 2) [Cleaved into: Putative phospholipase B-like 2 32 kDa form; Putative phospholipase B-like 2 45 kDa form]	PLBD2	lipid catabolic process [GO:0016042]	Putative phospholipase.	PLBD2
331	R028032c1g1_i01	5	g5862	NA	NA	NA	NA	NA	NA	NA	NA
335	R028152c0g1_i01	5	g16704	Probable isocitrate dehydrogenase	NA	IDH3A	Probable isocitrate dehydrogenase [NAD] subunit alpha, mitochondrial (EC 1.1.1.41) (Isocitric dehydrogenase subunit alpha) (NAD(+)-specific ICDH subunit alpha)	l(1)G0156 CG12233	isocitrate metabolic process [GO:0006102]; tricarboxylic acid cycle [GO:0006099]	NA	l(1)G0156
338	R028209c0g2_i02	5	g3411	NA	NA	NA	NA	NA	NA	NA	NA
346	R028290c0g1_i01	5	g17730	Lysoplasmalogenase-like protein TMEM86A	NA	TMEM86A	Lysoplasmalogenase-like protein TMEM86A (Transmembrane protein 86A)	TMEM86A	ether lipid metabolic process [GO:0046485]	NA	TMEM86A
349	R028345c0g1_i01	5	g7039	Survival motor neuron protein	NA	SMN1	Survival motor neuron protein	SMN1 SMN	DNA-templated transcription, termination [GO:0006353]; nervous system development [GO:0007399]; spliceosomal snRNP assembly [GO:0000387]	The SMN complex plays a catalyst role in the assembly of small nuclear ribonucleoproteins (snRNPs), the building blocks of the spliceosome. Thereby, plays an important role in the splicing of cellular pre-mRNAs. Most spliceosomal snRNPs contain a common set of Sm proteins SNRPB, SNRPD1, SNRPD2, SNRPD3, SNRPE, SNRPF and SNRPG that assemble in a heptameric protein ring on the Sm site of the small n…	SMN1
351	R028365c2g1_i01	5	g33343	NA	NA	NA	NA	NA	NA	NA	NA
358	R028486c0g1_i02	5	g7770	Fatty acyl-CoA reductase 2	NA	FAR1	Fatty acyl-CoA reductase 1 (EC 1.2.1.84)	far1	ether lipid biosynthetic process [GO:0008611]; wax biosynthetic process [GO:0010025]	Catalyzes the reduction of saturated and unsaturated C16 or C18 fatty acyl-CoA to fatty alcohols. It plays an essential role in the production of ether lipids/plasmalogens which synthesis requires fatty alcohols. In parallel, it is also required for wax monoesters production since fatty alcohols also constitute a substrate for their synthesis.	far1
366	R028609c0g1_i01	5	g528	pre-mRNA 3' end processing protein WDR33	NA	WDR33	pre-mRNA 3' end processing protein WDR33 (WD repeat-containing protein 33) (WD repeat-containing protein of 146 kDa)	Wdr33 Wdc146	mRNA polyadenylation [GO:0006378]	Essential for both cleavage and polyadenylation of pre-mRNA 3' ends.	Wdr33
368	R028629c0g1_i04	5	NA	NA	NA	NA	NA	NA	NA	NA	NA
375	R028730c0g1_i01	5	g29680	Protein split ends	NA	SPEN	Protein split ends	spen CG18497	axon guidance [GO:0007411]; compound eye development [GO:0048749]; defense response to fungus [GO:0050832]; epidermal growth factor receptor signaling pathway [GO:0007173]; establishment of thoracic bristle planar orientation [GO:0048106]; glial cell fate determination [GO:0007403]; imaginal disc-derived wing vein morphogenesis [GO:0008586]; mainteNAce of imaginal disc-derived wing hair orientati…	Probable corepressor protein, which regulates different key pathways such as the EGF receptor and Wg pathways. Involved in neuronal cell fate, survival and axon guidance, cell cycle regulation and repression of head identity in the embryonic trunk. May act with the Hox gene Deformed and the EGF receptor signaling pathway. Positive regulator of the Wg pathway in larval tissues but not in embryonic…	spen
376	R028743c0g1_i01	5	g33394	Alpha-mannosidase 2C1	NA	NA	Alpha-mannosidase 2C1 (EC 3.2.1.24) (Alpha-D-mannoside mannohydrolase) (Mannosidase alpha class 2C member 1) (Neutral/cytosolic alpha-mannosidase)	Man2c1	mannose metabolic process [GO:0006013]; oligosaccharide catabolic process [GO:0009313]	Cleaves alpha 1,2-, alpha 1,3-, and alpha 1,6-linked mannose residues from glycoproteins. Involved in the degradation of free oligosaccharides in the cytoplasm.	Man2c1
379	R028787c0g1_i01	5	g31198	Urea transporter 2	NA	SLC14A2	Urea transporter 2 (Solute carrier family 14 member 2) (Urea transporter, kidney)	Slc14a2 Ut2	urea transmembrane transport [GO:0071918]; urea transport [GO:0015840]	Specialized low-affinity vasopressin-regulated urea transporter. Mediates rapid transepithelial urea transport across the inner medullary collecting duct and plays a major role in the urinary concentrating mechanism. Vasopressin regulates urea transport by increasing isoform A1 accumulation in the plasma membrane and/or phosphorylation of isoform A1 (By similarity).	Slc14a2
386	R028958c0g2_i01	5	g31224	Ephrin-B2a	NA	EFNA1	NA	EFNA1	NA	NA	EFNA1
389	R029004c0g1_i01	5	g10313	NA	NA	NA	NA	NA	NA	NA	NA
394	R029091c0g1_i01	5	g15442	NA	NA	NA	NA	NA	NA	NA	NA
395	R029128c0g3_i01	5	g29809	Rab3 GTPase-activating protein catalytic subunit	NA	RAB3GAP1	Rab3 GTPase-activating protein catalytic subunit	rab3gap1 rab3gap	NA	Probable catalytic subunit of a GTPase activating protein that has specificity for Rab3 subfamily. Rab3 proteins are involved in regulated exocytosis of neurotransmitters and hormones. Specifically converts active Rab3-GTP to the inactive form Rab3-GDP (By similarity).	rab3gap1
402	R029204c0g1_i01	5	g1965	Protein SpAN	NA	NA	Protein SpAN (EC 3.4.24.-)	SPAN	multicellular organism development [GO:0007275]	NA	SPAN
409	R029303c0g1_i01	5	g387	Glycosyltransferase-like domain-containing protein	NA	GTDC1	Glycosyltransferase-like domain-containing protein 1-like	CG15914	NA	NA	CG15914
413	R029371c0g2_i02	5	g26382	Cyclin-K	NA	NA	Cyclin-K	Ccnk	cell cycle [GO:0007049]; cell division [GO:0051301]; cellular response to DNA damage stimulus [GO:0006974]; in utero embryonic development [GO:0001701]; negative regulation by host of viral genome replication [GO:0044828]; negative regulation of cell cycle arrest [GO:0071157]; negative regulation of stem cell differentiation [GO:2000737]; positive regulation of DNA-templated transcription, elonga…	Regulatory subunit of cyclin-dependent kinases that mediates activation of target kinases. Plays a role in transcriptional regulation via its role in regulating the phosphorylation of the C-terminal domain (CTD) of the large subunit of RNA polymerase II (POLR2A).	Ccnk
420	R029443c0g1_i01	5	g33422	Transcription factor Sp4	Sp5	SP5	Transcription factor Sp4	Sp4	regulation of heart contraction [GO:0008016]; regulation of transcription by RNA polymerase II [GO:0006357]	Binds to GT and GC boxes promoters elements. Probable transcriptional activator. Required for normal male reproductive behavior.	Sp4
442	R029803c0g1_i02	5	NA	Uridine 5'-monophosphate synthase	UMP synthase	NA	NA	UMP synthase	NA	NA	UMP
448	R029894c0g2_i01	5	g4722	tRNA-dihydrouridine(16/17) synthase	NA	DUS1L	tRNA-dihydrouridine(16/17) synthase [NAD(P)(+)]-like (EC 1.3.1.-) (tRNA-dihydrouridine synthase 1-like)	Dus1l	NA	Catalyzes the synthesis of dihydrouridine, a modified base found in the D-loop of most tRNAs.	Dus1l
449	R029900c0g1_i01	5	g2095	F-box/WD repeat-containing protein 11	NA	FBXW11	F-box/WD repeat-containing protein 11 (F-box and WD repeats protein beta-TrCP2) (F-box/WD repeat-containing protein 1B) (Homologous to Slimb protein) (HOS)	FBXW11 BTRCP2 FBW1B FBXW1B KIAA0696	Fc-epsilon receptor signaling pathway [GO:0038095]; G2/M transition of mitotic cell cycle [GO:0000086]; NIK/NF-kappaB signaling [GO:0038061]; SCF-dependent proteasomal ubiquitin-dependent protein catabolic process [GO:0031146]; T cell receptor signaling pathway [GO:0050852]; Wnt signaling pathway [GO:0016055]; interleukin-1-mediated signaling pathway [GO:0070498]; negative regulation of NIK/NF-ka…	Substrate recognition component of a SCF (SKP1-CUL1-F-box protein) E3 ubiquitin-protein ligase complex which mediates the ubiquitination and subsequent proteasomal degradation of target proteins. Probably recognizes and binds to phosphorylated target proteins. SCF(FBXW11) mediates the ubiquitination of phosphorylated CTNNB1 and participates in Wnt signaling. SCF(FBXW11) mediates the ubiquitinatio…	FBXW11
451	R029923c0g1_i02	5	g18100	Nuclear receptor subfamily 2 group E member 1	NA	NA	Nuclear receptor subfamily 2 group E member 1 (Nuclear receptor TLX) (Protein tailless homolog) (Tll) (hTll)	NR2E1 TLX	aggressive behavior [GO:0002118]; amygdala development [GO:0021764]; anatomical structure development [GO:0048856]; anterior commissure morphogenesis [GO:0021960]; behavioral fear response [GO:0001662]; cell differentiation [GO:0030154]; cell fate commitment [GO:0045165]; cerebral cortex neuron differentiation [GO:0021895]; dentate gyrus development [GO:0021542]; extracellular matrix organization…	Orphan receptor that binds DNA as a monomer to hormone response elements (HRE) containing an extended core motif half-site sequence 5'-AAGGTCA-3' in which the 5' flanking nucleotides participate in determining receptor specificity (By similarity). May be required to pattern anterior brain differentiation. Involved in the regulation of retinal development and essential for vision. During retinogen…	NR2E1
455	R029963c0g2_i01	5	NA	Glutathione S-transferase T1	AtGSTT1	GSTT1	NA	GSTT1	NA	NA	GSTT1
459	R030015c0g2_i01	5	g28152	DNA-directed RNA polymerase, mitochondrial	MtRPOL	POLRMT	DNA-directed RNA polymerase, mitochondrial (MtRPOL) (EC 2.7.7.6)	Polrmt	mitochondrial transcription [GO:0006390]	DNA-dependent RNA polymerase catalyzes the transcription of mitochondrial DNA into RNA using the four ribonucleoside triphosphates as substrates.	Polrmt
462	R030036c0g1_i01	5	g20462	TNF receptor-associated factor 6	NA	NA	E3 ubiquitin-protein ligase TRIM7 (EC 2.3.2.27) (Glycogenin-interacting protein) (Tripartite motif-containing protein 7)	Trim7 Gnip	protein ubiquitination [GO:0016567]	E3 ubiquitin-protein ligase (By similarity). Mediates 'Lys-63'-linked polyubiquitination and stabilization of the JUN coactivator RNF187 in response to growth factor signaling via the MEK/ERK pathway, thereby regulating JUN transactivation and cellular proliferation (By similarity).	Trim7
464	R030073c0g1_i01	5	g26620	Advillin	NA	VILL	Advillin (p92)	AVIL	actin filament capping [GO:0051693]; cilium assembly [GO:0060271]; cytoskeleton organization [GO:0007010]; nervous system development [GO:0007399]; positive regulation of neuron projection development [GO:0010976]	Ca(2+)-regulated actin-binding protein. May have a unique function in the morphogenesis of neuronal cells which form ganglia. Required for SREC1-mediated regulation of neurite-like outgrowth. Plays a role in regenerative sensory axon outgrowth and remodeling processes after peripheral injury in neonates. Involved in the formation of long fine actin-containing filopodia-like structures in fibrobla…	AVIL
471	R030156c0g1_i05	5	NA	NA	NA	NA	NA	NA	NA	NA	NA
474	R030177c0g1_i04	5	g28059	Endothelin-converting enzyme 1	ECE-1	NA	Endothelin-converting enzyme 1 (ECE-1) (EC 3.4.24.71)	ECE1	bradykinin catabolic process [GO:0010815]; calcitonin catabolic process [GO:0010816]; ear development [GO:0043583]; embryonic digit morphogenesis [GO:0042733]; endothelin maturation [GO:0034959]; heart development [GO:0007507]; hormone catabolic process [GO:0042447]; peptide hormone processing [GO:0016486]; pharyngeal system development [GO:0060037]; positive regulation of receptor recycling [GO:…	Converts big endothelin-1 to endothelin-1.	ECE1
475	R030186c0g1_i02	5	g12545	Lipoamide acyltransferase component of branched-chain	NA	DBT	Lipoamide acyltransferase component of branched-chain alpha-keto acid dehydrogenase complex, mitochondrial (EC 2.3.1.168) (Branched-chain alpha-keto acid dehydrogenase complex component E2) (Dihydrolipoamide branched-chain transacylase E2)	dbt-1 ZK669.4	fatty acid biosynthetic process [GO:0006633]; positive regulation of embryonic development [GO:0040019]; positive regulation of fatty acid biosynthetic process [GO:0045723]; positive regulation of nematode larval development [GO:0061063]; positive regulation of oviposition [GO:1901046]	The branched-chain alpha-keto dehydrogenase complex catalyzes the overall conversion of alpha-keto acids to acyl-CoA and CO(2) (By similarity). It contains multiple copies of three enzymatic components: branched-chain alpha-keto acid decarboxylase (E1), lipoamide acyltransferase (E2) and lipoamide dehydrogenase (E3) (By similarity). Within this complex, the catalytic function of this enzyme is to…	dbt-1
476	R030187c0g1_i03	5	g2121	Atrial natriuretic peptide receptor 1	NA	NA	Receptor-type guanylate cyclase gcy-28 (EC 4.6.1.2) (GCY-X1)	gcy-28 T01A4.1	cGMP biosynthetic process [GO:0006182]; chemotaxis [GO:0006935]; intracellular signal transduction [GO:0035556]; olfactory behavior [GO:0042048]; receptor guanylyl cyclase signaling pathway [GO:0007168]; sensory perception of chemical stimulus [GO:0007606]; sensory processing [GO:0050893]; signal transduction [GO:0007165]	Guanylate cyclase involved in the production of the second messenger cGMP (PubMed:9188508). Regulates olfactory perception in AWC sensory neurons although may not be involved in the primary sensory transduction steps (PubMed:18817734). ; Isoforms c: Regulates sensory integration of conflicting sensory cues in AIA interneurons (PubMed:21414922).; Isoform d: Regulates sensory integration of conflic…	gcy-28
477	R030192c0g1_i01	5	NA	Solute carrier family 17 member 9	NA	SLC17A9	NA	SLC17A9	NA	NA	SLC17A9
484	R030326c0g1_i01	5	g19189	S-adenosyl-L-methionine-dependent tRNA 4-demethylwyosine	NA	TYW1B	S-adenosyl-L-methionine-dependent tRNA 4-demethylwyosine synthase TYW1 (EC 4.1.3.44) (Radical S-adenosyl methionine and flavodoxin domain-containing protein 1) (tRNA wybutosine-synthesizing protein 1 homolog) (tRNA-yW-synthesizing protein)	tyw1 rsafd1	oxidation-reduction process [GO:0055114]; tRNA processing [GO:0008033]	Probable component of the wybutosine biosynthesis pathway. Wybutosine is a hyper modified guanosine with a tricyclic base found at the 3'-position adjacent to the anticodon of eukaryotic phenylalanine tRNA. Catalyzes the condensation of N-methylguanine with 2 carbon atoms from pyruvate to form the tricyclic 4-demethylwyosine, an intermediate in wybutosine biosynthesis (By similarity).	tyw1
487	R030344c0g2_i01	5	g20402	FAS-associated factor 2	NA	FAF2	FAS-associated factor 2 (UBX domain-containing protein 8)	Faf2 Kiaa0887 Ubxd8	lipid droplet organization [GO:0034389]; proteasome-mediated ubiquitin-dependent protein catabolic process [GO:0043161]; response to unfolded protein [GO:0006986]; retrograde protein transport, ER to cytosol [GO:0030970]; ubiquitin-dependent ERAD pathway [GO:0030433]	Plays an important role in endoplasmic reticulum-associated degradation (ERAD) that mediates ubiquitin-dependent degradation of misfolded endoplasmic reticulum proteins. By controlling the steady-state expression of the IGF1R receptor, indirectly regulates the insulin-like growth factor receptor signaling pathway. Involved in inhibition of lipid droplet degradation by binding to phospholipase PNP…	Faf2
489	R030354c0g1_i01	5	g12101	Aromatic-L-amino-acid decarboxylase	AADC	DDC	Histidine decarboxylase (HDC) (EC 4.1.1.22)	Hdc	catecholamine biosynthetic process [GO:0042423]; histamine biosynthetic process [GO:0001694]; histamine metabolic process [GO:0001692]; histidine catabolic process [GO:0006548]; histidine metabolic process [GO:0006547]	Catalyzes the biosynthesis of histamine from histidine.	Hdc
492	R030380c0g1_i01	5	g16986	26S proteasome non-ATPase regulatory subunit 12	NA	PSMD12	26S proteasome non-ATPase regulatory subunit 12 (26S proteasome regulatory subunit RPN5) (26S proteasome regulatory subunit p55)	PSMD12	NA	Component of the 26S proteasome, a multiprotein complex involved in the ATP-dependent degradation of ubiquitinated proteins. This complex plays a key role in the mainteNAce of protein homeostasis by removing misfolded or damaged proteins, which could impair cellular functions, and by removing proteins whose functions are no longer required. Therefore, the proteasome participates in numerous cellu…	PSMD12
493	R030389c0g3_i01	5	g33218	Importin-7	Imp7	IPO8	Importin-7 (Imp7) (Ran-binding protein 7) (RanBP7)	Ipo7 Ranbp7	innate immune response [GO:0045087]; protein import into nucleus [GO:0006606]	Functions in nuclear protein import, either by acting as autonomous nuclear transport receptor or as an adapter-like protein in association with the importin-beta subunit KPNB1. Acting autonomously is thought to serve itself as receptor for nuclear localization signals (NLS) and to promote translocation of import substrates through the nuclear pore complex (NPC) by an energy requiring, Ran-depend…	Ipo7
498	R030440c0g1_i02	5	g25397	ABC transporter G family member 14	ABC transporter	NA	ABC transporter G family member 22 (ABC transporter ABCG.22) (AtABCG22) (White-brown complex homolog protein 23) (AtWBC23)	ABCG22 WBC23 At5g06530 F15M7.6	response to water deprivation [GO:0009414]; transmembrane transport [GO:0055085]; transpiration [GO:0010148]	NA	ABCG22
502	R030488c0g1_i01	5	g19766	RNA demethylase ALKBH5	NA	ALKBH5	RNA demethylase ALKBH5 (EC 1.14.11.-) (Alkylated DNA repair protein alkB homolog 5) (Alpha-ketoglutarate-dependent dioxygenase alkB homolog 5)	Alkbh5 Abh5 Ofoxd	cell differentiation [GO:0030154]; mRNA export from nucleus [GO:0006406]; mRNA processing [GO:0006397]; oxidative single-stranded RNA demethylation [GO:0035553]; regulation of mRNA stability [GO:0043488]; response to hypoxia [GO:0001666]; spermatogenesis [GO:0007283]	Dioxygenase that demethylates RNA by oxidative demethylation: specifically demethylates N(6)-methyladenosine (m6A) RNA, the most prevalent internal modification of messenger RNA (mRNA) in higher eukaryotes (PubMed:29279410). Can also demethylate N(6)-methyladenosine in single-stranded DNA (in vitro) (By similarity). Requires molecular oxygen, alpha-ketoglutarate and iron (By similarity). Demethyl…	Alkbh5
507	R030568c0g1_i01	5	g24770	Probable histone-arginine methyltransferase CARMER	NA	CARM1	Histone-arginine methyltransferase CARM1 (EC 2.1.1.319) (Coactivator-associated arginine methyltransferase 1) (Protein arginine N-methyltransferase 4)	carm1 si:dkey-204f11.63 zgc:100805	histone H3-R17 methylation [GO:0034971]; histone arginine methylation [GO:0034969]; peptidyl-arginine methylation, to asymmetrical-dimethyl arginine [GO:0019919]; positive regulation of fat cell differentiation [GO:0045600]; regulation of intracellular estrogen receptor signaling pathway [GO:0033146]; regulation of skeletal muscle fiber development [GO:0048742]; regulation of transcription, DNA-t…	Methylates (mono- and asymmetric dimethylation) the guanidino nitrogens of arginyl residues in several proteins involved in DNA packaging, transcription regulation, pre-mRNA splicing, and mRNA stability. Recruited to promoters upon gene activation together with histone acetyltransferases from EP300/P300 and p160 families, methylates histone H3 at 'Arg-17' (H3R17me) and activates transcription via…	carm1
508	R030578c0g1_i01	5	g30535	Son of sevenless homolog 2	SOS-2	SOS2	Son of sevenless homolog 2 (SOS-2) (mSOS-2)	Sos2	B cell homeostasis [GO:0001782]; lymphocyte homeostasis [GO:0002260]; positive regulation of small GTPase mediated signal transduction [GO:0051057]; regulation of Rho protein signal transduction [GO:0035023]; regulation of T cell differentiation in thymus [GO:0033081]; regulation of T cell proliferation [GO:0042129]; regulation of pro-B cell differentiation [GO:2000973]; small GTPase mediated sig…	Promotes the exchange of Ras-bound GDP by GTP.	Sos2
512	R030630c0g1_i03	5	g3351	Mediator of RNA polymerase II transcription subunit	NA	MED13L	Mediator of RNA polymerase II transcription subunit 13-like (Mediator complex subunit 13-like) (Thyroid hormone receptor-associated protein 2) (Thyroid hormone receptor-associated protein complex 240 kDa component-like)	MED13L KIAA1025 PROSIT240 THRAP2 TRAP240L	regulation of transcription by RNA polymerase II [GO:0006357]	Component of the Mediator complex, a coactivator involved in the regulated transcription of nearly all RNA polymerase II-dependent genes. Mediator functions as a bridge to convey information from gene-specific regulatory proteins to the basal RNA polymerase II transcription machinery. Mediator is recruited to promoters by direct interactions with regulatory proteins and serves as a scaffold for t…	MED13L
513	R030659c0g1_i01	5	g29691	Integrin-linked kinase-associated serine/threonine	NA	ILKAP	Integrin-linked kinase-associated serine/threonine phosphatase 2C (ILKAP) (EC 3.1.3.16)	ILKAP	NA	Protein phosphatase that may play a role in regulation of cell cycle progression via dephosphorylation of its substrates whose appropriate phosphorylation states might be crucial for cell proliferation. Selectively associates with integrin linked kinase (ILK), to modulate cell adhesion and growth factor signaling. Inhibits the ILK-GSK3B signaling axis and may play an important role in inhibiting …	ILKAP
516	R030710c0g1_i01	5	g31064	KRAB-A domain-containing protein 2	NA	NA	KRAB-A domain-containing protein 2	KRBA2	DNA integration [GO:0015074]; regulation of transcription, DNA-templated [GO:0006355]	NA	KRBA2
521	R030805c0g1_i01	5	g3924	Membrane-associated guanylate kinase, WW and PDZ	NA	NA	Membrane-associated guanylate kinase, WW and PDZ domain-containing protein 2 (Atrophin-1-interacting protein 1) (AIP-1) (Membrane-associated guanylate kinase inverted 2) (MAGI-2) (Synaptic-scaffolding molecule) (S-SCAM)	Magi2 Acvrinp1 Aip1 Sscam	SMAD protein signal transduction [GO:0060395]; cellular response to nerve growth factor stimulus [GO:1990090]; glomerular filtration [GO:0003094]; glomerular visceral epithelial cell development [GO:0072015]; mitotic cell cycle arrest [GO:0071850]; negative regulation of activin receptor signaling pathway [GO:0032926]; negative regulation of cell migration [GO:0030336]; negative regulation of cel…	Seems to act as scaffold molecule at synaptic junctions by assembling neurotransmitter receptors and cell adhesion proteins. May play a role in regulating activin-mediated signaling in neuronal cells. Enhances the ability of PTEN to suppress AKT1 activation (By similarity). Plays a role in nerve growth factor (NGF)-induced recruitment of RAPGEF2 to late endosomes and neurite outgrowth.	Magi2
532	R030915c0g1_i02	5	NA	GRB2-associated-binding protein 1	NA	GAB1	NA	GAB1	NA	NA	GAB1
533	R030918c0g1_i03	5	g13596	SURP and G-patch domain-containing protein 1	NA	SUGP1	NA	SUGP1	NA	NA	SUGP1
534	R030920c0g1_i05	5	g18812	MAP kinase-interacting serine/threonine-protein	NA	MKNK2	MAP kinase-interacting serine/threonine-protein kinase 1 (EC 2.7.11.1) (MAP kinase signal-integrating kinase 1) (MAPK signal-integrating kinase 1) (Mnk1)	mknk1	intracellular signal transduction [GO:0035556]; peptidyl-serine phosphorylation [GO:0018105]; protein autophosphorylation [GO:0046777]; regulation of translation [GO:0006417]	May play a role in the response to environmental stress and cytokines. Appears to regulate translation by phosphorylating EIF4E, thus increasing the affinity of this protein for the 7-methylguanosine-containing mRNA cap (By similarity).	mknk1
535	R030934c0g1_i01	5	NA	NA	NA	NA	NA	NA	NA	NA	NA
540	R030969c0g1_i01	5	g30017	Uncharacterized membrane protein YMR253C	NA	NA	Solute carrier family 35 member G1 (Transmembrane protein 20)	Slc35g1 Tmem20	calcium ion export across plasma membrane [GO:1990034]; regulation of cytosolic calcium ion concentration [GO:0051480]	May play a role in intracellular calcium sensing and homeostasis. May act as a negative regulator of plasma membrane calcium-transporting ATPases preventing calcium efflux from the cell (By similarity).	Slc35g1
547	R031045c0g2_i03	5	g17799	F-box only protein 7	NA	FBXO7	Heme transporter hrg1-A (Heme-responsive gene 1 protein homolog A) (HRG-1A) (Solute carrier family 48 member 1-A)	slc48a1-a hrg1-a	NA	Heme transporter that regulates intracellular heme availability through the endosomal or lysosomal compartment.	slc48a1-a
561	R031206c0g1_i02	5	g4020	Rho GTPase-activating protein 12	NA	ARHGAP9	Rho GTPase-activating protein 12 (Rho-type GTPase-activating protein 12)	ARHGAP12 QflA-11329	actin filament organization [GO:0007015]; negative regulation of small GTPase mediated signal transduction [GO:0051058]; phagocytosis, engulfment [GO:0006911]; signal transduction [GO:0007165]	GTPase activator for the Rho-type GTPases by converting them to an inactive GDP-bound state.	ARHGAP12
566	R031269c0g1_i01	5	g20882	Glutamate-rich WD repeat-containing protein 1	NA	GRWD1	Glutamate-rich WD repeat-containing protein 1 (Protein A301)	Grwd1 A301	DNA replication [GO:0006260]; nucleosome assembly [GO:0006334]; nucleosome disassembly [GO:0006337]	Histone binding-protein that regulates chromatin dynamics and minichromosome mainteNAce (MCM) loading at replication origins, possibly by promoting chromatin openness.	Grwd1
568	R031282c0g1_i01	5	g31889	Serine/threonine-protein kinase RIO1	NA	RIOK1	Serine/threonine-protein kinase RIO1 (EC 2.7.11.1) (EC 3.6.3.-) (RIO kinase 1)	RIOK1 RIO1	maturation of SSU-rRNA [GO:0030490]; positive regulation of rRNA processing [GO:2000234]; ribosomal small subunit biogenesis [GO:0042274]	Involved in the final steps of cytoplasmic maturation of the 40S ribosomal subunit. Involved in processing of 18S-E pre-rRNA to the mature 18S rRNA. Required for the recycling of NOB1 and PNO1 from the late 40S precursor (PubMed:22072790). The association with the very late 40S subunit intermediate may involve a translation-like checkpoint point cycle preceeding the binding to the 60S ribosomal s…	RIOK1
571	R031335c0g1_i01	5	g24290	Transcription initiation factor TFIID subunit 4	NA	TAF4	Transcription initiation factor TFIID subunit 4B (Transcription initiation factor TFIID 105 kDa subunit) (TAF(II)105) (TAFII-105) (TAFII105)	TAF4B TAF2C2 TAFII105	oogenesis [GO:0048477]; positive regulation of transcription by RNA polymerase II [GO:0045944]; regulation of signal transduction by p53 class mediator [GO:1901796]; spermatogenesis [GO:0007283]; transcription by RNA polymerase II [GO:0006366]; transcription initiation from RNA polymerase II promoter [GO:0006367]	Cell type-specific subunit of the general transcription factor TFIID that may function as a gene-selective coactivator in certain cells. TFIID is a multimeric protein complex that plays a central role in mediating promoter responses to various activators and repressors. TAF4B is a transcriptional coactivator of the p65/RELA NF-kappa-B subunit. Involved in the activation of a subset of antiapoptot…	TAF4B
574	R031348c0g1_i01	5	g14938	Axin-1	NA	AXIN2	Axin-1 (Axis inhibition protein 1) (hAxin)	AXIN1 AXIN	Wnt signaling pathway [GO:0016055]; activation of protein kinase activity [GO:0032147]; apoptotic process [GO:0006915]; beta-catenin destruction complex assembly [GO:1904885]; beta-catenin destruction complex disassembly [GO:1904886]; cellular protein-containing complex assembly [GO:0034622]; multicellular organism development [GO:0007275]; negative regulation of canonical Wnt signaling pathway […	Component of the beta-catenin destruction complex required for regulating CTNNB1 levels through phosphorylation and ubiquitination, and modulating Wnt-signaling (PubMed:12192039, PubMed:27098453). Controls dorsoventral patterning via two opposing effects; down-regulates CTNNB1 to inhibit the Wnt signaling pathway and ventralize embryos, but also dorsalizes embryos by activating a Wnt-independent …	AXIN1
589	R031477c0g1_i01	5	g27236	mRNA decay activator protein ZFP36L1	NA	ZFP36L2	mRNA decay activator protein ZFP36L1 (Butyrate response factor 1) (TPA-induced sequence 11b) (Zinc finger protein 36, C3H1 type-like 1) (ZFP36-like 1)	Zfp36l1 Brf1 Tis11b	3'-UTR-mediated mRNA destabilization [GO:0061158]; ERK1 and ERK2 cascade [GO:0070371]; MAPK cascade [GO:0000165]; T cell differentiation in thymus [GO:0033077]; apoptotic process [GO:0006915]; cell population proliferation [GO:0008283]; cellular response to cAMP [GO:0071320]; cellular response to epidermal growth factor stimulus [GO:0071364]; cellular response to fibroblast growth factor stimulus…	Zinc-finger RNA-binding protein that destabilizes several cytoplasmic AU-rich element (ARE)-containing mRNA transcripts by promoting their poly(A) tail removal or deadenylation, and hence provide a mechanism for attenuating protein synthesis (PubMed:22701344, PubMed:24700863, PubMed:24733888, PubMed:27102483). Acts as a 3'-untranslated region (UTR) ARE mRNA-binding adapter protein to communicate …	Zfp36l1
592	R031512c0g1_i06	5	g11195	Queuine tRNA-ribosyltransferase accessory subunit	NA	QTRT2	Queuine tRNA-ribosyltransferase accessory subunit 2 (Queuine tRNA-ribosyltransferase domain-containing protein 1)	QTRT2 QTRTD1 RCJMB04_2m13	tRNA-guanine transglycosylation [GO:0101030]	Non-catalytic subunit of the queuine tRNA-ribosyltransferase (TGT) that catalyzes the base-exchange of a guanine (G) residue with queuine (Q) at position 34 (anticodon wobble position) in tRNAs with GU(N) anticodons (tRNA-Asp, -Asn, -His and -Tyr), resulting in the hypermodified nucleoside queuosine (7-(((4,5-cis-dihydroxy-2-cyclopenten-1-yl)amino)methyl)-7-deazaguanosine).	QTRT2
596	R031550c0g1_i03	5	g26565	Aldehyde dehydrogenase family 3 member A2	NA	ALDH3A2	Aldehyde dehydrogenase family 3 member A2 (EC 1.2.1.3) (EC 1.2.1.94) (Fatty aldehyde dehydrogenase)	ALDH3A2 QccE-15682	fatty acid metabolic process [GO:0006631]; hexadecanal metabolic process [GO:0046458]	Catalyzes the oxidation of medium and long-chain aliphatic aldehydes to fatty acids. Active on a variety of saturated and unsaturated aliphatic aldehydes between 6 and 24 carbons in length. Responsible for conversion of the sphingosine 1-phosphate (S1P) degradation product hexadecenal to hexadecenoic acid.	ALDH3A2
597	R031564c0g1_i01	5	g11571	NA	NA	NA	NA	NA	NA	NA	NA
598	R031570c0g2_i01	5	g16039	UDP-N-acetylglucosamine--peptide N-acetylglucosaminyltransferase	NA	OGT	UDP-N-acetylglucosamine--peptide N-acetylglucosaminyltransferase 110 kDa subunit (EC 2.4.1.255) (O-GlcNAc transferase subunit p110) (O-linked N-acetylglucosamine transferase 110 kDa subunit) (OGT)	Ogt	apoptotic process [GO:0006915]; cellular response to glucose stimulus [GO:0071333]; cellular response to lipopolysaccharide [GO:0071222]; circadian regulation of gene expression [GO:0032922]; glucosamine metabolic process [GO:0006041]; histone H3-K4 trimethylation [GO:0080182]; histone H4-K16 acetylation [GO:0043984]; histone H4-K5 acetylation [GO:0043981]; histone H4-K8 acetylation [GO:0043982];…	Catalyzes the transfer of a single N-acetylglucosamine from UDP-GlcNAc to a serine or threonine residue in cytoplasmic and nuclear proteins resulting in their modification with a beta-linked N-acetylglucosamine (O-GlcNAc) (PubMed:29465778). Glycosylates a large and diverse number of proteins including histone H2B, AKT1, EZH2, PFKL, KMT2E/MLL5, MAPT/TAU and HCFC1. Can regulate their cellular proce…	Ogt
601	R031586c0g1_i01	5	g6738	U3 small nucleolar RNA-associated protein 4 homolog	NA	UTP4	U3 small nucleolar RNA-associated protein 4 homolog (Cirhin) (Testis-expressed gene 292 protein)	Utp4 Cirh1a Kiaa1988 Tex292	maturation of SSU-rRNA [GO:0030490]; maturation of SSU-rRNA from tricistronic rRNA transcript (SSU-rRNA, 5.8S rRNA, LSU-rRNA) [GO:0000462]; regulation of transcription, DNA-templated [GO:0006355]	Ribosome biogenesis factor. Involved in nucleolar processing of pre-18S ribosomal RNA. Involved in small subunit (SSU) pre-rRNA processing at sites A', A0, 1 and 2b. Required for optimal pre-ribosomal RNA transcription by RNA polymerase. May be a transcriptional regulator. Acts as a positive regulator of HIVEP1.	Utp4
612	R031694c1g1_i01	5	g8688	Cyclin-T2	CycT2	CCNT2	NA	CCNT2	NA	NA	CCNT2
615	R031718c0g1_i01	5	g18354	Nucleolar RNA helicase 2	NA	NA	Nucleolar RNA helicase 2 (EC 3.6.4.13) (DEAD box protein 21) (Gu-alpha) (Nucleolar RNA helicase Gu) (Nucleolar RNA helicase II) (RH II/Gu)	DDX21	defense response to virus [GO:0051607]; innate immune response [GO:0045087]; osteoblast differentiation [GO:0001649]; positive regulation of I-kappaB kinase/NF-kappaB signaling [GO:0043123]; positive regulation of gene expression, epigenetic [GO:0045815]; positive regulation of myeloid dendritic cell cytokine production [GO:0002735]; rRNA processing [GO:0006364]; response to exogenous dsRNA [GO:0…	RNA helicase that acts as a sensor of the transcriptional status of both RNA polymerase (Pol) I and II: promotes ribosomal RNA (rRNA) processing and transcription from polymerase II (Pol II) (PubMed:25470060). Binds various RNAs, such as rRNAs, snoRNAs, 7SK and, at lower extent, mRNAs (PubMed:25470060). In the nucleolus, localizes to rDNA locus, where it directly binds rRNAs and snoRNAs, and prom…	DDX21
617	R031749c1g1_i01	5	g4271	TNF receptor-associated factor 3	NA	NA	TNF receptor-associated factor 3 (EC 2.3.2.27) (CD40 receptor-associated factor 1) (CRAF1) (RING-type E3 ubiquitin transferase TRAF3) (TRAFAMN)	Traf3 Craf1 Trafamn	Toll signaling pathway [GO:0008063]; apoptotic process [GO:0006915]; innate immune response [GO:0045087]; negative regulation of NF-kappaB transcription factor activity [GO:0032088]; regulation of apoptotic process [GO:0042981]; regulation of cytokine production [GO:0001817]; regulation of defense response to virus [GO:0050688]; regulation of interferon-beta production [GO:0032648]; regulation of…	Regulates pathways leading to the activation of NF-kappa-B and MAP kinases, and plays a central role in the regulation of B-cell survival. Part of signaling pathways leading to the production of cytokines and interferon. Required for normal antibody isotype switching from IgM to IgG. Plays a role T-cell dependent immune responses. Plays a role in the regulation of antiviral responses. Is an essen…	Traf3
618	R031760c0g1_i01	5	g30584	Kinase suppressor of Ras 2	NA	NA	Kinase suppressor of Ras 2 (EC 2.7.11.1)	Ksr2	Ras protein signal transduction [GO:0007265]; calcium-mediated signaling [GO:0019722]; positive regulation of MAPK cascade [GO:0043410]; positive regulation of cold-induced thermogenesis [GO:0120162]	Location-regulated scaffold connecting MEK to RAF. Has very low protein kinase activity and can phosphorylate MAP2K1 at several Ser and Thr residues with very low efficiency (in vitro). Interaction with BRAF enhances KSR2-mediated phosphorylation of MAP2K1 (in vitro). Blocks MAP3K8 kinase activity and MAP3K8-mediated signaling. Acts as a negative regulator of MAP3K3-mediated activation of ERK, JN…	Ksr2
619	R031793c0g1_i01	5	g15972	H(+)/Cl(-) exchange transporter 5	NA	CLCN4	H(+)/Cl(-) exchange transporter 5 (Chloride channel protein 5) (ClC-5) (Chloride transporter ClC-5)	CLCN5	NA	Proton-coupled chloride transporter. Functions as antiport system and exchanges chloride ions against protons. Important for normal acidification of the endosome lumen. May play an important role in renal tubular function (By similarity).	CLCN5
625	R031855c0g3_i01	5	g30762	Nucleolysin TIAR	NA	TIAL1	Nucleolysin TIAR (TIA-1-related protein)	TIAL1	apoptotic process [GO:0006915]; defense response [GO:0006952]; fibroblast growth factor receptor signaling pathway [GO:0008543]; germ cell development [GO:0007281]; positive regulation of cell population proliferation [GO:0008284]; regulation of transcription by RNA polymerase II [GO:0006357]; stem cell division [GO:0017145]	RNA-binding protein. Possesses nucleolytic activity against cytotoxic lymphocyte target cells. May be involved in apoptosis.	TIAL1
628	R031921c0g2_i01	5	g26389	Sphingolipid delta(4)-desaturase DES1	NA	DEGS1	Sphingolipid delta(4)-desaturase DES1 (EC 1.14.19.17) (Degenerative spermatocyte homolog 1)	degs1 des1 TGas057c03.1	ceramide biosynthetic process [GO:0046513]; fatty acid biosynthetic process [GO:0006633]	Has sphingolipid-delta-4-desaturase activity. Converts D-erythro-sphinganine to D-erythro-sphingosine (E-sphing-4-enine) (By similarity).	degs1
629	R031954c1g1_i01	5	g22846	Protein ABHD13	NA	ABHD13	Protein ABHD13 (EC 3.-.-.-) (Alpha/beta hydrolase domain-containing protein 13) (Abhydrolase domain-containing protein 13)	abhd13 zgc:123286	NA	NA	abhd13
630	R031973c0g2_i02	5	NA	60S ribosomal protein L4-1	L1	RPL4	NA	RPL4	NA	NA	RPL4
632	R031983c0g1_i01	5	g9527	Plastin-1	NA	PLS1	Plastin-1	PLS1	actin filament bundle assembly [GO:0051017]; actin filament network formation [GO:0051639]; intestinal D-glucose absorption [GO:0001951]; positive regulation of multicellular organism growth [GO:0040018]; positive regulation of protein localization to plasma membrane [GO:1903078]; regulation of microvillus length [GO:0032532]; terminal web assembly [GO:1902896]	Actin-bundling protein in the absence of calcium.	PLS1
636	R032075c0g1_i01	5	g22260	Histidine--tRNA ligase	NA	HARS1	Histidine--tRNA ligase, cytoplasmic (EC 6.1.1.21) (Histidyl-tRNA synthetase) (HisRS)	Hars	histidyl-tRNA aminoacylation [GO:0006427]; mitochondrial translation [GO:0032543]	Cytoplasmic histidine--tRNA ligase. Plays a role in axon guidance.	Hars
644	R032240c0g3_i02	5	g28066	WD repeat-containing protein 43	NA	WDR43	WD repeat-containing protein 43 (U3 small nucleolar RNA-associated protein 5 homolog)	WDR43 KIAA0007 UTP5	positive regulation of rRNA processing [GO:2000234]; positive regulation of transcription by RNA polymerase I [GO:0045943]; rRNA processing [GO:0006364]	Ribosome biogenesis factor. Involved in nucleolar processing of pre-18S ribosomal RNA. Required for optimal pre-ribosomal RNA transcription by RNA polymerase I.	WDR43
647	R032280c0g1_i01	5	g2851	Syntaxin-5	NA	STX5	Syntaxin-5 (Sed5 protein) (dSed5)	Syx5 Sed5 CG4214	Golgi organization [GO:0007030]; cell morphogenesis [GO:0000902]; cell population proliferation [GO:0008283]; cellular copper ion homeostasis [GO:0006878]; copper ion homeostasis [GO:0055070]; endoplasmic reticulum to Golgi vesicle-mediated transport [GO:0006888]; exocytosis [GO:0006887]; intracellular protein transport [GO:0006886]; larval lymph gland hemopoiesis [GO:0035167]; male meiosis cytok…	Mediates endoplasmic reticulum to Golgi transport.	Syx5
648	R032285c0g1_i01	5	g20504	E3 ubiquitin-protein ligase TRIM71	NA	TRIM71	E3 ubiquitin-protein ligase TRIM71 (EC 2.3.2.27) (Protein lin-41 homolog) (RING-type E3 ubiquitin transferase TRIM71) (Tripartite motif-containing protein 71)	TRIM71 LIN41	G1/S transition of mitotic cell cycle [GO:0000082]; fibroblast growth factor receptor signaling pathway [GO:0008543]; miRNA mediated inhibition of translation [GO:0035278]; miRNA metabolic process [GO:0010586]; neural tube development [GO:0021915]; proteasome-mediated ubiquitin-dependent protein catabolic process [GO:0043161]; protein autoubiquitination [GO:0051865]; protein polyubiquitination [G…	E3 ubiquitin-protein ligase that cooperates with the microRNAs (miRNAs) machinery and promotes embryonic stem cells proliferation and mainteNAce. Binds to miRNAs and participates in post-transcriptional repression of transcripts. Required to maintain proliferation and prevent premature differentiation of neural progenitor cells during early neural development.	TRIM71
649	R032299c0g1_i01	5	g8431	PRELI domain containing protein 3B	NA	PRELID3B	NA	PRELID3B	NA	NA	PRELID3B
654	R032369c0g1_i01	5	g10724	NA	NA	NA	NA	NA	NA	NA	NA
655	R032376c0g1_i01	5	g6068	Dihydrolipoyl dehydrogenase, mitochondrial	NA	DLD	Dihydrolipoyl dehydrogenase, mitochondrial (EC 1.8.1.4) (Dihydrolipoamide dehydrogenase)	DLD LAD	cell redox homeostasis [GO:0045454]; histone succinylation [GO:0106077]	Lipoamide dehydrogenase is a component of the glycine cleavage system as well as an E3 component of three alpha-ketoacid dehydrogenase complexes (pyruvate-, alpha-ketoglutarate-, and branched-chain amino acid-dehydrogenase complex) (By similarity). The 2-oxoglutarate dehydrogenase complex is mainly active in the mitochondrion (By similarity). A fraction of the 2-oxoglutarate dehydrogenase complex…	DLD
660	R032427c1g1_i02	5	g31358	Large neutral amino acids transporter small subunit	NA	SLC43A3	Solute carrier family 43 member 3 (Protein FOAP-13)	SLC43A3 PSEC0252	transmembrane transport [GO:0055085]	Putative transporter.	SLC43A3
663	R032442c0g2_i01	5	g8990	Ceramide synthase 1	CerS1	CERS1	Ceramide synthase 1 (CerS1) (EC 2.3.1.-) (Longevity assurance gene 1 protein homolog 1) (Protein UOG-1)	Cers1 Lass1 Uog-1 Uog1	brain development [GO:0007420]; cellular response to UV-A [GO:0071492]; cellular response to dithiothreitol [GO:0072721]; cellular response to drug [GO:0035690]; cellular response to mycotoxin [GO:0036146]; ceramide biosynthetic process [GO:0046513]; negative regulation of telomerase activity [GO:0051974]; sphingolipid biosynthetic process [GO:0030148]	Ceramide synthase that catalyzes formation of ceramide from sphinganine and acyl-CoA substrates, with high selectivity toward stearoyl-CoA (octadecanoyl-CoA; C18:0-CoA).	Cers1
665	R032446c0g1_i01	5	g2171	NA	NA	NA	NA	NA	NA	NA	NA
667	R032458c0g1_i02	5	g30608	Rho GTPase-activating protein 24	NA	SKAP1	NA	SKAP1	NA	NA	SKAP1
676	R032529c1g1_i01	5	NA	Stomatin-2	NA	NA	NA	NA	NA	NA	NA
693	R032698c0g1_i01	5	g7065	C-myc promoter-binding protein	NA	DENND4B	C-myc promoter-binding protein (DENN domain-containing protein 4A)	DENND4A IRLB MYCPBP	regulation of transcription, DNA-templated [GO:0006355]	Probable guanine nucleotide exchange factor (GEF) which may activate RAB10. Promotes the exchange of GDP to GTP, converting inactive GDP-bound Rab proteins into their active GTP-bound form. According to PubMed:8056341, it may bind to ISRE-like element (interferon-stimulated response element) of MYC P2 promoter.	DENND4A
694	R032736c0g1_i01	5	g5984	NA	NA	SQSTM1	NA	SQSTM1	NA	NA	SQSTM1
706	R032892c0g1_i04	5	g14667	ATP-dependent zinc metalloprotease YME1L1	NA	YME1L1	ATP-dependent zinc metalloprotease YME1L1 (EC 3.4.24.-) (ATP-dependent metalloprotease FtsH1) (Meg-4) (Presenilin-associated metalloprotease) (PAMP) (YME1-like protein 1)	YME1L1 FTSH1 YME1L UNQ1868/PRO4304	cell population proliferation [GO:0008283]; mitochondrial calcium ion transmembrane transport [GO:0006851]; mitochondrial protein catabolic process [GO:0035694]; mitochondrial protein processing [GO:0034982]; mitochondrion organization [GO:0007005]; negative regulation of apoptotic process [GO:0043066]; protein hexamerization [GO:0034214]; protein quality control for misfolded or incompletely syn…	ATP-dependent metalloprotease that catalyzes the degradation of folded and unfolded proteins with a suitable degron sequence in the mitochondrial intermembrane region (PubMed:26923599, PubMed:27786171). Plays an important role in regulating mitochondrial morphology and function by cleaving OPA1 at position S2, giving rise to a form of OPA1 that promotes mainteNAce of normal mitochondrial structur…	YME1L1
715	R033022c0g1_i07	5	g8672	Serine/threonine-protein phosphatase 6 regulatory	NA	ANKRD44	Serine/threonine-protein phosphatase 6 regulatory ankyrin repeat subunit A (PP6-ARS-A) (Serine/threonine-protein phosphatase 6 regulatory subunit ARS-A) (Ankyrin repeat domain-containing protein 28) (Phosphatase interactor targeting protein hnRNP K) (PITK)	Ankrd28	NA	Putative regulatory subunit of protein phosphatase 6 (PP6) that may be involved in the recognition of phosphoprotein substrates. Involved in the PP6-mediated dephosphorylation of NFKBIE opposing its degradation in response to TNF-alpha. Selectively inhibits the phosphatase activity of PPP1C. Targets PPP1C to modulate HNRPK phosphorylation (By similarity).	Ankrd28
723	R033104c1g2_i01	5	g6802	Tyrosine--tRNA ligase, cytoplasmic	NA	YARS1	Tyrosine--tRNA ligase, cytoplasmic (EC 6.1.1.1) (Tyrosyl-tRNA synthetase) (TyrRS)	yars	cellular response to DNA damage stimulus [GO:0006974]; tRNA aminoacylation for protein translation [GO:0006418]; tyrosyl-tRNA aminoacylation [GO:0006437]	Catalyzes the attachment of tyrosine to tRNA(Tyr) in a two-step reaction: tyrosine is first activated by ATP to form Tyr-AMP and then transferred to the acceptor end of tRNA(Tyr).	yars
726	R033120c0g1_i02	5	g32689	NA	NA	NA	NA	NA	NA	NA	NA
727	R033125c0g1_i01	5	g16615	Probable ATP-dependent RNA helicase DDX27	NA	DDX27	Probable ATP-dependent RNA helicase DDX27 (EC 3.6.4.13) (DEAD box protein 27)	Ddx27	rRNA processing [GO:0006364]	Probable ATP-dependent RNA helicase. Component of the nucleolar ribosomal RNA (rRNA) processing machinery that regulates 3' end formation of ribosomal 47S rRNA.	Ddx27
728	R033127c0g2_i03	5	g24213	NA	NA	NA	NA	NA	NA	NA	NA
730	R033159c0g3_i03	5	g11212	Protein GPR107	NA	GPR107	Protein GPR107	Gpr107 Kiaa1624	clathrin-dependent endocytosis [GO:0072583]	Has been proposed to act as a receptor for neuronostatin, a peptide derived from the somatostatin/SST precursor (By similarity). Involved in blood sugar regulation through the induction of glucagon in response to low glucose (By similarity).	Gpr107
735	R033190c1g1_i01	5	g29157	PR domain zinc finger protein 5	NA	NA	PR domain zinc finger protein 5 (EC 2.1.1.-) (PR domain-containing protein 5)	PRDM5 PFM2	cellular response to leukemia inhibitory factor [GO:1990830]; histone H3-K9 methylation [GO:0051567]; histone deacetylation [GO:0016575]; mitotic cell cycle [GO:0000278]; negative regulation of transcription by RNA polymerase II [GO:0000122]; negative regulation of transcription, DNA-templated [GO:0045892]	Sequence-specific DNA-binding transcription factor. Represses transcription at least in part by recruitment of the histone methyltransferase EHMT2/G9A and histone deacetylases such as HDAC1. Regulates hematopoiesis-associated protein-coding and microRNA (miRNA) genes. May regulate the expression of proteins involved in extracellular matrix development and mainteNAce, including fibrillar collagens…	PRDM5
749	R033274c1g2_i01	5	g24583	Ectonucleotide pyrophosphatase/phosphodiesterase	NA	ENPP2	Ectonucleotide pyrophosphatase/phosphodiesterase family member 1 (E-NPP 1) (Membrane component chromosome 6 surface marker 1) (Phosphodiesterase I/nucleotide pyrophosphatase 1) (Plasma-cell membrane glycoprotein PC-1) [Cleaved into: Ectonucleotide pyrophosphatase/phosphodiesterase family member 1, secreted form] [Includes: Alkaline phosphodiesterase I (EC 3.1.4.1); Nucleotide pyrophosphatase (NPP…	ENPP1 M6S1 NPPS PC1 PDNP1	3'-phosphoadenosine 5'-phosphosulfate metabolic process [GO:0050427]; ATP metabolic process [GO:0046034]; biomineral tissue development [GO:0031214]; cellular phosphate ion homeostasis [GO:0030643]; cellular response to insulin stimulus [GO:0032869]; generation of precursor metabolites and energy [GO:0006091]; immune response [GO:0006955]; inorganic diphosphate transport [GO:0030505]; melanocyte …	Nucleotide pyrophosphatase that generates diphosphate (PPi) and functions in bone mineralization and soft tissue calcification by regulating pyrophosphate levels (By similarity). PPi inhibits bone mineralization and soft tissue calcification by binding to nascent hydroxyapatite crystals, thereby preventing further growth of these crystals (PubMed:11004006). Preferentially hydrolyzes ATP, but can …	ENPP1
760	R033397c0g1_i01	5	g31441	E3 ubiquitin-protein ligase ZNF598	NA	ZNF598	E3 ubiquitin-protein ligase ZNF598 (EC 2.3.2.27) (Zinc finger protein 598)	znf598 zfp598	protein monoubiquitination [GO:0006513]; protein ubiquitination [GO:0016567]; rescue of stalled ribosome [GO:0072344]	E3 ubiquitin-protein ligase that plays a key role in the ribosome quality control (RQC), a pathway that takes place when a ribosome has stalled during translation. Required for ribosomes to terminally stall during translation of poly(A) sequences by mediating monoubiquitination of a subset of 40S ribosomal subunits. Stalling precludes synthesis of a long poly-lysine tail and initiates the RQC pat…	znf598
775	R033478c0g1_i02	5	g25120	Krueppel-like factor 5	NA	KLF12	Krueppel-like factor 5 (Basic transcription element-binding protein 2) (BTE-binding protein 2) (Intestinal-enriched krueppel-like factor) (Transcription factor BTEB2)	Klf5 Bteb2 Iklf	angiogenesis [GO:0001525]; cell-cell signaling via exosome [GO:0099156]; cellular response to leukemia inhibitory factor [GO:1990830]; cellular response to organic cyclic compound [GO:0071407]; cellular response to peptide [GO:1901653]; intestinal epithelial cell development [GO:0060576]; microvillus assembly [GO:0030033]; myotube differentiation involved in skeletal muscle regeneration [GO:00149…	Transcription factor that binds to GC box promoter elements. Activates the transcription of these genes.	Klf5
776	R033484c0g1_i01	5	g26036	Transmembrane protein 120B	NA	TMEM120A	Transmembrane protein 120B	Tmem120b	fat cell differentiation [GO:0045444]; protein heterooligomerization [GO:0051291]	Necessary for efficient adipogenesis (PubMed:26024229).	Tmem120b
788	R033554c1g1_i01	5	g14435	Alpha-1A adrenergic receptor	NA	NA	Alpha-1A adrenergic receptor (Alpha-1A adrenoreceptor) (Alpha-1A adrenoceptor) (MAR1)	adra1a	adenylate cyclase-activating adrenergic receptor signaling pathway [GO:0071880]; adenylate cyclase-modulating G protein-coupled receptor signaling pathway [GO:0007188]; norepinephrine-epinephrine vasoconstriction involved in regulation of systemic arterial blood pressure [GO:0001994]; phospholipase C-activating G protein-coupled receptor signaling pathway [GO:0007200]; positive regulation of cyto…	This alpha-adrenergic receptor mediates its action by association with G proteins that activate a phosphatidylinositol-calcium second messenger system.	adra1a
792	R033576c0g1_i01	5	g8439	Terminal nucleotidyltransferase 4A	NA	TENT4B	Terminal nucleotidyltransferase 4A (DNA polymerase sigma) (LAK-1) (Non-canonical poly(A) RNA polymerase PAPD7) (EC 2.7.7.19) (PAP-associated domain-containing protein 7) (TRAMP-like complex polyadenylate polymerase) (Terminal guanylyltransferase) (EC 2.7.7.-) (Terminal uridylyltransferase 5) (TUTase 5) (Topoisomerase-related function protein 4-1) (TRF4-1)	TENT4A PAPD7 POLS TRF4	RNA 3' uridylation [GO:0071076]; double-strand break repair [GO:0006302]; histone mRNA catabolic process [GO:0071044]; mRNA processing [GO:0006397]; mitotic chromosome condensation [GO:0007076]; negative regulation of nuclear-transcribed mRNA poly(A) tail shortening [GO:0060212]; positive regulation of 3'-UTR-mediated mRNA stabilization [GO:1905870]; response to drug [GO:0042493]; sister chromati…	Terminal nucleotidyltransferase that catalyzes preferentially the transfert of ATP and GTP on RNA 3' poly(A) tail creating a heterogeneous 3' poly(A) tail leading to mRNAs stabilization by protecting mRNAs from active deadenylation (PubMed:23376078, PubMed:30026317). Also functions as a catalytic subunit of a TRAMP-like complex which has a poly(A) RNA polymerase activity and is involved in a post…	TENT4A
793	R033582c0g2_i04	5	g30425	Hypoxia-inducible factor 1-alpha	HIF-1-alpha	HIF3A	Hypoxia-inducible factor 1-alpha (HIF-1-alpha) (HIF1-alpha)	HIF1A	positive regulation of transcription by RNA polymerase II [GO:0045944]; positive regulation of transcription, DNA-templated [GO:0045893]; regulation of transcription by RNA polymerase II [GO:0006357]; response to hypoxia [GO:0001666]	Functions as a master transcriptional regulator of the adaptive response to hypoxia. Binds to core DNA sequence 5'-[AG]CGTG-3' within the hypoxia response element (HRE) of target gene promoters. Activation requires recruitment of transcriptional coactivators (By similarity).	HIF1A
803	R033685c0g1_i01	5	g30862	G protein-coupled receptor kinase 5	NA	GRK1	G protein-coupled receptor kinase 5 (EC 2.7.11.16) (G protein-coupled receptor kinase GRK5)	GRK5 GPRK5	Wnt signaling pathway [GO:0016055]; apoptotic process [GO:0006915]; negative regulation of apoptotic process [GO:0043066]; protein autophosphorylation [GO:0046777]	Serine/threonine kinase that phosphorylates preferentially the activated forms of a variety of G-protein-coupled receptors (GPCRs). Such receptor phosphorylation initiates beta-arrestin-mediated receptor desensitization, internalization, and signaling events leading to their down-regulation. Phosphorylates a variety of GPCRs, including adrenergic receptors (Beta-2 adrenergic receptor), muscarinic…	GRK5
805	R033740c0g2_i02	5	g25055	Protein virilizer homolog	NA	VIRMA	Protein virilizer homolog	Virma Kiaa1429	RNA splicing [GO:0008380]; mRNA alternative polyadenylation [GO:0110104]; mRNA methylation [GO:0080009]; mRNA processing [GO:0006397]; multicellular organism development [GO:0007275]	Associated component of the WMM complex, a complex that mediates N6-methyladenosine (m6A) methylation of RNAs, a modification that plays a role in the efficiency of mRNA splicing and RNA processing. Acts as a key regulator of m6A methylation by promoting m6A methylation of mRNAs in the 3'-UTR near the stop codon: recruits the catalytic core components METTL3 and METTL14, thereby guiding m6A methy…	Virma
807	R033743c0g1_i02	5	g11745	Protein phosphatase 1 regulatory subunit 12A	NA	NA	Protein phosphatase 1 regulatory subunit 12A (130 kDa myosin-binding subunit of smooth muscle myosin phosphatase) (Myosin phosphatase-targeting subunit 1) (Myosin phosphatase target subunit 1) (PP1M subunit M110) (Protein phosphatase myosin-binding subunit)	PPP1R12A MBS MYPT1	positive regulation of myosin-light-chain-phosphatase activity [GO:0035508]; regulation of cell adhesion [GO:0030155]; regulation of myosin-light-chain-phosphatase activity [GO:0035507]; signal transduction [GO:0007165]	Regulates myosin phosphatase activity.	PPP1R12A
811	R033798c3g2_i04	5	g15959	AN1-type zinc finger protein 4	NA	ZFAND4	AN1-type zinc finger protein 4 (AN1-type zinc finger and ubiquitin domain-containing protein-like 1)	Zfand4 Anubl1	NA	NA	Zfand4
834	R034034c0g2_i01	5	g19935	Eukaryotic translation initiation factor 3 subunit	NA	EIF3B	Eukaryotic translation initiation factor 3 subunit B (eIF3b) (Eukaryotic translation initiation factor 3 subunit 9) (eIF-3-eta)	Eif3b Eif3s9	IRES-dependent viral translational initiation [GO:0075522]; formation of cytoplasmic translation initiation complex [GO:0001732]; regulation of translational initiation [GO:0006446]; translational initiation [GO:0006413]; viral translational termination-reinitiation [GO:0075525]	RNA-binding component of the eukaryotic translation initiation factor 3 (eIF-3) complex, which is required for several steps in the initiation of protein synthesis. The eIF-3 complex associates with the 40S ribosome and facilitates the recruitment of eIF-1, eIF-1A, eIF-2:GTP:methionyl-tRNAi and eIF-5 to form the 43S pre-initiation complex (43S PIC). The eIF-3 complex stimulates mRNA recruitment t…	Eif3b
838	R034066c0g1_i01	5	g29448	Myophilin	NA	NA	Myophilin	NA	NA	NA	NA
839	R034072c0g1_i01	5	g8436	39S ribosomal protein L38, mitochondrial	L38mt	MRPL38	39S ribosomal protein L38, mitochondrial (L38mt) (MRP-L38)	Mrpl38	NA	NA	Mrpl38
841	R034103c0g1_i01	5	g18912	Ankyrin repeat domain-containing protein 17	NA	ANKRD17	Ankyrin repeat domain-containing protein 17 (Gene trap ankyrin repeat protein) (Serologically defined breast cancer antigen NY-BR-16)	ANKRD17 GTAR KIAA0697	blood vessel maturation [GO:0001955]; defense response to bacterium [GO:0042742]; innate immune response [GO:0045087]; negative regulation of smooth muscle cell differentiation [GO:0051151]; positive regulation of G1/S transition of mitotic cell cycle [GO:1900087]; positive regulation of I-kappaB kinase/NF-kappaB signaling [GO:0043123]; positive regulation of MDA-5 signaling pathway [GO:1900245];…	Could play pivotal roles in cell cycle and DNA regulation (PubMed:19150984). Involved in innate immune defense against viruse by positively regulating the viral dsRNA receptors DDX58 and IFIH1 signaling pathways (PubMed:22328336). Involves in NOD2- and NOD1-mediated responses to bacteria suggesting a role in innate antibacterial immune pathways too (PubMed:23711367). Target of enterovirus 71 whic…	ANKRD17
844	R034118c0g1_i02	5	g3937	TBC1 domain family member 22B	NA	TBC1D22A	NA	TBC1D22A	NA	NA	TBC1D22A
846	R034147c0g1_i03	5	g4023	WD repeat-containing protein 75	NA	WDR75	WD repeat-containing protein 75	wdr75 si:dz46i22.2 si:xx-113d7.2	rRNA processing [GO:0006364]	Ribosome biogenesis factor. Involved in nucleolar processing of pre-18S ribosomal RNA. Required for optimal pre-ribosomal RNA transcription by RNA polymerase I.	wdr75
852	R034213c0g1_i05	5	g32808	Beta-lactamase-like protein 3	NA	LACTBL1	NA	LACTBL1	NA	NA	LACTBL1
859	R034289c0g1_i01	5	g9129	Calcium homeostasis endoplasmic reticulum protein	NA	CHERP	Calcium homeostasis endoplasmic reticulum protein (SR-related CTD-associated factor 6)	Cherp Scaf6	RNA processing [GO:0006396]; cellular calcium ion homeostasis [GO:0006874]; negative regulation of cell population proliferation [GO:0008285]; positive regulation of calcineurin-NFAT signaling cascade [GO:0070886]; release of sequestered calcium ion into cytosol [GO:0051209]	Involved in calcium homeostasis, growth and proliferation.	Cherp
862	R034311c0g2_i01	5	g9871	Serine/threonine-protein phosphatase 4 regulatory	NA	PPP4R3A	Serine/threonine-protein phosphatase 4 regulatory subunit 3A (SMEK homolog 1)	Ppp4r3a Kiaa2010 Pp4r3a Smek1	positive regulation of gluconeogenesis [GO:0045722]; protein dephosphorylation [GO:0006470]	Regulatory subunit of serine/threonine-protein phosphatase 4. May regulate the activity of PPP4C at centrosomal microtubule organizing centers. The PPP4C-PPP4R2-PPP4R3A PP4 complex specifically dephosphorylates H2AFX phosphorylated on 'Ser-140' (gamma-H2AFX) generated during DNA replication and required for DNA DSB repair (By similarity).	Ppp4r3a
864	R034334c0g1_i01	5	g6372	CCR4-NOT transcription complex subunit 4	NA	CNOT4	CCR4-NOT transcription complex subunit 4 (EC 2.3.2.27) (CCR4-associated factor 4) (E3 ubiquitin-protein ligase CNOT4) (Potential transcriptional repressor NOT4Hp) (RING-type E3 ubiquitin transferase CNOT4)	Cnot4 Not4	protein autoubiquitination [GO:0051865]; protein ubiquitination [GO:0016567]; regulation of megakaryocyte differentiation [GO:0045652]; ubiquitin-dependent protein catabolic process [GO:0006511]	Has E3 ubiquitin ligase activity, promoting ubiquitination and degradation of target proteins. Involved in activation of the JAK/STAT pathway. Catalyzes ubiquitination of methylated RBM15.	Cnot4
870	R034365c0g1_i03	5	g19235	Nucleolar protein 4-like	NA	NOL4	Nucleolar protein 4 (Nucleolar-localized protein)	NOL4 NOLP HRIHFB2255	NA	NA	NOL4
881	R034460c0g1_i03	5	g31982	Large proline-rich protein BAG6	NA	BAG6	Large proline-rich protein bag6-A (BCL2-associated athanogene 6) (HLA-B-associated transcript 3-A) (Protein Scythe)	Bag6-a bat3-a	ER-associated misfolded protein catabolic process [GO:0071712]; brain development [GO:0007420]; chromatin organization [GO:0006325]; endoplasmic reticulum stress-induced pre-emptive quality control [GO:0061857]; internal peptidyl-lysine acetylation [GO:0018393]; intrinsic apoptotic signaling pathway in response to DNA damage by p53 class mediator [GO:0042771]; intrinsic apoptotic signaling pathwa…	ATP-independent molecular chaperone preventing the aggregation of misfolded and hydrophobic patches-containing proteins. Functions as part of a cytosolic protein quality control complex, the bag6/bat3 complex, which maintains these client proteins in a soluble state and participates to their proper delivery to the endoplasmic reticulum or alternatively can promote their sorting to the proteasome …	Bag6-a
886	R034515c0g1_i02	5	g30963	AT-rich interactive domain-containing protein 3A	NA	ARID3C	AT-rich interactive domain-containing protein 3C (ARID domain-containing protein 3C)	Arid3c	positive regulation of transcription by RNA polymerase II [GO:0045944]	NA	Arid3c
888	R034531c0g5_i01	5	g8978	NA	NA	NA	NA	NA	NA	NA	NA
895	R034598c0g1_i01	5	g17895	Nitric oxide-associated protein 1	NA	NOA1	Nitric oxide-associated protein 1	NOA1	apoptotic process [GO:0006915]; mitochondrial translation [GO:0032543]; regulation of cell death [GO:0010941]; regulation of cellular respiration [GO:0043457]	Involved in regulation of mitochondrial protein translation and respiration. Plays a role in mitochondria-mediated cell death. May act as a scaffolding protein or stabilizer of respiratory chain supercomplexes. Binds GTP (By similarity).	NOA1
897	R034624c0g3_i01	5	NA	NA	NA	NA	NA	NA	NA	NA	NA
[truncated: 827 more rows]
