# Supplementary material for: Wnt signaling restores evolutionary loss of robust foot regeneration rates in Hydra
Source: Nat Commun. 2025 Dec 10;16:11447. doi: 10.1038/s41467-025-66299-2 (PMC12748876; doi:10.1038/s41467-025-66299-2)
Supplement: Supplementary file 4 — Supplementary Data 1-8 [file 41467_2025_66299_MOESM4_ESM.zip › Supplementary_Data_Files/Supplementary_data_5.xlsx]

## Sheet: orthoclust_1
ID	FR_0H_1	FR_0H_2	FR_0H_3	FR_0H_4	FR_0H_5	FR_0H_6	FR_0H_7	HR_0H_1	HR_0H_2	HR_0H_3	HR_0H_4	HR_0H_5	HR_0H_6	HR_0H_7	FR_3H_1	FR_3H_3	FR_3H_4	HR_3H_1	HR_3H_2	HR_3H_4	AL_3H_1	AL_3H_3	AL_3H_4	FR_12H_1	FR_12H_2	FR_12H_4	HR_12H_1	HR_12H_2	HR_12H_4	AL_12H_1	AL_12H_2	AL_12H_3	FR_24H_1	FR_24H_2	FR_24H_3	HR_24H_1	HR_24H_2	HR_24H_3	AL_24H_1	AL_24H_2	AL_24H_3	FR_48H_1	FR_48H_2	FR_48H_4	HR_48H_1	HR_48H_3	HR_48H_4	AL_48H_1	AL_48H_2
R001755c0g1_i01	4.90807	4.86384	4.97413	5.06243	5.03894	4.90475	4.9008	4.80135	4.83894	4.81319	4.74837	4.90703	4.80124	4.84032	4.87309	5.03165	4.70746	4.87322	5.08764	4.93994	4.91741	5.03185	4.83328	4.90969	5.02212	4.87966	4.89069	4.79522	4.92577	4.93657	5.19042	4.97653	4.88855	4.86091	4.97343	5.07491	4.86189	5.02213	5.15467	5.02265	5.03588	4.84978	4.60587	4.74557	5.32581	5.22588	5.32508	5.35942	5.31799
R004319c0g1_i01	6.32658	6.29152	6.30898	6.13268	6.33194	6.27578	6.32619	6.36388	6.31908	6.26638	6.16788	6.29012	6.28666	6.30631	6.0622	5.96867	6.17105	6.18814	6.13704	6.18352	6.24352	6.12051	6.20519	6.12217	5.82382	6.0422	6.21054	6.12496	6.15794	6.09207	6.04953	6.08007	5.99693	5.92163	5.9321	5.88243	6.00088	6.00985	6.21213	6.19805	6.14902	6.03254	5.78935	5.92926	5.91778	5.94618	5.94629	6.3936	6.19801
R004756c0g1_i01	3.31762	3.24974	2.92544	3.17019	3.45769	3.24395	3.3679	3.28481	3.30908	3.17448	3.84123	3.25643	3.45697	3.61793	3.48731	3.65257	3.85279	3.51367	3.51846	3.6634	3.22329	3.0506	3.2731	3.1335	3.02541	2.74107	3.26413	2.97373	2.75665	3.12204	2.81354	2.71076	3.2271	3.23789	3.38219	3.47139	3.35153	3.5203	2.97445	3.07852	3.07983	3.22481	3.40101	3.1923	3.22871	3.0017	2.95726	2.9476	3.25259
R006818c0g1_i01	4.11701	3.8427	4.08279	4.04732	4.08227	4.03623	3.95914	4.12789	4.03489	3.81258	3.69511	3.82756	3.89489	3.87993	3.64203	3.81382	3.82225	3.7927	3.53864	3.50401	3.35597	3.51705	3.51704	3.8361	4.07651	3.90481	3.56367	3.93048	3.89681	3.78837	4.11646	3.96958	3.72749	3.65349	3.77867	3.80339	3.75852	3.55189	4.42981	4.32766	4.15115	3.51943	3.3356	3.67911	3.46972	3.6084	3.72661	4.20261	4.12159
R007921c0g1_i01	4.02738	4.23151	4.41132	4.40656	4.16696	4.41473	4.13128	4.1068	4.22077	4.54396	4.25359	4.18014	4.34955	4.42796	4.34733	4.28939	4.49935	4.1518	4.16752	4.51071	4.74472	4.67644	4.55128	4.34031	4.49972	4.36924	4.21981	4.31447	3.87157	4.11321	4.28627	4.1687	4.69975	4.43758	4.67568	4.61188	4.39051	4.64024	4.21832	4.11737	4.0382	4.81665	4.66031	4.56045	4.52752	4.39876	4.09323	4.24533	4.25981
R008591c0g1_i01	2.28538	2.02875	2.04624	2.15594	2.48814	2.268	2.20528	2.64569	1.84802	2.40762	1.69051	1.93649	2.09015	2.22562	1.847	1.77563	2.17753	1.84314	2.55178	1.85008	1.75417	1.80202	1.34676	2.21295	2.03698	1.6424	2.5113	2.03569	1.89643	1.78575	2.46542	2.11476	2.03142	1.80663	2.02279	1.62073	1.70112	1.89771	1.82589	2.2159	2.15098	2.21743	1.49142	1.47988	1.22862	1.41733	1.22282	2.35965	1.95461
R009175c0g1_i01	1.80865	2.30498	2.52101	2.42374	1.85856	2.51507	2.39377	2.10164	2.11524	2.2191	2.78436	2.38061	2.27672	2.25804	2.39174	2.20947	2.07766	2.09903	2.15854	1.93254	2.18809	2.24526	2.17371	2.4166	2.35716	2.00461	2.07841	1.38402	2.34458	1.99586	2.10375	1.97049	1.86398	2.35998	2.25159	2.09184	2.15745	2.47713	2.4049	2.18022	1.88442	2.32113	1.92605	2.18313	2.21219	2.31435	2.12641	2.67298	2.42145
R009852c0g1_i01	3.85574	3.5563	3.71224	3.82741	4.07133	3.90986	3.78062	3.73308	3.59128	3.87782	3.88878	3.77565	3.76835	3.76054	3.64203	3.78418	3.67283	3.68455	3.50485	3.53733	3.15591	3.31055	3.469	3.90541	3.75772	3.70701	3.81158	3.94172	3.81972	3.85847	3.64856	3.68172	3.7329	3.77974	3.63738	4.07734	3.81541	3.80883	3.68501	3.72398	3.65261	3.78427	3.80706	3.69749	4.02668	3.83164	3.89146	3.81064	3.87252
R010086c0g1_i01	6.88602	6.91477	6.89593	6.32722	6.71257	6.66772	6.71668	6.60665	6.74682	6.77447	6.96118	6.65406	6.59647	6.69174	6.83588	6.50954	6.71557	6.69361	6.54378	6.75827	6.82299	6.6642	6.60797	6.67173	6.45827	6.66099	6.79926	6.79881	6.72556	6.68664	6.73416	6.68357	6.71117	6.67307	6.74609	6.44046	6.47507	6.43634	6.58716	6.70675	6.75273	6.75303	6.99807	6.48412	5.85012	6.25679	6.31186	6.44948	6.57532
R013156c0g1_i01	6.22819	6.19178	6.28513	6.16045	6.22244	6.20819	6.24282	6.11074	6.24062	6.23843	6.29905	6.14934	6.04878	6.17451	5.99917	6.14577	6.14415	5.92018	5.97987	6.11676	5.62215	5.82406	5.81266	6.37727	6.40857	6.33087	6.17198	6.12988	6.24159	6.13507	6.38163	6.43565	6.15844	6.23524	6.13448	5.95212	6.00224	6.02259	6.30519	6.30442	6.24274	6.14437	6.30526	6.27154	5.65653	5.81149	5.88177	6.1909	6.22682
R014791c0g3_i01	5.32026	5.30923	5.34318	5.46364	5.3212	5.50492	5.40408	5.13656	5.42401	5.30009	5.38629	5.3751	5.28319	5.24596	5.15338	5.24904	4.99438	5.0428	5.19113	5.0979	5.28812	5.37481	5.26643	5.20065	5.31603	4.99887	4.99943	5.06557	4.7255	5.02197	5.07017	5.06357	5.13731	5.15628	5.04977	4.9442	4.88274	4.9047	5.00258	4.8489	4.80404	5.30249	4.99521	5.44199	5.10022	5.08171	5.20946	5.50276	5.23533
R014801c0g1_i01	4.28595	4.40843	4.12435	3.95369	4.26146	4.30313	4.15428	4.22404	4.19437	3.91785	4.03329	4.15327	4.16686	4.32077	6.11733	5.55137	5.69445	5.80024	5.33654	5.20546	4.62802	4.8583	4.71212	5.19605	5.14862	5.24815	5.10277	4.91408	5.66867	4.93425	4.39685	4.27234	4.59372	4.3374	4.59923	5.23132	5.10693	5.07474	5.011	4.93438	5.1093	3.91893	3.83888	3.73357	4.74944	4.53202	4.53873	4.95852	4.83702
R015039c0g1_i01	3.44423	3.36552	3.24097	3.40053	3.33495	3.43256	3.29881	3.15729	3.24192	2.97209	3.37447	3.21155	3.07202	3.33604	3.14829	3.29722	3.15067	3.22897	3.22666	3.38459	2.8497	2.81382	3.01323	3.62857	3.6352	3.74438	3.20755	2.99546	3.47894	3.89706	3.36837	3.60438	3.46026	3.46852	3.44006	2.98635	3.18881	3.17963	3.63506	3.73631	3.84756	3.62678	3.37954	3.08468	3.7972	4.07059	3.86461	3.47598	3.93735
R015140c0g1_i01	5.2252	5.29956	5.20473	5.42055	5.18316	5.09771	5.15811	4.91489	5.10297	5.16881	5.07044	5.05409	5.13871	5.11712	5.18393	5.27911	5.31041	5.05796	4.84184	5.30167	5.35474	5.29491	5.30114	5.37233	5.55758	5.41965	5.13346	5.17912	5.12848	5.19452	5.32703	5.30079	5.15152	5.19018	5.06657	4.95114	5.05012	4.80662	5.18474	5.16862	5.03823	5.41094	5.43415	5.69776	4.70299	4.51561	4.99459	5.37553	5.51137
R015676c0g2_i01	11.8214	11.7947	11.772	11.7447	11.8282	11.8639	11.8003	11.7972	11.7465	11.7488	11.6957	11.766	11.8015	11.7363	11.7548	11.7781	11.783	11.8257	11.7283	11.8255	11.9748	11.8782	11.933	11.9877	11.9571	12.0348	11.9344	11.9549	11.9511	11.8919	11.9321	11.9596	11.9714	11.9557	11.9779	11.9777	11.999	11.9683	12.0141	11.9047	11.9041	11.9487	11.9233	11.9016	11.9246	11.8989	11.9814	11.8036	12.0069
R016606c0g1_i01	-0.669073	-0.260282	-0.591865	-0.834369	-0.551429	-0.151711	-0.415151	-0.704458	-0.704919	-0.403011	-1.80389	-0.717658	-1.19436	-0.326884	-2.0999	-3.23349	-0.916172	-3.23349	-3.23349	-3.23349	-2.00946	-3.23349	-2.70661	-0.0507434	-1.68837	-1.68072	-2.65195	-3.23349	-1.45542	-1.15099	-0.57448	0.118033	0.677596	0.39805	0.206472	-3.23349	-3.23349	-3.23349	0.567448	0.497126	0.819982	0.147455	0.946521	1.58893	-0.32417	0.0682084	1.24677	-0.600213	0.0686951
R017567c0g1_i01	4.00994	4.09838	4.00704	4.27727	3.87134	4.11325	4.12464	3.97918	4.02493	3.97318	4.20277	4.16341	3.998	4.02357	3.92729	4.26814	4.09681	4.04174	4.08759	3.9474	3.74535	3.90092	4.0037	4.19409	4.17428	4.04318	3.94612	3.96943	3.91545	4.07586	4.14746	4.22145	3.79112	3.79871	3.99069	4.11902	3.87014	3.84753	4.12834	4.20431	4.13806	3.81618	3.83363	3.95346	4.37292	4.29872	4.3853	4.40771	4.41355
R018468c0g1_i01	5.03422	4.4174	5.19257	3.65223	4.83083	3.89454	4.86341	5.39756	5.31795	4.7607	4.96625	4.99289	4.78017	4.85099	4.84469	4.302	4.83529	5.09884	4.80899	4.41357	4.48589	4.00748	3.74594	3.80822	4.04833	3.72955	5.28568	5.26213	5.3841	4.60486	5.47033	5.12237	4.70802	4.95124	4.89659	4.71877	4.74635	4.54926	3.77342	5.31152	4.80404	4.35877	4.8596	3.76296	3.28498	3.80488	4.64846	3.90691	3.68892
R020006c0g1_i01	0.203513	1.06586	0.927231	0.894851	0.658442	0.847909	0.673276	1.17796	0.799492	0.766951	0.68436	0.094955	0.874277	0.895483	1.00763	0.910346	1.37148	1.10551	1.59065	1.51754	0.610468	1.04918	1.39898	1.17256	0.763133	0.690715	0.966234	0.828149	0.887547	0.660459	0.958465	0.678506	1.58163	1.90324	1.30626	1.28216	1.82943	1.62814	1.87591	1.78832	2.23538	1.50621	1.35136	0.449596	1.97869	2.04837	2.01922	1.09438	1.37689
R020030c0g1_i01	4.27138	4.15312	4.12946	3.92315	4.2518	4.29148	4.11127	4.17929	4.09796	4.249	4.32446	4.27667	4.33387	4.14556	3.91521	3.81968	4.03956	3.86773	4.00297	4.03399	4.08827	4.01723	4.18563	4.05526	3.7836	4.09617	3.97061	3.81302	4.07322	3.75725	3.78791	4.06593	3.68904	3.39567	3.52031	3.71374	3.52832	3.41257	4.23279	4.03487	4.12926	3.80827	3.606	3.76296	3.80821	3.63902	3.43495	4.09772	3.88573
R020123c0g1_i01	5.08508	5.06278	5.06764	5.11473	4.90975	4.98891	5.01469	4.85608	5.04751	4.91842	4.99097	4.78762	4.77244	4.93611	4.89172	5.0266	5.02688	4.66626	4.76684	5.01518	4.11216	4.5309	4.45899	5.39794	5.30862	5.48292	5.13996	5.11107	4.88851	5.09016	5.48254	5.36171	5.03371	5.01749	5.01384	4.69966	4.80995	4.73961	5.13169	4.87981	4.99046	5.22736	5.3053	5.45465	4.62728	4.82358	4.99636	5.07362	5.04841
R020462c1g1_i05	3.0136	2.91166	2.97172	2.58854	2.53668	2.51507	2.7449	2.91195	3.14415	2.88245	2.77174	2.67318	2.5363	3.03297	2.96106	3.14695	3.09045	2.8216	2.89219	2.89184	2.57953	2.99248	2.96209	3.34232	3.14333	2.81318	3.0962	3.03796	3.02049	2.89307	3.04522	3.15651	2.70639	2.7718	2.7362	2.65345	2.7309	2.88939	2.87958	2.83641	3.09798	2.81524	3.11945	2.91702	2.24498	2.25231	2.47971	2.90383	2.60824
R020603c0g1_i01	4.09512	4.00624	4.03999	4.19271	3.95111	4.13514	4.22115	3.96167	3.92143	4.24001	3.92913	4.20325	4.05013	4.11491	3.95117	3.61938	3.63819	3.81071	4.11024	3.86056	3.44647	3.72767	3.61962	3.99647	3.91424	3.95029	3.89072	3.64446	3.95804	3.79349	3.80259	3.93112	3.92478	3.69457	3.75399	3.85364	3.75205	3.84753	4.16903	4.05471	3.92076	3.85125	3.57485	3.95855	3.93922	4.1746	4.10638	4.1771	4.12159
R021013c0g1_i01	4.05599	4.07589	4.01811	4.10289	4.05476	4.32615	4.20865	4.09078	4.37369	4.26239	4.48389	4.16004	4.30466	4.02357	4.30626	4.60298	4.21434	4.29301	4.21427	4.43848	4.18157	4.04609	4.02463	4.20634	4.39732	4.44382	4.16991	4.34441	4.00522	4.19677	4.21122	4.30279	4.24941	4.19199	4.31139	4.3949	4.56654	4.35699	4.4547	4.59146	4.61218	4.08854	4.06199	4.33243	4.43463	4.53853	4.388	4.33705	4.38594
R022333c0g1_i01	4.98448	5.31645	5.32769	5.56605	4.9551	5.43251	5.21391	4.73762	5.19684	4.99526	4.99097	4.99668	5.07881	5.10603	5.06313	5.14327	4.94422	4.68102	4.61989	4.79042	4.92417	4.87983	4.94506	5.04212	5.30416	5.32169	4.80066	4.74479	4.81759	4.90616	4.91214	4.9138	5.27349	5.10642	5.19284	4.81574	4.85286	4.76679	4.89148	4.87145	4.83142	4.85555	5.19078	4.99878	4.78053	4.86044	4.67298	5.25876	5.31311
R022462c0g1_i01	1.04686	0.644804	1.50092	1.46907	0.972613	1.61827	1.9287	1.17796	1.77863	1.69507	1.63583	0.929262	1.69118	1.41005	1.09596	2.54256	2.3242	1.97675	1.76065	2.42079	1.85202	1.70884	2.27498	1.14735	1.3755	1.28481	0.457456	1.05204	1.31953	0.704631	1.1235	1.08114	1.16768	0.58442	1.06005	0.798477	0.396184	0.760425	2.81696	2.3504	2.63399	0.6855	0.98495	0.329009	0.723328	0.500581	0.929119	0.703093	0.604062
R022621c0g2_i01	8.62016	8.93973	8.84164	8.8906	8.63851	9.0534	8.86682	7.96565	8.2245	8.24872	8.23802	8.18447	8.2857	8.27497	8.55707	8.65121	8.88722	7.90524	7.64848	8.12335	9.34009	9.22521	9.36999	9.10446	9.24467	9.2393	8.55955	8.59388	7.94838	8.91434	9.05238	8.94823	9.45346	9.44733	9.43711	8.85709	8.87098	8.87922	8.86918	8.768	8.76326	9.41286	9.38553	9.34072	8.54595	8.27223	8.18253	8.69654	8.75224
R022648c0g1_i01	4.75942	4.35806	4.70295	3.65966	4.6292	4.13514	4.59944	4.7169	4.63156	4.52557	4.49546	4.48766	4.31535	4.55408	4.82544	4.08577	4.72738	4.75729	4.53872	4.69916	4.58882	4.28677	4.08563	4.15034	3.82155	3.92447	4.82235	4.82283	4.75341	4.56049	4.84516	4.61029	4.63187	4.81818	4.5783	4.46122	4.56285	4.38357	4.06508	4.78204	4.69201	4.21957	4.16181	3.51606	3.05468	3.44467	3.55014	3.89802	3.56311
R022760c0g1_i04	3.60001	3.82257	3.7723	3.86647	3.81341	3.33756	3.69807	3.81337	3.70162	3.65233	3.60546	3.80184	3.72892	3.74918	3.5512	3.87134	3.95765	3.74667	4.0078	4.16341	4.13178	4.1067	4.06154	4.0175	3.89459	4.20203	4.00896	3.902	3.81972	3.69292	3.86455	4.28002	3.69459	3.67418	3.77049	3.8237	3.85213	3.64272	3.52182	4.05471	3.84219	3.90787	3.92541	3.99369	3.55065	3.78858	3.80938	3.90691	3.79068
R022969c0g2_i01	4.91745	4.92173	4.86496	5.11203	4.93411	5.02921	4.99662	4.78817	4.91905	4.83127	5.05229	4.89086	4.848	4.843	5.18896	5.35365	5.24515	5.03133	5.22681	5.23419	5.2146	5.36721	5.37632	5.0709	5.12857	5.10035	4.8674	4.95347	4.83075	4.63656	4.33422	4.55128	5.22824	5.18298	5.24395	5.24832	5.24449	5.22683	4.75115	4.59824	4.631	5.46603	5.33164	5.6419	5.32005	5.3514	5.19875	5.15242	5.09746
R023284c0g1_i01	3.82947	3.68075	3.73924	3.89823	3.87134	3.61187	3.61998	3.64074	3.7447	3.9568	3.57671	3.70802	3.81805	3.78855	3.48731	3.94284	3.67283	3.72309	3.20998	3.39917	2.50928	2.79127	2.83519	3.46983	3.77072	3.41422	3.34879	3.46918	3.65937	3.752	3.84577	3.83021	3.66659	3.56027	3.72041	3.57086	3.6092	3.45496	3.57577	3.63453	3.70683	3.72668	3.82835	3.88561	4.49722	4.71565	4.4014	4.02195	4.10475
R023346c0g2_i01	5.10164	5.37978	5.19012	4.64612	5.26708	5.44308	5.37081	5.13656	5.1124	5.07582	5.21034	5.17924	5.13268	5.06996	5.01012	4.61313	4.99164	5.09517	4.84184	5.12446	5.01147	4.86911	4.97761	5.25034	5.08242	5.23246	5.50612	5.51061	5.45591	5.07761	5.43307	5.39035	5.07264	5.1415	5.12709	5.17513	5.13203	5.07745	5.34867	5.22004	5.19188	4.75214	5.05514	4.67311	4.30457	4.5579	4.81996	4.45397	4.7129
R023443c0g3_i01	4.63977	4.48723	4.39444	4.45007	4.56042	4.61808	4.61373	4.41627	4.49762	4.49943	4.57027	4.53266	4.56416	4.5606	4.22044	4.23784	4.23303	4.08308	4.33072	4.19715	4.08021	4.40288	4.46818	4.32071	4.40845	4.37877	4.3147	4.35706	4.11683	4.18512	4.40007	4.45966	4.21889	4.09305	4.20007	4.38469	4.3048	4.56482	4.38302	4.15001	4.28787	4.44292	4.03477	4.37112	4.45229	4.29488	4.3359	4.45093	4.69801
R023454c0g1_i01	4.63219	4.84401	4.5359	4.55342	4.52476	4.70261	4.59464	4.51562	4.64462	4.63254	4.66889	4.62356	4.72111	4.50765	4.56026	4.67581	4.57455	4.42162	4.5815	4.30168	4.83125	4.78029	4.87996	4.60394	4.51781	4.51041	4.63278	4.6452	4.48042	4.35757	4.34094	4.20945	4.4134	4.60851	4.60614	4.57042	4.79116	4.61429	4.27534	4.16834	4.31528	4.83234	4.77988	4.48132	4.81096	5.02718	4.66634	4.66535	4.4181
R023702c0g2_i01	2.62794	2.45193	2.10969	2.3337	2.64398	2.268	2.57025	2.64569	2.50717	2.47049	2.25954	2.40359	2.43212	2.5606	2.58727	2.77733	2.77046	2.65217	2.10541	2.43501	2.83062	3.06947	2.99639	2.1635	2.05125	2.42854	2.35635	2.5579	2.3628	2.13149	2.13503	2.32221	2.25848	2.37691	2.28642	2.37937	2.15745	2.50967	2.37043	2.33426	2.34582	2.63914	2.29062	2.69103	2.2611	2.22026	2.07381	2.25204	1.95461
R023775c0g1_i01	7.30491	7.25157	7.23993	7.09163	7.38999	7.25992	7.2845	7.28237	7.19259	7.23628	7.30685	7.18976	7.25512	7.28876	7.34354	7.2957	7.23402	7.22073	7.2284	7.17719	7.36151	7.33938	7.41257	7.25656	7.10661	7.23925	7.24758	7.2552	7.31092	7.09094	6.98273	7.07784	7.17288	7.10053	7.1274	7.12156	7.18859	7.16112	7.07922	7.03355	7.09188	7.32197	7.26872	7.27106	7.15193	7.07775	7.04279	7.11983	7.05373
R023798c0g1_i01	7.19986	7.28749	7.32538	7.02414	7.24169	7.16946	7.27479	7.10432	7.34637	7.21119	7.36737	7.3529	7.26274	7.35677	7.4337	7.27667	7.55598	7.35947	7.18425	7.54959	7.92594	7.72013	7.7703	7.47306	7.39967	7.60086	7.56278	7.62944	7.23131	7.58094	7.58704	7.55427	7.78167	7.8068	7.78804	7.82615	7.88632	7.79894	7.29735	7.55313	7.49641	7.54304	7.68156	7.45608	7.36223	7.46513	7.32679	7.07465	7.0661
R023834c0g1_i04	3.86224	3.8158	3.71224	3.92931	3.92703	3.47437	4.04953	3.70529	3.85556	3.87782	3.94046	3.94971	3.88056	3.69692	3.90912	3.85433	3.62409	3.78816	3.72041	3.79044	3.89059	3.8085	3.85276	3.80419	3.77932	3.70701	3.63283	3.51504	3.25327	3.59658	3.56491	3.54194	3.33065	3.60405	3.62836	3.61231	3.65148	3.63536	3.09548	3.28578	3.59627	3.65351	3.81242	3.62891	3.75797	3.86312	3.40332	4.10548	3.85249
R023974c0g2_i01	2.44965	2.81991	2.81555	2.9209	2.5045	2.25206	2.58966	2.631	2.38798	2.74933	2.7201	2.22157	2.46128	2.25804	2.55647	2.70324	2.69158	2.15649	2.35341	2.58275	2.47283	2.38736	2.6537	2.54764	3.09594	2.88186	2.5113	2.45187	2.74279	2.35581	3.09378	2.82005	2.6617	2.70637	2.56706	2.30908	1.99181	2.22614	2.38777	2.44364	2.53088	2.76708	3.03039	3.03736	1.93916	2.13687	2.69527	2.81209	3.11364
R024666c0g2_i01	0.62615	1.1108	0.725955	0.790404	0.598722	0.76047	0.938474	-0.103508	0.0113968	0.365201	0.386099	-0.0852951	0.31644	0.15853	-0.00724832	0.672199	0.799231	0.625241	0.241774	-0.236996	-0.211087	0.121459	-0.305203	0.898097	0.320163	0.0919458	0.342045	-0.283415	-0.292085	1.51515	1.29945	0.310133	0.379446	1.07391	0.858717	0.91664	0.328305	0.813522	1.15848	1.31586	1.02359	1.04991	1.61908	1.29909	3.11801	3.1366	2.68654	0.743388	1.58543
R024800c0g1_i02	6.13471	6.00503	6.0533	6.15389	6.0999	6.08875	6.11803	6.11206	5.97842	6.09864	5.95545	6.05087	6.05597	6.00816	5.93925	6.06179	5.90723	5.8555	5.96006	5.90334	6.04264	6.11144	6.00601	6.05512	6.12722	6.19307	5.9009	5.88121	5.75747	5.92242	5.97371	5.98587	5.94192	5.97817	6.01493	5.97726	5.95801	5.92192	6.09032	6.05271	6.16094	6.05945	6.11587	6.20885	6.04543	6.07497	6.04352	6.1568	6.2487
R025171c0g1_i01	9.21914	9.17828	9.23754	9.44352	9.0666	9.14418	9.0574	9.15318	9.11603	9.22516	9.13138	9.0501	9.10365	9.09219	9.13654	9.33934	9.25699	8.87901	9.00701	8.92568	9.04591	9.17288	9.1871	9.15129	9.27937	9.07266	8.84402	8.95004	8.85556	8.92021	9.06105	9.07396	9.21173	9.15546	9.13247	9.12368	9.00066	9.19527	9.40943	9.28025	9.09089	9.15305	9.05589	9.33229	9.13468	8.88101	9.06799	9.01842	9.12994
R025536c0g1_i01	2.7309	2.9243	2.90174	2.72231	2.56816	2.69091	2.39377	2.30046	2.01823	2.29053	2.18533	2.12806	2.24353	2.27398	2.98439	2.78932	2.95065	2.30363	2.70249	2.20554	2.97661	3.02184	2.75733	2.97772	3.23993	2.63364	2.68713	2.6837	2.72881	3.13016	3.12527	2.86155	3.28718	2.88259	3.05183	2.94986	2.8324	2.80013	2.97445	3.08818	2.93591	2.87704	3.20333	3.20092	2.89855	2.76673	2.74658	2.9476	2.94733
R025890c0g2_i01	4.54606	4.69334	4.61092	4.7542	4.79469	4.58346	4.49522	4.50357	4.42	4.74807	4.55193	4.57124	4.65953	4.59273	4.24961	4.30618	4.34895	4.3121	4.41319	4.44902	4.33836	4.32259	4.32372	4.46799	4.53822	4.61094	4.49098	4.43467	4.25011	4.42843	4.37409	4.53213	4.30859	4.37999	4.23913	4.32182	4.25996	4.28831	4.5882	4.41468	4.2559	4.47075	4.19498	4.59027	4.26515	4.60209	4.43307	4.67319	4.50193
R026022c0g1_i02	7.52299	7.50563	7.5474	7.74965	7.5557	7.57465	7.60347	7.52422	7.58524	7.59969	7.41838	7.55632	7.59375	7.49112	7.38412	7.52043	7.36053	7.40612	7.50629	7.47546	7.497	7.55635	7.58235	7.46287	7.5992	7.53628	7.47476	7.50145	7.35142	7.43207	7.44139	7.44162	7.2218	7.21435	7.24276	7.26446	7.22696	7.20338	7.2783	7.25871	7.2625	7.34881	7.276	7.45203	7.34011	7.35736	7.33169	7.56137	7.54049
R026149c0g1_i01	3.23995	2.9243	3.24097	3.03958	3.25015	3.19477	3.04124	3.02866	2.92618	3.29228	2.93917	2.8341	3.05936	2.83227	2.66152	2.63845	2.05682	2.29086	2.42743	2.25444	2.15779	2.51671	2.04855	2.87395	2.63807	2.68066	2.37114	2.89499	2.38081	2.47537	2.61711	2.72207	2.51867	2.89439	2.78575	2.64206	2.45667	2.73281	2.97445	2.83641	2.60889	2.46895	2.19551	2.5897	2.41311	2.18748	2.50972	2.55342	2.99684
R026309c0g1_i01	3.82947	3.7675	3.87935	3.98361	3.99231	3.77134	3.95165	3.77378	3.80992	3.96228	3.84726	4.00336	3.80673	3.89547	4.49271	4.41075	4.11203	4.17632	4.40588	4.16767	4.12788	4.11126	4.37676	4.28648	4.25355	4.28552	4.63278	4.11053	4.06211	4.43172	4.49353	4.86872	4.18771	4.12846	4.14735	4.31107	4.26904	4.15581	4.42981	4.6217	4.41637	4.17413	3.94503	3.86407	4.25311	4.44456	4.47424	4.0663	4.08772
R026398c0g1_i01	6.64271	6.604	6.76409	6.4788	6.6076	6.53568	6.67526	6.4781	6.58264	6.57612	6.63503	6.59787	6.60955	6.58556	6.45769	6.51857	6.52206	6.45254	6.32499	6.48617	6.47538	6.58856	6.52229	6.87691	6.69308	6.74359	6.70387	6.65859	6.48881	6.46461	6.70058	6.6071	6.64526	6.7161	6.62145	6.41976	6.43327	6.3536	6.65766	6.59263	6.62557	6.61304	6.66835	6.6059	6.09574	6.27445	6.28174	6.69909	6.79238
R026425c0g1_i01	6.16129	6.17204	6.17201	6.2846	6.06171	6.23175	6.18417	6.23133	6.07444	6.15116	6.0342	6.1846	6.25786	6.07679	6.01908	6.11752	5.94315	5.98207	6.14693	5.9511	5.96275	6.10573	5.93926	6.09523	6.19063	6.10531	6.11599	6.08498	6.16705	6.19629	6.09398	6.10836	6.04448	5.99881	5.95122	6.02299	6.01983	5.96215	6.24223	6.17897	6.11378	5.90297	5.99163	6.04505	6.13344	6.12234	6.2203	6.43878	6.33183
R026651c0g1_i01	2.05533	1.9319	2.04624	2.29605	2.15655	2.08216	2.37151	2.31892	2.13388	2.34188	2.10708	2.22157	2.06503	2.05159	2.03749	1.86895	1.75447	2.27797	1.95336	2.76256	0.965607	1.44556	1.34676	2.17602	1.83736	2.31391	2.06026	2.05652	2.01643	2.13149	2.21038	1.47794	2.01374	1.75579	1.73402	1.89476	1.46867	1.40414	2.35288	2.38215	2.26781	1.98457	1.886	2.0368	3.39864	3.49911	3.25765	1.6552	2.38473
R026707c0g1_i01	5.00223	4.99847	5.1148	5.33262	5.17295	5.23176	5.09159	4.98591	5.02522	5.09341	5.10608	4.89492	5.13268	5.04927	5.08488	5.13625	5.12521	4.94428	5.05532	5.13102	4.99014	4.90368	5.16831	5.09253	5.08935	5.07417	4.90092	4.93109	5.04062	4.92728	4.98904	4.91133	5.15556	4.87586	5.0242	5.00103	4.93217	5.099	5.19954	4.9477	5.00014	4.98224	4.83351	5.27455	4.97876	4.90144	5.06197	5.10101	5.14214
R026790c0g1_i01	5.82302	5.77133	5.51708	5.28296	5.74449	5.76008	5.65389	5.72267	5.64805	5.64486	5.89997	5.71306	5.75007	5.72328	6.00489	5.81298	6.0511	5.92225	5.83237	5.98168	6.14271	5.98424	6.0434	5.76	5.61635	5.83783	5.80337	6.00421	5.88276	5.86397	5.66235	5.91496	5.7037	5.72914	5.68688	5.76787	5.83957	5.7002	5.88279	5.88415	5.8543	5.88522	5.82554	5.62759	5.72496	5.85258	5.80418	5.51736	5.45714
R027005c0g3_i04	6.38751	5.90492	6.02615	6.10301	6.24575	6.08763	6.08165	6.06227	5.7223	5.85238	5.63832	5.6746	5.88085	5.57354	6.02893	6.26966	6.02721	5.94993	6.09337	5.86711	6.33689	6.19112	6.11148	6.27039	6.61718	6.18494	6.02653	6.1494	5.78307	6.09207	6.11374	6.13187	6.37636	6.26962	6.4047	6.03937	5.84262	5.97678	6.24342	6.08683	6.08677	6.02914	5.7041	5.66232	5.38769	5.53197	5.09864	6.50327	6.24358
R027089c0g1_i01	4.45446	4.24669	4.27034	4.46711	4.2075	4.40034	4.15753	4.39903	4.20322	4.29315	4.19333	4.37006	4.21618	4.27001	4.03736	4.33099	4.07625	4.07192	4.18896	4.11125	4.25137	4.20808	4.21505	4.02444	3.99027	4.01287	4.02775	4.1401	3.87157	3.80368	3.89684	4.07036	3.84208	3.842	3.84249	3.98568	3.75852	3.59802	4.16401	4.08878	3.93598	3.83187	3.80706	4.23092	4.08671	3.92905	3.85685	4.29701	4.24964
R027136c0g1_i02	3.02523	2.79258	2.87763	3.05093	2.19739	3.04555	2.86924	2.66024	2.64352	2.83545	3.02678	2.68261	2.89807	2.30535	2.54082	2.36173	2.37557	2.37799	2.35341	2.31718	1.92579	2.46065	2.35645	2.54764	2.7647	2.27358	2.37114	2.43606	2.3628	2.17923	2.30966	2.55505	2.62725	2.59507	2.7362	2.43323	2.358	2.01569	2.50364	2.50261	2.34582	2.50854	2.09369	2.45212	1.93916	2.44489	2.63301	2.50736	3.05642
R027240c0g1_i01	-0.669073	0.448708	-2.11944	-1.44993	-0.693525	-1.23832	-1.52417	-1.23985	-0.843923	-1.11765	-0.76971	-0.150756	-0.970133	-1.06382	-1.23888	-1.57726	-1.79656	-1.13771	-1.05001	-0.777336	-2.00946	-1.88946	-0.921046	-0.110312	-0.0544912	0.181855	-0.657095	-0.182371	0.188564	-0.0866026	-2.01378	-0.686059	-1.13694	-0.759054	-0.245574	-1.14336	-1.29072	-0.560893	0.987037	1.1413	0.945561	-1.27086	0.0604396	-0.108382	1.6021	1.5262	1.24677	-0.167778	0.242941
R027271c0g1_i02	5.01686	5.1622	5.20231	5.22654	5.18823	5.27578	5.13187	4.87492	5.28497	5.07835	4.96625	5.06675	5.01139	4.89547	4.82867	4.87174	4.98062	4.97654	4.71162	4.90462	4.46129	4.54445	4.43105	5.37911	5.43915	5.18704	5.10719	5.07326	4.97696	5.0176	5.3605	5.32138	5.0875	5.13654	5.11583	4.95804	4.85888	4.95873	5.18474	5.14105	5.10032	4.89903	5.18254	5.30284	4.53417	4.68955	4.81596	5.23776	5.19082
R027282c0g1_i03	6.2764	6.22282	6.2954	6.35838	6.3239	6.32993	6.24818	6.29564	6.32619	6.29923	6.16547	6.20519	6.31889	6.23887	6.14864	6.28667	6.18312	6.04428	6.15784	6.23418	6.17237	6.20611	6.07784	6.17848	6.26444	6.21984	6.00417	5.9328	6.18252	6.0359	5.98018	6.08227	6.03027	6.06034	6.0483	6.03828	5.92965	6.00843	6.29258	6.11663	6.15445	6.02999	5.79206	6.11851	5.88695	5.94373	5.90172	6.18725	6.13859
R027479c0g1_i01	4.61691	4.2213	4.42802	4.77488	4.49641	4.4466	4.50292	4.6048	4.55754	4.64281	4.55561	4.65981	4.60176	4.50427	4.38726	4.49367	4.31865	4.50418	4.60721	4.58589	4.50406	4.56454	4.57417	4.71965	4.73225	4.65085	4.39652	4.57116	4.27919	4.71424	4.78974	4.70167	4.75929	4.68524	4.59461	4.48692	4.41116	4.45214	4.72751	4.53961	4.63722	4.60237	4.46344	4.52658	4.85676	4.78576	4.81396	4.73195	4.86395
R027599c0g1_i01	4.51754	4.38117	4.25639	4.39325	4.44222	4.31852	4.49264	4.31419	4.38929	4.44568	4.44466	4.22277	4.32596	4.29366	3.95708	4.14294	4.1271	4.06818	4.07843	4.18459	4.18532	4.38039	4.36696	4.38953	4.40011	4.22336	4.20336	4.10054	4.255	4.07586	4.25814	4.38691	4.11912	4.16301	4.14102	4.0731	4.07559	4.09277	4.12834	4.28631	4.15549	4.20157	4.13216	4.22248	4.21224	4.084	4.12589	4.42639	4.16013
R027865c0g1_i01	3.69767	3.97011	3.61354	4.02448	3.75305	3.93504	3.90205	3.59604	3.89981	3.93467	3.73468	3.73092	3.94393	3.691	3.9333	3.65912	3.72657	3.88483	3.84988	3.97198	3.76558	3.80287	3.74594	3.74239	3.97538	3.80223	3.6632	3.76322	3.87157	3.63703	3.81713	3.42223	3.49252	3.65349	3.60094	3.72458	3.59483	3.79569	3.71279	3.82563	3.8368	3.77619	3.4081	3.67911	3.82457	3.95362	3.987	3.88457	4.03537
R027936c0g1_i01	7.0789	6.96075	6.97544	7.15741	7.02768	7.03794	7.00255	7.03833	7.00152	6.99031	6.87601	6.99449	7.058	7.02945	6.95064	7.06681	7.05717	6.94309	7.00246	6.99912	7.2398	7.27175	7.31275	7.1782	7.25884	7.09844	7.04221	7.0518	6.96959	7.06576	7.12534	7.00158	7.08464	7.07677	7.13498	7.11746	7.08828	7.06791	6.93923	6.90146	6.9354	7.29286	7.08909	7.2644	7.17498	7.03578	7.0766	7.13079	7.14438
R028115c0g1_i03	10.0816	10.0028	9.98172	10.1851	10.0172	10.0873	9.96765	9.99553	10.0121	9.88258	9.84212	9.92086	10.0005	9.92897	9.85225	10.0094	9.92401	9.87618	9.93921	9.95764	10.1631	10.1281	10.1625	10.0965	10.1629	10.0411	9.98151	10.0026	9.93169	9.98046	10.1163	10.1095	10.1347	10.0769	10.0963	10.1209	10.1884	10.1914	10.2253	10.1109	10.0543	10.1625	10.0373	10.3599	10.1929	10.0123	10.1312	10.1758	10.0725
R028126c0g1_i01	4.57798	4.48297	4.73684	4.63485	4.48408	4.58346	4.63257	4.5667	4.70509	4.57648	4.15981	4.34357	4.6148	4.54426	4.13961	4.55464	4.17138	4.53158	4.45626	4.40638	4.42677	4.29881	4.32034	4.52539	4.63139	4.70871	4.35247	4.32309	4.14344	4.21597	4.30702	4.36544	4.39303	4.44562	4.41473	4.44165	4.39051	4.54141	4.5386	4.55013	4.52096	4.15242	4.22338	4.44188	4.3505	4.36252	4.31339	4.70415	4.63687
R028246c0g2_i01	5.77046	5.85296	5.93712	6.13801	5.81671	5.89322	5.81306	5.64435	5.83055	5.80742	5.77269	5.58193	5.67735	5.57031	5.5916	5.69049	5.82184	5.46001	5.48431	5.74835	5.87352	5.96296	5.84478	5.94421	5.92898	5.90207	5.64499	5.7971	5.54042	5.73147	5.79799	5.77129	5.57556	5.64955	5.59143	5.4414	5.45805	5.37769	5.72802	5.5042	5.56731	5.91223	5.82023	6.18625	5.0431	5.16615	5.43994	5.92354	6.04462
R028296c0g2_i01	6.20154	6.42318	6.4038	6.4619	6.29361	6.37846	6.35767	6.32789	6.2102	6.38842	6.39581	6.29089	6.40834	6.31211	6.29694	6.40533	6.20103	6.36003	6.25353	6.3371	6.41742	6.46132	6.40192	6.34089	6.34194	6.29606	6.2269	6.29231	6.24282	6.20497	6.21234	6.30544	6.33248	6.32517	6.38809	6.2397	6.1236	6.21371	6.36441	6.24414	6.264	6.38806	6.24716	6.3277	6.2081	6.08501	6.10952	6.39518	6.16184
R028299c0g1_i01	3.99228	4.34871	4.02909	3.00499	3.90254	4.11325	3.99233	4.13832	3.88887	3.63185	4.32878	3.9691	4.0308	4.17132	4.12394	3.69141	4.22372	4.32782	3.88182	4.32094	3.85327	3.61019	3.40661	3.98228	3.58704	4.21274	4.39652	4.33592	4.33566	4.1295	4.43818	4.14788	4.11912	4.12345	4.26847	4.00359	4.16099	4.07657	4.42981	4.51117	4.50744	3.71404	4.166	3.36324	2.8778	3.81565	3.78913	3.35766	3.62739
R028514c0g1_i01	6.46423	6.39734	6.52125	5.8226	6.49028	6.41561	6.51189	6.38812	6.3523	6.36379	6.43737	6.30546	6.3109	6.48471	6.34166	5.89292	6.449	6.21035	6.0716	6.26136	6.39243	6.19542	6.12704	6.11487	5.75465	6.02104	6.20848	6.39603	6.218	6.21072	6.31747	6.2528	6.21076	6.32517	6.44638	6.02847	6.11103	6.21	6.2182	6.34627	6.35075	6.10778	6.60191	5.9575	5.08445	5.44451	5.85572	5.69992	6.08094
R028591c0g1_i01	-3.23349	-3.23349	-3.23349	-3.23349	-3.23349	-3.23349	-3.23349	-3.23349	-2.61996	-3.23349	-3.23349	-3.23349	-3.23349	-3.23349	-3.23349	-3.23349	-3.23349	-3.23349	0.367436	-3.23349	-3.23349	-3.23349	-3.23349	-3.23349	-3.23349	-3.23349	-3.23349	-3.23349	-3.23349	-3.23349	-3.23349	-3.23349	-3.23349	-3.23349	-3.23349	-3.23349	-3.23349	-3.23349	-3.23349	-3.23349	-3.23349	-1.56751	-0.0133957	-3.23349	-3.23349	-3.23349	-3.23349	-0.0255664	0.666582
R028608c0g2_i01	4.66227	4.93741	4.73349	5.01107	4.76444	4.67896	4.80025	4.82091	4.64462	4.84913	4.73542	4.79198	4.82948	4.68802	4.63218	4.54406	4.36599	4.71727	4.54539	4.4243	4.18907	4.59415	4.12879	4.40557	4.44403	4.43927	4.44976	4.23449	4.45516	4.55748	4.40969	4.24908	4.13555	4.13344	4.01512	4.1149	3.85816	4.17622	4.60683	4.26091	4.27596	4.17105	4.00703	4.5128	4.12685	3.97298	4.46406	4.68359	4.6601
R028614c0g1_i01	4.6881	4.41292	4.79591	4.94266	4.47995	4.55451	4.65117	4.39903	4.61507	4.40602	4.43268	4.54046	4.35733	4.42082	4.37848	4.52627	4.41592	4.16935	4.32298	4.58907	4.3914	4.22501	4.5599	4.71965	4.7887	4.58646	4.38927	4.53823	4.56551	4.55144	4.52338	4.59499	4.43015	4.34602	4.34758	4.13942	4.09103	4.08199	4.4547	4.42995	4.32687	4.77464	4.77441	5.03537	4.07307	3.96334	4.23472	4.75923	4.79915
R028831c0g2_i01	5.43362	5.44485	5.37365	5.49513	5.38225	5.43074	5.33099	5.32181	5.35616	5.3821	5.26541	5.34869	5.33663	5.28778	5.22614	5.13155	5.21256	5.19796	5.30351	5.24027	5.21828	5.24599	5.24341	5.32673	5.26949	5.40339	5.36727	5.26437	5.37515	5.14929	5.29969	5.29701	5.35119	5.22564	5.2141	5.23511	5.05275	5.41252	5.50781	5.28027	5.29381	5.03403	5.00226	5.34232	5.41136	5.32527	5.36667	5.52315	5.58606
R028909c0g1_i01	4.99338	4.76889	4.73684	4.86764	5.00484	4.79901	4.92584	4.87803	4.77802	4.89569	4.88652	4.81359	4.90749	4.77741	4.56026	4.64975	4.59637	4.6613	4.54206	4.74551	4.66619	4.66408	4.65422	4.95399	4.93053	4.7716	4.8752	4.61394	4.74648	4.91323	4.92338	5.04117	4.6577	4.68184	4.75037	4.73494	4.66613	4.65122	4.96264	4.77308	4.85562	4.77464	4.66327	4.70677	4.83808	4.95354	4.82593	5.29987	5.03366
R028993c0g1_i02	3.80944	3.73199	3.69165	3.69626	3.81341	3.67301	3.80574	3.91391	3.52926	3.61803	3.94609	3.62245	3.76835	3.8903	3.81466	3.67212	3.65214	3.70876	3.8227	3.39917	3.65062	3.37263	3.64146	3.83215	3.87467	3.87142	4.0555	3.8788	3.74525	3.91597	3.95057	4.10964	3.94823	3.94205	4.05608	3.8237	3.99031	4.02122	3.81887	3.94205	3.71861	3.83577	3.84412	3.67293	3.75797	3.75542	3.7932	3.90247	3.94368
R029247c0g1_i03	3.47845	3.643	3.89144	3.73194	3.81341	3.7259	3.63874	3.71229	3.40429	3.87201	3.74763	3.7034	3.54589	3.691	3.82115	3.63939	3.88269	3.65992	3.78941	3.79596	3.92247	3.80287	4.08961	3.99294	3.75772	3.93744	3.89072	3.69181	3.67405	3.752	3.80259	3.74961	3.90574	3.89583	3.86955	3.88297	4.11641	3.84115	3.94722	3.88778	3.88463	3.85509	3.97398	3.85863	3.9492	4.13217	3.73087	3.67659	3.86588
R029258c0g1_i01	5.97158	5.93647	5.99568	5.44441	6.0686	5.89579	6.00601	5.80024	6.00271	5.94246	6.03948	6.01308	5.93123	6.15204	6.07177	5.70322	6.00834	6.04809	5.92088	6.05598	5.7174	5.65326	5.93264	5.92486	5.67856	5.87706	6.12037	5.99884	6.14747	5.92592	6.083	6.0557	5.9879	6.12812	6.12649	5.91355	5.80721	5.79235	5.89951	6.12252	6.08108	5.8529	6.07526	5.6018	5.19137	5.69097	5.71361	5.61424	5.86964
R029315c0g1_i01	3.57651	3.5563	3.51542	4.37982	3.61668	3.84758	3.42304	2.99463	2.82656	3.22093	3.35767	3.03881	2.89094	3.43152	4.5757	4.63985	4.42	3.66982	3.96867	3.92744	4.05578	4.30678	4.42477	4.48319	4.76509	4.46188	4.22796	4.25716	4.00522	5.13926	5.05594	5.48633	4.30859	4.1872	4.28579	2.95907	2.92723	3.10706	5.07929	4.90189	4.90026	4.03532	3.97875	4.5128	3.89857	4.15778	3.1913	3.46999	3.76233
R029445c0g4_i04	5.47659	5.38208	5.33656	5.00524	5.42801	5.42364	5.25704	5.50422	5.18348	5.39836	5.41296	5.42369	5.32478	5.42261	5.5744	5.28969	5.46466	5.48546	5.28172	5.39005	5.70436	5.4306	5.53202	5.30124	5.06318	5.23771	5.49265	5.52749	5.37963	5.41326	5.37694	5.34718	5.45305	5.42186	5.40981	5.53829	5.51068	5.44022	5.56799	5.44718	5.45034	5.4748	5.45654	5.27251	5.26716	5.2696	5.17865	5.10488	5.04841
R029549c0g1_i01	2.91709	2.83338	2.68276	3.13863	2.93708	2.69091	2.98371	2.89974	2.98897	3.07683	2.95041	2.95572	2.90516	2.67308	2.60243	2.85922	2.79583	2.65217	2.66627	2.79599	2.7415	2.77986	2.39553	3.27408	2.93596	2.92155	3.03248	2.58682	2.85006	2.81462	2.58349	3.13974	2.69535	2.59507	2.81785	2.85437	2.70437	2.74653	3.17753	2.9467	3.00486	2.83094	2.74708	2.97844	2.83536	2.55177	2.90552	3.11051	2.90905
R029550c0g1_i01	1.88718	1.77322	1.62193	1.39976	1.93299	1.64293	1.54703	0.912305	1.49116	1.6685	1.66343	1.29153	1.38108	1.67308	3.30475	2.58444	3.22725	3.03579	2.66627	3.04796	1.92579	2.08763	2.26094	3.29719	3.39342	3.58048	3.49779	2.76185	3.02049	3.62559	3.45147	3.87142	2.58	2.9744	2.39683	2.96822	3.15981	2.97345	3.66381	3.49628	3.34593	2.32113	1.82375	1.91641	2.44168	2.88389	2.13927	2.42304	3.09103
R029695c0g2_i02	-0.396769	1.5302	0.67092	1.62904	-0.85116	1.31493	1.16241	-0.103508	2.07721	1.95899	2.27752	2.34543	1.81685	2.3809	0.96135	0.865758	0.896232	1.65659	0.95288	1.71683	0.518091	0.70763	-0.0741073	-0.614773	0.222668	-0.611317	0.614916	1.17139	1.42739	-0.332223	-0.792539	0.310133	-2.67952	-2.58301	-2.16673	0.713958	-0.491729	0.647984	-0.721344	-1.58514	-0.903827	0.75299	1.49142	1.33084	0.161363	0.269547	0.772899	0.332395	0.0686951
R029728c1g1_i02	4.42844	4.04148	4.33372	4.49646	4.3365	4.41115	4.2761	4.5667	4.50838	4.37759	4.30707	4.11897	4.38296	4.29756	4.16536	4.33508	4.45227	4.1867	4.18896	4.19715	4.07211	4.40659	4.38972	4.31223	4.31988	4.40234	4.30702	4.12539	4.22542	3.98922	4.19647	4.26849	4.03401	4.09305	3.98008	4.08997	3.8761	4.12987	4.14374	4.14076	4.0382	4.28373	4.05749	4.48132	4.24503	4.24797	4.07995	4.36638	4.17095
R029754c0g2_i01	3.48689	3.32795	3.47583	2.89595	3.44926	3.31472	3.502	2.94796	3.35747	3.18389	3.53996	3.13808	3.26632	3.50765	3.58974	3.12819	3.32632	3.40525	2.98335	3.355	3.44647	3.2036	3.31447	3.12706	2.89699	3.04648	3.46368	3.34773	3.59143	3.43554	3.33509	3.02571	3.0214	3.13222	3.1178	3.09895	3.15001	3.03063	3.32884	3.31897	3.1159	3.15168	3.42217	2.60276	2.92914	2.95377	2.83616	2.34663	2.45726
R029861c0g1_i01	3.97441	4.02397	3.89144	4.16687	3.75988	3.90986	4.02835	3.71925	3.59801	4.06771	3.80452	3.81904	3.79532	3.88512	4.04847	4.15225	3.94069	3.85911	3.89232	3.89181	3.61204	4.10213	3.90335	4.0279	3.75772	4.14728	3.817	3.574	3.47894	4.05468	4.13977	3.92134	3.68346	3.94205	3.73729	3.47139	3.65841	3.62054	3.79307	3.52501	3.62784	3.93355	3.69562	4.11262	4.02668	4.07507	3.86074	4.00132	3.89881
R029968c0g1_i01	5.53467	5.12435	4.98826	4.82531	5.50729	4.98891	5.08477	5.71746	5.13571	5.10088	5.16278	5.11454	5.19478	5.20289	5.66382	5.48843	5.54539	5.59992	5.75686	5.64056	6.01121	5.83099	5.89677	5.67102	5.94053	5.6379	5.92366	6.04125	5.54641	5.5826	5.86014	5.8089	6.19418	6.0991	6.12087	6.19753	6.1261	6.13376	6.28682	6.25597	6.23046	5.7759	5.25115	5.26019	5.43286	5.80745	5.18796	5.69608	5.42132
R030461c0g1_i01	3.30814	3.67327	3.49972	3.59136	3.35314	3.5803	3.3679	3.19774	3.63119	3.28355	3.68167	3.55732	3.41783	3.57354	3.59733	3.66564	3.26407	3.53007	3.62926	3.72254	2.57953	2.847	3.10253	3.7961	3.43754	3.85101	3.95597	3.84927	3.96998	3.80368	3.58769	3.51618	3.84208	4.062	4.12186	4.25982	4.37377	4.04916	3.60572	3.88224	3.84756	3.95878	3.9692	3.89625	4.94173	4.7441	4.67077	3.84808	3.85249
R030513c0g1_i01	6.02466	6.05618	6.07201	6.20049	6.04222	5.97804	6.01232	5.98204	6.00525	6.15236	6.08101	5.98192	6.08515	6.03414	6.01342	6.09234	6.00018	5.94485	5.99699	5.84333	6.13981	6.19863	6.19322	6.05597	6.06001	5.96832	5.97541	5.95238	6.02404	5.9842	6.09497	6.06683	5.87743	5.89544	5.92475	5.82943	5.88753	5.85543	5.84249	5.85757	5.83685	6.1716	6.06297	6.10595	6.01723	5.94618	5.93804	6.14933	5.8976
R030565c0g3_i01	5.0989	5.22742	5.10705	5.2538	5.075	5.18005	5.28708	5.10234	5.16093	5.23141	5.22431	5.30511	5.32213	5.17345	5.19147	5.38361	5.27251	5.10433	5.06231	5.09119	4.76747	5.0076	5.14747	5.50106	5.24952	5.17341	5.46705	5.40497	5.48116	5.30265	5.27358	5.33434	5.20506	5.28063	5.38457	5.54136	5.49722	5.47977	5.32186	5.36017	5.39453	5.32207	5.44625	5.16652	5.62105	5.51885	5.39643	5.34966	5.08892
R030596c0g1_i03	3.80944	4.47009	3.96191	4.38879	3.8839	4.27974	3.9554	3.48602	3.98442	3.87782	4.47613	3.98061	3.78382	4.33983	4.15512	4.22024	4.34466	4.02641	3.9487	4.56987	4.41401	4.56121	4.43731	4.5993	4.56581	4.53621	4.21571	4.1155	3.39286	4.05468	3.78298	3.69326	4.77773	4.59773	4.77511	4.28933	4.25996	4.26943	4.39593	4.41851	4.40548	4.33694	4.80157	4.63864	4.54079	4.6983	4.50932	4.41708	4.46283
R030703c0g1_i01	3.8027	4.48297	3.74592	2.84471	3.9981	4.50156	3.90593	4.16406	3.95851	3.96774	4.03329	4.03314	3.87335	3.9998	4.09744	3.33041	3.88269	4.24415	3.97855	3.7849	3.72999	3.43941	3.46288	3.3086	2.99621	3.21567	4.4287	4.16428	4.33103	4.01137	4.01082	3.73294	3.78592	3.29242	3.63288	4.02568	4.0652	3.96366	4.40447	4.22196	4.35732	2.91437	3.02117	2.14791	2.39861	2.56459	2.8751	2.70394	2.34705
R030863c0g1_i01	2.4668	2.32419	2.82819	2.60403	2.52068	2.54154	2.53062	2.717	2.5214	2.76195	2.52327	2.79117	2.68382	2.49411	2.54082	2.37769	2.05682	2.52704	2.33814	2.55699	2.12685	2.46065	2.03211	2.65887	2.80736	2.84104	2.45686	2.77447	2.77037	2.64364	3.01191	2.47709	2.13313	2.60946	2.23978	2.64206	2.54903	2.26478	2.56591	2.58677	2.7418	2.81524	2.5173	2.60276	2.84609	2.5899	2.66002	2.96475	2.57603
R030873c0g1_i01	4.50099	4.23659	4.49688	4.71906	4.31347	4.58346	4.60898	4.35052	4.15384	4.3486	4.04908	4.10501	4.22187	4.20497	4.34282	4.55464	4.19063	3.83291	3.98347	4.01992	4.1588	4.40288	4.19304	4.35691	4.3861	4.20739	4.06463	4.08035	4.15394	4.52397	4.47532	4.61333	4.1518	4.04622	3.96583	3.96297	3.62343	3.66456	4.33466	4.32766	4.33836	4.27802	4.26692	4.29268	4.75514	4.50234	4.48183	4.37602	4.36253
R030961c0g1_i01	6.73673	6.68796	6.6899	6.32489	6.74908	6.66019	6.63086	6.7376	6.6889	6.58325	6.87232	6.66658	6.65865	6.77811	6.64777	6.36785	6.50486	6.62211	6.49212	6.60013	6.63921	6.60805	6.58491	6.42329	6.11113	6.38511	6.61344	6.4985	6.63378	6.34499	6.30033	6.41924	6.63085	6.51962	6.5593	6.62969	6.69145	6.64481	6.66301	6.63113	6.67325	6.4312	6.63022	6.4173	6.49126	6.5031	6.54529	6.42259	6.51395
R031008c0g2_i01	3.43555	3.38394	3.67077	3.55994	3.60914	3.64886	3.20753	3.29417	3.4718	3.82467	3.3993	3.46201	3.55493	3.2174	3.35931	3.4333	3.49841	3.36925	3.46323	3.46298	3.03611	3.31055	3.06263	3.26824	3.20844	3.62924	3.33376	3.11939	3.26301	3.20895	3.23038	3.23755	3.16441	2.8466	3.18704	2.97731	2.96124	2.86445	2.95131	2.84782	3.15976	3.12007	3.17867	3.59008	3.0172	3.21188	3.22184	3.40239	3.42526
R031058c0g1_i01	4.40194	4.42631	4.58511	4.16687	4.46748	4.48461	4.60183	4.29101	4.29719	4.05751	4.24904	4.47957	4.46685	4.44918	3.98048	4.00584	4.2049	4.09047	3.81721	4.19715	3.44647	3.69159	3.80034	4.72392	4.57077	4.71249	4.49774	4.5196	4.55762	4.52089	4.79219	4.69595	4.49527	4.49296	4.31701	4.4482	4.40293	4.55316	4.53082	4.57094	4.62475	4.01485	4.08429	4.21399	3.504	3.79403	4.07327	3.88457	3.93735
R031104c0g3_i01	4.88274	4.94983	4.91022	5.2013	4.87241	4.86338	4.96539	5.08896	4.87263	4.79795	4.61336	4.87244	4.80124	4.77741	4.69717	4.75129	4.7108	4.62614	4.82277	4.59224	4.69548	4.7129	4.58266	4.768	4.62901	4.60689	4.50781	4.53081	4.67534	4.52089	4.49051	4.50292	4.61145	4.44161	4.59229	4.54312	4.53677	4.49747	4.33466	4.41083	4.2232	4.77261	4.57155	4.75437	4.42393	4.34032	4.35256	4.92388	4.56893
R031121c0g1_i01	3.93798	4.15312	3.8854	2.96955	3.90254	4.0269	3.8547	3.83276	4.06919	3.91785	4.17427	3.97678	3.74482	3.995	4.09744	3.52934	4.2049	4.08678	4.03173	3.95235	3.87205	3.67321	3.69986	3.76329	3.64934	3.66086	3.9947	4.002	4.21542	4.07165	4.08477	3.86634	4.01193	3.95337	4.11864	4.05174	3.97929	3.90981	4.11799	4.16378	4.23555	3.50971	4.166	2.87456	2.68813	3.1366	3.62517	3.2001	3.71874
R031129c0g1_i02	6.92765	6.91239	6.90415	6.96539	6.87714	6.96036	6.9387	6.79969	6.92129	6.98292	6.90013	6.96244	6.94983	6.79201	6.68918	6.73544	6.61584	6.64864	6.77329	6.66337	6.50952	6.56549	6.49406	6.65785	6.73898	6.68425	6.43572	6.57446	6.17223	6.48612	6.60818	6.50686	6.42396	6.39848	6.43348	6.18384	6.16188	6.26822	6.42446	6.3533	6.35264	6.50829	6.55718	6.64036	6.26716	6.48382	6.29472	7.08301	6.9515
R031171c0g1_i01	6.06322	6.23682	6.22192	6.32956	6.00101	6.30214	6.18736	5.29643	5.32202	5.48275	5.30757	5.39244	5.4801	5.33033	5.92876	6.09234	6.01915	5.1911	5.38378	5.1719	5.96603	5.81151	5.76621	5.93871	6.20346	6.09667	5.41624	5.32355	5.25342	6.01413	6.06382	6.00336	6.12385	6.21538	6.1761	5.40142	5.40755	5.40605	5.8123	5.70586	5.75629	6.06277	6.19791	5.81324	5.70594	5.70696	5.46058	6.17165	6.15776
R031212c0g1_i01	1.25861	2.36185	2.35636	1.50251	1.4149	2.11778	2.11439	1.76727	2.53549	2.12452	2.41377	2.47043	2.27672	2.35115	1.40347	0.723077	0.461628	2.71088	1.42708	2.04801	0.0748852	-0.113647	0.0616572	0.804429	1.18158	1.01813	1.8858	1.17139	1.92124	1.49013	1.1235	1.21524	1.13536	1.50181	1.11277	1.83598	2.01359	2.03817	2.20421	1.66467	1.41964	-0.254917	1.12918	0.0526041	0.978614	0.652416	2.90552	1.47549	1.7388
R031259c0g1_i01	4.20139	4.39486	4.32484	4.37079	4.21746	4.29926	4.4213	4.25312	4.3299	4.59776	4.51453	4.5763	4.47164	4.29756	4.10278	4.18891	4.03956	4.24746	4.21008	4.32477	4.23695	4.4396	4.39615	4.57587	4.40011	4.39296	4.20749	4.32309	4.28398	4.37818	4.57561	4.40106	4.24941	4.19199	4.36398	4.3501	4.47925	4.09813	4.14883	4.06941	4.10703	4.31198	4.42552	4.3673	4.80272	4.8708	5.17554	4.45093	4.39521
R031337c0g1_i01	0.49855	0.762136	0.427028	1.08348	0.824063	0.567883	0.478775	0.862853	0.544718	0.429908	1.06157	0.830954	0.845068	0.573559	1.53569	1.32693	0.987121	1.50998	1.56465	1.43508	1.03392	0.259292	0.640808	0.738424	0.655168	1.32483	0.926721	0.778878	0.1044	0.789113	1.15435	0.811512	1.74049	1.15463	1.26026	1.02585	1.22914	1.00829	0.940793	0.553991	0.167572	1.27321	1.61908	1.73846	1.19545	1.35965	1.82602	1.06288	1.08804
R031347c0g1_i01	4.07848	3.92678	4.05619	3.17019	4.06583	3.70263	4.10791	3.93799	3.84994	3.9568	4.24448	3.9458	3.99468	4.17557	4.09208	3.40242	3.96884	4.04174	3.44908	3.88147	3.6882	3.75706	3.52881	3.58698	3.3246	3.60507	4.01368	4.3058	4.03394	4.03751	4.13204	3.72171	3.78071	3.74106	3.83466	3.76189	3.80296	3.66456	3.62778	4.1079	4.15115	3.46513	4.00236	3.09396	2.57662	2.91425	3.36005	3.38339	3.40706
R031372c0g1_i01	4.67709	4.67101	4.81824	4.77488	4.68051	4.7769	4.82707	4.74787	4.43886	4.73212	4.63095	4.58135	4.76466	4.66403	4.26874	4.44525	4.24229	4.24415	4.575	4.39915	4.25853	4.30678	4.3735	4.6585	4.49189	4.62303	4.49098	4.41464	4.34943	4.56947	4.64515	4.68443	4.42012	4.3024	4.39091	4.27465	4.17555	4.37034	4.74106	4.72437	4.73323	4.34789	4.42202	4.50587	4.40954	4.49901	4.39606	4.90845	4.8438
R031381c0g1_i01	5.70151	5.81951	5.80597	5.85047	5.79026	5.7516	5.82129	5.7416	5.70371	5.73724	5.79937	5.76501	5.81835	5.84032	5.68356	5.74844	5.67236	5.72508	5.7583	5.59065	5.67658	5.62803	5.63357	5.66437	5.72046	5.73206	5.67063	5.60197	5.71375	5.67292	5.58377	5.57476	5.61125	5.60716	5.41244	5.53213	5.49915	5.44233	5.65291	5.53454	5.59153	5.62421	5.51516	5.71139	5.69708	5.46174	5.61696	5.74031	5.76637
R031446c0g1_i01	4.91745	5.27756	5.18031	4.80199	4.96104	5.29536	5.26913	4.98879	5.23835	5.21084	5.28109	5.28977	5.21633	5.28188	5.13265	4.76349	4.83834	5.34423	4.93614	5.14838	5.06142	4.95531	4.80696	4.75554	4.61947	4.61498	4.60489	4.77337	4.73952	4.68422	4.93897	4.7439	4.73253	4.72873	4.82928	4.89466	4.95204	4.99653	4.64699	4.76106	4.59631	4.82255	5.02318	4.38631	5.02669	5.06827	5.31379	5.03964	4.92276
R031489c0g1_i01	6.42089	6.4176	6.30785	6.58312	6.46123	6.50238	6.37805	6.49849	6.48165	6.28727	6.43137	6.51916	6.51245	6.41004	6.17169	6.46446	6.25461	6.37675	6.49125	6.43935	6.41342	6.48259	6.31202	6.42394	6.4907	6.36965	6.25907	6.23979	6.1761	6.33975	6.31064	6.32504	6.33337	6.31313	6.25884	6.28344	6.26646	6.29414	6.39582	6.21027	6.23559	6.12301	6.17939	6.36459	6.23691	6.45399	6.29329	6.58176	6.5885
R031586c0g1_i01	6.3464	6.38367	6.39746	6.49135	6.39365	6.34879	6.39125	6.4301	6.33327	6.39755	6.35619	6.44493	6.36784	6.36795	6.52785	6.53379	6.65188	6.53813	6.43405	6.55367	6.86344	6.75294	6.85459	6.4647	6.47755	6.40974	6.40729	6.51646	6.49605	6.39639	6.216	6.42963	6.60673	6.60738	6.54798	6.64261	6.64774	6.6393	6.33231	6.38793	6.43169	6.82291	6.67204	6.7892	6.55966	6.50559	6.43622	6.28689	6.11637
R031599c0g1_i03	4.94525	4.84401	4.97697	5.02264	5.064	4.89452	4.81062	4.98591	4.71131	4.99793	4.80522	4.93688	4.96462	5.01885	4.36521	4.74822	4.48772	4.62868	4.73513	4.69916	4.80461	4.79736	4.88225	4.97205	4.85324	4.88637	4.78968	4.71235	4.79091	4.76727	4.81651	4.81955	4.75929	4.64739	4.63796	4.63217	4.67641	4.72583	4.89452	4.74588	4.74768	4.73346	4.415	4.79762	4.87783	4.5896	4.65295	5.0131	5.13663
R031632c0g1_i01	4.53797	4.46577	4.36873	4.64612	4.56042	4.48802	4.47187	4.58588	4.37369	4.31901	4.40024	4.55849	4.593	4.3661	4.46395	4.63654	4.54119	4.47624	4.74674	4.60487	4.63354	4.72484	4.6353	4.43712	4.44673	4.49295	4.43927	4.40656	4.25987	4.24243	4.37081	4.46976	4.27189	4.43354	4.31982	4.52463	4.54427	4.47292	4.2086	4.14076	4.21074	4.58164	4.44632	4.5571	4.50062	4.47204	4.36081	4.66273	4.47161
R031689c0g1_i01	6.392	5.88727	6.06802	5.91864	6.32275	5.94743	6.03019	5.9907	5.96417	6.00353	5.91008	5.87188	5.94678	5.84966	5.92424	6.00124	6.01105	5.98307	6.03063	5.94117	5.52016	5.67344	5.55952	6.56926	6.49983	6.4109	6.24508	6.05942	6.50531	5.53752	6.35365	6.53037	5.53432	5.61074	5.60988	5.31619	5.35947	5.52424	6.21213	6.06621	6.06733	6.10617	6.14055	6.26025	5.65042	5.65245	5.72963	6.26716	6.12056
R031715c0g1_i02	5.14757	5.07417	5.01337	5.13353	4.99908	5.16948	5.09669	5.08627	5.02522	5.0374	5.15794	5.08641	5.24736	5.03062	5.03826	4.99071	5.02688	5.0428	4.86067	5.09119	5.00723	5.10225	5.13982	5.15236	5.30416	5.10035	5.00181	5.19798	5.14173	5.11082	5.09622	5.09653	5.24727	5.04157	5.20047	5.11047	5.20718	5.10167	5.12654	5.15949	5.14683	5.26542	4.96669	5.20344	5.05239	5.24989	5.01217	5.17837	5.2379
R031742c0g1_i01	9.41739	9.35605	9.33853	9.39926	9.43844	9.39997	9.37049	9.44636	9.35327	9.34128	9.32069	9.35523	9.41626	9.33033	9.33079	9.4046	9.29959	9.38474	9.37075	9.35601	9.55548	9.48098	9.54981	9.50821	9.55359	9.49294	9.43658	9.47011	9.44503	9.38179	9.45668	9.47917	9.48095	9.48464	9.51789	9.51533	9.50704	9.48934	9.58236	9.50723	9.55178	9.56636	9.43895	9.58182	9.63804	9.52117	9.53255	9.51776	9.529
R031753c0g1_i01	4.42406	4.57404	4.61821	4.73674	4.27583	4.73451	4.62553	4.1435	4.38541	4.35694	4.51073	4.46872	4.42057	4.51438	4.21551	4.39122	4.59637	4.22413	3.88708	4.38823	4.20027	3.90092	4.05342	4.47308	4.62186	4.38825	4.24412	4.27504	3.90305	4.69794	4.88019	4.49305	4.79852	4.81197	4.78327	4.38127	4.56654	4.42681	4.78753	4.7367	4.65571	4.56296	5.26878	4.79193	4.64582	4.84738	4.85739	5.02337	5.14214
R031789c0g1_i02	0.283119	0.817408	1.1448	0.275154	0.824063	1.0458	0.744284	1.17796	0.367017	0.491838	0.450888	0.725454	0.874277	0.410064	0.913535	0.723077	0.695234	0.885267	1.30673	0.406679	1.41311	1.26094	1.42439	0.898097	0.926856	0.863691	0.711085	0.727864	0.343456	0.944544	0.55801	0.933284	0.433616	1.07391	0.919165	0.624178	0.941762	0.864734	0.739398	0.376195	1.02359	0.501519	0.197657	0.390562	0.523992	0.269547	0.263791	0.222656	0.892646
R031826c0g1_i01	3.53646	3.76047	3.73254	3.86647	3.52341	3.38949	3.42304	3.57316	3.48638	3.58289	3.3148	3.48374	3.7209	3.4244	2.98439	3.50774	3.33499	3.24892	3.70859	3.26239	3.38894	3.3026	3.32125	3.24466	3.58214	3.35747	3.46368	3.15844	3.27268	3.38214	3.51823	3.22171	2.97649	2.78454	3.22345	3.02194	2.91571	3.09638	3.46577	3.52501	3.36103	3.39292	3.13662	3.35555	3.58307	3.3881	3.38725	3.6609	3.45213
R031827c0g1_i01	5.1713	4.86055	5.08616	5.27088	5.22819	5.05241	5.06063	5.24428	4.97699	5.0959	4.95792	5.02103	5.08194	5.02357	4.82867	4.83751	4.80125	4.80299	4.85531	4.62671	5.04703	5.07683	5.00524	5.06418	5.02574	5.11183	4.90601	5.00526	5.0603	4.95954	5.19969	5.30831	4.71896	4.82744	4.76279	4.92317	4.87384	4.87691	5.22147	5.08668	5.10482	4.97696	4.71277	4.9485	4.51749	4.56748	4.71223	5.20206	5.02474
R031829c0g1_i04	5.4681	5.35898	5.49348	5.78742	5.48684	5.42542	5.59867	5.68582	5.41451	5.6156	5.56704	5.6069	5.69588	5.62261	4.49677	4.61986	4.39532	4.537	4.80622	4.6421	4.80705	4.93231	5.09503	4.98278	4.8512	4.70113	4.61735	4.56754	4.8567	4.81842	4.89853	5.00921	4.9102	4.82436	4.77307	4.62061	4.63487	4.63288	5.21905	5.0176	5.13589	4.82059	5.04608	5.04975	4.66412	4.41655	4.25257	5.88353	6.00282
R031879c0g1_i01	3.82282	3.73916	3.56154	3.80078	3.69006	3.83693	3.55234	3.40196	3.79242	3.58289	3.8652	3.76238	3.62105	3.72038	3.75487	4.06126	3.59549	3.5409	3.81721	3.83935	3.63421	3.8363	4.07765	3.82819	3.83398	3.58048	3.31857	3.63757	3.65937	3.61983	3.39445	3.45649	3.92478	4.09816	4.02203	4.0731	3.76495	4.01556	4.02131	3.83139	3.84756	4.44802	4.05298	4.22671	4.01247	4.21988	4.04963	3.78191	3.82535
R032010c0g1_i02	4.7242	4.84401	4.79591	4.6573	4.72658	4.84224	4.80648	4.73762	4.74505	4.80712	4.74191	4.63817	4.67413	4.60223	4.8948	4.69187	4.73723	4.8253	4.74963	4.80964	4.80949	4.60389	4.7653	4.58763	4.55083	4.67039	4.76469	4.87944	4.67169	4.69521	4.60662	4.71871	4.69699	4.65087	4.62214	4.61188	4.9033	4.63656	4.58444	4.58124	4.54762	4.60466	4.83877	4.72182	4.63966	4.91151	4.90334	4.57055	4.67918
R032050c0g1_i04	6.19641	6.02571	6.17942	6.21064	6.13054	6.22053	6.17777	6.18807	6.11723	6.15356	6.17629	6.14934	6.17372	6.12922	6.23142	6.43615	6.19984	6.31421	6.19963	6.3036	6.50501	6.45506	6.50676	6.322	6.46894	6.41323	6.1507	6.27908	6.23789	6.31146	6.36441	6.24694	6.48696	6.46032	6.40866	6.50947	6.4119	6.4801	6.39796	6.37022	6.30461	6.32847	6.31472	6.47793	6.43198	6.2369	6.33509	6.33712	6.37225
R032191c0g4_i01	5.61762	5.64526	5.5912	5.8093	5.42801	5.75585	5.77647	5.49613	5.68802	5.57684	5.63484	5.7073	5.61166	5.62572	5.5916	5.81591	5.59138	5.69388	5.62623	5.72106	5.85947	5.88922	5.91929	5.86426	5.98487	5.8361	5.69876	5.66095	5.70663	5.5826	5.76588	5.76036	5.83906	5.83243	5.9321	5.90643	5.90219	5.81856	5.76829	5.67735	5.51086	5.98157	5.86213	6.12532	5.97388	6.00379	5.98864	5.95498	5.75742
R032200c0g1_i01	6.83987	6.97905	6.97969	7.09643	6.74478	6.88807	6.86295	6.67002	6.92731	6.86428	6.91528	6.91023	6.86643	6.71162	6.95802	7.06927	6.92978	6.85309	6.74896	6.93681	6.90564	7.01197	6.98147	7.32351	7.31425	7.29383	6.96325	7.08638	7.00919	6.79595	7.18913	7.18389	6.96387	7.07936	7.01245	6.85731	6.93054	6.85489	6.89292	6.97423	6.97767	7.15112	7.25207	7.34289	6.72786	6.77884	6.82486	6.97187	7.00918
R032227c0g1_i01	-0.167791	0.582354	1.06167	0.275154	0.824063	0.76047	0.778519	0.862853	0.652084	0.365201	0.572342	0.650575	0.689434	0.624185	1.71375	1.29366	1.15334	1.39531	1.6162	1.54401	0.313441	-0.113647	0.804607	0.558854	0.455065	-0.106657	0.0791829	0.376873	1.1619	0.519199	-1.04953	1.27789	-0.147731	0.104934	0.0530687	0.132227	0.182142	0.813522	0.505254	1.1037	0.863068	0.54024	1.35136	0.390562	0.0909604	0.269547	0.670345	0.574981	2.02788
R032265c0g1_i01	5.53263	5.51131	5.5949	5.05117	5.4971	5.44833	5.50081	5.78207	5.49603	5.5804	5.72437	5.47748	5.3869	5.60065	5.39016	5.29391	5.51134	5.64076	5.36695	5.51907	5.66317	5.60882	5.49651	5.22043	4.98172	5.28412	5.47905	5.50872	5.54441	5.30445	5.3522	5.23323	5.17755	5.12406	5.10611	5.26141	5.39723	5.24385	5.04418	5.2288	5.10706	5.40177	5.42893	5.10129	4.98119	5.15559	5.15036	4.99026	5.05718
R032519c0g1_i01	3.16837	3.58047	3.11261	1.71715	3.11813	3.57391	3.26902	2.92405	3.10689	3.17448	3.46351	3.33625	3.23289	3.43861	3.18902	2.88178	2.73156	3.50816	3.16741	3.06633	3.55506	3.11558	3.42561	2.17602	2.31047	2.48261	2.99476	2.94051	3.3201	2.80451	2.64996	2.96036	3.09888	3.31015	2.76942	3.04807	3.19835	2.74653	2.96293	2.87039	3.20232	2.82311	2.5561	1.53544	1.6021	1.87395	1.82602	2.12054	1.48492
R032534c0g1_i01	5.50176	5.57483	5.48553	5.49097	5.39766	5.49648	5.42179	5.488	5.44655	5.43429	5.40276	5.48019	5.56987	5.33793	5.48726	5.58614	5.46664	5.4399	5.54709	5.4819	5.72	5.69638	5.81145	5.55478	5.53745	5.5583	5.37463	5.45288	5.45166	5.45588	5.49616	5.39035	5.46935	5.44009	5.38859	5.4803	5.50876	5.51225	5.36627	5.28027	5.25188	5.62195	5.59497	5.85478	5.58469	5.71129	5.61581	5.48356	5.44827
R032559c0g1_i03	3.30814	3.429	3.20267	2.89595	3.51535	3.57391	3.27503	3.38455	3.05892	3.50244	3.48688	3.4005	3.2773	3.26603	3.75487	3.35481	3.44329	3.56762	3.53864	3.58272	3.22329	3.62301	3.69465	3.26824	3.19565	3.43266	3.5892	3.5812	3.47056	3.33373	3.17878	3.18131	3.31631	3.31893	3.24723	3.24163	3.55083	3.23906	3.54519	3.12618	3.18545	3.38762	3.606	3.05648	3.03606	3.65109	3.44534	2.98169	2.73034
R032567c0g1_i01	4.73486	4.35339	4.43629	4.42412	4.61042	4.50493	4.41859	4.44596	4.30544	4.49565	4.51831	4.37006	4.53702	4.43861	4.39599	4.58933	4.6143	4.58749	4.64493	4.53401	4.69812	4.63905	4.66225	4.58763	4.56581	4.40234	4.55717	4.71563	4.51343	4.73302	4.74736	4.66405	4.57275	4.63689	4.53791	4.47091	4.65232	4.61055	5.011	4.88536	4.92842	4.64741	4.43249	4.18823	4.83	4.93638	4.55081	4.64156	4.81303
R032628c0g2_i04	4.78357	5.03973	4.81824	4.76112	4.72308	4.98409	4.88714	4.53942	4.76013	4.65301	4.77391	4.68348	4.78595	4.73773	5.03826	5.0517	4.90688	4.68834	4.88188	4.88922	4.93761	4.94768	5.01364	4.86978	4.7887	4.66651	4.65411	4.64864	4.79427	4.7542	4.70108	4.55444	4.87393	4.993	4.92082	4.83588	4.78484	4.83258	4.76448	4.7367	4.57703	4.94123	4.97864	4.95106	4.7235	4.654	4.79377	4.97554	4.79915
R032736c0g1_i01	5.19978	5.38437	5.04347	5.29733	5.22326	5.32994	5.29153	5.20265	5.22754	5.31943	5.26991	5.40388	5.33401	5.30146	5.74461	5.69846	5.64471	5.64704	5.59284	5.75403	5.91939	5.94775	5.89564	5.31687	5.16347	5.18433	5.00181	4.99181	4.96508	5.36419	5.08225	5.16235	5.37214	5.43201	5.55974	5.4755	5.48168	5.43599	5.00539	4.93705	5.03823	5.75856	5.54279	5.40518	5.34673	5.34955	5.29811	5.12027	5.05718
R032788c0g1_i03	6.73142	6.89483	6.84245	6.89472	6.73007	6.82549	6.77083	6.81683	6.8406	6.82497	6.82422	6.88085	6.84261	6.79201	7.07267	7.07111	7.07282	7.0821	6.96567	7.15857	6.92094	6.81923	6.75856	6.71098	6.88753	6.96551	6.81151	6.73485	6.93346	6.66165	6.55425	6.68212	6.59415	6.66017	6.60314	6.87567	6.92911	6.89008	6.25292	6.28145	6.278	6.8482	6.69177	6.71595	6.84946	7.05635	6.93632	6.68752	6.53505
R032801c0g1_i01	7.12013	7.1469	7.21549	7.17437	7.11885	7.09323	7.19426	7.18764	7.29656	7.21004	7.30082	7.30373	7.29752	7.28434	7.3041	7.27827	7.32067	7.44231	7.34233	7.40049	7.11477	7.19598	7.1618	7.36886	7.48065	7.42446	7.47647	7.45221	7.41831	7.45569	7.42171	7.38049	7.17138	7.19778	7.17968	7.43999	7.4791	7.45647	7.69918	7.78682	7.67401	6.95102	6.91032	7.04269	7.33727	7.42219	7.49438	7.35661	7.3548
R032908c0g1_i01	4.9112	5.02513	5.02987	5.29733	5.075	5.0707	4.92775	5.03975	5.07912	4.95185	4.96348	4.99668	5.06462	4.9436	4.67583	4.93515	4.78234	4.94835	4.95878	4.90717	5.17166	5.14289	5.03648	4.84843	4.93631	4.83879	4.93617	4.62094	4.64214	4.66758	4.78481	4.71022	4.71624	4.56487	4.83909	4.69416	4.61364	4.66573	4.67197	4.64479	4.73613	4.7928	4.72418	4.68237	4.73797	4.54502	4.77536	4.93913	4.97619
R032913c0g1_i01	6.17048	6.09864	5.93128	6.11116	6.14104	6.16309	6.07736	6.13177	5.99126	6.05828	5.95545	6.09655	6.14629	6.10492	5.90144	5.80267	5.84176	5.87916	5.92216	5.85262	5.89089	5.90769	5.96222	5.89772	5.79443	5.94604	6.03933	5.85619	5.88434	5.86276	5.76088	5.86737	5.72558	5.54113	5.74439	5.7441	5.79154	5.82181	5.93975	5.98065	5.91571	5.67837	5.56674	5.66388	5.64121	5.48722	5.60427	5.85967	5.8103
R033044c1g1_i02	3.99228	3.9393	3.91531	4.27243	4.02671	3.98893	3.80574	4.32336	4.22077	4.01596	4.53708	4.32262	4.0692	4.44918	3.11696	3.50774	3.51378	4.04555	4.08759	4.15054	3.64518	3.99766	3.84337	4.38684	4.65727	4.74971	5.08044	4.94512	5.0519	4.50848	4.23306	4.71305	4.81647	4.71216	4.6669	5.02973	4.92069	4.99653	5.41783	5.32792	5.36486	4.61603	4.55887	4.91224	4.62728	4.924	4.81596	3.92454	4.66776
R033136c0g1_i01	4.7242	4.73699	4.94832	4.95781	4.68769	4.83691	4.66038	4.9714	4.81891	4.91842	4.82063	4.76117	4.8681	4.78577	4.54465	4.68226	4.66336	4.58488	4.69073	4.94242	4.7948	4.76011	4.86611	4.66961	4.82029	4.7607	4.69878	4.88236	4.72198	4.80834	4.76995	4.85594	4.59669	4.48518	4.3667	4.53082	4.44761	4.39668	4.66132	4.6899	4.56729	4.78677	4.60587	4.86693	4.51413	4.66595	4.55321	4.93261	4.8706
R033149c0g1_i01	2.14329	2.38032	1.83718	2.29605	2.52068	2.41841	1.98842	2.10164	2.5214	2.50093	2.34725	2.51332	2.20955	2.28975	2.52499	2.43985	2.2889	2.42551	2.49783	2.47682	1.67081	1.5832	1.8934	2.2956	2.53014	2.39133	2.8649	2.9065	2.99734	2.27022	1.84469	2.02629	2.78142	2.8466	2.59512	3.07373	3.28147	3.00803	2.79112	2.64028	2.44841	2.25283	2.70165	2.20042	2.97873	2.63921	2.81227	2.44764	2.86973
R033332c0g1_i01	2.51706	2.26577	2.02445	1.97716	2.4379	2.00816	2.26687	2.16421	2.15229	2.53074	2.14673	2.29715	2.1391	2.10604	2.01501	1.97771	2.21562	2.11361	2.03139	2.22202	2.11112	1.38661	2.54204	2.1123	2.64749	2.33366	2.2956	2.05652	1.92124	2.31365	2.51381	2.51659	2.13313	2.07898	2.2749	2.09184	2.15745	1.84767	2.03844	2.26782	2.13349	2.28739	2.22792	2.4807	2.44168	2.31435	2.41775	2.60899	2.36601
R033376c0g1_i01	9.1727	9.04894	9.11403	8.6076	9.10685	8.94835	9.02234	9.13034	8.94743	9.0837	9.05464	8.88345	8.95873	8.94048	9.03388	8.84312	9.08151	9.02427	8.85017	8.99162	8.9647	8.88845	8.83787	9.00435	8.87332	9.03206	9.00103	9.03872	9.1505	9.01644	9.28442	9.1342	8.78881	8.78878	8.81106	8.63069	8.62089	8.60911	9.19193	9.16434	9.22944	8.77649	9.02453	8.76837	8.18584	8.38743	8.61523	8.75144	8.92082
R033379c0g1_i02	4.21668	4.67475	4.34255	3.39164	4.36815	4.23178	4.28506	4.26269	4.33796	4.12746	4.36285	4.41317	4.1158	4.26603	4.21058	3.52218	4.23303	4.39501	4.05993	4.05255	4.35848	3.8418	3.60302	3.80015	3.48035	3.59692	4.50781	4.33592	4.38999	4.23115	4.50555	4.15625	4.0983	4.30682	4.2122	3.91171	3.99579	3.84115	4.13349	4.32766	4.41275	3.92626	4.19907	3.17491	2.66408	2.93415	3.51604	3.51141	3.74795
R033422c0g1_i01	6.45674	6.29396	6.42266	6.24686	6.52879	6.38121	6.45548	6.51058	6.42601	6.51778	6.48068	6.37978	6.58878	6.42618	6.04843	6.06302	6.20103	6.22972	6.16759	6.21475	6.16382	6.12277	6.0678	6.06862	5.98487	6.10961	6.21259	6.16386	6.15925	6.03482	6.0382	6.06904	5.86023	5.96144	5.90153	5.98743	6.01444	5.92192	5.922	5.89932	5.97583	6.05277	5.99516	5.94217	5.91524	5.84603	5.82919	6.37368	6.22032
R033478c0g1_i02	3.31762	3.47269	3.03846	3.50324	3.09671	3.35259	3.2138	2.99463	3.18942	3.28355	3.29729	3.33026	2.947	3.51438	3.67108	3.61265	3.96326	3.53007	3.40579	3.87106	4.26565	3.89565	4.38325	3.55857	3.45911	3.2984	3.1139	3.6026	3.13098	3.17009	2.88887	3.36567	3.80659	3.93635	3.88478	3.17995	3.35153	3.34204	3.67091	3.73631	3.71861	4.19248	4.10188	4.02314	2.9392	3.06623	2.30817	2.76393	2.88296
R033521c0g1_i01	5.828	5.96428	5.99847	5.74613	5.91333	5.95483	5.95827	5.83752	5.94582	5.9187	5.90576	5.99333	5.82023	5.93986	5.88449	5.77128	5.9906	5.88236	5.6403	5.95973	5.47018	5.48781	5.52322	5.76622	5.59945	5.4785	5.72491	5.83073	5.65579	5.77226	5.89938	5.7158	5.75114	5.87772	5.82756	5.58811	5.55775	5.5751	5.84406	5.81459	5.98683	5.62195	5.81624	5.46899	5.00532	5.32716	5.36531	5.54754	5.69505
R033539c0g1_i01	5.16606	5.12435	5.22158	5.054	5.30494	5.22565	5.25704	5.18515	5.28079	5.27609	5.27886	5.31424	5.22627	5.28974	5.09295	4.98551	4.88636	5.15278	5.0922	5.10903	4.6902	4.6887	4.6569	5.09582	5.00022	5.21393	5.34496	5.1648	5.28244	5.44941	5.31684	5.3599	5.09382	5.12156	5.09469	5.24456	5.16645	5.27495	5.12912	5.28867	5.14246	5.02382	5.35383	4.84511	5.26516	5.48385	5.26477	5.13359	5.21193
R033713c0g1_i01	6.80321	6.71732	6.71222	6.59963	6.77629	6.68933	6.69219	6.80051	6.65945	6.80986	6.88556	6.72705	6.74667	6.72835	6.71991	6.64186	6.55028	6.57679	6.62074	6.68137	6.76262	6.80241	6.71803	6.62283	6.54843	6.66684	6.68771	6.78015	6.72908	6.55485	6.59348	6.72562	6.49574	6.58206	6.43543	6.51338	6.52898	6.52457	6.38399	6.43599	6.54103	6.79766	6.66761	6.60753	6.70447	6.5911	6.62457	6.6817	6.69169
R033724c0g2_i01	3.40918	3.05652	3.39324	3.20108	3.10746	3.39676	3.3047	3.39328	3.16243	3.33514	3.24344	3.09637	3.3776	3.04231	3.37705	3.41794	3.60986	3.16741	3.16741	3.39917	3.29464	3.36501	3.24485	3.24466	3.37652	3.46883	3.35624	3.22433	3.3201	3.29091	3.16369	3.06177	2.96734	2.8221	2.85701	3.16411	3.37695	3.15927	2.98588	3.07852	3.1159	3.49006	3.03955	3.24324	3.14432	3.19548	3.2097	3.14852	3.14692
R033725c0g1_i02	3.3364	3.35622	3.51542	3.62971	3.75988	3.43256	3.2929	3.24676	3.58452	3.38495	3.52499	3.27525	3.47138	3.11491	3.48731	3.74779	3.69322	3.50816	3.18459	3.42788	3.80521	3.67321	3.85744	3.73395	3.54228	3.02235	3.24015	3.42982	3.53628	3.29091	3.53591	3.61656	3.6438	3.56766	3.52031	3.56484	3.47438	3.38652	3.49006	3.27736	3.41993	3.77619	3.57485	3.71564	3.74083	3.3736	3.43495	3.40239	3.26275
R033727c0g1_i09	6.22189	6.08603	6.10482	6.04177	6.11197	6.12312	6.15026	6.00644	6.08286	6.06466	6.10511	6.04723	6.07182	6.03998	6.17423	6.15969	6.30074	6.15151	6.1204	6.21578	6.0825	6.07689	6.23062	6.32411	6.33321	6.47788	6.41979	6.29341	6.27566	6.35542	6.40347	6.29317	6.29639	6.31643	6.24636	6.16208	6.06875	6.13767	6.33007	6.23656	6.31435	6.30828	6.50027	6.20778	5.70889	5.90014	5.98597	5.96673	6.09521
R033830c1g1_i01	7.61768	7.95321	7.77158	7.08474	7.72325	7.92874	7.79385	7.56586	7.83993	7.7198	7.96611	7.84232	7.68415	7.90509	8.11269	7.68024	7.95084	8.21155	7.89732	8.02225	7.79242	7.55635	7.53063	7.4539	7.23169	7.3735	7.8868	7.81655	8.05312	7.83306	7.73949	7.5743	7.98779	7.92693	7.97139	7.88773	7.93206	7.89906	7.89909	7.96415	7.91444	7.43834	7.88576	6.83489	6.73365	7.17657	7.21168	7.13126	7.27741
R033899c0g1_i05	2.32354	1.90663	2.17047	1.80019	2.13569	1.98906	2.17989	2.24364	2.5214	2.29053	1.84313	2.23444	2.36167	2.03298	2.03749	2.36173	1.99246	2.14234	2.3227	2.20554	1.46352	1.86816	1.83774	1.6564	1.44199	1.82092	2.31103	2.01457	1.70965	2.01353	1.70578	2.00793	2.14941	2.27226	2.32044	2.36558	2.50359	2.35709	2.16452	2.06756	2.04271	1.85234	1.59443	1.83018	1.89852	2.28366	1.60289	2.20952	2.57603
R033983c0g1_i06	3.61548	3.19861	3.25038	3.02814	3.5708	2.83698	3.18218	3.34907	2.8493	3.29228	3.21574	3.00915	3.31507	2.95601	3.32317	3.54356	3.28213	3.1951	3.22666	3.09347	3.50179	3.50325	3.48721	3.29719	3.48035	3.64514	3.0962	3.42982	3.44513	3.18576	3.56491	3.50313	3.3235	2.94065	3.16225	3.30801	2.96124	3.20965	3.17753	3.1632	3.45556	3.82796	2.98371	3.50218	3.49038	3.11933	3.33791	3.2499	3.29279
R034005c0g2_i01	2.81365	2.91166	2.7239	3.28995	2.77116	2.96961	2.55057	2.24364	2.4928	2.76195	2.69358	2.68261	2.55446	2.50765	2.85113	3.08021	3.29107	2.56996	3.04108	2.91231	2.49723	2.95239	2.21798	3.20855	3.05404	3.26793	2.81166	2.45187	2.87568	3.2242	3.11746	3.22965	3.03898	3.19082	2.9541	2.80415	2.7309	2.73281	3.35552	3.36737	3.40543	3.12007	2.93547	3.03736	3.30066	3.3663	3.2097	3.377	3.67378
R034024c0g1_i03	9.32916	9.20977	9.22923	9.16805	9.32568	9.28216	9.24698	9.36849	9.2848	9.19493	9.20718	9.2631	9.30686	9.26478	9.12854	9.12256	9.18022	9.28007	9.21175	9.20726	9.40481	9.37537	9.38615	9.25654	9.24039	9.29985	9.34728	9.27708	9.25895	9.14535	9.16237	9.21547	9.15769	9.22121	9.23783	9.2301	9.28052	9.2626	9.18961	9.09072	9.08493	9.29514	9.19378	9.31602	9.14801	9.16345	9.20623	9.22907	9.18304
R034043c0g1_i01	4.11157	4.90588	4.58882	3.62971	4.29947	4.79351	4.42671	4.26269	4.55062	4.50319	4.9607	4.47144	4.36507	4.65797	4.74235	4.31034	4.63553	4.9361	4.59119	4.58907	3.98851	3.72172	3.88057	4.18482	4.03762	4.20203	4.48419	4.4739	4.56551	4.34018	4.48445	4.48644	4.70527	4.5007	4.69526	4.52152	4.50638	4.53747	4.45058	4.37183	4.40183	4.2403	4.74951	3.70357	3.17867	3.64507	3.66572	3.71256	3.85249
R034094c0g3_i01	6.27031	6.31091	6.3804	6.12733	6.3479	6.2738	6.34059	6.37053	6.22223	6.39045	6.58449	6.26289	6.32353	6.41454	6.49776	6.36985	6.58707	6.51977	6.39215	6.45338	6.38428	6.47377	6.39068	6.39746	6.24285	6.33455	6.45841	6.40823	6.45946	6.36233	6.38732	6.32689	6.22619	6.07726	6.18228	6.13389	6.3133	6.1673	6.14488	6.23656	6.18873	6.32224	6.23127	6.13995	6.14435	6.18699	6.16715	6.08512	5.97838
R034188c0g1_i01	2.77287	2.77872	3.0813	3.27067	3.23061	2.98897	2.96153	3.08366	2.81505	2.63047	2.99455	2.84254	2.84741	2.89547	2.86377	2.72836	3.03827	2.85669	2.60379	2.79599	3.47746	3.33414	3.01323	2.72853	2.68458	2.98537	3.1742	3.02745	3.19342	2.94923	2.78425	2.79885	3.16441	3.13222	3.21142	3.1319	3.0482	3.03063	3.39035	2.99883	3.27591	3.11367	3.27486	2.75093	2.92914	2.73306	2.82824	2.93025	2.89607
R034240c0g1_i10	3.0136	2.81991	2.99431	2.90848	2.62914	2.70269	2.78755	2.99463	2.66931	2.96118	2.80929	2.35725	2.80253	2.93611	2.49281	2.58444	2.82075	2.67201	2.39827	2.42079	2.40995	2.62269	2.51863	2.81913	2.62858	2.63364	2.48434	2.3203	2.4335	2.36959	2.67145	2.337	2.1655	1.70309	1.64734	2.00557	1.80467	1.87291	2.71073	2.44364	2.18534	2.43852	1.92605	2.12998	2.21219	2.25231	1.93325	2.73425	2.1423
R034275c0g1_i01	7.61624	7.53117	7.52769	7.30569	7.71008	7.53774	7.63651	7.82304	7.62943	7.6908	7.71644	7.64639	7.68544	7.66592	7.70345	7.48125	7.54058	7.73267	7.56568	7.67614	7.87854	7.83931	7.78171	7.54752	7.29076	7.38538	7.76501	7.72562	7.71422	7.55214	7.53889	7.59828	7.50204	7.46737	7.45478	7.55985	7.53098	7.5722	7.39437	7.44077	7.47052	7.65973	7.56985	7.31885	7.14326	7.33368	7.31904	7.26616	7.31266
R034303c0g1_i05	3.63836	3.46406	3.53866	3.76677	3.27898	3.52831	3.46569	3.30346	3.6764	3.42519	3.1875	3.60768	3.53678	3.73773	3.5116	3.723	3.91198	3.50263	3.78941	3.83935	3.78553	3.91142	3.95222	3.80822	3.78786	3.64514	3.5701	3.53743	3.87157	3.65965	3.86921	3.98844	3.68346	3.63954	3.79892	3.89741	3.82775	3.71427	3.85048	3.68632	3.7009	3.57643	3.61215	3.68526	4.17444	4.02029	3.76029	3.89355	3.43427
R034336c0g1_i02	0.685953	0.870639	1.36882	0.111384	1.06378	0.618493	1.35621	1.71249	0.75201	1.4674	1.32619	0.929262	1.40128	1.3809	1.56694	0.865758	1.37148	1.24449	0.992434	0.762753	1.33403	0.755014	0.842808	0.4393	0.655168	0.266488	1.04215	1.5693	1.68088	1.05103	1.55206	1.11585	0.924558	1.62024	1.03296	1.3397	0.798604	1.50442	1.03184	1.31586	1.20199	0.817463	0.261664	-0.108382	-1.42413	0.330865	-0.304353	0.164488	0.158447
R034413c0g1_i01	4.37494	4.40843	4.27496	4.54542	4.34562	4.4709	4.14447	4.38596	4.43511	4.49943	4.40024	4.48766	4.3286	4.52773	4.57185	4.37142	4.36599	4.45063	4.66649	4.65126	4.55725	4.39916	4.36368	4.37331	4.5075	4.55736	4.3929	4.46613	4.64587	4.49911	4.20017	4.2373	4.53298	4.60492	4.48889	4.66631	4.59209	4.52558	4.5769	4.49311	4.51422	4.27228	4.27081	4.56379	4.66108	4.5123	4.69056	4.68359	4.68674
R034527c0g1_i01	4.07289	4.07589	4.2657	4.28209	4.15664	4.464	4.26407	4.30032	4.34997	4.26239	4.40024	4.38169	4.28576	4.33604	4.0035	4.12886	4.15187	3.88058	4.24734	4.23013	4.14342	4.08832	4.28955	4.18792	3.97538	3.94388	4.3673	3.99663	4.13816	4.24617	4.12037	4.36544	3.80145	3.82977	3.94053	4.03441	3.8761	4.04361	4.24711	4.25664	4.29182	4.28088	3.74124	3.82	3.76929	3.90404	3.9619	3.95059	4.12159
R034582c0g2_i01	7.72669	7.74091	7.7456	7.86424	7.7777	7.8515	7.72996	7.71397	7.6603	7.73188	7.74377	7.68823	7.77335	7.74275	7.74417	7.80946	7.71775	7.73709	7.67455	7.77268	7.74035	7.76748	7.69006	7.81603	7.78704	7.82801	7.6803	7.6394	7.712	7.65843	7.80598	7.7256	7.60963	7.59624	7.61068	7.52771	7.56502	7.5489	7.78594	7.69143	7.6954	7.61905	7.70081	7.75562	7.74731	7.82451	7.82094	7.87168	7.99037
R034667c0g1_i02	5.02846	4.88985	5.01337	5.1066	5.0163	4.93751	4.95045	4.98302	4.98984	4.84913	5.06528	4.9545	4.88075	4.95847	4.68654	4.86326	4.87748	4.97654	4.80899	5.00331	4.88541	5.08149	5.02407	5.09087	5.04012	5.06534	4.76469	4.76074	4.71844	4.83093	4.76246	4.93583	4.84174	4.88772	4.86237	4.9161	4.96885	4.74646	4.85454	4.76708	4.77049	5.01354	4.93515	5.08974	4.84879	5.02021	4.86709	5.05773	4.86395
R034686c0g1_i03	6.8374	6.89242	6.95615	6.73242	6.67962	6.83288	6.86594	6.62345	6.79813	6.8377	6.94088	6.76582	6.66388	6.72908	6.91466	6.69778	6.99351	6.76347	6.63799	6.95109	6.7417	6.74929	6.75794	7.09411	7.00352	7.00222	7.03758	7.01769	6.83896	6.75453	6.9402	6.96932	6.76101	6.82954	6.79681	6.59023	6.6355	6.6273	6.76191	6.85766	6.78389	6.77348	7.00977	6.90841	6.35896	6.53846	6.6131	6.65884	6.88321
R034741c0g2_i01	12.634	12.5452	12.5513	12.6554	12.6449	12.5999	12.5774	12.6537	12.6363	12.5599	12.5022	12.6001	12.6342	12.564	12.5334	12.6153	12.5989	12.6527	12.6116	12.6657	12.8716	12.8049	12.8646	12.7853	12.8223	12.7614	12.7085	12.6974	12.6569	12.6422	12.7105	12.738	12.8134	12.8301	12.8164	12.8491	12.8826	12.8606	12.7449	12.7347	12.7336	12.8782	12.7985	12.9425	12.8071	12.8223	12.7946	12.7718	12.7348
R034777c0g1_i01	7.2005	7.06292	7.0359	7.06389	7.18824	7.08706	7.10391	7.1169	7.1278	6.99633	6.97501	7.12641	7.14371	7.04927	6.95581	7.04947	6.96445	7.02009	7.00971	7.03046	7.15415	7.09257	7.17075	7.14754	7.07771	7.04478	6.99523	6.94138	6.94106	6.98523	7.09584	7.06291	6.99798	7.00171	7.07647	7.03603	6.99216	6.98788	7.08056	7.0571	7.05867	7.00738	6.91903	7.04508	7.03844	7.06201	7.03378	7.17058	7.08768
R034806c0g1_i05	-0.277742	-0.652414	-1.49838	-0.834369	-0.551429	-1.23832	-1.52417	0.58644	-0.253465	-0.520373	-0.501058	0.094955	0.182736	0.410064	-0.703381	0.672199	0.328916	0.45248	1.36816	1.01064	-2.00946	-0.882173	-1.55361	0.596601	-0.322343	0.266488	0.400905	0.309077	-0.0802647	0.186889	0.192236	-0.272924	-0.316302	-0.162082	-0.118608	-0.00430876	0.461012	0.0825974	1.11749	0.0203443	0.68242	-0.128066	0.261664	-0.389552	-0.423733	0.874593	0.805526	0.964044	0.726505
R034816c0g1_i01	6.23446	6.37449	6.20022	5.29971	6.3308	6.30214	6.09275	6.52555	6.26302	6.35236	6.45228	6.2558	6.29411	6.3577	6.28642	5.91223	6.18672	6.39477	6.19858	6.17296	6.44747	6.10573	6.10756	5.6897	5.38947	5.94764	6.47648	6.34721	6.42843	6.16304	6.17427	6.1255	5.84906	5.76493	5.84325	5.88485	5.93251	5.68247	6.15757	6.15505	6.15445	5.72534	5.84395	4.87772	5.03843	5.26764	5.52444	5.19117	5.24816
R034819c0g1_i01	3.13658	3.17764	2.94876	2.4411	3.36215	2.97932	2.96153	2.81126	2.90463	3.03584	3.14897	3.10341	3.02721	3.27398	3.2672	2.87055	2.99512	3.30081	3.16741	2.94247	3.10124	2.87943	2.89095	2.79498	2.3686	2.58503	3.28772	3.17757	3.13098	3.27635	3.10172	3.32174	2.80215	2.37691	3.07858	2.95907	2.80769	3.12817	3.15745	3.32715	2.84212	2.66565	3.0119	2.20042	2.19551	2.56459	2.74658	2.50736	2.2483
R034852c0g1_i01	6.82831	6.78127	6.8062	6.9251	6.73181	6.81806	6.69556	6.75803	6.75588	6.84216	6.87158	6.70814	6.73029	6.74703	6.82945	6.98514	6.7924	6.56358	6.5496	6.62359	6.66165	6.79251	6.74665	6.72755	6.82194	6.84941	6.58199	6.54989	6.62058	6.60524	6.63167	6.77803	6.88161	6.80083	6.68702	6.82934	6.63023	6.83497	7.03107	6.87381	6.81987	6.66159	6.78388	6.95372	6.78403	6.68435	6.72179	6.7295	6.83469
R034872c0g1_i01	6.70907	6.7951	6.78692	6.91582	6.74822	6.8072	6.7935	6.68165	6.90713	6.83844	6.86787	6.84666	6.82028	6.93423	6.78696	6.62273	6.71723	6.74719	6.67947	6.77023	6.54433	6.55382	6.53036	6.74078	6.67304	6.72782	6.68549	6.61538	6.689	6.91353	6.76822	6.69366	6.61994	6.7161	6.65349	6.70279	6.60982	6.71538	7.11089	7.10248	7.12268	6.52287	6.65128	6.58631	7.08503	7.18749	7.11167	6.91402	7.07909
R034883c0g1_i01	4.24678	4.14233	4.1089	4.2627	4.14625	4.05932	4.27909	4.03047	4.16747	4.249	4.20277	4.21629	4.39561	4.20081	4.39163	4.38728	4.32737	4.24415	4.25549	4.25438	4.3816	4.7367	4.53679	4.49072	4.50232	4.32058	4.42161	4.27059	4.24028	4.61936	4.50555	4.3363	4.34084	4.48518	4.38557	4.25609	4.21368	4.28831	4.44231	4.41468	4.51422	4.55825	4.46003	4.69462	4.69114	4.74128	4.75879	4.44789	4.39981
R034937c0g1_i01	5.77391	6.07615	5.86386	5.87781	5.83785	5.98769	5.88258	5.92746	5.81475	5.80742	5.75676	5.88725	5.85818	5.89804	6.23263	6.18486	6.24773	6.13909	5.94123	6.26931	6.60944	6.3993	6.6045	5.99013	6.00975	6.18085	6.12801	6.08244	5.98633	5.86519	5.91185	6.00798	6.35634	6.2921	6.2293	6.28618	6.26873	6.2953	5.91753	5.84623	5.86627	6.49542	6.32131	6.38742	5.99933	5.96443	5.88559	5.66626	5.66857
R034962c0g1_i01	10.8738	10.759	10.782	10.9136	10.8678	10.8639	10.7863	10.8615	10.8392	10.7368	10.6934	10.8432	10.8563	10.755	10.7134	10.7939	10.7782	10.81	10.8336	10.8387	10.9013	10.8838	10.8845	10.8699	10.9073	10.9077	10.7564	10.7653	10.7722	10.7998	10.8506	10.8045	10.733	10.7152	10.7368	10.7481	10.7954	10.7801	10.8171	10.7803	10.7582	10.806	10.7263	10.9641	10.8137	10.859	10.8716	10.9806	10.9308
R034980c0g1_i01	6.2307	6.12215	6.28742	6.0531	6.06447	5.89707	6.12387	6.18807	5.99381	6.203	6.17868	5.93635	5.95876	5.98293	5.66563	5.66144	5.84784	5.64076	5.66805	5.79593	5.40397	5.40669	5.56381	6.20163	6.15474	6.15888	6.0312	6.12249	6.0608	5.96049	6.32597	6.21627	5.8908	5.953	5.95844	5.70768	5.59434	5.63532	6.04322	5.93455	6.04528	5.91591	6.27068	5.99762	5.27313	5.46003	5.68211	6.14275	6.41726
R034983c0g1_i04	4.75942	4.57805	4.78299	4.58498	4.90975	4.76852	4.85542	4.79807	4.83039	4.88707	4.81449	4.83277	4.91629	4.94858	4.87621	4.66934	4.7108	4.79848	4.96377	4.94491	4.91515	4.83092	4.92739	4.90781	4.80774	4.85254	4.79792	4.7859	4.99168	4.89667	4.92338	4.80367	5.00939	4.92846	4.83124	4.9161	4.94922	4.85174	4.83255	4.78501	4.82326	4.87082	4.98577	4.65754	4.86733	4.86563	4.74414	4.80991	4.78513
R035005c0g2_i01	4.41525	3.45538	3.94461	3.95973	4.66239	3.52831	3.93278	4.57824	3.54327	4.10782	3.94609	3.72637	4.25556	4.03297	4.31549	4.11939	4.27422	4.34337	4.19744	4.35871	4.65267	4.73374	4.78014	4.37059	4.1937	4.31563	4.64805	4.33166	4.58506	4.36103	3.95496	4.31405	4.32301	4.22507	4.33931	4.30024	4.58484	4.50958	4.37434	4.37183	4.58348	4.92304	4.01634	4.30871	4.80822	4.71277	4.3275	4.24883	4.3578
R035022c1g2_i01	2.05533	1.1108	1.36882	1.46907	2.0491	1.40418	1.13625	2.24364	1.43213	1.52778	1.7432	1.36363	2.11483	1.67308	1.68556	1.11469	1.67468	1.24449	1.56465	1.01064	0.518091	0.70763	0.551361	1.82489	1.35264	2.00461	1.8858	1.70737	1.87118	1.43875	0.731738	1.04557	2.06612	1.80663	2.14172	2.51043	2.54903	2.26478	1.45018	1.63862	1.2676	1.60083	1.05887	1.61496	1.93916	1.97344	2.04677	1.29748	1.85073
R035123c2g3_i01	7.21326	7.63625	7.37142	6.998	7.30554	7.50112	7.42789	7.26225	7.50247	7.29608	7.41838	7.37487	7.24223	7.37628	7.33222	7.11939	7.39049	7.43797	7.20544	7.24833	6.94498	6.89389	6.92472	7.24657	7.1619	7.02366	7.59858	7.50714	7.48015	7.38067	7.3803	7.26538	7.36589	7.39653	7.40148	7.20812	7.2863	7.15984	7.47162	7.57991	7.58754	7.17439	7.51182	7.131	6.95604	7.00965	7.09115	7.16549	7.20422
R035150c0g1_i01	2.65811	3.19861	2.86543	2.99327	2.94909	2.97932	2.91613	3.06191	3.12564	2.77447	2.96157	3.14492	2.84741	2.95601	3.10637	3.23722	3.38599	3.22226	3.29943	3.20549	3.56664	3.54428	3.64687	3.03383	3.13665	3.15036	2.91624	2.95167	3.25327	3.10566	3.00346	3.15651	3.05635	3.10201	2.96848	3.18781	3.22659	3.16949	2.81696	2.91449	2.83131	3.63574	3.3356	3.1923	3.10913	3.22808	2.95726	2.96475	2.92193
R035229c1g1_i02	2.71663	2.34314	2.59679	2.98146	2.62914	3.01754	2.80426	2.88743	2.66931	2.83545	3.02678	2.73791	2.84003	3.00459	2.42622	2.94744	3.02761	2.67201	2.91295	2.95238	2.79169	2.60986	2.71677	3.00605	3.39342	2.79904	2.95604	3.0062	3.08779	2.82467	2.92511	2.97934	2.83271	2.75895	2.61353	2.95907	2.94999	2.61811	3.05264	2.6663	2.77602	2.97216	2.83386	2.98843	3.21222	2.73306	3.13465	2.97324	2.92193
R035369c0g1_i01	4.41525	4.32506	4.46083	4.70835	4.41218	4.54473	4.34625	4.48326	4.34197	4.45736	4.44863	4.53005	4.39561	4.59273	4.04847	4.32277	4.42814	4.13403	4.39116	4.45252	4.59449	4.38793	4.47123	4.5032	4.50232	4.36444	4.19091	4.39842	4.3676	4.1655	4.40007	4.45628	4.01637	4.11339	4.1755	4.30386	3.93433	3.95777	3.98189	4.17288	4.27596	4.4857	4.32424	4.31666	4.00291	4.13217	4.01866	4.61737	4.57302
R035461c0g2_i01	2.67296	2.93683	3.33247	3.12795	2.77116	2.95983	3.18856	3.03983	3.1163	3.25705	2.98364	2.89213	2.97424	2.89547	2.7043	3.20179	2.91637	2.92442	2.76092	3.09347	2.64652	3.08809	3.00484	3.47491	3.18921	3.12791	3.1139	3.36452	3.10955	3.0891	3.2376	3.23755	3.24993	3.0502	3.21142	3.11552	3.12022	3.24873	3.01965	2.99883	3.34593	3.23665	3.07561	3.0082	3.15298	3.1366	3.11526	3.2499	2.92193
R035470c0g1_i01	5.75484	5.79045	5.79475	5.78742	5.94515	5.63506	5.8027	5.82628	5.7361	5.80285	5.64871	5.77386	5.79085	5.7927	5.72916	5.84491	5.69276	5.66199	5.76688	5.73118	5.99524	6.00399	5.96547	5.93963	5.76983	5.75969	5.95591	5.77842	5.97156	5.78774	5.70075	5.81419	5.68289	5.71257	5.67597	5.75999	5.88605	5.77572	5.82668	5.8883	5.79435	5.93874	5.73824	5.75592	5.79997	5.73558	5.76842	5.82136	5.73572
R035522c0g1_i01	5.3621	5.44046	5.43687	5.52596	5.48684	5.56905	5.47495	5.34225	5.39339	5.49036	5.3966	5.37073	5.48721	5.35114	5.19147	5.34149	5.45076	5.39882	5.37071	5.36614	5.53054	5.54116	5.54945	5.41124	5.51703	5.47405	5.35988	5.24636	5.22878	5.57221	5.60766	5.55118	5.5156	5.53549	5.57038	5.56417	5.41166	5.49813	5.5353	5.506	5.51255	5.42653	5.45995	5.5077	5.51917	5.53034	5.56431	5.55605	5.5367
R035550c0g1_i01	4.4673	4.13691	4.17961	4.19783	4.12524	4.05013	4.40222	4.17929	4.09796	4.26239	4.01198	4.112	4.13403	4.25402	3.92729	3.97468	4.01817	3.90174	4.19744	3.93245	4.00137	4.09754	3.91236	4.34587	4.11438	3.94388	4.39652	3.97491	4.2104	4.16155	4.05237	4.24908	4.003	4.05149	3.93688	3.99466	3.97374	4.08739	4.15897	4.24805	4.19818	4.03193	3.82306	3.76877	3.84611	3.77761	3.72661	4.25581	3.931
R035560c0g1_i01	6.9369	6.73357	6.91899	7.04841	6.69842	6.71863	6.81221	6.62624	6.78639	6.83993	6.6618	6.596	6.66336	6.61402	6.73375	6.85859	6.75974	6.60028	6.61203	6.78487	6.94054	7.04213	6.99796	7.051	7.03527	7.04328	6.83505	6.79881	6.65889	6.89459	6.94848	6.87748	6.72752	6.67393	6.76988	6.45924	6.44032	6.51558	6.63242	6.67024	6.59074	7.01942	6.9097	7.17703	6.31909	6.30055	6.48488	7.0884	7.09906
R035616c0g1_i03	5.52242	5.44704	5.4035	5.45299	5.40204	5.54961	5.36237	5.29643	5.3621	5.37595	5.50737	5.43768	5.42688	5.36609	5.73776	5.66957	5.66378	5.68536	5.53542	5.65581	5.93175	5.94264	5.90582	5.55957	5.61754	5.42196	5.72491	5.63177	5.51211	5.57221	5.42992	5.70301	5.56346	5.52794	5.64274	5.71721	5.77888	5.64084	5.445	5.36812	5.43614	5.88898	5.55082	5.68553	5.54902	5.57379	5.25889	5.53468	5.3588
R035658c0g1_i03	4.12783	4.3155	4.19432	4.72262	3.93912	4.4709	4.2701	4.72037	5.3462	4.79181	5.28775	5.22995	5.08819	5.22561	3.73437	3.84861	3.89448	4.5927	4.47383	5.08894	3.02776	2.85789	2.8726	3.5296	3.22112	3.62123	3.99946	3.79455	3.76595	3.02956	3.4009	3.65247	2.25848	1.47062	1.6651	2.89333	3.07951	3.08563	3.27394	3.31897	3.49033	2.69168	3.37954	3.54342	3.61478	3.99683	3.94735	4.82172	4.91313
R035790c0g1_i01	6.50319	6.26816	6.4237	6.5792	6.45703	6.33845	6.37595	6.52952	6.49252	6.41763	6.17389	6.41838	6.40021	6.32938	5.81787	5.92043	5.84935	6.08462	6.11032	6.09454	6.11045	6.07806	6.01022	6.12943	6.22722	6.15749	6.13778	6.03076	6.04959	6.14312	6.14576	6.19411	5.86023	5.91005	5.94941	5.87879	5.9196	5.93545	6.23387	6.10954	6.1749	5.96388	5.86342	6.3019	6.05008	5.87848	6.13942	6.5699	6.50756
R035870c0g1_i02	5.60799	5.59078	5.674	5.31861	5.55324	5.55124	5.70929	5.47982	5.60025	5.57684	5.66587	5.57941	5.61058	5.61793	5.66021	5.48659	5.58776	5.58037	5.39858	5.54878	5.73418	5.6903	5.59911	5.58913	5.41728	5.50921	5.54578	5.65585	5.7173	5.60899	5.70596	5.54323	5.82266	5.84768	5.84422	5.50094	5.58164	5.69844	5.79128	5.75216	5.70393	5.41615	5.72553	5.22894	4.75799	5.02486	5.02262	5.29479	5.50283
R035906c0g2_i02	6.0174	6.0432	6.04791	5.97185	6.02389	6.11543	6.10713	5.9169	6.04519	6.14154	6.12013	6.14082	6.05517	6.10269	6.22408	6.30766	6.41564	6.31815	6.12374	6.48275	6.04264	6.18572	5.89791	6.14782	6.14062	5.9809	6.15712	6.11134	6.36654	6.34499	6.25656	6.21627	5.86762	5.9374	5.90713	6.07792	5.97058	6.0408	5.9917	6.10479	6.02408	5.78902	6.00454	5.73234	6.18294	6.36884	6.26424	6.26888	6.19536
R035912c0g2_i01	6.38074	6.51172	6.55203	6.56937	6.53577	6.54553	6.46602	6.46263	6.39059	6.49999	6.55809	6.47712	6.40272	6.5194	6.46497	6.36385	6.39089	6.33536	6.39768	6.46727	5.54231	5.82961	5.85416	6.57222	6.5746	6.65414	6.46187	6.65688	6.5012	6.30161	6.42023	6.32782	6.61335	6.69854	6.6339	6.45599	6.56905	6.56093	6.43701	6.41408	6.49897	6.77145	6.8082	6.6647	6.6093	6.85452	6.53012	6.55442	6.5651
R035932c2g4_i06	3.84922	3.86254	3.78532	3.68901	3.81341	3.94002	3.82225	3.57316	3.80992	3.70558	3.65442	3.64673	3.63817	3.56708	3.62728	3.54356	3.62409	3.4519	3.70859	3.62052	2.93256	3.03149	3.13368	4.04506	4.03044	4.16943	3.6205	3.72471	3.93386	3.86335	3.98531	3.92134	4.04275	3.96461	4.14102	3.64121	3.38533	3.28678	4.14374	4.41083	4.27197	3.75577	3.82835	3.94835	3.55719	3.80488	3.76859	4.18443	4.14374
R035934c0g1_i01	5.71233	5.68109	5.65285	5.43144	5.71491	5.70113	5.72693	5.69114	5.71304	5.69673	5.59059	5.70614	5.80514	5.76336	5.5667	5.41683	5.45673	5.43555	5.41868	5.35497	5.68192	5.62803	5.55808	5.5023	5.31898	5.32663	5.58438	5.43311	5.57991	5.34164	5.24519	5.30831	5.48226	5.4876	5.39658	5.52129	5.40137	5.41896	5.63306	5.58658	5.43078	5.54312	5.45825	5.28876	5.17232	5.31013	5.10028	5.4656	5.44604
R035998c0g1_i06	6.43185	6.20997	6.20143	6.25914	6.43158	6.2738	6.14124	6.44067	6.23631	6.25861	6.2024	6.14849	6.1876	6.23684	6.90552	6.90133	6.86909	6.76	6.64343	6.81982	6.43015	6.41044	6.60935	6.27185	6.43466	6.66392	6.17514	6.49278	6.29121	6.37434	6.44227	6.37067	6.1794	6.22943	6.25298	6.11547	6.09707	6.11934	6.42865	6.38793	6.36394	6.26198	6.33996	6.79987	6.26716	6.51883	6.74668	6.27233	6.14547
R036005c0g1_i01	4.09512	4.47009	3.9504	3.47824	4.08771	4.36001	4.11127	4.1068	4.34997	4.18014	4.51831	4.24202	4.27211	4.30534	4.73549	4.38333	4.30987	4.84728	4.39485	4.5763	3.9089	3.86897	4.05749	4.11826	3.98285	4.16393	4.34499	4.39434	4.46785	4.43172	4.23667	4.30279	4.37238	4.32	4.48889	4.3949	4.36108	4.45214	4.31666	4.37971	4.31139	3.96946	4.43942	3.48817	3.39134	4.14075	4.20139	3.60733	3.96249
R036015c1g1_i01	5.32261	5.2502	5.28481	5.55414	5.22078	5.23986	5.28112	4.98591	5.24479	5.09341	5.14086	5.21865	5.202	5.24596	5.10098	5.30855	5.21491	5.06735	4.92341	5.0293	5.22924	5.17808	5.35004	5.13162	5.25261	5.17066	5.13996	5.01061	5.04627	5.03067	5.04569	5.03891	5.10011	4.97088	5.00166	4.88503	4.96885	5.11759	5.02492	4.98178	4.98559	5.09057	5.15962	5.11731	5.33345	5.11477	5.24557	5.38033	5.33011
R036120c0g2_i01	4.70626	4.93116	4.94253	5.27331	4.87241	4.89964	4.88321	4.39903	4.78982	4.68319	4.50693	4.72969	4.68035	4.61793	5.68712	6.04938	5.77637	5.36723	5.35562	5.48873	5.52016	5.70092	5.70011	5.03354	5.13863	4.86277	4.52445	4.4426	4.51343	4.73036	4.44131	4.83526	5.00493	5.00121	4.97343	5.41487	5.29648	5.32151	4.88539	4.95564	4.90542	5.5057	5.37569	4.87234	4.24503	4.89638	4.1515	4.48994	4.16013
R036129c2g2_i01	2.00925	1.39139	1.97986	1.853	1.44912	1.86878	1.69776	1.5025	1.89249	1.74679	1.60769	1.67831	1.7075	1.74347	1.47109	1.82304	1.53103	1.73412	2.10541	1.8919	1.51222	1.5022	1.67787	1.7431	1.28179	1.73442	1.77891	1.80904	1.92124	1.72271	1.57505	2.0975	1.67454	1.80663	1.95223	1.93265	1.58957	1.74208	1.90028	1.81183	1.92565	1.4463	1.8448	1.4221	1.6021	1.76708	1.90342	2.26594	1.5527
R036229c1g1_i01	5.10439	5.18602	5.24061	4.69395	5.12083	5.11103	5.07791	5.04807	5.1541	5.17354	5.34427	5.1925	5.04549	5.22971	5.41183	4.86042	5.22662	5.30982	5.07157	5.29973	5.64144	5.32662	5.39733	5.13323	4.9573	5.12323	5.36543	5.50304	5.33647	5.25146	5.13542	5.23521	5.12502	5.0834	5.11744	5.25955	5.10693	5.31692	5.07395	5.1364	5.14028	5.38458	5.40433	4.81737	4.64888	4.8708	4.88437	4.48698	4.64077
R036250c0g1_i01	5.04282	5.43384	5.31429	4.58108	4.9551	5.20717	5.18389	5.02014	5.39145	4.98453	5.34853	5.13357	5.06621	5.20913	5.3345	5.14093	5.29715	5.41068	5.13701	5.46987	4.92642	4.90368	4.67289	5.38856	4.96486	5.08003	5.48247	5.55336	5.40624	5.20992	5.42676	5.33802	5.12708	5.13902	5.16502	4.86801	5.07103	5.08557	5.27603	5.47505	5.36111	4.92669	5.38829	4.73077	4.15731	4.59898	4.84764	4.51635	4.80263
R036265c0g2_i02	4.91433	5.07984	5.04888	3.70346	5.09134	5.06158	4.98201	4.92396	4.86428	4.58716	4.88945	4.92898	4.79362	4.85364	4.99009	4.0662	4.60357	4.93405	4.68169	4.64516	4.5456	4.35371	4.10541	4.24845	4.10757	4.50607	5.01128	4.91977	5.0519	4.62799	5.11791	4.86362	4.8641	4.71549	4.72942	4.68308	4.82849	4.93197	5.03045	5.14799	5.22735	4.18027	4.43942	3.4669	3.37661	3.86312	4.02906	3.76733	3.62739
R036323c1g1_i01	7.71059	7.7516	7.65855	7.71886	7.68517	7.73556	7.70124	7.64342	7.76939	7.64937	7.70942	7.6929	7.73281	7.74095	7.65475	7.62613	7.61194	7.71276	7.67986	7.65543	7.63638	7.68195	7.60406	7.53025	7.52542	7.58344	7.55834	7.5417	7.44636	7.47932	7.31651	7.43305	7.44384	7.43289	7.51202	7.39149	7.38357	7.43386	7.52989	7.48622	7.46616	7.43095	7.50274	7.49382	7.50656	7.59069	7.48748	7.69739	7.63976
R036328c0g1_i02	4.7242	4.85726	4.93379	4.57716	4.75763	4.8502	4.89886	4.69587	4.70197	4.76698	4.7289	4.75224	4.848	4.73485	4.90095	4.76956	5.04814	4.75264	4.74095	4.86318	4.91288	4.89842	4.78995	4.9467	4.70318	4.91941	5.00655	4.96177	4.91036	4.86296	4.78481	4.70453	4.8641	4.92846	4.9645	4.89706	4.96607	4.97047	4.97129	4.71505	4.71571	4.90646	4.85442	4.47423	4.54409	4.67484	4.76917	4.48104	4.51897
R036329c0g1_i06	4.14391	4.10395	4.18943	3.40938	4.40784	3.97443	4.18332	4.42907	4.36583	4.39795	4.32446	4.36422	4.17275	4.24596	4.16536	3.51497	3.73315	4.35262	4.09669	3.97198	3.6287	3.32632	3.43814	3.58698	3.3363	3.5128	4.48419	4.50831	4.60816	4.41852	4.45996	4.49964	3.54267	3.77337	3.80293	3.97664	3.91132	3.74875	3.85048	4.30299	3.96098	3.47515	3.49055	2.76262	2.88821	3.35158	3.28683	3.6609	3.26275
R036414c0g2_i11	2.92951	3.00983	3.02755	3.23131	3.06396	2.99856	3.01994	2.93606	2.64352	2.50093	2.53825	2.63485	2.51791	2.843	3.795	3.76002	3.64518	3.1031	3.66029	3.44202	3.1405	3.86897	3.62511	3.08784	2.95126	2.78477	2.93627	2.76185	2.56527	3.15425	2.77435	2.90189	3.72206	3.57501	3.45034	3.14809	3.28147	3.70024	2.99723	2.78982	2.97571	3.04801	3.54943	3.32434	3.85144	3.90908	3.68776	2.73425	2.90905
R036539c0g1_i01	2.68767	2.76473	2.61148	2.52486	2.33185	2.59307	2.55057	2.31892	2.13388	2.50093	2.34725	2.16888	2.52713	2.46663	2.61743	2.46995	2.27093	2.43715	2.35341	2.46302	2.62453	2.51671	2.3298	2.53798	2.31047	2.21089	2.38579	2.17552	2.34458	1.92295	1.84469	2.27692	1.78284	1.62024	2.23978	1.96957	1.82943	2.24559	1.94781	1.61208	1.92565	2.53754	2.24385	2.50873	2.05464	1.81078	1.96248	2.12054	1.92933
R036545c0g1_i02	4.41966	4.22642	4.28416	4.29646	4.26626	4.20305	4.18969	4.20433	4.02992	4.28005	4.17427	4.34653	4.14905	4.25804	4.17553	4.12413	4.13209	4.30259	4.04119	4.05715	4.04754	4.35371	4.29645	4.72817	4.58065	4.37401	4.52445	4.37375	4.29826	4.35064	4.54683	4.40457	4.3793	4.35885	4.40947	4.26355	4.3397	4.24064	4.43398	4.30299	4.37603	4.47825	4.30159	4.4671	3.96897	3.86312	4.04622	4.51052	4.46283
R036551c0g2_i01	3.94411	4.15312	3.98465	3.78727	3.67568	4.307	4.00685	3.54208	3.68275	3.69903	3.70842	3.59774	3.54134	3.63037	4.01487	3.82551	3.67283	3.55699	3.55194	3.71673	3.60082	3.77441	3.7808	3.94984	3.94131	4.02507	3.40738	3.26962	3.08779	3.67082	3.62121	3.74407	4.18376	4.35031	4.28579	3.95838	3.55826	3.55189	3.75349	3.52501	3.51755	4.29227	4.43249	4.05675	3.97386	3.73855	3.53562	4.00132	3.72609
R036553c0g2_i01	7.42823	7.50405	7.50427	7.06249	7.42426	7.42629	7.43193	7.24063	7.37897	7.38292	7.42595	7.394	7.33608	7.42126	7.51255	7.15167	7.54713	7.29737	7.13318	7.45032	7.61494	7.4698	7.36291	7.32527	7.12948	7.26968	7.42112	7.3946	7.25773	7.36742	7.40176	7.22173	7.30634	7.30002	7.34408	7.1328	7.07927	7.13528	7.25664	7.3225	7.29531	7.1916	7.43626	7.0252	6.37571	6.60124	6.79267	7.04925	7.187
R036739c1g4_i03	6.15601	6.14798	6.17572	6.2689	6.23353	6.21643	6.12553	6.13828	6.06718	6.13427	6.20592	6.15782	6.26615	6.17132	6.44618	6.4131	6.5087	6.50048	6.57261	6.6754	6.3352	6.35577	6.37121	6.61825	6.73512	6.60216	6.60015	6.72106	6.77404	6.61322	6.69534	6.59485	6.42145	6.36706	6.34811	6.30527	6.27099	6.19632	6.70684	6.67905	6.66794	6.19302	6.04603	6.15776	6.17232	6.21471	6.11197	6.42103	6.37576
R036758c0g1_i03	4.61691	4.52092	4.61092	4.5574	4.65874	4.41831	4.61846	4.51161	4.57811	4.58005	4.60271	4.79633	4.53474	4.52773	4.57954	4.68226	4.53367	4.70529	4.72636	4.7021	4.2868	4.55453	4.41846	4.55684	4.66657	4.51906	4.60176	4.27947	4.6309	4.69521	4.51152	4.51598	4.52052	4.48127	4.6691	4.60016	4.63135	4.72583	4.82302	4.87703	5.0476	4.49805	4.40795	4.38253	4.85145	5.09281	4.88246	4.6939	4.67538
R036761c0g1_i01	4.60534	4.61751	4.80232	4.70117	4.72658	4.20719	4.69887	4.77152	4.60174	4.77323	4.68244	4.68348	4.87715	4.6427	4.82221	4.63654	5.06389	4.87108	4.97615	4.96953	5.15642	5.04144	5.00735	4.98989	4.66425	4.58234	4.96571	4.88818	4.58893	4.65919	4.57561	4.76865	4.88855	4.97088	5.00341	5.07279	5.04484	4.92294	4.61789	4.80272	4.62788	4.78476	5.03238	4.97135	4.84879	5.13425	4.90898	4.75184	4.79215
R036774c0g2_i01	7.22212	7.21216	7.23578	7.2794	7.27665	7.2154	7.24066	7.24063	7.16736	7.05713	7.14128	7.14996	7.1664	7.17239	7.07199	7.13474	7.14306	7.1522	7.19912	7.19557	7.1285	7.22939	7.18476	7.34792	7.34099	7.37826	7.20847	7.2216	7.31209	7.32957	7.38193	7.34298	7.2565	7.18643	7.27889	7.33203	7.30076	7.34198	7.34585	7.38064	7.35501	7.22131	7.21971	7.27055	7.97327	8.04523	7.9741	7.51811	7.51523
R036784c0g1_i01	7.2303	7.13267	7.04337	7.22722	7.20461	7.17423	7.14713	7.27116	7.05996	7.27367	7.2247	7.17939	7.19598	7.13305	7.27306	7.37092	7.29366	7.17627	7.27676	7.28803	7.40125	7.49792	7.49096	7.3493	7.49703	7.41175	7.30505	7.40935	7.2006	7.14904	7.31181	7.28601	7.28071	7.41355	7.36867	7.31823	7.35294	7.34649	7.33471	7.223	7.23918	7.45806	7.31329	7.48194	7.3854	7.27248	7.21813	7.33659	7.39863
R036874c0g1_i03	6.90345	6.91951	6.86944	6.81544	6.9655	6.84952	6.9163	6.93071	6.93531	6.85621	7.01707	6.84666	6.9408	6.93611	6.99511	6.83782	6.98527	6.9883	6.93047	6.90334	7.11674	7.05638	7.13608	6.94616	6.87856	6.98516	6.95037	7.02827	7.07078	6.94322	6.91677	7.01314	6.99516	7.02873	6.9862	7.00468	7.04862	7.09363	6.85212	6.99171	7.01934	7.04951	7.1039	6.97523	7.01842	6.97585	6.98565	6.83465	6.85916
R036915c0g1_i01	4.70265	4.6214	4.87108	4.72262	4.83407	4.77411	4.72982	4.93298	4.63156	4.75124	4.84192	4.87861	4.69883	4.843	4.86996	4.84615	4.89519	4.80523	4.82277	4.98652	4.62526	4.65162	4.71212	4.81079	4.76075	4.7716	4.72781	4.79522	4.86312	4.95269	4.85459	4.88893	4.4401	4.52747	4.62668	4.55835	4.52545	4.68367	4.81983	4.82021	4.78176	4.55589	4.76339	4.48838	4.53085	4.654	4.61664	4.681	4.7129
R036974c0g1_i01	5.89446	5.85461	5.86846	5.14946	6.00389	5.81672	5.95547	5.94984	5.7767	5.64826	5.94283	5.88623	5.85361	5.95724	5.92876	5.31686	5.83107	6.00474	5.84728	5.76813	6.16096	5.60397	5.63901	5.25034	5.05789	5.31177	6.10607	5.88121	5.99804	5.8056	5.68234	5.64774	5.70646	5.64257	5.69122	5.77702	5.89927	5.85859	5.70226	5.9211	5.85297	5.53356	5.66912	5.03537	5.0314	5.48047	5.38298	5.16174	5.1531
R037010c0g1_i01	5.23524	5.25521	5.18522	5.2538	5.23556	5.30891	5.27514	5.16234	5.22971	5.22002	5.20095	5.28204	5.12054	5.3246	5.67462	5.62009	5.82953	5.58691	5.34802	5.73836	5.4578	5.42694	5.32664	5.29408	5.34383	5.52862	5.63123	5.57697	5.45803	5.80686	5.71763	5.75761	5.29925	5.44009	5.39791	5.78481	5.7613	5.86017	5.4676	5.40722	5.57867	5.25963	5.32229	5.12412	6.1627	6.19732	6.14421	5.17285	5.16398
R037015c0g1_i01	4.80396	5.11335	5.0703	4.89937	4.98457	5.08427	4.93156	4.7782	4.90283	4.92404	5.01528	5.00233	4.87895	4.89547	5.41398	5.00363	5.19121	5.20137	5.10127	5.06401	5.44218	5.3786	5.40053	4.95399	4.89141	4.96128	5.16988	4.8529	5.0519	4.99554	4.69847	4.99296	4.9687	4.87884	4.80345	5.02535	5.09931	4.89549	4.63977	4.74283	4.64032	5.17757	5.29196	5.25606	5.24301	5.03871	4.93133	4.78841	4.54417
R037028c4g2_i01	-0.82729	-0.260282	-0.235815	0.350557	0.176783	0.847909	-0.0126095	0.58644	-0.997763	0.491838	-0.383425	-0.621716	-0.0719732	-0.911825	0.165997	0.564721	1.19206	0.665382	0.426388	0.62076	-0.211087	0.500807	0.456	-0.614773	0.366546	-0.467666	0.966234	0.620084	0.836285	1.38547	0.131501	0.425317	0.00318831	0.258923	0.430662	1.66643	1.30173	1.59819	0.843607	0.85487	0.985104	0.71964	0.261664	0.935984	3.27708	2.99224	2.49979	0.222656	-0.0270132
R037036c0g3_i01	7.35585	7.37874	7.47946	7.23221	7.28851	7.3113	7.28747	7.17946	7.29553	7.31173	7.36737	7.21394	7.21858	7.27546	7.50601	7.39955	7.50594	7.31403	7.18904	7.36845	7.40327	7.42197	7.44397	7.3675	7.31277	7.39833	7.32514	7.36517	7.39691	7.32295	7.46042	7.42615	7.24896	7.19956	7.23572	7.09779	7.08507	7.01222	7.15903	7.24151	7.18449	7.23244	7.49194	7.26337	6.5441	6.69021	6.86217	7.21782	7.33929
R037082c0g1_i02	5.6157	5.01925	4.79269	4.85474	5.64282	5.06387	4.86142	5.69644	4.74808	5.08087	5.09599	5.09526	5.09441	4.93861	5.40536	5.35969	5.3126	5.35501	5.5421	5.28803	5.48856	5.58115	5.61438	5.56553	5.64955	5.36312	5.5636	5.60374	5.51619	5.51289	5.58802	5.51262	5.74847	5.85977	5.87697	5.8715	5.63178	5.85543	6.02395	5.89382	5.86759	5.60835	4.6926	4.97135	5.56047	5.13854	5.01392	5.42127	5.61409
R037182c0g1_i02	4.35205	4.36271	4.46083	4.29646	4.49641	4.43252	4.30868	4.63457	4.40088	4.36937	4.4526	4.54822	4.56416	4.44918	4.03177	4.16151	4.14201	4.25734	4.15013	4.442	4.0434	4.11581	4.10148	4.34309	4.35481	4.57406	4.54417	4.61744	4.56944	4.56947	4.48445	4.71022	4.32659	4.22974	4.49387	4.54923	4.41934	4.42681	4.42141	4.51833	4.44501	4.33694	4.67213	4.28054	4.28105	4.61448	4.55081	4.33376	4.22907
R037188c1g1_i01	3.56062	3.61987	3.18314	2.98146	3.22074	3.67898	3.3164	3.30346	3.12564	3.34356	3.55477	3.38903	3.21016	3.38089	3.69248	3.32218	3.13088	3.20874	3.34598	3.14625	3.58952	3.27035	3.45674	2.91188	3.00356	2.85478	3.26413	3.13904	3.30132	2.90258	3.04522	3.13128	3.15638	3.20036	2.93958	3.10726	2.9724	2.93803	3.44935	2.98855	3.17694	3.50482	3.0119	2.66636	3.0172	2.92424	3.04185	2.84023	2.90905
R037189c0g1_i01	6.23946	6.31692	6.23858	6.17867	6.26388	6.2449	6.40089	6.22278	6.31296	6.17849	6.4641	6.38701	6.32353	6.41274	6.15765	6.14926	6.24313	6.36232	6.23922	6.47675	6.22172	6.16833	6.19968	6.2024	6.027	6.22514	6.33838	6.20174	6.31247	6.24384	6.27335	6.14033	6.2909	6.40158	6.35907	6.29803	6.348	6.31039	6.26117	6.48251	6.36955	6.15064	6.25505	6.17536	6.40774	6.48972	6.35796	6.21885	6.39896
R037247c0g1_i01	5.90236	5.91604	6.04791	5.71971	5.78692	5.8302	5.87667	5.74331	5.77076	5.77821	5.81791	5.73248	5.63212	5.77881	5.62724	5.62009	5.88524	5.71076	5.57178	5.90206	5.5261	5.42694	5.4101	6.06357	6.04493	6.05564	5.99822	6.05295	6.00965	5.77096	6.09298	6.14243	5.75513	5.73899	5.85006	5.74009	5.54473	5.66632	5.83934	5.93722	5.81918	5.7358	6.00688	5.9031	5.26915	5.38612	5.64428	5.63045	5.68753
R037348c1g2_i01	5.18172	5.70693	5.48752	6.01304	5.22573	5.65944	5.50081	5.9169	5.99891	6.05956	6.11888	6.02702	5.93903	6.15204	6.17296	6.06672	5.54913	6.20781	5.76402	5.81236	5.77092	5.71896	5.64713	4.89462	5.0772	5.87031	5.31467	5.49353	6.76977	5.09431	4.78235	5.32695	4.81647	4.89655	4.60154	6.01087	6.03188	6.03243	4.55788	4.43752	4.5542	5.09707	4.89282	5.34621	5.10022	5.14496	5.36941	5.6006	5.40766
R037385c1g1_i13	5.24024	5.54853	5.64216	4.84174	5.17806	5.58185	5.42584	5.22972	5.5228	5.45387	5.61377	5.47613	5.35618	5.63655	5.41827	4.77559	5.50943	5.30665	5.18901	5.4819	5.06755	4.95277	5.0851	5.43096	5.23709	5.49174	5.70315	5.67449	5.62403	5.50978	5.67038	5.45617	5.24537	5.22331	5.24395	5.04494	5.06061	5.06108	5.52358	5.64173	5.674	5.00145	5.46506	4.68237	4.20392	4.45493	4.70576	4.50467	4.62904
R037396c0g1_i01	6.78453	6.80025	6.80779	6.64058	6.7619	6.77688	6.81118	6.77233	6.68179	6.74299	6.69394	6.80033	6.69951	6.76829	6.87463	6.78267	6.81971	6.81957	6.70202	6.90525	6.87046	6.78326	6.82209	6.76843	6.78507	6.77101	6.74065	6.79029	6.75777	6.7741	6.83223	6.88944	6.84897	6.78428	6.71872	6.7232	6.61517	6.68008	6.82055	6.72234	6.82465	6.77855	6.86403	6.71895	6.3627	6.56502	6.54287	6.69653	6.87413
R037429c0g3_i02	4.59757	4.2913	4.56638	4.22813	4.61419	4.49142	4.62318	4.63825	4.48679	4.43389	4.62745	4.41882	4.4859	4.59907	4.41757	4.18891	4.24689	4.56909	4.36879	4.44902	4.62526	4.4396	4.28262	4.43191	4.05896	4.43013	4.74211	4.55662	4.82418	4.44805	4.23667	4.52246	3.83706	4.03026	3.80293	3.87326	3.92861	3.97535	4.31213	4.24373	4.25993	4.27515	4.11493	3.67293	3.70003	3.7042	3.91781	3.9804	3.91821
R037434c0g2_i02	6.33361	6.21255	6.17448	6.09481	6.21002	6.26985	6.24818	6.24828	6.27357	6.29489	6.26567	6.19287	6.27165	6.16172	5.90451	5.94876	5.92026	6.01157	6.00909	5.99613	5.91826	5.9388	5.89791	6.12701	6.20904	6.15611	6.11489	6.16386	6.03545	6.07954	6.0413	5.97528	6.22235	6.15044	6.18613	6.07792	6.24476	6.16857	6.35893	6.10716	6.1282	6.13333	6.00337	6.07348	6.30166	6.17868	6.19743	6.2489	6.24358
R037437c0g2_i02	8.73388	8.95445	8.76673	8.55477	8.74328	8.9759	8.81454	8.66145	8.78314	8.62414	8.72858	8.72411	8.76083	8.80561	8.79399	8.59342	8.99312	8.86144	8.62567	8.96218	9.27509	9.06715	9.0544	8.89404	8.80549	8.95665	8.99239	8.98508	8.63777	8.90476	8.90835	8.91612	9.15518	9.17524	9.16862	9.10215	9.15036	9.10198	9.02656	8.97576	8.96584	8.94694	9.03815	8.84458	8.78403	8.823	8.67425	8.63344	8.66377
R037464c0g1_i02	6.14806	6.17071	6.12543	5.92636	6.0686	5.95729	6.11133	5.98348	6.10192	6.03766	6.14237	6.06536	5.99827	6.1325	6.40679	6.17347	6.41462	6.48585	6.10017	6.38913	6.28353	6.29796	6.18116	6.35059	6.18982	6.24613	6.27686	6.30759	6.14352	6.17878	6.29342	6.29884	6.02477	6.08243	6.07179	5.89208	6.13977	6.06973	6.04459	6.1947	6.07536	6.1118	6.29479	6.10365	5.63194	5.88999	5.85084	6.1257	6.1807
R037476c0g1_i02	5.79613	5.6996	5.66347	5.76175	5.74277	5.814	5.76371	5.78041	5.7618	5.71307	5.66928	5.71421	5.83144	5.66856	6.07856	6.05684	6.05373	5.99197	5.83373	6.07198	5.66451	5.79602	5.6831	6.00425	6.09055	5.938	5.96203	5.91866	6.03971	5.72344	5.77584	5.8221	5.83151	5.77134	5.81171	5.96589	5.77092	5.81856	5.92794	5.75823	5.88859	5.741	5.67207	5.75006	5.96652	5.91022	5.89225	5.93446	5.91702
R037540c0g1_i02	4.73839	5.18602	4.83398	4.45435	4.92198	5.01275	4.9728	4.96848	5.1334	5.05289	4.97454	4.94081	4.97814	4.91339	5.19647	4.86609	4.92997	5.03516	4.9412	4.99613	5.343	5.12722	5.03648	4.77007	4.57572	4.88302	5.10719	5.01859	4.89165	4.741	4.59823	4.79566	4.78035	4.993	4.78123	4.88985	5.03423	4.76679	4.90359	4.82599	4.76766	4.93398	4.97626	4.82853	4.79721	4.80209	4.8535	4.68359	4.56893
R037574c0g1_i06	7.53879	7.58193	7.69046	7.34194	7.52345	7.45356	7.52656	7.42336	7.44857	7.53544	7.55865	7.45716	7.45383	7.43595	7.4641	7.20465	7.50546	7.25976	7.23408	7.48403	7.59423	7.54965	7.44125	7.51463	7.46808	7.449	7.56036	7.5916	7.42537	7.44189	7.56029	7.49369	7.34484	7.32694	7.3344	7.1635	7.20288	7.24686	7.41513	7.52585	7.48826	7.48715	7.63134	7.49382	6.76578	6.94738	7.13593	7.40648	7.66439
R037578c0g2_i02	4.29558	3.9517	4.1089	2.70804	4.44646	3.67301	4.14775	4.39903	4.08844	3.92348	4.32878	4.19997	4.10352	4.28974	4.3383	3.71045	4.23767	4.6613	4.60402	4.48703	4.50707	4.22501	4.03704	3.58698	3.3246	3.66086	4.43927	4.48546	4.48459	4.20063	4.33422	4.21746	3.99851	4.09816	4.20615	4.2335	4.39051	4.12463	4.02131	4.41468	4.36858	3.56239	3.94503	2.91702	3.26913	3.59596	3.56451	3.156	3.2217
R037599c0g1_i01	5.26005	5.12435	5.21679	5.12013	5.27425	5.09548	4.98568	5.21502	5.15181	5.2382	5.10356	5.00422	5.14921	5.22151	5.18393	5.38953	5.37494	5.20308	5.28371	5.0663	5.48093	5.50351	5.44467	5.20524	5.38384	5.15132	5.20334	5.01859	5.01203	4.99776	5.21624	5.1582	5.23015	5.24421	5.28185	5.1672	5.23756	5.27495	5.26903	5.16635	5.20869	5.37658	5.01856	5.21837	5.12686	4.97531	4.84959	5.18753	5.11157
R037618c0g1_i02	4.63977	4.36735	4.7166	4.61969	4.54863	4.53159	4.59944	4.86553	4.60174	4.56931	4.66548	4.63575	4.60829	4.63655	4.28762	4.51909	4.42408	4.47624	4.46331	4.52074	4.47978	4.46475	4.38972	4.66739	4.43861	4.45739	4.70463	4.34864	4.60816	4.55748	4.68532	4.77409	4.21503	4.25741	4.45356	4.29661	4.32671	4.28362	4.24235	4.15001	4.31139	4.57699	4.23539	4.37874	4.04542	3.83694	4.13234	4.62008	4.25981
R037652c0g1_i01	5.28443	5.46229	5.50139	5.5381	5.48478	5.41651	5.55366	5.488	5.50501	5.62944	5.59597	5.42088	5.54398	5.39736	5.66563	5.7515	5.51134	5.65827	5.58316	5.61582	5.89549	5.88124	5.91482	5.57501	5.36111	5.69436	5.57323	5.53493	5.75402	5.5737	5.48102	5.62984	5.50773	5.47979	5.51515	5.26513	5.45607	5.35324	5.56418	5.41108	5.43793	5.58655	5.48195	5.38074	5.25915	5.3477	5.30953	5.3883	5.21193
R037687c0g1_i01	6.78794	6.67399	6.70025	6.85966	6.73094	6.78383	6.67071	6.69584	6.68575	6.66785	6.60332	6.73047	6.75503	6.64193	6.55926	6.74085	6.5907	6.65363	6.65349	6.64896	6.71529	6.75513	6.80102	6.77514	6.84721	6.87069	6.79378	6.65005	6.57146	6.68388	6.7868	6.67123	6.89011	6.81797	6.78417	6.76253	6.76631	6.71364	6.81013	6.68304	6.6853	6.7831	6.77432	6.92346	6.90181	6.79048	6.75662	6.85491	6.89957
R037747c0g1_i02	4.90493	4.83064	5.04618	5.02839	4.96401	5.01512	4.91048	4.7648	4.85588	4.75756	4.78338	4.9545	4.88255	4.92605	4.81572	5.0062	4.89225	4.99438	4.73221	5.04329	5.13325	5.03425	5.1379	4.98278	5.1403	4.9581	4.76469	4.88818	4.77058	4.93425	5.08626	5.04342	4.89097	4.99574	5.01211	4.86557	4.90621	4.75666	4.86696	4.9317	4.88727	4.98048	5.07976	5.00125	4.7235	4.96809	4.94786	5.04569	5.11718
R037751c0g1_i02	4.44584	4.95908	4.76995	3.59911	4.53277	4.75445	4.70556	4.83059	4.89192	4.77634	5.06786	4.74101	4.73511	5.03764	4.87309	4.16151	4.52232	4.90291	4.56191	4.63596	4.16643	3.86358	3.81002	3.97514	3.50129	4.09617	4.74495	4.8618	4.7149	4.76727	4.98904	4.61333	4.57877	4.41728	4.59229	4.53698	4.7496	4.46465	4.8762	5.12002	5.13369	3.74337	4.28243	3.20092	3.30066	3.35158	4.10638	3.58532	3.24237
R037802c0g1_i02	2.74502	2.93683	2.77698	2.47519	2.71602	2.99856	2.41568	1.99091	2.40342	2.65774	2.77174	2.42622	2.48041	2.43861	3.94524	3.95885	4.17138	4.21063	3.93354	4.32858	2.81128	3.17776	3.22329	3.82023	3.6352	3.87816	4.03706	4.18334	4.09519	4.33667	4.38714	4.5576	3.87671	4.09816	4.09263	4.2144	4.52924	4.48115	4.7678	4.73055	4.85562	3.37696	3.62438	3.59008	5.4293	5.47199	5.3307	3.33147	3.46977
R037832c1g3_i02	5.80459	5.68667	5.61326	5.14682	5.91945	5.85679	5.77541	5.81819	5.65452	5.79058	5.89416	5.76612	5.80703	5.9634	5.7429	5.5301	5.64471	5.6192	5.57829	5.65884	5.79573	5.63596	5.56381	5.41256	5.27406	5.58738	5.7148	5.71598	5.76605	5.57667	5.49314	5.64031	5.48867	5.47587	5.43202	5.51037	5.59253	5.57702	5.70745	5.66933	5.58833	5.2855	5.33722	4.70979	4.95913	5.10603	5.18642	5.04569	5.25326
R037839c1g1_i02	7.42877	7.29542	7.33924	7.23346	7.34128	7.34925	7.42789	7.47158	7.3171	7.34147	7.36579	7.39041	7.39332	7.42305	7.28309	7.26384	7.32721	7.3348	7.19965	7.21783	7.35151	7.32669	7.32588	7.2369	7.13158	7.22014	7.26254	7.28528	7.28845	7.19137	7.06724	7.17979	6.96272	7.00511	6.97645	7.08942	7.08507	7.02634	7.05229	7.02414	7.06733	7.28219	7.10171	7.15336	6.96345	6.94799	7.00202	7.21648	7.16956
R037848c0g3_i01	10.1758	10.3264	10.2678	10.3935	10.1478	10.4278	10.2726	10.0616	10.3472	9.9972	10.0972	10.2476	10.1897	10.2493	9.9892	9.97893	10.1067	10.2344	10.075	10.2625	10.2469	10.2012	10.1891	10.4876	10.5054	10.6905	10.3397	10.2887	10.3536	10.2275	10.3589	10.336	10.2626	10.28	10.2662	10.1879	10.2713	10.2247	10.4511	10.3816	10.3069	10.152	10.2971	10.5548	9.9796	9.89868	10.2198	10.0924	10.041
R037887c0g1_i02	5.1713	5.00444	5.13781	5.42927	5.16783	5.17794	5.03253	5.11296	5.18794	5.3343	5.07302	4.9506	4.98986	4.80784	5.08218	5.10542	5.0691	4.94428	5.03179	4.86842	4.85741	4.90105	4.97761	5.1024	5.24021	5.37746	5.04397	4.97277	5.29436	4.87509	5.31854	5.21933	5.02932	4.93133	4.91526	4.62929	4.69674	4.9108	5.0082	4.86865	4.76482	5.08239	5.18254	5.32271	4.73509	4.49231	4.99105	5.15802	5.16398
R037920c0g2_i10	4.35666	4.66725	4.46892	4.72969	4.32733	4.57708	4.3912	4.32336	4.44261	4.12257	4.23071	4.3196	4.4524	4.46662	4.30162	4.3754	4.23303	4.23751	4.19321	4.20961	4.12396	4.29881	4.21141	4.51803	4.47876	4.66651	4.40013	4.39025	4.40766	4.52397	4.45377	4.53854	4.42681	4.42949	4.47889	4.27465	4.29594	4.21127	4.55788	4.58466	4.62788	4.44802	4.72133	4.63546	4.26115	4.18709	4.33031	4.58725	4.55247
R037922c1g1_i01	6.05474	5.90172	6.05867	5.86822	5.99523	5.71282	6.08165	6.25309	6.00904	6.15476	5.84679	6.12621	6.0343	5.91211	6.02331	6.01789	6.20221	6.08924	6.05418	6.16232	6.54506	6.44245	6.30005	6.1059	6.07405	6.12102	6.13886	6.28681	5.99366	6.07429	6.26895	6.27792	6.22523	6.27415	6.28778	6.26406	6.27212	6.23576	5.52945	6.04281	5.99774	6.13807	6.14692	6.20671	5.8973	6.04326	5.88082	6.08512	5.92823
R037933c0g1_i03	7.56091	7.73465	7.75638	7.08543	7.57132	7.61533	7.65966	7.60774	7.71704	7.57978	7.75223	7.61442	7.47126	7.57715	7.81135	7.37937	7.61639	7.71216	7.51862	7.56865	7.78687	7.53615	7.48304	7.36579	7.1341	7.26968	7.71768	7.76213	7.71023	7.52507	7.69919	7.51091	7.45861	7.52069	7.44646	7.33822	7.4002	7.36328	7.47619	7.63654	7.51088	7.40529	7.56233	6.98149	6.5441	6.93818	7.11086	7.20255	7.32119
R037962c0g1_i01	7.83715	7.79312	7.85226	7.95537	7.80644	7.68637	7.75677	7.70873	7.82279	7.76204	7.79184	7.70596	7.7343	7.66176	7.85907	7.82701	7.95998	7.73001	7.62704	7.88404	7.91409	8.00097	8.0254	8.0171	8.08367	8.06539	7.741	7.81655	7.77759	7.84329	7.99043	7.86508	7.85235	7.91358	7.85702	7.64184	7.71956	7.70239	7.83772	7.8822	7.82227	7.93663	7.99041	8.18004	7.35427	7.54897	7.64395	7.97179	8.08211
R037967c0g1_i01	5.00223	5.47524	5.31429	4.35714	5.24046	5.36926	5.30333	5.15722	5.15638	5.11078	5.25864	5.40245	5.15219	5.22356	5.07132	4.21136	4.99712	5.10615	4.69073	4.82051	4.07211	4.12936	4.10148	4.72817	4.61707	4.80735	5.5128	5.45091	5.17822	5.09431	5.38184	5.17475	5.09382	4.96809	5.06155	4.91136	4.97164	4.95873	5.31508	5.47136	5.5377	4.35606	4.86734	4.08495	3.48353	3.71574	4.2136	3.92016	3.9749
R037976c0g1_i01	5.13152	5.39349	5.15546	4.38879	5.33041	5.35627	5.22791	5.07546	5.37783	5.3173	5.45107	5.26174	5.01958	5.3455	5.33223	4.90792	5.32573	5.437	5.17833	5.32475	5.31411	5.03665	4.99043	4.96665	4.58065	4.94852	5.26603	5.26884	5.24362	5.15128	5.31	5.0069	5.17358	5.16361	5.27174	4.92552	5.00463	4.97047	5.45326	5.45279	5.3982	4.65845	5.10397	4.26419	3.58947	4.09288	4.42259	4.4929	4.64465
R038004c0g1_i01	5.5367	5.71059	5.61691	5.04834	5.37559	5.69082	5.63416	5.434	5.70993	5.44802	5.8513	5.64597	5.46818	5.76053	5.5744	5.2663	5.72117	5.78438	5.53876	5.74693	5.09178	4.99285	5.19255	5.55358	5.37394	5.63591	5.77026	5.78467	5.6778	5.61912	5.75837	5.58099	5.7215	5.67029	5.70845	5.65339	5.62825	5.55964	5.73481	5.87721	5.80406	5.51909	5.89529	5.47965	5.04543	5.12346	5.47713	4.97765	5.07458
R038042c0g1_i03	3.46997	3.26969	3.16334	3.28995	3.30724	3.30703	3.41762	3.41059	3.04913	3.19324	3.41563	3.02406	3.16359	3.31308	2.91323	3.33859	3.55892	2.92442	2.74942	3.23015	3.44647	3.27035	3.66297	3.46983	3.04693	3.25763	3.47742	3.12925	3.14157	3.58481	3.28019	3.35117	3.05635	2.8221	3.06527	2.9029	2.98347	3.31468	2.76482	2.77793	2.85284	3.57643	3.32815	3.23488	3.44876	3.19548	3.09561	3.11051	3.02097
R038051c0g1_i05	9.09883	9.29985	9.17355	8.12535	9.04544	9.16308	9.06933	9.00737	9.11441	8.93906	9.19068	9.05306	8.86237	9.12194	9.24571	8.62261	9.1181	9.18748	8.85118	9.10012	9.3556	8.95416	8.84023	8.7644	8.45663	8.78236	9.29841	9.32935	9.25117	9.08253	9.20167	9.05536	8.85977	8.89061	8.91745	8.71516	8.77863	8.72364	8.95656	9.15474	9.0672	8.56788	9.01251	8.15781	7.46801	7.93169	8.27098	8.30679	8.33552
R038141c0g1_i02	6.22315	6.68239	6.48182	5.18851	6.34677	6.5007	6.41592	6.51759	6.38962	6.28945	6.62454	6.39061	6.17299	6.54014	6.51989	5.79079	6.30627	6.59574	6.26972	6.17719	6.40699	5.97552	5.86232	5.84674	5.52344	5.76334	6.71188	6.60482	6.61584	6.36147	6.55352	6.34803	6.03027	6.10673	6.22032	6.01529	6.25737	5.95774	6.36879	6.72698	6.55424	5.64323	6.0596	4.97135	4.65194	4.86304	5.4503	5.23423	5.03069
R038148c0g1_i01	4.08959	3.95786	4.16475	4.10289	4.26146	4.37848	4.11797	4.01923	4.09321	4.23096	4.17906	4.30441	4.15501	4.12813	4.41328	4.28517	4.43219	4.39501	4.54871	4.31711	4.68755	4.65475	4.5939	4.29511	4.2901	4.40234	4.33748	4.31879	4.40326	4.39849	4.42242	4.48644	4.283	4.43758	4.42258	4.50904	4.68661	4.54534	4.14374	4.28211	3.97578	4.62731	4.35391	4.39008	4.655	4.77477	4.6417	4.20622	4.20294
R038175c0g3_i01	4.8307	4.94363	4.99668	5.04834	4.79469	4.89964	5.03076	4.73075	4.93508	5.01649	5.04443	4.79416	4.82574	4.9974	4.90401	4.90242	4.91269	4.91336	4.866	4.93744	4.60856	4.89048	4.577	4.75763	4.92085	4.97077	4.88812	4.84693	4.54171	4.73302	4.84752	4.87886	4.93388	4.8818	4.95731	4.83588	4.76893	4.81641	4.88233	4.98437	4.88204	4.93216	4.9905	4.97135	4.62417	4.87338	4.77947	5.12027	5.1531
R038190c0g1_i01	7.66442	7.82507	7.72041	7.10258	7.60728	7.66846	7.66167	7.53906	7.64128	7.53406	7.71603	7.56749	7.48937	7.61324	7.71396	7.37689	7.71026	7.57927	7.41781	7.62243	7.805	7.63286	7.6051	7.57023	7.34534	7.55586	7.64269	7.74299	7.61268	7.61063	7.77839	7.59713	7.49966	7.52923	7.54266	7.31016	7.38931	7.31288	7.64162	7.65494	7.66909	7.44823	7.723	7.27617	6.75016	7.07327	7.27966	7.12174	7.28615
R038213c0g2_i01	5.93662	6.70546	5.97168	4.34336	5.97041	6.53156	6.08593	6.17926	6.05623	5.86998	6.26904	6.12189	5.95449	6.27892	6.21178	5.7299	6.1915	6.47742	6.25557	6.02107	6.0835	5.61364	5.42277	5.1284	5.13696	5.56249	6.4532	6.17223	6.0566	5.96844	6.09597	5.6418	5.94426	5.76332	5.82559	5.88001	6.11607	5.92192	6.48714	6.3311	6.35642	5.3165	5.32416	4.22671	4.82187	4.98249	5.35432	4.76413	4.56483
R038249c1g1_i10	5.83627	6.08603	6.04926	5.55215	5.85391	5.96831	6.0293	5.86132	6.01534	5.98211	6.0912	5.99994	5.9067	6.12922	6.10008	5.88596	5.96847	6.15856	5.89502	6.05713	5.7495	5.81291	5.79084	6.06357	5.78272	5.99026	6.15284	6.15182	6.13161	6.09207	6.089	5.93332	6.01481	6.08501	6.02442	5.97953	6.02921	6.02822	6.21213	6.20473	6.14684	5.99644	6.14374	5.96511	5.99933	6.0994	6.07648	5.69864	6.09237
R038276c0g1_i01	5.0823	5.03099	5.04618	5.09568	5.20084	5.10881	5.10683	5.24669	5.08632	5.16881	5.32063	5.22673	5.29808	5.17557	5.16619	5.05914	5.17922	5.20478	5.28371	5.2096	4.98799	5.09306	5.1244	5.23845	5.26644	5.2219	5.10277	5.21197	5.19103	5.48783	5.36874	5.34718	5.2809	5.25569	5.18977	5.15323	5.3207	5.13073	5.40724	5.33402	5.43436	5.07911	5.24523	5.00863	5.34484	5.50396	5.30668	5.35455	5.44827
R038279c0g1_i03	7.6476	7.55626	7.58323	7.57005	7.62329	7.65792	7.56016	7.04459	6.93929	6.83097	6.80343	6.84666	6.89877	6.75841	7.55017	7.67782	7.49775	6.88106	7.16111	6.90716	7.51205	7.5353	7.26344	7.46734	7.75225	7.52505	6.94852	7.09459	6.8308	7.37598	7.50562	7.41356	7.65023	7.63456	7.6971	6.95893	6.95326	6.99076	7.59991	7.51336	7.50876	7.18321	7.35377	7.29691	6.5564	6.46086	6.23833	7.73878	7.7331
R038312c0g1_i05	5.11258	5.46446	5.38224	3.85357	5.23801	5.38579	5.20292	5.35349	5.40303	5.19231	5.6049	5.38668	5.24596	5.59114	5.80482	5.28123	5.58594	5.93974	5.58801	5.6127	5.08375	5.0076	4.9883	4.80273	4.65026	4.98956	5.95836	5.68956	5.82641	5.28276	5.94311	5.55118	5.57405	5.54488	5.59143	5.35508	5.50685	5.45491	5.51177	5.96369	5.82736	4.84786	5.41844	4.19687	4.13998	4.35884	4.64396	4.38878	4.18703
R038331c0g1_i03	6.56422	6.60302	6.61898	6.37991	6.50051	6.53404	6.5625	6.54528	6.66105	6.43251	6.55164	6.54846	6.44592	6.56951	6.65778	6.40436	6.57155	6.57416	6.53628	6.58109	6.5509	6.563	6.38098	6.66619	6.52753	6.72127	6.57242	6.54068	6.54377	6.52359	6.61928	6.56924	6.52098	6.49464	6.56167	6.22355	6.31001	6.30692	6.51995	6.6451	6.61142	6.55099	6.69323	6.63957	5.91905	6.32053	6.26571	6.5678	6.5651
R038334c0g2_i01	5.48081	5.24769	5.49744	5.09568	5.38887	4.94248	5.39721	5.58459	5.45399	5.29576	5.3464	5.42088	5.30615	5.34361	5.30701	4.92432	5.32136	5.39733	5.19113	5.31518	5.5785	5.33053	5.21274	5.54033	5.37961	5.35106	5.90345	5.73225	5.72964	5.28094	5.60487	5.64477	5.37734	5.4239	5.43461	5.37758	5.2987	5.34875	4.99411	5.60687	5.41639	5.23033	5.34093	5.19052	4.83808	5.09502	5.22913	4.92606	5.01576
R038437c0g1_i02	7.66116	7.58641	7.59898	7.74486	7.62937	7.68042	7.55245	7.66972	7.62284	7.61847	7.45684	7.61442	7.62658	7.56668	7.42573	7.4831	7.50354	7.46452	7.55002	7.56017	7.75813	7.64902	7.75097	7.58644	7.56946	7.66852	7.55794	7.47124	7.52637	7.47654	7.47997	7.57936	7.44466	7.35336	7.43324	7.48531	7.46978	7.41573	7.55793	7.38358	7.37096	7.60399	7.32971	7.72272	7.48699	7.39598	7.38022	7.64484	7.52739
R038441c0g2_i02	3.22994	3.16704	3.28744	3.07336	3.38884	2.94006	3.08977	3.3127	3.1163	2.99365	3.29729	3.20503	3.15767	3.41004	2.88871	3.10919	2.95065	3.2686	3.31511	3.3324	3.35597	3.55101	3.66297	3.46474	3.18921	3.33805	3.5701	3.30486	3.3201	3.26902	3.63769	3.43604	3.38665	3.07115	2.84147	3.27151	3.31692	3.14897	3.18747	3.42947	3.21069	3.31131	3.2826	3.42338	3.27708	3.41666	3.10874	3.09503	3.16868
R038446c0g1_i02	4.93912	4.84733	4.98263	4.36625	4.98748	4.88937	4.96353	5.09701	5.04997	4.8813	4.98552	5.07214	5.03421	5.03531	4.75935	4.70141	4.80438	4.95444	4.85531	4.86318	4.93538	4.74845	4.75532	4.66961	4.6385	4.65085	5.1992	5.09858	5.16009	5.119	5.06611	5.04793	4.88369	4.92271	4.80745	4.89945	5.04219	5.06382	4.75115	4.8964	5.00014	4.83623	4.89787	4.48485	4.41315	4.6083	4.61664	4.39828	4.46722
R038464c0g1_i04	7.92003	8.04291	7.92462	7.51887	7.896	7.91267	7.96038	7.83711	7.95317	7.7726	7.97681	7.94332	7.77262	7.89224	8.06835	7.76349	7.96208	8.12492	7.84055	8.0328	8.1748	8.08101	7.99206	7.99076	7.82438	7.89973	8.12855	8.12824	8.11391	7.89006	8.08155	8.01081	7.93155	7.95818	7.97962	7.75754	7.83909	7.81815	7.96844	8.0339	8.02409	7.88257	8.15112	7.90085	7.48913	7.61824	7.74492	7.73159	7.82162
R038524c0g1_i01	4.20139	4.61751	4.48097	3.87926	4.4882	4.43252	4.35195	4.30496	4.25523	4.23096	4.67229	4.39034	4.20472	4.66403	4.48455	4.26814	4.53744	4.47624	4.40588	4.56342	4.20768	4.16488	4.12879	4.61777	4.34615	4.51041	4.92869	5.09858	5.0321	5.25146	5.18669	4.9836	4.88612	4.71549	4.80945	4.73762	4.7068	4.63656	5.32636	5.42448	5.41639	4.18944	4.41851	3.76296	4.36175	5.07724	4.9071	4.03011	4.22907
R038551c0g1_i04	6.12123	5.93958	5.93274	6.11387	6.12922	6.00682	6.10038	6.11206	5.91516	6.0874	6.07331	5.93832	6.10838	5.9986	5.67103	5.91223	5.83413	5.67434	5.71018	5.73836	5.73161	5.89188	5.92153	5.86232	5.76876	5.75054	5.81017	5.62481	5.83948	5.60025	5.63936	5.72003	5.72694	5.5873	5.60759	5.58365	5.5633	5.64817	5.87205	5.77776	5.77192	5.81096	5.66617	5.63714	5.81507	5.79798	5.80317	5.98154	5.85964
R038580c0g1_i01	6.76473	6.60695	6.5396	6.10981	6.71345	6.67894	6.6367	6.66912	6.5229	6.57791	6.76414	6.68605	6.71624	6.6984	6.77698	6.66237	6.72137	6.81624	6.62703	6.69324	7.03107	6.78825	6.83399	6.6102	6.34701	6.45327	6.66162	6.75728	6.81929	6.59867	6.52945	6.68718	6.51157	6.57658	6.56699	6.55877	6.60982	6.61146	6.5881	6.64429	6.59953	6.57391	6.55398	6.20671	6.25715	6.20961	6.18741	6.21438	6.16995
R038617c0g1_i04	5.09062	5.00444	4.84023	5.08744	5.01058	4.90984	4.88518	4.84975	4.85025	4.8813	5.03654	4.85379	4.93374	4.90829	4.73205	5.0062	4.88341	4.80972	4.81727	4.80418	5.13714	5.11819	5.24875	5.01624	5.2214	5.12039	4.93617	5.01061	4.74995	4.9799	5.17545	5.09218	5.22824	5.28736	5.27174	5.02096	5.16402	5.29142	5.08462	5.05502	5.18341	5.14967	5.07976	5.35588	5.10915	5.06827	5.07039	5.23246	5.18282
R038626c0g1_i01	6.30529	6.54791	6.58124	5.5178	6.38373	6.33372	6.46076	6.26146	6.52201	6.40562	6.59528	6.36229	6.27781	6.50174	6.3326	5.8203	6.18672	6.41404	5.86736	6.14621	5.77217	5.38614	5.43533	5.77654	5.55132	5.85502	6.53677	6.36715	6.64964	6.16995	6.45705	6.40001	5.89805	5.67543	5.86262	5.80538	5.85473	5.81694	5.9846	6.22238	6.15986	5.32761	6.04034	4.81175	4.38768	4.86044	5.42164	5.21644	5.20931
R038649c0g1_i02	4.32879	4.16914	4.46083	4.46287	4.19243	4.32615	4.49006	4.51961	4.39317	4.63597	4.32446	4.32262	4.5393	4.44566	4.59856	4.48633	4.41592	4.32469	4.28765	4.27822	4.54852	4.60065	4.61337	4.46545	4.56581	4.65085	4.44277	4.49693	4.39885	4.36791	4.28278	4.51922	4.38618	4.57591	4.58064	4.29298	4.38216	4.51761	4.31213	4.30299	4.23964	4.5606	4.4904	4.4671	4.35801	4.53853	4.40407	4.30376	4.42264
R038682c1g1_i03	1.69682	1.82807	1.43638	1.56716	2.11453	1.91	1.52703	1.25665	0.89001	1.64143	1.71709	1.4323	1.33979	1.67308	2.05963	2.01901	2.40883	2.39002	1.84949	2.4905	1.67081	1.65989	1.42439	1.67416	2.35716	1.92873	2.92629	2.38758	1.79268	2.14758	2.15042	1.95139	2.34582	1.80663	2.14172	2.78356	2.78254	2.90171	1.85112	2.00775	2.15098	2.40744	2.25961	2.28389	3.38399	3.49911	3.41394	1.54553	2.38473
R038761c0g1_i01	6.40652	6.38024	6.41849	6.03035	6.47893	6.37846	6.44951	6.4924	6.46794	6.47242	6.51233	6.51653	6.44226	6.47871	6.40355	6.02931	6.34545	6.45827	6.46073	6.38547	6.6192	6.464	6.4075	6.27622	6.08276	6.15611	6.48416	6.52769	6.50429	6.37776	6.36028	6.31667	6.38841	6.50911	6.54678	6.53433	6.56813	6.50149	6.38183	6.46037	6.42542	6.44146	6.39451	6.26642	6.46628	6.58009	6.4238	6.28604	6.42632
R038764c0g2_i01	5.28685	5.32362	5.36284	4.44578	5.33728	5.34692	5.22636	5.28239	5.37195	5.3739	5.51496	5.34425	5.3869	5.55408	5.55506	4.95657	5.45474	5.54045	5.4403	5.46295	5.6387	5.21031	5.1907	4.78036	4.55083	5.00812	5.35988	5.35961	5.32722	5.20609	5.23079	5.09436	5.14748	5.2092	5.23209	5.12077	5.26959	5.19216	5.28993	5.37405	5.32111	4.49805	4.9079	3.95346	3.90372	4.47204	4.46661	4.4233	4.27995
R038793c0g1_i01	3.35494	2.77872	3.35009	2.04682	3.31654	2.54154	3.22004	3.41059	3.1163	3.23005	3.27956	3.46201	3.18706	3.16706	3.61238	3.14695	3.45926	3.48592	3.38365	3.1804	3.40838	2.99248	3.14901	3.02001	2.4888	2.58503	3.36366	3.47693	3.37501	3.11388	3.54176	3.13974	3.26494	3.51513	3.36599	2.96822	3.32565	3.23906	2.8297	3.59443	3.36853	3.01402	3.15359	2.52255	2.72346	2.75559	2.64207	2.30684	2.07474
R038828c0g1_i01	4.61691	4.78631	4.77974	3.92315	4.35467	4.56745	4.59704	4.49548	4.70197	4.69311	5.04181	4.48497	4.4524	4.661	4.8092	4.12886	4.8505	4.49585	4.3191	4.69621	4.79726	4.46831	4.44664	4.54241	4.10072	4.25478	4.83575	4.53081	4.41204	4.62512	4.60941	4.75495	4.42681	4.51606	4.45866	4.24484	4.27806	4.02122	4.49926	4.59824	4.58348	4.26073	4.79348	3.93808	2.89855	3.558	4.01518	3.94196	4.33873
R038839c2g1_i02	4.97552	5.2502	5.18031	4.61969	5.35769	5.13513	5.06929	5.20761	5.06947	5.20854	5.17002	5.06855	5.17877	5.13905	5.08488	5.00363	5.19121	5.12966	5.12371	5.04329	5.37463	5.13172	5.24698	4.86205	4.58065	4.95491	5.16564	4.94232	5.2583	5.08181	4.81892	5.03891	4.70251	4.74512	4.86813	4.92552	4.97719	4.89549	4.83887	4.94505	4.84491	4.94123	4.66327	4.39008	4.48698	4.58332	4.51919	4.28682	4.47598
R038840c2g1_i02	4.12243	3.80217	3.80462	3.62971	4.04919	3.66099	3.44453	3.93201	3.34952	3.8004	3.6406	3.71722	3.85148	3.6427	3.85319	3.81968	3.79106	3.84607	3.88182	3.77934	3.94483	4.13832	3.93905	3.86345	3.65869	4.01287	3.97061	3.69181	3.14157	3.752	3.85519	3.63462	4.45982	4.062	4.01166	3.71374	3.90551	3.80883	4.33466	3.99435	4.10703	3.9226	3.80169	4.09423	3.20391	3.72719	3.36005	4.03011	3.9749
R038919c1g1_i02	7.41172	7.96741	7.53493	6.49239	7.46036	7.98347	7.5447	7.39918	7.53702	7.35663	7.68101	7.58015	7.34849	7.65378	7.97934	7.45844	7.69265	8.12199	7.76547	7.71815	7.67667	7.33986	7.27745	6.93562	7.00214	7.15781	7.89097	7.87487	7.85045	7.62147	7.66611	7.44461	7.67222	7.65205	7.74172	7.57528	7.72205	7.57557	7.67951	7.6719	7.61498	7.09086	7.42364	6.75596	6.58869	6.72275	6.92245	6.58315	6.43757
R038958c2g1_i01	3.80944	3.49829	3.62806	3.84055	3.60914	3.71431	3.71143	3.68409	3.73252	3.9513	3.90042	3.85283	3.78767	3.921	3.45427	3.88816	3.66596	3.7927	4.0459	3.99615	3.52571	3.61019	3.42561	3.84789	3.749	4.04916	3.76193	3.72471	3.85878	3.7677	3.70697	3.94566	3.59114	3.56766	3.55406	3.63548	3.67216	3.55968	4.10756	4.03487	4.02404	3.67107	3.74124	3.67293	3.53084	3.71574	3.50118	4.07027	4.12716
R038975c0g2_i01	6.39649	6.77343	6.46877	5.33495	6.45387	6.6165	6.34773	6.26979	6.50958	6.2938	6.52555	6.52441	6.28598	6.63655	6.84865	6.26215	6.53812	7.02733	6.71316	6.72106	6.37525	5.98921	5.99333	5.8565	5.85973	6.05712	6.89514	6.99293	6.87988	6.58618	6.74243	6.56846	6.60673	6.61898	6.74557	6.78406	6.91977	6.6881	6.70943	6.8154	6.7691	6.08422	6.41752	5.46899	5.53749	5.89761	6.19973	5.47909	5.48776
R039032c0g1_i01	6.43621	6.72998	6.66283	6.05027	6.49847	6.58583	6.61673	6.50857	6.58264	6.56716	6.73354	6.56001	6.36592	6.61715	6.62846	6.27287	6.54468	6.63417	6.34614	6.48018	6.45138	6.30693	6.25207	6.54774	6.30892	6.29732	6.79584	6.76837	6.66349	6.4877	6.66754	6.46119	6.5155	6.49948	6.53476	6.32588	6.416	6.31385	6.67453	6.77785	6.72745	6.10536	6.46927	5.80054	5.41316	5.79934	5.93895	6.24365	6.26015
R039038c0g1_i03	4.7904	4.61751	4.49688	4.14056	4.65874	4.39309	4.6161	4.59726	4.37761	4.43389	4.64486	4.5763	4.54839	4.55082	4.18563	4.00069	4.13209	4.30576	4.21844	4.26237	3.89059	4.04132	3.97819	4.44231	4.15789	4.14728	4.56684	4.59982	4.5928	4.435	4.23667	4.56076	4.29035	4.32873	4.30574	4.2144	4.46747	4.20631	4.22798	4.38756	4.39451	4.01141	4.09311	3.83115	3.65193	3.93399	4.07995	3.9804	4.28991
R039039c0g1_i01	8.6451	8.77935	8.65794	9.01006	8.61657	8.92905	8.70046	8.03949	8.11821	8.10007	7.94764	8.10432	8.16697	8.01441	8.93275	8.90932	8.61934	8.38816	8.44791	8.06314	8.50374	8.40584	8.26029	8.38619	8.69054	8.69272	7.91452	7.84862	8.30426	8.77774	8.59264	8.56705	8.79884	8.73852	8.76934	8.22536	8.16149	8.29004	8.87764	8.73822	8.75702	8.42986	8.67697	8.7058	8.86997	8.81129	8.76376	8.65918	8.84534
R039041c0g1_i02	3.83608	4.14773	4.05619	3.44422	3.90254	4.0955	4.04602	3.96753	4.28055	3.90083	3.99579	4.05508	4.08802	4.00459	4.37848	3.69141	4.28769	4.42455	4.3191	4.14623	3.9971	3.94245	4.04934	3.73818	3.45375	3.66865	4.26803	4.002	4.34943	4.17338	3.98959	3.96958	4.05144	4.11339	4.0959	4.27465	4.42341	4.22113	3.86294	3.85986	3.71273	3.95878	4.43596	3.66049	3.60849	3.761	4.04963	3.43351	3.94368
R039052c0g4_i01	3.8027	3.62762	3.8854	3.25113	3.86501	3.5803	4.0773	4.17424	3.79242	3.90083	4.19333	3.93401	4.13403	3.995	3.80814	3.33859	3.57366	3.86773	3.67251	3.80693	4.01833	3.94245	3.76098	3.45963	3.42664	3.48658	3.89072	3.98581	4.11683	3.44207	3.77804	3.72733	3.73829	3.68101	3.72041	3.64692	3.77135	3.40394	3.62778	3.78464	3.83138	3.55296	3.51044	2.61571	2.58944	3.14516	3.07568	2.85869	2.52632
R039060c0g1_i02	4.73839	5.09109	4.77649	4.52928	4.73353	5.04086	4.91434	4.84975	5.12643	4.85503	5.05229	5.07751	4.84062	5.07906	5.32082	5.11973	5.09998	5.45142	5.28172	5.34371	4.85976	4.91416	4.94944	4.88321	4.73667	4.84911	4.93118	5.11107	5.24362	5.13926	5.09025	5.04117	5.06622	5.01208	5.09469	5.29816	5.07363	5.25589	5.20444	5.25905	5.32497	5.00664	5.05061	4.95106	5.43819	5.56743	5.66887	5.13927	5.26594
R039098c0g1_i02	4.30991	4.30103	4.20404	2.79159	4.29006	4.37481	4.03898	4.52757	4.17649	4.28443	4.44068	4.43565	4.19607	4.32843	3.72747	3.49315	3.62409	3.99525	4.2636	3.80145	3.23784	3.01212	2.99639	4.03479	3.82571	4.13608	5.05546	5.09103	4.92577	4.82594	4.62326	4.54173	4.66621	4.53879	4.74412	4.28201	4.40293	4.59167	5.09257	5.43019	5.31336	3.65792	3.97398	3.01799	3.31618	3.77209	3.72661	3.13344	3.98106
R039138c2g1_i02	5.85104	5.82289	5.7802	5.85371	5.91945	5.82751	5.75299	5.80843	5.82195	5.77354	5.74066	5.83959	5.85086	5.78299	5.90908	5.92451	5.92315	5.88236	5.79511	5.88792	6.1203	6.02951	6.06376	5.94695	6.007	6.02711	5.79927	5.92292	5.62592	5.76445	5.60068	5.66543	5.92666	5.96703	5.93485	5.91	5.97336	5.89446	5.59063	5.61023	5.6542	6.04941	5.89529	6.05933	6.00173	6.16821	5.96536	5.95819	5.85964
R039171c0g1_i01	7.05642	7.07926	7.19918	7.10802	7.03121	6.99009	7.06022	7.02364	7.1243	7.10807	7.00903	7.04104	6.97026	6.96769	7.07062	7.02623	6.94898	6.9277	6.86338	7.10458	6.90336	7.06874	7.00429	7.41151	7.21277	7.20816	7.19969	7.24333	7.28904	7.14203	7.36637	7.38982	7.08305	7.11888	7.05768	6.92702	6.87735	6.95945	7.06312	7.13953	7.10484	7.12031	7.22624	7.25046	6.62106	6.77194	6.85586	7.24219	7.25978
R039186c0g1_i01	6.29692	6.03739	6.19047	6.14994	6.17083	5.85548	6.04608	6.27688	6.18695	6.25638	6.28912	6.16876	6.23059	6.26802	6.13046	6.06179	6.09135	6.21374	6.16651	6.15911	6.20422	6.23146	6.15483	6.22366	5.96523	6.10818	6.27391	6.20874	6.47211	6.07429	6.088	6.22126	5.97083	5.94734	5.91179	5.95327	6.06875	6.0013	5.65112	5.89657	5.9398	6.07354	5.98927	6.06288	5.8581	5.94618	5.81022	6.11518	6.09095
R039236c0g1_i01	5.97907	6.12763	6.23621	5.32095	6.14235	6.03387	6.23051	6.08131	6.25346	6.00618	6.14848	6.16708	5.99079	6.17875	6.0006	5.50124	5.74578	6.03186	5.58962	5.84199	5.6026	5.42328	5.32495	5.84184	5.51317	5.55199	6.4189	6.34721	6.22425	6.11782	6.33694	6.24694	5.99129	6.19525	6.08752	5.93705	5.91671	5.93396	5.86588	6.21027	6.22324	5.49095	5.87241	4.74262	4.16161	5.06601	4.9768	5.37393	5.27098
R039268c0g1_i01	4.09512	4.32029	3.979	2.88331	4.28533	4.41831	4.07386	4.04717	3.93212	3.76321	3.65442	3.82756	3.82555	3.77741	3.47089	3.19279	3.5214	3.65992	3.50485	3.48364	3.47132	3.12463	3.11819	3.42857	3.45911	3.28831	4.0872	4.01802	4.19012	3.53062	3.99812	4.02998	3.69459	3.86017	3.80694	3.52198	3.49775	3.66456	4.27534	4.17741	4.17699	2.98625	3.55582	2.57651	2.30841	2.87362	3.12175	2.73425	2.99684
R039322c0g1_i01	7.23219	7.1868	7.12753	6.70215	7.17424	7.16148	7.1557	7.32978	7.0329	7.09066	7.16923	7.0741	7.08128	7.17928	7.30004	7.0476	7.28697	7.26875	7.14475	7.17455	7.53359	7.35291	7.37355	7.11702	6.87805	6.95439	7.41399	7.30009	7.46335	7.17724	7.10179	7.22173	7.12635	7.19778	7.15358	7.27417	7.31782	7.28554	7.18901	7.32403	7.1956	7.29357	7.30049	7.03788	7.30507	7.23889	7.24626	6.78061	6.87827
R039331c0g2_i03	1.69682	1.42736	1.88633	1.65901	1.54717	1.51519	1.58622	1.59626	1.16841	1.6685	1.66343	1.38688	1.7075	1.43862	1.29569	1.75132	1.72836	1.57464	1.36816	1.66953	1.53597	1.47416	1.73991	1.82489	1.83736	1.73442	1.73383	2.17552	1.42739	1.2127	1.32679	1.47794	1.71884	1.97168	1.84725	1.57354	1.70112	1.50442	1.41679	1.44174	1.39049	1.85234	1.69058	1.61496	1.7465	1.72201	1.67529	1.42683	1.58543
R039380c0g1_i01	5.95952	5.87592	5.95882	5.41836	6.10796	5.95483	5.89629	5.97041	5.93921	5.87869	6.03288	5.98096	6.00324	6.0608	6.0512	5.46059	5.76518	5.91706	5.77965	5.79868	6.08853	6.01133	5.9013	5.68642	5.28919	5.59558	6.07704	6.08625	6.20164	6.01193	5.7746	5.95265	5.68009	5.64432	5.56448	5.74143	5.76772	5.68781	5.76166	5.71369	5.80958	5.79404	5.71271	5.46363	5.58948	5.55945	5.57381	5.24655	5.18282
R039389c0g2_i05	4.76982	4.77588	4.76339	4.40214	4.84053	5.01983	5.03076	4.89658	4.60508	4.76698	4.94673	4.69517	4.90925	5.03531	4.99297	4.61313	4.69741	4.71727	4.64493	4.73118	4.95313	4.90105	4.79239	4.6473	4.15459	4.65085	5.06914	4.95624	5.12046	4.84333	4.78481	4.70167	4.64914	4.70548	4.53791	4.71333	4.86489	4.58023	4.77111	4.92093	4.81505	4.69537	4.67507	4.46353	4.54409	4.36984	4.48183	3.85729	4.05887
R039418c0g3_i02	2.18534	2.87305	2.52101	2.45824	2.0491	2.77139	2.51039	2.50771	2.54944	2.60267	2.66655	2.54468	2.66723	2.52107	2.50899	2.37769	2.63648	2.52704	2.42743	2.56993	2.38402	2.01163	2.43357	2.59504	2.16059	2.61762	2.56376	2.69702	2.78396	2.84454	2.16564	2.65284	1.90291	1.78144	1.64734	1.52475	1.92444	1.53636	2.22365	1.69026	1.88442	2.15643	2.54328	1.89533	2.16156	2.31435	2.20188	2.0257	1.64875
R039420c0g1_i01	5.26496	4.99847	5.38652	3.81416	5.17806	4.22363	5.22015	5.44874	5.20126	5.06822	5.1652	5.37945	5.15219	5.27199	5.27189	4.54052	5.23823	5.23177	5.01508	5.03398	5.17544	4.7659	4.36368	4.15351	4.10072	3.62123	5.50612	5.44894	5.39743	5.16715	5.48102	5.2253	4.89821	4.91694	5.06824	4.90661	5.1518	4.87378	4.34801	5.4453	5.11153	4.68892	4.92035	4.02799	3.61478	4.03878	4.2257	4.10548	4.04129
R039472c2g2_i01	8.23387	8.17177	8.13495	8.27619	8.22985	8.21437	8.12845	8.18523	8.15289	8.11921	8.06838	8.11915	8.17433	8.08839	8.04877	8.15084	8.06053	8.00613	8.09764	8.08189	8.2982	8.31712	8.3575	8.22871	8.21899	8.21198	8.10661	8.09308	8.0754	8.05962	8.09528	8.16146	8.03098	8.05533	8.08706	8.0632	8.07999	8.08903	8.13622	8.04603	8.02706	8.33961	8.11989	8.32281	8.25816	8.06708	8.14836	8.23773	8.1908
R039551c1g2_i02	7.29234	7.06434	7.0481	7.2514	7.11086	7.15988	6.96216	7.22298	7.09368	7.1216	6.97501	6.96341	7.08089	6.97807	6.8542	6.93746	6.77895	6.80336	6.89046	6.73189	7.01689	7.03434	7.03401	7.00919	6.93832	7.22345	7.00238	6.93366	7.05405	6.7902	6.81182	6.94961	6.98045	6.97556	6.88895	6.90931	6.90091	7.00153	7.15903	6.96967	6.95607	6.96798	6.7702	7.19331	7.05471	6.75176	6.92848	6.92337	6.88568
R039554c1g1_i02	7.5969	6.96611	7.71404	6.54651	7.33843	6.04663	7.38999	7.7552	7.62367	7.31602	7.35895	7.5051	7.27442	7.30437	7.49894	6.69857	7.47045	7.70194	7.35708	7.12937	7.29912	6.988	6.90059	6.75858	6.79623	6.56609	7.79171	7.74459	7.96823	7.29703	7.87938	7.5515	7.32393	7.34156	7.32291	7.12464	7.32545	7.23899	6.1487	7.69578	7.41505	7.2854	7.67386	7.02581	6.50317	6.76848	7.34701	6.737	6.89632
R039560c0g1_i01	9.60987	9.50249	9.51198	9.57264	9.61731	9.57365	9.53418	9.57104	9.57933	9.55672	9.48741	9.54759	9.59103	9.53188	9.32552	9.39972	9.35303	9.44724	9.4738	9.41266	9.27001	9.35197	9.24886	9.46669	9.49166	9.54257	9.40481	9.39315	9.40999	9.47589	9.48502	9.48312	9.2342	9.23896	9.28955	9.22713	9.2336	9.22819	9.62262	9.54607	9.52667	9.10533	9.1021	9.28293	9.33346	9.3786	9.40712	9.59118	9.74041
R039610c0g1_i01	6.99273	6.88758	6.98393	6.89865	7.06608	6.82279	6.98982	7.0768	6.97656	6.96529	6.99008	7.03553	7.00163	6.9805	6.97995	6.9089	7.01864	7.06954	6.94629	6.97439	7.21886	7.12955	7.00007	6.98715	6.85027	6.88749	6.98985	7.03156	6.98512	6.90882	6.92239	6.96159	7.03732	6.94468	6.97378	7.05118	7.04928	7.04658	6.82771	6.98008	6.97522	6.99568	7.05393	6.91889	6.95418	7.01023	6.93494	7.07662	7.03533
R039648c3g1_i01	6.81916	6.80795	6.85176	6.5435	6.85338	6.82952	6.78194	6.79558	6.69676	6.84735	6.83715	6.83825	6.77308	6.79754	7.03196	6.83854	6.98733	6.9952	6.99883	6.98892	7.1192	6.90903	6.86565	6.87403	6.79623	6.83649	6.96934	6.91454	6.93802	6.87479	7.01829	6.90874	7.07668	7.06508	7.08102	7.0333	7.04664	7.0051	7.06784	7.03104	7.08051	6.76431	6.83868	6.67865	6.37941	6.70693	6.67124	6.69524	6.64491
R039664c0g1_i03	8.44789	8.54975	8.53524	7.97337	8.42971	8.47817	8.46472	8.36914	8.48672	8.3758	8.51747	8.42846	8.30376	8.4845	8.658	8.30907	8.58292	8.67586	8.33946	8.53708	8.57819	8.42634	8.36736	8.35384	8.12071	8.20462	8.56358	8.5685	8.58925	8.41946	8.59457	8.48063	8.3501	8.34888	8.36702	8.1923	8.30993	8.18629	8.407	8.57028	8.49041	8.17482	8.50748	8.0823	7.61793	8.04409	8.07247	8.08269	8.12588
R039670c3g8_i05	5.67777	5.78526	5.55176	5.69461	5.73065	5.74876	5.6858	5.488	5.66417	5.74203	5.80558	5.58444	5.63745	5.74632	6.10939	6.2029	6.07849	6.00474	6.02825	6.07539	6.26499	6.25225	6.30776	5.80503	5.89279	5.8516	5.70461	5.85916	5.6705	5.6757	5.67438	5.77129	6.01258	6.03524	5.89119	5.99864	5.889	5.95921	5.87359	5.6335	5.62477	6.12699	6.19484	6.05696	5.97266	5.88999	5.89225	5.71267	5.71737
R039715c0g1_i02	3.98039	4.17972	4.06155	4.31541	4.04919	4.24392	4.19604	4.62719	4.47221	4.72569	4.68244	4.54305	4.7588	4.6427	5.22858	5.09821	5.11768	5.34886	4.98598	5.39551	4.21137	4.08832	4.26162	4.44748	4.57572	4.52337	5.00418	5.21197	4.86951	5.119	5.16223	5.26837	4.50162	4.29796	4.50377	5.22942	5.09421	5.12023	5.08993	5.14337	5.22116	3.90787	4.14494	3.53663	4.68518	4.93392	4.89389	4.15112	4.21345
R039756c0g2_i03	5.631	5.55464	5.52097	5.49097	5.69366	5.55124	5.60941	5.68226	5.62188	5.64826	5.49205	5.65558	5.67942	5.63191	5.67103	5.69369	5.56765	5.62176	5.66805	5.6962	5.73675	5.72194	5.60746	5.67874	5.6589	5.81343	5.63583	5.80481	5.97007	5.67292	5.70986	5.75349	5.60093	5.61787	5.61103	5.58663	5.66998	5.59419	5.84719	5.7926	5.80268	5.5691	5.52334	5.55047	5.78472	5.77748	5.64765	5.6531	5.65128
R039828c2g6_i03	3.38231	3.53996	3.18314	3.13863	3.24042	3.46749	3.18856	3.4277	3.25049	3.21176	3.54738	3.25643	3.1032	3.4941	3.34135	3.23722	3.53652	3.81518	3.21834	3.14625	3.61204	3.66703	3.38736	3.31993	3.1028	3.27816	3.56367	3.58837	3.71719	3.15425	3.38797	3.32174	3.18824	3.07115	2.9101	2.81434	3.06915	3.0748	3.15745	3.13552	3.13361	3.09428	3.17867	2.67875	2.53744	2.61477	2.84403	2.69369	2.77359
R039851c0g1_i02	6.04906	6.1042	6.10222	5.45085	6.03097	5.98528	5.9759	6.09074	6.18695	5.95213	6.157	5.96946	5.95706	6.1038	6.14606	5.62177	5.99335	6.11302	5.71314	6.05137	5.98233	5.72045	5.78227	5.8739	5.63186	5.86353	6.37187	6.22837	6.17867	6.03806	6.29515	6.10728	6.11352	6.03391	6.05757	5.88605	5.93537	5.95921	6.07435	6.26132	6.13041	5.73788	6.04034	5.49375	4.89601	5.28129	5.55595	5.39463	5.69505
R039878c1g1_i01	5.8029	5.95044	5.94148	5.40957	5.94365	5.74307	5.906	5.87698	5.88246	6.00485	5.94845	5.94714	5.96046	6.0271	5.93925	5.51934	5.82953	5.77179	5.68475	5.95973	5.77841	5.71896	5.53202	5.66437	5.46868	5.56875	6.00772	5.93562	5.88434	5.9036	5.93425	5.79156	5.80479	5.7109	5.81966	5.64057	5.72876	5.62978	5.70572	5.82906	5.91186	5.50814	5.80555	4.99383	4.74944	4.96568	5.14558	5.53898	5.5657
R039883c0g1_i01	3.82947	3.50672	3.75917	3.62971	4.03799	3.83158	3.84666	4.19437	3.73863	3.73788	3.8652	3.8653	3.90554	3.86947	3.5116	3.60589	3.37761	3.30081	3.76677	3.38459	3.26652	3.27035	3.31447	3.55378	3.30687	3.53002	3.75066	3.79455	3.1832	3.65402	3.89684	3.48333	3.35892	3.46061	3.55406	3.34361	3.45064	3.27737	3.91768	3.8933	3.83138	3.12645	3.43611	3.05648	3.53747	3.66901	3.616	3.64504	3.64302
R039899c0g1_i01	5.34829	4.38117	5.0703	4.59277	5.12877	3.71431	4.92202	5.53019	5.21007	4.92404	5.09091	5.14385	4.95782	4.95601	5.00443	4.37142	4.75996	5.13681	5.18901	4.98893	4.85505	4.70085	4.74527	4.94487	4.87345	4.74971	5.47735	5.27995	5.57796	4.73835	5.5289	5.43571	4.71624	4.91694	4.89659	4.68586	4.51022	4.72236	3.88752	5.30118	4.99288	4.99449	5.24126	5.06163	4.38401	5.10383	5.25003	4.85198	5.17477
R039908c1g1_i01	6.40874	6.47674	6.19047	5.32563	6.55161	6.44219	6.25655	6.60571	6.44573	6.29923	6.64891	6.45803	6.36206	6.48214	6.31316	5.97261	6.19031	6.45684	6.23304	6.35963	6.53993	6.08154	6.16617	5.85455	5.47001	6.02863	6.49517	6.33342	6.49399	6.1561	6.06687	6.21727	5.9524	5.87176	5.83836	5.81935	5.94673	5.94738	6.28219	6.25704	6.22531	5.72113	5.78799	5.21199	5.45581	5.73132	5.85767	5.60607	5.62002
R039939c0g1_i01	5.56683	5.63183	5.67924	5.47632	5.63912	5.53157	5.6858	5.79531	5.49963	5.56608	5.63309	5.63266	5.61707	5.67006	5.52753	5.38756	5.55656	5.54449	5.43672	5.49383	5.67123	5.69486	5.64172	5.32251	5.31455	5.36792	5.64499	5.50115	5.44953	5.50355	5.30141	5.44768	5.32814	5.26935	5.21712	5.41988	5.42594	5.29376	5.22147	5.2288	5.30362	5.63095	5.60117	5.29481	5.2771	5.27351	5.33769	5.27603	5.37058
R039948c0g1_i04	5.97907	6.02424	6.08785	5.85047	6.07957	6.08987	6.06701	6.15378	6.05745	6.2305	6.19769	6.18045	6.06787	6.19977	6.31775	6.23063	6.266	6.2044	5.97124	6.2433	6.54653	6.26765	6.44135	6.12621	5.92898	5.96832	6.13236	6.11134	6.19784	6.05202	5.96176	6.12337	6.11766	6.14427	6.14005	6.23497	6.17039	6.2777	6.13465	6.01902	6.10146	6.31178	6.30811	5.93444	6.08446	5.95716	6.01939	5.87336	5.86465
R039962c4g1_i03	9.4587	9.44306	9.34746	9.27383	9.48621	9.4698	9.42232	9.47865	9.42917	9.38363	9.43307	9.40671	9.39484	9.4676	9.50083	9.39666	9.47164	9.51411	9.47205	9.51143	9.74499	9.54935	9.56961	9.44882	9.42987	9.44239	9.45601	9.49284	9.30681	9.3949	9.36474	9.36848	9.63356	9.61037	9.61059	9.52049	9.55423	9.53748	9.55923	9.45009	9.48816	9.48271	9.46542	9.41631	9.45472	9.44153	9.35813	9.35845	9.34263
R039981c0g2_i06	5.88014	5.9255	5.8897	5.63553	6.06171	5.98046	5.85878	5.96895	5.95764	5.79212	6.06039	5.89437	5.87001	6.01173	5.95852	5.7221	5.84784	6.06881	6.2423	6.01636	5.77965	5.73677	5.62263	5.93319	5.79972	5.84645	6.33366	6.27131	6.18765	5.84189	5.96938	5.81947	6.17841	6.17846	6.08752	6.38003	6.31878	6.29063	6.26	6.32907	6.36394	6.02061	6.17316	5.68553	5.84345	6.26565	6.11034	5.87789	6.05488
R040000c0g1_i01	6.44489	7.10933	6.83308	5.23402	6.40894	6.7734	6.58746	6.72468	6.69205	6.45212	6.72865	6.61582	6.39958	6.57354	6.5008	5.61505	6.34545	6.61508	6.22372	6.14513	6.12911	5.6517	5.57236	6.00337	5.94531	6.03468	7.21566	6.9936	6.91427	6.41811	6.89067	6.63877	6.36769	6.31971	6.33915	6.14503	6.28784	6.16091	6.66923	6.88493	6.82941	5.74515	6.08525	5.32074	4.91905	4.99912	5.66887	5.1857	4.82679
R040010c0g1_i02	5.89446	5.83633	5.83286	5.20638	5.83947	5.83154	5.66651	5.9169	5.58678	5.75314	5.94001	5.66868	5.71417	5.68951	5.95409	5.61841	5.92602	6.02706	5.82691	5.93118	6.22263	5.98673	5.8762	5.75061	5.53872	5.71522	6.01245	6.11383	6.05099	5.84806	5.74323	5.85329	5.79188	5.74714	5.91921	5.90286	5.79783	5.82827	5.77819	5.8305	5.81781	5.83257	5.75641	5.31876	5.22052	5.59269	5.49224	5.30997	5.13387
R040029c0g1_i01	5.99984	6.06192	6.0179	5.34189	5.91792	5.70991	5.99057	5.95722	6.08645	5.97264	6.16427	6.03532	5.82491	5.92983	6.20186	5.62512	6.04053	6.1382	5.95256	5.99373	6.15234	5.77893	5.84478	5.77962	5.37819	5.65173	6.1783	6.19354	6.06219	6.13204	6.16199	5.96222	5.78278	5.84312	5.85683	5.85556	5.85624	5.72812	5.75833	5.96893	6.09244	5.55853	5.84525	4.98388	4.25311	4.85262	5.11662	5.52026	5.49424
R040038c0g1_i01	5.34133	5.49868	5.46747	5.56011	5.45562	5.45879	5.59267	5.31952	5.59016	5.49981	5.62609	5.48828	5.54738	5.78994	5.62353	5.61841	5.71786	5.80586	5.87002	5.90078	5.04289	5.29089	5.45241	5.52817	5.58113	5.51787	6.04856	6.18174	6.04536	5.77873	5.44716	5.4913	5.96854	6.00563	6.0908	6.6476	6.58186	6.65757	5.47978	5.67575	5.68904	5.741	6.02428	5.75006	6.10916	6.49056	6.32669	5.55322	5.51775
R040045c2g1_i03	7.05996	7.0001	7.00425	6.90882	7.00772	7.01215	6.98662	7.00453	6.99261	6.96461	6.99144	7.02492	7.0588	6.9968	6.91009	6.85646	6.95392	7.03883	7.06235	7.02166	7.07732	6.93819	6.89264	6.791	6.79252	6.75828	6.84038	6.86818	6.61679	6.85655	6.83462	6.78681	6.82701	6.82954	6.85503	6.75989	6.76631	6.77265	6.90577	6.86189	6.87682	6.68554	6.69468	6.73609	6.72205	6.76084	6.58694	6.9798	6.87579
R040047c0g1_i01	6.11717	6.31812	6.19657	5.22904	6.26988	6.24792	6.20713	6.29564	6.17237	6.13184	6.27353	6.21009	6.1433	6.29951	6.1755	5.67765	6.0097	6.19672	6.15784	6.23215	6.01861	5.90112	5.66988	5.77448	5.53364	5.77241	6.49094	6.26797	6.48465	6.18757	6.21783	6.14664	5.90525	5.9144	6.04746	5.89087	6.08812	6.03801	6.33007	6.39281	6.46528	5.58539	5.89024	4.75144	5.07308	5.57061	5.66776	5.42437	5.43036
R040051c0g1_i02	7.37358	7.27397	7.25404	7.16592	7.34128	7.22768	7.40033	7.46435	7.31506	7.38138	7.30357	7.36539	7.36499	7.34361	7.14109	7.05134	7.05652	7.20592	7.15894	7.11234	7.15511	7.12899	7.01897	7.04972	6.95549	7.02973	7.31417	7.18306	7.34054	7.01897	7.00194	7.10833	7.06708	7.02269	7.06732	7.19014	7.14548	7.08623	7.12776	7.27572	7.22066	7.10626	7.03746	6.99456	7.05818	7.07158	7.01907	7.15899	7.20554
R040075c0g1_i03	6.46102	8.10566	8.07825	8.28493	6.73702	8.0721	8.0015	6.62624	8.36994	8.08068	8.39933	8.34521	8.13226	8.39052	7.42253	7.50006	7.58127	7.63023	7.30943	7.94459	6.83141	6.79322	6.90228	7.64363	7.55482	7.74056	7.40638	6.83467	8.28766	8.02737	8.09005	8.00011	6.54732	6.62431	6.56167	6.36278	6.4672	6.38244	7.0186	6.94397	6.98683	6.60335	7.51592	7.03548	7.49595	7.63049	8.62154	7.24175	7.90866
R040093c0g1_i01	5.46597	5.8042	5.55366	5.00524	5.44718	5.53487	5.72254	5.49613	5.56462	5.53148	5.82251	5.58444	5.38055	5.70135	5.58016	5.09338	5.51708	5.57511	5.11925	5.44023	5.19236	5.08613	5.03029	5.06081	4.78016	5.1541	5.47221	5.62481	5.71375	5.35209	5.59084	5.33985	5.10846	5.21627	5.2141	5.12486	5.07363	5.02776	5.19463	5.58316	5.40003	4.80874	5.42719	4.76603	4.44172	4.99202	5.4071	4.63086	5.15855
R040113c0g1_i03	5.19722	5.23506	5.28251	4.69395	5.30961	5.21952	5.13518	5.39322	5.14493	5.15212	5.40071	5.19415	5.33663	5.3034	5.09563	4.88017	4.95552	4.99635	5.04595	4.93744	4.85741	4.75137	5.01364	4.90781	4.67811	4.69732	5.07593	5.17436	5.22878	4.9799	4.87557	5.06801	4.58776	4.69876	4.80945	4.57042	4.54053	4.44795	4.90359	4.93705	5.07535	4.68677	4.90289	4.38631	4.66412	4.5896	4.86902	4.80516	4.64853
R040135c0g2_i02	6.32893	6.14933	6.19413	6.22449	6.44754	6.13945	6.26563	6.32104	6.26408	6.23277	6.10888	6.23833	6.25994	6.19559	6.14606	6.18373	6.21049	6.25214	6.28573	6.17508	6.25161	6.21779	6.16429	6.19473	6.11962	6.15611	6.25708	6.11258	6.09118	6.16304	6.1371	6.14033	6.28906	6.23175	6.26176	6.23781	6.20982	6.20628	6.20236	6.18798	6.23046	6.15999	6.12451	6.08166	6.29874	6.32995	6.12091	6.31724	6.30751
R040165c1g2_i02	5.51006	6.49804	6.49871	6.64994	5.57083	6.41918	6.35909	5.46954	6.56901	6.44529	6.64286	6.53551	6.38189	6.55653	5.44584	5.74383	5.55842	5.62558	5.13701	5.61113	5.03666	5.07216	5.31139	5.85844	5.79125	5.96832	5.48247	5.01327	5.95513	5.89051	5.82701	5.9001	5.3617	5.36574	5.31597	5.30359	5.18816	5.17958	5.57747	5.49152	5.58028	5.59462	6.55478	6.30689	5.75087	6.02945	6.73508	5.75393	6.28527
R040181c0g1_i03	3.60001	3.809	4.05619	3.4269	3.87763	3.98411	3.89817	3.96753	3.91605	3.76948	3.91772	3.93795	3.88416	4.06996	4.0867	3.723	3.44329	4.11241	4.0078	3.81238	3.62317	3.48228	3.30765	3.53932	3.18921	3.32824	4.04169	3.98037	4.36308	3.73079	4.11646	3.73294	3.68904	3.43659	3.79489	3.8085	3.92287	3.84753	3.64951	3.98404	3.82049	3.18871	3.86487	2.80844	2.84609	3.49242	3.82538	3.27761	3.39788
R040199c0g1_i01	6.24195	6.28173	6.39427	5.82921	6.18486	6.15132	6.28957	6.27334	6.35031	6.26306	6.44535	6.26838	6.09061	6.23582	6.37404	5.8592	6.25003	6.36917	6.13151	6.21269	6.24081	6.06519	6.02171	6.29929	6.05736	6.12102	6.53349	6.56541	6.48777	6.2944	6.4937	6.44165	6.20298	6.27866	6.15897	6.02189	6.18725	6.12722	6.23865	6.47701	6.39363	5.98684	6.26971	5.69318	5.34295	5.72848	5.96356	5.66757	5.79639
R040219c0g1_i04	6.05757	7.32313	6.40063	4.88676	6.11863	7.23682	6.35696	6.80624	6.9373	6.057	6.73354	6.81647	6.13954	6.57515	6.58047	5.74997	6.30074	6.83395	6.55291	6.11455	6.21805	5.41961	5.43689	5.35316	5.58481	5.65958	6.98264	6.71042	6.97922	6.57283	6.52429	6.07015	6.67016	6.65498	6.58343	6.8356	7.17356	6.83336	7.44495	7.1557	7.00918	5.39782	5.65131	5.03055	5.45054	5.74124	6.48362	5.77838	5.58606
R040230c0g1_i01	0.685953	0.221701	-0.134299	0.490479	0.770941	-0.239126	0.392985	0.524182	0.975183	0.766951	1.18096	0.611626	1.0381	0.673094	1.1792	1.79953	1.85443	1.78966	1.87087	2.12015	-0.673124	-0.744008	-0.921046	0.308936	0.926856	1.24365	1.31125	1.31657	1.24287	1.41235	1.29945	1.65359	0.433616	0.943679	0.624654	1.36764	1.37084	1.47176	1.27488	1.17794	1.84197	0.577949	1.05887	0.850949	1.29275	-0.0835431	1.19845	0.661641	1.37689
R040251c0g1_i05	4.11701	4.46144	4.3644	4.01292	4.44646	4.38215	4.39396	4.43754	4.46118	4.39795	4.54823	4.46872	4.51169	4.59591	4.23995	4.22907	4.36175	4.43329	4.34988	4.39552	4.37832	4.41768	4.27914	4.27779	4.20332	4.19665	4.27984	4.31447	4.54969	4.57543	4.66939	4.59499	4.49527	4.68184	4.58298	4.63505	4.67982	4.61803	4.33912	4.74283	4.44501	4.30638	4.29395	3.89625	4.35426	4.56429	4.63037	4.08993	4.47598
R040258c5g1_i02	3.14725	3.1456	2.80281	3.08444	3.35314	3.35259	2.94656	3.20768	2.82656	2.93912	3.42372	3.0893	3.16359	3.0971	3.52757	3.28033	3.63116	3.55165	3.69066	3.44904	3.38241	3.2946	3.40661	3.08784	3.35942	3.43266	3.46368	3.78834	3.84588	3.88271	3.59334	3.48333	3.85206	3.94772	3.96583	4.24107	3.95136	3.93997	3.6423	3.70527	3.7761	3.47515	3.44991	3.02771	3.49038	4.24797	3.78504	2.90383	3.34151
R040291c1g1_i02	5.98056	6.15202	6.20749	5.97929	6.02673	6.11983	6.02752	6.01778	6.208	5.8435	6.22804	6.10007	6.08359	6.23989	6.27109	6.16199	6.24658	6.35697	6.34614	6.36706	6.43568	6.33741	6.44601	6.18701	6.17034	6.23436	6.18145	6.2824	6.29833	6.34062	6.13323	6.18085	6.26125	6.30983	6.34743	6.35757	6.31987	6.22355	6.39045	6.59094	6.51256	6.32778	6.45565	6.26437	6.55966	6.59579	6.5024	6.26802	6.26647
R040293c0g2_i01	3.97441	4.12601	3.82367	2.94543	4.0603	3.94002	3.84666	3.80029	3.87231	3.94578	4.20277	3.88177	3.7915	3.96586	3.50355	3.62608	3.70665	3.88908	3.64795	3.60174	3.94483	3.62938	3.75599	3.59166	3.53214	3.30842	4.0737	4.07015	4.08425	3.85358	3.85988	3.7104	3.9342	3.74106	3.95864	3.98568	4.0389	3.82184	3.80603	4.04482	4.06613	3.7098	3.83888	3.48817	3.64581	3.70998	3.72235	3.377	3.29279
R040388c0g2_i01	6.78709	6.90603	6.86101	5.67641	6.78553	6.75796	6.79872	6.83778	6.79227	6.61578	6.63503	6.69014	6.56714	6.69248	6.82057	6.25353	6.79633	6.95882	6.68325	6.58428	6.94941	6.46667	6.37284	6.31211	6.10601	6.12102	7.26303	7.09333	7.00629	6.71121	7.12583	6.79286	6.70499	6.69685	6.66788	6.5204	6.75504	6.6347	6.80207	7.1459	7.04412	6.37339	6.67204	5.8062	5.42394	5.86818	6.11278	5.9388	6.08237
R040450c1g2_i06	5.36439	5.41156	5.45327	5.40073	5.46401	5.41829	5.45788	5.50825	5.49242	5.53148	5.41092	5.49096	5.41202	5.48386	5.39886	5.52831	5.39997	5.46996	5.31135	5.4367	5.41522	5.38049	5.28041	5.42048	5.28165	5.4785	5.41981	5.26661	5.47907	5.48309	5.27182	5.31766	5.30289	5.36362	5.25425	5.31977	5.40549	5.44443	5.50582	5.44905	5.38348	5.30952	5.16172	5.42738	5.33536	5.47878	5.35708	5.34312	5.45271
R040452c1g5_i02	3.8687	3.7675	4.13456	3.76677	3.85866	4.05932	3.92897	3.68409	4.00482	3.8004	4.03857	3.88177	3.76835	3.84833	4.1134	3.96415	3.92354	4.12686	3.96371	4.09792	3.97555	4.05558	4.05342	3.96074	3.6257	3.90481	3.82776	3.98037	4.11145	4.13758	3.9767	4.19329	4.02522	3.95337	4.24799	4.09415	4.32671	4.11409	4.01574	3.86549	4.19397	4.09831	4.25517	4.01827	4.90116	5.08171	4.64621	4.04228	3.81158
R040453c6g2_i02	5.94123	6.02571	5.8776	5.24395	5.94665	6.12531	5.87765	5.94539	5.88797	5.78441	5.90142	5.92149	5.83794	5.82688	5.91061	5.60661	5.85389	5.87916	5.82828	5.75828	5.75836	5.56296	5.52763	5.60658	5.34093	5.6078	6.06799	6.08751	6.27084	5.86154	5.90846	5.78348	5.81247	5.76493	5.80871	5.69533	5.75807	5.61116	6.17391	6.36626	6.23456	5.23476	5.352	4.92529	5.46279	5.8034	5.89888	5.27603	5.5492
R040506c0g1_i01	7.60805	7.2057	7.11277	7.40244	7.35262	7.13999	7.12485	7.71135	7.22065	7.12221	7.29972	7.15632	7.01726	7.16332	8.52412	7.46359	7.55086	8.42224	7.57425	7.46077	7.3768	6.90772	6.89264	6.32833	6.8426	8.08373	6.08828	7.14528	6.39006	6.26612	7.77746	6.65214	7.27609	7.34371	7.32744	6.9924	6.98253	6.99292	7.56414	7.55835	7.59195	6.91049	7.74905	8.77794	6.60299	8.1763	9.37223	6.93701	7.2496
R040509c0g1_i03	3.84266	3.88212	3.84247	3.71064	4.03236	3.84758	3.90205	3.97918	3.84994	4.11275	4.18383	4.08026	4.1066	4.07907	4.04292	3.74163	3.85279	4.11966	3.98837	4.06631	3.70925	3.62301	3.77587	3.89788	3.90641	4.16943	4.09614	4.13521	4.42077	4.48334	4.09276	4.14788	3.85702	3.82977	3.91107	4.06032	4.02288	3.78244	3.78	4.12207	4.02404	3.71827	3.85453	3.66049	4.05931	4.24797	4.07662	3.59086	3.68137
R040531c0g2_i03	10.1383	10.1156	10.3063	9.80694	10.0804	9.93093	10.1831	10.1804	10.2221	10.0542	10.146	10.1209	10.0381	10.0988	10.1562	9.76296	10.1633	10.2522	10.0166	10.2335	10.1743	10.0745	9.97558	9.99578	9.82323	9.88855	10.3237	10.3134	10.3103	10.1088	10.2274	10.1475	9.98074	10.1201	10.0574	9.88022	9.95288	9.91386	9.75942	10.1583	10.0687	9.91985	10.3072	9.8083	9.10484	9.63295	9.79756	9.83755	10.0198
R040535c0g1_i03	7.53828	7.67651	7.53252	6.26281	7.64283	7.58622	7.60972	7.59597	7.5065	7.32242	7.54666	7.53273	7.30558	7.57756	7.72222	6.93409	7.43254	7.72972	7.47521	7.469	7.67567	7.25897	7.17122	7.01704	6.76627	6.82955	7.89833	7.85197	7.80368	7.48803	7.75058	7.51417	7.41468	7.49621	7.51416	7.42926	7.5115	7.3892	7.7537	7.88705	7.82975	6.94832	7.24862	6.43201	6.04776	6.44881	6.75871	6.66868	6.55584
R040545c3g1_i01	3.9684	4.26669	4.05619	4.30122	3.91484	3.94994	4.09778	4.1121	4.22077	4.06771	4.0066	4.18014	4.1066	4.04231	3.70658	3.67212	3.63116	3.68455	3.75532	4.02462	3.6882	3.51017	3.68416	3.67342	3.52193	3.32824	3.55073	3.71164	3.98771	3.27635	3.46384	3.64654	3.42058	3.36206	3.25311	3.69732	3.73249	3.87901	3.09548	3.13552	3.43429	3.54821	3.76903	3.42338	3.45579	3.31411	3.75612	4.31383	4.31453
R040630c0g1_i01	6.31005	6.72276	6.29654	4.98172	6.37263	6.77966	6.45746	6.32104	6.25133	6.13912	6.37301	6.37978	6.08827	6.33983	6.39487	5.78482	6.33467	6.43087	6.12708	6.05137	6.26411	5.81011	5.62401	5.3504	5.47531	5.58326	6.58675	6.38166	6.31481	6.16699	6.38407	5.99988	6.05532	5.89984	6.13926	5.95096	6.09962	5.93994	6.52289	6.55133	6.46091	5.57843	5.92401	5.04018	4.78889	4.96326	5.34047	5.23952	5.06591
R040650c0g3_i02	5.75833	6.0662	6.03025	5.49928	5.99812	5.98046	5.99695	5.98348	6.08765	5.92433	6.19296	6.05087	6.09294	6.25402	6.04011	5.49759	5.91882	6.02609	5.96504	5.91479	6.13204	5.91813	5.8377	5.6031	5.34528	5.70577	6.09051	6.06199	6.09391	5.78902	5.77212	5.89136	5.72014	5.67201	5.78658	5.79127	5.80877	5.6609	5.76498	5.85616	5.76484	5.78701	5.91035	5.50423	5.33155	5.53848	5.80821	5.31499	5.50497
R040666c0g1_i01	6.21302	6.20479	6.1508	5.35797	6.15536	5.96709	6.12387	6.14992	6.18248	6.057	6.21061	6.16119	5.93297	6.20081	6.20311	5.539	6.10283	6.1769	5.95256	6.05942	5.88397	5.69182	5.50845	5.77139	5.56382	5.76879	6.31752	6.32271	6.42951	6.00863	6.3751	6.244	5.90165	5.96424	6.04746	5.95787	5.89635	5.82019	6.13079	6.37615	6.18873	5.67837	5.8915	5.10129	4.95913	5.29097	5.51831	5.4656	5.71922
R040724c1g1_i07	8.12432	8.18824	8.30781	7.89053	7.96968	7.94463	8.0917	7.9813	8.09371	8.11951	8.18366	7.99932	7.98584	7.9989	8.14734	7.8629	8.24218	8.0349	7.83478	8.06885	8.24132	8.17328	8.05773	7.94737	7.84475	7.9645	7.95988	8.0483	7.9313	8.014	7.99257	7.94084	7.7234	7.72159	7.73543	7.57901	7.61528	7.56593	7.76867	7.88324	7.77052	7.88656	8.11935	7.92315	7.16109	7.36241	7.56843	7.7702	8.03252
R040793c2g4_i04	6.11717	6.13172	6.10741	6.08242	6.09451	6.13076	6.11385	6.24708	5.9192	6.16786	6.08484	6.16035	6.19124	6.18719	6.04428	6.19616	6.09263	6.00572	5.83917	5.98892	6.23357	6.21673	6.25296	6.05427	5.83726	5.91851	6.07252	6.00421	6.13559	5.95021	5.82821	6.03204	5.84407	5.87772	5.73181	5.77832	5.82271	5.76397	5.82031	5.82473	5.91954	6.09727	5.92401	5.70686	5.75087	5.73558	5.7093	5.83075	5.82237
R040794c4g5_i02	1.88718	2.02875	1.73356	1.43483	1.85856	1.66717	1.66153	2.1228	1.80213	1.89166	1.54971	1.73377	1.95996	1.3809	1.89703	1.79953	2.3242	1.77138	1.6413	1.91236	2.63556	2.17732	1.99866	1.69171	1.80404	1.70439	1.75655	2.2131	0.984911	1.6111	2.13503	1.78881	2.01374	1.90324	2.2749	2.0407	1.99181	2.01569	2.28046	2.2159	2.04271	1.85234	2.29062	2.0748	1.65186	2.18748	2.22619	1.52255	1.30009
R040797c2g1_i03	7.02058	7.22371	7.14594	7.07921	6.91359	7.20094	7.04668	6.8904	7.07632	6.98628	7.04029	7.00814	6.99041	7.00279	7.35197	7.31086	7.32993	7.25566	6.88193	7.00984	7.46759	7.39044	7.47394	7.00919	7.09115	7.15573	6.94544	6.96566	7.16013	7.16048	7.07835	7.05175	7.16139	7.20372	7.1262	7.29569	7.33683	7.27848	7.05907	6.96443	6.99775	7.27503	7.36383	7.2608	7.05471	7.14278	7.28907	7.01726	7.03311
R040800c0g2_i01	5.12344	4.7548	4.76339	4.20292	5.04175	4.88937	4.78559	5.13135	4.70197	4.82527	4.81449	4.73875	4.75684	4.65493	4.74917	4.39515	4.5524	4.7826	4.85799	4.66941	5.00084	4.52066	4.75532	4.71751	4.48927	4.54894	5.21158	4.98096	4.91654	4.99109	4.93008	4.78761	4.87637	4.97366	4.90782	4.93021	5.01006	4.85807	4.86696	4.79389	4.89248	4.78677	4.59969	4.3976	4.90373	5.09502	4.94969	4.80516	4.69426
R040806c1g1_i06	6.77423	6.86317	6.94024	6.10165	6.77123	6.70185	6.80807	6.72641	6.87633	6.61491	6.79644	6.86799	6.68722	6.76689	6.88707	6.30453	6.76377	6.95377	6.59447	6.57227	6.71919	6.30195	6.41624	6.513	6.32955	6.34188	7.10441	7.03878	7.04702	6.82938	7.06369	6.98525	6.60821	6.76271	6.78823	6.60203	6.7149	6.64022	6.64869	6.94663	6.83483	6.44657	6.87046	6.22267	5.71475	6.06146	6.35383	6.29961	6.31363
R040820c1g3_i05	6.18868	6.31572	6.10222	5.97334	6.1785	6.27676	6.13217	5.91387	6.15194	6.1367	6.33382	6.15697	6.12443	6.33699	6.51389	6.26859	6.58707	6.39028	6.29268	6.57388	6.64946	6.50874	6.64154	6.25866	6.14396	6.40392	6.57561	6.61801	6.45416	6.40227	6.28995	6.34346	6.47732	6.50911	6.50055	6.52661	6.49842	6.5619	6.50115	6.38695	6.47226	6.51377	6.69177	6.28579	6.23487	6.42176	6.31753	5.91915	6.02238
R040826c1g1_i13	5.32966	5.26767	5.30528	4.74025	5.53344	5.44308	5.35388	5.42124	5.21665	5.41843	5.49973	5.32481	5.50832	5.51605	5.07947	5.19825	5.33224	5.3596	5.23302	5.21166	5.21644	5.26248	5.07511	5.16026	4.88545	5.08003	5.29153	5.28216	5.51007	5.19838	5.20523	5.12663	4.81647	5.06786	5.0069	4.80557	4.99918	4.92595	5.2287	5.3956	5.20241	4.73764	4.89282	4.21824	4.10021	4.42712	4.39069	4.56774	4.67918
R040832c0g2_i09	5.98503	6.51277	6.35989	5.29971	6.16954	6.30793	6.11301	6.18304	6.10429	6.13063	6.27911	6.0536	6.00571	6.16279	6.14347	5.78332	6.0772	6.29595	5.90023	5.90334	5.93399	5.70394	5.66189	5.78167	5.6957	5.77241	6.46876	6.40316	6.4531	6.14512	6.47013	6.20825	6.06071	6.03657	6.08998	5.84938	5.94532	5.89292	6.26938	6.34728	6.28692	5.76572	6.05622	5.17092	5.04077	5.06827	5.48722	5.35942	5.37293
R040911c0g1_i02	7.19279	7.29907	7.36493	6.73769	7.14584	7.14432	7.22367	7.18324	7.22229	7.14407	7.32749	7.09543	6.99041	7.19716	7.28073	6.77967	7.28697	7.20123	6.90089	7.26931	7.0132	6.88992	6.8179	7.22452	7.03033	7.04927	7.38604	7.47801	7.35484	7.12028	7.386	7.27885	7.15837	7.19182	7.19695	6.91524	7.01123	7.02353	7.13997	7.32556	7.31144	7.06661	7.40028	6.91955	6.18399	6.65768	6.80634	6.98086	7.05883
R041090c4g1_i01	5.4787	6.07047	6.27939	6.13001	5.51134	6.18948	6.19372	5.35796	6.38865	6.22025	6.44931	6.46351	6.19341	6.30048	5.41827	5.47365	5.3148	5.69872	5.26365	5.93868	4.75993	4.82815	4.68609	4.90406	4.97612	4.98019	4.89581	5.22122	4.9591	4.87991	5.22898	5.05912	4.0471	4.0249	3.85415	5.35508	5.40549	5.54008	4.36124	4.61838	4.52432	5.06258	6.05283	5.54202	5.88565	5.45143	6.03753	6.42878	6.43981
R041090c5g3_i01	2.90456	3.04499	3.10225	3.4269	2.91277	3.06393	3.10334	2.95977	2.86053	2.97209	2.74615	2.60541	3.01415	2.89547	2.75944	3.04065	3.04886	2.42551	2.49783	2.60806	2.8497	2.92157	2.58774	2.56679	2.31047	3.16145	2.41464	2.82389	2.62691	2.35581	2.68208	2.72207	2.62725	3.03962	3.0038	2.75212	3.0162	2.71897	2.85486	3.01917	2.7647	2.58461	2.76927	3.15731	2.7	2.53884	2.8751	2.91269	2.78772
R041120c0g1_i01	7.90517	7.95398	7.99212	7.19306	7.94554	7.71354	7.9743	7.96308	7.81632	7.80537	7.97337	7.89167	7.72456	7.9102	7.9231	7.30199	7.89655	7.9232	7.68024	7.84065	7.88318	7.57833	7.57421	7.6902	7.42146	7.4569	8.15924	8.19373	8.19086	7.98882	8.22812	8.06428	7.76691	7.78041	7.85339	7.55606	7.66256	7.64724	7.74951	8.06602	8.00318	7.4719	7.95576	6.94734	6.20289	6.85647	7.13312	7.26227	7.48736
R041124c0g4_i02	4.30037	4.08155	4.2423	4.0698	4.22242	4.20305	4.29692	4.13832	4.20763	4.32752	4.20277	4.31051	4.31801	4.25402	4.37848	4.35941	4.41182	4.01092	4.25549	4.19298	4.00987	3.84727	3.77093	4.25437	4.20969	4.51474	4.35619	4.27947	4.39885	4.35411	4.55841	4.37263	4.19948	4.46554	4.35033	4.19893	4.25996	4.15066	4.13862	4.42995	4.51759	4.18639	4.37938	4.28865	4.22873	4.36252	4.46916	4.17341	4.25474
R041140c3g4_i03	5.87372	5.87917	5.81075	5.74263	5.81671	5.82751	5.81821	5.97041	5.849	5.90454	5.91296	5.93438	5.93297	5.91973	5.68889	5.64834	5.49014	5.7821	5.81593	5.67988	5.86417	5.75145	5.62675	5.77756	5.60913	5.92504	6.01481	6.07608	5.86848	5.73414	5.7546	5.74935	5.78799	5.73735	5.77231	5.8469	5.99951	5.84111	5.98602	5.98065	5.96721	5.62646	5.69398	5.67783	5.98484	5.81149	5.69086	5.88015	5.95352
R041205c8g3_i01	3.63836	3.16704	3.53866	3.55994	3.4744	3.35259	3.34524	3.54208	3.41957	3.55415	3.50224	3.53668	3.55944	3.32843	3.35036	3.57852	3.51378	3.40525	3.53864	3.355	3.01936	3.26217	3.29393	3.40217	3.63993	3.33805	3.55721	3.61669	3.4105	3.03822	3.70176	3.38714	3.59709	3.72132	3.56356	3.67514	3.6653	3.66456	3.82525	3.44459	3.75337	3.25423	3.46358	3.5298	3.34671	3.5897	3.28683	3.27073	3.53824
R041226c1g1_i01	6.00278	6.34423	6.23502	4.8319	6.19497	6.08313	6.24359	6.25429	6.15423	5.89598	6.11763	6.18875	6.04878	6.0608	6.18686	5.4662	6.14291	6.27096	5.95381	5.9548	5.89434	5.38237	5.33838	5.21892	5.17166	5.20859	6.37187	6.395	6.32415	6.06902	6.16009	5.95385	5.87498	5.94167	5.94124	5.86905	6.02386	5.98258	6.02256	6.49708	6.32691	5.4572	5.77435	4.75144	4.71767	5.09502	5.35156	4.95638	5.06881
R041243c0g1_i01	5.63479	5.80591	5.56691	4.63485	5.57083	5.55612	5.59747	5.74672	5.56291	5.67019	5.75836	5.65438	5.55191	5.77461	5.54136	5.12683	5.33873	5.60766	5.48951	5.52406	5.37792	5.19965	5.14938	5.15868	4.79507	5.04752	5.94606	5.82619	6.0524	5.51134	5.7931	5.64626	5.36519	5.49924	5.4359	5.35334	5.60154	5.39303	5.5353	5.71212	5.74626	5.12441	5.46676	4.57046	4.44172	4.85523	5.11987	4.64688	4.76741
R041379c4g5_i02	6.66981	6.78993	6.73	6.18512	6.72485	6.60006	6.74671	6.6601	6.76786	6.62185	6.68891	6.67251	6.52229	6.71236	6.6229	6.13289	6.49134	6.60738	6.32982	6.48958	6.39649	6.27681	6.15673	6.39076	6.25831	6.31233	6.77165	6.77624	6.74827	6.59427	6.92463	6.74723	6.5679	6.66104	6.55573	6.49371	6.4731	6.50452	6.63968	6.78232	6.75201	6.33537	6.59105	6.14443	5.703	6.23088	6.28391	6.1257	6.38625
R041406c0g3_i01	6.08143	6.09165	5.99428	5.65611	6.26027	6.0362	6.16084	6.30493	5.97196	6.20531	6.09501	6.14424	6.23763	6.16919	6.00489	5.76674	5.98648	6.05377	5.96255	6.08556	5.88281	5.84611	5.77364	5.74747	5.53872	5.9136	6.07478	5.92433	6.06637	5.78002	5.7215	5.75624	5.58307	5.67885	5.80471	5.71585	5.63705	5.59798	6.01002	5.94787	5.9746	5.53715	5.61808	5.47433	5.57182	5.65095	5.72963	5.75146	5.78234
R041500c1g1_i03	2.09998	2.77872	2.47356	2.37039	2.0491	2.16961	2.47951	2.78495	2.70715	2.50093	2.33013	2.4374	2.59888	2.61168	2.58727	2.32925	2.34153	2.60134	2.80602	2.25444	1.51222	1.60922	1.49805	2.07267	2.56038	2.63364	2.35635	2.67025	2.86293	2.62077	2.84225	2.83054	2.56794	2.74598	2.54804	2.71997	2.60747	2.6622	2.51946	3.02923	2.7533	2.39693	2.56881	2.28389	2.41311	2.74437	2.72968	2.19507	2.47484
R041541c1g1_i04	3.7406	3.48981	3.80462	3.55197	3.73929	3.40399	3.51729	3.54208	3.55715	3.56139	3.59832	3.67061	3.40788	3.67907	3.52757	3.55765	3.36072	3.7927	3.39107	3.6814	3.05267	3.38774	3.36127	3.94984	3.59193	3.82333	3.78421	3.6026	3.69578	3.7677	3.86921	3.69326	3.83706	3.93063	3.88478	3.87326	4.10124	3.88522	3.65668	3.9632	3.87413	3.75987	3.95475	3.5298	3.64581	3.5771	3.77272	3.36414	3.5956
R041563c1g1_i02	4.06728	3.86254	4.24701	4.08644	4.19243	3.7488	4.01405	4.25312	4.01993	3.83665	4.13538	4.20652	4.18154	4.14989	4.37407	4.13357	4.20016	4.30576	4.33072	4.34372	3.46515	3.34192	3.73075	4.17238	4.20012	4.13045	4.17835	4.37789	4.255	4.29755	4.42242	4.39046	4.19556	4.21099	3.96224	4.26726	4.14135	4.16605	4.12318	4.44881	4.36108	3.89299	3.97875	3.96868	4.26115	4.29103	4.21966	4.25929	4.23939
R048309c0g1_i01	1.91244	2.05198	2.39083	1.68838	1.98056	2.25206	1.94387	2.16421	1.93563	1.95899	1.76884	2.1554	1.86129	2.4244	1.92141	1.64979	2.40883	2.12804	1.24256	1.40652	1.79411	0.971067	1.37311	1.98999	1.68097	1.82092	2.24831	2.33741	2.21009	1.8263	1.90036	2.2615	2.31729	2.05815	2.12898	1.81584	2.09754	2.30242	2.50364	2.41322	2.36093	1.42577	2.17903	1.19942	0.228489	0.993135	1.36093	1.15538	1.339
R054603c0g1_i01	8.15241	8.10843	8.03736	8.2404	8.11364	8.22767	8.01973	8.4781	8.69212	8.424	8.50894	8.56358	8.46289	8.59788	8.29081	8.34935	8.27017	8.9652	9.07451	8.95557	7.96665	7.974	8.01289	8.32584	8.38327	8.4332	8.44579	8.48528	8.89191	8.38127	8.45941	8.35323	8.20459	8.12052	8.17238	8.47749	8.38677	8.51432	9.07302	8.91939	8.91987	8.00938	8.00772	8.31589	8.75498	8.77555	9.05533	8.66607	8.69293
R056256c0g2_i01	0.851787	1.15438	1.43638	1.59844	1.06378	1.18663	0.301769	1.13694	0.89001	0.954581	1.10248	0.864473	0.958515	0.975652	0.759775	1.29366	0.748169	0.951696	0.736996	0.807139	1.16155	0.658637	1.14753	1.31523	0.578424	1.01813	-0.0727055	0.620084	0.610813	1.2127	0.923066	1.14975	1.03381	0.696507	0.948465	0.878318	0.941762	0.526032	0.843607	0.71226	1.13325	1.1782	1.43702	1.39231	1.7465	0.652416	0.868645	1.09438	1.30009
R067496c0g1_i01	1.47746	1.23779	1.53213	0.992244	1.26928	1.00833	0.9978	1.43643	1.33879	1.52778	1.29123	1.18943	1.20833	1.08813	1.05247	1.22471	1.83008	1.10551	1.14062	0.406679	0.930198	1.47416	1.47391	1.48585	1.54641	1.57762	1.21612	1.35069	1.42739	1.51515	0.647487	1.47794	0.53621	1.26783	1.00534	1.1913	0.847919	1.36909	1.34758	1.1037	1.20199	1.3838	1.09445	1.76194	1.57657	1.62743	1.09667	1.03068	1.4498
[truncated: 20 more columns]

## Sheet: orthoclust_2
ID	FR_0H_1	FR_0H_2	FR_0H_3	FR_0H_4	FR_0H_5	FR_0H_6	FR_0H_7	HR_0H_1	HR_0H_2	HR_0H_3	HR_0H_4	HR_0H_5	HR_0H_6	HR_0H_7	FR_3H_1	FR_3H_3	FR_3H_4	HR_3H_1	HR_3H_2	HR_3H_4	AL_3H_1	AL_3H_3	AL_3H_4	FR_12H_1	FR_12H_2	FR_12H_4	HR_12H_1	HR_12H_2	HR_12H_4	AL_12H_1	AL_12H_2	AL_12H_3	FR_24H_1	FR_24H_2	FR_24H_3	HR_24H_1	HR_24H_2	HR_24H_3	AL_24H_1	AL_24H_2	AL_24H_3	FR_48H_1	FR_48H_2	FR_48H_4	HR_48H_1	HR_48H_3	HR_48H_4	AL_48H_1	AL_48H_2
R000657c0g2_i01	6.65399	6.62352	6.70539	6.66386	6.71081	6.53404	6.78142	6.83137	6.75211	6.73581	6.80885	6.7242	6.7837	6.76124	6.63861	6.53468	6.72715	6.78867	6.64731	6.65125	6.75884	6.71825	6.75856	6.65057	6.55345	6.57856	6.86345	6.85115	6.82012	6.71526	6.54044	6.63504	6.64239	6.68076	6.7351	6.76055	6.8714	6.70488	6.28913	6.63031	6.61221	6.77602	6.82153	6.79348	6.70447	6.79048	6.67013	6.70037	6.72237
R007982c0g1_i01	0.743375	1.31663	1.46901	0.490479	1.51522	0.28419	1.1096	1.25665	1.37058	0.909912	0.885258	1.13553	1.42121	0.673094	0.96135	0.386816	1.19206	1.19049	0.782834	1.04811	1.09914	1.12327	1.01997	1.12169	0.272239	0.181855	1.28023	0.727864	1.49506	1.30167	1.05973	1.36704	1.58163	1.85575	1.89317	1.3397	1.37084	1.40414	1.11749	1.38017	1.50373	1.15344	1.35136	0.713191	0.939082	0.874593	0.987159	0.782588	0.993648
R019823c0g1_i01	4.25667	4.25673	4.24701	4.29646	4.13052	4.2758	4.28208	4.29567	4.18098	4.14684	4.42464	4.16004	4.33124	4.28974	4.37848	4.34324	4.26062	4.22077	4.42045	4.38091	4.21137	4.35755	4.33046	4.10194	4.18726	4.20203	4.1486	4.2436	3.97591	4.30474	4.18903	4.40808	4.13963	4.17274	4.20007	4.17542	4.26451	4.12463	4.32118	4.37971	4.26797	4.32867	4.12357	4.23512	4.24097	4.16621	4.32469	4.18077	4.14374
R020322c0g1_i02	4.41966	4.49996	4.22807	4.70477	4.44646	4.57067	4.41316	4.4585	4.33796	4.51443	4.52585	4.37006	4.48826	4.28582	4.41328	4.7995	4.72077	4.37699	4.45979	4.26635	4.51306	4.44322	4.5599	4.56876	4.5075	4.33535	4.5604	4.32738	4.37211	4.32964	4.55263	4.5639	4.74598	4.55747	4.69958	4.50904	4.64885	4.64757	4.57312	4.42615	4.5995	4.52726	4.43596	4.73671	4.57665	4.41301	4.43307	4.67058	4.68297
R020667c0g1_i01	3.8687	3.964	4.08805	4.22313	3.93309	4.00804	4.07041	3.73308	3.83292	3.81258	4.20277	4.07311	4.14306	4.06996	4.04292	4.50098	4.387	4.32782	4.37628	4.50399	3.36262	3.95772	3.66297	4.14079	4.18402	4.14728	4.29931	4.14982	4.34943	3.90654	3.87848	3.92134	3.96672	3.79871	3.90734	3.87326	4.03358	4.04361	3.97617	3.93136	3.92076	3.87416	4.19498	4.47778	4.48354	4.12353	4.48938	4.24883	4.20294
R023657c0g2_i01	1.63747	1.5949	2.33882	0.275154	1.48255	0.152999	2.03165	2.30046	2.54944	2.04413	1.81879	2.2724	1.89018	2.35115	2.16549	1.45285	1.80531	2.4487	2.27538	1.82871	2.02982	1.75618	1.47391	0.738424	1.20729	0.690715	2.53777	2.3203	2.39859	1.65679	2.22499	2.00793	1.76182	1.85575	2.07686	1.68874	2.34087	2.01569	1.03184	2.25072	1.68274	1.5448	1.51787	0.390562	0.978614	1.26856	1.62133	0.661641	0.53871
R024413c0g1_i02	5.8897	5.843	5.80118	5.30208	5.92706	5.78245	5.82744	5.83432	5.77373	5.7468	5.76952	5.75722	5.66904	5.81194	5.77837	5.27698	5.64121	5.85983	5.81455	5.80417	5.93063	5.54454	5.63493	5.62952	5.42689	5.48954	5.849	5.97032	5.98486	5.89885	5.78942	5.76036	5.73909	5.72584	5.80671	5.81302	5.84262	5.81369	5.70572	5.85333	5.86494	5.73058	5.79342	5.49375	5.71621	5.81686	5.72431	5.3464	5.30085
R024498c0g1_i01	0.119257	1.15438	0.0495276	0.111384	0.715788	-0.239126	0.348098	0.390976	0.799492	0.429908	0.247079	1.10781	0.930979	-0.146317	0.913535	-0.234616	0.748169	0.665382	0.91221	0.222299	0.930198	0.658637	-0.147102	0.0614862	0.455065	0.181855	1.14903	0.727864	1.35638	0.829568	1.35363	0.933284	0.806355	0.98841	0.0530687	0.577101	1.22914	1.09662	-0.450903	0.661409	0.633488	0.93836	0.595517	-0.49693	0.228489	1.03058	1.54609	0.332395	-0.359384
R025125c0g1_i01	4.71346	4.64832	4.67176	4.72969	4.71256	4.83423	4.36609	4.84658	4.64787	4.60127	4.51453	4.69517	4.61912	4.65493	4.69717	4.78759	4.5299	4.79622	4.68773	4.66339	4.63629	4.7659	4.92517	4.80475	4.91891	4.86955	4.74495	4.73513	4.79091	4.57245	4.6906	4.71871	4.66054	4.61209	4.61073	4.6465	4.83462	4.72583	4.61053	4.64479	4.61218	4.82452	4.507	4.78621	4.67919	4.71277	4.63491	4.72442	4.5566
R026148c0g1_i01	5.01977	4.53335	4.7166	4.2869	4.91893	4.72876	4.68088	4.79478	4.49762	4.65301	4.43268	4.68348	4.65533	4.52441	4.52091	4.26814	4.59276	4.47059	4.25142	4.53401	4.37832	4.0697	4.39936	4.83862	4.8654	4.94852	4.91108	4.8618	4.92577	4.5393	5.24698	5.18501	4.74598	4.70882	4.86813	4.46446	4.52924	4.57255	4.81343	4.73363	4.77613	4.28373	4.57471	4.29268	3.81368	4.13217	4.24961	4.23477	4.33873
R027338c0g1_i04	0.798599	0.137334	0.67092	0.55566	0.00339462	-0.239126	0.90787	0.319458	0.702912	0.365201	0.0932201	0.796637	0.551582	0.466646	0.587651	0.619461	0.52367	0.704436	0.689653	0.850201	1.00017	0.444112	0.880023	1.06895	-0.116938	0.968464	0.280682	0.000683603	0.887547	0.86892	0.993016	0.368874	1.13536	1.15463	0.948465	0.95397	1.26589	0.526032	0.627071	0.553991	0.360331	1.12825	0.644354	0.329009	1.22862	1.5262	1.07006	0.332395	0.892646
R027625c0g1_i01	6.9666	6.79424	6.94169	6.75167	7.00988	6.81603	6.90278	7.06796	6.94193	6.94121	6.94088	6.9869	6.99	6.94733	7.15722	6.90271	7.11185	7.09134	6.89959	7.01162	7.49208	7.28594	7.36619	6.94616	6.89299	6.83995	7.19554	7.10086	7.18851	6.99638	6.89809	6.9981	7.22084	7.30002	7.23126	7.35402	7.34759	7.31691	6.97122	7.00324	6.98683	7.33511	7.25944	7.19115	7.12576	7.13849	7.01472	6.74571	6.72879
R028670c0g1_i01	6.49381	6.63894	6.4878	5.40736	6.45913	6.69229	6.48169	6.57917	6.57158	6.46857	6.48165	6.46214	6.42448	6.37259	6.30854	5.84635	6.02587	6.33769	6.20596	6.09454	6.0165	5.61204	5.43533	5.51714	5.45399	5.6179	6.29733	6.2702	6.14352	5.85787	6.31747	5.90134	5.92666	5.82936	5.88173	5.86783	6.09835	5.9459	6.20848	6.18686	6.21495	5.48352	5.78391	4.85879	4.33154	5.10822	4.99105	5.56169	5.55747
R028736c0g1_i02	3.67571	3.809	4.04541	3.40053	3.95111	4.01277	4.02478	3.926	3.88887	3.9122	3.89461	3.78881	3.94393	3.95601	4.33377	3.81382	3.78474	3.98736	4.32298	4.14623	4.33498	4.15608	4.26514	3.84397	3.57228	3.49537	3.9212	3.77583	4.08425	4.1536	3.79282	3.67592	4.05144	4.03026	4.1755	3.84373	3.88793	3.99272	4.07046	3.99948	4.05688	3.97654	4.03477	3.67911	3.73507	3.95849	3.83331	3.55168	3.46097
R029719c0g1_i01	0.49855	1.06586	1.33382	0.677801	1.01891	0.969869	1.13625	0.862853	0.652084	1.72116	1.14225	1.26667	1.01206	1.22563	1.25789	1.11469	1.64707	1.10551	1.36816	1.25453	0.893897	0.930367	1.20732	1.06895	0.987474	1.11261	1.28023	1.62613	0.783133	1.46467	1.1235	1.21524	1.76182	1.53234	1.47683	1.54935	1.11291	1.13884	1.03184	1.55751	1.50373	1.34058	1.16309	1.29909	1.26104	1.13741	0.521175	1.21391	1.339
R029840c0g1_i01	7.07541	6.85741	6.96975	7.05335	7.07227	7.13457	7.07923	7.05426	6.98685	6.95845	6.92814	7.01376	7.05123	7.04753	6.95802	7.08333	7.02268	6.98185	6.9964	6.98167	7.24881	7.13963	7.1773	7.07334	7.1219	7.09916	7.04913	7.00971	7.04772	6.95126	6.95616	6.98935	6.98159	6.97695	7.02711	7.14192	7.06043	7.13593	6.99262	6.84988	6.86296	7.1115	7.03917	7.09736	6.90694	6.88231	6.89239	7.03917	6.92217
R030514c0g1_i02	4.75942	4.81035	4.91319	4.27727	4.80464	4.96954	4.9008	4.89042	4.90826	4.79181	5.22431	4.96419	4.86265	5.06996	4.89788	4.38333	4.97786	5.14038	4.65421	4.6421	4.67691	4.44322	4.53387	4.58997	4.05543	4.55736	4.98988	4.83493	4.97696	4.54842	4.7321	4.74667	4.33729	4.51606	4.38824	4.6148	4.64885	4.70139	4.75115	4.87981	4.72158	4.50051	4.48371	4.00849	4.2369	4.36984	4.39069	3.70748	3.91177
R030602c0g1_i01	6.7656	6.61282	6.73252	6.78433	6.87635	6.6087	6.77877	6.80215	6.66426	6.73581	6.74569	6.68311	6.76189	6.72038	6.55635	6.63357	6.60422	6.6202	6.72568	6.64209	6.51027	6.67271	6.65971	6.861	6.77166	6.90244	6.83238	6.78015	6.8027	6.7715	6.7626	6.78479	6.37636	6.46428	6.45789	6.57907	6.63023	6.62359	6.46178	6.59518	6.58271	6.75611	6.49612	6.65298	6.64198	6.63582	6.65118	6.81588	6.6661
R030609c0g1_i01	4.57007	4.50418	4.5359	4.5006	4.62171	4.52497	4.47187	4.70992	4.70509	4.52927	4.60982	4.53266	4.6927	4.56384	4.56413	4.66284	4.47207	4.62614	4.69374	4.55368	4.67156	4.71589	4.64344	4.84255	4.53822	4.65085	4.68996	4.79522	4.71844	4.61936	4.42875	4.75495	4.31942	4.26198	4.29722	4.1833	4.34829	4.37476	4.42561	4.44506	4.541	4.40146	4.58099	4.53342	4.51077	4.48895	4.61434	4.66797	4.4451
R030618c0g1_i01	3.28898	3.19861	3.20267	2.778	3.26943	3.58667	3.20123	3.28481	2.93684	3.07683	3.38279	2.99408	3.15767	3.13251	2.90102	2.11738	2.83306	3.17438	2.80602	2.92243	2.70006	3.09731	2.51863	2.81913	2.42448	3.04648	3.31857	2.82389	3.34782	2.95838	2.84225	2.89191	2.76038	2.63782	2.58582	2.52291	2.7309	2.87698	3.06347	2.78982	2.85284	2.53754	2.80193	2.18313	2.2611	2.6869	2.23819	2.33349	2.16413
R030975c0g1_i01	5.08786	5.09948	4.82456	5.28056	5.05847	5.19263	5.05714	4.93298	5.07189	5.11078	5.10104	5.03029	5.01303	5.02121	5.06039	5.35768	5.15492	5.18766	5.14581	5.22194	5.22924	5.24392	5.32495	5.19912	5.21191	5.29424	5.13563	4.7859	5.02354	5.15328	4.9522	5.09653	5.07264	5.00121	5.0413	5.20253	5.04748	4.97339	5.13169	4.94505	5.07076	5.18523	5.25115	5.33842	5.09123	5.17871	5.12149	5.12218	5.23274
R031378c0g1_i01	6.18609	6.03885	6.06935	5.85695	6.11597	5.85019	6.18018	6.29797	6.20028	6.04672	6.24412	6.16456	6.13201	6.12373	6.11336	5.92043	5.9851	6.17081	6.17621	6.04907	6.16382	6.14739	5.93042	5.99985	5.79125	5.75604	6.25907	6.18647	6.28406	6.05842	6.10981	6.06683	5.97198	6.1356	6.13209	6.2397	6.14225	6.16474	5.97746	6.12838	6.1674	6.10697	6.03577	5.88584	5.93044	6.05466	6.01591	5.93119	5.86964
R033023c0g1_i02	1.83531	2.16283	2.61148	2.23766	1.93299	2.23595	2.16703	2.05836	2.27494	2.30785	1.89061	2.02807	1.9185	2.15851	1.89703	1.79953	2.03569	1.94449	2.15854	2.01054	1.9077	1.5022	1.69885	1.82489	1.96343	2.39133	1.94633	1.5693	2.06177	2.17923	2.13503	2.18183	1.5078	2.15943	1.7998	1.77471	1.56028	1.68623	2.01631	1.9022	1.90518	1.85234	1.43702	1.61496	1.83532	1.8944	1.81003	2.20952	2.54308
R033299c0g1_i01	5.13689	5.15953	5.19012	5.20638	5.12877	5.1481	5.22481	5.18011	5.11944	5.05802	5.34	5.18257	5.23193	5.33604	5.13786	4.82592	5.16225	5.17033	5.16541	5.05253	5.10574	4.98294	5.01155	5.17593	5.11165	5.10323	5.29347	5.3491	4.9531	5.27911	5.17733	5.14145	5.12913	5.19972	5.13825	5.19475	5.19532	5.13855	5.05236	5.08909	5.01215	5.05925	5.31288	4.93566	5.0196	5.28323	5.163	4.92388	5.10029
R033563c0g1_i01	7.29294	7.07572	7.16349	6.88207	7.25927	7.11927	7.15814	7.34843	7.09903	7.18975	7.26355	7.17314	7.28228	7.24242	6.8238	6.81821	6.74598	6.91371	6.79093	6.83128	6.98867	6.99726	7.00429	6.73021	6.5396	6.72221	7.06058	6.90739	7.15491	6.88862	6.73925	6.98993	6.4439	6.48882	6.35702	6.67581	6.6355	6.59734	6.70079	6.58668	6.63259	6.8278	6.66244	6.61238	6.32773	6.21369	6.40063	6.7295	6.77386
R033600c0g1_i02	7.45318	7.60469	7.58323	7.09574	7.52495	7.56743	7.60913	7.54886	7.54749	7.45562	7.56507	7.5104	7.41491	7.53271	7.63554	7.22796	7.54152	7.76824	7.51225	7.58826	7.67834	7.44292	7.41336	7.20785	7.01585	7.11422	7.60563	7.65014	7.73886	7.34666	7.40977	7.348	7.44054	7.44096	7.43713	7.48651	7.56225	7.46893	7.30365	7.55313	7.51679	7.29746	7.55117	7.00751	7.05587	7.36654	7.41863	7.11983	7.17764
R033626c0g1_i01	6.04193	6.00948	6.04521	5.53002	5.94964	5.92624	5.97128	6.09342	6.03407	5.88448	6.10385	5.95591	5.89784	6.03881	6.2204	5.81591	6.14908	6.06694	6.0401	6.25736	6.01333	5.93752	6.0908	5.98035	5.70588	5.89378	6.26502	6.33874	6.16315	6.11475	6.29168	6.27504	6.19712	6.24103	6.31405	6.11856	6.22856	6.0574	6.11005	6.2549	6.27401	6.05193	6.04262	5.73531	5.51917	5.71129	5.6227	5.86311	5.79464
R034063c0g1_i01	4.57007	4.77239	4.66825	4.30597	4.66967	4.60558	4.65117	4.62719	4.58828	4.58361	4.50312	4.60385	4.77631	4.78299	4.51291	4.28517	4.48382	4.40097	4.61673	4.34372	4.63629	4.62636	4.63258	4.60626	4.5458	4.56155	4.78417	4.61744	4.79763	4.71963	4.76496	4.71022	4.58776	4.43354	4.38557	4.4482	4.49094	4.56095	4.63977	4.98437	4.78176	4.37492	4.36488	4.17079	4.42751	4.45837	4.50188	4.36638	4.56893
R034351c0g2_i04	6.76213	6.69904	6.8046	6.16568	6.80052	6.73305	6.72328	6.92017	6.78197	6.76275	6.7697	6.80033	6.81934	6.81671	6.81326	6.33347	6.56234	6.90692	6.774	6.77792	6.89363	6.67502	6.64695	6.50185	6.35709	6.49004	7.0195	6.93296	7.07009	6.67281	6.82206	6.66465	6.71732	6.74978	6.72931	6.87445	6.83059	6.86279	6.69034	6.9259	6.80752	6.55631	6.58402	6.3375	6.38126	6.61594	6.68555	6.44795	6.4719
R034499c0g1_i01	6.14673	6.26692	6.01652	5.17561	6.1279	6.01864	6.01949	6.33244	6.05011	6.08489	6.24069	6.14253	6.04317	6.2112	6.14218	5.6083	5.95586	6.21965	6.17728	6.01399	5.48703	5.38237	5.33671	5.45685	5.34528	5.48734	6.32609	6.21222	6.30306	5.941	6.04439	5.83127	5.94192	5.9837	5.86646	5.95787	6.05043	5.91586	5.89951	6.13306	6.06733	5.7095	5.93018	5.20558	5.08898	5.6036	5.66109	4.98397	5.08606
R034537c0g1_i01	7.08516	7.11002	7.06354	6.41875	7.15169	7.02569	7.01965	7.14367	7.04341	6.96529	7.14801	7.16139	7.01316	7.18509	7.19333	6.68581	7.12254	7.20932	7.0693	7.17137	7.38826	7.09257	7.03607	6.77462	6.70554	6.72595	7.4436	7.34257	7.28008	7.13246	7.02038	6.92596	7.13353	7.15427	7.14609	7.25374	7.21878	7.24746	7.28468	7.38456	7.33315	6.94562	7.00218	6.56561	6.81439	6.99315	7.00553	6.6529	6.79413
R034579c1g2_i01	5.958	5.8212	6.01928	5.58764	6.03801	5.54472	5.99422	5.97914	5.97842	5.84053	5.92299	6.17044	6.01721	6.00459	5.7257	5.35768	5.67578	5.94892	5.86337	5.82456	5.92839	5.62644	5.75623	5.53426	5.28618	5.44937	5.67511	5.65925	5.63719	5.73147	5.77584	5.55276	5.55432	5.53737	5.63826	5.69395	5.68871	5.83471	5.29684	5.64173	5.54599	5.50814	5.60426	5.37695	5.33155	5.54497	5.40311	5.69094	5.73936
R035408c0g1_i01	7.15361	7.28688	7.11856	6.25547	7.15364	7.25593	7.16261	7.19391	7.13707	7.04491	7.28869	7.12814	7.05043	7.3619	7.30931	6.65092	7.06437	7.35411	7.1047	7.085	7.5053	7.07284	7.09858	6.6953	6.37209	6.6967	7.43966	7.41742	7.37181	7.21017	7.20072	7.06346	7.2466	7.14442	7.21741	7.27556	7.32763	7.29841	7.24181	7.40692	7.35218	7.00911	7.16741	6.64589	6.99873	7.15766	7.17937	6.40228	6.57226
R035462c1g1_i01	6.80321	7.05359	6.85485	6.10845	7.03685	6.83488	6.83882	6.93744	7.02043	6.87739	7.10714	7.04058	6.88	7.07906	7.30757	6.6834	7.01595	7.47055	7.19223	7.14188	7.08187	6.72867	6.75794	6.495	6.17361	6.47121	7.21258	7.17117	7.35598	7.0594	7.08086	6.96991	7.03677	7.00919	7.00636	7.17441	7.19277	7.10764	6.90502	7.16428	7.20662	6.80612	7.04771	6.36555	6.76578	7.11961	7.13633	6.22864	6.3932
R035647c0g1_i01	6.58792	6.59018	6.6117	6.04319	6.64775	6.48714	6.61081	6.73845	6.54396	6.47625	6.56633	6.66895	6.55592	6.68355	6.77028	6.30662	6.61317	6.82346	6.68552	6.52738	6.90222	6.56549	6.58209	6.16677	5.90855	6.06601	6.86606	6.7096	6.86317	6.54577	6.56146	6.56297	6.43645	6.59206	6.46741	6.59467	6.70406	6.61427	6.48109	6.76887	6.65037	6.54564	6.58637	6.3029	6.49553	6.43666	6.59862	6.09975	6.10371
R035719c0g1_i02	3.84922	4.11502	3.92122	3.72488	3.89014	3.73166	4.12464	3.86451	4.04969	4.1612	3.65442	4.11549	3.9266	4.16706	4.05399	3.83711	3.90617	4.20042	4.06921	3.87627	4.01411	3.79155	3.81483	4.05187	3.90248	3.85101	4.37833	4.03909	4.39885	4.46741	3.92843	4.15625	3.80145	4.03026	4.0047	4.12721	3.99579	3.99847	3.78655	4.23506	4.16843	4.07212	4.17849	3.55018	3.71766	3.85792	4.01518	3.51141	3.65077
R035980c0g3_i01	5.11802	5.43825	5.21198	4.52928	5.06951	5.43604	5.22636	5.14434	5.1745	5.01385	5.10859	5.15405	5.0487	4.95106	5.43741	5.03417	5.42457	5.63824	5.52366	5.13102	5.19981	4.9629	4.83328	4.71322	4.73447	4.74603	5.46705	5.44105	5.17564	5.34339	5.57096	5.30079	5.37388	5.57452	5.40585	5.4962	5.55404	5.54401	5.26903	5.30946	5.33265	5.24212	5.60734	5.23943	5.10246	5.15771	5.55715	4.51925	4.50193
R036072c0g1_i02	6.32305	6.32528	6.24448	5.63176	6.31	6.15989	6.20005	6.40549	6.14276	6.16667	6.24755	6.17962	6.21854	6.31597	6.2699	5.93534	6.18672	6.24305	6.07506	6.08331	6.50125	6.21249	6.21614	5.89961	5.55633	5.80991	6.23904	6.14089	6.35065	6.08373	6.05669	6.01144	5.99468	5.96983	5.95484	5.92064	6.11229	5.98403	6.02533	6.11781	6.07307	5.96921	5.97263	5.67165	5.80273	5.8061	5.96807	5.46108	5.48776
R036226c0g1_i01	4.85695	4.39031	4.77974	3.73194	4.83083	3.80451	4.70556	5.27059	5.04997	4.71923	4.69921	4.98339	4.78979	4.72908	4.68654	4.04636	4.64603	4.99635	4.68169	4.42786	4.69812	4.37661	4.08165	3.41807	3.33046	3.47773	4.98508	4.67244	4.80097	4.2499	4.74229	4.54492	4.30496	4.34602	4.28866	4.58833	4.57022	4.49747	3.58332	4.6643	4.59311	4.30918	4.42901	3.96868	3.87782	3.96817	4.11617	3.80589	3.76947
R036314c0g1_i07	0.56376	0.517078	0.67092	-0.175476	0.875298	-0.653895	0.436517	1.21784	1.33879	1.19695	0.00966515	0.761485	0.902907	0.289772	0.86408	-0.335132	0.695234	0.951696	1.14062	0.892014	-0.292407	0.444112	-0.391264	-0.798539	-0.18221	-0.950286	1.14903	0.620084	1.31953	0.907227	1.32679	0.853255	-0.147731	0.849829	0.345119	0.798477	1.22914	0.460959	-2.5662	1.2826	0.0230851	0.147455	0.737333	-0.108382	0.813537	0.330865	1.31635	-0.244512	-2.05315
R036356c0g1_i01	7.33674	7.2128	7.24759	6.88683	7.4551	7.06784	7.29377	7.42176	7.25512	7.20543	7.27757	7.31892	7.22142	7.33176	7.23405	6.98253	7.17241	7.29457	7.306	7.25636	7.3903	7.30048	7.24706	7.11132	7.03258	7.00222	7.4189	7.48042	7.40847	7.26835	7.29936	7.19712	7.35628	7.45148	7.3612	7.4717	7.50143	7.42962	7.26135	7.45157	7.39271	7.32509	7.22323	7.131	7.53252	7.56461	7.46787	7.212	7.16416
R036369c0g1_i06	7.9274	7.88532	7.89566	7.47584	7.99993	7.92183	7.89922	8.11007	7.94923	7.9592	8.00237	7.97027	7.99148	8.0536	7.92687	7.57684	7.82057	7.87747	7.83851	7.81914	7.93043	7.78363	7.74404	7.69646	7.52318	7.65485	8.05772	8.03164	8.12263	7.86778	7.85259	7.83088	7.70391	7.69485	7.72674	7.82992	7.84403	7.88324	7.72158	7.73435	7.73073	7.81879	7.68009	7.51211	7.45274	7.5303	7.57258	7.55925	7.58619
R036394c0g1_i01	5.79783	5.72872	5.68446	5.38288	5.8571	5.55287	5.84874	5.85185	5.78557	5.87579	5.87657	5.83959	5.8221	5.81603	5.94223	5.49576	5.97681	6.09201	5.7979	6.05598	6.2879	6.03191	6.04647	5.77859	5.71935	5.60983	6.13778	6.25451	6.07192	6.01851	6.12449	6.09863	6.26312	6.32626	6.35702	6.28801	6.31769	6.33216	5.98887	6.3382	6.24986	6.05444	6.15221	5.9689	6.01248	6.24588	6.13702	5.71393	5.79814
R036422c0g1_i01	6.15204	6.2694	6.24683	5.91088	6.16954	6.22972	6.32764	6.37274	6.27357	6.15236	6.2521	6.38629	6.2853	6.27298	6.69891	6.24811	6.66657	6.74661	6.52873	6.63826	6.56828	6.16395	6.2125	6.07281	5.96711	6.05266	6.44098	6.45897	6.42843	6.48296	6.35697	6.33151	6.25937	6.3964	6.35017	6.39452	6.45531	6.40641	6.25528	6.43505	6.4046	6.00771	6.30241	5.83831	6.52503	6.77539	6.5963	5.93772	6.13168
R036583c0g1_i01	6.81832	6.77255	6.75502	6.01014	6.84938	6.84156	6.71281	6.8904	6.76562	6.5868	6.82955	6.75469	6.67222	6.8262	6.86838	6.27606	6.7064	6.8558	6.71611	6.6739	7.04251	6.64546	6.54129	6.2914	6.15556	6.43396	6.98325	6.88283	7.03641	6.75912	6.84056	6.70582	6.51235	6.59568	6.58226	6.60936	6.79959	6.63746	6.80772	6.8633	6.79922	6.56338	6.59416	6.26128	6.46018	6.5793	6.59221	6.2242	6.22422
R036590c0g1_i02	4.6734	4.51675	4.58138	4.61969	4.6984	4.45358	4.60422	4.56284	4.73287	4.6394	4.71248	4.84332	4.6148	4.59591	4.70421	4.72968	4.99985	4.81419	5.05299	5.12007	4.92642	5.06278	4.97331	4.84059	4.88146	4.92268	4.99466	4.98096	4.97103	5.00661	4.79709	5.06801	4.88855	4.8397	4.84494	5.00103	5.03156	5.10433	4.63977	4.9609	4.95106	5.04249	4.69839	4.75144	5.02669	5.15347	4.98216	4.77146	4.83361
R036786c0g1_i01	6.56322	6.46921	6.56246	5.98817	6.60285	6.48117	6.58505	6.64098	6.66346	6.53259	6.54331	6.56193	6.45501	6.59194	6.67312	6.36485	6.68365	6.84164	6.59688	6.6754	6.91643	6.68346	6.41624	6.15416	5.77736	6.00727	6.70533	6.71288	6.55372	6.6262	6.62411	6.41402	6.5155	6.62431	6.62145	6.76121	6.83365	6.73616	6.32445	6.69731	6.63025	6.49849	6.60422	6.19058	6.32773	6.65168	6.61597	6.03933	6.13859
R036828c0g1_i01	8.41817	8.30403	8.31652	7.95575	8.42085	8.2895	8.40142	8.56667	8.35536	8.29125	8.39881	8.39032	8.37526	8.37189	8.31545	7.95889	8.13943	8.31651	8.23847	8.16392	8.39451	8.20215	8.0995	7.99805	7.82801	7.90139	8.42931	8.35397	8.4252	8.147	8.10024	8.19507	8.00214	8.09486	8.05921	8.1246	8.17635	8.12394	7.99096	8.19117	8.13372	8.13011	8.09348	8.03369	8.00113	7.96591	8.05774	8.12262	8.09104
R036917c0g3_i06	6.70997	6.7994	6.77147	6.50585	6.70816	6.81468	6.76763	6.78814	6.71467	6.62271	6.6788	6.71849	6.69747	6.81399	6.64136	6.45321	6.68365	6.78355	6.64653	6.71087	6.78756	6.64782	6.68621	6.62283	6.42715	6.63138	6.68697	6.77467	6.7185	6.65251	6.55497	6.56768	6.85643	6.86821	6.8847	6.76515	6.9082	6.82934	6.82453	6.77486	6.72817	6.75148	6.84457	6.65062	6.82933	6.98244	6.82883	6.63828	6.7488
R036929c0g1_i02	6.27518	6.20738	6.21472	5.95383	6.2889	6.20198	6.19609	6.30261	6.19918	6.35132	6.25777	6.27774	6.25924	6.24191	6.20931	5.94475	6.09901	6.10939	6.10919	6.16765	6.22172	6.16614	6.2006	6.13826	5.98487	6.04968	6.33932	6.04516	6.31364	6.00533	6.04748	5.99172	6.07143	6.05378	6.07595	6.20141	6.13481	6.05878	6.05819	6.20473	6.15878	6.15999	6.11804	6.00255	6.17551	6.20245	6.07146	6.11614	6.05926
R037025c0g2_i02	3.40028	3.5151	3.1229	2.52486	3.63909	3.77692	3.41762	3.24676	3.50798	3.13621	3.70178	3.49982	3.20442	3.33604	3.38584	3.06057	3.65214	3.80173	3.47025	3.3919	2.95034	3.12463	2.91804	2.91188	2.79044	3.21567	3.53768	3.84329	3.99357	3.68743	3.686	3.23755	3.54882	3.34497	3.62836	3.79827	3.8092	3.84753	3.58332	3.41419	3.33831	2.93631	3.59362	2.70321	2.79164	3.3663	3.67898	2.79302	2.85638
R037106c0g1_i02	5.03996	5.11335	5.01613	4.41537	5.00771	5.08427	4.82503	5.06183	5.11005	5.06568	5.21734	5.08108	4.94583	5.13032	5.27189	4.95657	5.12771	5.17555	5.14142	5.12665	5.17166	4.92456	5.03236	5.06754	4.80984	4.93566	5.28177	5.14306	5.20877	5.0044	4.9522	4.8508	4.97556	4.91114	5.03619	4.93255	4.92644	4.84219	5.03596	5.12706	5.10482	4.85747	5.03009	4.60981	4.41315	4.62063	4.60973	4.46606	4.6524
R037132c0g1_i02	3.71212	3.58047	3.47583	3.64476	3.63909	3.6181	3.79324	3.56545	3.6764	3.6591	3.8291	3.55219	3.72892	3.69692	3.73437	3.91028	3.52898	3.77446	3.88182	3.49725	3.77059	3.8085	3.90335	3.7466	3.75772	3.83724	3.42166	3.76954	3.66673	3.58481	3.75809	3.73852	3.51781	3.58232	3.52031	3.66954	3.7193	3.95186	3.61311	3.41419	3.65261	3.7883	3.58739	3.72762	3.62104	3.74419	3.68338	3.33147	3.40706
R037145c1g1_i02	10.4219	10.3105	10.3229	10.4404	10.424	10.4215	10.3513	10.3702	10.3295	10.2832	10.2394	10.3588	10.3787	10.3209	10.302	10.4179	10.3582	10.3662	10.3638	10.4313	10.6385	10.6241	10.6615	10.5989	10.6668	10.5712	10.4957	10.4854	10.3761	10.462	10.5482	10.5405	10.5661	10.5742	10.5952	10.5674	10.6135	10.5703	10.5858	10.5033	10.5062	10.7105	10.5731	10.7487	10.644	10.6048	10.6113	10.6101	10.5422
R037201c0g2_i01	5.76354	5.80932	5.63319	5.26602	5.78022	5.65793	5.7313	5.83432	5.61857	5.69014	5.91296	5.69919	5.78317	5.91211	5.64015	5.36771	5.47843	5.64076	5.58801	5.55367	5.69911	5.75291	5.62811	5.37911	5.10482	5.29676	5.76327	5.77371	5.86848	5.23649	5.3605	5.41146	5.42491	5.54862	5.40585	5.48668	5.62825	5.40389	5.50582	5.61859	5.62477	5.41485	5.54601	5.17966	5.42752	5.59269	5.58912	5.20386	5.15855
R037466c0g1_i02	5.67408	5.62216	5.56125	5.04267	5.67028	5.64882	5.67676	5.78041	5.72845	5.61908	5.67607	5.64958	5.64806	5.71601	5.69774	5.196	5.58776	5.75561	5.79371	5.73262	5.88628	5.79177	5.73608	5.52205	5.33219	5.30928	5.97177	5.93843	6.01974	5.71807	5.60766	5.76856	5.64177	5.59455	5.64162	5.64771	5.71885	5.63716	5.49786	5.52923	5.62634	5.8159	5.56039	5.32271	5.39136	5.6895	5.47459	5.41661	5.26846
R037625c0g1_i02	6.80911	6.71277	6.65842	6.26037	6.74047	6.78452	6.63495	6.81764	6.74075	6.52335	6.57453	6.69306	6.60684	6.59034	6.5862	6.35379	6.51062	6.65862	6.59848	6.57308	6.73274	6.44606	6.29145	6.27476	5.97742	6.27706	6.63198	6.5645	6.43275	6.39133	6.31321	6.22921	6.50999	6.47807	6.62599	6.48178	6.51664	6.51658	6.67011	6.67425	6.70172	6.33881	6.40074	6.37795	6.55231	6.58246	6.61021	6.59076	6.43757
R037690c0g2_i01	6.58694	6.52734	6.29994	5.90307	6.62921	6.47604	6.41796	6.60947	6.47435	6.42162	6.6618	6.43032	6.50372	6.65416	6.49269	6.06302	6.31397	6.47671	6.32692	6.50566	6.55527	6.41229	6.26179	6.06273	5.86479	5.98246	6.5978	6.59418	6.60726	6.4272	6.31406	6.32689	6.15441	6.17604	6.19074	6.13694	6.24131	6.17112	6.26352	6.41408	6.29383	6.08177	6.27844	5.75738	5.73076	5.92023	6.1982	5.83774	5.94251
R037773c2g1_i18	3.80944	4.60186	4.69952	4.64237	3.9981	4.22771	4.64654	4.08	4.84177	4.67654	5.1111	4.95838	4.72513	5.0971	4.59098	4.18438	4.47992	4.70047	4.34607	4.74551	4.3979	4.19095	4.02878	4.03479	4.2901	4.66651	4.30702	4.37375	4.50935	4.25362	4.13977	3.99777	4.1437	4.01412	4.10244	4.27465	4.38216	4.50152	3.62046	3.97366	3.89504	3.87795	4.86476	4.4088	4.0077	4.47883	4.37719	4.15112	4.0175
R037931c0g1_i03	4.02159	3.53172	4.14469	3.24126	4.06583	3.36005	3.78062	4.14867	4.07403	3.90653	4.15495	4.19339	3.998	4.20497	4.12394	3.70413	4.08142	4.32782	4.09669	4.15054	4.43311	4.27868	4.07364	3.66011	3.15659	3.48658	4.10058	4.29708	4.02252	3.88271	4.26522	3.99777	4.36194	4.44562	4.47889	4.51841	4.48705	4.59547	3.44106	4.42615	4.06613	4.26363	3.9692	3.96362	3.78052	3.96334	4.04281	3.34462	3.16868
R038060c0g1_i02	4.90178	4.7548	4.69952	4.73674	4.84696	4.87383	4.8891	5.00882	4.69257	4.9071	4.70586	4.72969	5.03583	4.90573	4.50889	4.46407	4.39532	4.33717	4.50835	4.35498	4.64723	4.45761	4.63802	4.62464	4.45748	4.40701	4.70171	4.69253	4.74995	4.73302	4.45687	4.70453	4.42012	4.3374	4.5783	4.5644	4.69674	4.73618	4.53082	4.79684	4.64341	4.45564	4.38298	4.35577	4.62728	4.54178	4.34425	4.37922	4.57302
R038181c0g6_i05	6.64836	6.67959	6.63075	6.19921	6.75849	6.53321	6.78142	6.80133	6.75211	6.59741	6.78077	6.79001	6.61767	6.70723	6.84467	6.3985	6.65015	6.96788	6.81111	6.82792	6.5589	6.42882	6.3415	6.44285	6.22722	6.34188	6.96386	6.97116	7.068	6.8928	6.87512	6.79085	6.82637	6.91022	6.83751	6.91761	6.97492	6.96606	6.59558	7.00196	6.84561	6.70057	6.97797	6.58302	6.84679	6.98721	6.98387	6.37368	6.45428
R038220c1g1_i01	-3.23349	-3.23349	-3.23349	-3.23349	-2.55364	-1.91542	-2.13923	-1.03849	-3.23349	-1.54511	-2.58772	-2.10928	-2.20729	-3.23349	-2.55811	-2.61245	-1.79656	-2.73849	-2.22476	-3.23349	-2.31461	-3.23349	-3.23349	-2.78217	-3.23349	-2.03865	-3.23349	-3.23349	-2.08629	2.76334	-2.70442	-2.66342	-1.71119	-3.23349	-2.78468	-2.68218	-1.52175	-1.23836	-3.23349	-3.23349	-3.23349	-3.23349	-1.93017	-2.63419	1.6021	1.62743	0.00750725	-2.71375	-2.05315
R038251c1g1_i02	4.51754	5.96734	4.84645	3.75987	4.75078	5.93625	5.00749	4.88424	5.02522	4.56572	4.69253	4.96226	4.54613	4.82958	5.07132	4.67904	4.72408	5.19282	4.92851	4.61114	4.66619	4.1067	4.05342	3.80015	3.96034	4.03717	4.94855	4.88527	4.83402	4.81591	4.4319	4.26076	4.55147	4.44963	4.5736	4.55531	4.64187	4.50556	5.47167	5.01507	4.96843	4.48322	4.87503	4.13077	4.43818	4.2677	4.78562	4.32715	3.87252
R038272c1g2_i01	5.88811	5.8212	5.9802	5.61083	5.8571	5.83823	5.91756	6.05266	5.7841	5.93412	5.96934	5.8205	5.90405	5.98293	5.94074	5.73301	5.81099	5.76834	5.75111	5.75686	6.31818	6.11371	6.09377	5.98392	5.68201	5.83264	6.04048	6.02681	6.09255	5.83942	5.78573	5.94422	5.65893	5.64432	5.67158	5.7718	5.76932	5.76734	5.62211	5.75216	5.58511	6.10697	6.0517	5.83693	5.84077	5.70984	5.69957	5.44284	5.58201
R038531c0g1_i04	6.35103	6.43096	6.37933	5.99406	6.45703	6.33183	6.32908	6.46159	6.45687	6.34294	6.4213	6.45046	6.32485	6.48129	6.51088	6.21072	6.42075	6.66172	6.46073	6.56421	6.83799	6.55214	6.60866	6.22215	6.01157	6.20786	6.56681	6.63715	6.63846	6.44846	6.30549	6.39913	6.4741	6.46527	6.51714	6.5079	6.55148	6.60865	6.26938	6.49436	6.53854	6.5569	6.53306	6.25095	6.27313	6.47196	6.43231	6.20989	6.14135
R038549c0g1_i01	6.51457	6.42095	6.57	6.16437	6.4913	6.32422	6.50871	6.59345	6.63184	6.50657	6.44037	6.59038	6.49728	6.50004	6.39596	6.17004	6.40949	6.49353	6.44032	6.35776	6.47076	6.25637	6.17462	6.1901	6.29699	6.21719	6.40009	6.51176	6.49295	6.17976	6.3857	6.21627	6.48215	6.48492	6.49559	6.45599	6.5384	6.51157	6.14997	6.49889	6.43437	6.32085	6.4419	6.32573	6.49126	6.67108	6.48928	6.48035	6.49469
R038551c0g1_i04	6.12123	5.93958	5.93274	6.11387	6.12922	6.00682	6.10038	6.11206	5.91516	6.0874	6.07331	5.93832	6.10838	5.9986	5.67103	5.91223	5.83413	5.67434	5.71018	5.73836	5.73161	5.89188	5.92153	5.86232	5.76876	5.75054	5.81017	5.62481	5.83948	5.60025	5.63936	5.72003	5.72694	5.5873	5.60759	5.58365	5.5633	5.64817	5.87205	5.77776	5.77192	5.81096	5.66617	5.63714	5.81507	5.79798	5.80317	5.98154	5.85964
R038557c0g2_i03	4.06165	4.11502	4.09329	3.22131	4.01533	4.15242	3.80574	4.04163	3.76279	3.75692	4.28503	4.00336	3.78767	4.02828	4.17553	4.06126	3.99097	4.197	3.91308	3.95729	4.11611	3.8418	4.0037	3.80015	3.59193	3.89819	4.19923	4.33166	4.38999	4.05894	4.25102	4.08358	3.80659	3.9813	3.87337	3.94917	4.01751	4.22603	4.25658	4.37577	4.33836	3.63127	3.90551	3.33221	3.70003	3.90908	3.86461	3.32484	3.19012
R038565c0g1_i01	6.6323	6.79768	6.44231	5.65983	6.6886	6.70405	6.56066	6.61974	6.53259	6.37923	6.76174	6.5632	6.38507	6.63191	6.52686	6.01279	6.47867	6.59444	6.54628	6.39368	6.36865	6.11825	6.13765	6.19626	5.96051	6.26683	6.976	6.93788	6.76721	6.82313	6.79294	6.65066	6.60157	6.62608	6.61746	6.6419	6.79488	6.71102	6.98552	7.12435	7.13756	6.24156	6.48108	5.89516	6.30653	6.65917	6.63595	5.99203	6.01338
R038579c0g1_i01	5.45741	5.41604	5.44919	5.15209	5.61483	5.36185	5.4931	5.59409	5.49423	5.67854	5.59418	5.62168	5.71619	5.77601	5.42894	5.2918	5.36862	5.42244	5.44387	5.67988	5.24914	4.98542	5.12246	5.45299	5.2937	5.50704	5.83439	5.64558	5.88118	5.79542	5.86131	5.68289	5.38595	5.53172	5.48172	5.63627	5.65621	5.58085	5.57369	5.67415	5.76909	5.28692	5.3335	4.97386	5.19976	5.47369	5.48344	5.23069	5.26846
R038584c0g1_i01	7.10378	7.03331	7.05282	6.65552	7.12548	7.02275	7.0745	7.26582	7.02418	7.10992	7.10021	7.03829	7.06317	7.17345	7.2206	6.79015	7.13003	7.23705	7.09338	7.17507	7.51242	7.27022	7.25859	6.86052	6.68166	6.78989	7.13127	7.18896	7.22634	6.99193	7.04014	7.2272	7.04441	7.06703	6.96977	7.14294	7.24605	7.21144	6.81335	6.9259	6.92845	7.22948	7.20706	6.97774	6.77493	6.77608	6.83724	6.7093	6.66706
R038648c0g1_i01	7.52504	7.32612	7.48645	6.93279	7.45668	7.306	7.49666	7.74415	7.39016	7.37575	7.4204	7.4941	7.47305	7.4924	7.38577	7.06496	7.32721	7.51448	7.41554	7.3371	7.32534	7.13236	7.00587	7.0746	7.0222	7.06116	7.71768	7.57591	7.73842	7.37171	7.22817	7.32594	7.2844	7.33994	7.33162	7.42469	7.41203	7.39846	7.21959	7.47614	7.42002	7.32267	7.25748	7.15558	7.2781	7.28755	7.34563	7.19802	7.19365
R038771c0g1_i04	5.43144	5.59078	5.321	4.10833	5.47028	5.39852	5.34534	5.51826	5.49242	5.18764	5.60668	5.54623	5.37673	5.55572	5.54332	4.73589	5.46664	5.70355	5.49123	5.30748	5.68192	5.20819	5.02615	4.80071	4.60503	4.70113	5.83306	5.75153	5.9309	5.51289	5.71634	5.41495	5.27349	5.28288	5.36705	5.43976	5.46202	5.34199	5.40724	5.71991	5.52769	5.06921	5.17425	4.46353	4.50062	4.75533	4.88437	4.61466	4.36724
R038774c0g2_i01	8.50582	8.34369	8.37875	7.98266	8.53652	8.28167	8.36527	8.57964	8.43832	8.37708	8.3784	8.39139	8.43513	8.43085	8.29431	7.94188	8.28731	8.36816	8.23486	8.35309	8.2204	8.10034	8.10147	8.08506	7.84424	8.12682	8.45015	8.33412	8.3195	8.05349	7.9915	8.05453	8.00969	8.05665	8.05184	8.09566	8.19255	8.13506	8.18446	8.32789	8.28619	8.14432	8.164	8.07733	8.05298	8.17552	8.24054	8.05944	8.09637
R038827c0g1_i02	5.90394	5.89532	5.69139	5.2165	5.99523	6.01274	5.78702	5.72613	5.50858	5.68684	5.86919	5.73361	5.70505	5.8903	5.95999	5.5706	5.85991	5.78779	5.71757	5.66036	6.03745	5.90244	5.84006	5.60426	5.23709	5.56249	5.81288	5.70613	5.9047	5.83197	5.56524	5.67273	5.96395	5.89837	5.88173	5.63914	5.76932	5.63163	6.15505	6.27089	6.26901	5.4723	5.58718	4.90698	4.61479	5.01788	4.95515	5.05773	5.39156
R038834c0g1_i01	5.66483	6.27187	5.68966	4.41975	5.7701	6.23073	5.68016	6.0206	5.83625	5.65335	5.91583	5.8322	5.8481	5.88382	5.95114	5.47921	5.77478	6.21374	6.00184	5.76392	5.5699	5.49829	5.17954	5.30124	5.18304	5.57913	6.24809	6.09508	6.25629	6.07324	6.11668	5.77672	5.84532	5.61074	5.83543	5.99864	6.17039	6.0887	6.40543	6.38499	6.43883	5.22291	5.27461	4.65754	5.17018	5.35878	5.66443	4.8004	4.72397
R038914c1g2_i08	1.83531	1.56291	2.10969	1.65901	1.80672	1.37504	1.81785	2.16421	1.93563	2.37512	2.38089	1.92064	2.02652	1.83228	1.89703	1.77563	2.3923	2.0843	2.01227	2.04801	2.02982	2.32593	2.09677	1.33769	1.86993	1.84863	1.61456	1.92682	2.28847	1.8263	2.18071	2.5925	2.25848	2.13973	1.98087	1.64376	2.40818	2.01569	1.63579	2.06756	2.02385	1.70675	2.00297	1.76194	1.76922	2.26807	2.61471	1.54553	2.16413
R038942c0g1_i01	6.36596	6.53355	6.36098	5.70182	6.45703	6.41382	6.42271	6.49646	6.41462	6.37308	6.35196	6.42049	6.36527	6.45268	6.54364	6.02551	6.3657	6.52182	6.37354	6.34371	6.73595	6.44426	6.4083	6.16912	5.91832	6.09088	6.63428	6.59951	6.52669	6.40143	6.43915	6.4408	6.43894	6.54042	6.49187	6.47538	6.49358	6.51858	6.21335	6.46686	6.37793	6.50033	6.46247	6.04505	6.06048	6.14065	6.17263	5.80003	5.75742
R038949c0g1_i01	5.10986	5.02513	5.10445	4.27727	5.17039	5.1066	5.0343	5.39104	4.98471	5.00856	5.1652	5.07393	5.14322	5.27001	4.90095	4.41075	4.8505	5.09333	5.05065	4.82591	5.0051	4.77455	4.6569	4.56401	4.13797	4.59057	5.0961	5.09103	5.16009	4.70067	4.69585	4.71589	4.59074	4.46949	4.66027	4.72418	4.78484	4.61055	4.86076	4.74588	4.81231	4.57932	4.58413	3.89094	3.7118	4.01095	4.20139	4.41084	4.25474
R038986c0g1_i02	5.0081	5.03391	4.95698	4.45861	5.23311	4.96466	5.00569	5.2515	4.95356	5.02698	5.15064	4.99668	5.04067	5.21739	4.91316	4.71718	5.15737	5.2401	5.08307	5.15912	5.3055	5.08149	4.99043	4.86785	4.49189	4.77521	5.4269	5.34275	5.36614	5.09846	5.03121	4.94309	5.02492	4.95688	4.87958	5.15122	5.12204	5.11495	4.62887	5.06239	4.90284	5.01526	4.90038	4.63546	4.62728	4.76924	4.81996	4.29701	4.56072
R039035c0g1_i01	5.15287	5.08266	5.07561	4.44578	5.34638	5.12641	5.00207	5.2563	4.8754	5.01912	5.21501	5.08464	5.14172	5.19454	5.16874	4.69505	4.80125	4.8775	4.97861	4.92491	5.14873	4.88783	4.89139	4.67182	4.3861	4.50171	5.15926	5.1648	5.10701	4.90616	5.05389	5.10087	5.00045	5.02287	5.00341	4.96034	4.96607	4.90776	5.11357	5.10106	5.08448	4.66503	4.76339	4.2846	4.43108	4.52875	4.61434	4.48401	4.38594
R039050c0g1_i01	6.3464	6.72366	6.49673	5.57983	6.37819	6.6289	6.48299	6.38812	6.45872	6.32178	6.54609	6.47982	6.27644	6.55082	6.76187	6.22843	6.67343	6.67775	6.53377	6.46034	6.239	6.03791	5.91594	5.93779	5.78805	5.95084	6.78137	6.65262	6.64126	6.58248	6.57292	6.33059	6.56336	6.54978	6.54618	6.43469	6.54402	6.38464	6.57681	6.68782	6.75273	6.29065	6.63097	5.89914	5.81643	6.2919	6.42839	5.66101	5.70253
R039188c0g1_i01	4.7972	4.66725	4.66473	4.39325	4.87556	4.67298	4.81681	4.81767	4.73287	4.86384	4.80212	4.81145	4.86447	4.92605	4.69363	4.39122	4.72077	4.72679	4.65729	4.77654	4.73706	4.84741	4.77274	4.74087	4.47611	4.77521	5.1378	4.80448	4.90415	5.01978	4.85223	4.86872	4.7433	4.75809	4.91341	4.76676	4.80371	4.76679	4.80377	4.8964	4.85828	4.70392	4.63636	4.22248	4.58948	4.68955	4.69709	4.66797	4.62904
R039201c0g1_i01	6.16523	6.33951	6.31908	5.87781	6.15795	6.19679	6.32836	6.31989	6.36221	6.22254	6.45722	6.31988	6.28666	6.30728	6.23628	5.82467	6.133	6.25625	6.06813	6.20959	6.44512	6.21673	6.1222	5.87486	5.64838	5.81167	6.36079	6.25676	6.34836	6.1086	6.10587	6.08884	5.99805	5.98508	6.05337	6.05663	6.13854	6.07246	5.91155	6.13771	6.09808	5.98069	6.19074	5.74859	5.86338	5.8565	6.04438	5.64115	5.62002
R039248c1g1_i03	7.16941	6.93443	6.93075	6.53947	7.18317	6.97318	6.93064	7.23942	6.91457	7.00432	7.04423	6.9888	7.02705	7.04695	7.20951	6.8255	7.05192	7.18277	7.0073	7.11234	7.34983	7.12899	7.18057	6.98848	6.81255	6.90739	7.30842	7.17475	7.29261	7.0684	7.16139	7.12865	6.84211	6.80631	6.88801	6.88596	6.91182	6.83818	6.98908	6.98913	6.92908	6.83415	6.80216	6.68019	6.5408	6.59891	6.62571	6.61539	6.75511
R039440c0g2_i01	6.53504	6.5682	6.62985	5.82756	6.59714	6.47518	6.6191	6.72986	6.65703	6.42162	6.60866	6.69189	6.41208	6.6984	6.66772	6.11752	6.49134	6.81846	6.58964	6.50144	6.61572	6.22832	6.19415	5.91182	5.75138	5.90702	6.83505	6.72513	6.91118	6.54653	6.58288	6.53679	6.35107	6.42618	6.37871	6.49688	6.66676	6.60865	6.40223	6.70831	6.59154	6.29702	6.41488	5.86701	5.97876	6.28708	6.47983	5.76621	5.70067
R039495c1g1_i04	7.14498	7.2572	7.18881	7.44714	7.31426	7.41067	7.28114	7.05838	7.27625	7.15787	7.2189	7.2818	7.24747	7.27447	7.5633	7.72031	7.63012	7.63118	7.57751	7.68286	7.91097	7.85944	7.96471	7.54963	7.59616	7.54954	7.50945	7.52546	7.54145	7.57016	7.35354	7.3787	7.65415	7.59579	7.56382	7.65855	7.7732	7.74273	7.24301	7.30293	7.25291	7.99137	7.72265	7.85825	7.79722	7.74614	7.68151	7.25793	7.15328
R039681c0g2_i01	4.48424	4.14233	4.24701	3.46133	4.48408	3.79903	4.48489	4.66735	4.1584	4.23549	4.24448	4.45228	4.32596	4.22561	4.51291	3.62608	4.13706	4.5397	4.2309	3.98653	4.22605	3.96277	3.84808	3.92409	3.85447	3.74438	4.77585	4.65548	4.57727	4.17731	4.35429	4.48644	4.38618	4.53126	4.42779	4.54923	4.59931	4.26943	3.99892	4.58466	4.5867	3.9226	3.89546	3.66049	3.36174	3.3881	3.75195	3.50557	3.39788
R039752c0g1_i03	6.51148	6.56416	6.40696	5.88733	6.62267	6.45704	6.50232	6.66822	6.50511	6.41364	6.71222	6.65944	6.4914	6.68728	6.51989	6.11871	6.43998	6.51016	6.2907	6.30167	6.62059	6.35385	6.31031	5.9062	5.62948	5.92829	6.45059	6.36923	6.52366	6.14912	6.17144	6.34712	6.07249	6.0299	6.03385	6.0832	6.12734	6.10743	6.07836	6.53112	6.40278	6.18922	6.17836	5.88316	6.06508	6.1016	6.29041	5.73407	5.59211
R039841c0g1_i01	6.54517	6.51695	6.52125	5.90776	6.49847	6.45269	6.53335	6.63547	6.56558	6.41264	6.59975	6.57337	6.48016	6.5606	6.60889	6.27393	6.53906	6.66667	6.61283	6.50986	6.73467	6.5471	6.47671	6.05682	5.90757	6.11676	6.78206	6.68139	6.76721	6.43624	6.52133	6.42618	6.42229	6.51771	6.54378	6.63113	6.74369	6.69607	6.41603	6.79269	6.67401	6.39798	6.47687	6.0136	6.19452	6.38519	6.53255	5.99308	5.86964
R039891c1g1_i01	5.69607	5.8921	5.7883	5.24147	5.86346	5.72586	5.80374	5.98926	5.79292	5.69344	5.76793	5.83008	5.82678	5.86158	6.0622	5.60152	6.03122	6.22133	6.04363	6.02812	6.40458	5.99662	5.9282	5.63633	5.42689	5.42657	6.05201	6.16985	5.93852	5.91186	6.07193	5.85201	5.9349	6.04719	6.00886	6.09055	6.00088	6.09943	5.64572	6.08201	6.04294	5.91223	5.93386	5.64348	5.73076	5.84865	5.84006	5.54611	5.6121
R040063c0g1_i02	5.5905	5.68295	5.41192	4.95177	5.49096	5.79625	5.59747	5.77874	5.44282	5.37595	5.58879	5.54364	5.52338	5.65645	5.35479	4.98551	5.21726	5.4994	5.3442	5.38456	5.44531	5.30887	5.10685	5.1837	4.93439	5.08878	5.54741	5.47044	5.52835	5.39485	5.2344	5.3288	5.29743	5.39926	5.48797	5.23511	5.53535	5.33973	5.64212	5.60014	5.50916	5.18675	5.23928	4.87772	5.05007	5.10603	5.35294	4.90179	5.06881
R040063c0g2_i01	4.26159	3.964	4.2933	4.11915	4.38592	3.67898	4.35762	4.42055	4.25097	4.19417	4.39613	4.33761	4.21618	4.41004	4.07588	3.47842	4.00191	4.10878	4.11024	4.13321	4.15497	4.12034	4.10148	4.07879	3.68638	3.75174	4.34873	4.26165	4.6005	4.20448	4.23306	4.17694	3.8913	4.24364	4.02547	4.15953	4.29594	4.10879	3.67091	4.37577	4.29182	3.96591	4.0439	3.7454	4.06391	3.95849	4.27021	3.45793	3.8592
R040085c0g1_i07	4.82738	5.07984	4.86496	3.86004	4.99039	5.05241	4.98017	5.23459	4.99494	4.82226	4.84192	4.94278	4.73113	5.03062	4.89172	4.2509	4.69066	4.86678	4.69374	4.63596	5.05937	4.54445	4.65153	4.32071	4.0412	4.19665	5.40191	4.93109	5.415	4.82344	4.8848	4.73834	4.42012	4.48518	4.54031	4.6465	4.72671	4.50556	4.82938	4.85174	4.9709	4.33419	4.43249	3.75127	4.19556	4.2833	4.36629	3.78674	3.85249
R040179c0g1_i01	5.84614	5.61633	5.74899	5.28296	5.97041	5.57226	5.77329	5.99787	5.72076	5.65335	5.74389	5.73021	5.67528	5.77181	5.92726	5.67281	6.00291	6.02417	6.08995	6.05022	6.14368	6.07222	6.01022	5.89583	5.62114	5.66738	6.22588	6.08625	5.937	5.86762	5.93869	5.82865	5.99917	6.03124	5.96114	6.00198	6.12984	6.12853	5.84091	6.13422	5.92209	5.83355	5.50197	5.57388	6.01486	6.06033	5.74127	5.70376	5.55747
R040222c0g1_i02	6.45136	6.64945	6.35771	5.68553	6.50865	6.38578	6.3857	6.5599	6.33327	6.34923	6.56267	6.50329	6.35689	6.65796	6.84068	6.24158	6.60422	6.69179	6.67112	6.56744	6.79435	6.53528	6.51861	6.05682	5.74919	6.10961	6.61577	6.7235	6.64685	6.38031	6.27159	6.26927	6.61628	6.56924	6.5939	6.55041	6.56537	6.47496	6.74435	6.90965	6.83821	6.16774	6.37022	5.79058	6.54821	6.76293	6.71214	5.54754	5.88616
R040249c0g1_i01	4.68443	4.6214	4.76339	4.38431	4.69127	4.80721	4.83929	4.63825	4.58828	4.62565	4.71248	4.71368	4.74107	4.67307	4.88554	4.55464	4.72738	4.73388	4.83097	4.53401	4.3451	4.5275	4.37023	4.64054	4.49189	4.50607	4.84107	4.74799	4.66803	4.741	4.68796	4.66112	4.94091	5.04686	4.91155	4.84336	4.79431	4.79347	4.61789	4.7088	4.50064	4.73137	4.83614	4.58699	4.43108	4.49566	4.47677	4.26622	4.3483
R040271c3g2_i05	6.47062	6.39734	6.54248	5.93558	6.61703	6.28069	6.56373	6.42798	6.59615	6.39856	6.66862	6.55232	6.44774	6.62727	6.53181	5.98439	6.52396	6.51909	6.29367	6.48275	6.56179	6.33156	6.44446	6.17146	5.90855	6.09522	6.64193	6.58346	6.698	6.53051	6.58642	6.54716	6.47571	6.45635	6.50178	6.40214	6.4672	6.44267	6.42025	6.6053	6.60271	6.29419	6.40518	6.11624	5.8354	6.09609	6.24875	6.11997	6.2307
R040281c0g1_i03	3.48689	3.7463	3.58405	2.70804	3.78019	3.46749	3.38466	3.75357	3.10689	3.40923	3.66128	3.71722	3.59934	3.59273	3.72054	3.44092	3.617	3.90174	3.70859	3.65735	3.74535	3.41749	3.44437	3.11411	2.65685	3.20499	3.90095	3.50749	3.93386	3.40908	3.7631	3.32915	3.26494	3.39567	3.32189	3.3988	3.34296	2.88939	3.39893	3.39875	3.42713	2.97216	3.11945	2.20042	2.62724	2.72165	3.0072	2.5759	2.52632
R040342c0g1_i02	5.46169	5.28982	5.45327	4.87084	5.38887	5.2051	5.35813	5.63148	5.35616	5.3821	5.18199	5.39387	5.19478	5.24798	5.16874	4.80541	4.84443	5.21496	4.90539	4.83398	5.13907	4.87983	4.79969	4.90029	4.42771	4.46636	5.78829	5.72739	5.62403	5.30624	5.23981	5.29133	4.61731	4.86691	4.88527	5.08335	4.96885	5.10433	4.74443	5.28027	4.98803	4.7928	4.85182	4.2518	4.84076	4.74692	4.98394	4.52504	4.24452
R040447c0g2_i03	7.58909	7.51559	7.36059	7.36144	7.47859	7.4325	7.3931	7.60116	7.50784	7.52205	7.56232	7.4681	7.47066	7.43196	7.03545	7.07356	6.89058	7.18579	7.33561	7.20648	7.11821	7.12843	7.25017	7.32456	7.448	7.28307	7.55308	7.51186	7.49055	6.70782	6.5593	6.66977	7.45984	7.4207	7.38249	7.60821	7.59782	7.5606	7.1584	7.16656	7.1082	7.53946	7.41443	7.33116	6.46454	6.76571	6.79114	7.56629	7.44396
R040471c1g2_i01	6.32658	6.39507	6.27594	5.84884	6.31349	6.2287	6.2769	6.2686	6.35726	6.2829	6.25096	6.32139	6.33342	6.31115	6.49167	5.96339	6.35187	6.46041	6.26266	6.29778	6.48303	6.25122	6.28279	6.07281	5.83417	6.11818	6.50945	6.44324	6.37779	6.15411	6.11178	6.13822	6.17245	6.24449	6.20219	6.38431	6.32641	6.28946	6.14616	6.22676	6.25088	6.19833	6.28616	5.69928	5.86602	6.0994	6.10215	5.7808	5.8878
R040529c0g1_i01	8.34093	8.34986	8.40666	7.85496	8.4065	8.27675	8.37334	8.58274	8.38752	8.25488	8.21548	8.39427	8.33643	8.25327	8.35961	7.99492	8.30757	8.4807	8.37356	8.18378	8.39512	8.29048	8.14105	8.00706	7.8197	7.80609	8.53266	8.46108	8.49762	8.2491	8.36157	8.34159	8.14496	8.21619	8.22046	8.31057	8.32034	8.26702	8.16259	8.4651	8.3446	8.1498	8.18298	8.02795	8.22129	8.24486	8.29774	8.05969	7.99647
R040644c0g1_i01	6.81916	6.59612	6.73923	6.37654	6.81042	6.16947	6.84691	7.08962	6.76712	6.72215	6.69978	6.90219	6.80092	6.81739	6.72078	6.40533	6.77258	6.84328	6.71094	6.73764	7.03888	6.87525	6.73781	6.45638	6.24052	6.18901	6.97903	6.86671	6.9554	6.75584	6.7794	6.73751	6.76299	6.85392	6.85067	6.853	6.80818	6.84696	6.30633	6.84704	6.76414	6.81651	6.78184	6.461	6.58389	6.69386	6.60153	6.31473	6.19933
R040679c3g1_i09	5.332	5.44923	5.51317	5.15473	5.43443	5.41829	5.49825	5.52424	5.55601	5.47702	5.36543	5.53065	5.51761	5.31885	5.60859	5.47365	5.50174	5.64076	5.55537	5.45251	5.31411	5.2209	5.12246	5.1284	5.15193	5.09457	5.59387	5.60197	5.57796	5.55874	5.57809	5.56223	5.76176	5.77773	5.73916	5.58663	5.72216	5.73846	5.20933	5.6302	5.4272	5.58539	5.63025	5.41447	5.14868	5.24591	5.55355	5.07362	5.03366
R040701c0g1_i01	6.34987	6.2241	6.40801	5.91864	6.39694	6.28168	6.3864	6.52257	6.48619	6.26195	6.2361	6.44286	6.30822	6.38915	6.52088	5.95543	6.37099	6.46468	6.37822	6.38547	6.60243	6.34614	6.15008	5.91089	5.88882	5.85331	6.64953	6.45407	6.53174	6.27987	6.49295	6.35168	6.35896	6.40262	6.34674	6.38431	6.50612	6.35808	6.29718	6.59518	6.54517	6.27853	6.44707	6.17098	6.19557	6.28029	6.43427	5.89252	5.92504
R040714c0g1_i04	6.62181	6.52111	6.55108	6.2689	6.61421	6.34879	6.52833	6.79558	6.62032	6.66365	6.60599	6.6837	6.65602	6.55163	6.60608	6.26645	6.40949	6.72837	6.733	6.60564	6.50049	6.48435	6.40671	6.37183	6.2225	6.17812	6.63121	6.63195	6.62814	6.48533	6.57933	6.50686	6.42145	6.57932	6.43607	6.44947	6.53369	6.45316	6.35011	6.67505	6.6193	6.31528	6.45906	6.32671	6.52002	6.65318	6.62514	6.65752	6.54548
R040782c0g1_i01	5.43798	5.51966	5.55176	5.14946	5.3689	5.50155	5.41228	5.51025	5.62353	5.51107	5.66587	5.54235	5.44037	5.64423	5.97899	5.82176	5.94881	5.92121	5.76259	5.96586	5.96056	5.86243	5.80421	5.29551	5.30118	5.39637	5.73495	5.71107	5.90314	5.79542	5.5638	5.54323	5.44483	5.58548	5.50779	5.73876	5.74186	5.75042	5.18474	5.53983	5.57381	5.60036	5.6196	5.37314	5.65348	5.90645	5.8062	5.26742	5.26341
R040842c0g2_i01	2.61261	2.02875	2.3737	1.46907	2.55251	1.51519	2.3489	2.64569	2.50717	2.2191	1.95903	2.59546	2.47088	2.661	2.63228	1.64979	2.07766	2.59096	2.3071	2.37729	2.64652	1.91063	2.26094	1.48585	1.42016	1.90252	2.76761	2.60106	2.79742	2.1948	2.63909	2.16535	2.24339	2.03701	1.99498	1.96957	2.30601	2.78692	0.940793	2.25072	2.46248	2.10569	2.32098	1.69032	1.46964	1.65166	2.08714	1.27016	1.5527
R040842c0g4_i03	4.72776	5.03391	4.67875	3.96573	4.82758	4.93501	4.74288	5.04807	4.84461	4.77634	4.86588	4.76339	4.92679	4.76618	4.79608	4.10508	4.59637	4.97654	4.65729	4.65126	4.8831	4.4103	4.50438	4.11501	3.98285	3.95029	4.92117	4.73836	4.94404	4.50848	4.62877	4.67282	4.35143	4.40495	4.4864	4.75094	4.73329	4.48115	4.80054	4.87981	4.8068	4.38027	4.38298	3.80877	3.99811	4.01095	4.29914	4.31717	4.00545
R040893c0g1_i01	2.99007	2.64762	2.96029	2.35216	3.03045	2.16961	3.14985	3.10508	3.35747	2.89396	3.24344	3.56244	3.45214	3.07907	3.18902	2.45498	2.5792	3.05103	2.56496	2.69331	3.00241	2.6729	2.34319	1.96134	1.28179	1.57762	2.99476	3.13904	3.02049	2.35581	3.06159	2.62901	3.16441	3.30131	3.1747	3.18781	3.11015	3.37774	2.03844	3.33528	3.29177	2.51827	2.89568	1.91641	1.83532	1.87395	2.57741	1.85231	2.07474
R040893c1g4_i01	2.68767	2.09735	2.24773	1.68838	3.00767	1.43275	2.65562	3.43618	3.03928	2.98291	2.79688	3.00915	2.81765	2.48043	2.94925	2.13628	2.54968	3.08101	3.08748	2.89184	2.71053	2.5029	2.81612	2.03192	1.78709	1.5098	2.97553	2.94051	2.50089	2.34189	2.8704	2.86155	2.81241	2.9744	2.84926	3.17995	3.10001	3.00803	1.60647	2.90359	2.7418	2.75889	2.70165	2.09343	1.76922	2.32945	2.46957	2.20952	1.64875
R040926c0g2_i01	6.9261	6.92738	6.93002	6.19538	6.90437	6.81468	6.86942	7.05081	6.91659	6.81819	6.86342	6.91674	6.85274	6.85232	6.75849	6.40045	6.76698	6.97488	6.76974	6.63672	6.78261	6.55382	6.46451	6.1978	5.96428	6.04519	6.89258	6.88064	6.90108	6.60159	6.69796	6.64473	6.4741	6.59478	6.54858	6.64689	6.7743	6.61334	6.51107	6.91577	6.7128	6.46177	6.53873	6.27563	6.39775	6.49139	6.62514	6.36402	6.39089
R040946c0g2_i03	6.23821	6.31572	6.31348	5.95986	6.3479	6.20819	6.32764	6.62253	6.33729	6.34609	6.36252	6.40634	6.30756	6.36237	6.48759	6.12464	6.21989	6.52319	6.42414	6.29194	6.59891	6.3777	6.32557	6.10508	5.89477	6.0763	6.54658	6.48608	6.61203	6.32567	6.32851	6.38319	6.23098	6.23987	6.21505	6.37573	6.31878	6.27059	6.20114	6.38597	6.50918	6.21563	6.17316	5.9852	6.21949	6.17241	6.27884	6.03832	5.9876
R040953c0g2_i03	5.75135	5.71787	5.67225	5.44225	5.67752	5.47776	5.73349	5.66613	5.68012	5.7751	5.78531	5.70499	5.65649	5.82146	5.79496	5.54608	5.84784	5.92741	5.75399	5.85262	6.0291	5.94136	5.91033	5.6897	5.5663	5.55199	6.00179	6.02285	5.88118	5.73414	5.89139	5.86737	5.99693	6.03657	5.92843	6.0874	6.16432	6.01269	5.51177	5.8883	5.83955	5.81886	5.93018	5.753	5.77212	5.85127	5.74654	5.6006	5.54712
R040978c1g2_i01	7.9428	8.79212	8.14287	6.02891	7.95226	8.62599	8.13796	8.52381	8.59496	7.96978	8.24261	8.49935	7.99999	8.27497	8.49115	7.78796	8.33892	8.93537	8.67949	8.15428	7.93518	7.22256	7.09265	7.01921	7.36118	7.12489	8.78015	8.56351	8.44003	7.93769	7.9915	7.55585	8.01136	7.97877	7.95276	8.06373	8.33933	8.12918	8.23563	8.53186	8.27626	7.84173	7.93352	6.80553	7.42305	7.5184	7.95764	7.12794	6.62635
R040986c0g1_i02	6.61702	6.69628	6.60987	6.00139	6.59428	6.61182	6.65409	6.79475	6.70691	6.43744	6.52273	6.69422	6.54857	6.56951	6.61077	6.20513	6.55401	6.81177	6.53628	6.3763	6.88787	6.63363	6.45991	6.1165	5.91247	5.91196	6.76746	6.66792	6.68629	6.50264	6.51317	6.44336	6.42981	6.53006	6.57524	6.57758	6.62139	6.49338	6.36769	6.69099	6.44682	6.64392	6.63097	6.31386	6.43287	6.3906	6.50798	6.09975	6.24997
R041036c0g1_i02	5.7825	5.82962	5.744	5.29256	5.99523	5.82751	5.85276	6.01637	5.89618	5.86706	5.92013	5.90649	5.85086	5.81467	6.15765	5.62679	5.96008	6.14709	6.23407	6.24128	6.25519	5.89055	5.73988	5.61465	5.44861	5.48292	6.18564	6.11507	5.63532	5.84436	6.01527	5.8089	6.12694	6.17725	6.15348	6.23308	6.334	6.1532	5.98602	6.26238	6.18236	5.61856	5.85177	5.36932	5.69263	5.92147	5.85669	5.37873	5.41223
R041047c0g1_i01	6.81916	6.90044	6.88161	6.62737	6.89897	6.80788	6.94578	7.04181	7.01604	6.80071	6.93877	6.93706	6.87142	6.9191	6.84626	6.63523	6.86759	6.99027	6.93111	6.87429	7.03576	6.95223	6.86738	6.61423	6.46162	6.49113	6.88165	6.95114	6.92658	6.81055	6.6487	6.66538	6.77681	6.88012	6.78569	6.84121	6.95396	6.90085	6.61228	6.94397	6.87945	6.79215	6.80887	6.75596	6.95852	6.89822	6.95961	6.78424	6.7578
R041051c0g1_i01	5.38709	5.73412	5.58191	4.67207	5.51337	5.66396	5.48664	5.61851	5.4126	5.24271	5.50164	5.58193	5.36649	5.5194	5.75482	5.27698	5.59319	5.79459	5.71905	5.70795	5.96603	5.647	5.50845	5.09087	4.94206	4.91941	5.80064	5.79555	5.58768	5.45588	5.58943	5.38858	5.55737	5.62143	5.58561	5.74276	5.8502	5.71771	5.5314	5.7168	5.64652	5.60949	5.63025	5.12638	5.24908	5.4889	5.49599	5.02132	5.08892
R041132c7g2_i06	5.80627	5.8694	5.55176	4.79188	5.95412	5.85943	5.71482	6.00928	5.57319	5.60688	5.56155	5.7073	5.6417	5.45618	5.69244	4.78759	5.20548	5.70836	5.59605	5.09119	5.21828	4.87983	4.67289	4.91343	4.78444	5.10897	5.47221	5.39887	5.32024	5.17306	5.15462	5.19924	5.15757	5.17333	5.24247	5.21219	5.29648	4.98211	5.64572	5.60855	5.46265	4.74801	4.89535	4.19687	4.12685	4.28717	4.63718	4.95852	4.81993
R041215c0g1_i01	5.71054	5.40481	5.49744	5.02839	5.63355	5.45357	5.59267	5.67511	5.49963	5.42836	5.49013	5.40673	5.536	5.54426	5.52951	5.22497	5.38959	5.43265	5.40409	5.29973	5.59979	5.43424	5.17768	5.06754	4.80353	4.91614	5.57642	5.39478	5.36614	5.43801	5.23079	5.32324	5.15958	5.17333	5.19742	5.15923	5.37848	5.28908	5.34424	5.40722	5.32304	5.24065	5.25115	5.05214	5.37848	5.66441	5.35983	5.16731	5.02772
R041239c0g1_i02	5.78421	5.76783	5.88063	5.18594	5.86187	5.75302	5.81924	6.11471	5.6817	5.77042	5.61906	5.64235	5.82116	5.62105	5.74632	5.21167	5.50174	5.74394	5.49296	5.36243	5.91939	5.58607	5.51289	5.27819	5.00389	5.16516	6.07704	5.81707	6.0524	5.53447	5.67836	5.68579	5.37041	5.36362	5.36705	5.56568	5.68193	5.56545	5.39657	5.77178	5.62321	5.53236	5.34832	4.85879	5.2511	5.18909	5.46569	5.03559	4.99763
R041275c2g4_i04	5.51625	5.39349	5.36067	5.01976	5.52344	5.19471	5.41636	5.49816	5.45213	5.38822	5.35277	5.45703	5.37162	5.37536	5.58779	5.44552	5.55842	5.62303	5.52703	5.68732	6.07136	5.79744	5.75748	5.54998	5.40761	5.38695	5.68106	5.65585	5.47279	5.56923	5.59506	5.49624	5.87131	5.80299	5.93942	5.92887	5.89927	5.82988	5.51374	5.709	5.7477	5.69133	5.48195	5.43105	5.17657	5.56265	5.19568	5.27775	5.41451
R041307c0g1_i01	4.50515	5.07133	4.62547	3.68901	4.78803	5.40033	4.78979	4.85608	4.74201	4.83725	4.88359	4.75894	4.6384	4.85099	4.91316	4.29781	4.60357	4.84946	4.66036	4.5307	4.56593	4.42868	4.25456	3.96074	3.92591	4.09038	4.70755	4.53081	4.41204	4.24243	4.25458	4.22543	4.2756	4.29796	4.37481	4.33956	4.37377	4.00419	4.63251	4.68354	4.55091	4.06218	4.38298	3.97873	3.57664	3.49911	3.97271	3.9677	3.85249
R041307c0g2_i01	4.50099	4.95292	4.37304	3.50324	4.737	4.91744	4.5433	4.68879	4.4162	4.20808	4.49161	4.44398	4.34955	4.3661	4.52886	4.19793	4.29661	4.74094	4.47033	4.37355	4.57169	3.94245	3.85276	3.90165	3.6352	3.71456	4.19923	4.28389	3.79309	3.90654	4.03175	3.78778	4.25318	4.062	4.10894	4.14749	4.55545	4.41826	4.59568	4.05963	4.12926	3.80827	3.83363	3.27623	3.41314	3.5897	3.74775	3.91576	3.9749
R041307c1g3_i04	5.05705	4.89307	4.84335	3.78047	5.19833	4.788	4.89301	5.30108	5.02272	4.70623	4.91837	5.14896	4.99153	5.17132	4.83189	4.20242	4.79498	5.20988	5.02703	4.71962	5.05322	4.786	4.40256	4.07879	3.94131	4.07872	4.90854	4.71235	4.50525	4.39849	4.68268	4.46976	4.81137	4.84275	4.79137	5.15723	5.1518	5.04452	4.69653	4.92093	4.94606	4.46069	4.46683	3.99369	3.83538	3.89899	4.28475	4.05033	4.24964
R041307c2g7_i02	3.19948	2.22547	2.65467	1.46907	2.67323	1.51519	2.88504	3.00606	2.71954	2.91672	2.52327	2.74693	2.91222	2.39554	2.30174	1.54056	1.75447	2.72994	2.62911	2.33244	2.43543	2.10602	1.71953	1.35981	1.1554	1.11261	3.0962	3.06904	2.38081	2.14758	2.59478	2.21422	2.31729	2.45866	2.65855	2.78356	2.75695	2.60311	2.1237	3.26889	2.6829	1.88279	2.07599	1.83018	1.41306	-0.0835431	2.15201	1.81498	1.51921
R041323c0g3_i04	4.64731	4.49149	4.27957	3.59911	4.63664	4.4709	4.51057	4.75805	4.54018	4.37759	4.29388	4.39321	4.5393	4.53767	4.41328	3.78418	4.22372	4.25734	4.28765	3.99615	4.51306	4.39916	4.13265	4.03479	3.63046	3.82333	4.59547	4.65206	4.56157	4.3119	4.18903	4.26076	4.0471	3.97576	3.88099	4.02568	4.0389	4.08739	4.05968	4.29884	4.19397	3.93718	3.68982	3.77455	3.71766	3.89899	3.76445	3.61277	3.62739
R041327c0g1_i01	5.64989	5.8694	5.84067	5.26115	5.68292	5.81672	5.82846	5.83111	5.86024	5.71307	5.70624	5.9105	5.6417	5.8051	5.78503	5.43029	5.83413	5.99296	5.66193	5.70942	5.84884	5.53099	5.59072	5.44267	5.19755	5.29424	6.1783	5.96758	6.03118	6.00974	5.7356	5.82996	5.57706	5.64955	5.67268	5.7718	5.78523	5.77907	5.39657	5.82039	5.72306	5.68054	5.87241	5.48142	6.01486	5.9608	6.16715	5.23776	5.30331
R041328c0g2_i01	3.29859	2.88603	3.35883	2.11328	2.94909	1.98906	3.14985	3.86451	3.4718	3.10682	2.69358	3.58272	3.17538	3.1585	3.39457	2.99996	3.49841	3.63991	3.40579	3.21376	3.61204	2.91115	2.48279	2.23705	2.5802	2.25298	4.0737	3.86706	3.71009	3.57294	4.06054	3.28408	3.54267	3.57501	3.67292	3.30801	3.55826	3.5203	2.59606	4.41083	3.86886	3.36083	3.23556	3.06594	3.39134	3.86312	3.89904	2.72421	1.97945
R041328c0g3_i01	6.5063	6.60105	6.36206	5.26602	6.4779	6.68711	6.33987	6.29331	6.18024	5.72762	5.90864	6.0536	5.87634	5.94609	6.65233	6.00253	6.42888	6.45612	6.32692	5.87755	6.47384	5.94392	5.80058	5.69406	5.72046	5.54777	6.66237	6.46579	6.24036	6.68595	6.77382	6.5215	6.52566	6.50526	6.50363	6.36105	6.54402	6.48624	6.97552	7.11906	6.92337	6.25617	6.16168	5.59528	6.78333	6.91709	6.80129	5.75885	5.55334
R041328c1g1_i01	0.62615	0.137334	0.97345	-1.21434	0.403123	-1.43073	0.778519	1.43643	0.544718	0.297454	1.2554	0.6885	0.656186	1.01413	1.56694	0.564721	0.748169	1.41899	0.537522	0.347799	1.00017	0.607922	0.185737	0.114488	-0.18221	-0.611317	1.24853	0.778878	1.1619	0.907227	1.66351	1.33793	0.63199	1.0318	0.550157	0.315489	0.257074	0.460959	-0.878306	1.2826	1.55718	1.20255	0.644354	0.264712	1.26104	1.26856	1.01533	-0.0255664	-0.239881
R041374c1g1_i04	6.92842	6.8803	6.82286	6.64245	6.97066	6.84687	6.92157	7.03694	6.99452	6.9139	6.95281	6.95176	6.91292	6.97136	7.0179	6.75314	6.93121	7.12322	6.95758	6.99672	7.24611	7.01136	7.04582	6.81671	6.67361	6.72033	7.04279	7.09584	6.95013	6.91471	6.90718	6.87304	7.03404	7.05722	7.09132	7.07784	7.0812	7.06995	7.03245	7.16485	7.14631	6.94877	7.0121	6.86773	7.03785	7.08999	7.07493	6.85146	6.91172
[truncated: 20 more columns]

## Sheet: orthoclust_3
ID	FR_0H_1	FR_0H_2	FR_0H_3	FR_0H_4	FR_0H_5	FR_0H_6	FR_0H_7	HR_0H_1	HR_0H_2	HR_0H_3	HR_0H_4	HR_0H_5	HR_0H_6	HR_0H_7	FR_3H_1	FR_3H_3	FR_3H_4	HR_3H_1	HR_3H_2	HR_3H_4	AL_3H_1	AL_3H_3	AL_3H_4	FR_12H_1	FR_12H_2	FR_12H_4	HR_12H_1	HR_12H_2	HR_12H_4	AL_12H_1	AL_12H_2	AL_12H_3	FR_24H_1	FR_24H_2	FR_24H_3	HR_24H_1	HR_24H_2	HR_24H_3	AL_24H_1	AL_24H_2	AL_24H_3	FR_48H_1	FR_48H_2	FR_48H_4	HR_48H_1	HR_48H_3	HR_48H_4	AL_48H_1	AL_48H_2
R001571c0g1_i01	6.13873	6.09584	5.99568	5.88099	6.17722	6.27183	6.0919	6.07861	6.10547	6.05444	6.01692	6.02239	6.07339	6.08359	6.04428	5.99349	5.93604	6.05566	5.95881	5.9449	6.21713	6.03791	6.0908	6.0095	5.79443	5.95722	5.92491	5.97169	6.04112	5.90241	5.82701	5.8813	5.80093	5.84312	5.86646	5.92417	5.95238	5.85859	5.91753	5.84908	5.85297	5.95226	6.03806	5.9802	5.87259	5.90266	5.92232	5.91143	5.92982
R001792c0g1_i01	2.8663	3.04499	3.00547	3.19085	2.67323	2.95983	2.69199	2.55519	2.8493	2.60267	2.80929	2.76479	2.81765	2.89547	2.63228	2.76524	2.09819	2.12804	2.62911	2.51746	2.46047	2.64801	2.58774	2.97055	2.5802	2.77035	2.74507	2.51341	2.9499	3.12204	2.60599	3.13974	2.73902	2.8344	2.7362	2.76268	2.63583	2.94993	2.8297	2.87039	2.84212	2.92904	3.06667	2.75093	3.0172	2.71016	2.69527	2.74421	3.07958
R004230c0g1_i01	3.38231	3.39307	3.27827	3.56786	3.08587	3.67898	3.16933	3.22735	3.1163	3.0462	3.35767	3.00163	3.4666	3.3661	3.18902	3.19279	3.16047	3.1604	3.38365	3.1804	3.14823	3.43941	3.38736	3.49003	3.26463	3.24725	3.41454	3.19646	3.35694	3.41574	3.14076	3.38714	3.21941	2.99647	3.18704	3.30078	3.08979	3.09638	3.19734	3.1632	3.19391	3.26583	3.19516	3.02771	2.8778	3.19548	2.97888	3.31819	3.09103
R007743c0g1_i01	3.65342	3.67327	3.63527	3.9045	3.86501	4.0175	3.73341	3.76034	3.6764	3.64554	3.65442	3.79316	3.58174	3.63655	3.72747	3.79016	3.7397	3.76987	3.89232	3.84999	3.86738	3.93732	3.92131	3.95348	3.65869	3.69179	3.6018	3.36452	3.57589	4.16945	3.7681	3.8458	3.63226	3.73451	3.61471	3.72458	3.75852	3.70727	3.59082	3.39097	3.68898	3.76805	3.58739	3.39363	3.92411	3.99683	3.95464	3.97195	3.93735
R012070c0g1_i01	3.35494	3.1456	3.18314	3.36461	3.34408	3.21957	3.22004	3.147	3.25049	3.20253	3.23426	3.15849	3.31507	3.33604	2.55647	2.99996	3.03827	2.87393	2.79488	2.97201	2.90546	3.10648	2.89095	3.0407	2.86504	3.22628	2.7898	3.15844	3.03193	3.20895	3.30102	3.18131	2.98559	3.06072	2.86471	3.16411	3.15001	2.92602	3.34668	3.20818	2.93591	3.00713	3.19516	2.98843	3.35425	3.2037	3.15378	2.99009	3.20072
R012862c0g1_i01	4.9544	4.82728	4.70295	5.01976	4.77122	4.89195	4.78979	4.75805	4.77505	4.78873	4.89818	4.92104	4.89685	4.79409	4.83189	4.76045	4.62495	4.69077	4.90279	4.99374	4.97935	4.91155	4.86611	4.85428	4.96297	5.05646	4.92117	4.66229	4.57727	4.59022	4.67472	4.71022	5.05547	4.72213	4.90409	4.74029	4.77532	4.84538	4.99411	4.68672	4.631	4.72509	4.78533	5.17966	4.93421	4.78302	4.92019	4.87484	4.77452
R012907c0g1_i01	4.37947	4.40843	4.37735	4.16687	4.59522	4.307	4.36045	4.30032	4.51195	4.30614	4.49929	4.42726	4.40314	4.39918	4.43037	4.16611	4.34895	4.45921	4.51854	4.36615	4.30073	4.22921	4.35048	4.23056	4.17428	4.13608	4.3673	4.40656	4.3264	4.41187	4.26168	4.13525	4.20338	4.22974	4.31139	4.24107	4.41116	4.14549	4.39593	4.46373	4.65571	4.17105	4.29778	3.78605	3.88303	4.36618	4.21663	3.98881	4.16555
R015375c0g1_i01	7.20498	7.11692	7.04134	6.81544	7.28674	7.08819	7.16342	7.18198	7.12314	7.05264	7.1271	7.17981	7.14671	7.24445	7.10163	6.87204	7.11689	7.21904	7.09452	7.14513	7.23708	7.12054	7.20277	7.03089	6.82402	6.9512	7.21104	7.22332	7.19043	7.06788	7.05707	7.08552	6.81111	6.8779	6.83015	6.92585	6.94265	6.9199	7.04069	7.00897	7.02942	6.93295	6.86918	6.74201	6.55476	6.71486	6.81086	6.85376	6.78183
R015410c0g1_i02	5.16343	5.11059	5.02164	5.10115	5.00771	5.10216	5.05714	5.18766	4.98727	5.22687	5.05489	4.93688	5.07567	5.04927	4.84787	5.06408	5.07947	4.82973	5.05065	4.88405	4.96848	5.06513	5.15887	4.97921	4.8654	5.05646	5.00892	4.81368	4.90726	4.78538	4.66672	4.79299	4.53608	4.54629	4.58064	4.4996	4.3397	4.43953	4.61053	4.55013	4.5542	4.98925	4.7523	4.83408	4.75514	4.54502	4.85934	4.91288	4.75307
R015482c0g2_i01	5.4976	5.3355	5.50533	5.54414	5.56889	5.43074	5.44728	5.51025	5.44282	5.56788	5.45107	5.58067	5.59202	5.48043	5.28369	5.22055	5.1936	5.33958	5.32303	5.41894	4.99443	5.17591	5.17581	5.36277	5.23084	5.3559	5.2481	5.32998	5.36162	5.31873	5.34553	5.5272	5.35646	5.14644	5.22312	5.22561	5.1567	5.02495	5.4136	5.49878	5.3982	5.01182	5.26488	4.99878	5.09348	5.39692	5.37892	5.6006	5.622
R016806c0g1_i01	6.27031	6.2009	6.17819	6.30489	6.30534	6.21026	6.31967	6.28746	6.19474	6.20992	6.31109	6.32214	6.30286	6.3246	6.30854	6.15969	6.18911	6.35926	6.25048	6.30554	6.43962	6.38053	6.46374	6.39679	6.30297	6.34066	6.33272	6.2945	6.29478	6.36577	6.3361	6.31387	6.17145	6.26736	6.3077	6.28618	6.26192	6.25268	6.19253	6.24522	6.16525	6.36735	6.26582	6.32671	6.37664	6.54898	6.28825	6.3486	6.53714
R017085c0g1_i01	5.29887	5.06849	5.0326	5.15998	5.25745	5.12422	5.12024	5.00027	4.98727	5.04	5.05489	5.01731	5.0741	4.89289	5.08757	4.99848	4.97786	5.15807	5.11029	4.93994	4.93984	5.09075	5.22002	5.13001	5.13696	5.1816	5.13563	4.97003	5.13644	5.09639	4.9522	4.91873	4.93153	5.00393	5.13029	5.08335	5.03689	4.97921	5.09521	4.91008	4.77331	5.12122	5.02087	5.33255	5.16591	5.05015	5.05011	5.06966	5.21193
R018157c0g1_i01	2.58146	2.6778	2.73735	3.17019	2.74385	2.60567	2.57025	2.94796	2.60395	2.72375	2.56777	2.6251	2.77956	2.82147	2.2641	2.32925	2.48877	2.4487	2.65398	2.13764	1.62725	1.80202	1.92934	2.58568	2.42448	2.23209	2.55082	2.43606	2.56527	2.38325	2.56064	2.5925	2.22815	2.32553	2.39683	2.17323	2.05617	2.22614	2.51946	2.67914	2.31512	2.03966	2.11116	1.95767	2.42747	2.56459	2.26189	3.23585	3.09103
R018514c0g1_i01	3.0482	2.6778	2.73735	2.80505	3.07496	2.56754	2.96153	2.60115	2.60395	2.50093	2.73319	2.70128	2.71645	2.64883	2.42622	2.8012	2.91637	3.13204	3.33063	3.00096	2.82098	2.93192	3.09464	2.98486	3.33046	3.15036	3.14866	3.2151	2.97382	3.25423	3.30102	3.1976	2.80215	2.67934	2.72778	3.09895	3.11015	2.9966	3.35552	3.25181	3.2518	2.75066	2.71315	2.72727	3.3692	3.53212	3.14106	3.22165	3.16868
R018839c0g1_i01	6.61317	6.52838	6.63615	6.45123	6.65601	6.54798	6.669	6.82815	6.65542	6.55905	6.56725	6.66361	6.58878	6.55163	6.50484	6.39163	6.48746	6.60995	6.52368	6.47073	6.72113	6.64468	6.62656	6.47803	6.39744	6.48783	6.61732	6.61363	6.68176	6.52513	6.48235	6.59638	6.38841	6.41803	6.3901	6.38857	6.54775	6.43739	6.49516	6.55656	6.54847	6.51134	6.42103	6.4511	6.40503	6.3661	6.40463	6.5251	6.56099
R019370c0g1_i01	3.27931	3.71025	3.33247	3.61449	3.14969	3.50159	3.33377	3.21755	3.32539	3.07683	3.32347	3.37165	3.33096	3.28975	3.30475	3.4102	3.26407	3.33232	3.42037	3.4064	3.23784	3.52391	3.328	3.04753	3.35942	3.25763	2.66329	2.92926	2.91327	2.90258	2.88887	3.01656	3.6438	3.42036	3.66412	3.07373	3.40193	3.42968	3.14731	3.26037	3.39813	3.62678	3.67226	3.48111	3.39134	3.72719	3.26354	3.38339	3.46097
R019805c0g1_i01	6.74114	6.88435	7.00355	6.92664	6.76275	6.93936	6.88521	6.62067	6.82849	6.77914	6.8326	6.86437	6.78898	6.84032	6.80427	6.96942	6.9226	6.7087	6.63565	6.73405	6.69829	6.85365	6.79068	7.09452	6.97246	6.95678	6.83971	6.88647	6.70248	6.70917	6.87281	6.80088	6.8308	6.97348	6.86466	6.60644	6.82444	6.73272	6.78663	6.8766	6.78038	6.83269	7.06519	7.13325	6.39502	6.59891	6.6551	6.98559	7.03385
R019899c0g1_i01	3.65342	3.52344	3.811	3.70346	3.87134	3.57391	3.6247	4.02486	3.5709	3.97318	3.77951	3.55732	3.76835	3.71455	3.64203	3.64599	3.52898	3.21552	3.76106	3.46298	3.70925	3.3802	3.52881	3.57285	3.60166	3.67641	3.64505	3.17757	3.45366	3.32669	3.24478	3.56724	3.28718	3.21924	3.12423	3.30801	3.0482	3.15927	3.52182	3.26889	3.4127	3.62227	3.17867	3.5298	3.51748	2.9042	3.42448	4.01784	3.76233
R019947c0g1_i01	2.56563	2.63229	2.88973	2.70804	2.78462	2.56754	2.73621	2.64569	2.4928	2.57433	2.7069	2.76479	2.50862	2.45269	1.76854	2.59813	2.1384	2.39002	2.53848	2.20554	2.55649	2.31015	2.6644	2.72853	2.6937	2.96018	2.60189	2.4675	2.78396	2.81462	2.7031	2.91181	2.34582	2.45866	2.48944	2.23519	2.28825	2.20642	2.58106	2.23342	2.53088	2.40744	2.56881	2.85286	2.63963	2.51261	2.23819	2.79302	2.57603
R020003c0g1_i02	3.25976	3.43785	3.35009	3.19085	3.25983	3.44663	3.46043	3.26591	3.259	3.21176	3.3148	3.29382	3.22157	3.25804	3.54337	3.41794	3.59549	3.32608	3.33832	3.60174	3.81495	3.76865	3.59185	3.42857	3.03262	3.0584	2.75638	3.35615	2.79742	2.81462	2.98641	2.83054	3.0214	3.06072	2.98271	2.49785	2.67734	2.90171	2.58106	2.08696	2.07971	3.67107	3.6365	3.3709	2.39861	2.26807	2.30817	3.62361	3.09103
R020188c0g1_i01	4.63598	4.78977	4.83398	4.6573	4.65874	4.87123	4.89106	3.13664	3.01936	2.74933	2.53825	2.73791	2.86207	2.85365	4.41757	4.72345	4.57821	2.87393	3.03162	2.85002	4.14342	4.46475	4.26514	4.60857	4.23492	4.31065	2.76761	2.87168	3.1203	4.34716	4.45687	4.31405	4.87148	4.77095	4.88527	2.52291	2.8567	2.63296	4.40021	4.28631	4.29576	4.05551	4.34286	4.18823	2.42747	2.84238	2.00524	4.31717	4.39521
R020464c0g1_i01	3.30814	3.41115	3.35883	3.27067	2.97281	3.2837	3.14985	3.03983	3.04913	3.44097	3.40749	3.46747	3.18123	3.19245	3.34135	3.55062	3.57366	3.2751	3.29943	3.52409	3.49575	3.53073	3.33471	3.63765	3.00356	3.41422	3.20755	3.20581	3.52823	3.28365	3.14845	2.93143	3.33777	2.95199	3.16848	3.27888	3.34296	3.22933	3.31983	3.26889	3.15109	3.495	3.3356	3.14843	3.26913	3.12799	2.9205	3.6182	2.85638
R020993c0g1_i01	2.7309	2.28551	2.65467	2.70804	2.92497	2.65499	2.31432	2.40781	2.24095	2.60267	2.66655	2.48127	2.57239	2.45269	2.63228	2.76524	2.7832	2.35363	2.79488	2.39194	2.40995	2.43178	2.61006	2.88924	2.51992	2.63364	2.42885	2.35433	2.67146	2.78407	2.45306	2.43647	2.31729	2.44268	2.12898	2.00557	2.42452	2.4269	2.47148	2.28472	2.47643	2.55655	2.5561	2.66636	2.75795	2.60239	2.66891	2.50736	2.45726
R021327c0g1_i01	4.77327	4.85396	4.81507	4.845	4.87556	4.85812	4.93535	4.85292	4.84177	4.97914	4.85395	4.83065	4.78787	5.00459	4.79937	4.70774	4.78867	4.81196	4.96625	4.7512	4.87148	4.7659	4.87766	5.05912	4.75204	5.09168	5.07818	5.01327	5.03495	4.92961	4.9783	4.97653	4.88369	4.82744	4.79339	4.91136	5.01816	4.67293	4.52691	4.86022	4.70687	5.05257	4.95464	4.76022	4.89858	4.67189	4.68399	4.64688	4.76026
R021650c0g1_i01	3.08198	2.80631	3.0813	3.24126	3.03045	3.1177	3.18218	3.147	3.21591	3.25705	3.22503	3.02406	3.07831	2.7087	3.07411	3.15623	2.5347	3.04343	3.32289	2.80696	3.17116	2.847	2.97934	3.04753	3.00356	2.88186	3.00429	3.40568	2.99734	3.02956	2.94289	3.39423	2.63882	2.32553	2.88759	2.75212	2.80769	2.76012	2.81696	2.33426	2.44841	2.90698	2.85476	2.93778	2.63963	2.84238	2.97171	3.07148	2.81558
R021926c1g1_i01	5.71592	5.44923	5.50533	5.70362	5.66665	5.54961	5.66651	5.7192	5.56977	5.84794	5.60668	5.59072	5.76768	5.60696	5.24316	5.49026	5.3279	5.17902	5.41868	5.28018	5.22742	5.39177	5.40053	5.44526	5.35825	5.52218	5.40191	5.42912	5.50598	5.24773	5.10415	5.46629	5.32097	5.34439	5.35752	5.31977	5.12954	5.31462	5.30142	5.38976	5.35735	5.34138	5.06189	5.55384	5.2771	5.11477	5.35845	5.62237	5.50069
R022044c0g1_i01	5.68878	5.53211	5.59305	5.88258	5.62235	5.76991	5.63532	5.58077	5.61857	5.43429	5.34	5.50697	5.62031	5.4958	5.46877	5.7221	5.47843	5.55522	5.63407	5.60171	5.63458	5.78322	5.78472	5.77756	5.78272	5.68093	5.73066	5.58595	5.45166	5.65333	5.67438	5.77401	5.69541	5.67714	5.68688	5.51974	5.56699	5.69844	5.76995	5.60855	5.72306	5.68918	5.67941	5.97519	5.74659	5.66739	5.62612	5.6597	5.70626
R022203c0g1_i01	5.55285	5.49868	5.44099	5.65983	5.45562	5.59455	5.46447	5.53019	5.54212	5.45581	5.63832	5.42228	5.57099	5.45268	5.61046	5.55313	5.50174	5.32869	5.47562	5.46642	5.81527	5.68725	5.78962	5.47343	5.39926	5.41038	5.307	5.38453	5.37739	5.27911	5.32534	5.51425	5.43657	5.44411	5.38992	5.42488	5.32506	5.39956	5.4136	5.26332	5.35923	5.80003	5.64832	5.59528	5.40774	5.23793	5.27791	5.31332	5.47253
R022226c0g1_i01	6.32305	6.52941	6.35444	6.50791	6.34222	6.49817	6.37316	6.31645	6.48981	6.50938	6.55071	6.47779	6.42941	6.53519	6.85578	6.87766	6.95392	6.88955	6.6411	6.78349	6.86696	6.69718	6.79616	6.72169	6.80888	6.78989	6.54984	6.75967	6.85111	6.63336	6.55063	6.69438	6.87061	6.83108	6.83015	7.02346	7.06239	6.97701	6.73082	6.67345	6.7691	6.8361	6.86789	6.66781	6.87914	6.94493	6.88095	6.76724	6.53923
R022290c0g1_i01	3.28898	3.71753	3.47583	3.62212	3.49911	3.50832	3.41762	3.331	3.40429	3.47203	3.69511	3.51573	3.42279	3.59273	3.23838	3.33859	3.43524	3.08101	3.50485	3.19718	3.38241	3.46101	3.46288	3.25059	3.36514	3.54704	3.06013	3.42982	3.1729	3.15425	3.32156	3.28408	3.01253	3.29242	3.23539	3.15612	2.9724	2.86445	3.38172	3.39097	3.28386	3.24253	3.17036	3.20948	3.22871	2.9042	3.36553	3.30479	3.68137
R022320c0g2_i01	9.80612	9.70292	9.77595	10.0173	9.76215	9.79581	9.68371	9.76143	9.7551	9.65017	9.6075	9.67783	9.77397	9.67044	9.58492	9.74845	9.65163	9.63921	9.67389	9.71643	9.89235	9.91314	9.90434	9.80258	9.92013	9.88521	9.72065	9.73702	9.74594	9.70619	9.79303	9.85281	9.9714	9.84423	9.94283	9.92364	9.934	9.9048	10.0196	9.87048	9.88175	9.97063	9.86618	10.0936	9.93335	9.76898	9.83859	9.84892	9.79336
R022463c0g1_i01	2.20591	2.52015	1.76017	2.49194	2.00377	2.50165	2.12773	2.31892	2.18841	2.18201	2.22291	2.20857	1.98695	2.10604	2.4599	2.43985	2.3923	2.09903	2.38347	2.28615	2.46047	2.14211	2.49484	2.71143	2.457	2.53473	2.38579	2.28544	2.53344	2.44964	2.21038	2.79885	1.71884	1.37278	1.4968	2.17323	1.90127	1.50442	2.4049	1.96646	2.18534	1.99854	2.17903	2.09343	2.07302	1.60278	2.00524	2.29334	2.55965
R022659c0g1_i01	2.90456	3.16704	3.03846	3.27067	3.06396	2.99856	2.93142	2.99463	2.8493	3.28355	3.14897	3.15849	3.2608	3.04231	2.73213	3.23722	2.97306	3.08101	2.79488	2.85002	2.8497	3.00233	3.15661	3.27408	3.31872	3.20499	3.44981	3.26962	3.15209	3.12204	2.74425	3.13974	2.88225	2.65179	2.7362	2.75212	2.96124	2.74653	2.73803	2.84782	2.99521	3.20687	2.90573	3.31643	2.85673	2.97314	2.7798	2.99844	2.57603
R022717c0g1_i01	3.13658	3.00983	3.27827	2.79159	3.17035	2.86868	3.3047	3.41917	3.14415	3.37677	3.22503	3.22452	3.22724	3.31308	3.30475	2.63845	3.12088	2.87393	3.05048	3.09347	3.06088	2.8687	3.09464	3.01305	2.90487	3.08194	3.10508	3.33073	3.22365	3.24678	3.09378	3.03481	2.94886	2.98548	2.9968	3.3576	3.11015	3.28678	3.11643	3.01917	2.96586	3.08776	2.92562	3.0082	2.7805	3.0017	2.89039	3.09503	3.39788
R022900c0g1_i01	3.52012	3.94551	3.96191	3.81416	3.83944	3.69086	3.78905	3.84555	3.78654	3.58999	3.50224	3.79751	3.68426	3.90573	3.76837	3.87697	3.85882	3.87203	3.95372	3.93746	3.80521	3.79722	4.01211	3.86732	3.84631	4.09617	3.54422	3.64446	3.81311	3.77807	3.83628	3.83543	3.93889	4.062	4.03575	3.72458	3.8092	3.74192	4.13349	4.04977	3.96098	4.0217	4.07541	3.92254	3.83538	3.84221	3.8134	3.88006	3.54658
R022908c0g1_i01	4.14391	3.9517	3.87327	4.17208	4.15145	3.84758	3.81814	4.16406	3.50081	3.77572	3.46351	3.56753	3.89489	3.8903	3.54337	3.81968	3.24578	3.3198	3.39845	3.28611	3.48358	3.75123	3.78571	3.80822	3.74022	3.62924	3.96086	3.574	4.01678	3.68743	3.64314	3.59826	2.9016	3.0182	2.75291	2.88369	2.93865	2.94993	3.106	3.05901	3.01445	3.51943	3.23556	3.34781	3.65803	3.04808	3.35455	3.77706	3.26275
R023121c0g1_i01	3.82282	3.82931	3.71224	4.01871	3.73929	3.84226	3.81814	3.69826	3.7447	3.76948	3.85327	3.73546	3.89489	3.70282	3.9333	3.83711	3.66596	3.62472	3.49111	3.74553	4.1588	3.8797	3.99948	3.85569	3.89063	3.69179	3.76753	3.68514	3.75218	3.65965	3.68071	3.67592	3.62646	3.49976	3.71189	3.71374	3.75852	3.70024	3.71279	3.68632	3.49033	4.10801	3.77452	4.14869	3.71766	3.68084	3.57873	4.00132	3.75516
R023212c0g1_i01	6.59086	6.70546	6.5444	6.46614	6.62641	6.68711	6.57717	6.67898	6.47527	6.59212	6.55348	6.47441	6.63963	6.65645	6.40679	6.40728	6.37835	6.49423	6.49039	6.4455	6.36286	6.38901	6.36876	6.37591	6.37776	6.47899	6.32704	6.38372	6.43706	6.37861	6.27774	6.41315	6.19908	6.28539	6.29564	6.23876	6.24131	6.17239	6.49015	6.30339	6.41278	6.27423	6.22225	6.36651	6.29679	6.2389	6.24949	6.53231	6.61053
R023290c0g1_i01	4.96047	4.73341	4.7166	4.90876	4.69484	4.74593	4.82093	4.7273	4.64462	4.84913	4.72563	4.68113	4.74898	4.74918	4.6061	4.55464	4.39117	4.47624	4.72048	4.59857	4.35515	4.46119	4.38649	4.66517	4.64321	4.78959	4.77585	4.41464	4.80764	4.69247	4.88939	4.79299	4.57877	4.46949	4.72096	4.60016	4.65579	4.48933	4.79405	4.58466	4.51759	4.65183	4.55568	4.74851	4.66412	4.53528	4.5241	4.8703	4.84717
R023442c0g1_i01	5.45526	5.44265	5.28022	5.20892	5.40422	5.45531	5.33243	5.48187	5.3621	5.27609	5.3966	5.37219	5.31815	5.42974	5.17635	5.06408	5.12271	5.2401	5.19749	5.23419	5.1313	5.12497	5.11857	5.24738	5.04369	5.20055	5.1992	5.16959	5.24853	5.27545	5.38834	5.07464	5.27349	5.22798	5.12709	4.99209	5.20245	5.14115	5.25964	5.33605	5.3686	4.86702	5.05288	4.93823	5.14434	5.17244	5.22462	5.31833	5.36352
R023617c0g1_i01	1.29747	1.01948	0.554122	1.03858	0.972613	0.515433	0.938474	0.459116	0.235093	0.429908	0.1722	0.0373381	0.721933	0.225643	1.1792	0.32228	1.26653	0.541445	1.78338	0.517687	0.930198	0.259292	1.05293	0.262726	0.863578	0.917028	-0.1551	-0.0879422	1.35638	1.27262	-0.385094	0.631298	1.29018	0.849829	1.1884	1.31122	1.30173	1.13884	-0.0266609	-0.0627173	0.68242	1.72367	1.64331	0.713191	2.44168	2.35919	1.91841	1.69683	1.13301
R023747c0g1_i01	6.7956	6.61574	6.58682	6.77153	6.65326	6.75655	6.66728	6.68788	6.72162	6.69854	6.63678	6.679	6.74321	6.58396	6.52586	6.65256	6.63089	6.57876	6.68023	6.58428	6.45683	6.6201	6.41307	6.51915	6.57706	6.61331	6.42601	6.5342	6.43491	6.52359	6.45782	6.44421	6.41642	6.35963	6.35975	6.35146	6.26986	6.35024	6.59185	6.41887	6.43437	6.36398	6.31567	6.46547	6.44262	6.5417	6.46204	6.70292	6.71407
R024109c0g1_i01	4.51754	4.58603	4.67176	4.49646	4.58371	4.4501	4.38288	4.55507	4.40473	4.75756	4.61336	4.5636	4.6384	4.45268	4.32466	4.05631	4.31427	4.34337	4.35747	4.2978	4.16262	4.27462	4.24032	4.37602	4.38046	4.58646	4.57005	4.44655	4.56944	4.38837	4.50255	4.44608	4.30496	4.35459	4.20615	4.31107	4.28703	4.23579	4.25185	4.14539	4.56076	4.47575	4.35024	4.37874	4.38401	4.31019	4.46916	4.40143	4.44955
R024255c0g1_i01	3.56859	3.30879	3.37613	3.53591	3.3711	3.19477	3.33951	3.29417	3.15332	3.25705	3.45564	3.52624	3.50912	3.27398	3.32317	3.74163	3.35219	3.40525	3.27558	3.36987	3.39545	3.46813	3.33471	3.41807	3.54228	3.70701	3.41454	3.46139	3.52013	3.39567	3.78298	3.55465	3.18824	3.38734	3.25897	3.52198	3.34296	3.40394	3.692	3.58081	3.51755	3.32801	3.03955	3.50914	3.46972	3.11933	3.51604	3.42734	3.53824
R024371c0g1_i01	6.78624	6.68981	6.66548	6.74208	6.87084	6.79005	6.70838	6.93071	6.66907	6.74139	6.70891	6.735	6.81039	6.75699	6.73202	6.73699	6.76216	6.67837	6.70351	6.65505	7.06819	7.02833	7.02313	6.71849	6.63505	6.80235	6.7328	6.78951	6.7655	6.68664	6.59488	6.66611	6.54656	6.52152	6.61632	6.5204	6.66762	6.65393	6.62695	6.60278	6.61379	6.9151	6.66835	6.79987	6.68145	6.58403	6.58929	6.77394	6.6293
R024475c0g1_i01	2.00925	1.77322	2.10969	2.13477	1.85856	1.80466	1.97372	2.10164	1.91422	2.1631	2.16616	1.95216	1.93245	1.93612	2.2641	2.13628	2.48877	2.36586	2.01227	2.13764	1.27879	1.26094	1.85653	1.8407	1.94826	1.95447	2.40029	2.09728	1.73786	2.22544	2.15042	2.36613	1.95939	2.56586	1.95223	2.0407	2.30601	2.37486	2.16452	2.25072	2.25169	1.78944	1.94567	1.91641	2.24498	2.03	2.353	2.13575	2.22771
R025034c0g1_i01	2.18534	2.32419	2.44104	2.54105	2.2371	2.13526	2.14095	1.59626	2.56326	2.25526	2.69358	2.2724	2.31982	2.15851	2.40908	2.31274	2.23429	2.15649	1.80575	2.39194	1.51222	2.01163	2.20338	2.71143	2.2499	2.14535	1.84399	2.43606	1.84548	2.16349	2.61711	2.23016	2.21274	2.25406	1.99498	2.07499	1.77947	1.79584	2.03844	2.19817	2.37589	2.28739	2.19551	2.39319	1.57657	1.95408	1.40418	2.53057	2.59222
R025044c0g2_i01	4.10062	3.9393	4.12435	4.51706	4.04919	3.89966	4.06348	4.09078	3.99465	4.14684	4.11553	4.07311	3.91611	4.11933	4.34733	4.32688	4.58186	4.33406	4.34224	4.69621	4.27626	4.45043	4.28609	4.01052	4.31101	4.39296	4.16991	4.15466	4.24028	3.93463	3.78791	4.00705	4.31942	4.35031	4.01512	4.3536	4.30921	4.56095	4.04336	3.95266	3.81502	4.33143	4.07986	4.63228	4.17444	3.93893	4.31339	4.21341	4.082
R025401c0g1_i02	2.39695	3.15636	2.82819	3.20108	2.4379	2.89971	3.08977	2.08016	2.74402	3.00432	2.89328	3.08219	2.75621	3.00459	1.74141	1.77563	2.25273	2.05438	2.38347	2.44908	1.92579	2.57067	2.51863	2.2956	2.2123	1.97975	1.75655	1.88085	0.93705	2.13149	2.15042	1.72279	2.76038	2.59507	2.2749	2.40655	2.27028	2.50967	1.54597	1.52942	1.68274	2.97922	2.71315	2.54978	3.49038	3.6084	3.12822	2.69369	2.78772
R025484c0g1_i01	7.61816	7.59385	7.57857	7.63699	7.7263	7.69634	7.64262	7.68447	7.69052	7.65994	7.69904	7.74445	7.72756	7.76618	7.60529	7.70576	7.70441	7.76882	7.69492	7.78695	7.84269	7.74382	7.83924	7.74191	7.63458	7.71491	7.75623	7.73816	7.69502	7.50609	7.49925	7.53115	7.78916	7.75353	7.83145	7.8449	7.77917	7.85344	7.55984	7.50572	7.51299	7.69153	7.679	7.64473	7.58469	7.51634	7.55949	7.40059	7.44284
R025683c0g2_i01	6.87322	6.77866	6.80779	6.61882	6.93564	6.88549	6.76176	7.04597	6.83491	6.93496	6.8447	6.74404	6.8366	6.81603	6.94693	6.96149	6.87505	6.89853	6.87864	6.91098	7.13629	6.9948	7.07018	6.90586	6.73457	6.77733	6.84634	6.84068	6.80353	6.75846	6.73671	6.7396	6.83583	6.77474	6.80083	6.76712	6.90965	6.81314	6.6947	6.69257	6.70023	6.87259	6.68084	6.79774	6.70668	6.62592	6.57753	6.78303	6.64685
R025828c0g1_i01	2.56563	2.84672	2.93715	3.09544	2.68763	2.67904	2.81254	3.06191	2.61726	2.85914	2.90489	2.85092	2.5901	2.75487	3.18902	3.40242	2.85736	2.90779	2.59096	2.56993	2.80152	2.82496	2.83519	2.91188	2.80736	2.86838	2.90612	2.8117	2.97382	2.89307	2.97781	3.04385	2.673	2.63782	2.71078	2.79389	2.47248	2.70498	2.65453	2.75386	2.88456	3.02089	2.84435	3.06594	3.27708	2.97314	3.23986	2.85869	2.77359
R025890c0g2_i01	4.54606	4.69334	4.61092	4.7542	4.79469	4.58346	4.49522	4.50357	4.42	4.74807	4.55193	4.57124	4.65953	4.59273	4.24961	4.30618	4.34895	4.3121	4.41319	4.44902	4.33836	4.32259	4.32372	4.46799	4.53822	4.61094	4.49098	4.43467	4.25011	4.42843	4.37409	4.53213	4.30859	4.37999	4.23913	4.32182	4.25996	4.28831	4.5882	4.41468	4.2559	4.47075	4.19498	4.59027	4.26515	4.60209	4.43307	4.67319	4.50193
R025943c0g1_i01	6.5672	6.55708	6.64688	6.46508	6.61985	6.55286	6.62205	6.78317	6.61286	6.61665	6.51896	6.63779	6.67378	6.56465	6.39705	6.26323	6.28851	6.48935	6.30941	6.3371	6.5274	6.56964	6.57926	6.51485	6.33758	6.46898	6.61887	6.42934	6.56065	6.46059	6.34365	6.44933	6.1104	6.14551	6.14322	6.03611	6.18245	6.17746	6.24104	6.38303	6.30559	6.32847	6.20505	6.35111	6.16377	6.11474	6.19435	6.504	6.45428
R026088c0g2_i01	4.77327	4.8769	4.7166	4.8515	5.02483	4.80721	4.80648	4.93597	4.76013	4.9014	4.95233	4.86003	4.76661	4.94858	4.84469	4.91615	4.94705	4.91544	4.99575	5.00331	5.13325	5.16718	5.27519	5.02665	4.99838	5.0234	4.77863	4.90836	4.97992	4.79051	4.82852	4.97417	5.02492	5.11653	4.99466	5.01435	5.06583	5.00797	4.90359	5.00746	4.95106	5.23623	5.05739	4.95106	4.89084	4.9801	4.81796	4.77389	4.63687
R026208c0g1_i01	5.38258	5.47524	5.18768	5.26602	5.41291	5.47604	5.42854	5.41268	5.47059	5.27609	5.30757	5.29899	5.36778	5.37166	5.33677	5.32717	5.47451	5.42682	5.38935	5.41536	5.61101	5.66261	5.70401	5.47723	5.40622	5.44029	5.43397	5.45876	5.38633	5.47514	5.38834	5.4219	5.53432	5.55978	5.54183	5.57769	5.67512	5.54989	5.47573	5.40142	5.43614	5.64878	5.5331	5.46363	5.56372	5.48216	5.34047	5.37873	5.3277
R026240c0g1_i01	5.50384	5.43825	5.27099	4.37531	5.45562	5.54144	5.32521	5.56153	5.30155	5.34063	5.52252	5.21703	5.28183	5.50258	5.37258	4.80246	5.10252	5.32556	5.26163	5.19506	5.37628	5.06278	5.06908	4.83862	4.38892	4.68584	5.43749	5.33638	5.41063	5.05433	4.89168	5.01152	4.70251	4.66816	4.6931	4.62061	4.73329	4.7049	5.04418	5.02767	5.17702	4.57699	4.70416	4.20117	4.31233	4.44803	4.67298	4.45093	4.33873
R026435c0g1_i01	5.94888	5.93178	5.88215	5.16521	5.97482	5.90346	5.82232	6.17166	5.78262	5.85974	5.88539	5.75276	5.82864	5.91593	5.70303	5.27698	5.44074	5.57115	5.47562	5.44375	5.58136	5.4306	5.44777	5.21286	4.79295	5.23509	5.87128	5.59665	5.81983	5.46233	5.38672	5.25481	5.13323	5.11653	5.07324	4.93021	5.12454	5.107	5.50582	5.43019	5.45387	4.984	5.06189	4.50238	4.90116	5.05243	5.10684	4.95852	5.05718
R026577c0g1_i01	4.32879	4.70804	4.36006	4.44578	4.56042	4.47777	4.43746	4.43331	4.33796	4.30614	4.36285	4.39608	4.54613	4.39554	4.54856	4.51548	4.53367	4.2994	4.2309	4.2978	4.58028	4.66718	4.69133	4.41087	4.43861	4.58646	4.20336	4.50831	4.68261	4.34018	4.32747	4.13101	4.19948	4.23902	4.26265	4.4218	4.28255	4.30231	4.49526	4.28211	4.40548	4.52001	4.45661	4.60007	4.42751	4.19123	4.25257	4.07027	4.20821
R026628c0g1_i03	4.57798	4.64451	4.80232	4.67574	4.70903	4.70846	4.74288	4.57056	4.72981	4.8432	4.57391	4.75	4.5393	4.80236	4.55637	4.60298	4.42814	4.58749	4.50835	4.44552	4.16643	4.25416	4.26866	4.53514	4.53568	4.56573	4.67214	4.39842	4.49289	4.71424	4.73975	4.74112	4.43679	4.48127	4.38557	4.64364	4.48316	4.60679	4.63977	4.58466	4.57703	4.48818	4.415	4.44914	4.67318	4.72424	4.83188	4.55081	4.51897
R026741c0g1_i02	4.23181	3.92049	4.09329	4.35256	4.10927	4.09996	4.24277	4.26269	3.89435	3.86032	3.75406	3.99581	4.12798	3.90573	3.81466	4.2509	3.80986	3.84607	3.89753	3.98653	4.02673	4.09294	4.20775	4.191	4.18402	4.23915	4.06917	4.12539	4.25011	4.33667	4.0359	4.1687	3.79629	3.6878	3.42971	3.69181	3.41017	3.70024	3.74005	3.56014	3.68298	3.99756	3.75242	4.13077	4.10021	3.8527	3.98344	4.02195	3.92462
R026797c0g1_i02	3.8027	3.92678	3.87935	3.59136	3.94513	4.09102	3.91365	3.88324	3.79242	4.11275	3.6884	3.74898	4.0692	4.02357	3.84684	3.78418	3.69995	3.76526	3.77246	3.75689	3.60082	3.8418	3.93905	4.02097	3.91033	3.85784	3.68112	3.71164	3.85878	3.80368	3.74294	3.83543	3.9295	3.75407	3.86571	3.71374	3.92861	4.02685	3.94722	3.73016	3.88984	4.04208	3.88025	4.11717	3.92411	3.77761	4.04281	3.96344	3.65848
R026959c0g1_i01	3.69039	3.68075	4.12435	3.65966	3.82648	3.94994	3.79742	3.8519	3.96893	3.97318	3.96284	3.9691	3.73689	3.97075	4.02053	3.91028	3.63819	3.93906	3.97362	4.05255	3.9842	3.72172	3.75599	3.72971	3.71803	3.86464	3.89072	4.02859	3.69578	3.73612	3.34849	3.44971	4.10667	3.96461	4.13466	3.83875	4.01751	3.84753	4.06508	4.15461	4.00493	3.72248	4.28628	3.67911	3.75797	4.24	3.80938	3.92016	4.09342
R026962c0g1_i01	6.40763	6.51486	6.36098	6.3037	6.35807	6.39761	6.44286	6.43434	6.42411	6.48294	6.52273	6.40278	6.39707	6.61324	6.61358	6.51316	6.66226	6.5735	6.46689	6.69176	6.91076	6.84478	6.92583	6.54894	6.49918	6.47788	6.67882	6.62587	6.44884	6.64474	6.47549	6.53679	6.75637	6.79061	6.75233	6.73531	6.84052	6.77181	6.39368	6.45478	6.48697	7.02028	6.85563	6.5606	6.76012	6.81281	6.64218	6.38408	6.24101
R027119c0g2_i01	6.74992	6.99412	6.87781	6.97659	6.803	6.91489	6.91965	6.71339	6.88736	6.84883	6.98188	6.89865	6.86507	6.9336	6.97559	7.01352	7.02603	7.07886	6.96692	7.08725	7.14259	7.17925	7.24126	6.93193	6.90286	6.98359	6.77929	6.80267	6.94711	6.98467	6.91509	6.88504	6.99122	6.96581	6.92717	6.91169	6.8855	6.91003	6.71374	6.83274	6.86296	7.16668	7.38689	7.25874	7.08842	7.18594	7.08576	6.8985	6.8865
R027398c0g1_i01	2.96615	2.77872	2.77698	3.38268	3.16006	2.89971	2.6183	2.89974	2.5214	3.11669	2.5823	2.9083	3.02721	2.82147	2.55647	2.4091	2.2889	2.5805	2.53848	2.54393	2.04645	1.95188	2.3696	2.77042	2.86504	3.03446	2.56376	2.67025	2.54945	2.46256	3.18627	2.64097	2.65031	2.8344	2.74458	2.36558	2.44069	2.85181	2.9396	2.8249	3.05217	2.76708	2.70165	2.91702	3.0454	2.76673	2.95726	2.73425	2.9723
R027428c0g1_i03	8.72944	8.71577	8.72026	8.90981	8.68075	8.74733	8.67739	8.33243	8.31535	8.46197	8.1702	8.27138	8.44794	8.22638	8.88299	9.02488	8.88796	8.64074	8.82865	8.56845	9.06606	8.81472	8.81132	8.77589	9.22897	8.87982	8.50735	8.58113	8.45683	8.83117	8.85475	8.89598	9.17121	9.15898	9.19435	8.8277	8.74912	8.80946	8.92034	8.84781	8.86777	8.96139	8.95756	8.88824	8.60141	8.66902	8.48501	8.91679	8.84513
R027554c0g1_i01	4.44584	4.39486	4.2657	4.14586	4.46331	4.44309	4.44548	4.48734	4.39703	4.54761	4.53708	4.39608	4.52786	4.30534	4.40898	4.37937	4.39947	4.3679	4.25549	4.38091	4.36513	4.37661	4.42162	4.4449	4.22865	4.38825	4.51116	4.49693	4.44664	4.32257	4.42875	4.39046	4.22274	4.062	4.15365	4.0431	4.0859	4.20134	4.32569	4.35192	4.39083	4.11444	4.1534	4.23931	4.3505	4.21988	4.12266	4.41708	4.12716
R027683c0g1_i02	3.18919	3.19861	3.06004	3.1172	3.2108	3.18641	3.16287	3.35802	2.94741	3.15547	2.91641	3.13121	3.09081	2.91593	2.78624	2.85922	2.5792	2.71088	2.62911	2.55699	3.03611	3.18642	3.06263	3.26824	3.14997	3.41422	3.01375	3.11939	3.16253	2.96747	3.21582	3.01656	3.15638	2.98548	3.41404	2.94059	2.8446	3.12817	3.39893	2.64028	3.05217	3.31131	3.05769	2.90652	2.85673	2.88389	3.09561	2.84023	2.80172
R027732c0g1_i01	5.09614	5.18865	5.15546	5.3488	5.2885	5.28168	5.21391	5.14692	5.22319	5.42638	5.29439	5.37655	5.3907	5.2112	5.24074	5.44741	5.37704	5.33337	5.08078	5.23012	5.44375	5.51043	5.45704	5.00751	5.16675	5.17341	4.82235	5.05008	4.86632	4.98215	5.03536	5.05912	5.16159	5.22564	5.18054	5.15923	5.18576	5.11495	4.9066	4.70253	4.82053	5.47105	5.43241	5.39958	4.70888	4.95598	4.84371	5.10682	5.05426
R028253c0g2_i01	4.78015	4.66348	4.63628	4.93655	4.65141	4.63661	4.78769	4.36391	4.69884	4.57648	4.48776	4.62845	4.76661	4.69099	4.62849	4.57555	4.41592	4.56645	4.62933	4.62671	4.49197	4.56786	4.39294	4.37602	4.84302	4.56155	4.53763	4.4025	4.13816	4.44154	4.69847	4.26463	4.44341	4.44161	4.41473	4.56137	4.42747	4.44375	4.33466	4.20874	4.46612	4.30918	4.47361	4.3976	4.27709	4.42361	4.62581	4.95209	4.79215
R028262c0g1_i01	6.26664	6.21769	6.06669	6.12733	6.28535	6.29243	6.1478	6.23011	6.2102	6.17377	6.13868	6.17044	6.16931	6.16064	6.14864	6.05436	6.12676	6.18814	6.18477	6.28116	6.07846	6.22095	6.06275	6.24684	6.2225	6.26939	6.3012	6.29779	6.29359	6.28806	6.24048	6.15605	6.27337	6.27415	6.32247	6.37229	6.38605	6.35136	6.31542	6.20805	6.37048	6.31388	6.26679	6.20243	6.57827	6.6733	6.47223	6.41481	6.42067
R028391c0g1_i01	5.18691	5.35898	4.82456	3.75294	5.04734	5.26788	4.94857	5.06183	4.99239	4.81924	5.12357	4.98148	5.1006	5.21327	4.86054	4.66284	4.94422	5.10433	5.03889	4.8313	5.01992	4.62636	4.62711	4.52294	4.2991	4.7716	5.06459	5.14792	5.12848	4.9435	4.9478	4.87126	4.72169	4.76454	4.7566	4.83588	4.86788	4.77351	5.11877	4.97138	4.99288	4.30918	4.72418	3.87488	3.66411	4.20358	4.34703	4.2383	4.19236
R028431c0g2_i01	4.89546	5.05418	5.00783	5.07915	5.09405	5.11764	5.00569	4.80135	4.78393	4.92123	4.98825	4.84542	4.88793	4.97807	4.7795	4.95391	4.74702	4.70288	4.89238	4.65734	5.06142	4.96542	4.87996	4.96485	5.19434	4.99267	4.80611	4.97003	4.97103	4.82344	4.60662	4.84305	4.95256	4.95124	5.14776	4.97857	4.87086	4.92896	4.88233	4.78798	4.62162	5.06258	4.70416	5.00371	4.85941	4.61139	4.63944	4.91949	4.88382
R028477c0g1_i01	6.38187	6.36524	6.31572	5.43144	6.38815	6.51078	6.26714	6.33697	6.27357	6.18788	6.38134	6.31837	6.20136	6.28974	6.38395	5.96735	6.23272	6.39253	6.33368	6.25636	6.52592	6.27579	6.18395	5.89866	5.747	5.83437	6.26006	6.29997	6.30188	6.10963	6.12644	6.09755	6.09578	6.15044	6.18613	6.09264	6.24591	6.12853	6.37858	6.22566	6.28395	6.07766	6.08193	5.74418	5.95418	6.06485	6.08896	5.74403	5.75022
R028520c0g1_i01	3.09306	3.24974	3.53096	3.57573	3.48269	3.49484	3.31056	3.50226	3.44964	3.40923	2.98364	3.29996	3.23851	3.12374	3.12748	3.08021	3.06981	3.2423	3.0691	2.97201	2.88711	2.70944	2.95339	3.40749	3.37652	3.09357	3.53768	3.20581	3.62202	3.62559	3.58769	3.5735	3.07351	3.33634	3.34411	3.45195	3.07951	3.36	3.18747	3.37528	3.2518	3.52909	3.42916	3.39363	3.3692	3.46533	3.03499	3.67138	3.65077
R028565c0g1_i01	5.00517	5.02513	4.95985	4.97875	4.77122	5.00564	4.99298	4.37718	4.28055	4.39795	4.28058	4.26102	4.50002	4.14122	5.12479	5.07392	4.95833	4.55046	4.56191	4.5406	5.02622	4.8718	4.77521	4.94487	5.21032	4.98332	4.29155	4.31879	4.33103	5.18285	4.99118	4.9953	5.23206	5.06525	5.26884	4.52152	4.58847	4.58787	5.1572	5.06972	5.09581	4.83818	4.99286	5.03055	4.72059	4.85523	4.46916	4.94778	5.15037
R028678c2g2_i02	8.17215	7.95937	7.99422	7.95575	8.14985	8.06442	8.02776	8.10476	7.99233	8.03103	7.98572	8.05073	8.04604	8.08246	8.08058	8.05325	8.13602	8.08732	8.09282	8.17587	8.32145	8.25924	8.27521	8.06122	8.10691	8.06133	8.09468	8.10656	8.06326	8.08072	8.06413	8.05899	8.15909	8.1271	8.15932	8.14189	8.11094	8.10809	8.17544	8.14969	8.18662	8.15527	8.19096	8.17541	8.10079	8.06905	8.01347	8.04666	8.03771
R028716c0g1_i01	6.38751	6.26319	6.12927	5.95986	6.38152	6.08313	6.2784	6.48629	6.12889	6.20646	6.27576	6.19205	6.27507	6.41094	6.29227	6.15969	6.22923	6.23723	6.40044	6.24128	6.73145	6.66343	6.61626	6.32903	6.08623	6.24222	6.45233	6.48128	6.37442	6.25966	6.20591	6.32225	6.36595	6.46329	6.46043	6.41809	6.45332	6.50956	6.07032	6.17331	6.16417	6.65444	6.19074	6.29487	6.34106	6.28417	6.09475	6.21707	6.13721
R028913c0g1_i01	3.46144	3.58047	3.64244	3.49495	3.53141	3.54148	3.60098	3.80029	3.55715	3.63185	3.60546	3.49448	3.59496	3.4941	3.87832	3.93207	4.09681	3.94314	4.00297	3.95235	3.58383	3.81968	3.84808	3.61484	3.6352	3.8093	3.58286	3.75687	3.1832	3.50587	3.74801	3.92623	3.33777	3.4285	3.49571	3.35062	3.23588	3.23906	3.692	3.63453	3.65873	3.67542	3.73561	4.01827	3.51075	3.49911	3.78504	3.52303	3.12482
R029079c0g1_i01	5.19207	5.27756	5.15546	5.26846	5.29557	5.34505	5.14833	5.13656	5.37587	5.01912	5.36333	5.25228	5.19623	5.27991	5.24799	5.196	5.33873	5.21834	4.96128	5.18878	4.30419	4.41768	4.5192	4.81879	5.0928	5.22455	4.57325	4.56754	3.95804	4.8058	4.81168	4.44267	4.54533	4.40082	4.67568	4.73226	4.7001	4.73961	4.15897	3.96844	4.08899	5.39782	5.50031	5.53181	5.4904	5.69389	5.83117	5.55887	5.24816
R029153c0g2_i01	5.52651	5.64144	5.5912	5.69098	5.4971	5.58663	5.54623	5.42124	5.4126	5.48656	5.41499	5.46251	5.53028	5.50427	5.20146	5.50669	5.25433	5.39136	5.2976	5.36428	5.23288	5.19106	5.20909	5.40992	5.47795	5.5583	5.30892	5.24182	5.24853	5.35209	5.57239	5.56694	5.24348	5.13405	5.26303	5.00771	5.07363	4.97921	5.52554	5.40529	5.37792	5.12759	5.2996	5.1309	5.32197	5.2578	5.45673	5.47461	5.74299
R029461c4g1_i01	11.3079	11.1838	11.213	11.3912	11.2721	11.2944	11.201	11.2452	11.1937	11.2169	11.1858	11.2082	11.2578	11.1916	11.1574	11.307	11.1976	11.1511	11.1843	11.2227	11.3588	11.4013	11.3847	11.3879	11.4475	11.3184	11.2804	11.2788	11.2099	11.1777	11.3047	11.3411	11.3226	11.2869	11.3217	11.3222	11.287	11.3475	11.4515	11.2935	11.3047	11.4405	11.3326	11.4928	11.3561	11.3035	11.2892	11.4232	11.362
R029526c0g1_i01	5.62528	5.6376	5.43274	5.88258	5.62235	5.65793	5.56351	5.57886	5.64967	5.56248	5.51307	5.6957	5.66173	5.6427	5.39016	5.49941	5.595	5.58691	5.71905	5.54059	5.63595	5.60397	5.52322	5.62153	5.71935	5.63591	5.50612	5.46071	5.43237	5.7288	5.77212	5.56851	5.52031	5.59997	5.60069	5.59108	5.49722	5.39521	5.57369	5.68374	5.68003	5.46477	5.40078	5.66699	5.71767	5.70406	5.72004	5.74403	5.76459
R029648c1g1_i02	4.87312	4.64451	4.80232	4.89937	4.87556	4.76572	4.69664	4.90576	4.65756	4.86091	4.87771	4.64301	4.78787	4.68206	4.50889	4.89134	4.6668	4.42747	4.73804	4.50061	4.47671	4.71589	4.68346	4.6428	4.67811	4.48855	4.4287	4.53823	4.34486	4.48967	4.55553	4.41854	4.72712	4.72873	4.62894	4.47734	4.49094	4.68367	4.7343	4.57438	4.56076	4.64519	4.37577	4.67929	4.60535	4.31399	4.4538	4.84042	4.80263
R029668c0g1_i01	2.80018	2.77872	2.52101	2.99327	2.92497	2.82625	2.63708	2.82424	2.61726	2.90539	2.61093	2.66369	2.84741	2.7087	2.4599	2.81299	2.7832	2.59096	2.84975	2.76256	2.55649	2.54394	2.68558	2.91188	2.98138	2.68066	2.80077	2.62914	2.77037	2.7423	2.56064	3.10561	2.93953	2.59507	2.7362	2.53528	2.30601	2.18643	2.95131	2.39777	2.84212	2.62119	2.46388	2.62854	2.7	2.5773	2.49979	3.06354	3.0447
R029676c0g1_i01	3.63836	3.7745	3.86716	4.16687	3.99231	3.79354	3.93278	4.02486	3.85556	3.85444	3.81686	3.75346	3.85881	3.87471	3.87832	3.67858	3.48287	3.90174	3.67251	3.57632	3.45895	3.56437	3.49922	3.86732	4.08	3.75906	3.63895	3.55217	3.47894	3.67082	3.86455	3.99777	3.44055	3.55284	3.4035	3.43225	3.34296	3.56743	3.77342	3.77868	3.68898	3.76397	3.50384	3.78605	3.85144	3.65709	3.83726	4.0821	3.91177
R029833c0g1_i01	2.87916	2.9738	2.62602	2.79159	3.24042	2.67904	2.63708	2.81126	2.88275	2.34188	2.38089	2.5343	2.59888	2.78855	2.52499	2.82469	2.56452	2.47152	2.66627	2.62055	2.26115	2.53039	2.59895	2.57626	2.84879	2.61762	2.56376	2.62914	2.62691	2.67729	2.86108	2.55505	2.27341	2.65179	2.55758	2.49785	2.51889	2.80013	2.8041	2.75386	2.87406	2.54708	2.35072	2.61571	2.58944	2.74437	2.88277	2.53057	2.60824
R029901c0g1_i01	3.21986	3.54816	3.44336	3.62971	3.17035	3.67898	3.46569	3.05091	3.30908	3.42519	3.22503	3.50515	3.2608	3.3661	3.17895	3.07042	3.1702	3.12486	2.89219	3.02934	3.28065	3.16026	3.06263	3.74239	3.42664	3.20499	3.67517	3.41377	2.92558	2.94002	2.98641	2.87175	3.5365	3.77337	3.84638	4.07734	4.10124	3.92798	3.35552	3.29415	3.4485	3.51458	3.6365	3.75127	3.58947	3.48569	3.34902	4.12085	3.79768
R029928c0g4_i01	7.06137	7.13267	7.20524	7.32918	6.92428	7.1999	7.06196	6.58775	6.83705	6.83097	6.62278	6.6731	6.62575	6.6534	7.1902	7.31863	7.12691	6.63922	6.81526	6.69767	7.35652	7.27073	7.20139	7.27523	7.64373	7.39657	6.87128	6.97184	6.69441	7.09302	7.13601	7.10185	7.51073	7.43542	7.51661	6.9358	6.9082	6.99364	7.12712	6.96836	7.0235	7.39179	7.46543	7.33899	6.84813	6.69678	6.79876	7.06176	7.11105
R029993c0g2_i01	7.9274	7.83891	7.77485	7.38461	7.93576	7.84455	7.79228	7.90051	7.82746	7.78193	7.85605	7.87249	7.8484	7.92952	7.95445	7.61649	7.94021	7.99854	7.80732	7.92017	8.09211	7.84582	7.84542	7.63515	7.47702	7.70594	7.94543	8.00309	8.04397	7.7834	7.72318	7.65949	7.71043	7.64202	7.70651	7.73994	7.84137	7.69975	7.82106	7.87942	7.93162	7.71499	7.77121	7.33214	7.56251	7.82384	7.75487	7.35742	7.47867
R030050c0g1_i03	3.95631	4.35806	4.42802	4.4923	4.28059	4.29926	4.3116	4.26269	4.09796	4.40199	4.37542	4.20325	4.18446	4.30146	4.59477	4.80836	4.64603	4.44775	4.44561	4.59224	4.57456	4.78029	4.74274	4.46799	4.31693	4.43471	4.22389	4.54193	4.47205	4.29755	4.27578	4.27234	4.48889	4.38418	4.5087	4.51217	4.37797	4.17622	4.26599	4.35192	4.40548	4.73137	4.59969	4.61627	4.64888	4.63589	4.49939	4.47507	4.33392
R030058c0g1_i01	4.84389	4.50838	4.57015	4.63485	4.71256	4.69673	4.57286	4.72037	4.51906	4.5585	4.55929	4.57124	4.74503	4.661	4.1448	4.32688	4.33604	4.20724	4.35747	4.36615	4.3816	4.42502	4.44042	4.48319	4.49711	4.43927	4.45324	4.57116	4.6005	4.32257	4.45377	4.61636	4.18771	4.07242	4.26847	3.97664	4.1512	4.09277	4.26599	4.15461	4.31915	4.44802	4.21936	3.90683	4.18715	4.13217	4.04622	4.55081	4.20821
R030317c1g1_i01	3.28898	3.7884	3.31463	3.71064	3.53141	3.71431	3.42844	3.39328	3.6764	3.42519	3.89461	3.65633	3.35706	3.78299	4.17553	4.28093	4.15677	3.97144	4.35368	4.44552	4.30765	4.26238	4.06962	3.49003	4.13462	4.32058	4.17835	4.46224	4.01101	3.68743	3.55338	3.58593	3.9295	4.25284	4.11541	4.86557	4.56285	4.72236	3.88752	3.9632	3.78732	3.80031	4.07541	3.93292	2.7805	3.03892	3.13465	3.53456	3.45213
R030333c0g1_i01	7.03502	6.96458	6.91381	6.85238	7.04945	7.0362	6.94437	6.99309	6.94853	6.91319	6.95212	6.98261	6.97995	6.98656	6.99582	6.96876	7.0387	7.08118	6.94881	7.10569	7.33595	7.21992	7.2323	7.10602	6.97339	7.10563	7.08939	7.2077	7.06661	7.09302	7.05145	7.06291	7.17288	7.22198	7.25637	7.29614	7.28574	7.25168	7.17908	7.17452	7.17598	7.21347	7.21416	7.25409	7.12906	7.16136	7.0928	6.91458	6.96245
R030537c0g1_i01	2.41473	2.64762	2.4245	2.87056	2.45484	2.23595	3.04124	2.28177	2.27494	2.71079	2.59669	2.98649	2.50862	2.59908	2.20575	2.65164	2.42518	2.48279	2.70249	2.04801	2.12685	2.32593	2.53038	2.35186	2.74727	2.58503	2.62676	2.43606	2.65676	2.22544	2.41535	2.30727	1.95939	2.53603	2.34268	2.37937	2.62172	1.76921	2.53511	2.62709	2.33056	2.50854	2.25961	2.73915	2.49718	2.5899	2.49979	2.32023	2.68575
R030542c0g1_i03	1.83531	1.98114	2.50537	2.3337	2.02661	2.18648	2.00298	1.87097	1.77863	2.20067	2.02435	2.1418	2.02652	1.99501	2.03749	2.34558	2.62237	1.77138	1.76065	1.80702	1.58233	1.80202	2.11249	2.2956	1.78709	2.09995	1.21612	1.2458	0.670569	2.17923	1.5287	1.58091	2.62725	2.7329	2.61353	1.62073	1.85378	1.53636	2.1845	2.28472	2.21889	2.92172	2.98371	3.23488	2.36917	2.56459	2.69527	2.05801	2.71563
R030608c0g1_i01	7.02637	7.14217	7.05618	6.95259	7.08729	7.18266	7.14015	7.02505	7.08053	7.06542	7.13882	7.09278	7.12409	7.20497	7.40805	7.21913	7.30916	7.37014	7.20281	7.39141	7.69426	7.41462	7.45442	7.20403	7.29452	7.25163	7.30312	7.38074	7.11245	7.1904	7.32924	7.23215	7.48049	7.51018	7.45382	7.45796	7.45792	7.40766	7.2916	7.30345	7.263	7.42902	7.4798	7.17266	7.03434	7.15554	7.11208	6.90239	6.87496
R030735c0g1_i02	7.42823	7.38275	7.48993	7.37843	7.32697	7.29194	7.35815	7.21253	7.38482	7.37985	7.3579	7.2709	7.24083	7.18719	7.44109	7.39121	7.49485	7.29177	7.30354	7.36288	7.40084	7.39044	7.42442	7.43482	7.45673	7.64698	7.38376	7.38125	7.45541	7.33222	7.39087	7.41007	7.34616	7.30611	7.31449	7.18867	7.2082	7.14502	7.28004	7.31994	7.35029	7.41183	7.69031	7.64434	6.88045	7.03463	7.2496	7.35296	7.56172
R030821c0g1_i01	5.02267	5.01925	4.94832	4.93655	4.84375	4.94496	4.97833	4.7782	4.90011	5.01649	5.07815	4.76339	5.01631	5.00936	4.72167	4.85758	5.0691	4.89026	4.95378	5.28215	5.10574	5.16279	5.12246	5.05404	5.09968	4.88302	5.01128	4.93109	4.84702	4.88472	4.95	5.05017	4.85668	4.85186	4.83517	4.8208	4.98272	4.93796	5.17478	4.9477	5.01931	5.04921	4.96669	4.89375	4.79444	5.041	4.89767	5.0815	5.00672
R030836c0g1_i01	0.283119	1.1108	-0.134299	0.111384	0.598722	0.847909	-0.072374	1.0064	-0.0716026	0.863814	0.450888	0.444377	0.721933	0.810595	5.14305	5.59128	5.08462	4.88602	4.29557	4.79318	2.76179	3.13362	3.38088	2.28407	2.9664	2.696	2.94619	2.3203	3.37501	4.03319	3.38147	3.94083	1.13536	1.56224	1.43604	3.27151	3.23588	3.46329	4.42981	4.22196	4.20657	0.420812	0.544968	0.850949	1.26104	1.41733	2.9205	2.0257	1.37689
R030974c0g1_i01	4.32879	4.04728	4.2423	4.09195	4.27583	4.12643	3.9479	4.1435	3.99465	4.30614	4.09033	3.96137	4.15798	4.13687	4.1081	4.14294	3.92928	4.15533	4.29162	4.17192	4.09228	4.30678	4.04525	4.18482	4.13127	4.10769	4.00422	4.0127	3.99941	4.06742	4.15129	4.20945	4.35845	4.42136	4.12186	4.22589	4.25082	4.28362	4.09706	4.1079	4.21491	4.2694	3.78545	4.30871	4.26515	4.1746	4.03595	4.18809	4.25981
R031050c0g1_i01	5.01977	5.29956	5.35413	5.31155	5.32811	5.24792	5.15974	5.34225	5.1924	5.06058	5.18676	5.12149	5.28183	5.2112	4.7661	4.8113	4.65645	4.9361	4.97121	5.05253	4.86211	4.91416	4.90274	5.03526	5.11505	5.06829	4.87779	4.81674	4.84054	4.93193	5.03121	4.88893	4.88612	4.96529	4.95551	4.55835	4.70345	4.59167	4.91858	4.9128	4.91313	4.90275	4.96188	4.86964	4.97143	5.02486	4.83386	5.40252	5.19612
R031114c0g1_i01	4.06728	4.54158	4.4029	4.21306	4.11993	4.50493	4.47969	4.23866	4.69571	4.30182	4.53708	4.55849	4.3855	4.51102	4.4681	4.72032	4.79498	4.81642	4.54539	5.0979	5.07972	4.57778	4.79969	4.48067	4.47611	4.14169	4.45671	4.57116	4.02824	4.77765	4.76496	4.56076	4.84673	5.04157	5.02248	5.4787	5.46004	5.54008	4.35684	4.19986	4.45208	4.97342	5.18873	4.56045	6.66791	6.62132	5.94812	4.62008	4.06469
R031255c0g1_i01	4.93912	4.77239	4.93086	4.79526	5.04734	5.04318	4.88518	5.08358	4.75411	4.9014	4.93262	4.837	4.95098	4.81331	4.63587	4.82592	4.77598	4.67857	4.84455	4.83666	4.64177	4.69478	4.71212	4.75554	4.65494	4.89304	4.6929	4.8677	4.8822	4.7034	4.63151	4.72435	4.55758	4.40495	4.6669	4.45473	4.50638	4.55706	4.96264	4.79978	4.74768	4.53926	4.44288	4.51971	4.36175	4.52875	4.50436	4.82642	4.80263
R031319c0g1_i02	4.96651	4.66725	4.78946	4.63108	4.85656	4.80449	4.80648	4.80463	4.83609	4.73852	4.60271	4.73196	4.62772	4.68505	4.73205	4.81717	4.88045	4.67611	4.83097	4.82861	4.81436	4.8583	4.914	4.77213	4.61227	4.80027	4.63585	4.53452	4.55762	4.66479	4.61774	4.60113	4.67467	4.69539	4.62441	4.54923	4.64187	4.70139	4.5386	4.54312	4.64649	4.71243	4.68678	4.83131	4.74658	4.85784	4.73993	4.99235	4.72764
R031345c0g1_i01	5.12614	5.00444	4.91022	5.26115	5.03613	5.0478	4.99116	4.94193	5.12876	5.19231	5.04706	5.13013	5.24456	5.07679	4.95214	5.03417	5.05604	4.98053	5.14142	5.19506	5.05732	5.06748	5.18141	5.01798	5.21032	5.10897	5.16352	5.10108	5.13379	5.1887	5.21624	5.13088	5.11054	5.06002	5.20047	5.14719	5.14688	5.16688	5.21177	5.29076	5.15335	5.18064	4.99521	5.05689	5.46105	5.64794	5.38433	5.44437	5.29096
R031428c0g1_i01	3.83608	3.7953	3.87327	4.08092	4.01533	4.04551	3.96658	3.88324	4.07403	4.01596	4.06468	4.05144	4.18737	3.99018	3.82762	3.93747	3.88269	4.01869	4.24325	4.05255	4.1778	4.04609	4.18563	4.12796	4.09729	4.01899	4.09168	3.92483	4.01678	4.08424	4.18156	4.02085	4.10667	3.97576	4.05944	4.02129	4.21837	4.10879	3.98759	4.11737	4.16413	4.17413	4.33172	3.97372	4.09122	4.39159	3.97271	4.13228	3.931
R031455c0g1_i01	6.41759	6.41984	6.39957	6.37879	6.45703	6.45095	6.37456	6.4822	6.34931	6.46182	6.36987	6.37978	6.44835	6.40823	6.4722	6.43138	6.35827	6.27177	6.19646	6.24632	6.62613	6.50181	6.61143	6.58753	6.45827	6.49333	6.47819	6.46579	6.34148	6.19048	6.38081	6.43049	6.67649	6.61274	6.53717	6.55422	6.62051	6.55995	6.55491	6.41887	6.44858	6.61304	6.55158	6.60428	6.48699	6.35691	6.39125	6.29199	6.32093
R031544c0g1_i01	8.29305	8.40474	8.33213	8.38331	8.33109	8.38943	8.31841	8.30144	8.40825	8.38603	8.36585	8.44292	8.3957	8.34785	8.32576	8.31063	8.41122	8.42717	8.40848	8.47782	8.42961	8.45307	8.36736	8.40143	8.39887	8.39347	8.2995	8.2996	8.10751	8.33328	8.35411	8.32523	8.39665	8.43649	8.39622	8.47829	8.41055	8.35136	8.29887	8.24019	8.30828	8.31208	8.32222	8.41642	8.30094	8.41623	8.29989	8.31726	8.2962
R031570c0g2_i01	8.04054	8.00844	7.90277	7.89762	8.05583	7.96372	7.90771	8.03531	7.98207	7.93781	8.00068	7.91435	7.92695	7.9464	8.32205	8.19459	8.24507	8.3098	8.15378	8.24051	8.49203	8.32253	8.42476	7.95828	7.94248	8.143	7.98023	8.10406	7.93512	7.95007	8.06642	7.98023	8.08672	8.14079	8.10668	8.19912	8.2695	8.20969	7.99768	8.00392	8.05229	8.30279	8.20908	8.41572	8.08503	8.28221	8.31254	7.81549	7.7422
R031582c0g1_i02	5.84121	6.04465	5.89571	5.23402	5.98797	6.09658	5.91468	6.06227	5.81186	5.82407	6.06039	6.01588	5.83516	5.98777	6.21055	5.62512	6.09901	6.27421	5.9513	6.19609	6.17048	5.86917	5.90469	5.8438	5.58359	5.54566	6.30217	6.22032	6.31949	6.03158	6.09696	5.92233	6.04448	6.03791	6.0132	6.09055	6.239	6.07382	6.17391	6.2333	6.22531	5.85961	5.90033	5.30284	5.703	5.91398	5.87314	5.57571	5.5135
R031629c0g1_i01	4.01578	4.24165	3.7723	4.14586	3.89014	4.07752	3.84666	3.74677	4.07885	3.94024	3.6884	3.89399	3.86609	3.9805	4.6136	4.41075	4.57455	4.67611	4.48427	4.66339	4.56593	4.47893	4.31015	4.13759	4.20332	3.90481	4.01368	3.83729	4.2003	4.22358	4.22582	4.02542	3.82191	4.03026	3.80694	4.19504	3.89967	4.12987	4.07582	3.71153	4.10703	4.07212	4.08429	4.3127	4.38401	4.07955	4.21966	3.88006	3.78364
R031723c0g2_i01	6.40541	6.18654	6.23265	5.89837	6.44965	6.35253	6.25807	6.47605	6.32213	6.23277	6.38445	6.38845	6.32021	6.43861	6.36407	6.22513	6.4718	6.43523	6.42775	6.48958	6.80965	6.57295	6.54781	6.26234	6.01612	6.31481	6.38286	6.44423	6.55372	6.35628	6.32342	6.40703	5.96739	5.87176	6.05252	6.1288	6.18485	6.11008	6.14616	6.14698	6.1271	6.36196	6.23426	5.82722	5.80411	5.82354	5.96627	5.88015	5.76637
R031785c0g1_i01	4.70987	4.78284	4.67875	4.50473	4.70903	4.62118	4.60898	4.85924	4.74201	4.74171	4.82979	4.66933	4.63627	4.47354	4.7182	4.67258	4.75026	4.50418	4.53203	4.56987	4.81678	4.7367	4.92739	4.45264	4.30209	4.58646	4.76469	4.62792	4.7149	4.56648	4.36752	4.59499	4.42012	4.41728	4.46375	4.63792	4.66957	4.51761	4.25658	4.29884	4.18974	4.91201	4.5103	4.64181	4.41315	4.44456	4.35807	4.60922	4.51897
R031815c0g1_i02	8.72366	8.78413	8.75912	9.00769	8.6656	8.81298	8.79102	8.56062	8.76718	8.61721	8.57696	8.72639	8.72106	8.66346	8.70506	8.89049	8.7621	8.80963	8.61423	8.78504	8.77659	8.89177	8.86321	9.10671	9.11514	9.03244	8.76535	8.78087	8.66075	8.67203	8.90537	8.84192	8.71589	8.77767	8.7269	8.58234	8.61199	8.54654	8.72121	8.71132	8.68024	8.89607	8.96599	9.12212	8.42395	8.5632	8.63125	8.97533	8.97316
R031850c1g1_i01	4.50929	4.25172	4.3069	4.44147	4.47995	4.37481	4.41316	4.49142	4.41238	4.58361	4.35863	4.44121	4.64053	4.45618	4.24961	4.18438	4.14695	4.15885	4.24734	4.18879	3.43388	3.74537	3.96093	4.55205	4.40011	4.45739	4.60176	4.27947	4.5928	4.37818	4.5813	4.52891	3.9895	3.97576	4.00818	4.05174	4.10124	4.06018	4.25185	4.21757	4.26396	4.06218	4.03477	3.91732	4.05006	3.89899	4.11942	4.52793	4.36253
R031895c0g1_i01	6.25188	6.11803	6.12287	6.3037	6.23843	6.24087	6.15759	6.23255	6.13584	6.09241	6.05909	6.02979	6.17078	6.15097	6.17803	6.15969	6.16255	6.00083	6.10919	6.14189	6.13981	6.13737	6.2387	6.15811	6.25446	6.1267	6.01363	6.12865	5.99804	6.0196	6.02052	5.97999	6.12796	5.97261	6.09327	6.11032	6.05569	6.14934	6.18759	6.07717	5.98195	6.1357	5.99634	6.23321	6.23283	6.03522	5.99041	6.1257	6.05926
R031904c0g1_i01	4.07848	4.07021	3.94461	4.0698	3.80682	4.0175	4.03898	4.03606	4.06434	3.88937	3.89461	4.06952	4.08802	3.83227	4.05399	3.99553	4.0554	4.1518	3.77246	4.01519	4.18907	4.17797	4.06154	4.03479	4.12791	4.01899	4.12697	4.00736	3.93386	3.89706	4.22582	3.96958	3.88159	3.89583	3.96583	3.91645	4.24162	3.82184	4.14374	3.95794	3.87413	4.11123	4.07095	4.20117	4.10021	3.98257	4.01866	4.30712	4.02348
R031910c0g1_i01	3.9006	3.95786	3.86103	4.36171	3.963	4.12643	3.99598	3.96753	4.3299	3.92909	3.77951	4.02945	4.05333	4.0562	3.59733	3.89372	3.90617	3.93085	3.88708	3.84468	4.06397	4.22501	4.16316	3.85179	3.94514	4.08456	3.90095	3.72471	3.80647	3.73612	3.90594	3.99311	3.98043	3.94772	4.03916	3.88297	3.85816	4.07657	3.92364	3.88778	3.90022	4.05217	3.99296	4.12625	4.10914	3.97778	3.76859	4.54227	4.0175
R032116c0g1_i13	2.53343	2.76473	2.80281	2.80505	2.64398	2.80456	2.59927	2.64569	2.56326	2.34188	2.50812	2.55498	2.83261	2.90574	2.35641	2.71586	2.62237	2.62189	2.80602	2.37729	1.75417	2.54394	1.87508	2.56679	2.46768	2.66516	2.41464	2.33741	2.48434	2.51312	2.74425	2.337	2.14941	2.50558	2.51904	2.25027	2.37492	2.55715	2.59606	2.57308	2.46248	2.26444	2.2752	2.49479	2.45576	2.38832	2.39649	2.42304	2.70077
R032140c0g1_i01	6.79305	6.92109	6.78287	6.76206	6.90514	6.92686	6.76923	6.85211	6.8519	6.74139	6.78941	6.86541	6.86325	6.83025	6.66863	6.82186	6.76135	6.82013	6.8187	6.85328	6.98328	6.93947	6.94516	6.86342	6.86701	6.81294	6.79926	6.85115	6.73258	6.78314	6.82086	6.73262	6.9171	6.92108	6.90118	6.76515	6.80194	6.77349	6.88226	6.78158	6.83686	6.79165	6.69468	6.81117	6.67319	6.67551	6.72872	6.89459	6.82701
R032341c0g1_i01	2.75901	3.19861	3.42684	3.37367	2.48814	3.54803	3.26299	2.55519	3.15332	2.9502	2.95041	3.06067	2.92623	3.04231	3.0632	3.07042	2.678	2.88247	2.29133	2.64521	2.84019	2.82496	2.73719	3.00605	3.15659	3.24725	2.58929	2.43606	2.67146	3.0974	2.67145	2.67629	2.97649	2.69292	2.90263	2.96822	2.8446	2.91392	3.06347	2.58677	2.7533	2.84647	3.50384	3.09396	2.7	3.34416	3.23986	3.2001	3.47851
R032353c0g1_i01	4.90178	5.18076	5.00227	4.7542	5.00196	5.15025	5.06583	4.68168	4.39317	4.54761	4.43669	4.42726	4.46445	4.55408	5.09026	4.98551	5.14508	4.74563	4.54539	4.55368	5.44375	5.25013	5.17019	4.88702	5.27102	4.89636	4.63278	4.63831	4.76373	5.01541	5.14889	5.19721	5.44483	5.47587	5.4372	4.94187	4.97719	4.86438	4.95393	4.98695	5.00736	5.126	5.18667	4.96124	4.54409	4.4059	4.36902	4.86117	4.945
R032395c0g1_i01	7.11198	7.08208	7.14341	7.08888	7.02129	7.07805	7.1018	6.99667	7.13186	7.02017	7.06637	7.06421	7.01316	7.03355	6.98863	7.0357	7.17664	6.96084	6.86205	7.05713	6.97841	7.08099	7.08917	7.39755	7.34932	7.25357	7.11927	7.16339	7.19106	7.07157	7.2706	7.29029	7.15837	7.18162	7.12259	6.93813	6.977	7.00082	7.11089	7.10546	7.15879	7.12748	7.27406	7.23481	6.64659	6.69605	6.82436	6.94837	7.10401
R032428c0g2_i01	2.65811	2.53672	2.65467	2.27685	2.68763	2.38955	2.57999	2.70302	2.83797	3.19324	2.82159	2.74693	2.74044	2.58637	3.01869	3.05064	3.02761	3.00484	3.09658	3.15487	3.20859	3.22058	3.03814	2.23705	2.49925	2.46481	3.05097	2.71022	2.01643	3.01209	2.96046	2.96988	2.60382	2.65179	2.9541	3.36455	3.15981	3.32386	3.03073	2.90359	2.83131	2.91437	2.88556	2.92744	3.61478	3.94874	3.64784	2.84023	2.88296
R032477c0g1_i01	4.82738	4.67101	4.78623	4.84825	4.76783	4.75727	4.62082	4.69587	4.77505	4.65301	4.52585	4.74776	4.75095	4.60853	4.69009	4.53697	4.28322	4.43909	4.73804	4.61114	4.495	4.72484	4.5014	4.97563	4.81612	4.75705	4.47052	4.50074	4.69705	4.73036	4.7774	4.73834	4.71076	4.57957	4.56653	4.3744	4.43959	4.53747	4.84516	4.87703	4.89767	4.46069	4.38298	4.38253	4.53748	4.38437	4.3826	4.98607	4.94815
R032525c0g1_i01	5.16868	5.19909	5.33877	5.27814	5.31889	5.29147	5.44462	5.26584	5.14263	5.29141	5.16036	5.36635	5.16554	5.23175	5.14564	5.2447	5.35161	5.33025	5.29166	5.18247	5.14873	5.15177	5.33838	5.21134	5.1252	5.28919	5.07818	5.10359	5.13644	5.13119	5.13735	5.07243	5.08961	5.13156	5.01557	5.07491	5.0788	5.1515	4.91858	4.97659	4.99531	5.08075	5.14485	5.14436	4.96897	5.16193	5.02954	5.39463	5.24816
R032615c0g1_i01	0.798599	0.517078	0.133344	0.618023	0.00339462	0.76047	-0.415151	0.0808006	-0.578138	-0.0106775	-0.925471	-0.219329	-0.0173066	-0.426417	0.165997	1.07607	0.0200819	-0.482782	-0.311502	0.0848316	0.419392	0.971067	0.804607	1.19734	0.987474	0.863691	-0.335511	-0.933482	0.268088	1.24297	0.00177568	0.310133	1.76182	1.40614	1.39406	0.195936	0.461012	0.588296	1.11749	1.1037	0.530346	0.84865	0.946521	1.39231	2.19551	2.65128	1.67529	0.85793	1.08804
R032632c0g2_i03	3.84922	4.04728	4.15475	4.34797	4.07133	4.27974	4.4077	2.6889	2.30815	2.51591	2.12704	2.40359	2.38215	2.10604	3.53549	4.27241	4.19063	2.12804	2.59096	2.18886	3.16356	3.27848	3.07872	3.26238	3.39342	3.25763	1.53796	2.01457	2.30741	4.16945	4.27929	4.00705	3.96212	3.71468	3.67292	2.2946	2.27028	2.22614	4.49526	4.22634	4.21074	3.43975	4.07541	3.62891	3.86732	4.04794	3.91033	3.75752	3.99331
R032647c0g1_i01	6.01449	6.15068	6.12159	5.80595	6.05339	6.08088	6.08251	6.08266	6.1254	6.02332	6.18822	6.17378	6.07103	6.13032	5.93626	5.61673	6.0097	6.12297	6.07506	6.11234	5.96275	5.87052	5.8294	6.00863	5.87586	6.14078	6.12801	6.15665	6.08707	6.16502	5.98018	6.0635	5.95587	6.01916	6.00625	6.0874	6.14101	6.01411	5.94268	6.2409	6.137	5.90761	6.04603	6.00255	6.14977	6.15768	6.21651	5.90811	6.11356
R032701c0g1_i01	4.76636	4.70071	4.79912	4.58888	4.64404	4.8449	4.76866	4.82737	4.58151	4.6964	4.58116	4.68348	4.76075	4.81603	4.73892	4.94858	5.01882	4.76654	4.98353	4.97197	5.14488	5.2335	5.32832	4.82676	4.88943	4.85937	4.86217	4.82283	4.90415	4.88472	4.76745	4.86362	4.86902	4.81818	4.90969	5.01655	4.83156	4.81641	4.8262	4.81731	4.79294	5.22291	5.02087	5.04258	4.74658	4.79122	4.80592	4.58448	4.43166
R032711c0g2_i01	6.85053	6.77866	6.82837	6.8773	6.93035	6.74591	6.75587	6.85922	6.78049	6.91107	6.90158	6.85971	6.81934	6.85894	6.87775	6.79833	6.83049	6.8301	6.87666	6.89501	6.98867	7.0463	6.99266	6.92685	6.97199	6.97655	6.80948	6.84966	6.78928	6.9621	6.90831	6.85068	6.82953	6.83491	6.87757	6.81926	6.87215	6.89162	6.91327	6.91102	6.90287	6.91418	6.87174	6.91432	6.93798	7.10652	6.97179	6.91292	6.92457
R032715c0g1_i01	4.2665	4.25172	4.25639	4.39325	4.25664	4.26393	4.30281	4.29567	4.18098	4.38577	4.19806	4.28288	4.13101	4.1585	4.14997	4.09062	3.97995	3.94722	4.06458	3.81238	3.79048	3.79155	3.991	4.36786	4.22236	3.98192	4.03241	4.14982	4.2003	3.85358	4.16651	4.18514	3.85702	3.87216	4.02891	4.0431	4.1364	3.92798	4.10232	3.97886	3.90022	4.13672	4.01169	4.04244	3.92411	4.00626	4.06656	4.1771	4.12159
R032765c0g2_i02	8.27491	8.22735	8.28509	8.00544	8.29773	8.28583	8.27747	8.41918	8.18593	8.21383	8.2363	8.22395	8.24084	8.2376	8.32205	8.15952	8.19946	8.26049	8.19065	8.16871	8.47235	8.35941	8.35977	8.07737	7.94702	8.02952	8.28468	8.23342	8.22489	8.0781	8.04007	8.17387	8.17359	8.25188	8.17102	8.22273	8.26525	8.26345	7.91151	7.97558	7.92655	8.31051	8.35605	8.13298	8.02964	8.11035	8.04776	8.07876	8.00178
R032791c0g1_i02	5.17652	4.81035	4.91615	4.7542	5.12083	5.01039	5.06929	5.09165	4.86148	4.90994	5.04706	4.97382	4.95269	5.07679	5.52156	5.40908	5.47058	5.30982	5.03652	5.33616	5.56124	5.40854	5.36488	5.02145	4.97985	4.89304	5.27392	5.16	5.33878	5.46233	5.38347	5.36893	4.94558	4.89067	5.06991	4.83588	4.92644	5.05282	5.01379	4.98695	5.07076	4.99797	4.89787	4.57709	4.88824	4.83421	4.73781	4.62008	4.48468
R033014c0g1_i01	6.55623	6.56416	6.67162	6.59576	6.41977	6.54061	6.5421	6.39792	6.54483	6.59829	6.53586	6.45115	6.42324	6.36702	6.35403	6.60419	6.49231	6.15768	6.20385	6.41535	6.51251	6.58611	6.51565	6.68274	6.61178	6.62838	6.35336	6.45701	6.20164	6.34934	6.45705	6.39737	6.34843	6.33061	6.36655	6.12676	6.05438	6.17112	6.29833	6.18123	6.14793	6.54326	6.58871	6.73906	5.86206	6.04211	6.05714	6.71943	6.65843
R033041c0g1_i01	2.5005	3.20898	3.03846	3.71777	2.52068	3.3451	3.23244	1.87097	2.74402	3.34356	2.89328	2.85926	3.07831	2.90574	3.52757	2.76524	2.91637	3.02812	2.42743	2.54393	2.82098	2.38736	2.68558	2.82709	3.20206	3.36709	2.60189	2.65667	3.34782	3.01209	3.25905	2.96036	3.03898	3.02895	3.01076	2.98635	3.05871	3.0748	2.91589	2.76594	2.94596	2.88459	3.42916	3.27623	2.8778	2.73306	3.12175	2.50736	2.60824
R033108c0g1_i01	7.87818	7.8276	7.83593	7.56906	7.86703	7.75866	7.78098	7.91386	7.77794	7.79734	7.88161	7.74332	7.7748	7.8316	7.96512	7.83354	7.92197	7.981	7.86106	7.82556	8.32614	8.13825	8.14416	7.87889	7.72553	7.90881	8.02067	7.9957	7.97788	7.82652	7.75687	7.90097	7.79402	7.8415	7.81861	7.79209	7.79419	7.85146	7.74531	7.75686	7.77158	8.05082	7.97915	7.97525	7.84345	7.78294	7.80187	7.73191	7.71102
R033126c0g1_i02	4.81404	4.90269	5.05963	4.90251	4.81123	4.78523	4.78559	4.72384	4.79569	4.98991	5.00453	4.70677	4.68654	4.98535	4.79608	4.8404	5.15001	4.69805	4.81727	5.08894	4.78492	4.89313	4.81418	5.06249	5.2967	5.13171	4.99227	5.02389	4.9561	4.83838	4.9522	5.11809	4.92682	4.86091	4.91341	4.6803	4.62429	4.6801	4.93341	4.98695	4.95853	4.81665	5.03696	5.05214	4.24908	4.6778	4.66856	4.92168	5.02175
R033144c0g1_i02	4.41525	4.24669	4.34255	4.23809	4.57599	4.40756	4.41859	4.38158	4.26795	4.59776	4.51831	4.52482	4.61263	4.41723	4.64322	4.45281	4.57821	4.38302	4.52193	4.5763	4.73962	4.68258	4.80212	4.66073	4.60019	4.5699	4.79244	4.56391	4.58117	4.46741	4.59542	4.67282	4.6434	4.6404	4.61302	4.71061	4.7001	4.72583	4.67197	4.72437	4.80404	4.52485	4.55249	4.47067	4.51749	4.23198	4.31623	4.47507	4.18169
R033229c0g1_i01	4.37947	4.53335	4.37735	4.47556	4.37261	4.38946	4.30575	4.26745	4.29719	4.24001	4.34165	4.23563	4.3702	4.09261	3.95117	3.7661	3.82841	3.85477	4.06458	3.97198	4.03925	4.0697	4.21141	4.23655	4.17101	4.25478	3.94612	4.12539	4.02252	4.05894	3.91046	3.98375	3.99401	4.37157	4.22423	4.14749	4.07559	3.98117	4.12318	4.08878	4.04757	4.2403	4.26692	4.31666	4.24503	4.1017	4.08661	4.26622	4.22388
R033267c0g1_i01	2.36071	2.45193	2.68276	2.72231	2.31339	2.50165	2.48988	2.67464	2.18841	2.61664	2.74615	2.54468	2.58127	2.61168	4.0035	4.52627	3.83455	3.70395	3.57166	3.69327	2.30328	2.7333	3.05451	2.92677	2.7647	2.85478	2.63904	2.51341	3.366	3.65402	3.36837	3.49656	2.78142	2.98548	2.78575	3.14002	3.31692	3.24873	3.38172	3.42947	3.51755	2.84647	2.56881	2.72727	2.07302	2.06651	2.91303	2.9476	2.45726
R033279c0g2_i01	6.43512	6.27187	6.3202	6.42749	6.38704	6.38761	6.37595	6.33584	6.32518	6.35236	6.37301	6.3834	6.33801	6.38915	6.38504	6.50137	6.452	6.48795	6.47477	6.47675	6.66098	6.58529	6.68293	6.51177	6.51407	6.52266	6.52359	6.51081	6.43275	6.56612	6.33862	6.45865	6.51628	6.56093	6.50363	6.588	6.63901	6.57156	6.23626	6.39864	6.3973	6.61983	6.6845	6.63878	6.85079	6.94555	6.81488	6.5664	6.5298
R033329c0g1_i01	5.09614	5.34494	5.20231	5.08744	5.09405	5.17794	5.27813	4.94787	4.94567	4.96829	4.85095	4.94474	4.93547	4.83496	5.18393	5.1221	5.24285	4.83193	4.7782	4.8178	5.04289	5.15398	5.15319	5.11708	5.11674	5.00196	4.66015	4.67581	4.50525	4.72768	4.76995	4.72716	5.1676	5.16848	5.04469	4.98309	4.98823	4.95873	4.58444	4.41851	4.48693	5.27693	5.26878	5.29682	4.65804	4.68369	4.53873	4.95209	5.0037
R033351c0g1_i01	6.81414	6.845	6.79739	6.28099	6.83166	6.74947	6.82045	6.89656	6.74984	6.7596	6.83715	6.75636	6.77017	6.83898	6.57472	6.21072	6.48746	6.63859	6.55456	6.55855	6.5726	6.23877	6.26707	6.3395	6.12131	6.26683	6.78552	6.63282	6.80436	6.42142	6.29601	6.3956	6.27522	6.19763	6.26613	6.36625	6.42008	6.34349	6.40649	6.44071	6.34316	6.31597	6.39807	6.26437	6.40503	6.13958	6.46651	6.28348	6.34383
R033397c0g1_i01	6.42528	6.45621	6.52804	6.483	6.50153	6.6767	6.40638	6.57629	6.45224	6.54907	6.5199	6.50262	6.45319	6.58076	6.93051	6.9681	6.95322	6.94717	6.69379	6.975	7.1878	6.9768	7.19633	6.74446	6.75323	6.70715	6.7249	6.65518	6.6899	6.67142	6.56935	6.6477	6.94068	7.11888	6.96261	7.05816	7.0387	7.02141	6.60766	6.55656	6.57706	7.12111	7.11585	7.07175	6.94424	6.85387	6.80785	6.42568	6.2538
R033411c0g2_i02	4.56211	4.58204	4.48097	4.42848	4.63664	4.53159	4.3348	4.39033	4.42	4.54396	4.62042	4.54564	4.39813	4.57031	4.34733	4.60975	4.43623	4.41869	4.47033	4.36244	4.6608	4.70688	4.82138	4.38414	4.48139	4.44382	4.24813	4.15466	4.32175	4.38498	4.0359	4.26463	4.52052	4.32437	4.38824	4.3466	4.39051	4.59547	4.23758	4.26518	4.1468	4.61603	4.19498	4.53	4.42393	4.32156	4.34425	4.42019	4.28991
R033584c0g1_i01	2.95404	2.8989	2.80281	3.05093	3.13925	2.95983	2.99103	2.84985	2.59051	3.03584	2.73319	3.17862	3.0657	2.995	2.7729	2.9581	3.06981	2.53789	2.80602	2.77379	2.23237	2.05013	2.421	2.65887	2.8406	2.93454	2.89592	2.65667	3.04328	2.68833	2.52566	3.11422	2.81241	2.87069	2.37541	2.53528	2.59308	2.57263	2.76482	2.53121	2.95595	2.36493	2.21181	2.53623	2.56368	2.60239	2.61471	2.79302	3.0447
R033664c0g1_i06	5.91179	5.84799	5.80438	5.92328	5.9225	5.76851	5.78807	5.86604	5.71148	5.79212	5.70955	5.71191	5.93036	5.79823	5.92274	6.05808	5.95305	5.72745	5.89763	5.87885	6.13981	6.12051	6.20243	5.95424	6.027	5.83956	5.66163	5.68956	5.55436	5.93522	6.01106	5.96817	6.05532	6.2271	6.13049	5.87515	5.85171	5.896	6.11786	6.22347	6.25493	6.14908	6.05622	5.9777	6.04659	6.2218	5.93895	5.93337	5.90735
R033736c0g1_i01	6.84644	6.71095	6.91159	6.74732	6.83328	6.7692	6.82711	6.97356	6.82849	6.89469	6.82039	6.79978	6.86779	6.93172	6.92071	6.73389	6.81739	6.81957	6.77329	6.83665	7.05746	7.00218	6.97933	6.81321	6.69023	6.73154	6.84237	6.88792	6.92811	6.79212	6.7071	6.761	6.61188	6.63577	6.63503	6.7021	6.74775	6.72927	6.61963	6.64019	6.74339	6.89703	6.71196	6.80694	6.66488	6.57376	6.62457	6.84973	6.68038
R033758c0g1_i01	5.3506	5.28493	5.43274	5.52188	5.42801	5.488	5.35671	5.59409	5.31795	5.46934	5.41702	5.378	5.52798	5.3455	5.19147	5.23158	5.13518	5.15807	5.16541	5.0663	5.15833	5.26658	5.38767	5.29694	5.15689	5.3727	5.26405	5.13084	5.29673	5.22137	5.2683	5.41321	5.03152	4.95688	4.84689	5.14921	5.01006	4.94987	5.2142	5.00491	5.15335	5.29261	4.93515	5.18619	5.06392	5.02718	5.115	5.36266	5.41905
R033811c0g4_i01	7.11606	6.74965	7.04743	6.66294	7.08932	6.53404	7.02322	7.13849	7.0273	7.01029	7.06054	7.10422	7.01111	6.97442	7.13002	6.76761	6.85181	7.05214	6.90673	6.88985	7.08288	6.82479	6.91074	6.67228	6.61117	6.52589	6.80812	6.88064	7.03286	6.93281	7.00724	6.85518	6.7043	6.84863	6.7351	7.02071	7.13186	7.04172	6.46893	6.96443	6.92845	6.6119	6.7633	6.26642	6.90309	7.11363	6.98521	6.80581	7.09622
R033840c0g9_i01	7.12689	7.0842	6.98745	6.57528	7.33443	6.99129	7.16382	7.27825	7.05508	7.04878	7.1535	7.13029	7.10535	7.29805	7.08013	6.70887	7.07994	7.18493	7.07104	7.11565	7.37309	7.1933	7.20415	7.00524	6.72792	6.98047	7.30553	7.28252	7.36561	7.12181	7.07331	7.14975	6.86508	6.89489	6.97378	6.9715	6.93697	6.97483	7.05297	7.28572	7.20609	6.94922	6.97738	6.73461	7.10023	7.01841	7.09733	6.79925	6.69638
R033856c0g1_i01	1.44322	1.95673	1.36882	1.8787	2.0491	1.98906	1.23817	1.09473	2.38798	1.93689	2.06631	2.10019	1.84663	2.06997	2.16549	1.97771	2.678	2.0843	2.05025	2.65739	2.18809	2.47487	2.28888	2.086	2.00801	2.78477	1.42905	2.07704	2.34458	2.63225	2.45306	2.66461	2.14941	1.90324	1.53594	2.0407	2.34087	2.03817	1.94781	1.88014	1.92565	2.01238	2.5173	1.89533	2.03603	2.47236	2.42826	2.05801	1.64875
R033904c0g2_i05	5.11802	4.83064	4.96272	5.12551	5.12613	4.91996	5.0519	5.13135	4.73897	5.0374	4.85095	4.81145	4.9233	4.843	4.66865	4.89134	4.85352	4.85381	4.83913	4.88405	4.9465	5.17591	5.12827	4.83862	4.80353	4.58646	4.36361	4.55296	4.47624	4.70612	4.56129	4.85594	4.83672	4.72213	4.59229	4.52152	4.63487	4.52558	4.34357	4.55362	4.50064	5.01182	4.88268	4.88576	4.63039	4.47544	4.49689	4.90624	4.77097
R033955c0g1_i02	4.45876	4.70804	4.38164	4.29646	4.56433	4.71429	4.56798	4.58206	4.45007	4.4651	4.53708	4.45778	4.55743	4.63346	4.78283	4.68547	4.49548	4.80074	4.64803	4.65126	4.77248	4.6422	4.60783	4.43191	4.33453	4.42093	4.73354	4.53452	4.89791	4.63085	4.30358	4.34364	4.61438	4.46554	4.39358	4.46122	4.73329	4.70841	4.59568	4.57094	4.55749	4.55352	4.60587	4.32062	4.30457	4.35146	4.24961	4.01373	3.9749
R034053c0g1_i01	4.11701	4.10395	3.90938	3.84708	4.27106	4.05473	4.1992	4.33247	4.00987	4.25348	4.0066	4.07311	4.09424	4.08811	4.11868	4.35941	4.15677	4.03026	4.14575	4.01519	4.43311	4.48246	4.49542	4.08876	4.17101	4.17492	4.25613	4.33166	4.354	4.38158	4.12037	4.394	4.283	4.27558	4.25387	4.37784	4.21837	4.45214	4.29385	4.26091	4.35355	4.22255	3.92541	3.86948	4.50739	4.22392	4.27313	4.16231	4.09342
R034089c0g3_i02	4.39299	4.32982	4.23757	4.6647	4.3815	4.2758	4.2731	4.09614	4.19437	4.23549	4.12549	4.36714	4.13705	4.26603	4.0813	4.16611	4.10698	4.1376	4.09669	4.22196	3.93146	3.99766	3.92576	4.74087	4.82237	4.79672	4.48759	4.12539	4.7149	4.79563	4.56704	4.77409	4.50162	4.40082	4.53308	4.1833	4.1995	4.09813	4.94517	4.69938	4.82053	4.36417	4.41851	4.66067	4.61792	4.65999	4.60046	4.63889	4.69426
R034250c0g1_i01	8.56499	8.7	8.64863	8.64318	8.58878	8.75936	8.68178	8.57748	8.71628	8.65746	8.68338	8.73732	8.7106	8.71892	8.61544	8.6376	8.60326	8.70127	8.48023	8.63345	8.79623	8.68636	8.73641	8.61378	8.6106	8.6889	8.54963	8.57167	8.63543	8.54776	8.51638	8.66918	8.53394	8.4851	8.52047	8.53771	8.56069	8.53374	8.55368	8.53209	8.48223	8.63006	8.76862	8.72198	8.58649	8.57612	8.63281	8.53824	8.56055
R034316c0g1_i02	2.61261	2.9738	2.85312	3.50324	2.71602	3.24395	3.10334	2.6889	2.87168	2.82346	3.04788	2.66369	2.93319	2.72038	2.93734	2.69051	2.89305	2.32885	2.47008	2.47682	3.02776	2.847	2.50678	2.58568	2.72964	2.85478	2.57658	2.57243	2.08391	2.64364	2.61711	2.06233	2.60382	2.41017	2.66739	2.23519	2.11779	1.79584	2.33511	1.96646	2.15098	2.66565	2.3942	2.66636	1.7465	1.47279	2.10035	2.93025	2.54308
R034377c0g1_i02	2.85331	2.11951	2.45739	2.63452	2.33185	2.60567	2.65562	2.28177	2.56326	2.53074	2.50812	2.30938	2.48041	2.46663	3.0632	2.93671	2.85736	2.98118	2.92322	2.99137	2.50928	2.847	2.64291	2.72853	2.59975	2.81318	2.96582	3.08939	2.90084	3.29814	2.52566	2.67629	2.8226	3.06072	2.77761	3.32235	2.96124	3.32386	2.8041	2.88154	2.89497	2.95792	3.08448	2.94806	3.74083	3.75542	3.56451	2.79302	2.43947
R034390c0g1_i03	3.44423	3.53172	3.37613	3.55994	3.4744	3.56748	3.70699	3.63338	3.68275	3.72505	3.50224	3.62245	3.48091	3.73197	3.98627	3.81968	4.27873	3.85477	3.70264	4.16767	3.85327	3.79722	3.65225	3.81624	3.67721	3.59692	3.76193	3.51504	3.64455	3.88271	3.9767	3.67592	3.70564	3.85414	3.80694	3.90696	4.04948	3.89141	3.7059	3.87668	3.85292	3.47515	3.7014	3.50218	3.83538	4.14503	3.79726	3.65563	3.52986
R034429c0g2_i03	7.37131	7.28197	7.22209	6.37428	7.35995	7.23479	7.21979	7.46487	7.21355	7.22778	7.34623	7.30716	7.27818	7.38915	7.20331	6.80203	6.97559	7.42816	7.15186	7.09957	7.39274	7.08041	7.03658	6.89074	6.68567	6.85796	7.49263	7.41591	7.4744	7.12385	7.18025	7.18286	6.86385	6.88012	6.95721	7.00857	7.03471	7.02915	7.06042	7.15109	7.19928	6.76431	6.95638	6.17098	6.15301	6.46685	6.69755	6.451	6.53923
R034445c0g1_i01	3.98039	3.7884	3.73924	3.9045	3.9981	3.67898	3.9175	4.20928	3.89981	3.72505	4.028	3.9458	3.78767	4.02357	3.36821	3.38672	3.7397	3.85043	3.93861	3.98653	3.84853	3.79722	3.90335	3.96074	3.78786	3.66865	3.56367	3.574	3.30132	3.70927	3.73786	3.61048	3.89613	3.74106	3.71616	3.57686	3.73904	3.75555	3.39893	3.39097	3.67091	3.93718	3.81775	4.07092	3.70593	3.92905	3.53562	4.20622	4.11039
R034488c0g1_i02	5.22015	5.19388	5.30528	5.22153	5.41075	5.17583	5.16945	5.29643	5.18571	5.26948	5.20095	5.16418	5.22486	5.25	5.31623	5.40519	5.29492	5.26153	5.23302	5.38273	5.5261	5.34802	5.49651	5.35866	5.28467	5.28412	5.47049	5.31925	5.2991	5.12104	5.18108	5.20126	5.35295	5.17575	5.20047	5.30359	5.3207	5.17451	5.17977	5.03768	5.17915	5.59462	5.3091	5.24985	5.33916	5.40228	5.34464	5.35942	5.276
R034558c0g1_i02	4.52983	4.63685	4.48097	4.27727	4.42942	4.69967	4.61136	4.50759	4.40473	4.45348	4.51453	4.54822	4.46685	4.61167	4.52489	4.44525	4.51852	4.52886	4.65729	4.4802	4.71122	4.5343	4.52802	4.29511	4.54831	4.24438	4.51449	4.45049	4.39885	4.28306	4.17406	4.31405	4.49845	4.52368	4.39624	4.47091	4.54427	4.62918	4.58068	4.55362	4.59631	4.37224	4.54286	3.97873	4.40954	4.49231	4.34148	4.35667	4.12716
R034668c0g2_i03	7.84044	7.82844	7.68135	6.88604	7.96192	7.75654	7.72695	7.96345	7.70462	7.70803	7.90853	7.85462	7.78661	7.94391	7.804	7.38678	7.68927	7.95745	7.79199	7.89082	8.17101	7.9366	7.87539	7.44391	7.13284	7.50994	7.95529	7.94809	8.05417	7.74228	7.77622	7.64693	7.61952	7.6133	7.6452	7.65217	7.7736	7.75126	7.97312	7.99303	7.99352	7.43545	7.50811	6.85618	6.77984	7.23789	7.27348	7.0417	7.11456
R034671c0g1_i02	6.14274	6.23175	6.06669	5.24888	6.23965	6.21232	6.08934	6.24346	6.09123	5.92433	6.18822	6.08326	6.14854	6.31789	5.94372	5.5706	5.78273	6.19329	6.0808	6.04675	6.25698	5.8059	5.75873	5.77654	5.40899	5.80991	6.22384	6.12742	6.32531	6.0207	6.10093	5.91249	5.74847	5.67029	5.75686	5.70494	5.80565	5.68781	5.91305	5.90889	5.90286	5.79304	5.85825	5.34037	5.27908	5.50728	5.65439	5.27775	5.21193
R034704c0g2_i01	6.98457	6.94067	6.7409	6.03607	6.90899	6.88549	6.78247	6.94414	6.87147	6.7318	6.957	6.88545	6.84261	6.97442	6.7686	6.44281	6.72303	6.8389	6.754	6.76813	6.84276	6.54794	6.56148	6.49687	6.24363	6.6649	6.91421	6.86597	6.97479	6.71796	6.77506	6.74861	6.53653	6.58024	6.58051	6.68208	6.65987	6.61707	6.8053	6.78009	6.79367	6.24742	6.45308	5.74123	5.82323	6.01668	6.1466	6.17257	6.07663
R034716c0g1_i01	4.93296	5.06849	5.13018	4.99059	4.97285	5.03621	5.03607	4.79478	4.98727	5.23594	4.93828	4.9872	4.94583	4.86947	5.68889	5.68729	5.82338	5.44279	5.41868	5.65884	5.78462	5.63121	5.8436	5.19605	5.32045	5.1541	5.27589	5.32998	4.77058	5.13119	5.31684	4.97653	5.24348	5.39095	5.38055	5.6647	5.60513	5.79565	4.98275	5.02767	5.10482	5.11482	5.21927	5.15991	5.59903	5.5139	5.68101	5.21286	4.69801
R034735c0g1_i01	3.65342	3.83602	3.54633	3.98361	3.66116	3.87905	3.80159	3.80684	3.61137	3.81258	4.15495	3.82331	3.6124	3.81058	3.41188	3.63275	3.48287	3.36925	3.40579	3.51743	3.33581	3.31846	3.328	3.62857	3.53214	3.69942	3.27204	3.62368	3.65198	3.49334	3.4761	3.38714	3.09047	3.12222	3.16225	3.24163	3.24512	3.42115	3.53744	3.58763	3.5705	3.43462	3.31312	3.43803	3.57019	3.2037	3.39263	3.82479	3.52143
R034815c0g1_i05	5.42048	5.04842	5.15546	4.51706	5.39108	4.87123	5.21234	5.54985	5.1745	5.28049	5.4471	5.35313	5.42318	5.50258	5.22614	4.9459	5.0242	5.2351	5.16107	5.01754	5.14873	5.12045	5.02615	4.87938	4.57077	4.72749	5.27981	5.22122	5.22878	5.08181	5.05594	5.14775	4.9102	4.81818	4.95189	4.86312	4.82849	4.80989	5.09257	5.25262	5.28196	4.44802	4.66031	3.94835	4.38768	4.79667	4.91085	4.48698	4.33873
R034870c0g1_i01	4.7904	4.81035	4.88021	4.96382	4.87241	4.9671	4.82912	4.8338	4.89739	4.74489	4.7612	4.83065	4.82761	4.80784	4.8092	4.73898	4.69066	4.88602	4.81727	4.76252	4.85741	4.88517	4.79969	4.85038	4.69411	4.84224	4.85429	4.65548	4.66068	4.71424	4.80926	4.80633	4.9102	4.91694	4.82138	4.83838	4.92357	4.88002	4.83887	4.87981	4.79015	4.83818	4.88522	4.88576	5.07536	4.93392	4.95333	4.92825	4.79915
R034955c0g1_i02	4.56609	4.67849	4.63628	5.02552	4.79802	4.94744	4.86938	4.86553	4.85025	4.89855	4.85694	4.76561	4.89507	4.71747	4.79608	4.94858	4.96394	4.75031	4.87661	4.9148	4.52795	4.62317	4.62711	4.92461	4.79295	4.91941	4.73354	4.62443	4.80764	4.61358	4.73975	4.65228	4.49208	4.59773	4.49138	4.49327	4.47533	4.58405	4.46699	4.38364	4.41998	4.47575	4.69839	4.61949	4.62105	4.81019	4.76917	4.96066	4.94185
R035021c0g1_i01	4.65107	4.41292	4.43216	3.93544	4.52877	4.34881	4.43746	4.57056	4.39317	4.12746	4.50693	4.33462	4.44024	4.33224	4.4598	4.11464	4.5032	4.38001	4.37254	4.38823	4.66888	4.46119	4.49542	4.28648	4.06601	4.14728	4.49774	4.25265	4.63466	4.36447	4.36752	4.48312	4.34791	4.062	4.25387	4.4218	4.27806	4.38357	4.36999	4.13611	4.63411	4.19854	4.00236	3.70357	3.92916	3.80488	3.89146	3.95917	3.76233
R035030c0g1_i01	6.61221	6.66177	6.54248	6.21064	6.65234	6.63659	6.57412	6.8144	6.60453	6.59388	6.66265	6.63111	6.54857	6.65188	6.8238	6.42563	6.74109	6.81512	6.59607	6.72468	7.02268	6.73089	6.8197	6.44931	6.31558	6.50099	6.81422	6.73646	6.7474	6.5928	6.42102	6.59485	6.54886	6.60648	6.58926	6.71778	6.79173	6.80987	6.4422	6.49889	6.52351	6.72231	6.64754	6.60672	6.4523	6.46941	6.42577	6.21528	6.18605
R035047c0g1_i03	6.90659	6.73447	6.67425	6.74819	6.90051	6.715	6.65984	6.76141	6.62691	6.65691	6.44733	6.63415	6.75944	6.62416	6.79688	6.95219	7.00918	6.88212	7.10075	7.02166	7.3907	7.24348	7.24751	7.1158	7.21277	7.02745	7.03352	7.00837	6.71051	6.95069	7.10821	7.03427	7.39391	7.41457	7.40148	7.34394	7.37097	7.35603	7.10435	7.02477	7.06733	7.10626	6.71482	6.92346	6.97693	6.94738	6.58165	7.03766	6.79501
R035049c0g1_i01	6.01011	6.0213	6.12287	5.88575	6.1358	6.00206	6.14124	6.14992	5.97842	6.00883	6.06428	6.06806	6.03995	6.05274	5.98478	5.78482	5.93175	5.86307	5.98968	6.00806	5.82374	5.8185	5.73734	5.91836	5.88783	5.93961	5.99822	6.06199	6.0594	6.02941	6.12157	6.02178	6.12385	6.04056	6.13687	5.93355	5.98443	6.1021	5.94707	6.19694	6.10371	5.91775	6.11371	5.92797	5.53583	5.7692	5.90924	5.9453	6.12195
R035053c0g1_i02	4.7972	5.20946	5.13527	5.21901	5.09675	5.16735	5.16783	4.8402	5.00257	5.0859	5.10859	5.08286	5.11597	5.07679	5.0686	5.03669	5.22195	5.18075	5.19326	5.07766	5.07972	4.95531	4.96251	5.36824	5.32193	5.36552	5.24007	5.13819	5.25098	5.03716	4.86861	4.72996	5.32277	5.32272	5.37786	5.25768	5.29426	5.38209	4.64699	4.96877	4.8768	5.32346	5.54761	5.254	5.46453	5.71273	5.50843	5.12027	5.20931
R035071c1g1_i01	4.4673	4.49996	4.33372	4.46287	4.56823	4.4812	4.43746	4.7169	4.36188	4.49187	4.37959	4.33163	4.4329	4.55082	4.66504	4.41849	4.6143	4.57174	4.4808	4.50061	4.57742	4.54108	4.49242	4.30655	4.33453	4.45288	4.49098	4.39842	4.39885	4.42183	4.28278	4.41506	4.35143	4.09305	4.20007	4.31825	4.37377	4.42254	4.18895	4.41083	4.29576	4.36687	4.45319	4.26419	4.21224	4.15778	4.40407	4.24533	4.19766
R035073c0g1_i02	4.06728	3.85596	3.86103	3.93544	3.99231	4.05013	3.99233	4.0022	3.94801	3.98937	4.12549	4.02204	4.04693	3.82147	3.99203	3.86002	3.71332	3.92672	3.89232	3.91735	4.34173	4.27868	3.98674	3.73818	3.72694	4.04916	3.87524	3.90774	3.64455	3.72007	3.4761	3.75513	3.81172	3.94205	3.82284	3.94917	3.92861	3.9037	3.46577	3.37528	3.48344	4.19552	3.85453	4.19255	3.88823	3.83694	3.68776	3.79635	3.71874
R035120c0g1_i01	4.31465	4.39031	4.56261	4.61205	4.38592	4.27974	4.48489	4.44596	4.46487	4.36524	4.32878	4.50371	4.64265	4.65797	4.34733	4.3754	4.48382	4.53158	4.43488	4.44902	4.47978	4.4754	4.51625	4.63602	4.41674	4.4163	4.66616	4.4426	4.08973	4.54234	4.5813	4.58883	4.33729	4.40907	4.29437	4.32539	4.33538	4.55316	4.37869	4.23506	4.4938	4.53447	4.33915	4.33635	4.53417	4.49901	4.39873	4.6939	4.54833
R035163c0g1_i03	3.39132	3.68818	3.24097	2.8184	3.40636	3.45362	3.40124	3.57316	3.30085	3.42519	3.66128	3.34814	3.36737	3.32077	3.69955	3.35481	3.52898	3.67965	3.31511	3.72254	3.65605	3.50325	3.41297	3.47997	3.25233	3.35747	3.78421	3.63064	3.54429	3.57889	3.53004	3.42915	3.49888	3.53033	3.58237	3.5947	3.74556	3.36	3.45758	3.68632	3.64027	3.30007	3.35774	2.96839	3.12683	3.62685	3.40332	3.44577	3.43427
R035246c0g2_i01	6.29812	6.05043	5.93857	5.61083	6.30534	6.10659	6.06094	6.28159	6.03283	6.057	6.30454	6.13396	6.18542	6.23175	5.8953	5.61505	5.90578	5.91914	5.95881	5.95357	6.22811	6.00522	6.04954	5.82206	5.3654	5.78322	6.07929	6.06457	6.12628	5.9998	5.73432	5.76856	5.83906	5.86428	5.6923	5.77049	5.7757	5.7774	6.05005	6.04901	5.93097	5.69026	5.75084	5.20558	5.69263	5.74265	5.66443	5.60607	5.5262
R035260c0g2_i01	4.11701	4.04728	3.96763	3.87288	3.85866	3.90986	3.98502	3.69826	3.79828	3.86618	4.0543	3.99581	3.92311	3.843	3.80814	3.96415	3.7397	3.87631	3.91822	3.91735	4.03925	4.16926	4.0037	3.90541	4.0412	4.05512	3.82776	3.98037	3.79309	3.70927	3.80745	3.82497	3.83203	3.88995	3.84638	3.76715	3.56565	3.65731	4.05426	3.87668	4.0335	4.00103	4.01634	4.08495	4.00291	3.77209	4.00818	3.89802	3.91821
R035406c0g1_i01	5.89763	5.87266	5.78183	5.40736	5.87451	5.79075	5.83864	5.79531	5.85604	5.70819	5.96241	5.9324	5.83144	5.93736	5.89991	5.57753	5.95867	5.90977	6.00547	6.03164	6.26411	6.06284	5.95243	5.66437	5.57373	5.58738	5.8569	5.87536	5.78645	5.87971	5.86831	5.78483	5.75114	5.82782	5.78455	5.89087	5.82887	5.9113	5.73819	5.71836	5.74194	5.78399	5.89781	5.55887	5.79445	5.93758	5.91486	5.4656	5.60214
R035410c0g1_i02	6.22315	6.27804	6.19901	6.33305	6.27823	6.21848	6.34416	6.3176	6.18695	6.37616	6.2384	6.30698	6.37489	6.25302	6.26038	6.38868	6.28067	6.36079	6.30451	6.32188	6.07136	6.26458	6.18395	6.26381	6.30669	6.36606	6.23501	6.31625	6.33573	6.31414	6.20775	6.32874	6.04557	6.03524	6.06177	6.05126	6.11607	6.06973	6.11916	6.05148	6.12267	6.15298	6.17732	6.16218	6.21536	6.28223	6.2005	6.25327	6.30873
R035423c1g1_i01	3.21986	2.98591	2.98306	2.67908	3.07496	2.84762	3.09657	3.25637	3.02936	2.89396	3.10938	3.15172	2.95386	3.06081	2.75944	2.37769	2.42518	2.55935	2.74942	2.55699	2.18809	2.46065	1.69885	2.80307	2.7647	2.79904	2.93627	2.7994	2.72881	2.95838	2.8704	2.77732	3.21941	2.8587	2.97561	2.85437	2.74399	2.74653	3.25517	3.06879	3.33831	2.64803	2.61854	2.39319	2.75795	2.71016	2.82824	3.0232	2.95987
R035506c0g1_i01	7.5096	7.58342	7.39496	6.63682	7.58245	7.4786	7.41537	7.637	7.47942	7.35611	7.58098	7.43397	7.39616	7.61832	7.64197	7.08698	7.44762	7.64662	7.48435	7.46424	7.94214	7.56052	7.47242	6.97869	6.71957	6.90986	7.79206	7.7187	7.69367	7.48882	7.48073	7.39292	7.31087	7.40481	7.39916	7.48571	7.54039	7.48845	7.42619	7.50977	7.49598	7.4066	7.39494	6.82796	7.02729	7.23889	7.29123	6.76357	6.71684
R035628c0g2_i01	6.44381	6.38253	6.35116	6.01159	6.51875	6.30311	6.37246	6.57533	6.42978	6.38026	6.36672	6.41414	6.55535	6.47699	6.40463	6.22071	6.40435	6.38803	6.31722	6.37722	6.45216	6.54373	6.49631	6.34644	6.1331	6.27579	6.37095	6.25339	6.28764	6.19726	6.23868	6.2827	6.39525	6.3317	6.37466	6.28618	6.2755	6.21494	6.27405	6.36824	6.37235	6.18922	6.10937	6.06878	6.26616	6.31958	6.34067	6.17257	6.15231
R035659c0g1_i02	5.79952	5.82794	5.73899	5.8794	5.81999	5.75585	5.82437	5.83432	5.78262	5.84942	5.66758	5.70151	5.76866	5.67907	5.66923	5.56712	5.57133	5.66323	5.54543	5.57629	5.7634	5.70696	5.85416	5.76415	5.71038	5.7246	5.61888	5.67785	5.61455	5.50823	5.73177	5.77129	5.50616	5.55607	5.50779	5.67451	5.47777	5.5538	5.49186	5.43209	5.40003	5.71374	5.63931	5.80902	5.65805	5.47708	5.68977	5.87789	5.62002
R035678c0g1_i02	8.37027	8.30433	8.31035	8.47066	8.39941	8.39443	8.35361	8.30983	8.31509	8.32381	8.23917	8.27431	8.34346	8.21842	8.21578	8.35592	8.25796	8.27353	8.24718	8.28459	8.31974	8.30672	8.30417	8.41767	8.52532	8.40168	8.26005	8.25751	8.25081	8.3335	8.44914	8.43861	8.33439	8.2962	8.33721	8.24102	8.2121	8.20473	8.46533	8.3284	8.36019	8.36056	8.38081	8.47042	8.44571	8.3777	8.44835	8.49372	8.53904
R035756c2g1_i05	6.08282	5.80591	5.75892	6.03607	6.06998	5.85548	5.9564	6.12916	5.89071	6.01807	5.96934	5.88623	5.93816	5.847	6.23263	6.2643	6.17951	6.31105	6.32596	6.13428	6.25876	6.27173	6.47822	6.23941	6.33685	6.28215	6.42866	6.38475	6.47106	6.12799	6.24765	6.1223	6.80855	6.79219	6.7513	6.71846	6.70155	6.73186	6.41603	6.45291	6.43705	6.41696	6.28616	6.377	6.94236	6.91709	6.62913	6.20449	6.30505
R035880c0g1_i01	5.932	5.99906	5.84067	5.7268	6.03379	5.94495	5.93474	5.68582	5.55601	5.6618	5.66416	5.61922	5.57322	5.66554	5.95852	5.90949	5.80944	5.66818	5.62937	5.62205	5.73418	5.82684	5.81626	5.85455	5.7349	5.74317	5.66313	5.52935	5.81155	5.78517	5.7215	5.67419	5.84282	5.85374	5.93485	5.72127	5.85774	5.91434	5.9917	6.05271	6.09921	5.82964	5.76885	5.6545	6.29679	6.58324	6.25762	5.6754	5.77704
R035919c0g1_i01	8.00319	8.03017	8.00851	7.70276	8.07136	8.00681	8.0166	8.12424	7.98977	7.90831	8.07385	8.00026	7.99148	8.0731	8.13827	7.84291	8.00145	8.15541	8.0241	8.06228	8.24042	8.06465	8.01707	7.82897	7.65019	7.8751	8.08013	8.03131	8.07885	7.98042	7.92902	7.96097	7.97329	7.97182	7.96199	7.99488	8.04771	8.0261	8.01313	8.09326	8.02083	7.95085	7.92397	7.79492	7.91269	7.9437	7.86539	7.81992	7.83146
R036048c0g1_i01	7.17855	7.19986	7.06754	6.67399	7.32582	7.36091	7.18511	7.25568	7.05691	7.06288	7.30576	7.2437	7.20714	7.27991	7.2206	7.06804	7.2124	7.32504	7.11985	7.28411	7.54278	7.26767	7.26827	6.9876	6.82921	7.09338	7.24206	7.31906	7.35085	7.14253	7.09485	7.10239	7.12378	7.11258	7.17233	7.22778	7.21702	7.16367	7.14889	7.16656	7.1717	7.06287	7.11477	6.5522	6.47408	6.66216	6.76339	6.67194	6.60854
R036084c0g1_i02	4.00408	4.02397	4.01259	3.68901	4.08227	3.89454	4.06348	4.27692	4.16747	4.07279	4.00121	4.15327	4.13705	4.16279	3.93928	3.37086	3.80986	4.00702	3.93354	3.82862	3.95367	3.69159	3.82917	3.64668	3.48035	3.63721	4.17414	4.2927	4.2003	3.80875	3.73275	3.85096	4.12324	3.86618	3.94417	3.74602	4.01211	3.85388	4.13862	4.28631	4.16843	3.63127	3.7963	3.36324	3.63347	3.9191	3.89146	3.67138	3.75516
R036105c0g1_i03	6.16917	6.21255	6.14828	5.57591	6.17977	6.0977	6.11301	6.27334	6.30681	6.09241	6.21993	6.30241	6.13879	6.22664	6.50685	5.87194	6.40435	6.7099	6.49986	6.34935	6.24171	6.04865	5.90695	5.58796	5.49893	5.40339	6.64802	6.44916	6.7387	6.62045	6.35531	6.20926	6.24145	6.26167	6.20522	6.55041	6.65468	6.5404	6.09824	6.53023	6.23866	6.12301	6.31755	5.90574	7.0095	7.1603	7.02601	5.69094	5.72474
R036115c0g1_i02	3.88793	3.97011	3.78532	3.47824	4.02671	4.07752	4.06695	3.97337	3.7447	3.96774	3.8107	3.91813	3.73291	4.03297	3.58212	3.46354	3.57366	3.84607	3.75532	3.58272	3.74535	3.38774	3.7808	3.50002	3.28289	3.60507	3.76193	3.74409	3.85234	3.71468	3.68071	3.75513	3.68346	3.48422	3.77867	3.70829	3.59483	3.87277	3.97617	4.20874	3.85292	3.15168	3.51044	2.72727	3.19554	3.39529	3.30976	3.49381	3.31247
R036141c0g1_i01	0.56376	1.68681	1.43638	2.09147	0.536424	1.76027	1.91338	-0.205317	1.70574	1.79671	2.04548	1.90462	1.86129	1.41005	3.36821	3.37086	3.13088	3.1031	2.22646	2.55699	2.3307	1.88955	2.08087	1.82489	2.19954	2.21089	2.40029	2.26769	2.98563	2.27022	2.38964	2.14868	1.90291	2.07898	2.39683	3.39201	3.28147	3.18971	2.4049	2.2159	2.59618	1.6723	2.5173	2.09343	1.72342	2.20396	2.57741	1.54553	1.4498
R036148c0g1_i01	5.16606	5.15686	4.96843	4.64237	5.09405	5.27184	4.99844	5.03696	4.85025	5.00591	5.0286	4.81788	5.0261	5.04695	4.75257	4.41075	4.72077	4.90291	4.94876	4.66941	4.80949	4.81144	4.84038	4.52294	4.56333	4.58234	4.70463	4.72541	4.74995	4.60778	4.65057	4.76865	4.45328	4.53879	4.46881	4.33249	4.21368	4.33899	4.97703	4.57094	4.8476	4.31756	4.44632	4.25594	4.07763	4.52875	4.33869	4.46907	4.50621
R036168c0g1_i01	6.56223	6.62836	6.40591	5.95383	6.52979	6.45878	6.40089	6.61508	6.34632	6.33346	6.44535	6.40349	6.51187	6.60538	6.6776	6.30349	6.67	6.68692	6.53544	6.68509	7.05387	6.75221	6.73591	6.56748	6.32001	6.44308	6.73709	6.84293	6.81019	6.51043	6.50347	6.4788	6.70016	6.68331	6.74348	6.80528	6.92553	6.78682	6.59465	6.65	6.64267	6.71175	6.70766	6.35014	6.51246	6.54251	6.56388	6.16795	6.07519
R036202c0g1_i03	9.23986	9.16934	9.17726	9.32029	9.25792	9.21038	9.19	9.22175	9.26551	9.22188	9.14031	9.21072	9.22358	9.14948	9.19223	9.23858	9.18037	9.19285	9.26104	9.22781	9.35122	9.37762	9.35871	9.29238	9.36762	9.30908	9.1599	9.18581	8.94561	9.16463	9.30154	9.21784	9.31669	9.29331	9.31517	9.25146	9.27391	9.27478	9.23343	9.18488	9.20571	9.21195	9.09622	9.29568	9.29398	9.36103	9.2166	9.35205	9.30443
R036210c0g1_i01	5.75833	5.71787	5.84534	5.65053	5.87766	5.78798	5.85276	6.00359	5.74976	5.89311	6.01424	5.93832	5.88982	5.9436	5.97463	5.72523	5.8448	5.94076	5.76688	5.90334	6.05193	6.00522	6.02587	5.64085	5.59945	5.51355	5.70898	5.81859	5.79487	5.70996	5.83656	5.86737	5.81247	5.70756	5.7579	5.73876	5.80877	5.7453	5.69008	5.77477	5.68904	5.62646	5.71985	5.05689	5.09348	5.39333	5.3335	5.29479	5.40995
R036225c0g1_i02	2.30459	2.6778	2.30307	2.40618	2.17712	2.56754	2.43727	2.01374	2.32447	2.00218	2.0029	2.1418	2.00026	2.22562	2.64697	2.20947	2.51955	2.65217	2.55178	2.46302	2.01299	2.21169	2.24676	2.43755	2.29856	2.42854	2.65121	2.71022	2.08391	2.56196	2.88887	2.30727	2.24339	2.47447	2.40741	2.57176	2.8446	2.44384	1.99384	2.12499	1.92565	2.94355	2.60627	2.79712	3.63347	3.80488	3.60214	2.15081	2.2483
R036292c0g2_i03	3.41802	3.69557	3.56908	3.33706	3.61668	3.36746	3.36227	3.5342	3.65074	3.72505	3.66811	3.65154	3.59934	3.4941	3.17895	3.2888	3.46717	3.38736	3.70859	3.7109	3.01936	2.95239	3.16418	3.53932	3.66334	3.5722	3.45676	3.14877	3.26301	3.5183	3.53004	3.55465	3.44715	3.54538	3.64635	3.60647	3.36853	3.41257	3.71279	3.35941	3.71273	3.4087	3.42916	2.99835	3.40591	3.50577	3.39798	3.59637	3.49583
R036306c0g2_i01	8.42504	8.63635	8.20017	7.22972	8.44939	8.58304	8.22646	8.51157	8.27313	8.23124	8.48158	8.34929	8.2794	8.4772	8.35961	7.73859	8.15605	8.45803	8.24794	8.23722	8.42663	7.95985	7.8991	7.77083	7.49964	7.89434	8.46078	8.37537	8.52393	8.18477	8.26171	8.21122	7.99906	7.95114	7.93457	8.01102	8.06996	8.00771	8.45688	8.39217	8.44527	7.64371	7.86563	7.02763	6.93359	7.27979	7.48811	7.42673	7.49868
R036341c0g3_i04	3.13658	3.25975	3.20267	3.28035	3.09671	3.14385	3.25085	2.631	3.2333	3.07683	3.29729	3.21805	3.28819	3.20913	3.31399	3.25462	3.14081	3.18132	3.18459	3.01048	3.39545	3.46101	3.55205	3.46474	3.72249	3.18338	3.26413	2.9065	3.15209	3.37532	3.25905	3.42223	3.04769	3.21924	3.24132	3.12373	3.18881	3.22933	3.31077	3.31897	3.219	3.56239	3.25927	3.3709	3.57019	3.50577	3.33791	3.54029	3.51294
R036348c0g1_i01	6.65492	6.56214	6.52319	6.03892	6.69753	6.64729	6.5545	6.61694	6.47709	6.59653	6.67965	6.58096	6.60466	6.65188	6.62197	6.35984	6.54749	6.59898	6.43135	6.52239	6.83201	6.5605	6.63543	6.40745	6.08449	6.23042	6.63352	6.67635	6.75432	6.56012	6.50572	6.38141	6.34755	6.29767	6.39143	6.41307	6.42212	6.30692	6.47502	6.43694	6.41911	6.22754	6.42976	5.7234	5.7322	6.04326	6.0512	5.79405	5.80336
R036351c0g1_i01	7.11062	6.9266	6.84478	6.88445	7.01631	6.90473	6.91582	7.14949	6.82992	6.98022	7.11528	6.91324	6.96942	6.93423	6.94396	6.86427	6.85633	6.77039	6.79513	6.74193	7.3215	7.24659	7.26783	6.82816	6.77005	6.87659	6.96629	7.03812	6.91505	6.79787	6.74243	6.90565	7.0047	7.11573	7.002	7.20231	7.20051	7.22987	6.7899	6.74006	6.78739	7.43641	7.19993	7.16277	6.92033	6.96502	6.80936	6.83756	6.73245
R036385c0g1_i01	3.7406	3.7884	3.61354	3.06218	3.85228	3.69676	3.89036	4.09078	3.6047	3.63871	3.97391	3.77565	3.833	3.96586	3.99778	3.23722	4.00191	3.58865	3.66029	3.80145	3.80032	3.60373	3.45057	3.39147	3.23369	3.48658	4.0872	3.902	3.89681	3.83879	3.7631	3.76062	3.91529	3.842	3.85027	3.86348	3.80296	3.78908	3.28324	3.79056	3.91565	3.43975	3.35774	2.62854	2.74655	3.25206	2.89798	3.14852	2.93468
R036413c1g1_i01	8.03803	7.94004	8.0394	8.0457	8.08128	7.98829	8.06269	8.1441	7.98625	8.04917	8.09934	8.03334	8.10691	8.09401	7.83039	7.81423	7.83288	7.8319	7.97188	7.8795	8.10903	8.11119	8.11275	8.11849	8.05894	8.12717	8.20666	8.13468	8.14913	8.01591	7.83424	8.01628	7.96469	7.92261	7.95321	8.0124	8.03146	8.02646	7.94923	7.97004	8.01845	8.16382	7.9633	8.00415	8.0668	8.01578	7.93178	8.17466	8.09531
R036416c0g1_i01	5.39159	5.39349	5.15546	5.44441	5.24533	5.32233	5.3281	5.3779	5.4126	5.47893	5.30757	5.48019	5.41451	5.41364	5.23589	5.33742	5.39168	5.38986	5.34802	5.38456	5.34469	5.53608	5.40851	5.3899	5.67627	5.52218	5.41267	5.33851	5.24607	5.53141	5.47645	5.51262	5.32992	5.43201	5.44493	5.3126	5.40755	5.41037	5.54112	5.5096	5.54764	5.37658	5.27655	5.42738	5.70742	5.89253	5.55115	5.69608	5.49854
R036423c0g1_i01	5.5944	5.94114	5.65817	4.81536	5.65936	5.98166	5.63182	5.66433	5.72845	5.38005	5.51685	5.62412	5.47415	5.63191	5.68534	5.28335	5.41232	5.80474	5.65732	5.53235	5.79696	5.41593	5.19992	5.04894	4.87546	4.98019	5.83038	5.60728	5.5484	5.46875	5.42834	5.31766	5.52031	5.38678	5.50902	5.47228	5.66827	5.6074	5.71948	5.70272	5.67248	5.39122	5.32604	4.96883	5.2511	5.36429	5.4071	5.23069	5.23533
R036543c0g2_i01	2.7309	2.81991	2.84071	2.778	2.82428	2.63054	2.47951	2.78495	2.50717	2.68451	2.55309	2.60541	2.72449	2.77741	2.30174	2.52833	2.35865	2.27797	2.29133	2.37729	2.15779	2.92157	2.18862	2.32962	2.42448	2.14535	2.53777	2.51341	1.87118	2.5499	2.58349	2.32221	1.99585	2.41017	2.52877	2.15731	2.47248	2.37486	2.38777	2.19817	2.07971	2.55655	2.36536	2.53623	2.45576	2.61477	2.53912	2.5759	2.47484
R036554c0g1_i02	5.56484	5.60656	5.58935	5.3488	5.74965	5.59139	5.60464	5.85027	5.65291	5.69509	5.74712	5.58821	5.73721	5.74775	5.69421	5.56014	5.67578	5.68536	5.72786	5.80963	6.02071	5.97176	5.88652	5.70057	5.58726	5.61991	5.74066	5.85768	5.57796	5.73414	5.638	5.63134	5.98451	5.94167	5.99839	5.88847	5.84262	5.7973	5.82031	5.78371	5.78878	5.8871	5.62873	5.46899	5.76931	5.74265	5.73811	5.48801	5.50283
R036571c0g1_i04	7.62295	7.69922	7.67656	7.11884	7.63216	7.55692	7.56813	7.76449	7.65345	7.62366	7.63513	7.58895	7.57969	7.68728	7.71832	7.4054	7.61461	7.77829	7.59207	7.67127	7.86922	7.62411	7.57917	7.241	7.05311	7.27799	7.824	7.79619	7.82438	7.53581	7.54654	7.52954	7.4917	7.54429	7.53363	7.66946	7.66299	7.61396	7.32349	7.59861	7.5252	7.59137	7.59103	7.34192	7.34296	7.37793	7.48654	7.09279	7.12851
R036631c0g2_i03	8.78669	8.83774	8.59767	7.4905	8.86511	8.83254	8.64992	8.83557	8.58885	8.5646	8.78778	8.66842	8.64842	8.81245	8.69538	8.0979	8.48593	8.75356	8.57059	8.55387	8.88329	8.43546	8.33904	8.18814	7.84424	8.33374	8.93473	8.89889	8.9556	8.59803	8.62535	8.60267	8.31873	8.26017	8.32575	8.35049	8.41644	8.37997	8.65875	8.67212	8.61478	8.07307	8.18065	7.44932	7.46584	7.71844	7.97365	7.75334	7.70312
R036640c0g2_i01	4.71705	4.74057	4.6612	4.62729	4.60284	4.72299	4.81681	4.82091	4.7511	4.67987	4.90975	4.67878	4.76466	4.77181	4.78615	4.7574	4.73067	4.73859	4.65421	4.84467	4.95313	5.14512	5.05491	4.86012	4.64086	4.94532	4.71627	4.81979	4.73253	4.93657	4.82372	4.79299	4.69144	4.81818	4.82533	4.88261	4.77213	4.81315	4.5386	4.75501	4.64957	5.00664	4.84139	4.73671	4.69411	4.76647	4.54599	4.64422	4.57709
R036648c0g1_i01	2.39695	1.98114	2.0677	1.80019	2.17712	2.37491	2.01738	2.08016	2.03816	2.02331	1.84313	2.07178	2.26574	2.03298	1.13818	1.7266	1.67468	1.37125	1.33777	1.62062	1.77428	1.41639	1.65658	1.67416	1.398	1.87583	1.8858	1.09293	1.52774	1.6791	1.05973	1.39558	1.5078	1.75579	1.41521	1.57354	1.67403	1.47176	1.69271	1.81183	1.55718	1.56372	1.32164	1.50793	2.16156	1.17133	1.36093	1.94161	1.5527
R036655c0g1_i01	4.60146	4.42186	4.54358	4.70477	4.56433	4.57067	4.56062	4.58968	4.57811	4.63254	4.41249	4.55079	4.593	4.4941	4.27821	4.55112	4.15677	4.2174	4.45626	4.54715	4.19654	4.53769	4.33716	4.71751	4.85324	4.55736	4.55068	4.61744	4.50935	4.66758	4.85459	4.78222	4.52364	4.70548	4.66469	4.71061	4.71347	4.76679	4.75783	4.7088	4.86625	4.72298	4.59348	4.74262	4.71182	4.91402	4.61204	4.8004	4.90342
R036696c0g1_i09	5.18172	5.35898	5.43687	5.58764	5.2429	5.42364	5.42449	5.18263	5.25334	5.45969	5.30319	5.27894	5.41326	5.43507	5.19147	5.47365	5.13766	4.94632	4.97861	5.07313	5.17922	5.13396	5.26291	5.22496	5.13193	5.50704	5.09833	5.01593	5.27764	5.07551	4.92785	5.17063	5.02492	5.03358	4.95911	5.02754	4.93502	4.74646	4.9856	5.02265	4.98559	5.33864	5.27848	5.37314	5.15517	5.06376	5.09864	4.97342	5.04841
R036698c0g1_i03	2.97816	2.76473	3.03846	2.27685	2.961	2.71437	3.01994	3.15729	2.99917	3.0462	3.27956	3.17862	2.99433	3.18404	3.2861	2.89294	3.13088	3.46333	2.81707	3.24636	2.78179	2.64801	2.72702	2.96335	2.84879	2.86838	3.85433	3.41377	3.62957	3.92066	3.46384	3.53554	2.92069	2.96324	2.96848	2.94059	2.9724	3.488	3.09548	3.67995	3.40543	2.70026	2.69007	2.26758	2.81366	2.91425	2.85965	2.69369	2.55965
R036728c0g1_i04	5.97458	6.06763	6.09178	5.93863	6.20877	5.99968	6.18975	6.24708	6.13469	6.14756	6.07716	6.18294	6.21996	6.25904	6.14347	5.99995	6.02721	6.21289	6.28274	6.21166	6.3216	6.28187	6.25384	5.98481	6.04315	5.92504	6.20951	6.12249	6.23171	6.13406	6.04336	6.02521	6.26312	6.25597	6.21505	6.35146	6.36503	6.26465	6.18511	6.26132	6.34031	6.06858	5.94121	5.88851	6.28698	6.42	6.19589	6.30383	6.31241
R036762c1g1_i02	4.77671	4.36735	4.52431	4.66101	4.88808	4.4501	4.49522	4.66735	4.64462	4.61525	4.39201	4.57377	4.632	4.48386	4.43461	4.76045	4.67023	4.61849	4.78385	4.59857	4.95092	4.89842	4.914	4.72817	4.71219	4.55736	4.5011	4.53081	4.34943	4.67037	4.77244	4.46976	4.47926	4.48518	4.64021	4.5059	4.66269	4.68723	4.66488	4.45256	4.54762	4.60008	4.31296	4.4236	4.43108	4.36984	3.96551	4.73944	4.6524
R036764c0g1_i02	8.40405	8.44369	8.43403	8.40668	8.33738	8.49033	8.44919	7.92557	7.87671	7.94509	7.72588	7.81016	8.01339	7.78508	8.21517	8.32897	8.21629	7.89551	7.99397	7.79179	8.30901	8.16371	8.06835	8.19469	8.4086	8.32081	7.75728	7.83362	7.83584	8.32357	8.21033	8.19938	8.29241	8.31388	8.37648	7.6589	7.72039	7.71901	8.39767	8.35164	8.3233	7.95511	8.1077	8.00322	7.84278	7.99639	7.68945	8.52493	8.48368
R036807c0g1_i07	5.8705	5.82457	5.81075	5.54213	5.79359	5.81265	5.81099	5.75183	5.77818	5.83456	5.94001	5.81944	5.70404	5.81194	5.71354	5.66957	5.60759	5.84243	5.75686	5.62205	5.63458	5.56129	5.66589	5.70598	5.72826	5.64582	5.98626	5.95238	6.05099	5.88092	5.87063	5.82078	6.01703	5.97539	5.94397	6.10618	6.08298	6.08601	5.91005	5.78964	5.95108	5.85001	5.87753	5.85205	6.14108	6.32524	6.26277	5.85163	6.10794
R036809c0g1_i09	2.5005	2.14133	2.4245	2.27685	2.65868	2.06401	2.29079	2.1228	2.43383	2.04413	1.76884	2.19546	2.02652	1.93612	2.30174	2.2272	2.42518	2.09903	1.95336	1.91236	1.55934	2.10602	2.21798	2.18844	2.35716	2.18937	2.48434	2.07704	2.45064	2.31365	2.28199	2.45014	2.06612	1.64839	2.0365	2.05795	2.48812	2.26478	2.6109	2.48809	2.44841	2.24113	2.05808	2.39319	2.65191	2.66325	2.31951	2.2797	2.43947
R036882c0g2_i01	4.59757	4.64068	4.61457	4.43715	4.69127	4.69673	4.63257	4.32792	4.63484	4.73533	4.63444	4.41317	4.5393	4.64883	4.78615	4.56513	4.56352	4.85815	4.61356	4.80144	4.88078	4.70085	4.77767	4.81479	4.8286	4.59467	4.86478	4.81674	4.84702	4.85807	4.85223	4.98125	4.68866	4.69202	4.83517	4.8508	4.82849	4.9469	4.8262	4.90462	4.85828	4.67377	4.70416	4.73077	5.12024	5.22184	4.98572	4.63889	4.59729
R036941c0g1_i01	7.7774	7.85345	7.74268	7.53006	7.83422	7.78486	7.80194	7.79076	7.77423	7.76792	7.88344	7.88786	7.7926	7.87242	8.03905	7.83643	8.03579	8.11022	7.96133	8.09118	8.18469	8.00649	7.97119	7.77778	7.73246	7.69739	7.87225	7.89199	7.9393	7.97874	7.84019	7.78241	7.95199	7.97008	7.9933	7.98589	8.00724	7.96801	7.83298	7.87525	7.82806	7.85283	8.00917	7.7171	7.8571	8.04495	8.03749	7.61936	7.65959
R036977c0g2_i01	5.62528	5.6376	5.79475	5.92636	5.58051	5.86337	5.69592	5.45709	5.71613	5.78286	5.72601	5.76944	5.82678	5.79547	5.31163	5.38361	5.35801	5.19967	5.55371	5.38456	4.97718	5.06748	5.29771	6.12943	6.19304	5.95722	5.58279	5.69953	5.5838	5.81947	5.80894	5.90134	5.97655	5.98094	6.05589	5.68843	5.60334	5.51425	6.07568	5.88554	5.8382	5.88898	5.72553	5.77768	5.72641	5.35325	5.49474	5.88916	6.09095
R037011c0g1_i01	6.54618	6.28908	6.21352	5.9508	6.49438	6.34785	6.3413	6.4924	6.31296	6.24519	6.469	6.28935	6.34651	6.3864	6.22776	6.06179	6.22923	6.30073	6.17191	6.08218	6.41902	6.24397	6.2243	6.06862	5.82797	6.0422	6.3737	6.24547	6.40443	6.11065	6.09199	6.1716	5.96049	5.89544	5.852	5.85679	5.93964	5.96068	6.02533	6.09883	6.11823	6.05527	5.90284	5.97142	5.86865	5.74265	5.95085	5.86767	5.84957
R037012c0g2_i01	7.47929	7.30814	7.24993	7.23781	7.46611	7.29729	7.3198	7.42123	7.36671	7.2676	7.15228	7.33507	7.43588	7.2961	6.83347	6.91917	6.96654	7.01912	6.93428	7.17772	6.75378	6.58365	6.55502	6.91335	6.7641	6.98125	6.80267	6.72919	6.91041	6.74266	6.85237	6.86222	6.71048	6.78428	6.72137	6.55649	6.5864	6.50755	7.35027	7.33371	7.33219	6.82389	6.95879	6.96071	6.79791	7.06878	6.89096	7.73597	7.48139
R037028c5g1_i02	4.63598	4.35339	4.63987	4.70117	4.66239	4.51832	4.62553	4.64192	4.46854	4.5907	4.43669	4.45228	4.68654	4.50089	4.36965	4.23346	4.63201	4.22749	4.56191	4.26635	4.24778	4.45761	4.33716	4.28359	4.62425	4.28044	4.25213	4.2436	4.25987	4.40854	4.22944	4.26076	4.15583	4.11843	4.16929	4.17542	3.92861	4.06567	4.45881	4.08878	4.34598	4.33969	4.26301	4.34026	4.40954	4.18294	4.33869	4.59277	4.54
R037038c0g1_i01	5.91335	5.82289	5.81075	5.41617	6.08909	5.75726	5.83661	6.04436	5.71458	5.87434	5.78217	5.77165	5.90316	5.8903	5.73605	5.57407	5.62007	5.77867	5.71462	5.82456	5.8583	5.85565	5.80904	5.74116	5.55258	5.53503	5.91232	5.81554	5.976	5.71402	5.65832	5.67127	5.71057	5.67885	5.69662	5.61458	5.87717	5.73674	5.69008	5.8505	5.8755	5.74619	5.59497	5.38831	5.58948	5.53523	5.62155	5.60607	5.53251
R037161c0g1_i01	2.4323	2.24576	1.76017	2.04682	1.95697	2.34516	2.27888	2.18448	1.60243	2.12452	1.86706	1.38688	1.78644	1.54755	1.09596	1.62325	1.37148	0.850869	0.91221	0.463251	1.48807	1.41639	1.11668	1.82489	1.01685	1.54411	1.82262	1.38402	1.5597	3.23929	1.02676	1.451	0.379446	0.330163	0.345119	0.577101	0.747544	1.13884	0.567448	0.376195	0.77557	1.65476	0.492584	0.613455	2.21219	1.81078	1.27034	0.964044	1.4138
R037168c0g1_i02	6.27153	6.40751	6.31348	5.7268	6.20377	6.25992	6.23051	6.02903	6.19696	6.03246	6.2361	6.18792	6.06392	6.14989	6.4722	6.23502	6.38254	6.45039	6.17728	6.39641	6.69302	6.40951	6.5127	6.22968	6.06705	6.06895	6.41266	6.40112	6.218	6.3415	6.46553	6.23119	6.07356	6.20001	6.18074	5.93238	5.98167	6.02541	6.19499	6.23765	6.20347	6.1238	6.26386	5.87511	5.33155	5.6067	5.70822	5.84123	5.96911
R037173c0g1_i04	3.7193	4.05879	3.89744	3.65223	3.98066	3.93504	3.84666	3.84555	3.82147	3.92909	3.59832	3.82756	3.9266	4.04695	3.84046	4.00069	4.00735	4.02641	4.07382	4.05255	3.89977	3.75706	3.91236	3.84004	3.80059	3.98817	4.06463	4.03909	3.83286	3.73079	3.75306	3.86634	3.64953	3.72793	3.60094	3.72458	3.8092	3.60557	3.84422	3.75463	4.00493	3.92991	3.97875	3.54342	3.70593	3.78858	3.62973	3.35766	3.40706
R037176c0g1_i01	5.5367	5.69222	5.4035	4.54542	5.56889	5.53816	5.40134	5.32638	5.47972	5.41043	5.4882	5.50032	5.36521	5.66856	5.8081	5.59641	5.83413	5.80024	5.7881	5.98289	5.82132	5.39552	5.50696	5.17125	5.01668	5.20859	5.61423	5.67449	5.4874	5.43309	5.49465	5.3288	5.83151	5.64432	5.86933	5.85432	5.96501	5.88208	5.66363	5.7168	5.62164	5.35367	5.62873	4.77183	5.06851	5.8182	5.49349	4.87936	4.81993
R037194c0g1_i01	6.07445	5.94735	6.10612	6.15257	6.21127	5.9536	6.17537	6.346	6.27882	6.24294	6.28801	6.23112	6.26752	6.28287	6.22163	6.14926	6.15644	6.27907	6.24639	6.3873	6.26677	6.33643	6.3281	6.29929	6.10772	6.27706	6.57641	6.36402	6.48361	6.62476	6.80636	6.91492	6.16346	6.16999	6.21052	6.67091	6.72978	6.6996	6.48915	6.62783	6.56651	6.41175	6.26582	6.24367	7.13454	7.23889	6.96007	6.21885	6.11637
R037253c0g1_i01	4.87633	4.75126	4.91022	5.06523	4.77796	4.85812	4.81475	4.77486	4.63156	4.93523	4.79278	4.81359	4.78787	4.83496	4.66143	4.89134	4.86555	4.66378	4.79228	4.7597	4.90378	4.6422	4.83328	4.89082	4.82237	4.82141	4.80883	4.61394	4.57727	4.68422	4.79709	4.62241	4.652	4.70548	4.7252	4.56137	4.62075	4.59547	4.62522	4.7088	4.61218	4.84399	4.64539	4.84511	4.44878	4.58332	4.64396	4.81228	4.80263
R037283c0g1_i02	5.73905	5.71605	5.70344	5.24147	5.82814	5.61339	5.69143	5.96895	5.62682	5.64145	5.71286	5.83008	5.67735	5.77181	5.64015	5.46059	5.61651	5.54987	5.63563	5.69472	5.80064	5.71447	5.61023	5.44655	5.20554	5.36552	5.66614	5.70942	5.7471	5.56174	5.40608	5.59643	5.59797	5.48955	5.48547	5.5275	5.60154	5.61116	5.61292	5.59845	5.60587	5.53835	5.38829	5.27251	5.32773	5.23993	5.29668	5.29818	5.23016
R037365c0g1_i02	3.18919	3.41115	3.1229	2.87056	3.41504	3.23587	3.11678	3.19774	3.10689	3.14587	3.28845	3.19847	3.299	3.34361	3.12748	3.12819	3.01686	2.73937	2.86048	3.00096	3.47132	3.31846	3.25196	3.03383	3.08904	3.15036	3.31092	2.7994	2.97382	3.29814	2.57211	2.74443	3.03022	2.71969	3.16225	2.76268	2.86869	2.83907	2.77803	2.64028	2.28375	3.09428	2.87536	2.83082	2.9392	2.47236	2.77157	2.84023	2.86973
R037367c0g1_i02	4.59368	4.71169	4.91022	4.51296	4.66967	4.60245	4.76226	4.62719	4.59503	4.79488	4.74837	4.65742	4.69883	4.82688	4.8092	4.66609	4.61786	4.63122	4.60082	4.74551	4.75741	4.64535	4.70436	4.53027	4.56333	4.44836	4.81154	4.86475	4.58893	4.78023	4.68268	4.52569	4.43015	4.59411	4.38288	4.6635	4.69337	4.6801	4.62156	4.67395	4.83683	4.65845	4.41851	4.21824	4.74084	4.94131	4.72295	4.50174	4.51897
R037469c0g2_i01	4.80733	4.70804	4.6857	4.64985	4.73353	4.71429	4.68314	4.06368	4.1988	4.02646	3.82299	3.99959	4.22471	4.08811	4.23995	4.40686	4.40772	3.97144	4.01262	3.83935	4.20027	4.27868	4.42791	4.5032	4.6385	4.44382	3.91617	4.03385	4.2104	4.58137	4.60383	4.68443	4.74598	4.80886	4.92266	4.3675	4.35257	4.29766	4.84829	4.75804	4.86094	4.36417	4.44976	4.6259	5.64889	5.62671	5.18796	4.62278	4.89038
R037485c2g1_i02	4.35205	4.54977	4.36873	4.41097	4.42942	4.54146	4.53831	4.30032	4.52966	4.32327	4.29388	4.23883	4.32596	4.41364	4.48455	4.71404	4.57821	4.5953	4.25955	4.49384	4.77996	4.57448	4.63802	4.78241	4.74108	4.70113	4.46018	4.60336	4.54969	4.61358	4.60383	4.40457	4.49845	4.56856	4.64916	4.46446	4.47141	4.4934	4.61421	4.37183	4.51759	4.54164	4.71277	4.75144	4.24908	4.15354	4.27313	4.72694	4.65625
R037488c3g4_i02	3.55261	3.45538	3.79821	3.69626	3.49092	3.54803	3.65726	3.78045	3.54327	3.58289	3.42372	3.62245	3.62964	3.6427	3.2672	3.32218	3.32632	3.30717	3.498	3.44202	3.01091	3.32632	3.18663	3.38609	3.20844	3.49537	3.20755	3.30486	2.96191	3.18576	3.21582	3.25323	3.21941	3.37896	3.27062	3.17995	3.10001	3.24873	3.42436	3.31897	3.24367	3.23665	3.22757	3.32434	3.67016	2.92424	3.40864	3.5742	3.55487
R037491c0g1_i01	4.30515	4.32982	3.9504	4.08644	4.22242	4.19056	4.2397	4.01358	4.05459	4.21727	4.28503	4.09798	4.21903	4.19664	4.25442	4.04636	4.11203	3.86343	4.01742	3.82323	4.08424	4.15166	4.05749	4.27488	4.13462	4.30566	4.12261	4.09552	4.00522	4.30832	3.98959	4.20542	4.06437	4.09305	4.12186	4.11078	3.99579	4.2162	4.14883	4.16834	4.1468	4.15866	4.22739	4.26007	4.21638	3.86312	3.91781	4.00132	4.17095
R037558c0g1_i02	7.70382	7.61447	7.51992	7.23967	7.68875	7.66734	7.58273	7.70522	7.46891	7.5829	7.61451	7.57605	7.64391	7.64001	7.55893	7.42522	7.46897	7.47409	7.40045	7.46077	7.72138	7.57792	7.63466	7.35034	7.15076	7.31695	7.46833	7.52872	7.57262	7.40136	7.34144	7.36839	7.26586	7.29613	7.28465	7.36185	7.33088	7.24505	7.40665	7.37177	7.3446	7.48157	7.39583	7.16166	7.23641	7.13259	7.19292	7.07168	7.08482
R037578c0g1_i01	5.68512	5.87592	5.49744	4.35714	5.77517	5.86468	5.54001	5.85027	5.57489	5.54615	5.82098	5.5857	5.53714	5.7996	5.97608	5.2577	5.77955	6.00767	5.87664	5.84599	5.88974	5.54622	5.3148	5.14601	4.90915	5.32169	5.93366	5.81401	5.88118	5.62632	5.78203	5.44938	5.64321	5.54113	5.77231	5.43646	5.74837	5.66271	5.86433	6.00507	6.00136	5.1371	5.35567	4.45994	4.40592	5.11695	5.10848	4.72694	4.70547
R037586c2g2_i03	1.91244	1.85474	1.403	1.97716	1.26928	1.73755	2.04577	1.46984	2.07721	2.12452	2.0029	1.82172	2.00026	2.30535	1.79517	1.7266	1.92509	2.0843	2.44178	2.25444	1.97874	1.91063	2.03211	1.8407	1.28179	1.97975	1.92643	2.24972	1.65153	1.86574	1.84469	1.62977	1.69686	1.43874	1.86272	2.2652	2.077	2.01569	2.06023	2.19817	2.09786	1.83687	2.03994	1.97786	2.03603	2.17081	2.07381	1.88869	2.2483
R037597c1g1_i01	8.98142	8.90208	8.86807	8.38863	9.07656	8.86843	8.96705	9.09129	8.94397	8.91824	9.01618	9.0585	8.98072	9.04898	8.92184	8.46222	8.70446	8.96067	8.95962	8.87738	9.00687	8.76803	8.72239	8.59102	8.42838	8.58253	9.00103	8.97486	8.90732	8.82477	8.79037	8.69488	8.84704	8.82488	8.85753	8.93106	8.96653	8.88524	8.9676	9.09552	9.06258	8.56128	8.6319	8.3412	8.62885	8.89091	8.80216	8.62538	8.75246
R037605c0g2_i07	6.76819	6.94688	6.86178	6.84181	6.79969	6.7685	6.98525	6.82895	7.01037	6.93077	7.05208	7.02213	6.95154	7.01411	7.05142	6.89232	7.0883	7.20804	7.17461	7.19191	7.14886	7.10462	7.09314	6.99335	6.89398	6.86476	7.13453	7.00704	7.0164	7.10491	6.99929	6.8863	7.17288	7.24923	7.19733	7.25841	7.31398	7.23109	6.85212	7.16485	7.02765	7.10747	7.26677	7.20888	7.39365	7.51881	7.41202	7.19621	7.20686
R037659c0g1_i03	6.43621	6.25069	6.33134	6.34231	6.42407	6.43162	6.38779	6.40657	6.27777	6.3324	6.42432	6.38845	6.39076	6.39645	6.78364	6.67535	6.70891	6.73133	6.67872	6.7455	6.85697	6.7449	6.8155	6.5992	6.51664	6.54507	6.61421	6.58883	6.57928	6.53051	6.53605	6.53599	6.67368	6.68501	6.62712	6.72725	6.71905	6.70576	6.42236	6.38205	6.48524	6.74165	6.65128	6.65062	6.79445	6.75596	6.69483	6.36402	6.31363
R037696c1g2_i04	6.57117	6.54689	6.50068	5.89522	6.65784	6.58105	6.47909	6.57341	6.51936	6.56176	6.67202	6.5935	6.51651	6.58236	6.53478	6.18826	6.36252	6.61444	6.4704	6.53069	6.32927	6.31288	6.16993	6.32059	6.04493	6.17539	6.55065	6.45014	6.58705	6.55183	6.63987	6.56924	6.29548	6.38076	6.38274	6.35146	6.43226	6.33102	6.71974	6.84134	6.71868	6.11261	6.32318	5.97268	6.42484	6.68948	6.64612	6.18084	6.33062
R037752c0g1_i01	6.52382	6.62932	6.54631	6.47775	6.64683	6.64424	6.60187	6.59818	6.45595	6.62444	6.54794	6.55937	6.62735	6.635	6.61825	6.61601	6.70724	6.62466	6.54545	6.52986	6.90962	6.83448	6.8668	6.50247	6.39325	6.48893	6.55956	6.54989	6.47001	6.38626	6.42261	6.39825	6.60526	6.56832	6.59679	6.50476	6.4672	6.59828	6.43596	6.42651	6.3973	6.68392	6.63022	6.53015	6.47148	6.34303	6.35589	6.32473	6.37459
R037885c0g1_i01	5.02267	4.81375	5.10185	5.06803	5.09675	4.91996	4.98568	5.20265	5.16773	5.11325	5.15794	5.14896	5.16111	5.14556	5.2576	5.22055	5.34304	5.2648	5.3133	5.30361	5.36472	5.28283	5.26643	5.4046	5.3234	5.45615	5.41088	5.3742	5.41063	5.71941	5.31513	5.49295	5.23206	5.25569	5.27464	5.35857	5.3616	5.31692	5.2359	5.27605	5.31142	5.34549	5.3279	5.09205	5.61949	5.66739	5.58443	5.50129	5.22757
R037913c0g2_i08	7.12487	7.02159	6.97686	6.95863	7.12878	7.13891	7.0515	7.0795	7.12547	6.91178	6.90809	7.03691	7.01644	7.04289	6.99654	6.89787	7.02469	7.24783	7.02469	7.12937	7.41532	7.24659	7.3526	7.16138	7.29339	7.12843	7.21053	7.19778	7.06383	7.12232	7.19517	7.10671	7.41089	7.3302	7.41171	7.4404	7.43036	7.45751	7.29505	7.22901	7.30608	7.19122	7.06407	7.14725	7.22977	7.19318	7.12789	7.25619	7.20948
R037925c0g1_i01	3.0708	3.12384	3.27827	3.3463	3.25015	3.41834	3.25085	3.13664	3.57772	3.6591	3.77319	3.57261	3.45214	3.3661	3.23838	3.34673	3.04886	3.2751	3.40579	3.51073	3.01936	3.32632	3.31447	3.07453	3.40458	3.30842	3.53768	3.53743	2.99734	2.78407	2.91613	3.15651	3.54882	3.51513	3.5056	3.50322	3.49	3.42968	3.41593	3.22579	3.52427	2.96506	3.26709	3.416	3.21222	3.22	3.2097	3.21451	3.30266
R037936c0g1_i02	6.54618	6.70912	6.62171	5.44441	6.40785	6.45007	6.34059	6.53051	6.5801	6.3534	6.69644	6.38701	6.21854	6.50849	6.65415	6.04063	6.48551	6.55959	6.32499	6.55611	6.73145	6.33253	6.17087	6.18081	5.87285	6.09811	6.83572	6.72838	6.6899	6.49244	6.7475	6.57081	6.30095	6.19047	6.3077	6.06518	6.11103	6.10077	6.48008	6.58242	6.46266	5.95046	6.30431	5.26636	4.68816	5.23793	5.47459	5.66888	5.77527
R037969c1g1_i01	6.2873	6.33951	6.21953	6.05732	6.3262	6.22768	6.36332	6.39574	6.25346	6.26195	6.38963	6.34681	6.25647	6.40823	6.50585	6.34671	6.49134	6.38278	6.54045	6.48702	6.82118	6.73828	6.66105	6.48056	6.27055	6.4167	6.58675	6.57536	6.53676	6.51742	6.31747	6.36436	6.60894	6.71527	6.66181	6.68208	6.7149	6.68187	6.58341	6.66621	6.66719	6.5361	6.40429	6.14777	6.5242	6.56741	6.36891	6.3297	6.32457
R037975c0g1_i01	3.09306	3.36552	3.49972	3.46133	3.08587	3.32238	3.31056	3.19774	3.26747	3.03584	3.37447	3.31822	3.2497	3.50765	3.24805	3.1376	3.38599	2.78563	3.17603	3.27825	3.1405	3.0506	3.23051	3.12706	3.23993	3.2984	3.05097	3.28735	2.92558	3.26164	3.14076	3.1976	3.24236	2.98548	3.19928	2.5597	2.67734	2.96174	3.16753	2.93604	3.06145	3.17031	3.36504	3.09396	3.3692	2.93415	3.22184	3.14852	3.24237
R038015c0g1_i01	5.99689	5.97951	5.92981	6.23572	5.93613	6.01274	5.98692	5.81006	6.11371	5.82707	6.00483	6.07255	6.08281	6.0318	5.78503	6.02678	5.93604	5.96308	5.91703	5.86711	5.94623	6.09772	6.01754	5.81307	6.05293	5.93638	5.72058	5.81248	5.59734	5.89885	5.93314	5.97528	5.99468	6.0232	6.08752	6.02738	5.99678	5.98548	5.90102	5.95975	5.84359	5.96921	5.93877	6.03424	5.85412	6.01435	5.94629	6.154	6.03724
R038036c0g1_i01	7.21326	7.44495	7.34144	6.4767	7.21832	7.35253	7.31288	7.38884	7.34637	7.16382	7.43599	7.39723	7.22142	7.47828	7.48521	7.00519	7.39049	7.63277	7.35234	7.33046	7.73491	7.38527	7.40301	7.03175	6.68395	6.99449	7.63772	7.6574	7.65582	7.40973	7.46312	7.35891	7.31313	7.36984	7.31976	7.5534	7.63868	7.49659	7.3218	7.57046	7.53522	7.25116	7.32363	6.80129	6.83473	7.10707	7.1817	6.65158	6.61945
R038040c0g1_i03	3.74764	3.8427	3.89144	4.04732	3.90254	3.99373	3.97029	3.76034	3.68906	3.8004	4.0595	3.71722	3.94393	3.69692	3.91521	4.0662	3.85882	3.69428	3.83907	3.74553	3.82944	4.06501	3.83392	3.87502	3.71803	3.78798	3.90604	3.87295	3.72426	3.85358	3.96804	3.67592	3.82191	3.74106	3.93322	3.74069	3.4586	3.97535	4.09178	3.62128	3.84756	3.91893	3.95958	3.97873	3.81914	3.89392	3.8412	4.03418	3.79768
R038048c0g1_i01	4.66227	4.42186	4.56638	4.17726	4.69127	4.52828	4.63957	4.5744	4.44634	4.6564	4.86885	4.65024	4.6927	4.63655	4.4598	4.49733	4.49548	4.60566	4.38374	4.5827	4.53974	4.41399	4.03704	4.33195	4.18726	4.31065	4.39652	4.46613	4.70779	4.23115	4.32747	4.41854	4.36543	4.29351	4.41735	4.27465	4.57022	4.51761	4.48321	4.51117	4.5867	3.98358	4.27857	3.66049	3.54407	4.07059	3.85295	3.79635	3.86588
R038058c0g1_i01	4.11701	4.40843	4.4527	4.4923	4.16696	4.31085	4.50292	4.21914	4.08365	4.24001	4.13538	4.06952	4.21332	4.11048	4.5757	4.45657	4.34895	4.21402	4.3113	4.38091	4.13955	4.33434	4.30332	4.24251	4.29611	4.11341	4.20749	4.15466	4.12219	4.47699	4.38714	4.47979	4.06866	4.29351	4.3029	4.42512	4.51022	4.35699	4.26599	4.19092	4.17699	4.38825	4.42901	4.40134	4.85411	4.85523	4.96059	4.37281	4.29981
R038083c0g1_i03	7.0184	7.04349	6.90788	6.24933	7.06952	6.99788	6.89792	7.12937	6.84838	6.97142	7.11215	7.00298	6.95069	7.13032	6.76102	6.43329	6.71307	6.87626	6.75472	6.83397	6.88787	6.58037	6.61004	6.61251	6.32369	6.52374	7.01303	6.94138	6.9135	6.73669	6.72327	6.69796	6.70016	6.61631	6.66126	6.71167	6.71656	6.6881	6.78663	6.87241	6.93855	6.46932	6.63853	5.8643	5.87128	6.26859	6.26717	6.27319	6.32941
R038110c0g1_i01	7.10994	6.98359	6.99097	6.73682	7.27128	7.03794	7.06239	7.23336	6.99707	7.10992	7.06637	7.05199	7.19019	7.15366	6.88397	6.66887	6.84423	6.93079	6.83034	6.88404	7.05387	6.98116	6.96424	6.81671	6.49723	6.79168	7.07138	6.89661	7.08389	6.77085	6.7557	6.86987	6.60673	6.53289	6.52871	6.64903	6.68468	6.6393	6.58058	6.713	6.71354	6.87968	6.82153	6.57309	6.50232	6.45313	6.524	6.70356	6.64296
R038118c0g1_i01	7.23407	7.40604	7.14909	5.8634	7.29675	7.30986	7.12443	7.39809	7.21847	7.17212	7.37678	7.30754	7.20894	7.43285	7.55942	6.97139	7.34665	7.63624	7.45235	7.39095	7.71911	7.32571	7.16463	6.72276	6.46162	6.78363	7.56358	7.46346	7.45382	7.24704	7.34646	7.09914	7.2532	7.24463	7.29359	7.35663	7.49757	7.39247	7.44028	7.55139	7.44771	7.04951	7.09404	6.51468	6.80135	7.11308	7.16726	6.31974	6.13859
R038137c0g1_i01	7.23969	7.232	7.12689	6.59188	7.30086	7.09267	7.10391	7.28824	7.173	7.05264	7.25337	7.19595	7.16603	7.32842	7.30815	6.87485	7.22763	7.32543	7.19223	7.23874	7.66561	7.26563	7.4428	7.02181	6.71509	6.89913	7.34401	7.27087	7.32609	7.14904	7.1003	7.10347	7.12841	7.1954	7.19084	7.21918	7.25693	7.17005	7.03657	7.20646	7.13811	7.34163	7.32924	6.87246	6.86141	7.10048	7.05386	6.74818	6.79588
R038140c0g1_i01	6.25064	6.18654	6.07201	5.62418	6.25545	6.09099	6.06614	6.29564	6.18248	6.16192	6.21877	6.07255	6.1448	6.22766	5.97899	5.81591	5.8882	5.88979	5.93744	5.89437	5.84766	5.93366	5.9092	5.9642	5.89081	5.94443	6.11818	6.01223	6.22549	6.00422	5.87063	5.9321	5.89443	5.83855	5.82658	5.87636	5.85473	5.80224	6.01141	6.07717	6.14248	5.76878	5.82023	5.78343	5.88044	5.70696	5.86349	5.97838	5.95352
R038157c0g4_i04	7.7457	7.63721	7.71404	7.85658	7.67301	7.72658	7.69397	7.56683	7.65506	7.50901	7.53082	7.59552	7.57497	7.53726	7.32367	7.4495	7.44962	7.39423	7.35234	7.46943	7.4544	7.53996	7.60127	8.08589	8.08367	8.2183	7.77825	7.73534	7.79825	7.50609	8.00849	7.93478	7.753	7.7608	7.6998	7.56363	7.62106	7.63254	7.79368	7.74813	7.83077	7.65478	7.78829	7.96706	7.39867	7.34719	7.57229	7.6617	7.62262
R038215c0g1_i04	5.0823	5.20946	5.14035	4.86442	5.25019	5.11103	5.18389	4.97722	5.10769	5.07329	5.31846	5.10756	5.24596	5.21533	5.3254	5.24687	5.2589	5.16509	5.11702	5.20753	5.56124	5.40297	5.38767	5.17904	4.89932	5.21393	5.19712	5.12346	5.20877	5.11287	5.07219	5.18501	5.01162	5.01479	4.97699	5.08966	5.02353	5.11759	5.13939	4.87424	5.02644	5.3179	5.27461	4.97386	4.9517	4.924	4.88437	4.76413	4.81993
R038230c0g1_i01	5.69607	5.68109	5.75231	5.31391	5.86028	5.57706	5.70596	5.77874	5.77522	5.65166	5.84227	5.77606	5.63425	5.847	5.73261	5.31271	5.46466	5.69388	5.72199	5.64973	5.62076	5.43242	5.49801	5.37504	5.28467	5.35348	5.87128	5.89573	6.0552	5.80686	5.85897	5.85714	5.48547	5.57636	5.47921	5.62619	5.86525	5.78904	5.61476	5.84766	5.83414	5.4445	5.6706	5.10588	5.55067	5.60204	5.67219	5.3464	5.44381
R038274c0g1_i02	2.94183	2.56928	2.99431	2.11328	3.12873	2.51507	2.84521	3.17766	2.70715	2.7366	3.3321	3.25011	2.98097	2.91593	2.67592	2.11738	2.77046	2.74874	2.6416	2.64521	2.57953	2.55737	2.04855	2.31837	1.78709	2.37236	2.61438	2.94051	2.4335	2.58577	2.88887	2.61694	3.1724	2.7329	3.0038	2.96822	3.17921	3.44658	2.42184	3.27736	2.83131	2.58461	2.53035	1.95767	2.05464	2.66325	2.56793	2.20952	2.22771
R038275c0g1_i02	5.4976	5.41156	5.321	5.46151	5.39328	5.35627	5.3778	5.54398	5.31591	5.29576	5.36333	5.41665	5.4318	5.41723	5.19647	5.2005	5.11265	5.05607	5.0922	5.14406	5.30895	5.2929	5.44156	5.37097	5.2967	5.42196	5.25211	5.07581	5.34796	5.19452	5.11203	5.28372	5.02712	4.99025	5.0242	4.98984	5.17855	5.11759	5.25256	5.09149	5.15118	5.3165	5.13206	5.33059	5.07536	4.75812	5.17398	5.42747	5.42132
R038290c0g1_i01	8.21718	8.31427	8.2649	8.30284	8.15602	8.31346	8.18877	8.01317	8.16059	8.07089	7.94167	8.09949	8.15475	7.97807	8.13892	8.17787	7.96033	8.01901	8.06003	7.95603	8.00598	7.8182	7.80064	7.82823	8.13669	8.07533	7.69544	7.78258	7.80659	7.96319	8.04213	7.92104	8.16686	8.10854	8.1164	7.85634	7.90428	7.85542	8.12689	8.08454	8.07251	7.89988	8.04713	7.92964	7.80994	7.78774	7.73595	8.11472	8.15955
R038372c0g1_i04	5.89605	5.80761	5.77532	5.66353	5.92554	5.91109	5.76798	5.80024	5.78557	5.76886	5.89561	5.78046	5.91023	5.8629	5.81136	5.80119	5.87784	5.91706	5.8607	5.70795	6.03849	5.96044	6.04135	5.81407	5.72603	5.95084	5.86998	5.794	5.90781	5.82948	5.83418	5.89885	5.87865	5.89397	5.8655	5.88243	5.87271	5.81856	5.94854	5.77178	5.89769	5.93329	5.90409	5.88049	5.68817	5.59893	5.70065	5.68578	5.76816
R038389c0g2_i03	2.99007	3.02165	2.85312	2.73643	3.19072	3.02694	3.04124	2.95977	2.83797	3.00432	2.96157	2.91631	3.09701	3.06081	3.12748	3.06057	3.10067	3.12486	3.30729	3.355	2.62453	2.7333	2.89095	2.66777	2.6754	2.78477	3.39295	2.87168	3.09871	3.10566	2.96916	3.21372	3.05635	3.00738	2.92492	3.30801	3.31692	3.36	2.8041	2.51698	2.62149	2.79936	3.02117	2.52255	3.29284	3.69839	3.61139	2.44764	2.73034
R038453c1g1_i01	6.08837	5.98404	6.05599	6.29776	6.21127	6.12312	6.19689	6.14605	6.22983	5.98346	6.18465	6.21902	6.04558	6.23786	6.05258	6.06179	6.09901	6.1821	6.24844	6.25636	5.84528	5.94264	5.84006	6.05427	6.21063	6.24744	5.90853	5.97306	6.08158	6.06054	6.22148	6.21427	5.87498	5.74877	5.92013	5.72937	5.76772	5.74701	6.10481	6.11781	6.15878	5.76674	5.79071	6.04505	6.19871	6.28223	6.26204	6.35349	6.49899
R038513c0g1_i01	7.55491	7.53272	7.51749	7.17242	7.64606	7.57865	7.57454	7.66431	7.47897	7.57978	7.56186	7.48403	7.50346	7.60971	7.47906	7.35387	7.43859	7.52849	7.36086	7.45032	7.70772	7.57256	7.62167	7.45583	7.25268	7.36812	7.54698	7.50383	7.58577	7.42837	7.41257	7.54991	7.36284	7.37353	7.37205	7.3705	7.35986	7.38372	7.40133	7.40112	7.48137	7.48653	7.46075	7.20031	7.08559	7.20141	7.16647	7.2111	7.22125
R038543c0g1_i01	6.7922	6.72998	6.64955	5.87621	6.79221	6.73162	6.665	6.79887	6.67146	6.62012	6.91671	6.73387	6.70714	6.84633	6.97414	6.51947	6.78054	6.9957	6.8885	6.87494	7.21426	6.85705	6.85225	6.44155	6.22093	6.30484	6.86997	6.85338	7.05124	6.74993	6.7058	6.70225	6.77025	6.74	6.76628	6.94857	6.86767	6.89855	6.73675	6.8241	6.76129	6.75611	6.73821	6.41823	6.47494	6.65393	6.60501	6.21528	6.08094
R038585c0g1_i04	6.15601	6.09724	6.1508	5.99847	6.22861	6.03271	6.15107	6.17799	6.1903	6.08489	6.20592	6.18294	6.07889	6.21533	6.07856	5.81737	6.11925	6.28552	6.28772	6.18036	6.16953	6.22095	6.01127	6.08614	5.98301	5.9887	6.28176	6.22377	6.12094	6.16304	6.17333	6.09755	6.04991	6.09399	6.04067	6.06412	6.1521	6.16091	6.16388	6.27089	6.277	5.97275	6.11696	5.9575	6.13125	6.1619	6.08065	6.12189	6.12613
R038643c0g1_i02	6.75952	6.76817	6.64063	6.18512	6.78302	6.63889	6.68938	6.88189	6.87147	6.65691	6.99687	6.90923	6.68927	6.96708	7.24797	6.55501	7.25074	7.46736	7.14913	7.41131	7.18076	6.91426	6.88465	7.47464	7.30311	7.51752	8.36817	8.21386	8.07643	7.78405	7.7433	7.72454	7.53725	7.59217	7.55253	7.91075	7.9101	7.89791	8.52777	8.72183	8.72033	6.81355	7.00218	6.85618	7.94299	8.18567	8.24761	6.57619	6.84402
R038651c1g1_i02	7.62438	7.727	7.41498	6.60349	7.64928	7.70002	7.52782	7.65663	7.54445	7.36234	7.62727	7.54731	7.47036	7.70098	7.61279	7.01415	7.46995	7.67976	7.45102	7.48061	7.74449	7.35724	7.28224	7.08584	6.78346	7.1256	7.70605	7.69233	7.75448	7.36527	7.43748	7.47167	7.30634	7.25439	7.27997	7.26399	7.28909	7.33745	7.49081	7.58631	7.58272	7.13461	7.33251	6.62844	6.6195	6.82352	7.03722	6.79865	6.76407
R038668c0g1_i01	5.13957	5.30682	5.13018	4.64612	5.14452	5.26391	5.19502	5.36019	5.29949	5.13767	5.29439	5.27271	5.14022	5.39189	5.26237	4.71404	4.94705	5.36723	5.11254	5.17826	4.74472	4.60712	4.55416	4.90969	4.71219	4.86955	5.54252	5.445	5.60693	5.33989	5.25234	5.21733	5.03809	5.09112	5.15249	5.11047	5.23525	5.21947	5.33533	5.39171	5.4272	4.91016	4.97626	4.54361	5.01248	5.08171	5.08873	4.76168	4.72397
R038671c0g1_i02	5.09614	5.02219	5.15044	5.01397	5.21831	4.94248	5.12856	5.15465	5.15638	4.90994	4.98552	5.05409	5.17291	5.10157	4.60233	4.77559	4.8075	4.95038	4.96377	4.86318	4.73193	4.7659	4.99892	5.04894	4.89141	5.14015	5.05317	4.91977	5.13909	4.741	4.63698	4.97653	4.69699	4.83665	4.75037	4.88744	4.84073	4.88623	4.96264	4.92093	5.09581	4.99797	4.71848	4.98388	4.89342	4.92649	5.07206	5.01104	4.86728
R038692c0g1_i05	5.16606	5.19388	4.9798	4.40656	5.40857	5.14163	4.99844	5.46333	4.96402	5.17117	5.07044	5.13872	5.06304	5.16064	5.54332	4.85187	5.23591	5.27132	5.02941	5.03164	5.47633	5.05096	5.11857	4.8327	4.71667	4.78242	5.441	5.3742	5.41936	5.12917	5.04569	5.0069	4.84673	4.86391	4.92082	4.98309	5.18096	5.12549	4.94224	5.04514	5.18765	4.99275	4.72984	4.40507	4.60535	4.73279	4.7733	4.64156	4.5232
R038705c0g3_i01	4.30037	4.2213	4.29785	4.24799	4.35015	4.38946	4.18651	4.42907	4.16747	4.21727	4.15981	4.22277	4.22754	4.31308	4.17553	4.42234	4.24689	3.95534	4.1192	4.22196	4.26209	4.29481	4.5192	4.41352	4.57818	4.52337	4.18673	4.2436	4.33103	4.02885	4.28627	4.41157	4.13146	4.22507	4.34207	4.26726	4.14629	4.34351	4.34801	4.05963	4.64649	4.54164	4.14069	4.4346	4.38032	4.12353	4.12589	4.37602	4.19766
R038731c0g4_i02	6.73319	6.71368	6.70966	6.68131	6.73442	6.69965	6.68488	6.78234	6.73771	6.84216	6.79254	6.79218	6.77792	6.72546	6.71469	6.7065	6.77656	6.86391	6.705	6.81439	6.78633	6.86517	6.72636	6.76066	6.6632	6.6717	6.79721	6.68557	6.63846	6.69556	6.7097	6.776	6.66804	6.67906	6.78519	6.7645	6.82598	6.71014	6.7223	6.78752	6.72087	6.58669	6.6654	6.6148	6.55884	6.64264	6.49929	6.89626	6.80633
R038806c0g1_i02	8.26331	8.37914	8.23112	8.40392	8.25968	8.44372	8.31695	8.199	8.29375	8.27703	8.30418	8.31674	8.33101	8.25477	8.24113	8.30125	8.23988	8.26213	8.25253	8.20441	8.28512	8.27735	8.29537	8.2362	8.26582	8.41217	8.13208	8.13315	8.14222	8.16416	8.21628	8.26802	8.25529	8.22234	8.2533	8.24972	8.24497	8.30344	8.35835	8.19481	8.22789	8.15566	8.29547	8.42219	8.35896	8.34021	8.37959	8.28605	8.35463
R038837c0g1_i01	0.743375	1.9319	1.76017	1.21034	2.47158	1.88953	1.52703	1.87097	0.845461	1.84497	-0.501058	1.88841	2.07764	1.67308	1.50375	0.672199	0.0200819	1.97675	1.42708	1.25453	0.965607	1.32514	1.65658	1.42421	1.54641	1.11261	2.06026	1.78429	1.49506	1.65679	1.57505	1.14975	1.23023	2.32553	2.49938	2.6871	0.798604	1.84767	1.60647	1.0651	2.15098	1.40494	0.197657	0.806475	1.44163	1.76708	1.63954	2.08961	2.47484
R038872c0g2_i02	7.2303	7.28565	7.19857	7.33674	7.2021	7.31322	7.13438	6.89656	7.05018	6.96051	6.9577	6.98975	6.99291	6.843	7.08553	7.14293	7.15107	6.69543	6.76974	6.93493	7.14114	7.13963	6.95719	6.91289	7.02943	7.02062	6.74279	6.67635	6.22175	6.79659	6.88608	6.70866	7.18131	7.01461	7.12419	6.6653	6.64948	6.74045	6.73929	6.69257	6.65114	6.94156	7.07858	7.29691	6.59188	6.63506	6.57753	7.16457	6.96556
R038879c0g1_i02	4.42406	4.43075	4.48496	4.21306	4.54072	4.43958	4.48748	4.40336	4.36976	4.57648	4.58116	4.34059	4.46685	4.57675	4.38726	4.18891	4.45625	4.49585	4.25549	4.39552	4.43627	4.07438	4.22232	4.32353	4.09729	4.13045	4.81425	4.80755	4.7149	4.85072	4.75241	4.84564	4.19948	4.38836	4.28866	4.48054	4.58847	4.62547	4.32569	4.42615	4.43434	4.16796	4.30159	3.50914	3.7972	4.36984	4.17354	4.05033	3.96871
R038950c1g1_i05	5.42487	5.62022	5.44305	4.93042	5.56304	5.63966	5.46052	5.49816	5.5969	5.56428	5.74228	5.65916	5.43057	5.77461	5.6782	5.22276	5.55099	5.83475	5.6527	5.67988	5.87119	5.60235	5.4875	5.35178	5.0772	5.38931	5.96934	5.80327	5.92324	5.63633	5.66637	5.44256	5.62295	5.51462	5.63826	5.78351	5.81808	5.64817	5.82827	5.97285	5.84493	5.3039	5.69398	4.76313	5.03375	5.4165	5.48847	5.06569	5.17746
R039003c0g1_i01	4.13857	4.17444	3.84247	3.15975	3.90871	3.77134	3.80574	3.99648	3.76876	3.86032	3.74117	3.64191	3.89489	3.90061	3.90912	3.19279	3.71996	3.58865	3.67251	3.56344	4.03509	3.78015	3.80519	3.63312	3.39342	3.72208	4.12697	3.902	3.946	3.92999	3.77804	3.85611	3.21941	3.23789	3.1747	3.14809	3.39366	3.18971	3.51394	3.37528	3.45556	3.33903	3.50384	3.16614	3.53084	3.53212	3.38185	3.40239	3.06805
R039009c0g1_i02	6.12259	6.2532	6.10352	5.57591	6.0918	6.19157	6.16731	6.17799	6.13005	6.2305	6.2869	6.11407	6.09914	6.32077	6.13698	5.84778	6.02587	6.16994	6.11928	6.14729	6.08552	5.84748	5.87159	5.75375	5.56133	5.70198	6.12693	6.08244	6.13028	5.8456	5.87527	5.78618	5.80992	5.76171	5.79265	5.75867	5.89194	5.87741	5.97602	5.96107	5.97705	5.6762	5.94365	5.22894	5.61636	5.79798	5.83117	5.50422	5.71922
R039020c0g1_i01	5.1713	5.20687	5.05695	4.82531	5.05847	5.20095	5.14996	5.20265	5.03765	5.19929	5.17482	5.04133	5.25571	5.19035	5.16364	4.69824	4.86555	4.88814	4.76684	4.80144	5.16406	4.90105	4.9819	4.89082	4.18402	4.73494	5.24007	5.14306	5.36388	5.17699	4.67472	5.00921	4.35845	4.34171	4.34758	4.56137	4.7496	4.44795	4.48321	4.72746	4.63411	4.9358	4.68969	4.21399	4.63658	4.34032	4.53387	4.20982	4.19236
R039027c3g1_i01	5.73905	5.9081	5.72386	5.01107	5.92554	5.98649	5.80581	5.91538	5.69902	5.69179	6.07845	5.90246	5.80229	5.97685	5.97463	5.47921	5.71952	6.12746	5.98233	5.82725	6.01544	5.66726	5.73099	5.49358	5.27254	5.40806	6.33083	6.20641	6.31832	6.15908	6.15342	5.97291	5.81375	5.86578	5.93118	6.08845	6.03055	6.04913	6.09693	6.18911	6.25796	5.47105	5.77982	4.78621	5.56535	5.93511	6.00278	5.01516	5.27349
R039034c0g1_i03	5.94276	5.75018	5.79636	5.43144	5.88236	5.76008	5.85978	5.77038	5.61027	5.91447	5.89852	5.92348	5.76086	5.81467	6.10939	5.78781	5.96567	6.02706	6.12708	6.02107	5.84172	5.69638	5.66456	5.76519	5.5725	5.71145	6.04856	5.86212	5.88749	6.07534	6.02574	5.95385	5.9524	5.95863	5.98343	5.98066	6.00496	5.90673	5.87513	5.96238	5.8899	5.71691	5.84525	5.41817	5.83808	6.05239	5.6974	5.65706	5.62002
R039040c0g1_i03	4.73839	4.69334	4.70295	4.15114	4.89431	4.77968	4.83523	4.90881	4.64462	4.82226	4.76439	4.86418	4.69065	4.921	4.61734	4.21136	4.44025	4.75729	4.50151	4.34372	4.72678	4.54445	4.30674	4.44748	4.17101	4.28552	5.02772	4.69586	5.02067	4.8058	4.66672	4.68154	4.53917	4.64739	4.5736	4.60016	4.84073	4.60303	4.74779	4.9128	4.86889	4.36147	4.507	3.79745	4.11359	4.35516	4.41996	4.20261	4.30473
R039045c0g1_i04	5.80964	6.03448	5.68793	5.3442	5.9836	5.96953	5.92809	5.95427	5.96937	5.84646	5.90864	5.85218	5.77351	6.03531	5.99917	5.52831	5.79378	6.12477	5.96504	5.85659	6.13204	5.8059	5.89677	5.738	5.44861	5.77422	6.21464	6.19472	6.16445	5.71807	5.90506	5.73407	5.98904	6.00291	5.92198	5.89087	6.04648	5.91586	6.10481	6.32499	6.18449	5.87105	5.90158	5.56055	5.77071	5.8088	5.93987	5.76865	5.74117
R039064c0g1_i01	9.09452	9.07469	9.03349	9.16038	9.13635	9.12091	9.09216	9.06983	9.07757	9.03773	9.00105	9.08861	9.11344	9.0843	9.02336	9.09159	9.13202	9.08288	9.10005	9.14405	9.36786	9.30735	9.31903	9.21249	9.29716	9.19241	9.04581	9.10456	8.89602	9.07677	9.15964	9.09327	9.24584	9.25249	9.27282	9.20854	9.16305	9.16223	9.07737	9.00234	8.99034	9.22825	9.1062	9.24698	9.12686	9.20024	9.08356	9.21627	9.20854
R039124c0g1_i03	7.73202	7.7261	7.71021	7.8039	7.77053	7.73125	7.69033	8.6195	8.81724	8.74569	8.8314	8.81625	8.75249	8.82045	7.96768	7.89098	7.77028	9.00094	9.09694	8.9379	8.39147	8.19894	8.16079	7.99143	8.1262	7.95138	8.72129	8.99557	8.58804	7.55479	7.79806	7.73888	8.29264	8.28588	8.27044	8.99135	8.96687	8.95926	7.88199	7.86334	7.88306	7.80891	7.64453	7.76146	7.77353	8.07774	7.92947	8.25351	7.98502
R039163c0g1_i02	9.27922	9.18568	9.17309	9.32365	9.27203	9.2264	9.20591	9.19733	9.32553	9.12169	9.21055	9.2859	9.21102	9.26341	9.25533	9.27739	9.20009	9.29023	9.39851	9.28435	9.26314	9.35846	9.21638	9.30268	9.31269	9.2617	9.22434	9.23574	9.17166	9.3429	9.30755	9.31475	9.2989	9.33464	9.3469	9.28549	9.29726	9.27212	9.5935	9.56997	9.54156	9.14571	9.13278	9.27249	9.64035	9.76465	9.48739	9.50325	9.44511
R039166c1g1_i02	4.43717	4.91541	4.65767	4.58108	4.60663	4.75445	4.57042	4.5744	4.51551	4.5585	4.64832	4.48766	4.67206	4.46315	4.32922	4.42234	4.41182	4.40097	4.43488	4.46988	4.80217	4.5343	4.62163	4.4857	4.41121	4.50171	4.62045	4.42269	4.47205	4.44805	4.38063	4.42201	4.37238	4.46949	4.46628	4.51529	4.63487	4.48115	4.31666	4.40312	4.43076	4.40408	4.5103	4.37493	3.86732	4.2677	4.46661	4.3205	4.21345
R039197c0g1_i02	7.24218	7.2057	7.18021	6.49655	7.33786	7.15935	7.20216	7.46435	7.16226	7.21922	7.23911	7.25795	7.2278	7.20341	7.40481	6.89441	7.18746	7.36596	7.14255	7.0895	7.61877	7.29498	7.28224	6.84198	6.65329	6.76738	7.36356	7.32229	7.35825	7.02388	7.12339	7.13449	7.10565	7.1314	7.22041	7.2774	7.29244	7.20214	7.06582	7.14475	7.09809	7.30275	7.18712	6.87784	6.84077	6.80406	6.91965	6.76907	6.85161
R039224c3g1_i02	2.7309	2.56928	2.65467	2.40618	2.56816	2.86868	2.80426	2.64569	2.7561	2.54541	2.83379	2.72884	2.56345	2.75487	3.38584	2.82469	3.01686	3.00484	3.51846	3.08448	3.2736	2.80259	3.05451	2.88162	2.79044	3.18338	2.76761	2.94051	2.92558	3.05538	2.54907	2.46368	3.28718	3.50746	2.93227	3.03941	3.06915	3.19972	2.95131	2.75386	2.93591	3.38762	3.42217	3.49519	3.38399	3.35158	3.47607	2.9215	3.00895
R039233c0g2_i03	6.3136	6.22154	6.20386	5.93863	6.47375	6.40843	6.26714	6.51659	6.13816	6.17023	6.2315	6.20028	6.30085	6.23989	6.012	5.65818	5.96986	5.96609	5.84863	5.94614	6.01966	5.90112	5.88881	5.82007	5.54503	5.75969	6.11818	6.0799	6.07607	5.93174	5.58519	5.70729	5.50931	5.51653	5.6213	5.55357	5.5725	5.66271	5.75666	5.84196	5.73615	5.75445	5.63479	5.51636	5.62262	5.60204	5.5856	5.88691	5.86298
R039239c0g1_i01	6.33711	6.30004	6.15957	5.42927	6.40785	6.28462	6.21419	6.49443	6.15194	6.05956	6.31109	6.15189	6.22918	6.30921	6.60608	6.05931	6.36676	6.50878	6.4704	6.28116	6.75378	6.46489	6.39551	6.06694	5.69001	5.84817	6.79789	6.68641	6.67539	6.4774	6.24048	6.27504	6.40036	6.42414	6.50487	6.45273	6.65295	6.6208	6.34235	6.52846	6.55752	6.44593	6.34274	5.66232	5.94298	6.04897	5.98775	5.7527	5.50283
R039288c0g3_i03	6.35334	6.39394	6.2897	5.41177	6.39584	6.34504	6.2087	6.37053	6.20249	6.22937	6.33704	6.28858	6.24044	6.37721	6.45977	5.89985	6.36252	6.50602	6.47999	6.3094	6.43015	6.20398	6.15578	6.03636	5.8918	6.04968	6.49517	6.57175	6.71051	6.66724	6.58004	6.51744	6.56032	6.45535	6.46551	6.54584	6.60086	6.48522	6.93702	7.08691	7.13756	6.00252	6.19074	5.51981	6.3306	6.48467	6.48739	5.84933	6.1564
R039300c0g1_i01	4.384	4.24669	4.39444	4.29646	4.42942	4.40034	4.3348	4.52359	4.41238	4.3402	4.55929	4.23883	4.28848	4.3661	4.42185	4.10028	4.10698	4.22077	4.1545	3.87106	3.96684	4.14278	4.12879	4.12796	3.89854	4.06697	4.30317	4.24813	4.1487	3.92999	3.6754	4.01627	3.82191	3.94772	3.97297	4.00804	4.03358	3.87901	3.75349	4.07913	3.89504	3.90787	3.88025	4.06149	4.22462	3.92408	3.90657	4.07422	3.9872
R039309c4g1_i01	8.05265	7.95591	7.98509	7.83869	8.03697	7.8945	7.9395	8.17292	7.99838	8.01134	8.09871	8.04686	8.04504	8.10575	8.1399	8.05014	8.25539	8.24877	8.19674	8.26384	8.51574	8.36586	8.41727	8.04531	7.95558	7.97358	8.12255	8.18578	8.00968	8.01509	7.99656	8.06483	8.13733	8.19249	8.1905	8.20639	8.25157	8.2691	7.95905	8.01091	8.01696	8.32808	8.28492	8.27618	8.03111	8.0886	8.01151	8.03733	7.96533
R039323c0g2_i01	8.86477	8.78802	8.71962	8.50046	8.88322	8.81772	8.81982	8.87235	8.71648	8.73593	8.79813	8.85325	8.80854	8.81875	8.55974	8.42597	8.47395	8.5833	8.53126	8.55122	8.7705	8.59756	8.57735	8.47342	8.36821	8.38699	8.61692	8.57167	8.63074	8.52022	8.43094	8.46872	8.47905	8.49045	8.5119	8.50526	8.50653	8.46124	8.68397	8.67192	8.68494	8.47693	8.45562	8.22957	8.34603	8.28681	8.355	8.42744	8.44992
R039330c0g1_i01	3.14725	2.99792	3.32358	3.49495	3.11813	3.22775	3.25693	3.40196	3.24192	3.40118	3.40749	3.12431	3.24412	3.41004	2.92534	3.17463	3.36919	3.20874	3.22666	3.05717	3.31537	3.41749	3.3938	3.12706	3.37084	3.58048	3.39295	3.53	3.51199	3.20895	3.23038	3.29169	3.42727	3.2286	3.34411	2.99533	3.29041	3.22933	3.39035	3.44459	3.55087	3.41912	3.10207	3.1923	2.98844	3.46533	3.04185	3.07937	3.2217
R039364c0g2_i01	4.7904	4.62914	4.82771	4.78511	4.59903	4.55451	4.68991	4.69587	4.43511	4.65301	4.32446	4.57883	4.68035	4.46315	4.568	4.52268	4.46418	4.32469	4.24734	4.30942	4.42677	4.40288	4.34384	4.82278	4.97612	4.78959	4.64501	4.4739	4.40326	4.67037	4.43505	4.65523	4.68028	4.61209	4.71031	4.03876	4.0859	4.12463	4.33912	4.42995	4.36858	4.26073	4.34286	4.20117	3.95417	3.53212	3.71378	4.48994	4.51473
R039384c4g1_i02	9.11251	9.60888	9.40656	9.66842	9.02856	9.40843	9.23673	9.95895	10.2558	10.3753	10.3195	10.1206	10.1811	10.1156	9.74982	9.59653	9.38394	10.2573	10.3135	10.2106	9.7119	9.66511	9.58993	9.25063	9.75247	9.66491	10.0777	10.3602	10.064	9.03115	9.41039	9.30972	9.54656	9.53038	9.48866	10.2448	10.2488	10.2898	9.41261	9.36078	9.34816	9.30782	9.45101	9.45779	9.48087	9.5617	9.74779	9.80409	9.71151
R039384c4g5_i02	8.05123	8.38773	8.34097	8.55875	7.7629	8.23884	7.92261	8.89001	9.12814	9.23396	9.1472	8.86222	8.90424	8.90813	8.57351	8.45777	8.327	9.05918	9.03894	8.94521	8.32911	8.34496	8.18097	7.9783	8.37603	8.38905	8.74224	8.98151	8.7874	7.67414	8.09602	8.02515	8.3131	8.29704	8.21896	8.95298	8.91014	9.05745	8.32695	8.15544	8.09612	7.8717	8.08797	8.1724	8.17472	8.27028	8.34464	8.45935	8.52619
R039425c0g1_i02	5.67039	5.59869	5.46545	4.81203	5.56108	5.68638	5.61652	5.69821	5.52985	5.47319	5.73579	5.60442	5.5417	5.79685	5.80646	5.49759	5.80007	5.96609	5.7993	5.88534	5.85947	5.64228	5.56524	5.45941	5.17817	5.38695	5.94853	5.97989	5.94911	5.77873	5.75334	5.76173	5.74311	5.81235	5.93393	5.90405	5.87866	5.9052	5.81711	6.00124	5.92209	5.48972	5.58562	5.05214	5.12686	5.39871	5.56431	5.00276	5.11718
R039500c0g1_i01	7.89807	7.94587	7.82652	7.05687	7.96562	7.91963	7.90335	7.96894	7.80109	7.71129	7.94834	7.89573	7.81654	8.06195	8.1239	7.49869	7.90968	8.17943	7.9897	7.98288	8.42842	7.95985	7.92909	7.35654	6.9957	7.26776	8.09357	8.11216	8.03405	7.83493	7.7575	7.7298	7.82823	7.76643	7.79032	7.88592	7.95299	7.93245	7.82664	7.93132	7.88273	7.66494	7.83539	7.03849	6.97143	7.33929	7.41467	7.06076	6.92537
R039506c0g1_i04	5.22015	5.12982	5.18031	5.00816	5.31657	4.9865	5.25856	5.09701	5.28288	5.17354	5.457	5.33381	5.26676	5.26004	5.84202	5.52473	5.67407	5.63445	5.63563	5.46642	5.45625	5.47372	5.42119	5.48605	5.27254	5.39166	5.74635	5.65755	5.69948	6.30789	6.33104	6.23712	5.38251	5.40752	5.45389	5.74809	5.74512	5.73674	6.13208	6.22894	6.17917	5.35909	5.39366	5.02328	5.62262	6.02714	5.89605	5.40095	5.44381
R039564c4g8_i06	8.48703	8.36906	8.31456	8.46881	8.49002	8.40325	8.38207	8.52604	8.41731	8.43291	8.42928	8.43161	8.45988	8.41049	8.59617	8.69647	8.57355	8.56882	8.4917	8.56219	8.83414	8.7975	8.9419	8.61392	8.69779	8.65127	8.57381	8.69466	8.45683	8.5692	8.74374	8.66315	8.83231	8.89667	8.85052	8.85832	8.94792	8.87474	8.72612	8.76819	8.72836	9.01768	8.74363	9.04555	8.81131	8.74982	8.76932	8.45841	8.45657
R039607c1g3_i03	0.903083	0.0477257	-0.463169	0.0219551	0.658442	-0.239126	0.0447774	0.244208	-1.16999	0.551218	0.247079	-0.367103	0.182736	0.15853	-2.0999	-0.82645	-0.619406	-0.317183	-0.411202	-0.0671269	0.0748852	-1.88946	-0.147102	0.262726	1.01685	-0.217251	0.149523	-0.283415	0.188564	0.123221	1.18456	1.451	1.13536	1.0318	0.624654	0.878318	0.582534	0.526032	0.567448	0.942669	0.819982	1.25004	-0.0912145	0.0526041	0.0169451	0.0682084	-1.00826	-0.244512	-0.0270132
R039628c0g1_i02	6.61702	6.77779	6.43819	5.40294	6.64406	6.63966	6.46339	6.70464	6.40217	6.54725	6.73841	6.5935	6.52575	6.71236	6.51389	6.09476	6.36358	6.67837	6.56033	6.60092	6.62406	6.26151	6.18952	6.08614	5.86681	6.32718	6.71913	6.62413	6.80769	6.46862	6.57933	6.42704	6.18829	6.04719	6.18844	6.06091	6.11103	5.9459	6.5881	6.61368	6.58754	5.81393	6.03577	5.05452	5.10915	5.34955	5.66997	5.55746	5.63574
R039652c0g1_i05	5.29887	5.28982	5.39716	5.38288	5.4194	5.36926	5.44728	5.28943	5.46875	5.32582	5.36123	5.39674	5.51181	5.42082	5.35926	5.31686	5.09488	5.28588	5.23919	5.32475	5.30377	5.32662	5.19992	5.48731	5.32193	5.17614	5.39649	5.30627	5.6031	5.17699	5.20339	5.41146	5.11677	5.13156	5.09796	5.13506	5.15425	5.18714	5.21177	5.11766	5.29381	5.30249	5.3847	5.18835	5.02197	5.06827	5.20641	5.23069	5.18014
R039659c1g1_i01	4.59757	5.0513	5.11737	5.00233	4.84375	4.8449	5.08818	4.35946	4.87817	4.88995	4.88065	4.87244	4.66998	4.843	5.11954	5.19375	4.99438	4.5901	4.39116	4.64516	5.13907	5.19751	5.25408	4.79667	4.66425	4.86617	4.68996	4.77965	4.46363	4.4642	4.39685	4.65523	4.93623	4.87884	4.9537	5.1771	5.18816	5.07745	4.11279	4.14076	4.39451	5.12759	5.4514	5.17092	4.97387	5.15347	5.00165	4.61466	4.50621
R039674c0g1_i02	3.51189	3.30879	3.49972	3.46133	3.69006	3.52831	3.35093	3.34907	3.41957	3.71858	3.39107	3.48374	3.63391	3.43861	3.63467	3.38672	3.65214	3.44615	3.39107	3.62672	2.98526	2.87943	3.15661	3.77568	3.44837	3.52144	3.74499	3.7821	3.70295	3.74672	3.51823	3.83543	3.33777	3.19082	3.79085	3.45846	3.42649	3.53618	3.50602	3.85421	3.78732	3.35541	3.11079	3.06594	3.39134	3.28342	3.56451	3.65563	3.67378
R039698c2g1_i07	0.358561	0.517078	1.2234	0.195591	0.972613	0.0826406	1.1096	0.912305	1.13178	1.37182	1.51982	1.36363	1.33979	1.12375	0.96135	0.564721	0.896232	0.81563	1.17541	0.62076	0.199088	0.500807	0.456	0.480262	1.10157	0.422174	0.801242	1.51015	1.68088	0.86892	-0.298975	0.184949	1.40309	0.98841	1.2367	0.95397	1.19143	1.29635	1.27488	1.02543	0.77557	0.909073	0.595517	0.713191	0.523992	-0.0835431	0.705346	0.164488	0.784037
R039703c1g1_i01	7.71553	7.5208	7.65589	7.66264	7.71272	7.58065	7.69061	7.74756	7.63025	7.61717	7.68059	7.70162	7.65789	7.77531	7.75566	7.67015	7.77427	7.8189	7.80523	7.90046	7.58679	7.63918	7.55815	7.85305	7.79501	7.84488	7.78241	7.85086	8.06012	7.95322	7.9528	8.00793	8.25317	8.25532	8.23874	8.13555	8.12445	8.11966	8.32189	8.4441	8.40416	7.68344	7.64002	7.62886	8.21303	8.33063	8.15767	7.70983	7.81904
R039740c0g1_i02	6.40207	6.50647	6.529	6.49551	6.43799	6.5183	6.64136	6.54332	6.56128	6.49433	6.62015	6.73953	6.52575	6.59986	6.87385	6.51045	6.63441	6.84328	6.73591	6.77862	6.82901	6.58119	6.65166	6.6893	6.60393	6.61331	6.66162	6.6713	6.89327	6.91353	6.69862	6.73821	6.76299	6.77314	6.75803	6.9282	6.86618	6.96239	6.65049	6.83561	6.73906	6.54147	6.59494	6.38647	7.04252	7.05465	7.16333	6.77637	6.93016
R039757c0g1_i01	5.02846	5.16753	4.86802	4.43282	5.20335	5.36	5.06583	5.01449	5.06704	4.94357	5.18199	5.01917	5.09751	5.21945	4.8415	4.5859	4.88636	4.94632	4.76113	4.75687	5.08777	4.79453	4.90048	4.78036	4.36912	4.67039	5.29735	5.14549	5.17822	4.99109	4.81168	4.83526	4.82156	4.72873	4.9537	4.98534	4.87086	4.86123	4.99411	5.05255	4.97826	4.7968	4.76063	4.3673	4.4593	4.42712	4.41203	4.40771	4.46722
R039783c6g3_i03	4.49264	4.69703	4.33372	3.57573	4.74046	4.51164	4.45609	4.65287	4.5849	4.24451	4.46048	4.45503	4.26937	4.55408	4.21551	3.72924	4.22838	4.56909	4.41682	4.18038	4.22239	3.38774	3.71023	3.72971	3.749	3.63721	4.73068	4.70578	4.80097	4.68146	4.63425	4.41157	4.13555	4.20152	4.19702	4.44165	4.63487	4.20631	4.23758	4.64806	4.34217	3.96235	3.9499	3.54342	4.35801	4.24399	4.33311	3.55168	3.46977
R039809c0g1_i02	6.78282	6.81476	6.61443	6.39335	6.82922	6.83488	6.80236	6.77065	6.73389	6.7651	6.78706	6.7987	6.90675	6.88966	6.61825	6.38868	6.67171	6.85146	6.78601	6.7362	6.81815	6.74196	6.70513	6.63195	6.47755	6.60216	6.83772	6.71534	6.76807	6.69761	6.73862	6.68862	6.50447	6.42821	6.43024	6.45518	6.56445	6.50048	6.63605	6.63443	6.71206	6.4911	6.46757	6.16988	6.23895	6.31295	6.33997	6.5713	6.55996
R039810c3g2_i01	5.69425	5.75903	5.59859	5.59735	5.63727	5.7516	5.72144	5.75013	5.64805	5.64996	5.66928	5.6675	5.68562	5.74346	5.61421	5.78032	5.56765	5.60379	5.73371	5.58428	5.5067	5.58771	5.56952	5.59613	5.61274	5.41038	5.45321	5.55884	5.52431	5.42981	5.47186	5.3288	5.51089	5.61074	5.51147	5.68843	5.63353	5.47153	5.54112	5.28447	5.53936	5.807	5.50031	5.65763	5.71329	5.62823	5.56907	5.8048	5.92823
R039866c2g1_i02	8.26514	8.08785	8.27877	8.34637	8.3408	7.95544	8.33863	8.42212	8.30484	8.30371	8.29566	8.38401	8.3905	8.34997	8.04808	8.0492	8.01872	8.13924	8.1343	8.18562	8.04865	8.22914	8.13721	8.39425	8.33707	8.36766	8.54209	8.48504	8.48233	8.29022	8.34933	8.41202	8.27652	8.28448	8.25715	8.34457	8.43446	8.34179	8.06693	8.31895	8.24556	8.23415	8.21919	8.30719	8.16404	8.15924	8.19817	8.39382	8.47933
R039866c3g5_i01	5.15816	5.13798	5.10705	5.22654	5.21334	5.0478	5.14341	5.11824	5.2576	5.18296	5.25864	5.24593	5.0471	5.33793	5.39886	5.37568	5.2336	5.4657	5.39674	5.33237	5.54524	5.58443	5.64307	5.39258	5.29819	5.3559	5.2541	5.26437	5.44526	5.3864	5.37531	5.30079	5.32277	5.34869	5.33551	5.33753	5.47777	5.46532	5.2287	5.35618	5.41458	5.3618	5.23331	5.28269	5.49552	5.63736	5.45159	5.44437	5.38227
R039879c1g1_i03	1.88718	1.77322	1.65066	2.13477	1.66832	1.56765	1.71554	1.9677	1.87043	1.89166	1.76884	1.58085	1.64107	1.93612	2.01501	2.65164	2.2889	1.86053	2.14105	2.42079	1.79411	2.05013	2.23244	1.82489	2.49925	2.0767	1.80093	2.07704	2.39859	2.29932	2.16564	1.91243	2.40124	2.15943	2.10316	2.43323	2.40818	2.47713	2.43857	2.18022	2.34582	1.61903	2.5561	2.05592	2.41311	2.53884	2.45935	1.92418	2.32783
R039894c0g1_i02	5.24522	5.56477	5.45123	4.60437	5.35318	5.63966	5.38892	5.47366	5.36408	5.32582	5.37798	5.39244	5.45374	5.39189	5.3345	4.73589	4.94138	5.39584	5.15237	4.87365	5.27759	5.04144	4.89367	5.14283	4.69411	4.85596	5.73495	5.61256	5.77799	5.38809	5.47339	5.35265	5.11469	5.19972	5.13507	5.24268	5.34666	5.20712	5.53918	5.5096	5.4055	4.93943	5.17217	4.29268	4.7693	4.657	4.9442	4.84968	4.7166
R039914c0g1_i02	6.94611	7.27088	6.8323	6.17089	7.07227	7.15453	6.90132	6.92545	6.97849	6.61491	6.73841	6.86074	6.65969	6.86487	7.19895	6.70729	7.21945	7.33285	7.11706	7.11675	7.2161	6.89191	6.76728	6.76326	6.51729	6.71093	7.51944	7.36256	7.29913	7.46535	7.40657	7.29171	7.1995	7.24232	7.18469	7.27371	7.33521	7.29433	7.36786	7.58716	7.50324	6.86498	7.00977	6.60672	7.24352	7.43446	7.48402	6.428	6.41726
R039942c0g1_i03	5.0081	4.68964	4.94543	4.83519	5.02199	5.11764	5.04137	5.03138	4.86707	4.97101	4.86885	5.01731	4.94926	5.02357	5.07676	5.04671	5.27025	5.0504	4.9412	5.11124	5.37792	5.25013	5.37469	5.17125	5.07894	5.11183	5.12039	5.19798	5.22878	5.035	4.97399	5.09	5.02932	5.07824	5.08977	5.23322	5.2166	5.15407	4.92453	4.94239	4.86625	5.29685	5.23729	5.04018	5.06851	5.07051	4.91833	4.77875	4.84041
R039958c0g1_i06	7.16548	7.00309	7.08277	6.85562	7.12084	7.08762	7.07019	7.16869	7.09665	6.99433	7.12027	7.09189	7.07815	7.11491	7.25218	7.00326	7.10869	7.25195	7.16545	7.15375	7.521	7.35868	7.41455	7.17431	6.93062	7.01604	7.18145	7.19367	7.22447	7.0439	7.02143	7.18542	7.14321	7.1948	7.1318	7.20037	7.24145	7.21453	6.90049	7.0254	6.9598	7.40398	7.24269	7.23376	6.92286	7.05635	6.99496	6.9591	6.92457
R039959c0g1_i01	7.88258	7.70335	7.69865	7.48528	7.85032	7.77479	7.76426	7.87891	7.6615	7.70721	7.75664	7.66672	7.72556	7.76829	7.66562	7.54494	7.66323	7.67147	7.49385	7.57829	7.69228	7.63325	7.70018	7.51278	7.36582	7.51806	7.64915	7.52639	7.67965	7.4813	7.36843	7.41922	7.43225	7.36136	7.39118	7.36964	7.31836	7.3655	7.36239	7.32505	7.26651	7.60371	7.5298	7.42746	7.49553	7.35228	7.45411	7.42053	7.53474
R039963c0g1_i02	5.68878	5.57684	5.61691	5.29016	5.78189	5.68638	5.59267	5.7244	5.55082	5.59459	5.48046	5.45703	5.61599	5.66403	5.49134	5.20498	5.22428	5.42536	5.18901	5.21372	5.43745	5.23768	5.30628	5.12679	5.0928	5.29172	5.35616	5.19798	5.56818	5.03716	4.90535	5.04117	4.94325	4.97366	5.1446	5.13099	5.23061	5.25109	5.11096	4.9609	5.07076	5.49712	5.29578	5.04018	4.78889	4.81288	4.85155	5.26915	5.20668
R040014c0g1_i11	5.62337	5.60066	5.72555	5.54012	5.70078	5.48289	5.7324	5.82789	5.87556	5.73244	5.68956	5.85322	5.76963	5.83496	5.76328	5.61841	5.81875	5.76025	5.8911	5.96218	5.98233	5.91161	5.84948	5.69079	5.5799	5.80814	5.97056	5.93562	5.91555	5.9842	5.9791	5.98821	5.73235	5.89103	5.66388	5.9171	5.8411	5.7907	5.80264	6.13539	6.04294	5.65651	5.76195	5.47256	5.89213	6.02018	5.8932	5.70248	5.81893
R040059c3g2_i02	5.69607	5.75018	5.77205	6.11927	5.70786	5.88678	5.71703	5.62037	5.96547	5.75945	5.68114	5.84485	5.76866	5.71309	5.81787	6.02931	5.91738	5.81926	5.74678	5.73979	5.93845	6.1716	6.01963	6.21155	6.13394	6.01187	5.951	5.82316	5.84921	5.94906	5.9141	5.87752	5.99355	6.06296	5.93118	5.68843	5.80253	5.74872	5.92794	5.85757	5.85297	5.87768	5.93509	6.11167	5.50062	5.55464	5.50471	6.02714	5.89107
R040100c0g1_i01	7.28994	7.50458	7.06821	5.74613	7.25081	7.34503	7.07579	7.46383	7.24068	7.14166	7.54062	7.24091	7.18254	7.45574	7.42146	6.78192	7.26273	7.4755	7.17515	7.30118	7.63295	7.11146	7.06766	6.54653	6.32736	6.7537	7.47519	7.37142	7.48795	7.18408	7.2444	7.07729	6.89616	6.89342	7.00026	6.98678	7.0985	6.95945	7.22804	7.35886	7.21807	6.81651	6.98451	6.08516	6.09461	6.35137	6.62057	5.97521	5.99218
R040106c0g13_i01	5.34365	5.27015	5.32324	5.54012	5.40857	5.40574	5.48146	5.52821	5.44095	5.46163	5.36123	5.33531	5.54398	5.37536	5.46463	5.55488	5.61651	5.60766	5.57992	5.54059	5.5699	5.65638	5.66456	5.71029	5.75138	5.68862	5.58279	5.59665	5.68687	5.55723	5.62429	5.71296	5.40641	5.32272	5.39658	5.43646	5.48363	5.37106	5.44085	5.64173	5.53604	5.64767	5.45825	5.65763	5.56535	5.52543	5.60774	5.54469	5.6279
R040165c1g2_i02	5.51006	6.49804	6.49871	6.64994	5.57083	6.41918	6.35909	5.46954	6.56901	6.44529	6.64286	6.53551	6.38189	6.55653	5.44584	5.74383	5.55842	5.62558	5.13701	5.61113	5.03666	5.07216	5.31139	5.85844	5.79125	5.96832	5.48247	5.01327	5.95513	5.89051	5.82701	5.9001	5.3617	5.36574	5.31597	5.30359	5.18816	5.17958	5.57747	5.49152	5.58028	5.59462	6.55478	6.30689	5.75087	6.02945	6.73508	5.75393	6.28527
R040218c4g2_i09	6.03044	6.07047	6.14702	5.94777	6.03097	6.12858	6.17054	5.99357	6.00398	6.09491	5.90142	6.07075	6.0655	6.00339	6.03732	6.03435	5.99335	6.03378	6.1204	6.12664	6.02071	6.02226	6.01022	5.99897	6.12553	5.99647	6.07026	6.02813	5.97007	5.9707	6.02365	6.00336	5.97996	5.96284	5.96831	5.95096	5.9678	6.07654	6.03499	5.91025	5.8409	5.98771	5.93264	5.95496	5.93296	5.96443	5.86639	6.18999	6.02834
R040227c0g2_i01	4.8602	4.58603	4.82771	4.09743	5.0557	4.64884	4.93914	4.98302	5.1541	4.78873	4.8389	5.01731	4.67828	4.9336	5.18896	4.19793	4.82916	5.10615	4.91314	4.8313	5.1274	4.77742	4.4864	4.34863	4.03044	3.93744	5.22589	4.93952	5.12581	4.69521	4.76496	4.6902	4.70802	4.84883	4.83321	5.03844	5.02353	4.86123	4.36999	4.97659	4.89767	4.62506	4.91538	4.27647	4.62417	4.654	4.94786	4.30039	4.39981
R040329c0g1_i04	1.83531	1.74499	1.88633	1.71715	1.75294	1.37504	1.89789	1.94412	1.46195	1.4979	1.93658	1.4323	1.69118	1.69693	1.96897	2.29603	1.75447	1.94449	2.52506	2.10245	1.97874	1.9314	1.8934	1.82489	1.52613	2.35314	2.11403	1.94926	2.03927	1.97798	2.13503	2.06233	2.04887	2.13973	2.34268	2.2652	1.99181	1.89771	2.06023	1.78832	2.09786	1.4463	2.05808	1.87394	1.85669	2.1196	1.62133	2.08961	2.47484
R040339c2g3_i01	6.76386	6.69904	6.61078	5.78402	6.78637	6.57866	6.75049	6.84576	6.81411	6.52613	6.93877	6.91324	6.65234	6.83362	6.94247	6.34164	6.7924	7.08303	7.05828	6.94676	7.08439	6.69869	6.55358	6.21079	5.95008	6.18358	7.09775	7.06213	6.96661	6.75058	6.78557	6.59022	6.70016	6.75221	6.71179	6.8499	6.84356	6.83336	6.71115	7.10486	6.91891	6.31318	6.5143	5.79058	6.01723	6.4147	6.57989	5.98994	5.97992
R040361c0g3_i01	7.49401	7.82507	7.55928	6.35037	7.52746	7.67446	7.51708	7.63562	7.46707	7.45707	7.74296	7.60516	7.4499	7.69285	7.75608	7.19173	7.58127	7.84562	7.69754	7.60564	7.69426	7.26051	7.14231	6.86922	6.80468	7.053	7.72165	7.81158	7.71334	7.50842	7.77684	7.47627	7.42892	7.42478	7.40446	7.34526	7.40175	7.41948	7.61288	7.81581	7.71059	6.8361	7.1804	6.3208	6.31137	6.8	6.97717	6.48778	6.50328
R040397c0g1_i01	6.04764	6.01836	5.83286	5.10115	6.17467	6.11873	5.93759	6.19058	5.84193	5.91588	6.14604	5.82902	5.89071	6.04811	6.0622	5.63677	5.85841	6.12656	6.02825	6.02578	6.24981	5.90638	5.83534	5.5023	5.31751	5.57291	6.21669	6.08244	6.25751	5.78131	5.82701	5.89386	5.70508	5.66341	5.65834	5.76525	5.90365	5.66271	5.94415	5.98711	5.9795	5.69348	5.66469	5.15549	5.36176	5.45488	5.60659	5.06172	5.11997
R040418c2g7_i04	6.67535	6.66836	6.68384	6.35381	6.65967	6.70698	6.68205	6.68076	6.62527	6.56446	6.76254	6.57464	6.57439	6.70943	6.68652	6.59994	6.63089	6.7111	6.6231	6.64744	6.93217	6.85433	6.86565	6.56152	6.5377	6.6042	6.77234	6.66707	6.76977	6.74993	6.61513	6.6573	6.69393	6.61453	6.70537	6.66318	6.59726	6.65393	6.74351	6.67425	6.59234	6.66543	6.68304	6.26025	6.19032	6.49391	6.49991	6.42723	6.34144
R040464c0g2_i03	4.19111	4.22642	4.40712	4.46711	4.16181	4.33753	4.41316	4.29101	4.22512	4.1707	4.20746	4.16004	4.27759	4.31693	4.72514	4.47524	4.59276	4.61081	4.52867	4.38091	4.24778	4.30678	4.39936	4.20939	4.28709	4.56155	4.65411	4.52335	4.68985	4.76467	4.50255	4.37622	4.40325	4.60492	4.47134	4.84087	4.76251	4.74646	4.73091	4.75197	4.85028	4.31198	4.38657	4.20973	5.01009	5.21981	4.96962	4.13984	4.24452
R040473c0g1_i05	4.76289	4.93741	4.60726	4.47976	4.65141	4.866	4.6718	4.87179	4.76312	4.77634	4.76757	4.80714	4.75095	4.74632	4.87621	4.57901	4.88931	4.8987	4.92085	4.88922	4.62526	4.59741	4.56563	4.66961	4.38892	4.63899	4.96815	4.97003	4.98287	5.08599	5.2434	5.13512	4.7433	4.74837	4.63796	4.86312	4.86489	4.88313	4.93046	4.97138	5.01693	4.77464	4.81497	4.3976	5.19137	5.3551	5.15194	4.53655	4.38594
R040486c8g3_i02	5.18172	5.23506	5.14035	4.42848	5.14191	5.09994	5.07275	5.00882	4.76611	4.8813	5.08837	4.98148	4.99984	5.19454	5.20891	4.8113	5.05866	5.09884	4.97615	5.02696	5.17355	4.90893	5.12827	4.82477	4.51267	4.82838	5.23198	5.09606	5.13909	5.02415	4.71925	4.94792	5.00493	4.98474	5.0413	5.17907	5.00463	5.17705	4.68606	4.83463	4.75055	4.98048	5.04153	4.6762	4.67318	4.87852	4.94054	4.56494	4.57709
R040510c2g1_i02	6.09666	6.39847	6.19901	5.29256	6.21624	6.2449	6.29697	6.33697	6.30064	5.98076	6.44931	6.33714	6.13578	6.34077	6.47014	5.78182	6.1662	6.52524	6.31235	6.15697	6.2879	5.99908	5.8436	5.48354	5.47663	5.47628	6.55065	6.43033	6.52062	6.19629	6.34365	6.06572	5.9879	6.03657	6.04237	6.30527	6.50227	6.31845	6.31201	6.6095	6.45652	6.01202	6.11804	5.69776	6.11138	6.16506	6.47414	5.5771	5.58606
R040540c1g1_i01	3.32704	3.10175	3.31463	3.01661	3.12873	2.85819	3.24474	3.10508	3.14415	3.2391	3.44773	2.84254	3.19866	3.20081	3.2861	2.85922	2.89305	2.89096	3.00285	3.11128	3.06905	2.74508	2.98789	3.10759	2.72964	3.01012	3.0962	3.2151	3.52013	3.40239	2.98641	3.21372	2.95813	3.13222	3.13702	3.04807	3.07951	3.14897	2.89179	3.07852	3.13361	3.23074	3.19516	3.06594	3.3692	3.24411	3.2694	3.141	2.99684
R040540c2g1_i02	5.92736	6.14393	6.13054	6.27011	6.12128	6.13185	6.15434	5.98493	6.15765	6.02986	6.0912	6.08682	5.99827	6.07793	6.10806	6.18373	6.1771	6.24966	6.14802	6.11565	5.49008	5.56794	5.65117	6.31636	6.25137	6.28088	6.24207	6.07225	5.89377	6.11168	6.19111	6.22425	6.05532	6.07597	6.06929	6.09369	6.03322	6.07654	6.09297	6.13655	6.19506	6.10294	6.17939	6.23635	5.74085	5.94004	6.02719	6.14557	6.11497
R040597c0g1_i03	6.05048	6.3928	6.12415	5.32095	6.27346	6.18948	6.1172	6.16403	6.17012	6.07481	6.44931	6.20846	6.04718	6.40099	7.07742	6.49039	6.99762	7.03788	6.50585	6.93743	6.76513	6.36725	6.21705	6.02775	5.84445	6.08361	6.81693	6.68306	6.48465	6.62764	6.29947	6.40528	6.30004	6.42618	6.42374	6.50319	6.53181	6.44162	6.40756	6.5007	6.49126	6.05025	6.22726	5.44743	5.75799	6.18284	6.13381	5.55038	5.64741
R040607c5g2_i02	3.08198	2.8989	2.97172	2.47519	2.79796	2.79359	2.77064	3.19774	3.02936	2.89396	2.93917	3.04613	3.0337	2.843	3.01869	3.04065	3.17987	3.13918	3.17603	3.07544	3.23784	3.15144	2.7473	2.72	2.59001	2.5002	3.07828	3.19646	3.3201	3.38892	3.12527	2.93143	3.10723	3.36206	3.04507	3.56484	3.28147	3.58281	2.98588	3.23451	2.7418	3.00713	2.89568	2.76262	3.42034	3.5897	3.39263	2.71411	2.77359
R040660c0g1_i02	6.55723	6.57423	6.52997	5.90932	6.69218	6.64577	6.41932	6.64098	6.40313	6.50188	6.61927	6.47508	6.48135	6.63423	6.43776	6.01151	6.45995	6.57547	6.60168	6.50734	6.73659	6.39743	6.34317	6.21231	6.09228	6.35885	6.57561	6.48416	6.71407	6.48375	6.39461	6.41315	6.26779	6.16147	6.24488	6.22451	6.29453	6.2777	6.42446	6.34627	6.49811	6.17237	6.31378	5.6701	5.63504	5.79798	6.11685	5.95712	5.93142
R040686c2g2_i06	2.82699	2.53672	2.81555	2.49194	2.68763	2.76017	2.90067	2.66024	2.20613	2.81137	2.24134	2.11419	2.87658	2.12374	3.23838	2.58444	1.92509	2.4487	2.60379	1.80702	2.09522	2.10602	2.12804	3.06783	3.92977	3.26793	2.75638	2.97373	3.06571	2.29932	2.3233	2.94114	3.37977	3.38734	3.19928	2.60734	2.74399	2.63296	2.99723	2.90359	3.27591	2.91437	2.53035	2.84188	1.81362	1.35965	1.81003	2.9476	2.90905
R040804c0g1_i01	4.14391	4.75126	4.45677	3.64476	4.32273	4.94	4.50292	4.53548	4.45378	4.43389	4.77708	4.47144	4.3702	4.44918	4.51691	4.05631	4.49161	4.55847	4.34224	4.35498	3.85327	3.47522	3.62511	3.54898	3.13665	3.85101	4.38563	4.10054	3.75218	4.12138	4.25458	3.96483	3.77547	4.15322	4.05271	3.92117	3.96259	4.19134	4.14374	4.05471	4.24372	3.72248	4.08871	3.23488	3.12683	3.90404	3.6568	3.55168	3.39788
R040868c1g1_i04	3.91941	3.82931	3.70541	4.03022	3.95111	4.06389	3.87066	4.04163	3.87231	4.05238	3.88878	4.04049	3.9266	3.93109	3.5116	3.99035	3.69322	3.62981	3.65413	3.64518	3.75043	3.75706	3.81963	3.94253	3.69094	3.8093	3.88558	3.86116	3.58368	3.81883	3.94175	3.90158	3.9342	3.99781	3.88857	3.87326	3.65841	3.80227	3.90569	3.76068	3.91053	3.79232	3.66044	3.47402	3.78052	4.03418	3.94002	3.96344	4.08772
R040929c0g1_i01	3.68307	3.37476	3.45155	3.38268	3.42368	3.38218	3.46569	3.46131	3.47911	3.50994	3.25255	3.18527	3.63391	3.20081	1.74141	2.13628	1.33734	2.09903	1.9929	1.87114	2.47283	2.46065	2.7772	3.39147	3.42116	3.39555	3.25618	2.95167	3.41923	2.68833	2.8704	2.98873	3.6438	3.5896	3.36055	3.3152	3.06915	3.0748	3.106	3.03923	3.12478	3.77213	3.37954	3.36324	3.504	3.19548	3.52096	3.44577	3.51294
R041043c0g2_i05	9.39839	9.41295	9.23458	8.37317	9.51186	9.3435	9.25631	9.45994	9.3188	9.32157	9.57903	9.40262	9.38552	9.57082	9.51542	9.12389	9.43743	9.67567	9.45766	9.58766	9.711	9.30449	9.31638	9.13835	8.85259	9.17062	9.60191	9.63688	9.60804	9.42708	9.60007	9.42321	9.46722	9.41505	9.511	9.49589	9.58239	9.46828	9.65017	9.69622	9.68184	8.92562	9.16517	8.18873	8.43087	8.8874	8.96896	8.58247	8.66712
R041169c3g1_i08	3.40918	3.40214	3.19294	3.58357	3.44078	3.20308	3.40124	3.69826	3.14415	3.52483	4.16464	3.44549	3.66349	3.41724	3.85319	3.58541	3.31758	3.09578	3.3687	3.4699	2.49723	2.46065	3.07872	3.6866	3.20844	3.33805	3.60806	3.38113	3.24347	3.5121	3.70697	3.38002	3.28718	2.92923	3.2764	3.41227	3.34296	3.5203	3.65668	3.67354	3.74764	3.28875	3.51044	3.59662	3.68218	3.81027	3.79726	3.48195	3.66615
R041232c0g2_i01	2.32354	2.11951	2.20962	1.97716	2.29469	2.02702	2.20528	3.10508	2.37236	2.30785	2.47735	2.30938	2.78726	2.58637	2.57195	2.58444	2.59374	2.68182	2.52506	2.51746	2.91455	2.64801	3.00484	2.17602	2.6937	2.75578	2.56376	2.8117	2.4335	2.06527	2.15042	2.60477	2.22815	2.53603	2.39683	2.47235	2.45667	2.03817	2.1845	2.61377	2.62149	2.15643	2.35072	2.57651	2.38396	2.72165	2.73815	2.49561	2.43947
R041266c0g3_i02	11.0565	10.7549	10.8192	10.5897	10.9887	10.7337	10.8279	11.0304	10.7609	10.8238	10.7397	10.7302	10.8108	10.6888	10.7301	10.5513	10.4615	10.9635	10.8144	10.6508	9.96475	9.87921	9.80753	10.6679	10.5669	10.899	10.6725	10.6627	10.8109	10.5068	10.8013	10.5755	10.0535	10.0659	10.0914	9.9142	9.94023	9.93918	10.3865	10.351	10.3705	9.745	10.0303	10.1344	10.2819	10.5378	10.9132	10.7781	11.1319
R041271c0g1_i01	2.75901	2.60113	3.04929	2.76427	2.58365	3.06393	2.71869	2.60115	3.22463	2.77447	2.7069	2.68261	2.5901	2.63655	1.89703	2.77733	2.37557	2.4487	2.456	2.42079	2.70006	2.2942	2.59895	2.68539	2.78191	2.48261	2.94619	2.4675	2.34458	2.83464	2.86108	2.67629	2.77093	2.25406	2.46937	2.44639	2.60747	2.63296	2.96293	2.74167	2.50391	2.81524	2.65475	2.26758	2.27705	2.41688	2.40716	2.78339	2.2686
R041283c0g1_i03	10.1117	10.0493	10.1627	9.63405	10.1754	9.97074	10.1654	10.3228	10.1819	10.031	10.1936	10.2319	10.1301	10.2222	10.1556	9.64113	9.97461	10.2004	10.0643	10.0289	10.1283	9.83209	9.79989	9.61121	9.37969	9.46005	10.2657	10.2391	10.2838	9.98032	10.055	9.99348	9.95977	10.0629	10.0086	10.0806	10.1541	10.0909	9.90333	10.2113	10.1264	9.8139	9.98685	9.46798	9.55221	9.88788	9.97375	9.61011	9.67918
R041287c5g2_i03	0.119257	0.817408	0.725955	0.894851	0.972613	0.345567	0.778519	1.33127	0.75201	0.863814	1.14225	0.991266	0.228695	0.466646	0.525389	0.672199	-0.068689	0.307815	0.689653	-0.0671269	-1.04363	0.444112	0.765368	1.01422	0.578424	1.32483	0.844293	0.727864	0.0150205	0.614892	0.811339	0.631298	0.0731129	1.07391	0.550157	-0.323578	1.11291	0.760425	0.300762	0.0203443	0.729746	0.577949	1.12918	0.449596	0.228489	0.699673	0.670345	0.85793	0.242941
R041312c6g2_i02	2.48375	2.46929	2.24773	3.03958	2.47158	2.44669	2.45855	2.3729	2.57695	2.60267	2.53825	2.71971	2.39229	2.5606	2.18576	2.27913	2.2889	2.02383	2.51151	2.4905	1.64919	1.9314	1.87508	2.6766	2.40239	2.63364	2.3414	2.52839	2.67146	2.57392	2.59478	2.51659	2.30281	2.11977	2.47944	2.52291	2.17687	2.40976	2.28046	2.31793	2.36093	2.83094	2.35072	2.64125	2.45576	2.48591	2.80422	2.89492	2.55965
R041343c0g1_i01	5.08508	5.13798	5.06764	5.27573	5.12349	5.15883	5.15649	5.04253	5.2405	4.96556	5.1111	5.08286	5.01467	5.05158	4.78615	4.74515	4.79183	4.87536	5.05532	4.91986	4.63903	4.83092	4.577	5.05234	4.93631	4.9581	4.72205	4.93952	4.71844	4.90379	5.06611	4.96468	4.76459	4.73859	4.87387	4.66068	4.60649	4.77015	5.13683	4.9921	4.94356	4.60466	4.44976	4.82017	5.05932	4.94376	4.87863	5.20386	5.28599
R041479c0g4_i03	3.16837	3.02165	3.09181	3.17019	3.2008	3.04555	3.04828	2.93606	2.92618	3.16501	3.01612	3.13808	3.12766	2.95601	3.00735	3.10919	2.62237	2.93267	2.93342	2.80696	2.57953	2.91115	2.89095	3.18396	2.89699	3.12791	2.65121	3.11939	3.03193	3.02086	3.05343	2.64097	2.94886	3.07115	2.88	3.05667	2.8567	3.0418	3.26458	3.26037	3.23549	2.83094	2.69007	2.4807	2.39861	2.96349	2.85186	3.35766	2.93468
R041489c2g1_i03	4.05032	4.19546	4.11922	4.19783	3.80682	3.97928	4.02121	4.0582	3.99465	4.04723	4.03329	4.06952	4.0308	4.14556	4.04292	3.96943	3.99645	3.85911	4.09669	4.07087	4.5309	4.4754	4.28955	4.01401	4.02683	4.13608	4.18255	3.83729	4.05091	4.11321	4.12427	4.02085	4.00747	4.0356	3.95864	4.2486	4.21837	4.34351	4.01016	4.1079	4.1115	4.45816	4.37577	4.10804	4.40229	4.47204	4.28185	4.15486	4.0991
R041516c3g1_i03	8.95071	9.49285	9.26842	8.42452	9.05172	9.48149	9.27217	9.35039	9.43681	9.17147	9.03463	9.42824	9.15671	9.1038	9.11902	8.88002	9.14271	9.5849	9.24398	9.10096	8.8039	8.58839	8.35213	8.33843	8.43639	8.38758	9.28724	9.17142	9.29396	9.21107	9.44639	9.08823	8.80672	8.95471	8.8442	9.23426	9.35384	9.21283	9.31501	9.4083	9.36699	8.53665	8.83225	8.45947	9.12892	9.29368	9.58987	8.66329	8.8324
R047978c0g1_i01	4.76636	4.91224	4.7132	3.84708	4.64773	5.15883	4.82093	4.76143	4.43135	4.63254	4.69921	4.49838	4.593	4.63037	5.22369	4.5476	4.76318	4.71009	4.69673	4.57309	4.90834	4.54108	4.29989	4.13439	4.21287	4.27535	4.43575	4.67244	4.52157	4.42183	4.52043	4.22145	4.51425	4.46949	4.50377	4.33603	4.61007	4.46049	4.44231	4.17288	4.24779	4.2136	4.21128	3.53663	3.39134	3.88373	3.41922	3.73272	3.5956
R054659c0g1_i01	2.90456	3.19861	2.86543	2.40618	3.22074	3.39676	2.84521	3.02866	2.71954	2.74933	3.12931	2.81708	2.96068	2.77741	3.07411	2.59813	2.75761	3.3198	2.94355	2.56993	2.95034	2.69736	2.39553	2.42712	2.09322	2.42854	2.90612	3.06904	2.87568	2.75286	2.57211	2.89191	2.76038	2.99647	2.22788	3.12373	3.25429	2.94993	2.9278	3.08818	2.93591	2.70878	2.88556	2.23439	2.07302	2.5899	2.51959	2.10516	1.92933
R061456c0g1_i01	2.94183	2.80631	2.71031	2.8184	2.93708	3.08208	2.6648	2.61615	2.82656	2.65774	2.36417	2.4374	2.99433	2.7087	2.33841	2.77733	2.83306	2.94087	2.65398	2.75125	3.10918	2.62269	2.93582	2.85071	2.93596	2.64949	2.35635	2.43606	2.32611	2.94923	3.00346	2.76644	2.62725	2.75895	2.76942	2.94059	2.358	2.76012	2.48765	2.61377	2.40533	2.67438	2.67839	2.86375	2.53744	2.85287	2.9205	2.76393	2.7449
R062659c0g1_i01	3.35494	3.7675	3.55395	3.73194	3.52341	3.49484	3.68008	3.70529	3.73863	3.45659	3.62664	3.55219	3.77223	3.61793	3.62728	3.66564	3.55149	3.67475	3.51846	3.97685	3.57239	4.03173	3.7906	3.99294	3.86259	3.95029	3.96086	3.84329	4.02252	3.77807	3.75306	3.77155	3.71113	3.67418	3.57769	3.54051	3.77773	3.62797	3.83792	3.5321	3.67091	3.88549	3.86487	4.03764	3.88823	4.084	3.87233	3.76243	3.53824
R067721c0g1_i01	4.69539	4.65971	4.51262	4.81203	4.93411	4.60245	4.74288	4.78153	4.87817	4.57648	4.68917	4.66933	4.65322	4.71455	5.55506	5.54077	5.75874	5.6878	5.38564	5.79731	5.03874	5.16059	4.96034	5.31404	5.50801	5.3389	5.34684	5.3742	4.98875	5.47195	5.59506	5.44938	5.55737	5.42593	5.51147	5.40984	5.44208	5.5302	5.40724	5.43965	5.48178	5.13552	5.24523	5.1309	5.57827	5.71847	5.58208	5.27087	5.22757
[truncated: 20 more columns]

## Sheet: orthoclust_4
ID	FR_0H_1	FR_0H_2	FR_0H_3	FR_0H_4	FR_0H_5	FR_0H_6	FR_0H_7	HR_0H_1	HR_0H_2	HR_0H_3	HR_0H_4	HR_0H_5	HR_0H_6	HR_0H_7	FR_3H_1	FR_3H_3	FR_3H_4	HR_3H_1	HR_3H_2	HR_3H_4	AL_3H_1	AL_3H_3	AL_3H_4	FR_12H_1	FR_12H_2	FR_12H_4	HR_12H_1	HR_12H_2	HR_12H_4	AL_12H_1	AL_12H_2	AL_12H_3	FR_24H_1	FR_24H_2	FR_24H_3	HR_24H_1	HR_24H_2	HR_24H_3	AL_24H_1	AL_24H_2	AL_24H_3	FR_48H_1	FR_48H_2	FR_48H_4	HR_48H_1	HR_48H_3	HR_48H_4	AL_48H_1	AL_48H_2
R000654c0g1_i01	10.5165	10.3539	10.2983	10.484	10.4358	10.4604	10.3175	10.4488	10.3705	10.3945	10.2389	10.3456	10.3856	10.2977	10.255	10.4232	10.4309	10.3091	10.4017	10.3607	10.5174	10.5032	10.5447	10.535	10.5767	10.4896	10.4051	10.4096	10.3502	10.3274	10.4568	10.4715	10.5334	10.461	10.4807	10.5553	10.5587	10.593	10.6217	10.528	10.4976	10.5324	10.353	10.6694	10.4615	10.3962	10.4567	10.5626	10.5877
R008111c0g2_i01	6.41979	6.39052	6.29654	6.65831	6.5575	6.50827	6.32185	6.49747	6.3701	6.36068	6.21761	6.3834	6.44043	6.31404	6.44092	6.54001	6.37835	6.46041	6.47999	6.43228	6.68175	6.64546	6.69342	6.54352	6.70554	6.64132	6.53841	6.58614	6.48777	6.46461	6.547	6.59254	6.47571	6.49851	6.39742	6.54584	6.63111	6.6347	6.46994	6.44917	6.39363	6.56279	6.41664	6.6608	6.53997	6.54008	6.54106	6.61607	6.43083
R008198c0g1_i01	6.22819	6.2694	6.33355	6.5445	6.2372	6.29826	6.17456	6.19932	6.34031	6.13427	6.05128	6.20519	6.25994	6.24293	6.09339	6.2951	6.12926	6.14886	6.16002	6.14405	6.25608	6.23773	6.25384	6.18392	6.39884	6.35281	5.98024	6.02417	6.07192	6.15411	6.0699	6.19816	6.24808	6.14551	6.18459	6.1041	6.11355	6.14934	6.41709	6.20584	6.14139	6.17852	6.16272	6.42376	6.35051	6.00967	6.18663	6.38089	6.23329
R015759c1g1_i01	9.99519	9.89681	9.902	10.1153	9.97519	9.98851	9.89082	9.98978	9.90703	9.84238	9.68782	9.85347	9.96745	9.85679	9.75608	9.88946	9.84392	9.87778	9.89603	9.93532	10.203	10.1232	10.096	10.0804	10.16	10.1118	10.0051	9.94875	9.99688	9.99609	10.0031	10.0433	10.1353	10.0127	10.1316	10.1235	10.0812	10.1614	10.2009	10.0635	10.0114	10.1909	10.0153	10.3442	10.1911	9.98823	10.1033	10.0984	10.0501
R017332c0g1_i01	4.89229	4.86384	4.89829	4.93655	4.76444	4.89195	4.77079	4.95379	4.78393	4.8784	4.86291	4.82853	4.80314	4.7802	4.76273	5.04671	4.79498	4.75496	4.64803	4.7138	4.91061	4.99285	4.914	4.79667	5.06494	4.78242	4.71916	4.81674	4.69705	4.7542	4.83091	4.89893	5.00493	4.74837	4.86813	4.91373	4.81616	4.92294	4.99976	4.84606	4.86625	5.06091	4.94004	4.95616	4.84344	4.6083	4.71223	4.75184	4.67918
R018168c1g1_i01	10.4623	10.2775	10.2781	10.4413	10.3904	10.342	10.2527	10.4091	10.3008	10.3197	10.2356	10.218	10.3033	10.2359	10.2413	10.3866	10.2894	10.1485	10.2906	10.2681	10.3905	10.3686	10.3617	10.3225	10.3228	10.3565	10.2614	10.3202	10.2153	10.1555	10.1865	10.296	10.4114	10.3426	10.3724	10.383	10.3369	10.4006	10.5088	10.3721	10.3775	10.3734	10.1746	10.4688	10.3628	10.2439	10.2321	10.3841	10.3213
R018430c0g1_i01	11.1849	11.0809	11.0656	11.2229	11.1668	11.189	11.0925	11.1228	11.0743	11.078	11.025	11.0774	11.1596	11.0515	11.0477	11.186	11.1231	11.1001	11.1276	11.1428	11.3751	11.3432	11.3738	11.2919	11.3709	11.301	11.208	11.2062	11.1487	11.1629	11.2314	11.2988	11.2758	11.2405	11.2587	11.271	11.2956	11.2647	11.3394	11.2187	11.2291	11.3934	11.2272	11.4292	11.2633	11.1931	11.2331	11.3054	11.2472
R021460c0g1_i01	6.46316	6.57122	6.45254	6.62453	6.49028	6.57225	6.45349	6.49747	6.61784	6.47625	6.42634	6.60718	6.5531	6.51773	6.47427	6.65992	6.50582	6.4661	6.64653	6.58029	6.62613	6.59672	6.63407	6.55255	6.56779	6.56191	6.37554	6.41932	6.30306	6.44846	6.46245	6.45018	6.42897	6.42922	6.40404	6.43963	6.37558	6.41931	6.42865	6.42651	6.46965	6.43954	6.42191	6.5606	6.33631	6.50725	6.3655	6.737	6.68416
R022161c0g1_i01	6.60642	6.48423	6.46169	6.6518	6.61327	6.52163	6.53273	6.60383	6.52113	6.4753	6.39787	6.51718	6.62306	6.51437	6.49167	6.38573	6.41871	6.35313	6.42233	6.42784	6.66435	6.62887	6.734	6.47803	6.48019	6.4801	6.40729	6.32164	6.39671	6.45494	6.37591	6.44592	6.28814	6.26622	6.30062	6.28618	6.25051	6.41502	6.29373	6.27089	6.20661	6.48429	6.2986	6.70387	6.59188	6.3661	6.5356	6.53733	6.45981
R022652c0g1_i01	4.63219	4.65971	4.60726	4.76802	4.56042	4.46054	4.45345	4.56284	4.5048	4.61525	4.34165	4.48766	4.50936	4.48386	4.53283	4.63322	4.46813	4.42162	4.46683	4.44902	4.63354	4.62317	4.54839	4.53757	4.64321	4.76797	4.55068	4.49693	4.65329	4.21597	4.36422	4.32892	4.5111	4.32437	4.47386	4.54618	4.42341	4.65486	4.65058	4.52901	4.44855	4.51273	4.20315	4.42727	4.45229	4.25984	4.36629	4.40771	4.54833
R022753c0g1_i01	3.99819	3.88212	3.93296	3.8208	3.86501	4.06845	3.82225	3.63338	3.70785	3.81258	3.85327	3.69411	3.84042	3.91593	4.26874	4.0662	4.20016	3.95534	4.06458	4.05715	4.38814	4.11126	4.30674	4.09866	4.06249	4.20203	3.91111	4.22072	3.47894	3.75725	3.91947	3.85611	4.24184	4.37579	4.41735	4.25609	4.27356	4.29766	4.12834	4.10315	3.85825	4.28943	4.30918	4.26829	3.65193	3.69839	3.57401	3.90691	3.87914
R022887c1g1_i01	9.47402	9.37373	9.48493	9.66853	9.37087	9.41157	9.32524	9.35403	9.38023	9.45557	9.33296	9.23845	9.37502	9.38089	9.28617	9.47192	9.38472	9.23358	9.31882	9.30445	9.50936	9.55207	9.63485	9.48182	9.59967	9.51405	9.31381	9.43015	9.37379	9.33809	9.4377	9.42202	9.61335	9.52837	9.5143	9.50996	9.39109	9.61465	9.72413	9.57072	9.49277	9.5889	9.45658	9.76138	9.52753	9.20243	9.51007	9.41801	9.37004
R022951c0g1_i01	10.6048	10.4892	10.4903	10.6621	10.5325	10.5312	10.4494	10.525	10.5328	10.4574	10.3696	10.4115	10.4906	10.442	10.3393	10.4887	10.4554	10.3406	10.4535	10.4321	10.6538	10.5908	10.6106	10.5033	10.6071	10.6285	10.4664	10.4812	10.4415	10.4156	10.4584	10.5051	10.6701	10.579	10.6115	10.6028	10.5383	10.6414	10.7244	10.584	10.5813	10.6363	10.4546	10.783	10.6248	10.4206	10.5595	10.5562	10.4907
R022987c0g3_i01	11.3235	11.2465	11.2237	11.4139	11.3075	11.3392	11.2431	11.2781	11.2863	11.2126	11.1752	11.2283	11.3057	11.2416	11.2025	11.2945	11.2512	11.2368	11.2727	11.2891	11.4942	11.4209	11.4829	11.3813	11.4814	11.4847	11.3143	11.3649	11.3092	11.2693	11.3574	11.3899	11.4078	11.3797	11.3835	11.4338	11.4124	11.4863	11.4731	11.3568	11.3381	11.5094	11.3702	11.6193	11.4833	11.3636	11.4569	11.426	11.3498
R023082c0g1_i01	10.7014	10.5943	10.639	10.827	10.6023	10.7085	10.5579	10.6743	10.6477	10.4553	10.3792	10.5608	10.6677	10.5693	10.3625	10.5424	10.5463	10.5122	10.5422	10.5718	10.8481	10.7548	10.7976	10.7563	10.8299	10.7903	10.6209	10.5828	10.5822	10.5968	10.5864	10.6606	10.7811	10.7095	10.8024	10.8012	10.8144	10.8228	10.8505	10.7018	10.6604	10.8264	10.6739	10.9768	10.7842	10.6643	10.7699	10.7932	10.7014
R023383c0g3_i01	5.92115	5.84633	5.97026	5.94777	5.92097	6.01392	5.93948	5.90473	5.96937	5.97264	5.92013	5.83326	6.02538	5.82011	5.98623	5.9883	5.91593	5.91602	5.84188	5.75686	6.06933	6.23669	6.19599	5.99367	6.13394	6.02711	5.88552	5.91439	5.75229	5.90122	6.01212	5.99755	5.86393	5.84768	5.97277	5.88967	5.94673	5.9113	5.91005	5.90889	5.89898	6.07766	6.05847	6.21843	6.01842	5.91147	5.8072	6.03933	6.0578
R023611c0g1_i01	3.09306	3.43785	3.1229	3.47824	3.09671	3.14385	3.13671	3.11568	3.40429	3.30095	3.54738	3.65633	3.3776	3.32843	2.08143	2.11738	2.45733	2.97321	3.44908	3.63905	1.0669	1.44556	1.65658	3.65117	3.54732	3.66865	3.10508	3.36452	3.20357	2.96747	2.7031	3.18948	3.77547	3.64653	3.3982	3.34361	3.45064	3.37774	4.05968	4.17288	4.10703	3.06802	3.38673	3.24324	1.91898	2.29909	2.34192	3.52881	3.73342
R023793c0g1_i01	4.21668	4.50838	4.3557	4.29169	4.43797	4.55126	4.41859	4.42482	4.45378	4.35694	4.51831	4.4075	4.35992	4.4907	3.95708	3.96415	4.19063	4.26716	4.07843	4.18459	4.07211	3.96277	3.99525	4.23056	4.30507	4.34511	4.48419	4.32309	4.86312	4.38158	4.4319	4.51272	4.31942	4.29351	4.30007	4.26726	4.41934	4.24548	4.55405	4.48947	4.59631	4.12721	4.25124	4.01827	4.19556	4.20767	4.07995	4.25581	4.3194
R025811c0g1_i01	10.1061	9.93831	9.90982	10.2082	10.0029	10.0886	9.96933	10.0412	10.0893	9.81454	9.7642	9.97209	10.0483	9.93517	9.72352	9.89701	9.91409	9.96775	10.021	10.0356	10.2072	10.149	10.0472	10.1179	10.1629	10.1984	10.0564	9.92063	10.0137	10.0332	9.98046	10.0672	10.1229	9.99253	10.1492	10.079	10.0209	10.1048	10.2068	10.0339	10.0288	10.0772	9.88686	10.3303	10.1414	9.99009	10.1121	10.2089	10.1345
R025846c0g1_i01	4.89229	4.60186	4.79591	4.82861	4.83083	4.66096	4.86541	4.94193	4.74505	4.94357	5.00182	4.78325	4.83506	4.79132	4.66865	4.77559	4.65991	4.75031	4.97615	4.68733	4.74727	4.77742	4.92071	4.95217	4.97425	5.03249	5.00655	4.81368	4.91345	4.85072	4.96965	4.96943	4.73253	4.71881	4.91341	4.65219	4.68322	4.64391	4.60683	4.5571	4.76766	5.00664	4.85701	4.86964	4.83	4.70121	4.74624	4.8703	4.96691
R026119c0g1_i02	6.04193	5.87103	5.99428	6.23572	5.89172	5.9536	6.01501	5.90167	5.93257	6.01148	6.03288	5.99143	5.99661	5.9986	5.9644	6.06302	5.92315	5.9969	5.95506	6.01872	6.19119	6.22622	6.22882	6.13345	6.18012	6.04968	5.88036	5.95238	5.90936	6.04345	6.07193	6.09429	6.02366	6.00835	6.11362	6.02738	6.05307	5.96802	6.09693	5.99355	5.96968	6.18159	6.10174	6.16108	6.13781	6.10599	6.14102	6.11326	6.0578
R026180c0g1_i01	5.31316	5.10782	5.18522	5.50342	5.18061	5.33184	5.11355	5.27296	5.12177	5.13524	5.14086	5.17089	5.20344	5.21533	5.18141	5.24252	5.21726	5.26806	5.18901	5.28411	5.1811	5.21031	5.38605	5.268	5.35681	5.44711	5.06004	5.0809	5.12314	5.0839	5.16791	5.22927	5.13527	5.01208	5.09141	4.9442	4.97442	4.90164	5.21663	5.13873	5.07076	5.07417	5.00226	5.19699	5.33916	5.23593	5.15511	5.25179	5.13387
R026258c3g1_i01	8.96944	8.90427	8.84456	9.04026	8.88634	9.01362	8.8652	8.9143	8.95646	8.93523	8.85852	8.90614	8.97904	8.86306	8.83347	9.0083	8.89017	8.83239	8.80472	8.82185	8.9856	9.03437	9.19624	9.04619	9.14018	9.05325	8.9397	8.97879	8.9287	8.82368	8.97603	8.95797	9.01814	8.94534	8.98131	9.08016	9.02983	9.10831	9.1004	8.92782	8.94092	9.16559	9.043	9.26827	9.09574	8.93939	9.08906	8.97744	8.98414
R026313c0g1_i01	5.52036	5.69222	5.66699	5.76175	5.60917	5.72442	5.62948	5.58459	5.66897	5.57147	5.69458	5.618	5.64806	5.55897	5.62538	5.74383	5.62892	5.58037	5.6403	5.58109	5.50068	5.63596	5.6552	5.67323	5.70813	5.62593	5.51613	5.52188	5.45166	5.55874	5.52743	5.52236	5.60241	5.6338	5.44236	5.56417	5.52212	5.51626	5.66896	5.51856	5.59313	5.63989	5.59342	5.74859	5.63039	5.90896	5.79304	5.73906	5.74661
R027116c0g1_i03	3.74764	3.65063	3.50759	3.9045	3.63909	3.59933	3.57199	3.86451	3.59128	3.64554	3.66811	3.63221	3.86246	3.61793	2.90102	3.45604	3.09045	3.29443	3.14126	3.31713	2.84019	3.09731	3.50518	3.43379	3.30091	3.34779	3.34879	3.0062	3.29184	3.35468	3.70176	3.52266	3.56711	3.65349	3.305	3.14002	3.23588	3.11765	3.52182	3.4817	3.39813	3.39292	3.14513	3.31643	3.40591	3.52558	3.40864	3.72267	3.98106
R027432c0g1_i01	4.07289	3.9517	3.93296	3.85357	3.87134	3.79903	3.85871	4.0854	3.91605	4.09789	4.01734	4.06232	4.0597	4.03297	3.89688	4.01097	3.79735	3.91011	4.04119	4.07541	3.59518	3.64204	3.94784	4.24251	4.16447	4.1584	4.28766	4.1786	3.89681	3.98922	4.17406	4.13947	4.11912	4.01952	4.14735	4.35708	4.40705	4.16605	3.87528	3.81403	4.13806	3.98006	4.00703	4.06621	3.78052	4.11919	4.2934	3.99299	4.26487
R027983c0g1_i01	-3.23349	-2.53484	-3.23349	-2.54581	-3.23349	-3.23349	-2.13923	-3.23349	-3.23349	-3.23349	-3.23349	-1.66479	-3.23349	-2.23365	-3.23349	-1.84726	-3.23349	-2.73849	-1.22042	-2.64986	-2.70209	-3.23349	-2.01786	-2.78217	-2.1285	-3.23349	-2.65195	-3.23349	-3.23349	-1.72313	-3.23349	-1.67847	-3.23349	-3.23349	-3.23349	-3.23349	-3.23349	-3.23349	-3.23349	-2.61649	-3.23349	-3.23349	-1.93017	-3.23349	-3.23349	-2.65599	-3.23349	-2.03118	-1.41276
R028252c0g1_i03	3.25976	3.37476	3.35009	3.35548	3.34408	3.43256	3.40672	3.39328	3.17148	3.52483	3.43177	3.38326	3.47615	3.01411	3.49546	3.2888	3.32632	3.14629	3.57818	3.34751	3.47746	3.57101	3.50518	3.33117	3.16973	3.0584	3.39295	3.03796	3.28229	3.2242	2.86108	3.23755	3.33777	3.33634	3.2764	3.10726	3.12022	3.28678	3.36431	3.1993	2.98549	3.1826	3.10207	2.90652	3.12683	3.27564	3.06898	3.42734	3.10238
R028480c0g2_i01	11.8559	11.7803	11.7717	11.9666	11.8423	11.9038	11.7872	11.8149	11.7986	11.6949	11.5997	11.7527	11.8466	11.7494	11.6417	11.8154	11.7473	11.731	11.7665	11.7762	12.045	12.0038	12.0597	12.0061	12.1281	12.0024	11.875	11.864	11.7973	11.8154	11.9265	11.9236	12.0785	12.0101	12.0748	12.067	12.0857	12.0927	12.0704	11.9465	11.9466	12.0865	11.9387	12.2069	12.0632	11.9454	12.0165	12.027	11.9675
R028844c0g1_i02	3.77543	4.07589	3.9388	3.97768	3.76668	4.18637	3.9479	3.73994	3.87231	3.87782	4.09033	3.8318	4.12798	3.67307	3.78175	3.96415	3.4513	3.59905	3.62926	3.91735	3.71965	3.61019	3.7906	3.8903	3.86259	3.76635	3.64505	3.44569	3.77958	4.17338	3.77804	3.87649	3.66659	3.5896	3.63738	3.71374	3.68579	3.47158	4.14883	3.54619	3.82049	3.73087	3.74124	3.70962	3.72349	3.94874	3.98344	3.84808	4.03537
R029040c0g1_i01	8.80871	8.73204	8.71644	8.7962	8.81965	8.81416	8.71185	8.69562	8.68206	8.59952	8.61036	8.69063	8.70477	8.61147	8.56144	8.63304	8.6073	8.49103	8.57954	8.58527	8.71907	8.69985	8.70711	8.6834	8.778	8.65618	8.52358	8.47589	8.32649	8.53291	8.70697	8.60496	8.65822	8.66787	8.62142	8.52226	8.57792	8.57972	8.69903	8.60201	8.65786	8.59328	8.49589	8.71917	8.61833	8.61342	8.60932	8.84237	8.79856
R029104c0g1_i01	10.3304	10.2709	10.3134	10.5029	10.3018	10.361	10.271	10.2535	10.2713	10.2698	10.1878	10.2284	10.3035	10.24	10.1666	10.3757	10.256	10.2033	10.2408	10.2904	10.497	10.4729	10.5266	10.488	10.5452	10.4782	10.3466	10.3927	10.2925	10.3253	10.388	10.3889	10.5164	10.4158	10.4906	10.4531	10.4263	10.4796	10.5475	10.3896	10.3919	10.5907	10.453	10.6944	10.531	10.407	10.4734	10.5162	10.3905
R029338c0g1_i02	10.1358	10.0933	10.0595	10.2494	10.1171	10.1895	10.0543	10.0671	10.0669	10.0318	9.97953	9.99657	10.108	10.0104	9.93175	10.103	10.0331	9.97432	10.0799	10.0509	10.3214	10.2767	10.2903	10.2381	10.3478	10.2901	10.1747	10.1576	10.0912	10.0813	10.1876	10.1988	10.2676	10.1937	10.2765	10.2196	10.2246	10.2733	10.3463	10.1658	10.1576	10.3381	10.1592	10.4811	10.2929	10.1185	10.2941	10.2852	10.2363
R029437c0g1_i05	6.89159	6.84832	6.75915	6.91194	6.88185	6.82077	6.83577	6.86786	6.80977	6.75724	6.65063	6.7299	6.82496	6.77461	6.73202	6.89093	6.8389	6.71229	6.80279	6.82253	7.12655	7.05697	7.06059	6.78027	6.83386	6.92214	6.72993	6.68974	6.56557	6.74729	6.80028	6.82992	6.7363	6.64628	6.75026	6.77822	6.72566	6.70927	6.78008	6.62368	6.56488	6.84337	6.60422	6.96894	6.73221	6.70259	6.67676	6.76846	6.69357
R029518c2g3_i01	8.55375	8.43018	8.40191	8.61884	8.44516	8.44416	8.35095	8.36859	8.38412	8.51022	8.45788	8.31711	8.33347	8.26628	8.42315	8.632	8.47051	8.18181	8.2297	8.24329	8.38719	8.50206	8.52948	8.43014	8.44924	8.5308	8.26055	8.3566	8.2199	8.19206	8.44817	8.39313	8.73101	8.65384	8.55362	8.62889	8.6082	8.67515	8.76666	8.5549	8.58372	8.55538	8.39782	8.75362	8.55006	8.27443	8.39793	8.34739	8.4045
R030673c0g3_i01	7.46122	7.38961	7.52284	7.61661	7.45405	7.51621	7.38131	7.45447	7.42842	7.43655	7.42545	7.41995	7.4508	7.41184	7.38741	7.41268	7.31465	7.43616	7.37589	7.41804	7.69327	7.5709	7.65056	7.54873	7.58976	7.63509	7.43307	7.48042	7.36956	7.37085	7.46119	7.54514	7.5511	7.54896	7.56116	7.53466	7.55948	7.58657	7.53671	7.32199	7.40096	7.68506	7.59375	7.78421	7.55844	7.51014	7.60712	7.52716	7.53369
R030966c0g1_i04	5.90236	5.83967	5.96884	5.97781	5.81507	5.88549	5.91372	5.72786	5.92857	5.99553	5.67607	5.82796	5.79658	5.7704	5.66202	5.67281	5.63946	5.58691	5.67414	5.6127	5.4794	5.52588	5.34838	5.64986	5.55758	5.60171	5.57163	5.49353	5.53239	5.51134	5.69682	5.64329	5.47259	5.41368	5.44107	5.32512	5.40549	5.40173	5.9917	5.85333	5.81233	5.33727	5.25115	5.33255	5.7523	5.65845	5.56073	5.85508	6.02536
R031056c0g4_i01	7.82015	7.74582	7.6519	7.87385	7.74235	7.72405	7.69257	7.75351	7.66511	7.68667	7.56415	7.62912	7.74941	7.66931	7.48367	7.56076	7.53542	7.45704	7.54795	7.44638	7.64358	7.68883	7.66263	7.75004	7.69745	7.70024	7.54331	7.52078	7.47858	7.58501	7.5983	7.71254	7.53106	7.61508	7.46337	7.525	7.52767	7.58323	7.72371	7.66506	7.6611	7.60941	7.47812	7.70541	7.55313	7.49222	7.5	7.72815	7.75485
R031692c0g2_i01	6.03476	5.9081	6.08127	6.16959	6.05478	5.93125	6.08251	6.13698	6.1836	6.0022	5.91008	6.03256	6.07811	6.00936	5.78669	5.76826	5.60221	5.76488	6.00547	5.70502	5.58847	5.63596	5.67519	5.89772	5.95008	5.82742	5.84105	5.85471	5.79822	5.81822	5.90846	5.8901	5.53432	5.57636	5.66167	5.5717	5.59253	5.62607	5.81711	5.82762	5.99047	5.6642	5.41316	5.65763	5.77914	5.7816	5.77359	6.22953	6.22811
R031721c0g1_i01	6.52995	6.47029	6.48282	6.69855	6.44011	6.61728	6.45018	6.31989	6.47069	6.50938	6.60154	6.47847	6.5078	6.48557	6.55829	6.74931	6.55122	6.39998	6.47564	6.38364	6.423	6.54036	6.52816	6.47107	6.6315	6.62938	6.4884	6.52021	6.55966	6.55861	6.60259	6.62979	6.42814	6.43832	6.32386	6.39113	6.28337	6.41287	6.6469	6.4889	6.53688	6.5622	6.45565	6.65298	6.70447	6.60668	6.82436	6.63828	6.66992
R032476c1g2_i01	10.9605	10.8235	10.8482	11.124	10.884	10.9401	10.8268	10.9	10.9648	10.7486	10.6407	10.8362	10.9269	10.83	10.7194	10.8774	10.8256	10.8382	10.876	10.9015	11.2345	11.0671	11.1443	11.0042	11.0963	11.0965	10.9243	10.9366	10.8868	10.9351	10.9114	10.9507	11.1868	11.1235	11.1739	11.2066	11.2117	11.2535	11.2109	11.0688	11.0145	11.1614	10.9967	11.373	11.2188	11.0526	11.1353	11.0685	10.8909
R032686c0g1_i01	7.18633	7.16499	7.18636	7.31101	7.19834	7.16893	7.08736	6.9981	7.08831	7.1093	7.13205	7.07096	7.16381	7.07452	7.0781	7.18267	7.21534	7.0196	7.12152	7.14675	7.30129	7.2824	7.30508	7.17431	7.3558	7.26068	7.18668	7.13675	7.05054	7.04228	7.19934	7.13025	7.24849	7.26636	7.211	7.24341	7.21761	7.27612	7.18281	7.18187	7.18662	7.30556	7.0819	7.45248	7.26866	7.15024	7.21889	7.21648	7.25152
R032989c1g1_i02	5.13421	5.07701	5.1454	5.36481	5.13667	5.37479	5.11019	5.01166	5.14493	5.10584	5.14086	5.07929	5.09441	5.1325	5.2954	5.40519	5.17197	5.05419	5.22474	5.12665	5.26166	5.47195	5.49951	5.04894	5.28769	5.11183	4.91108	5.11604	4.91036	4.98215	5.22171	4.94551	5.34414	5.31177	5.29332	5.30359	5.25595	5.29609	5.26435	4.97138	5.13149	5.38192	5.33722	5.56222	5.33726	5.28323	5.28226	5.16916	5.0832
R033140c0g1_i01	7.43967	7.41894	7.43422	7.70994	7.43016	7.59256	7.4681	7.4008	7.55788	7.48542	7.37678	7.46469	7.52808	7.41947	7.47031	7.51277	7.41372	7.48814	7.48911	7.51279	7.51429	7.59674	7.57987	7.49945	7.50871	7.57724	7.27783	7.28583	7.28904	7.32472	7.45695	7.38894	7.54535	7.58718	7.56648	7.4721	7.6068	7.50368	7.28872	7.27255	7.28396	7.63981	7.54756	7.67481	7.53418	7.65017	7.53629	7.59994	7.52265
R033191c0g1_i01	10.359	10.168	10.1707	10.4326	10.2309	10.2908	10.161	10.2847	10.2577	10.0842	10.0148	10.19	10.2542	10.1395	10.0003	10.135	10.0907	10.1184	10.2332	10.2006	10.3399	10.2884	10.2654	10.3157	10.4031	10.3848	10.2297	10.2267	10.2028	10.1821	10.2487	10.2874	10.3553	10.2504	10.3159	10.2989	10.2509	10.3399	10.4891	10.2872	10.2744	10.3205	10.1823	10.5747	10.3816	10.1518	10.3206	10.3587	10.3159
R033873c0g4_i01	10.6299	10.6106	10.5641	10.7253	10.6036	10.7052	10.5531	10.5665	10.5311	10.6096	10.5484	10.5404	10.6308	10.5275	10.5491	10.713	10.5375	10.5189	10.5906	10.547	10.7559	10.7782	10.8288	10.7941	10.8918	10.6862	10.6178	10.6537	10.5524	10.5666	10.7435	10.7377	10.7521	10.6856	10.6956	10.7414	10.72	10.7962	10.8315	10.6737	10.6499	10.8737	10.7455	10.9734	10.7842	10.6691	10.7358	10.7599	10.7435
R034077c0g1_i01	6.67443	6.81476	6.69077	6.91815	6.66968	6.89321	6.67696	6.69937	6.73771	6.62185	6.66351	6.63415	6.74864	6.68728	6.4937	6.80572	6.53248	6.56424	6.55373	6.56421	6.48609	6.65798	6.52743	6.69801	6.80099	6.76284	6.58199	6.54805	6.65057	6.55183	6.62961	6.59792	6.49971	6.57932	6.47309	6.56406	6.71988	6.50654	6.57586	6.45198	6.48524	6.5295	6.57382	6.79632	6.70226	6.69459	6.75871	6.80937	6.82616
R034416c0g1_i01	3.7193	3.63533	3.80462	3.80748	3.80682	3.83693	3.75076	3.54991	3.80411	4.02646	3.58395	3.67061	3.76445	3.87471	3.5116	3.95885	3.63819	3.59386	3.72629	3.48364	3.67222	3.95772	3.68416	3.69967	3.69094	3.69179	3.79522	3.67171	3.39286	3.69292	3.96804	3.7104	3.60301	3.49201	3.66412	3.85857	3.75852	3.57514	3.97043	3.59443	3.61529	3.73922	3.56853	3.80312	3.63965	3.80488	3.69649	4.02195	3.86588
R034479c0g1_i01	5.31079	5.16753	5.26171	5.24395	5.2885	5.12203	5.25856	5.34451	5.36012	5.20161	5.04443	5.10756	5.24036	5.18825	4.88554	5.08611	5.04021	5.10979	5.17618	5.20131	5.11759	5.11592	5.28562	5.14123	5.11674	5.26625	5.08268	5.03442	5.16789	5.25518	5.06408	5.10087	4.91972	4.68184	4.97165	4.94883	4.72671	4.80989	5.08462	5.03018	5.09807	5.25382	4.70704	4.96377	4.92665	4.90397	4.90145	5.32664	5.1531
R034505c2g3_i01	11.306	11.2012	11.203	11.387	11.2614	11.2808	11.1787	11.2109	11.2347	11.1742	11.0865	11.1589	11.2621	11.1523	11.0839	11.2301	11.1229	11.0909	11.1944	11.1385	11.3064	11.292	11.3352	11.2604	11.3586	11.3521	11.1751	11.1964	11.1585	11.1113	11.2444	11.2399	11.26	11.1907	11.2106	11.2562	11.2206	11.296	11.3649	11.2388	11.21	11.3187	11.1634	11.5065	11.3058	11.1487	11.293	11.3491	11.2762
R035085c0g1_i01	6.28609	6.26568	6.10741	6.12062	6.25907	6.31274	6.09869	6.24949	6.24277	6.07986	6.13868	6.17462	6.22847	6.20185	6.13046	6.21628	6.17226	6.15856	6.25252	6.11565	6.42856	6.33156	6.4312	6.23492	6.13058	6.101	6.1421	6.23523	6.0111	6.10654	6.04542	6.04448	6.2528	6.11935	6.27699	6.19558	6.21218	6.19382	6.17641	6.02281	5.96103	6.27423	6.169	6.24367	6.22258	6.00379	6.02632	6.12284	6.06941
R035101c0g1_i04	3.63077	3.57246	3.80462	3.71064	3.46607	3.77692	3.47094	3.13664	3.7447	3.53222	3.58395	3.65633	3.58616	3.57354	3.80159	3.52218	3.81607	3.48592	3.51846	3.38459	3.44647	3.63573	3.14137	3.5296	3.75772	3.55547	3.56367	3.60966	3.47894	3.44207	3.22312	3.07946	3.80659	3.76696	3.61928	3.8085	3.65841	3.74875	3.66381	3.52501	3.54427	3.63574	3.68982	4.00357	3.5637	3.73288	3.59749	3.48789	3.68892
R035214c0g1_i01	8.90268	8.81882	8.86501	9.01749	8.83732	8.9339	8.8688	8.83717	8.92218	8.74827	8.60258	8.85364	8.90844	8.80544	8.49522	8.66022	8.65182	8.76183	8.81165	8.73566	8.80832	8.74438	8.69051	8.83864	8.90632	8.87224	8.69764	8.62253	8.57588	8.76084	8.81909	8.74858	8.74931	8.70142	8.71536	8.64235	8.65765	8.66096	8.87399	8.77493	8.76237	8.56759	8.53385	8.8642	8.77458	8.62628	8.80821	8.92352	8.96949
R035273c0g1_i01	5.31079	5.11335	5.19745	5.11743	5.24046	5.1968	5.16622	5.05909	5.16547	5.19464	5.09345	5.26645	5.23051	5.1542	4.96098	4.91067	4.82916	5.03133	4.99087	4.92742	5.11562	5.09766	4.80937	5.05573	4.80142	4.84568	4.88812	4.84992	4.97992	4.87509	4.86161	4.92118	4.76986	4.69876	4.76486	4.71333	4.75284	4.6801	5.03045	4.90735	4.98071	4.77667	4.82559	4.67929	4.69708	4.88875	4.75253	4.83577	5.13387
R035490c0g1_i01	6.56023	6.49486	6.61443	6.62073	6.56435	6.63275	6.55882	6.87255	7.18869	7.04942	7.23738	7.10554	7.08519	7.06653	6.45561	6.63855	6.47867	6.85905	7.06061	7.07652	6.61781	6.49747	6.3415	6.4101	6.48283	6.49333	6.68475	6.85189	6.16964	6.39723	6.32427	6.18187	6.34931	6.29322	6.32177	6.53894	6.54121	6.50048	6.47806	6.3513	6.42182	6.39005	6.44535	6.4938	7.15463	7.25331	6.55911	7.1862	7.00994
R035615c2g1_i01	3.96236	3.8158	4.2933	3.59136	3.83944	3.75447	4.08416	4.30032	4.14926	4.07784	4.0066	4.14307	4.1066	4.11491	4.02616	3.67212	4.04486	4.19358	4.05527	4.08896	4.2903	4.05558	4.08961	3.72971	3.98656	3.66865	4.44976	4.27504	4.16437	4.22358	4.02759	4.25298	4.23041	4.17757	4.26265	4.30386	4.29594	4.18632	3.92364	4.26091	4.0429	4.06882	3.88025	3.78031	3.74657	3.79403	4.00116	3.71256	3.76947
R035620c0g1_i01	8.45784	8.25263	8.27935	8.22639	8.45835	8.37455	8.29532	8.50429	8.31074	8.26128	8.23601	8.2358	8.33659	8.25302	8.10706	7.98973	8.0543	8.12874	8.20729	8.10874	8.19964	8.14633	8.09332	8.384	8.37319	8.41362	8.4584	8.39185	8.45258	8.20293	8.28565	8.3677	8.07798	8.05599	8.09137	8.16321	8.13193	8.11867	8.3545	8.26488	8.27925	8.02525	7.90999	8.01029	8.07537	7.94645	8.0291	8.29604	8.30698
R035763c0g1_i01	11.4364	11.332	11.3475	11.52	11.4138	11.4213	11.3461	11.4467	11.39	11.3814	11.2918	11.3789	11.4197	11.3499	11.3476	11.4373	11.414	11.381	11.4145	11.4181	11.5253	11.455	11.5222	11.4976	11.5579	11.533	11.4092	11.4503	11.4003	11.3628	11.4451	11.4889	11.4046	11.3766	11.4078	11.4198	11.4362	11.4392	11.5063	11.4317	11.4505	11.4989	11.4178	11.6278	11.4696	11.4273	11.4642	11.5608	11.4962
R035943c0g1_i02	9.09142	9.00777	9.01514	9.12239	9.04019	9.06656	9.01809	9.01199	9.03295	9.0859	8.99546	8.97896	9.08112	9.01811	8.99366	9.17075	9.04891	8.99097	8.99367	9.07141	9.28202	9.23856	9.32326	9.17682	9.23357	9.24616	9.15443	9.19053	9.11917	9.06464	9.13313	9.20051	9.29021	9.21019	9.21494	9.28892	9.26231	9.27419	9.32277	9.21053	9.2217	9.36858	9.28215	9.42564	9.31198	9.19922	9.24103	9.14403	9.11985
R036013c0g1_i01	7.46443	7.22115	7.28529	7.54619	7.36163	7.43117	7.31215	7.42123	7.3672	7.23854	7.12151	7.31248	7.41025	7.25954	7.12609	7.20354	7.25131	7.27119	7.38568	7.34088	7.39111	7.31636	7.2192	7.23166	7.31683	7.33788	7.22841	7.18009	7.12985	7.1938	7.18493	7.20671	7.19314	7.18402	7.15201	7.22061	7.2011	7.21945	7.34972	7.23934	7.22738	7.08391	6.96541	7.37418	7.23946	7.15077	7.22644	7.46488	7.41067
R036498c0g1_i02	10.9865	10.5702	10.4972	10.601	10.9174	10.7174	10.5819	10.9654	10.7901	10.6396	10.5463	10.7428	10.8221	10.7071	10.5322	10.6535	10.7836	10.7577	10.9178	11.0225	11.1848	11.0961	11.0467	10.9005	10.9455	10.7286	10.9615	11.0055	10.2169	10.6947	10.8403	10.711	10.9104	10.8945	10.8767	10.9665	10.9911	10.9963	10.7566	10.6652	10.6556	10.7694	10.5398	10.8184	10.5044	10.5604	10.3124	10.8525	10.641
R036570c0g2_i01	7.37301	7.35967	7.23104	7.47952	7.3287	7.38943	7.25707	7.30106	7.37114	7.3936	7.22586	7.34327	7.35401	7.24445	7.24435	7.32276	7.28473	7.0611	7.24743	7.18299	6.96863	7.1374	6.98307	7.09246	7.25422	7.18999	7.14586	7.1795	6.90575	6.99694	7.11165	7.05398	7.1422	6.9935	7.05978	7.21726	7.10295	7.204	7.47669	7.34029	7.32354	6.8759	6.92275	7.24578	6.80617	6.85452	7.17781	7.48952	7.32543
R037086c0g1_i01	4.55009	4.67849	4.33814	4.7885	4.54468	4.51498	4.34054	4.50759	4.44634	4.38577	4.32446	4.28598	4.46685	4.53437	4.69717	4.97505	4.90979	4.80972	4.80899	4.79594	4.71902	4.79736	4.79726	4.60394	4.78657	4.93566	4.88296	4.89974	4.974	4.85072	4.84752	4.82218	5.07264	4.9399	5.0582	5.29997	5.38476	5.36884	4.93636	4.86022	4.78736	4.97342	4.9905	5.23524	5.96775	5.81284	5.79202	4.47805	4.86728
R037131c0g3_i02	6.36824	6.34775	6.31572	6.53241	6.35919	6.43338	6.28511	6.27216	6.29651	6.31537	6.31219	6.30698	6.34846	6.3455	6.33033	6.59141	6.35294	6.28874	6.4032	6.31614	6.59184	6.50442	6.53474	6.3114	6.52114	6.43625	6.32704	6.37959	6.28406	6.38795	6.33694	6.37605	6.52488	6.51006	6.5024	6.4462	6.44032	6.53251	6.48008	6.36129	6.45212	6.52588	6.49029	6.55976	6.68519	6.5352	6.54951	6.42955	6.41612
R037579c1g1_i01	9.29251	9.0231	9.06435	9.40231	9.25414	9.17528	9.1454	9.31907	9.24903	9.06217	8.89917	9.13291	9.22447	9.12469	8.9406	9.12803	8.99945	9.19038	9.20611	9.12882	9.40319	9.30921	9.27834	9.22365	9.22563	9.36563	9.18301	9.0868	9.27453	9.10253	8.96288	9.14553	9.02008	9.00388	9.05945	9.08056	9.09798	9.13054	9.0847	8.97917	8.968	9.13981	8.95545	9.38475	9.22631	9.04079	9.18798	9.26833	9.12803
[truncated: 24 more rows]
[truncated: 20 more columns]

## Sheet: orthoclust_5
ID	FR_0H_1	FR_0H_2	FR_0H_3	FR_0H_4	FR_0H_5	FR_0H_6	FR_0H_7	HR_0H_1	HR_0H_2	HR_0H_3	HR_0H_4	HR_0H_5	HR_0H_6	HR_0H_7	FR_3H_1	FR_3H_3	FR_3H_4	HR_3H_1	HR_3H_2	HR_3H_4	AL_3H_1	AL_3H_3	AL_3H_4	FR_12H_1	FR_12H_2	FR_12H_4	HR_12H_1	HR_12H_2	HR_12H_4	AL_12H_1	AL_12H_2	AL_12H_3	FR_24H_1	FR_24H_2	FR_24H_3	HR_24H_1	HR_24H_2	HR_24H_3	AL_24H_1	AL_24H_2	AL_24H_3	FR_48H_1	FR_48H_2	FR_48H_4	HR_48H_1	HR_48H_3	HR_48H_4	AL_48H_1	AL_48H_2
[truncated: 70 more rows]
[truncated: 20 more columns]

[truncated: 4 more sheets: orthoclust_6, orthoclust_7, orthoclust_8, orthoclust_9]
