# Supplementary material for: Wnt signaling restores evolutionary loss of robust foot regeneration rates in Hydra
Source: Nat Commun. 2025 Dec 10;16:11447. doi: 10.1038/s41467-025-66299-2 (PMC12748876; doi:10.1038/s41467-025-66299-2)
Supplement: Supplementary file 6 — Source data [file 41467_2025_66299_MOESM6_ESM.zip]

Archive with 22 entries (21 files):
- Source_Data_ALL/
- Source_Data_ALL/Source_Data_7.csv
- Source_Data_ALL/Source_Data_4.csv
- Source_Data_ALL/.DS_Store
- Source_Data_ALL/Source_Data_17.xlsx
- Source_Data_ALL/Source_Data_6.xlsx
- Source_Data_ALL/Source_Data_10.xlsx
- Source_Data_ALL/Source_Data_16.csv
- Source_Data_ALL/Source_Data_12.csv
- Source_Data_ALL/Source_Data_13.csv
- Source_Data_ALL/Source_Data_11.xlsx
- Source_Data_ALL/Source_Data_3.xlsx
- Source_Data_ALL/Source_Data_2.xlsx
- Source_Data_ALL/Source_Data_1.txt
- Source_Data_ALL/README.rtf
- Source_Data_ALL/Source_Data_19.csv
- Source_Data_ALL/Source_Data_5.xlsx
- Source_Data_ALL/Source_Data_18.xlsx
- Source_Data_ALL/Source_Data_14.xlsx
- Source_Data_ALL/Source_Data_8.csv
- Source_Data_ALL/Source_Data_15.xlsx
- Source_Data_ALL/Source_Data_9.csv
