# Supplementary material for: Wnt signaling restores evolutionary loss of robust foot regeneration rates in Hydra
Source: Nat Commun. 2025 Dec 10;16:11447. doi: 10.1038/s41467-025-66299-2 (PMC12748876; doi:10.1038/s41467-025-66299-2)
Supplement: Supplementary file 6 — Source data [file 41467_2025_66299_MOESM6_ESM.zip › Source_Data_ALL/Source_Data_7.csv]

ID	FR_0H_1	FR_0H_2	FR_0H_3	FR_0H_4	HR_0H_1	FR_0H_5	FR_0H_6	FR_0H_7	HR_0H_2	HR_0H_3	HR_0H_4	HR_0H_5	HR_0H_6	HR_0H_7	FR_3H_1	FR_3H_3	FR_3H_4	HR_3H_1	HR_3H_2	HR_3H_3	HR_3H_4	FR_12H_1	FR_12H_2	FR_12H_4	HR_12H_1	HR_12H_2	HR_12H_4	FR_24H_1	FR_24H_2	FR_24H_3	HR_24H_1	HR_24H_2	HR_24H_3	FR_48H_1	FR_48H_2	FR_48H_4	HR_48H_1	HR_48H_3	HR_48H_4
R000007c0g1_i01	0	0	0	0	0	0	0	0	0	0	0	0	0	0	0	0	0	0	0	0	0	0	0	0	0	0	0	0	0	0	0	0	0	0	0	0	0	0	0
R000018c0g1_i01	0	0	0	0	0	0	0	0	0	0	0	0	0	0	0	0	0	0	0	0	0	0	0	0	0	0	0	0	0	0	0	0	0	0	0	0	0	0	0
R000064c0g1_i01	37.33	38.3	39.33	41.34	38.42	39.12	41.95	41.73	37.52	39.53	38.48	38.16	40.16	39.4	45.9	43.85	49.21	43.18	41.59	45.26	44.09	45.38	45.67	43.66	41.47	42.94	43.3	41.18	39.74	41.44	41.88	40.96	40.93	43.59	43.15	44.12	48.22	48.71	47.44
R000076c0g1_i02	0.93	1.68	1.31	1.33	1.33	1.15	1.59	1.48	1.91	2.03	1.13	1.74	1.65	1.71	2.89	3.64	2.35	1.5	1.88	2.32	2.07	1.36	2.9	1.6	1.13	1.43	1.35	1.06	1.06	2.17	0.51	1.75	0.82	1.4	0.67	0.76	1.52	1.4	1.53
R000082c0g1_i01	0	0.91	0	0	0	0	0	0	0	0	0	0	0	0	0	0	0	0	0	0	1	0	0	0	0	0	0	0	0	0	0	0	0	0	0.98	4.47	0.98	0	0
R000093c0g2_i01	1.63	1.01	1.15	0.9	0.58	0.48	1.34	1.27	1.15	1.72	0.63	1.32	1.78	1.92	4.56	5.09	5.89	4.82	3.71	3.09	4.37	1.85	0.74	1.66	2.15	0.74	2.76	1.14	0.94	1.96	1.09	1.84	2.04	0.98	0.87	0.59	1.43	0.92	1.6
R000105c0g1_i01	0.22	0.22	0	0	0.11	0.12	0.1	0	0.1	0.41	0.11	0.16	0.48	0	0	0.1	0.1	0.46	0	0.23	0	0.2	0	0	0.28	0	0.23	0	0.11	0.21	0.09	0.11	0.34	0.2	0.27	0	0	0.09	0.41
R000107c0g1_i01	0	0	0	0	0	0	0	0	0	0	0	0	0	0	0	0	0	0	0	0	0	0	0	0	0	0	0	0	0	0	0	0	0	0	0	0	0	0	0
R000108c0g1_i01	7.87	8.27	7.3	8.85	8.27	5.94	7.7	8.75	8.78	8.95	7.94	7.83	6.97	7.94	6.01	7.03	7.72	7.13	7.71	6.85	8.49	8.28	7.26	7.42	7.69	7.01	6.45	8.7	8.71	7.36	9.96	7.37	8.55	9.53	8.18	7.25	8.46	7.85	7.7
R000113c0g1_i01	0	0	0	0	0	0	0	0	0	0	0	0	0	0	0	0	0	0	0	0	0	0	0	0	0	0	0	0	0	0	0	0	0	0	0	0	0	0	0
R000121c0g1_i01	12.78	12.63	11.87	12.69	12.07	11.94	13.73	13.13	10.94	13.59	13.64	13.17	11.8	13.75	12.81	11.67	13.91	12.24	14.68	12.16	13.64	11.39	11.65	12.66	10.41	12.65	12.11	13.4	14.9	14.19	14.72	13.65	12.91	13.05	14.27	13.81	10.98	10.05	11.67
R000129c0g2_i01	1.05	1.09	1.33	0.55	1.2	1.36	0.81	1.2	1.24	1.28	0.83	1.32	1.06	1.29	1.63	1.14	1.16	1.88	1.53	1.11	1.44	1.6	0.7	0.74	1.35	1.56	2.01	1.07	1.74	1.15	1.59	1.64	1.16	1.48	1.2	0.78	2.03	1.45	1.5
R000136c0g1_i01	0	0	0	0	0	0	0	0	0	0	0	0	0	0	0	0	0	0	0	0	0	0	0	0	0	0	0	0	0	0	0	0	0	0	0	0	0	0	0
R000142c0g1_i01	1.06	0.37	0.7	0.36	1.83	0.96	0.8	1.85	0	0.67	2.09	0.32	2.25	2.42	1.11	0.33	1.05	0.57	0.35	1.3	0.35	3.57	1.05	0.85	0	1.53	0.89	1.02	0.82	0.29	1.82	0.92	0.87	0.76	1.7	0.65	0.69	2.12	1.02
R000143c0g1_i01	17.74	19.71	18.28	19.1	17.8	18.73	17.38	19.4	18.77	20.46	20.08	19.21	20.92	19.09	20.11	20.4	18.9	20.84	20.05	17.87	19.37	23.28	22.66	22.16	24.41	23.98	22.74	16.78	15.93	17.15	16.25	18.28	18.45	21.05	17.98	18.77	19.93	19.92	18.54
R000176c0g1_i01	3.16	3.05	3.62	3.27	2.35	3.54	2.9	3.63	3.01	2.56	3.6	3.11	3.6	3.19	2.94	3.35	3.5	3.15	3.2	3.05	3.4	4.13	3.95	3.7	3.45	3.67	3.18	3.42	4.33	4.56	3.01	3.31	3.44	3	3.81	3.95	1.93	2.65	3.89
R000185c0g1_i01	11.78	11.91	15.24	10.81	11.88	10.52	15.46	17.16	15.67	19.31	15.75	16.92	20.08	14.25	9.53	4.56	4.07	12.2	5.72	10.12	7.95	3.94	5.1	3.89	4.89	4.64	8.23	1.88	2.72	2.77	5.67	4.64	4.99	2.83	3.41	1.63	4.86	3.08	7.69
R000186c0g2_i01	16.71	15.2	16.49	18.81	16.42	18.02	16.82	17	15.81	14.8	16.87	18.88	14.87	15.51	14.05	14.08	16	15.43	15.91	14.89	17.88	17.57	18.76	16.24	18.04	16.43	17.95	16.94	14.59	15.4	17.07	15.54	15.49	17.42	14.29	14.58	15.38	14.42	14.81
R000197c0g1_i01	0	0	0	0	0	0	0	0	0	0	0	0	0	0	0	0	0	0	0	0	0	0	0	0	0	0	0	0	0	0	0.43	0	0	0	0	0	0	0	0
R000220c0g1_i01	0	0	0	0	0	0	0	0	0	0	0	0	0	0	0	0	0	0	0	0	0	0	0	0	0	0	0	0	0	0	0	0	0	0	0	0	0	0	0
R000236c0g1_i01	1.07	2.82	2.58	2.32	1.66	1.57	1.64	2.22	2.61	1.93	3.42	2.66	3.16	2.41	1.69	2.3	2.82	1.73	1.04	2.92	2.1	1.41	1.25	1.78	2.35	1.68	2.52	1.65	2.21	2.13	1.52	2.44	1.91	1.79	2.95	1.46	2.76	1.98	2.18
R000238c0g1_i01	16.04	20.26	19.03	16.67	13.1	16.97	18.8	21.75	16.66	14.39	16.77	18.74	16.85	18.14	18.63	24.32	17.45	18.5	16.37	22.88	17.55	17.49	19.4	16.74	13.71	15.37	17.23	21.16	24.14	23.62	16.36	16.43	13.45	18.76	25.45	20.68	8.79	10.16	11.64
R000288c0g1_i03	4.76	4.64	3.5	5.28	5.4	5	5.08	5.41	5.72	5.28	3.93	4.33	5.58	4.59	4.57	4.58	5.57	3.18	5.68	4.31	4.81	5.04	4	4.53	4.25	4.48	5.92	4.36	4.41	4.28	3.97	5.21	4.8	4.6	4.77	4.95	6.2	3.25	3.3
R000292c0g1_i01	0	0	0	0	0	0	0	0	0	0	0	0	0	0	0	0	0	0	0	0	0	0	0	0	0	0	0	0	0	0.18	0	0	0	0	0	0	0	0	0
R000325c0g1_i01	0	0	0	0	0	0	0	0	0	0	0	0	0	0	0	0	0	0	0	0	0	0	0	0	0	0	0	0	0	0	0	0	0	0	0	0	0	0	0
R000329c0g1_i01	0.43	0	0.42	0	0	0.61	0	0	0	0	0	0.84	1.44	0	0	0	0	1.06	0	0	0	0	0	0	0	0	0	0.43	0	0.37	0	0	0	0	0	4	0	0	3.18
R000338c0g1_i01	0	0	0	0.46	0	0	0.58	0	0	0	0.45	0.93	0.4	0	0.48	0	0.91	0	0	0	0	0	2.16	0.58	0	0	0	0.47	0	0	0	0	0.61	0	0	0.43	0	0.97	0
R000366c0g1_i02	13.81	10.8	10.72	15.2	12.41	17.76	12.57	16.04	13.11	16.16	12.91	15.07	15.12	14.23	11.54	13.4	11.67	13.39	14.81	14.27	14.04	13.12	13.89	13.47	14.21	10.61	13.75	13.46	13.1	14.63	15.56	14.25	11.02	13.14	14.81	11.32	16.79	15.98	16.79
R000375c0g2_i01	1.51	0.31	0.89	0.7	0.3	1.52	0.71	1.12	0.18	1.05	0.39	1.16	0.5	0.65	1.33	2.48	1.07	2.15	1.16	1.3	0.78	1.08	0.85	1.09	0.96	1.26	1.09	1.14	0.99	1.43	1.83	1.42	1.46	1.43	0.6	0.17	0.78	1.11	0.31
R000376c0g1_i01	0.31	0	0.62	0	0.65	0.41	0.34	0	0	0	0.62	0	0.24	0	0.33	0	0.62	0	0	0	0	0	0.91	0.74	0	0.33	0	0.59	0.35	0	0	0	0	0	0.29	0	0	0.31	0.22
R000378c0g1_i01	7.2	6.45	11.45	11.66	14.07	10.14	6.06	12.45	14.91	8.55	10.11	18.1	14.39	21.01	7.05	6.21	8.43	10.33	5.26	10.72	7.27	8.35	3.58	8.01	11.05	7.21	6.04	7.43	16.15	12.07	11.47	14.13	12.29	11.73	9.04	9.01	4.54	5.59	8.4
R000380c0g1_i01	1.21	1.3	0	0	1.29	0	0	1.99	0	1.15	1.2	1.41	0.61	0	0.65	0	1.22	0	0	1.67	0	0.99	1.55	0.81	10.48	6.56	6.98	4.79	4.9	3.67	0	6.14	2.67	0.49	0	0	3.93	2.83	1
R000403c0g1_i01	0	0	0	0	2.84	0	0	0	0	0.82	0	1.22	0	0	0	0	0	0	0	0	1.05	0.79	0.83	0	0	0	0	0	0	0	2.62	0	0	0.79	0	0	0	1.15	0
R000410c0g2_i01	0	0	0.86	0	0	1.69	0	0	0	0	0.84	1.17	0	0	0	0	0	0	1	0	0	0	0	0	0	0	0	0	0	0	0	0	0	0	0	1.81	0	0	0
R000420c0g1_i01	0	0	0	0	0	0	0	0	0	0	0	0	0	0	0	0	0	0	0	0	0	0	0	0	0	0	0	0	0	0	0	0	0	0	0	0	0	0	0
R000427c0g1_i01	7.25	8.62	6.7	6.27	8.55	6.25	7.52	6.68	6.21	6.45	6.35	7.51	6.32	7.78	5.55	4.77	5.47	6.54	7.52	5.17	5.28	7.27	4.08	6	5.64	6.69	6.84	4.87	5.92	5.74	6.09	7.02	8.09	6.26	6.51	5.27	5.62	5.01	6.35
R000431c0g2_i01	7.1	9.82	8.56	9.43	9.51	8.5	12.75	10.91	7.72	10.59	9.73	11.93	14.17	14.46	11.57	13.86	11.09	10.83	11.63	11.49	10.68	10.62	11.32	12.21	11.55	12.23	11.61	11.49	12.35	9.82	12.86	11.79	10.73	9.01	8.72	11.43	14.19	13.86	15.12
R000433c0g1_i01	8.19	7.02	10.15	10.51	9.6	7.21	7.01	9.11	10.57	9.34	11.52	8.69	12.18	7.38	10.38	8.48	11.87	9.6	9.19	8.32	9.38	9.08	8.91	9.25	9.25	11.03	9.42	14.07	8.64	11.14	14.39	15.48	11.68	11.12	9.34	7.29	10.63	9.73	7.51
R000434c0g1_i01	0	0	0	0	0	0	0	0	0	0	0	0	0	0	0	0	0	0	0	0	0	0	0	0	0	0	0	0	0	0	0	0	0	0	0	0	0	0	0
R000436c0g1_i01	0	0	0	0	0	0	0	0	0	0	0	0	0	0	0	1.32	0.71	0	0	2	0	0.6	0	0	1.69	0	0	0	0.99	0	0	0	0	0	1.57	0	0	0	0
R000437c0g1_i01	2.09	1.71	1.94	1.53	0.99	1.08	1.87	1.54	3.16	1.56	2.9	3.6	1.04	3.26	2.36	3.41	3.62	4.24	4.72	5.34	7.08	2.09	1.93	2.62	2.48	1.91	2.87	1.26	1.64	2.15	3.75	1.9	1.49	1.97	1.77	2.4	7.8	9.13	8.7
R000467c0g1_i01	53.16	34.53	66.72	31.31	74.28	41.12	16.07	35.05	65.75	50.93	59.77	56.23	34.95	22.58	59.68	50.27	53.05	64.64	50.98	51.04	37.11	32.38	25.09	24.26	67.19	70.23	84.06	34.06	32.13	34.81	29.86	41.3	22.41	35.81	38.93	35.52	23.93	29.5	34.58
R000491c0g1_i01	0	0	0	0	0	0	0	0	0	0	0	0	0	0	0	0	0	0	0	0	0	0	0	0	0	0	0	0	0	0	0	0	0	0.07	0	0	0	0	0
R000500c0g1_i01	4.9	2.73	5.43	3.77	1.48	5.5	3.97	7.55	3.76	4.64	3.96	5.44	5.57	5.57	6.58	9.31	5.09	5.17	5.28	6.11	6.29	5.4	5.98	4.72	4.71	5.43	3.47	8.72	7.99	7.01	5.85	5.59	8.14	4.73	5.87	4.38	3.79	5.79	4.99
R000509c0g1_i01	0.13	0.28	0.13	0	0.27	0.15	0.24	0.19	0.24	0.25	0.13	0	0.17	0.13	0	0	0	0.1	0.12	0.15	0.35	0.34	0.35	0.44	0.12	0.52	0.15	0.11	0.27	0.18	0.11	0	0.57	0	0.11	0	0.12	0.23	0.17
R000565c0g1_i01	0	0	0	0	0	0	0	0	0	0	0.74	0	0	0	0	0	0	0	0	0	0	0	0	0	0	0	0	0	0	0	0	0	0	0	0	0	2.55	0	0
R000575c0g2_i01	0.16	0	0	0.16	0.49	0	0	0.12	0	0	0	0	0	0	0	0	0	0.35	0.15	0	0	0.1	0	0	0	0	0	0.14	0	0.11	0	0	0	0.2	0	0	0	0	0
R000577c0g1_i01	1.24	0.26	0.49	0.75	0	1.83	1.01	0	0.23	0.94	0	0	0.53	0	1.03	0.91	0.73	0.57	0	0.86	0.92	1.01	0.87	1.43	0.23	0.77	0.88	0.22	2.69	0	0	0.58	0.85	0.33	0.9	0.22	1.37	2.31	2.02
R000586c0g1_i01	0	0	0	0	0	0	0	0	0	0	0	0	0	0	0	0	0	0	0	0	0	0	0	0	0	0	0	0	0	0	0	0	0	0	0	0	0	0	0
R000600c0g1_i02	17.44	17.49	20	18.48	20.67	16.74	16.34	15.9	19.11	16.98	15.2	17.9	16.97	18.11	15.37	16.2	15.94	18.58	17.39	18.66	18.63	19.38	18.8	19.59	18.78	16.82	21.97	13.68	15.29	12.95	14.96	14.56	16.15	15.39	15.63	15.39	24.01	25.79	24.76
R000606c0g1_i01	0	1.96	0	0	0	0	0	0	0	0	1.8	5.16	0	0	0	0	0.92	0	0	0	0	0	0	0	0	0	0	0	0	0	0	1.91	1.55	0	0	0	0	0	0
R000609c0g1_i01	0	0	0	0	0	0	0	0	0	0	0	0	0	0	0	0	0	0	0	0	0.3	0	0	0	0	0	0	0	0	0	0	0	0	0	0	0	0	0	0
R000626c0g1_i01	0.26	0.28	0	0	0.27	0.33	0	0	0.49	0	0.26	0.22	0.58	0	0.55	0.24	0	1.02	0	0	0.49	0	0.19	1.53	0.25	0	0	0.48	0.58	0.39	0	0.94	0.31	0	0	0	0	0	0
R000627c0g1_i01	0	0	0	0	0	0	0	0	0	0	0	0	0	0	0	0	0	0	0	0	0	0	0	0	0	0	0	0	0	0	0	0	0	0	0	0	0	0	0
R000652c0g1_i01	0	0	0	0	0	0	0	0	0	0	0	0	0	0	0	0	0	0	0	0	0	0	0	0	0	0	0	0	0	0	0	0	0	0	0	0	0	0	0
R000654c0g1_i01	3017.6	2781.1	2714.05	2966	2987.7	3633.44	3685.27	3404.95	2864.4	2903.56	2669.28	3492.8	3550.86	3369.21	2676.14	2957.98	2981.31	2861.58	3063.14	3144.36	2955.18	3291.26	3330.4	3116.64	3062.89	3018.67	3023.27	3732.29	3534.86	3688.18	3888.54	3913.54	3889.08	3265.61	2942.04	3386.2	3129.06	3035.58	3098.58
R000657c0g2_i01	26.31	26.17	28	26.41	30.29	27.88	24.16	29.95	28.72	29.07	30.89	28.54	29.49	29.62	27.04	25.17	28.54	29.54	27.37	25.53	27	26.4	24.36	24.82	31.07	30.72	30.9	25.98	26.8	27.93	28.44	30.58	27.03	28.63	30.07	28.07	27.75	29.15	26.67
R000693c0g1_i01	0.8	0.84	0.53	0.54	2.19	1	0.28	0.21	0	0.51	0.79	0.9	0.78	1.97	0.83	1.97	3.14	1.24	1.28	2.18	1	0.18	0.57	2.17	2.29	1.66	0.64	1.21	0.29	1.2	1.27	1.27	0.93	1.45	1.71	0.47	1.24	0	0.37
R000697c0g2_i01	20.35	26.27	24.53	16.43	19.26	23.1	31	29.68	21.52	19.16	20	26.14	19.69	25.35	21.24	20.06	23.26	22.02	20.7	21.21	20.89	18.65	18.65	18.48	22.91	25.97	23.15	22.7	23.93	22.02	23.32	23.16	23.56	19.31	23.79	19.39	15.65	15.6	17.23
R000703c0g1_i01	45.05	40.6	44.91	43.62	42.18	51.51	51.48	47.62	44.37	40.64	40.23	47.09	52.89	49.15	34.43	36.9	37.64	40.1	43.46	41.02	38.49	45.71	41.72	38.05	39.53	37.62	44.72	37.65	35.28	36.22	41.46	34.83	42.47	37.37	29.51	41.27	32.65	28.14	35.04
R000707c0g1_i01	0.18	0.19	0.36	0.54	0.36	0	0.34	0	0	0.51	0.53	0.42	0.36	0.53	1.3	1.49	1.75	0.27	0.83	0.8	0.49	0.59	0.97	1.21	0.65	0.36	1.22	0.31	0.19	1.86	0.79	1.57	0.98	0.81	0.95	0.46	1.45	1.13	0.82
R000715c0g1_i01	0	0	0	0.32	0	0	0	0.53	0	0	0	0	0.49	0	0	0.29	0	0	0	0	0.61	0.22	0.23	0	0.62	0	0	0	0	0	0	0	0.76	0	0	0.29	0	0	0.22
R000722c0g1_i01	0	0	0	0	0	0	0	0	0.37	0.37	0	0.37	0	0	0.41	0	0	0.97	0	0.97	0.39	0	0	0	0	0	0	0	0	0	0	0	0	0	0.76	0	0	0	0
R000725c0g1_i01	0.5	0.39	0.37	0	0.38	0.28	0.46	0.62	0.23	0.48	0.12	0	0.16	0.71	0.77	0.11	1.59	0.27	0.45	0.27	0.33	0.24	0.41	0.27	0.99	0.37	0.69	0.73	0.76	0.66	0.21	0.26	0.66	0.08	0.22	0.32	0.11	0	0.16
R000728c0g2_i01	0.35	0.29	0.28	0.21	0.57	0.45	0.06	0.38	0.13	0	0.21	0.05	0.3	0.19	0.5	0.26	0.27	0.45	0.75	0.15	0.06	0.39	0.23	0.23	0.36	0.13	0.45	0.45	0.34	0.49	0.4	0.14	0.36	0.26	0.18	0.23	0.3	0.3	0.09
R000738c0g1_i01	0	0	0	0	0	0	0	0.04	0	0	0	0	0	0	0	0	0	0	0	0	0	0	0	0	0	0	0	0	0	0	0	0	0	0	0.05	0	0	0	0
R000745c0g1_i01	3.1	7.63	5.68	1.11	5.62	3.17	7.24	4.93	8.32	5.44	12.14	8.36	3.39	5.6	6.61	3.86	7.55	13.49	8.07	4.28	10.34	5.48	4.11	3.01	6.13	7.86	7.94	6.4	8.69	5.53	6.24	9.75	7.44	3.49	6.53	2.31	3.22	3.44	4.72
R000749c0g1_i01	36.18	32.74	31.25	37.3	38.12	38.35	40.55	37.36	29.49	30.18	30.94	33.23	37.42	38.37	34.15	34.97	35.16	32.97	32.52	33.59	33.53	36.75	35.62	31.8	32	31.43	31.18	32.4	29.74	31.64	33.66	35.72	32.53	32.18	27.28	34.9	31.61	30.15	32.72
R000752c0g1_i01	4.65	3.54	4.84	2.72	4.88	5.51	2.32	4.76	5.09	4.58	4.63	4.86	3.8	4.81	6.05	3.92	5.33	5.67	6.66	5.56	6.2	4.72	3.87	4.05	5.31	4.51	3.86	5.89	5.36	5.83	5.5	5.48	5.86	4.81	4.46	4.95	3.98	4.27	3.23
R000760c0g1_i01	0	0.18	0	0.17	0.52	0	0.32	0.25	0	0.16	0.5	0.13	0.23	0.17	0.18	0	0	0.13	0.16	0	0.31	0	0.34	0	0.15	0.17	0.19	0	0.18	0.12	0	0	0.18	0	0	0	0	0	0.33
R000775c0g1_i01	1.57	2.56	4.78	1.62	2.57	1.52	1.32	0.99	2.43	1.5	0.78	1.06	2.71	0	0.85	0.75	4	0.77	0.92	0	0.93	4.2	0	0	0	0	1.23	0.98	0	0	1.14	0	0	0.7	0	0	1.82	3.02	0
R000781c0g1_i01	0.1	0.43	0.51	0	0.21	0	0.56	0.07	0.19	0.59	0.82	0.3	0.46	0.68	0.53	0.38	0.71	1.2	0.56	0.68	0.45	0.26	0.41	0.45	0.09	0.61	0.11	0.85	0.52	0.61	0.43	0.74	0.11	1.55	1.24	0.44	0.72	0.63	0.07
R000782c0g1_i01	2.22	5.95	2.78	5.1	2.36	7.23	11.55	13.43	4.38	2.64	9.35	0.62	9.61	5.25	10.64	6.26	4.45	3.95	6.59	8.22	3.6	6.23	8.78	7.29	4.99	3.28	5.46	3.04	5.1	5.39	3.41	1.79	3.16	8.4	15.23	10.4	4.71	3.15	2.24
R000790c0g2_i01	0	0	0	0	0	0	0	0.4	0	0	0.17	0.28	0.12	0	0	0.16	0	0	0	0	0	0	0	0	0	0	0.2	0	0.18	0.12	0	0.19	0	0.11	0	0	0.16	0	0
R000805c0g1_i01	1.69	2.39	3.92	2.6	2.94	1.38	1.57	1.33	1.94	2.46	3	2.55	1.01	1.91	2.04	4.2	2.08	1.45	2.23	1.69	2.45	2.47	2.85	1.35	0.82	0.75	2.9	3.09	2.19	1.76	1.19	1.13	1.64	2.43	3.98	3.13	3.51	2.29	2.17
R000806c0g1_i01	0	0	0	0	0	0	0	0	0	0	0	0	0	0	0	0	0	0	0	0	0	0	0	0	0	0	0	0	0	0	0	0	0	0	0	0	0	0	0
R000812c0g1_i01	0	0	0	0	0	0	0	0	0	0	0	0	0	0	0	0	0	0	0	0	0	0	0	0	0	0	0	0	0	0	0	0	0	0	0	0	0	0	0
R000813c0g1_i01	0	0	0	0	0	0	0	0	0	0	0	0	0	0	0	0	0	0	0	0	0	0	0	0	0	0	0	0	0	0	0	0	0	0	0	0	0	0	0
R000814c0g1_i01	0	0	0	0	0	0	0	0	0	0	0	0	0	0	0	0	0	0	0	0	0	0	0	0	0	0	0	0	0	0	0	0	0	0	0	0	0	0	0
R000819c0g1_i01	112.11	120.96	124.11	150.23	96.62	130.04	133	126.18	94.47	94.22	72.19	93.11	103.88	90.46	110.53	121.53	109.5	102.04	94.21	100.94	95.58	120.91	153.15	129.54	102.33	98.4	90.38	125.72	120.26	140.47	90.59	83.04	69.09	100.07	114.1	101.8	80.47	88.01	76.89
R000822c0g1_i01	0	0	0	0	0	0	0	0	0	0	0	0	0	0	0	0	0	0	0	0	0	0	0	0	0	0	0	0	0	0	0	0	0	0	0	0	0	0	0
R000825c0g1_i01	0	0	0	0	0	0	0	0	0	0	0	0	0	0	0	0	0	0	0	0	0	0	0	0	0	0	0	0	0	0	0	0	0	0	0	0	0	0	0
R000839c0g1_i01	0	0	0	0	0	0	0	0	0	0	0	0	0	1.53	0	0	0	0	0	1.38	0	0	0.87	0	0	0	0	0	0	0	0	0	0	0	0	0	1.08	0	0
R000843c0g2_i01	15.35	13.59	15.76	16.9	18.15	16.72	16.63	16.42	14.99	16.73	17.47	18.9	16.92	16.57	15	15.71	15.35	17.3	16.87	13.66	17.47	15.08	14.81	13.82	14.38	14.05	16.59	14.04	13.4	13.65	12.93	12.4	13.59	13.46	12.65	13.64	11.94	12.45	10.15
R000855c0g1_i01	0	0	0	0	0	0	0	0	0	0	0	0	0.51	0	0	0	0	0	0	0	0	0	0	0	0	0	0	0.58	0.7	0	0	0	0	0	0	0	0	0	0.43
R000855c0g2_i01	0	0	0	0	0	0	0	0	0	0	0	0	0	0	0	0	0	0	0	0	0	0	0	0	0	0	0	0	0	0	0	0	0	0	0	0	0	1.45	0
R000857c0g1_i01	5.19	4.58	5.6	4.23	5.53	5.27	5.22	6.18	6.45	4.83	5.07	4.43	4.74	6.34	5.11	5.35	6.17	6.5	7.46	6.08	4.39	6.11	4.75	5.66	5.69	5.3	7.41	5.55	5.59	5.37	6.66	6.43	7.42	4.32	5.14	3.61	5.98	5.6	5.38
R000863c0g1_i01	0	0	0	0.16	0	0	0.07	0	0	0	0	0	0	0	0.25	0.15	0.08	0.34	0.14	0.17	0.07	0	0	0	0	0.08	0	0.06	0	0	0.07	0	0	0	0.07	0.13	0.48	0.27	0.05
R000864c0g1_i01	26.72	24.14	29.58	31.49	28.18	30.97	30.8	27.38	30.4	29.56	27.85	31.45	29.79	28.97	25.3	30.23	26.74	26.42	30.79	29.03	26.83	28.42	27.22	31.32	27.83	28.95	24.35	25.37	25.48	25.43	24.25	26.12	26.1	24.15	24.92	27.56	27.28	24.11	26.33
R000865c0g1_i01	4.42	5.04	6.63	6.54	5.55	7.25	5.62	6.63	5.79	7.67	7.19	6.58	7.4	5.57	26.08	29.9	26.41	23.03	19.7	16.22	20.66	8.1	7.41	4.72	9.09	7.07	6.64	8.72	6.09	6.86	10.34	9.25	11.48	7.09	8.28	5.48	11.33	11.29	9.35
R000867c0g2_i01	45.85	41.3	48.31	48.11	40.86	52.07	52.83	55.01	48.53	46.58	42.14	50.77	56.89	55.26	42.49	43.69	42.24	45.15	47.78	42.45	44.24	46.46	44.69	42.18	42.93	40.33	46.7	45.42	43.96	42.82	45.79	42.14	46.45	42	39.02	46.61	45.87	41.49	42.89
R000868c0g1_i01	0	0	0	0	0	0	0	0	0	0	0	0	0	0	0	0	0	0	0	0	0	0	0	0	0	0	0	0	0	0	0	0	0	0	0	0	0	0	0
R000870c0g1_i01	0	0	0	0	0	0	0	0	0	0	0	0	0.23	0	0	0	0	0	0	0	0	0	0	0	0	0	0	0	0	0	0	0.25	0	0	0	0	0	0	0
R000872c0g1_i01	0	0.18	0	0	0	0	0.32	0	0	0	0	0	0	0	0	0	0	0	0.47	0.19	0	0	0	0	0	0	0	0	0	0	0	0	0	0	0	0	0	0	0
R000877c0g1_i01	0	0	0.48	0.98	0	0	0.98	0.19	0	0.23	0.71	0	0	0.5	0	0.67	0.24	0	0.92	0.28	0	0.16	0.34	0	0	0.75	0.29	0	1.05	0.35	0.23	0.56	0.28	0	0	0.43	0.22	0.23	0
R000883c0g1_i01	0	0.13	0.13	0	0.13	0	0	0.09	0.12	0.12	0	0.19	0	0.12	0.26	0.12	0.13	0.09	0	0	0	0.08	0.51	0.14	0	0	0	0.11	0	0.43	0	0	0.27	0.24	0.22	0	0.11	0.56	0
R000888c0g2_i01	15.98	17.1	16.38	19.64	14.82	19.7	17.13	17.94	15.14	16.72	15.24	17.59	19.85	15.14	16.18	15.62	17.43	12.52	15.03	16.11	18.17	15.95	17.13	17.26	18.35	13.6	14.3	15.13	17.28	14.92	15.26	17.82	12.28	15.67	15.55	18.52	14.16	13.21	14.28
R000893c0g1_i01	89.55	70.43	64.61	79.1	84.45	104.12	77.21	70.73	64.95	69.93	83.35	72.07	72.78	86.78	92.93	87.23	66.73	119.57	96.3	83.53	66.45	108.13	146.22	81.27	108.95	114.42	60.13	92.76	86.58	88.76	109.6	106.42	104.26	83.88	80.81	64.73	83.8	104.47	86.26
R000897c0g1_i01	3.62	5.27	4.41	2.24	6.28	4.91	9.65	3.84	5.18	5.01	4.65	6.63	3.49	5.04	4.91	4.63	3.82	3.24	3.74	3.92	4.73	3.65	3.57	1.3	2.93	4.94	4.34	3.3	3.07	2.73	7.48	4.01	4.56	2.46	1.54	1.99	1.56	4.5	4.22
R000898c0g1_i02	4.18	4.49	4.72	3.94	4.84	4.05	4.36	5.93	5.09	5.16	4.66	5.64	5.87	5.75	4.41	5.16	3.82	4.55	5.86	4.86	5.04	4.8	4.18	4.5	4.08	3.97	6.18	4.75	5.79	3.97	4.41	3.43	3.84	3.44	4.08	2.48	3.16	3.62	4.74
R000916c0g2_i01	0	0.63	0.6	1.07	0	0	0.28	0.55	0.55	0	1.04	0.23	1.2	1.17	0.31	0.56	0.15	0.22	1.94	0.67	0.27	0.1	0.81	0.84	0.14	0	0.34	0	0.47	0	0	0	0.33	0.1	0.53	0.39	0	0.13	0.1
R000920c0g2_i01	0	0	0	0	0	0	0	0	0	0	0	0	0	0	0	0	0	0	0	0	0	0	0	0	0	0	0	0	0	0	0	0	0	0	0	0	0	0	0
R000922c1g1_i01	0.46	1.46	0.91	0.46	0.48	0	0	0	0.44	0	0	0.46	0.4	0	2.41	0.85	0.45	1.16	0.47	1.76	0	0.35	1.08	2.88	0.49	1.03	0	0.94	0	2.84	2.58	0	1.21	1.38	0	0	0.46	0	0.7
R000924c0g1_i01	3.21	0.72	2.95	0.92	2.81	2.77	2.07	1.78	2.11	1.96	1.8	4.28	0.97	1.64	3.08	2.11	2.47	2.95	4.31	1.05	3.8	1.23	1.59	2.09	1.92	3.27	3.74	1.62	3.43	3.97	3.58	3.92	2.59	1.37	1.65	1.61	1.26	3.17	3.54
R000926c0g1_i01	3.6	4.47	3.4	5.14	4.25	4.81	4	5.16	4.01	3.28	3.7	4.68	4.78	4.92	3.93	4.17	3.91	3.8	5.29	5.05	3.57	4.49	4.49	4.11	3.16	3.85	3.41	4.68	4.69	5.13	4.62	5.24	3.71	4.47	4.9	4.05	3.78	3.49	4.22
R000927c0g1_i01	2.56	4.32	3.04	2.48	3.03	3.12	3.49	3.32	2.99	3.76	3.29	3.55	2.38	3.69	2.81	3.5	3.38	2.88	2.96	3.35	3.05	3.42	3.04	2.8	3.95	2.88	1.94	5.63	4.31	6.18	5.95	6.2	5.26	6.04	5.16	3.73	12.14	10.47	8.53
R000933c0g1_i01	0	0	0	0	0	0	0	0	0	0	0	0	0	0	0	0	0	0	0	0	0	0	0	0	0	0	0	0	0	0	0	0	0	0	0	0	0	0	0
R000951c0g2_i01	0.74	0	0	0.37	0.38	0	0	0	0	0.35	0.73	0.34	0	0	0.39	0.34	0	0.3	0	0	0	0	0.83	0	0.37	0	1.87	0	0	0.61	0	0.98	0.46	0	0	0	0	0	0.81
R000953c0g1_i01	0	0	1.69	0	0	0	1.44	0	0	0.79	0	0	0	0	0	1.59	0	0	0	0	0	0	0	0	0	0	0	0	0	0	0	1.7	0	0	0	0	0	0	0
R000961c0g1_i01	0.31	0.21	0	0.51	0	0.11	0.18	0.43	0.37	0.19	0.1	0.07	0.13	0	0	0	0.3	0	0	0	0	0	0	0.11	0	0.2	0	0.08	0.1	0.07	0	0	0.11	0.06	0.35	0.17	0.97	0.7	0.26
R000968c0g1_i01	0	3.02	1.42	4.81	0.99	3.57	1.21	5.08	1.83	1.35	0.93	4.39	2.53	1.19	0	2.21	0.47	2.02	2.47	1.84	2.95	2.54	2.26	1.2	2.03	1.08	1.27	1.97	1.77	0	1.08	2.1	1.27	0.72	1.92	4.08	0.97	2.04	1.46
R000969c0g1_i01	0	0	0	0	0.1	0	0	0	0	0.09	0	0	0	0	0.1	0	0	0	0.09	0	0.09	0.06	0	0	0	0	0	0	0	0	0	0	0	0	0.08	0.17	0	0	0
R000978c0g2_i01	16.9	18.79	21.63	23.93	18	19.78	18.44	21.36	24.02	21.56	22.03	23.82	23.35	22.58	19.24	20.21	20.93	21.34	23.84	22.22	24.88	20.49	22.26	19.48	20.65	17.67	22.76	18.58	18.64	15.5	19.26	17.74	19.58	20.76	21.73	19.12	25.42	28.84	25.03
R000994c0g2_i01	0	3.45	0.33	2.32	0	0.09	4.74	0	2.75	0	5.13	2.14	0.05	4.54	2.38	3.95	3.95	2.47	4.57	5.69	3.73	0.05	0.27	0.54	0.21	0.08	1.61	0	0.41	0.11	0.27	0	0.09	1.53	1.05	0.35	0.14	0.21	0.52
R001011c0g1_i01	0	0	0	0	0	0	0	0	0	0	0	0	0	0	0	0	0	0	0	0	0	0	0	0	0	0	0	0	0	0	0	0	0	0	0	0	0	0	0
R001032c0g1_i01	0	0	0	0	0	0	0	0	0	0	0	0	0	0	0	0	0	0	0	0.22	0	0	0	0	0.18	0	0	0	0	0	0	0	0	0	0	0	0	0	0.13
R001034c0g1_i01	0	0	0	0.15	0	0	0.14	0	0	0	0.15	0.11	0	0	0.31	0.42	0.29	0.44	0	0.17	0.67	0	0	0	0	0	0	0	0.15	0	0	0	0	0	0	0	0	0	0
R001039c0g1_i01	8.65	6.09	5.37	6.55	6.34	9.8	14.39	6.63	5.45	9.22	15.61	7.97	9.77	8.64	10.92	15.04	12.8	9.31	9.31	11.88	14.52	5.2	6.18	9.13	7.23	10.52	4.98	11.1	12.13	9.07	9.67	6.6	6.69	7.45	12.79	8.28	5.59	15.52	8.32
R001061c0g1_i01	0	0	0	0.21	0	0	0	0	0	0.2	0.21	0.17	0.15	0.43	0.44	0	0.21	0	0.2	0	0	0	0	0	0	0.21	0.49	0	0	0.45	0.38	0	1.42	0	0	0.18	0.19	0	0
R001064c0g1_i01	29.22	25.58	25.72	26.39	26.24	27.21	28.1	28.67	21.93	25.54	25.47	25.22	25.99	26.84	21.48	24.4	23.63	24.34	23.87	21.64	23.39	25.25	23.7	23.72	26.69	24.35	24.45	24.75	24.4	24.76	21.44	25.17	25.59	23.05	19.24	20.9	21.66	20.74	22.08
R001070c0g1_i01	3.11	0.93	2.19	0.67	1.35	2.39	2.86	2.22	1.63	1.89	1.3	2.14	1.24	1.8	2.29	2.65	1.08	1.84	1.87	1.77	1.83	1.63	3.52	0.76	1.03	0.9	3.86	1.95	1.18	1.75	3.03	1.76	1.74	0.88	1.99	1.35	0.81	0.81	1.48
R001073c0g1_i01	1.1	2.85	1.17	1.46	2.39	1.68	1.86	1.26	0.98	0.87	0.81	1.38	1.72	1.76	1.5	1.76	2.13	1.89	1.63	1.97	2.06	1.55	0.77	1.09	3.08	1.5	2.18	1.63	1.63	1.59	3.53	3.49	2.46	2.25	3.09	3.06	9.38	10.89	6.57
R001078c0g2_i01	14.44	13.53	13.99	12.45	13.49	17.78	15.38	15.34	15.14	16.24	14.91	15.46	14.88	16.49	13.24	13.1	14.27	12.2	13.86	13.07	12.77	12.02	12.75	11.5	13.83	13.79	13.62	14.7	13.47	14.57	13.07	14.61	13.36	14.21	12.65	11.26	11.19	11.87	11.21
R001080c0g1_i01	0	0	0	0	0	0	0	0	0	0	0	0	0	0	0	0	0	0	0	0	0	0	0	0	0	0	0	0	0	0	0	0	0	0	0	0	0	0	0
R001083c0g1_i01	0	0	0	0	0	0	0	0	0	0	0	0	0	0	0	0	0	0	0	0	0	0	0	0	0	0	0	0	0	0	0	0	0	0	0	0	0	0	0
R001089c0g1_i01	0	0	0	0	0	0	0	0	0	0	0	0.86	0	0	0	0	0	0	0	0	0	0	0	0	0	0	0	0	0	0	0	0	0	0	0	0	0	0	0
R001103c0g1_i01	0.88	0.93	0.44	0.45	0	0	1.09	1.66	0	0.42	0.43	0	0.76	0.54	0.46	0.41	0	0.74	0.9	0.56	0	0.66	0.34	0	0.92	0.49	0	0.45	0.54	0	0	1.88	1.15	0.33	0	1.24	0.44	0.46	0.66
R001106c0g1_i01	0.6	1.57	0.3	0.3	1.53	1.15	0	1.48	0	0.28	0	0.52	0.22	0.65	0.62	0.55	0	0	0.29	0.35	0	0	0.43	0	0.29	0	1.09	0.28	1	0	0	1.1	0	0.41	1.11	0.27	0.84	2.87	1.25
R001107c0g1_i01	0	0	0	0	0	0	0	0	0	0	0	0	0	0	0	0	0	0	0	0	0	0	0	0	0	0	0	0	0	0	0	0	0	0	0	0	0	0	0
R001113c0g2_i01	3.3	3.35	2.76	4.25	5	3.65	3.05	3.24	3.09	3.18	3.64	4.02	3.27	3.71	4.54	4.01	4.6	3.29	4.61	4.32	4.58	3.59	3.95	3.25	4.19	3.88	3.83	2.91	2.9	3.29	3.57	3.15	2.72	4.43	3.15	2.92	2.38	2.8	3.07
R001142c0g1_i01	2.19	1.97	2.08	1.69	2.47	1.79	1.9	2.53	2.01	2.07	3.04	2.19	2.55	2.54	1.65	1.99	1.84	1.79	2.55	2.17	2.17	1.67	1.57	1.73	2.47	2.15	2.94	2.25	2.4	1.96	3.02	2.22	2.08	2.7	3.01	1.64	2.41	2.07	2.09
R001145c0g1_i01	0.87	2.27	1.93	1.96	1.11	0.78	1.72	2.33	2.19	2.68	2.13	2.44	1.36	0.88	1.35	1.6	1.27	0.49	1.02	0.99	1	1.31	0.9	0.74	1	1.1	1.51	1.14	0.46	1.24	0.99	0.98	3.65	1.43	1.17	2.08	1.38	1.99	1.01
R001180c0g1_i01	12.47	13.7	13.95	13.87	12.27	20.84	18.24	17.08	13.32	11.79	11.63	13.1	15.28	17.03	7.92	8.78	9.03	10.5	7.27	12.09	8.48	15.38	17.13	19.52	12.17	14.76	13.66	10.75	12.92	14.74	14.54	10.06	13.42	10.2	10.87	16.89	9.68	6.75	12.45
R001183c0g1_i01	0.95	2.47	0.47	1.42	0.96	0.9	0.44	0.35	0.57	0.75	1.7	0.84	0.83	1.52	1.62	1.01	0.92	1.85	2.16	0.35	2.39	1.64	0.53	1.23	0.56	1.41	1.42	1.6	0.81	0.96	0.55	0.5	1.87	0.2	3.44	0.81	0.98	0.7	0.82
R001191c0g1_i01	0.9	1.74	1.29	2.1	1.37	1.15	1.12	1.44	1.07	0.8	0.93	1.43	1.34	1.22	1.55	1.58	0.97	1.47	1.06	1.33	1.34	0.94	0.86	0.89	0.89	0.8	1.06	0.58	0.66	0.66	0.92	0.71	0.37	0.73	0.83	0.3	0.89	1.22	1.35
R001194c0g1_i01	0.06	0.18	0.11	0.06	0	0.18	0.49	0.11	0.61	0.11	0	0.36	0.1	0.25	0.23	0.1	0.44	0.16	0.35	0.12	0.24	0.18	0	0.06	0.14	0.05	0.06	0.05	0	0.25	0.09	0	0	0.1	0.42	0.19	0.19	0.33	0.1
R001199c0g1_i01	0	0	0	0	0	0	0	0	0	0	0	0	0	0	0	0	0	0	0	0	0	0	0	0	0	0	0	0	0	0	0	0	0	0	0	0	0	0	0
R001201c0g1_i01	0	0	0	0	0	0	0	0	0	0	0	0	0	0	0	0	0	0	0	0	0	0	0	0	0	0	0	0	0	0	0	0	0	0	0	0	0	0	0
R001210c0g1_i01	3.32	1.43	7.36	8.87	6.42	4.73	5.07	0	7.36	5.69	3.96	10.59	8.41	4.89	7.85	2.51	4.02	1.86	6.72	3.76	1.51	4.49	4.09	8.18	6.32	10.65	4.93	3.89	7.42	4.92	8.01	4.75	4.05	6.15	1.47	1.36	5.89	12.83	6.78
R001223c0g1_i01	0	0	0	0	0	0	0	0	0	0	0	0	0	0	0	0	0	0	0	0	0	0	0	0	0	0	0	0	0	0	0	0	0	0	0	0	0	0	0
R001234c0g2_i02	28.82	34.05	33.2	35.54	23.13	29.99	36.45	33.48	31.55	28.9	30.24	30.45	31.3	31.99	30.38	33.02	31.07	26.95	28.43	28.05	26.38	30.87	31.36	28.79	27.32	25.23	29.5	32.06	33.96	33.31	26.24	30.21	27.43	29.16	34.08	30.85	38.04	38.17	32.14
R001246c0g1_i01	2.63	2.25	4.73	4.28	2.28	4.16	3.54	4.3	4.11	6.98	7.79	3.98	3.93	5.54	5.57	6.89	4.84	7.81	40.27	15.32	5.59	7.04	2.15	7.48	8.7	8.56	4.35	5.64	8.12	5.46	5.03	5.74	3.65	6.17	7.1	5.63	2.2	3.51	3.49
R001253c0g2_i01	7.24	6.46	5.79	7.54	4.69	4.49	5.29	7.78	5.29	5.26	4.67	5.43	6.34	6.61	5.22	7.11	6.25	6.37	6.86	6.37	5.03	7.04	6	6.03	6.77	4.42	5.46	6	7.42	6.45	8.97	4.98	7.2	8.82	6.81	6.07	10.31	11.91	7.97
R001255c0g2_i01	21.32	23.4	22.41	23.24	24.01	22.97	20.83	22.08	22.83	25.11	23.25	23.42	23.41	21.44	25.45	25.37	24.05	29.02	26.34	26.4	28.41	24.93	25.75	24.39	25.24	24.79	22.24	22.65	21.85	24.2	22.39	23.19	22.62	22.28	20.96	21.79	21.58	26.13	24.89
R001267c0g1_i01	1.77	0	1.8	1.84	0	0	0	0	2.78	0	0	0	0	0	0	0.85	0.91	0	0	0	0	0	0	3.9	0	0	0	1.15	0	0	0	1.87	0	0.82	0	0	0	0	0
R001278c0g1_i01	8.75	4.24	2.53	6.26	8.3	9.94	2.92	4.49	3.79	3.8	8.25	2.7	3.79	5.85	12.57	7.43	8.27	7.37	14.51	5.35	4.3	7.64	4.9	4.41	5.5	7.5	7.34	5.27	4.24	4.45	8.31	7.18	3.16	4.42	5.25	7.37	4.96	6.95	5.01
R001285c0g1_i01	0	0	0	0	0	0	0	0	0	0	0	0	0	0	0	0	0	0	0	0	0	0	0	0	0	0	0	0	0	0	0	0	0	0	0	0	0	0	0
R001293c0g2_i01	0	0	0	0	0	0	0	0	0	0	0	0	0	0	0	0	0	0	0	0	0	0	0	0	0	0	0	0	0	0	0	0	0	0	0	0	0	0	0
R001297c0g1_i01	0	0	0	0	0	0	0	0	0	0	0	0.17	0	0	0.21	0	0	0	0	0	0	0	0	0	0	0	0	0	0	0	0.19	0	0	0	0	0	0.57	0	0
R001302c0g1_i01	0	0	0	0	0	0	0	0	0	0	0	0	0	0	0	0	0	0	0	0	0	0	0	0	0	0	0	0	0	0	0	0	0	0	0	0	0	0	0
R001328c0g1_i01	0	0	0	0	0	0.36	0	0	0	0.53	0	0	0.42	0	0	0	0	0	0.27	0	0	0	0	0	0	0	0.34	0	0	0	0	0	0	0	0	0	0	0.27	0
R001330c0g1_i01	1.22	1.77	1.79	1.94	1.83	1.74	1.21	1.37	1.53	1.5	1.66	1.7	1.32	2.05	2.24	4	4.36	1.22	2.4	2.51	1.92	3.41	2.07	2.25	3.09	1.42	1.73	2.6	3.29	3.28	2.65	3.13	2.17	1.67	1.77	2.56	2.54	1.26	2.61
R001346c0g1_i01	1.01	0	0	1.03	1.07	1.57	0.67	0	0	0.96	0	1.07	1.86	0	1.07	0	0.5	0.88	0	0	1.07	0.39	1.64	0.65	0	1.17	3.45	2.68	0	0.47	0	1.55	3.47	0	0.52	1.47	1.57	1.67	0.4
R001353c0g1_i01	0.78	1.65	3.1	1.18	1.22	1.09	0.46	2.81	0.74	0.37	0.38	0.37	0.64	0	3.27	2.17	3.08	1.28	1.57	0.48	1.56	1.72	1.48	0.95	0	0	0.5	0.38	0.46	1.3	1.24	3.16	0	0.85	1.52	3.62	0.77	1.19	0.57
R001357c0g1_i01	81.81	76.04	85.57	79.87	76.34	86.03	89.02	79.54	81.19	79.28	74.21	84.76	83.56	83.65	76.8	82.66	74.86	71.12	75.54	82.2	76.99	82.71	84.74	82.42	78.72	79.68	83.22	75.91	72.74	73.81	74.94	77.24	73.79	87.7	80.9	88.03	84.55	82.17	81.95
R001361c0g1_i01	0.3	0	0	0	0	0	0	0	0	0	0	0	0	0	0	0	0	0	0	0	0	0	0	0	0.88	0	0	0.56	0.34	0.47	1.48	0	0	0.42	0.28	0.27	0	0	0
R001368c0g1_i01	0	1	0.31	0	0	0	0	0	0	0	0	0	0.24	0	0	0	0	0	0	0.75	0	0	0	0	0	0	0.77	0	0	0	0	0	0.76	0	0	0.29	0	0	0
R001378c0g1_i01	0	0	0	0	0	0	0	0	0	0	0	0	0	0	0	0	0	0	0	0	0	0	0	0	0	0	0	0	0	0	0	0	0	0	0	0	0	0	0
R001402c0g1_i01	0.49	0.45	0.67	0.68	0.12	0.58	0.37	0.33	0.22	0.35	0.42	0.35	0.64	0.5	0.69	0.73	0.66	0.3	0.49	0.98	0.68	0.53	0.08	0.26	0.52	0.35	0.33	0.44	0.6	0.19	1.14	1.08	1.06	0.63	0.82	0.56	1.31	1.65	0.91
R001403c0g1_i01	0	0	0	0	0.67	0.26	0	0.17	0	0	0	0	0	0	0	0.2	0	0	0	0	0	0	0	0	0	0	0	0	0	0	0	0	0	0	0	0.19	0.2	0	0.15
R001428c0g1_i01	0.52	0.54	0	0.52	0	0	0.27	0	0	0	0.76	0	0	0.27	0	0	0	0.2	0.25	1.2	0	0.35	0	0	0	0	0	0	0	0	0	0	0	0	0	0	0	0	0.18
R001440c0g1_i01	2.15	1.24	2.48	1.54	2.44	1.91	1.16	2.5	3.72	2.97	2.43	2.16	2.08	2.01	2.75	1.87	2.19	2.59	2.69	2.52	2.36	1.39	1.51	1.27	2.27	2.71	3.07	2.66	2.84	2.7	3.01	2.84	3.43	2.49	2.16	2.57	1.91	2.72	2.97
R001469c0g1_i01	3.25	2.31	4.2	2.44	5.29	2.81	1.21	3.39	3.5	3.61	4.7	3.78	3.34	4.16	3.96	2.52	2.85	4.39	4.18	3.22	4.31	2.49	2.07	2.68	5.46	4.69	4.18	3.44	2.82	2.93	3.6	3.47	3.22	2.77	3.64	2.01	2.19	2.76	3.42
R001482c0g1_i01	0.44	0	0.44	0	0.92	1.93	0	0	0.42	0.42	0	0	0	0	0.46	0.41	0.87	1.84	0.45	0	0.9	1.65	1.03	0	0.92	0	1.16	0.45	0	0	0.49	1.88	0.57	0.65	0.44	0	0.88	3.7	1.33
R001493c0g1_i01	0	1.08	1.01	1.03	3.16	1.36	3.42	0.88	2.56	2.9	2.01	1.23	1.06	2.29	1.42	0.94	1	0.82	1.01	2.88	1.98	0.97	2	1.22	0.67	0.36	0.42	0	1.17	0.54	3.1	0	2.9	0.96	0.97	0	2.29	1.01	3.64
R001508c0g1_i01	0	0.56	0	0	0	0	0	0.22	0	0	0	0.45	0	0.28	0	0	0	0	0.51	0.63	0	0	0	0.31	0	0.56	0.32	0	0.29	0.2	0	0	0	0.18	0	0.24	0.25	0	0.18
R001517c0g1_i01	0	0	0	0	0	0	0	0	0	0	0	0	0	0	0	0	0	0	0	0	0	0	0	0	0	0	0	0	0	0	0	0	0	0	0	0	0	0	0
R001524c0g2_i01	1.39	1.7	1.05	1.63	1.2	1.79	1.79	1.36	1.01	1.37	0.98	1.06	1.04	1.47	2.12	1.55	1.52	1.68	1.77	1.86	1.23	0.82	1	1.74	1.44	1.8	1.34	2	1.34	1.07	1.72	1.54	1.91	1.52	2.41	1.72	2.89	3.1	1.97
R001538c0g1_i01	0	0	0	0	0	0	0	0	0	0	0	0	0	0	0	0	0	0	0	0	0	0	0	0	0	0	0	0	0	0	0	0	0	0	0	0	0	0	0
R001545c0g1_i01	0	0	0.25	0.51	0.52	0.62	0	0.4	0.23	0	0	0.21	0	0.26	0.52	0.93	0.25	0.39	0.24	0.87	0.47	0	0.35	0	0	0	0.59	1.13	1.91	0	0.24	0.29	1.16	0.17	0.23	0.22	0.7	0.47	0.17
R001546c0g1_i01	0	0	0	0	0	0	0	0	0	0	0	0	0	0	0	0	0	0	0	0	0	0	0	0	0	0	0	0	0	0	0	0	0	0	0	0	0	0	0
R001547c0g1_i01	4.61	2.97	3.68	1.45	4.51	4.19	2.88	4.07	4.88	3.34	4.72	3.79	3.02	4.28	5.1	2.55	3.99	5.76	3.5	2.36	3.36	3.35	3.1	2.79	4.69	4.61	5.11	3	3	3.33	4.43	4.94	3.4	3.34	2.21	2.32	2.29	3.44	3
R001548c0g1_i01	0	0	0	0	0.16	0	0	0	0	0.29	0	0	0	0	0	0	0	0	0	0	0	0	0.1	0.17	0	0	0	0.13	0	0.1	0	0	0	0	0.27	0	1.09	1.49	0.99
R001552c0g1_i01	0	0	0	0	0.23	0	0	0	0.31	0.11	0	0	0	0	0.24	0.43	0.34	0.08	0	0.25	0.71	0.15	0	0	0.1	0.34	0	0.38	0.7	0.38	0.19	0	0	0.51	0	0.1	0.1	0.5	0
R001554c0g1_i01	0	0	0	0	0	0	0	0	0	0	0	0	0	0	0	0	0	0	0	0	0	0	0	0	0	0	0	0.24	0	0	0	0	0	0	0	0	0	0	0
R001558c0g1_i01	0	0.95	0.67	0.23	0.46	1.91	0.91	1.23	0.84	0.22	0.22	1.65	0.96	1.16	0.47	0	0	0.86	1.07	0.78	1.04	0.46	0.79	0.52	0.84	0.46	0.79	0.2	1.21	1.8	0.42	0.52	1.28	0.9	1.43	0.79	2.28	2.51	1.67
R001560c0g1_i01	0.06	0.66	0	0.41	0	0	0.7	0	0.57	0	0.28	0.57	0.11	0.26	0.12	0.8	0.56	0.29	0.46	0.68	0.59	0	0	0.19	0	0	0.12	0.05	0	0.04	0.05	0.06	0	0.18	0.05	0	0.15	0.53	0.32
R001561c0g1_i01	0	0	0	0	0	0	0	0	0	0	0	0	0	0	0	0	0	0	0	0	0	0	0	0	0	0	0	0	0	0	0	0	0	0	0	0	0	0	0
R001564c0g2_i01	0.54	0	0	0.54	0	0	0	0.43	0	0.77	0.26	0	0	0.57	0.56	0.75	0.53	0	0	0	0	0	0	0	0	0.28	0	0	0.3	0.2	0.51	0.32	0	0.18	0	0	0	0.25	0
R001567c0g2_i01	35.42	29.84	35.42	34.48	29.23	36.15	45.86	39.63	34.73	32.4	30.65	41.64	41.29	39.99	35.99	39.43	38.3	34.65	35.37	37.03	34.22	39.77	36.27	35.67	35.88	31.37	34.74	37.19	36.69	46.07	38.66	32.64	31.03	39.34	38.66	36.39	38.1	37.2	36.21
R001568c0g1_i01	2.53	4.36	4.13	4.93	2.72	2.21	5.12	3.74	2.59	3.8	3.74	3.89	4.02	4.62	4.38	5.29	2.98	3.25	2.32	2	2.26	3.34	2.29	3.42	2.01	3.32	4.24	2.65	2.76	3.24	2.15	2.62	2.8	4.76	4.81	3.98	2.73	1.9	4.25
R001569c0g1_i01	0	0	0	0	0	0	0	0	0	0	0	0	0	0	0	0	0	0	0	0	0	0	0	0	0	0	0	0	0	0	0	0	0	0	0	0	0	0	0
R001571c0g1_i01	39.45	38.97	37.06	33.35	38.81	43.71	46.34	41.88	39.48	38.91	38.51	39.8	40.85	41.96	38.48	37.05	35.76	38.57	36.75	36.06	35.86	36.67	31.38	34.85	35.32	36.2	38.94	32.71	33.86	34.59	36.12	36.59	33.96	35.15	37.83	34.57	33.78	34.33	34.35
R001575c0g1_i01	36.68	30.13	38.86	38.91	41.84	38.6	33.52	36.35	29.26	39.56	27.93	28.19	38.88	29.98	20.07	24.09	14.75	15.13	15.53	22.02	14.87	32.78	23.61	28.18	33.32	26.55	40.37	10.14	11.26	9.74	14.59	12.14	14.72	25.88	14.81	17.89	20.86	13.21	13.84
R001577c0g1_i01	0	0	0	0	0	0	0	0	0	0	0	0	0	0	0	0	0	0	0	0	0	0	0	0	0	0	0	0	0	0	0	0	0	0	0	0	0	0	0
R001585c0g1_i01	4.24	6.92	8.17	7.37	5.04	3.84	6.88	4.53	7.55	5.75	5.59	3.73	4.72	5.98	7.01	5.57	6.1	5.18	1.87	4.33	4.31	4.72	4.35	4.74	3	5.15	3.14	2.84	2.87	2.04	4.23	2.01	2.22	3.68	6.16	6.98	6.42	4.78	6.26
R001589c0g1_i01	0.86	0.59	0.14	0.14	1.15	0	0.26	0	0.52	0.54	0.28	0.54	0.19	0.41	1.32	0.13	0.69	0.21	0.26	0.94	0.63	0.09	0.19	0.47	1.01	0.98	0.48	0.36	0.29	0.48	0.73	0.45	0.46	0.36	0	0.48	0.5	0.25	0.73
R001592c0g1_i01	0	0.08	0	0	0.07	0.08	0.06	0.05	0.13	0	0.07	0.05	0	0.07	0.22	0.13	0.07	0.05	0.06	0.08	0.19	0	0	0	0	0.07	0.08	0	0.07	0	0.06	0.07	0.07	0.04	0	0	0.31	0.37	0.5
R001594c0g2_i01	0	0	0	0	0	0	0	0	0	0	0	0	0	0	0	0	0	0	0	0	0	0	0	0	0	0	0	0	0	0	0	0	0	0	0	0	0	0	0
R001596c0g2_i01	25.02	26.38	30.67	31.78	26.73	31.05	29.38	32.09	26.57	29.8	25.76	28.82	30.45	28.64	27.77	31.32	29.16	28.17	27.84	31.18	27.36	28.32	33.76	28.14	26.64	29.23	32.15	27.62	25.3	30.29	29.59	29.07	27.39	33.79	33.28	32.13	32.39	30.1	31.86
R001602c0g2_i01	0.7	0.87	0.69	0.56	0.42	0.31	1.02	0.3	1.01	1.71	0.95	2.19	1.99	2.25	0	0.13	0.41	0.81	1.51	1.68	0.98	0.18	0.28	0.31	0.61	0.27	0	0.12	0.42	0	0.36	0.15	0.44	0.7	0.84	0.12	4.4	3.52	5.87
R001608c0g1_i01	32.51	36.24	27.39	34.4	28.96	35.46	34.91	30.69	28.68	28.48	31.51	27.58	35.22	38.91	33.37	34.91	37.55	28.36	30.27	31.1	34.51	34.95	34.86	34.68	28.7	29.41	32.46	34.39	32.07	36.47	37.47	32.9	36.19	36.99	32.43	36.42	35.93	33.94	34.91
R001609c0g1_i01	0	0.2	0.09	0.05	0	0	0.04	0	0	0	0	0.1	0.29	0.08	0.58	0.17	0.32	0.1	0.12	0.35	0.2	0.06	0.21	0.1	0.04	0.04	0.1	0.19	0.27	0.18	0.08	0.14	0.05	0.09	0.08	0.2	0.4	0.28	0.38
R001617c0g2_i01	0	0	0	0	0	0	0.4	0	0	0	1.05	0	0	0	0.37	0.33	1.05	0.29	0	0.43	0	0.77	0.53	0	0	1.15	0.44	0.34	0.82	0.29	0	0	0.44	0.25	0	0.33	0	0.71	0
R001619c0g1_i01	23.06	18.88	16.85	24.43	22.27	26.83	23.66	26.15	17.35	22.8	16.86	28.62	26.31	24.29	15.68	18.24	15.28	17.57	20.84	15.41	20	21.12	18.82	18.9	17.97	16.06	16.58	18.35	16.28	18.68	19.51	17.36	14.44	14.95	14.62	13.3	18.81	17.34	18.4
R001628c0g1_i01	0	0	0	0	0	0	0	0	0	0	0	0	0	0	0	0	0	0	0	0	0	0	0	0	0	0	0	0	0	0	0	0	0	0	0	0	0	0	0
R001629c0g1_i01	1.15	2.26	1.01	2.17	2.06	2.4	1.4	2.18	1.38	1.09	1.75	2.18	1.23	1.56	1.44	2.22	0.62	1.94	1.73	1.53	1.24	2.21	1.68	2.1	0.22	2.5	2.25	2.33	1.93	1.94	2.37	2.78	1.62	2.48	1.75	1.19	3.46	2.33	1.95
R001631c0g1_i01	0	0	0	0	0	0	0	0.11	0	0	0	0	0	0	0	0	0	0	0	0.17	0	0	0	0.17	0	0	0	0	0	0	0	0	0	0	0	0	0.4	0.93	0
R001632c0g1_i01	8.71	9.35	9.95	10.37	7.99	10.06	9.47	11.62	10.94	9.38	9.5	11.04	9.63	10.88	12.71	13.79	12.67	12.19	11.6	13.78	13.27	11.76	9.95	9.24	9.84	9.88	10.32	12.73	13.57	11.25	10.39	11.24	12.15	13.03	11.57	11.63	14.05	15.51	11.7
R001637c0g2_i01	8.48	2.99	2.68	0.76	6.72	6.48	2.25	3.29	2.74	4.01	2.96	3.66	2.08	1.01	4.34	5.4	5.44	5.85	9.36	5.67	6.31	5.08	2.31	5.18	9.69	8.95	6.58	5.08	8.48	7.34	5.07	6.24	5.03	5.37	2.75	1.8	3.34	3.72	2.63
R001645c0g1_i01	25.32	33.1	30.89	45.9	35.26	33.04	43.67	35.74	42.93	38.01	53.06	47.85	44.51	52.74	41.62	38.69	32.55	48.04	43.98	50.55	42.34	31.46	41.03	42.28	37.22	39.98	44.27	39.94	39.72	35.42	32.52	32.71	34.38	36.36	43.02	56.69	14.26	15.71	21.39
R001653c0g1_i01	34.54	31.97	33.78	31.64	36.68	34.74	30.58	28.93	30.3	33.71	36.12	30.88	32.96	33.55	31.04	32.24	30.29	27.99	29.18	26.71	29.34	33.37	30.44	31.62	32.19	33.2	33.46	22.53	22.88	24.28	25.36	26	26.66	34.91	26.53	28.82	34.19	27.99	28.36
R001655c0g1_i01	8.27	16.02	10.34	12.11	8.73	9.76	5.53	7.88	8.59	8.83	11.25	7.78	9.6	15.56	10.96	13.07	5.68	10.82	6.59	8.2	13.16	13.39	9.26	10.68	4.55	5.4	12.09	5.53	12.59	8.73	5.54	7.2	9.3	6.04	16.6	7.04	10.24	6.3	8.56
R001661c0g1_i01	0	0	0	0	0	0	0	0	0	0.28	0	0	0	0	0	0	0	0.23	0	0	0	0	0	0	0	0	0	0	0	0	0.58	0	0	0	0	0	0	0	0
R001663c0g1_i01	0	1.1	1.02	0	0	0	0	0	1.06	0	0	0	0	0	0	1.91	0	0	0	0	0	0	0	0	0	0	0	0	0	0	0	0	0	0	0	0	0	2.78	0
R001669c0g1_i01	12.23	17.03	10.77	18.63	19.3	12.15	18.98	13.15	17.32	21.73	25.43	20.81	23.01	26.5	14.14	9.46	13.49	17.8	16.69	21.5	18.71	12.45	17.86	21.33	22.01	20.01	22.66	11.51	13.32	12.01	17.54	15.69	16.84	12.4	14.11	20.47	0.69	1.04	2.16
R001670c0g1_i01	0	0	0	0	0	0	0	0	0	0	0.1	0	0	0.49	0	0	0	0	0	0	0	0	0	0	0	0	0	0	0	0	0	0	0.11	0	0	0	0	0	0
R001674c0g1_i01	0	0	0	0	0	0	0	0	0	0	0	0	0	0	0	0	0	0	0	0	0	0	0	0	0	0	0	0	0	0	0	0	0	0	0	0	0	0	0
R001675c0g1_i01	0.24	0.51	0.73	0.74	0.25	1.79	0.75	0.19	0	0.93	0.72	0.4	0.87	1.01	1.77	0.9	1.2	2.24	2.08	1.69	1.59	1	1.03	0.56	1.38	1	0.57	0.44	0	1.97	0.91	1.7	1.67	1.14	1.33	1.29	1.35	0	0.99
R001678c0g1_i01	28.35	28.1	32.42	29.61	23.98	41.67	32.11	34.42	21.79	29.16	26.56	29.64	32.34	28.55	21.57	22.25	29.63	20.42	21.38	22.96	25.41	26.17	30.44	28.03	28.78	29.81	24.52	23.88	23.13	31.84	32.48	25.36	27.81	27.18	27.54	26.36	18.72	18.43	19.41
R001681c0g1_i01	0.39	0.22	0.76	0.09	0.62	0.31	0.12	0.29	0.45	0.65	0.5	0.55	0.3	0.47	1	0.22	0.34	0.64	0.57	0.34	0.38	0.18	0.32	0.03	0.47	0.61	0.75	0.49	0.45	0.4	0.35	0.71	0.47	0.48	0.46	0.39	0.32	0.44	0.67
R001682c0g1_i01	0	2.72	0	2.59	0.91	1.66	0	1.08	0	1.59	0.83	2.31	0	0	0	0.79	0	0	0	2.52	1	0.76	0	1.21	0	2.18	2.66	0	0	0.98	2.49	0	0	0	0	0	0	0	0.76
R001684c0g1_i01	17.09	23.49	18.09	7.75	26.82	16.88	29.01	18.03	19.22	17.38	21.27	20.66	18.16	20.26	10.05	6.16	6.02	15.85	10.64	9.11	9.34	8.99	9.25	8.1	14.41	18.1	22.71	17.69	15.97	15.31	11.13	14.81	12.81	8.89	13.9	10.38	13.93	12.03	19.37
R001686c0g1_i01	49.37	43.08	48.84	50.97	48.71	66.84	57.11	56.46	48.72	49.13	42.49	48.45	53.94	52.85	45.22	51.44	41.6	45.13	44.58	49.22	45.51	48.12	48.78	46.49	43.8	47.02	43.41	51.73	49.6	47.24	52.68	53.71	48.28	55.15	41.57	49.31	50.54	46.49	40.48
R001689c0g1_i01	0.88	0.91	1.36	1.51	0.51	0.56	1.14	0.36	1.02	1.9	1.23	2.23	1.69	2.01	0.64	0.57	0.85	0.91	1.02	0.14	0.44	0.96	1.15	0.82	0.33	0.49	0.41	0.73	0.76	1.16	0.64	0.78	0.26	0.39	1.51	2.12	0.33	0.22	0.32
R001690c0g1_i01	0	0	0	0	0	0	0	0	0	0	0	0	0	0	0	0	0	0	0	0	0	0	0	0	0	0	0	0	0	0	0	0	0	0	0	0	0	0	0
R001694c0g1_i01	12.88	13.39	10.31	14.8	9.66	13.47	13.34	15.68	10.15	9.63	6.59	11.96	9.4	11.59	15.8	16.43	14.24	11.99	13.19	10.04	9.15	7.73	13.1	10.06	8.24	9.13	7.16	9.15	10.82	9.56	4.75	6.16	4.64	8.62	8.68	10.69	8.83	8.13	5.86
R001697c0g1_i01	0.82	1.21	1.27	0.18	1.17	1.04	0.35	0.35	0.94	0.78	0.52	0.86	0.85	0.84	1.02	0.86	0.96	1.72	0.62	0.74	0.95	0.29	0.04	0.37	1.14	0.78	1.12	0.6	0.85	0.73	0.09	0.86	0.24	0.85	0.34	0.19	0.7	0.44	1.4
R001699c0g1_i01	13.77	13.58	12.88	15.06	12.84	15.02	14.72	13.86	12.42	12.62	13.23	13.35	15.29	11.8	10.74	12.08	8.99	9.07	12.28	11.85	10.38	15.59	11.18	11.63	12.82	11.5	13.11	12.13	13.83	12.6	12.19	12.88	15.18	14.37	11.41	11.09	14.83	11.27	8.76
R001701c0g1_i01	0.38	0.29	0	0.38	0.19	0	0.34	0.52	0.93	0.09	0.46	0.55	0.41	0.09	0.19	0.17	0.64	0.2	0.51	0.41	0.41	0.71	0.12	0.2	0.57	0.36	0.82	0.61	0.65	0.55	1.63	1.62	1.66	0.35	0.88	0.16	1.88	1.29	1.66
R001716c0g1_i01	1.07	1.71	0	0.54	0	0	1.45	2.2	1.05	1.52	0	0.58	2.01	0.71	0.57	1.5	3.2	0.47	0.57	2.84	0.57	0	0.88	0.69	0.59	1.25	0.74	0.58	1.38	2.03	1.93	0.84	1.49	1.68	0	0.52	1.68	1.79	3.82
R001737c0g1_i01	0	0	0.7	0	0.75	0	0	0	0	0	0	0.88	0	0	0	0	0	0	0	0	0	0	0	0	0	0	0	0	0	1.52	0	0	0	0	0	0	0.78	0	0
R001743c0g1_i01	0.13	0.13	0.25	0	0.13	0.56	1.16	0.63	0.23	0.36	0.12	0.75	0.49	0.12	0.26	0.12	0.25	0.37	0.23	0.41	0.45	0.49	0.67	1.11	0.89	0.37	0.7	0	0.38	0.92	0.53	0.39	0.4	1.03	0.76	0.86	1	1.21	1.93
R001748c1g1_i01	0	0.39	0.12	0.12	0.13	0	0	0.18	0.34	0.24	0.24	0.37	0.48	0.35	0.26	0	0.24	0.27	0.11	0.41	0.22	0.16	0.49	0.95	0.11	0.36	0.14	0	0.13	0.82	0.63	0.26	0.26	0.16	0.21	0	0	0.11	0.32
R001749c0g1_i01	2.78	4.94	3.43	5.38	4.61	5.83	4.37	6.23	3.26	4.21	3.18	3.67	3.77	3.96	4.61	5	4.45	5.44	7.09	7.7	4.84	6.04	5.79	4.94	5.71	6.53	7.58	4.21	5.82	6.46	8.32	8.26	5.53	4.55	3.33	5.8	4.07	4.35	5.9
R001751c0g1_i01	2.18	1.54	2.7	3.82	2.4	1.62	2.6	2.88	3.26	2.98	4.48	3.16	3.23	3.57	3.73	4.49	5.09	3.28	2.76	4.05	3.94	2.44	2.03	2.25	2.66	2.93	3.7	2.27	2.54	2.36	3.98	4.45	4.62	3.49	3.66	3.82	5.05	5.19	5.47
R001752c0g1_i01	10.52	11.99	10.48	12.81	9.78	13.26	10.97	12.18	10.2	10.85	11.95	11.21	11.56	10.45	11.65	12.89	12.34	12.02	11.16	10.29	10.47	12.69	12.41	11	10.79	10.77	11.64	11.29	11.52	11.72	11.43	10.76	10.8	13.72	13.71	13.55	12.14	12.5	11.33
R001755c0g1_i01	48.06	47.7	51.95	53.31	46.04	64	57.53	59.04	47.49	46.86	45.67	59.74	54.5	56.95	49.13	54.03	43.89	50.41	58.53	55.25	52.56	50.77	53.74	48.64	50.82	47.15	53.18	55.4	54.19	60.19	64.77	55.26	60.83	48.05	41.56	42.85	67.82	64.02	67.15
R001764c0g1_i01	25.56	19.01	21.09	23.68	19.3	26.73	25.94	17.9	24.06	16.22	24.86	24.47	19.87	25.46	135.88	169.22	124.1	97.09	88.7	94.84	95.14	39.94	46.4	39.49	29.92	25.86	28.64	42.92	40.74	46.23	38.14	32.1	31.93	59.97	55.14	38.57	34.84	36.17	36.96
R001768c0g1_i01	0	0	0	0	0	0	0	0	0	0	0	0	0	0	0	0	0	0	0	0	0	0	0	0	0	0	0	0	0	0	0	0	0	0	0	0	0	0	0
R001771c0g2_i01	0	0.13	0.06	0.06	0	0.07	0.45	0.09	0.12	0.24	0.06	0.23	0	0.06	0.2	0.24	0	0.41	0.11	0.14	0.33	0.2	0.12	0.14	0	0.37	0.28	0.46	0.25	0.04	0.26	0.32	0.46	0.39	0.11	0.16	0.38	0.7	0.24
R001772c0g2_i01	0	0	0.27	0	0	1.01	0	0.87	0.25	0.26	0	0.23	0	0.28	0.28	0.25	0	0.62	0	0	0.51	0	0	0	0	0.28	0	0.73	0	0	0	0	0	0	0	0	0	0	0
R001773c0g1_i01	1.94	2.23	2.42	0.74	3.05	1.98	1.25	1.8	2.53	2.88	1.89	2.66	2.38	2.72	2.77	2	2.42	3.14	2.92	2.65	1.73	1	0.92	0.97	3.2	2.76	3.17	1.97	1.9	1.89	2.5	3.2	1.89	1.65	1.77	0.9	1.07	1.4	2.09
R001776c0g2_i01	19.21	17.24	19.08	20.73	20.38	22.74	18.04	18.49	17.67	19.79	19.57	21.56	20.77	19.79	18.93	20.06	15.43	16.96	17.2	16.73	19.1	19.57	20.24	20.8	20.24	20.05	21.73	16.76	18.44	16.75	20.09	18.87	17.26	18.14	16.92	18.24	17.16	17.52	19.99
R001779c0g1_i02	15.91	13.76	15.19	15.16	16.06	18.05	14.32	14.41	14.67	15.72	15.42	16.33	15.4	16.02	16.37	18.15	17.33	17.91	17.98	18.6	16.94	17.27	16.55	15.65	17.18	15.79	18.35	14.76	12.29	14.23	16.06	14.27	15.06	15.26	15.95	15	17.38	16.14	14.3
R001782c0g1_i01	0.09	0.1	0.19	0	0	0.1	0.25	0.13	0.17	0	0	0	0.12	0	0.1	0	0	0	0	0.1	0	0.06	0.06	0	0.08	0.09	0.1	0.15	1.03	0.12	0.08	0.1	0	0.47	0.4	0.08	0.24	0.64	0.18
R001784c0g1_i01	202.88	157.52	176.21	192.79	158.87	201.5	196.25	188.72	122.4	174.71	130	131.55	197.45	157.11	64.48	116.61	43.48	55.65	43.89	62.2	44.92	111.29	64.05	55.26	85.18	46.08	78.34	12.26	13.91	14.19	14.58	14.68	14.6	65.8	27.65	31.01	55.25	20.11	30.43
R001785c0g1_i01	0	0	0	0	0	0	0	0	0	0	0	0	0	0	0	0	0	0	0	0	0	0	0	0	0	0	0	0	0	0	0	0	0	0	0	0	0	0	0
R001786c0g2_i01	0.55	0.91	0.54	0.98	0.88	1.91	1.28	0.77	1.28	1.66	0.97	1.28	0.76	0.92	1.12	0.9	1.06	0.86	1.86	1.42	1.05	1.04	1.07	1.19	0.86	1.27	1.67	0.36	1.42	2.07	1.19	0.78	1.03	1.43	1.21	0.74	2.66	3.01	2.83
R001790c0g1_i01	0	0	0	0	0	0	0	0	0	0	0	0	0	0	0	0	0	0	0	0	0	0	0	0	0	0	0	0	0	0	0	0	0	0	0	0	0	0	0
R001792c0g1_i01	5.59	6.4	6.32	6.9	4.62	4.97	6.13	5.16	5.62	4.86	5.65	5.51	5.64	6.11	4.91	5.31	3.45	3.5	4.97	4.97	4.52	6.13	4.63	5.28	5.34	4.56	6.22	5.16	5.52	5.19	5.31	4.76	6.02	5.93	6.62	5.09	6.33	5.17	5.06
R001794c0g1_i01	1.73	0.45	0.86	1.95	0.22	0.52	1.07	0.83	0.4	0.41	1.06	1.22	0.6	1.31	0.89	2.39	0.63	1.14	1.82	2.22	0.79	0.87	0.89	0.74	0.8	0.66	0.75	1.33	2.07	2.47	2.56	1.22	2.18	1.71	1.55	1.7	1.57	0.59	0.58
R001795c0g1_i02	12.45	6.43	9.83	9.15	10.38	12.46	8.03	9.62	6.15	7.76	6.35	7.07	8.05	8.06	9.89	8.99	13.76	8.25	16.32	10.37	12.85	12.14	11.29	9.38	8.92	8.6	7.93	9.95	8.75	9.47	8.1	6.64	7.16	9.32	5.58	10.65	7.52	10.24	7.66
R001796c0g2_i01	23.7	23.23	24.48	22.86	22.36	24.32	26.21	28.11	22.19	24.35	26.28	24.21	26.54	24.31	20.66	19.54	19.6	17.66	24.97	21.48	22.03	22.64	20.7	20.45	21.2	19.28	22.23	17.16	18.33	17.45	18.12	16.39	17.08	22.59	18.49	17.18	20.47	21.78	19.18
R001801c0g1_i01	45.62	48.55	47.93	55.24	49.26	51.7	50.75	53.35	50.67	47.79	42.99	55.9	60.1	55.76	34.29	42.85	45.68	45.14	46.44	45.59	46.42	52.08	53.31	49.17	37.95	40.91	43.5	46.1	40.83	48.03	40.06	45.78	39.08	40.05	37.85	41.74	42.2	34.32	42.34
R001844c0g1_i01	0.51	0.27	0.51	0.77	0	0	0	0.82	0.71	0.24	1.01	0.43	0.93	0.27	1.6	1.42	0	0.59	0.24	0.3	0.96	0	0.36	0	0.97	0.27	0.91	0.46	0.56	0.19	1.21	0.3	0	0	0	0.23	0.24	0	0.35
R001889c0g1_i01	0	0	0	0	0	0	0	0	0	0.12	0.13	0	0	0	0	0	0	0.1	0.12	0	0	0	0	0.14	0	0	0	0	0	0	0	0	0	0	0	0	0.23	0.46	0.59
R001894c0g1_i01	0	0	0	0	0	0	0	0	0	0	0	0	0	0	0	0	0	0	0	0	0	0	0	0	0	0	0	0	0	0	0	0	0	0	0	0	0	0	0
R001904c0g1_i01	0	0	0	0	0	0	0	0	0	0	0	0	0	0	0	0	0	0	0	0	0	0	0	0	0	0	0	0	0	0.89	0	0	0	0	0	0	0	0	0
R001915c0g1_i01	0.25	0	0.25	0	0.25	0.92	0.25	0	0.69	0.24	0.24	0	0.18	0.52	0	0.23	0.24	0.57	0.24	0.58	0	0	0	1.15	0.23	0.26	0	0	0.54	0	0.93	2.61	0.29	0	0	0	0.23	0.46	1.35
R001926c0g1_i01	3.28	1.99	4.16	2.55	2.08	2.98	2.23	2.24	2.35	2.34	1.48	2.55	2.02	2.68	1.71	1.6	2.39	2.71	3.11	2.21	2.33	2.29	2.25	2.06	1.98	2.83	2.23	3.01	1.95	2.74	2.79	2.93	4.09	2.49	2.61	2.45	3.14	3.3	2.18
R001927c0g1_i01	0	0	0	0	0	0	0	0	0	0	0	0	0	0	0	0	0	0	0	0	0	0	0	0	0	0	0	0	0	0.34	0	0	0.51	0	0	0	0.79	0.83	0
R001944c0g1_i01	0	0	0	0	0	0	0	0	0	0	0	0	0	0	0	0	0	0	0	0	0	0	0	0	0	0	0	0	0	0	0	0	0	0	0	0	0	0	0
R001947c0g1_i01	1.31	1.88	0.78	0.65	0.51	0.46	1.82	0.98	0.45	0.75	0.85	0.46	0.71	1.18	0.96	1.78	0.77	0.92	1.34	0.85	1.18	1.13	1.16	1.24	1.42	1.31	2.17	1.39	1.69	1.42	1.64	2.71	1.62	1.01	1.21	0.6	1.67	1.52	0.85
R001952c0g1_i01	2.8	4.02	5.59	3.87	5.52	3.78	6.84	4.78	4.36	2.31	3.7	4.46	3.48	5.28	2.76	3.46	3.93	3.52	3.36	5.02	3.27	4.02	5.17	4.66	3.42	3.38	3.89	4.01	4.97	4.45	3.84	4.51	4.65	3.54	4.26	3.31	4.26	4.51	4.89
R001953c0g1_i01	0	0	0	0	0	0	0	0	0	0	0	0	0	0	0.08	0	0	0	0	0	0	0	0	0	0	0	0	0	0	0	0	0	0	0	0	0	0	0	0
R001972c0g1_i01	0	0	0.13	0.13	0	0.15	0	0.29	0.36	0.13	0.53	0.4	0.17	0	0.41	0	0	0.39	0	0.29	0.12	0.17	0.09	0	0.12	0.26	0.45	0.11	0.14	0.18	0.34	0	0.28	0.25	0	0.11	0.47	0	0.09
R001976c0g2_i01	44.91	69.78	55.4	73.06	48.28	51.79	74.92	58.61	82.3	60.26	87.85	84.43	65.86	86.54	96.99	84.28	77.07	103.45	92.22	90.64	90.99	45.4	44.3	49.07	51.59	41.04	59.29	58.09	57.68	59.49	60.86	62.25	57.21	54.34	70.22	69.51	44.9	55.82	60.5
R001979c0g1_i01	0	0	0	0	0	0	0	0	0	0	0	0	0	0	0	0	0	0	0	0	0	0	0	0	0	0	0	0	0	0	0	0	0	0	0	0	0	0	0
R001986c0g1_i01	0	0	0	0	0	0	0	0	0	0	0	0	0	0	0	0	0	0	0	0	0	0	0	0	0	0	0	0	0	0	0	0	0	0	0	0	0	0	0
R001989c0g1_i01	0	0	0	0	0	0	0	0	0	0	0	0	0	0	0	0	0	0	0	0	0	0	0	0	0	0	0	0	0	0	0	0	0	0	0	0	0	0	0
R002008c0g1_i01	0	0	0	0	0	0	0	0	0	0	0	0	0	0	0	0	0	0	0	0	0	0	0	0	0	0	0	0	0	0	0	0	0	0	0	0	0	0	0
R002012c0g1_i01	0	0	0	0	0	0	0	0	0	0	0	0	0	0	0	0	0	0	0	0	0	0	0	0	0	0	0	0	0	0	0	0	0	0	0	0	0	0	0
R002022c0g1_i01	1.13	0.23	1	0.11	1.58	0.62	0.1	0.39	0.71	1.28	0.44	0.49	0.71	0.1	0.58	1.13	0.44	0.48	0.3	0.85	0.98	0.57	0.73	0.61	1.28	1.86	2.09	0.65	0.67	0.37	0.94	0.57	0	0.56	1.15	0.38	0.68	0.29	0.92
R002040c0g1_i01	2.69	3.88	2.77	3.45	3.92	3.65	3.22	3.69	3.82	3.55	2.89	2.72	3.03	3.4	3.39	4.13	3.31	3.15	3.8	3.59	3.25	3.81	4.26	5.09	2.61	3.1	1.66	4.12	4	3.21	2.71	3.25	3.99	5.61	4.17	4.87	2.81	5.36	3.55
R002061c0g1_i01	0	0	0	0	0	0	0	0	0	0	0	0	0	0	0	0	0	0	0	0	0	0	0	0	0	0	0	0	0	0	0	0	0	0	0	0	0	0	0
R002081c0g1_i01	0	0	0	1.65	0	0	0.49	1.49	0	0.39	0	0.39	0	2.9	0.85	0.38	1.61	1.68	0.41	0.51	0.82	1.2	0	1	0.42	0	1.05	0.81	0	0.69	0.44	0.56	0	0	0.4	0.38	0.4	0	0.3
R002086c0g1_i01	0	0	0	0	0	0	0	0	0	0	0	0	0	0	0	0	0	0	0	0	0	0	0	0	0	0	0	0	0	0	0	0	0	0	0	0	0	0	0
R002088c0g1_i01	0	0	0	0	0	0	2.82	0	0	0	0	0	0.97	0	0.9	0	0.84	0	0	0	0.99	0	0.78	0	0	0	1.31	0	0	0	0	0	1.37	0.74	0	0	0	0	0
R002115c0g1_i01	0	0	0	0	0	0	0	0	0	0	0	0	0	0	0	0	0	0	0	0	0	0	0	0	0	0	0	0	0	0	0	0	0	0	0	0	0	0	0
R002137c0g1_i02	4.19	2.92	4.11	6.38	3.68	4.38	5.03	4.1	5.88	5.1	4.18	4.58	4.24	3.66	3.92	4.99	3.22	3.2	4.39	5.2	3.38	4.65	3.84	2.57	4.25	3.93	3.86	3.44	4.86	3.6	3.55	4.25	4.13	3.66	2.95	4.34	4.1	3.32	3.29
R002159c0g2_i01	0	0	0	0	0	0	0	0	0	0	0	0	0	0	0	0	0	0	0	0	0	0	0	0	0	0	0	0	0	0	0	0	0	0	0	0	0	0	0
R002160c0g1_i01	0	0	0	0	0	0	0	0	0	0	0	0	0	0	0	0	0	0	0	0	0	0	0	0	0	0	0	0	0	0	0	0	0	0	0	0	0	0	0
R002161c0g1_i01	0	0	0	0	0	0	0	0	0	0	0	0	0	0	0	0	0	0	0	0	0	0	0	0	0	0	0	0	0	0	0	0	0	0	0	0	0	0	0
R002206c0g1_i01	0.57	0.3	0.28	0.14	0.29	0.16	0.26	0.51	0.13	0	0	0	0.37	0.14	0	0.39	0	0.21	0	0.31	0.5	0.46	0	0.31	0.76	0.14	0.79	0.24	0.14	0.1	0.12	0.6	0.3	0.27	0.25	0.12	0	0.12	0.46
R002208c0g1_i01	0	0	0	0	0	0	0	0	0	0	0	0	0	0	0	0	0	0	0	0	0	0	0	0	0	0	0	0	0	0	0	0	0	0	0	0	0	0	0
R002210c0g1_i01	0.47	0	1.41	2.86	0.49	0.71	0	0.46	2.73	2.23	2.78	0.97	0.42	2.36	1.49	3.07	0.93	2.8	0.49	0.61	0.97	2.52	1.86	1.19	2.51	1.07	1.26	0	1.17	0	0.54	0.69	2.51	1.43	1.43	2.7	1.92	2.02	1.44
R002247c0g1_i01	30.45	25.99	23.51	15.18	23.77	18.45	31.22	26.21	20.13	22.46	26.77	22.42	17.45	19.08	26.01	19.56	25.52	26.88	25.66	23.77	23.14	17.87	14.24	19.76	23.23	26.53	25.17	15.01	15.59	16.29	17.22	16.46	14.25	23.43	21.08	11.31	14.94	16.26	19.21
R002265c0g1_i01	0.74	1.3	2.2	0.99	1.52	0	0	1.17	0.23	1.87	0.73	0.61	1.06	0.77	0.26	1.14	1.45	0.94	1.17	0.29	1.15	0.84	1.21	0.85	0.46	1.78	0.87	0.88	2.67	1.09	2.08	1.15	0.57	0.66	0.9	1.96	0.68	1.15	0.84
R002312c0g1_i01	0	0	0	0	0	0	0	0	0	0	0	0	0	0	0	0	0	0	0	0	0	0	0	0	0	0	0	0	0	0	0	0	0	0	0	0	0	0	0
R002325c1g1_i01	0	0	0	0	0	0	0	0	0	0	0	0	0	0	0	0	0	0	0	0	0	0	0	0	0	0	0	0	0	0	0	0	0	0	0	0	0	0	0
R002379c0g2_i01	0.16	0.08	0.16	0.24	0.32	0.25	0.48	0.11	0.21	0.37	0.46	0.11	0.39	0.5	0.4	0.65	0.31	0.17	0.56	0.42	0.34	0.2	0.1	0.59	0.14	0.45	0	0.89	0.46	0.8	0.64	0.23	0.57	0.53	0.8	1.18	1.49	1.73	2.06
R002434c0g1_i01	0	0	0	0	0	0	0	0	0	0	0	0	0	0	0	0	0	0	0	0	0	0	0	0	0	0	0	0	0	0	0	0	0	0	0	0	0	0	0
R002465c0g1_i01	0	0	0	0	0	0	0	0	0	0	0	0	0	0	0	0	0	0	0	0	0	0	0	0	0	0	0	0	0	0	0	0	0	0	0	0	0	0	0
R002499c0g1_i01	58.97	53.89	57.93	63.39	56.52	67.84	65.96	68.44	63.09	53.8	56.29	68.73	65.34	66.24	49.89	47.44	51.95	54.2	57.58	52.74	49.18	61.36	61.91	60.29	54.08	55.24	58.47	56.63	59.38	52.81	49.86	53.74	49.15	43.49	45.26	42.49	67.5	70.42	69.1
R002520c0g1_i01	0	0	0	0	0	0	0	0	0	0	0	0	0	0	0	0	0	0	0	0	0	0	0	0	0	0	0	0	0	0	0	0	0	0	0	0	0	0	0
R002523c0g1_i01	0	0	0	0	0	0	0	0	0	0	0	0	0	0	0	0	0	0	0	0	0	0	0	0	0	0	0	0	0	0	0	0	0	0	0	0	0	0	0
R002524c0g1_i01	11.73	8.77	7.03	9.01	8.57	9.58	7.34	9.52	3.75	9.06	5.46	8.64	8.42	9.09	5.77	7.41	6.67	7.52	11.39	11.01	6.2	11.9	7.59	5.09	10.5	11.4	6.77	6.59	6.93	10.02	8.2	7.25	7.36	4.05	4.61	6.39	3.21	9.26	5.84
R002535c0g1_i02	0	0	0	0	0	0	0	0	0	0	0	0	0	0	0.64	0	0	0	0	0.82	0	0	1.02	0	0.69	0	0.86	0	0	0.6	0	0	0	0	1.29	0	0	0	0
R002554c0g1_i01	0	0	0.31	0.63	0.32	1.22	0	0.52	0.59	0	0	0.55	0	0	0	0.29	0	0	0	0	0	0	0.45	0	0.61	0	0	0	0	0	0	0	0	0	0	0	0	0	0
R002566c0g2_i01	11.8	14.48	14.03	5.99	17.11	8.08	3.42	11.74	23.64	17.22	12.54	12.39	11.11	10.69	22.96	8.04	17.58	18.81	13.61	13.37	11.68	9.65	7.49	9.13	13.47	18.43	12.05	9.77	10.63	8.04	4.08	11.17	8.41	11.95	14.59	9.92	6.43	11.11	10.71
R002578c0g1_i01	16.9	14.26	12.09	17.13	19.46	17.66	19.17	23.6	14.56	14.79	20.51	24.47	25.98	24.26	11.39	16.95	15.04	12.69	17.77	13.17	12.8	18.21	8.75	17.27	18.15	14.52	17.62	20.59	24.24	24.85	25.82	23.3	16.38	22.22	15.51	17.17	12.17	17.74	13.36
R002594c0g1_i02	0.87	2.12	1.43	2.9	0.89	2.93	1.53	1.18	0.81	3	1.98	1.73	1.72	2.17	1.8	3.19	1.7	1.35	0.83	2.38	1.91	0.6	3.92	1.35	1.11	1.81	1.04	1.06	2.24	0.44	1.95	3.49	1.36	2.17	0.8	1.55	1.89	2.2	1.6
R002596c0g2_i01	0.6	0.21	0.39	0.4	0	0	0.19	0	0.18	0	0.2	0.16	0	0	0	0.18	0.19	1.04	0.74	0.45	0	0.26	0.27	0.22	0	0.2	0.23	0	0	0	0.18	0	0.22	0.26	0	0	0	0	0
R002611c0g1_i01	0	0	0	0	1.85	0	0	0	0	0	0	0	2.01	0	0	0	0.86	0.84	0	0	0	0	0	0	0	1.11	1.35	0	0	0	0	0	0	0	0	0	0	0	0
R002614c0g1_i01	18.58	18.34	20.79	17.01	19.63	17.82	17.26	18.34	18.21	18.31	20.59	18.46	18.63	19.36	17.26	17.92	18.32	17.26	18.41	16.12	17.65	18.42	15.94	16.32	19.49	17.33	19.3	15.64	16.24	14.8	15.92	15.32	15.08	16.44	18.08	15.42	22.48	22.08	21.09
R002636c0g1_i01	0	0	0.32	0.32	0.66	0	0	0	0	0	0	0	0	0	0	0.59	0	0	0.31	0	0	0	0	0	0	0	0	0	0	0	0	0	0	0	0	0	0	0.31	0.22
R002638c0g1_i01	0	0	0	0	0	0	0	0	0	0	0	0	0	0	0	0	0	0	0	0	0	0	0	0	0	0	0	0	0	0	0	0	0	0	0	0	0	0	0
R002640c0g1_i01	0	0	1.9	0	0	0	0	0	2.95	0	0	2.74	0	0	0	0	0.96	0	0	0	0	0	0	0	0	1.25	0	0	0	0	0	0	0	0	0	0	0	0	3.52
R002641c0g1_i01	0	0	0	0	0	0	0	0	0	0	0	0	0	0	0	0	0	0	0	0	0	0	0	0	0	0	0	0	0	0	0	0	0	0	0	0	0	0	0
R002651c0g1_i01	0	0	0	0	0	0	0	0	0	0	0	0	0	0	0	0	0	0	0	0	0	0	0	0	0	0	0	0	0	0	0	0	0	0	0	0	0	0	0
R002669c0g1_i01	0	0	0.75	0	1.61	0	0	0	0	0	0	0	0	0	0	0	0	1.43	0	0	2.61	0.65	0	0	0	0	0	1.82	0	0.83	1.05	0	0	0	0	0	0	0	0.66
R002678c0g1_i01	2.22	1.56	3.22	3.62	1.15	3.7	2.42	3.35	1.82	1.17	1.04	0.7	1.82	1.29	3.25	3.15	3.43	1.32	1.81	1.61	1.83	3.05	3.59	2.67	1.6	1.87	1.05	3.57	3.57	3.74	2.1	1.94	1.09	3.69	2.83	3.02	3.27	3.37	2.42
R002679c0g1_i01	0	0	0	0	0	0	0	0	0	0	0	0	0	0	0	0	0	0	0	0	0	0	0	0	0	0	0	0	0	0	0	0	0	0	0	0	0	0	0
R002690c0g1_i01	0.21	0.44	0.1	0.32	0.32	0.23	0.28	0.37	0	0.5	0.52	0.31	0.4	0	0.11	0.58	0.1	0.23	0.09	0.11	0.28	0.4	0.21	0.23	0.09	0.2	0.12	0.17	0.11	0.34	0.44	0.54	0.33	0.26	0.18	0.27	0.46	0.45	0.4
R002695c0g1_i01	137.34	154.52	172.41	205.3	143	210.98	262.58	266.8	202.89	170.91	161.08	220.04	268.94	258.89	145.81	154.36	157.64	156.75	147.43	177.17	161.86	170.98	167.74	168.35	150.09	138.71	163.09	177.15	167.03	187.65	166.04	155.17	170.82	162.69	180.85	177.17	154.51	144.06	179.16
R002700c0g1_i01	0	0	0	0	0	0	0	0	0	0	0	0	0	0	0	0	0	0	0	0	0	0	0	0	0	0	0	0	0	0	0	0	0	0	0	0	0	0	0
R002707c0g1_i01	0.6	0.32	0.59	1.21	2.78	1.16	0.32	0.25	0.56	1.42	1.47	1.04	2.48	1.3	2.18	0.55	0.29	1.65	2.03	0.71	2.86	2.3	1.51	3.17	0.58	1.58	0.73	1.66	0.34	1.61	1.76	1.84	0	1.45	1.12	1.89	2.83	1.16	0.42
R002711c0g1_i01	0	0	0	0	0	0	0	0	0	0	0	0.3	0	0	0	0	0	0	0	0	0.34	0	0	0	0	0.38	0	0	0	0	0	0	0	0	0	0	0.17	0	0
R002714c0g1_i01	0	0	0	0	0	0	0	0	0	0	0	0	0	0	0	0	0	0	0	0	0	0	0	0	0	0	0	0	0	0	0	0	0	0	0	0	0	0	0
R002717c0g1_i01	3.39	3.32	3.03	3.31	2.72	3.36	3.27	3.45	3.76	2.81	3.13	3.68	3.12	3.51	2.28	3.41	2.22	2.58	4.14	2.43	2.37	2.88	3.18	3.92	2.25	3.1	1.41	3.84	3.8	3.1	3.24	3.53	2.94	2.16	2.41	2.79	2.26	2.92	2.67
R002726c0g1_i01	0	0	0	0	0	0	0	0	0	0	0	0	0	0	0	0	0	0	0	0	0	0	0	0	0	0	0	0	0	0	0	0	0	0	0	0	0	0	0
R002734c0g1_i01	1.04	0.65	0.61	0.42	0.84	0.98	0	0.79	1.14	0.39	1.62	0.82	1.43	1.04	0.64	1.33	1.62	1.09	1.16	0.7	0.94	1.1	0.57	0	0.76	1.46	0.71	0.54	0.22	2.49	0.75	0.46	1.38	0.81	0.55	1.26	0.75	1.13	0.96
R002749c0g2_i01	0.5	1.06	0.5	1.01	1.57	2.31	0	0	0.97	0.47	0.49	0	0.45	0	0	0.93	1.49	1.72	0	1.95	1.05	1.55	0	1.28	0.54	0	1.36	0	0	0	0	0.76	0	0.38	0	0	0.51	0	0
R002757c0g1_i01	0	0	0.66	1.34	0	0	0	0	0	0	0	0.79	0	1.88	0	0.62	0	1.36	0.1	0.9	0	0	0	0	0	0	0	0	0	0	0	0	0	0	0	0	0	0	0
R002766c0g1_i01	0	0	0	0	0	0	0	0	0	0	0	0	0	0	0	0	0	0	0	0	0	0	0	0	0	0	0	0	0	0	0	0	0	0	0	0	0	0	0
R002769c0g1_i01	22.37	19.18	21.39	19.82	20.8	20.57	20.94	22.28	19.74	19.6	21.52	20.41	21.16	23.5	25.54	24.62	27.73	26.49	28.3	30.76	27	19.64	19.73	20.87	17.49	19.99	15.66	23.83	25.44	25.05	26.63	26.02	24.53	27.09	29.97	33.12	33.34	32.78	27.52
R002776c0g1_i02	0	3.51	3.31	0.67	0	0	2.59	3.98	3.13	1.58	3.28	4.78	2.59	4.09	2.78	0.93	0.33	2.12	0	1.61	0.32	0.71	0.98	2.38	0.33	0	2.89	0	0	0	0	0	0	1.64	4.73	0.61	1.6	0.66	0.95
R002788c0g1_i01	1.96	0.51	1.69	0.49	1.5	2.09	1.24	1.15	1.58	1.39	2.16	0	0.17	1.26	1.26	1.8	1.2	0.37	2.08	1.13	1.14	1.49	1.54	1.4	2.06	1.26	1.44	1.96	1.58	2.86	2.5	3.68	1.95	3.75	2.22	1.08	0	0.45	0.5
R002831c0g1_i01	0.26	1.1	0	0.79	0.27	0.32	0.27	1.04	0.24	0.49	0.77	1.96	1.32	1.37	0.27	0.48	0.26	0.6	0.5	0.91	0.73	0.54	0.92	0	0.25	1.08	0.93	2.12	0.28	0	0.49	1.23	0.3	0.35	0.24	0.23	0.48	0.49	1.07
R002845c0g1_i01	0.27	0	0.81	0.55	0.56	0.34	0.28	0.44	0	0.77	0	0.23	0.2	0	0	2	0.53	0.63	0	0	0	0.37	0	0.32	1.29	0.85	0	0	0.6	0	0.26	0	0.32	0.18	0.25	0	0.25	0.77	0
R002847c0g1_i01	0	0	1.33	0.68	1.41	0	1	0	0.66	0.63	0	0	0	0	0	0.62	0	0	0	0	1.49	1.11	0	0.9	0	0	0	0.77	0	0.69	0	1.17	0	1.65	0	0	0.73	0	1.12
R002848c0g1_i01	18.11	15.86	15.32	14.74	16.04	15.12	17.05	16.84	15.57	17.69	16.61	16.9	17.99	14.44	11.22	14.14	13.54	13.81	15.67	12.89	14.46	13.59	14.41	15.65	12.88	12.14	14.41	12.83	11.96	13.42	14.84	14.91	15.33	11.83	11.33	12.03	12.93	11.83	11.94
R002852c0g1_i01	0	0	0	0	0	0	0	0	0	0	0	0	0	0	0	0	0	0	0	0	0	0	0	0	0	0	0	0	0	0	0	0	0	0	0	0	0	0	0
R002856c0g1_i01	2	2.78	5.7	4.89	2.48	5.58	8.15	7.51	3.67	4.62	3.04	5.89	5.58	3.82	3.89	4.49	5.41	5.35	1.25	4.29	3.05	4.16	4.13	4.54	3.08	2.93	4.37	6.62	5.9	4.76	4.65	6.78	5.48	5.69	3.77	5.61	7.26	4.47	6.66
R002865c0g1_i01	0	0	0	0	0	0	0	0	0	0	0	0	0	0	0	0	0	0	0	0	0	0	0	0	0	0	0	0	0	0	0	0	0	0	0	0	0	0	0
R002872c0g1_i04	18.49	31.64	32.37	29.27	20.29	19.34	36.66	37.45	23.03	35.91	25.35	33.63	38.5	44.02	26.6	25.22	21.93	23.98	33.53	26.51	19.46	33.82	39.62	23.77	33.87	27.42	37.64	25.83	30.49	41.41	33.37	37.07	30.35	38.92	36.17	27.82	24.16	45.48	30.15
R002874c0g1_i01	0	0	0	0	0	0	0	0	0	0	0	0	0	0	0	0	0	0	0	0	0	0	0.08	0	0	0	0	0	0	0	0	0	0	0	0	0	0	0	0
R002888c0g1_i01	18.23	21.72	20.68	22.88	17.25	18.72	21.95	21.84	15.77	15.7	18.99	19.75	21.15	25.53	15.69	20.04	13.51	15.64	14.42	17.08	16.66	18.48	19.24	20.23	20.66	18.25	18.1	19.08	22.23	20.98	22.88	16.64	23.08	21.03	20.8	19.29	16.58	19.4	20.26
R002904c0g1_i01	0	0	0	0	0	0	0	0	0	0	0	0	0	0	0	0	0	0	0	0	0	0	0	0	0	0	0	0	0	0	0	0	0	0	0	0	0	0	0
R002915c0g1_i01	0.33	0.34	0.32	0	0.67	0.43	0.36	0	0.31	1.24	2.25	0.29	0.76	1.45	1.02	0.3	0.96	1.56	1.28	0.78	1.89	0.46	0.24	0.39	0.32	0	1.21	0.61	0.37	0.51	0.33	0.82	0.39	0.23	0.62	0	0.94	2.24	1.16
R002932c0g1_i01	2.79	2.89	3.48	4.38	2.26	4.9	3.16	3.81	3.27	2.74	2.41	5.46	3.25	4.07	3.61	3.62	3.84	6.13	4.21	4.28	5.5	4.07	2.92	3.14	4.84	5.08	7	5.08	5.54	3.69	4.98	6.64	7.93	3.72	5.1	7.64	8.25	4.68	5.59
R002943c0g2_i01	0	0	0	0	0	0	0	0	0	0	0	0	0	0	0	0	0	0	0	0	0	0	0	0	0	0	0	0	0	0	0	0	0	0	0	0	0	0	0
R002973c0g1_i01	2.61	7.23	4.54	3.29	3.71	4.73	7.2	2.22	6.13	3.71	5.78	1.75	8.57	5.8	5.78	4.84	5.46	7	5.76	4.31	4.42	5.32	4.54	3.89	8.99	7.3	4.43	4.92	3.71	3.86	4.91	3.71	3.95	5.02	5.54	2.96	3.74	6.72	5.32
R002977c0g1_i01	2.44	0	4.12	0.84	0	4.82	0	0	1.68	1.55	2.44	3.34	0	3.98	1.77	0	3.31	0.8	1.92	1.22	2.92	2.93	0	0	4.14	0	1.29	0	1.22	0	0	3.27	1.35	0.73	3.81	0	0	0	3.69
R002985c0g1_i01	11.89	8.94	9.53	11.07	8.69	12.37	11.31	10.34	9.78	8.04	8.7	9.2	10.01	11.2	13.59	15.48	15.5	13.82	10.68	17	14.05	8.86	10.68	8.92	6.77	5.2	4.02	6.88	8.12	5.73	2.17	2.38	2.81	18.56	16.25	18.51	2.87	3.83	3.28
R002994c0g1_i01	0.49	0	0.49	0.5	0	0	0	0	0	0	0	0	0	0	0	0	0	0	0	0	0	0	0	0	0	0	0	0	0	0	1.13	0	0	0.37	0	0	0	0	0
R003000c0g1_i01	1.98	1.02	1.62	1.05	0.99	1.46	1.87	0.84	1.52	1	1.54	0.92	1.28	1.48	0.54	1.2	0.95	1.39	1.39	1.18	0.9	1.88	1.38	1.12	1.34	1.44	0.77	1.78	1.28	1.16	1.32	0.58	1.2	1	1.54	1.36	1.96	1.7	1.54
R003007c0g1_i01	0.28	0.48	0	0.55	0.56	0.6	0.16	0.26	0.17	0.26	0.45	0.27	0.29	0.25	0.47	0.25	1.26	0.59	0.33	0.4	0.56	0.06	0.24	0.2	0.8	1.16	0.2	0.38	0.64	0.48	1.29	1.77	0.57	0.68	0.55	0.7	1.04	2.52	2.14
R003012c0g1_i01	22.29	32.71	23.9	32.6	15.23	23.63	33.29	31.82	19.1	12.42	15.56	17.6	18	18.42	23.18	28.38	25.52	16.76	18.45	24.25	15.8	34.81	36.45	33.45	21.58	18.41	22.71	35.83	39.97	36.75	22.4	19.54	20.28	28.29	36.61	31.2	16.38	15.64	16.34
R003015c0g2_i01	0	0	0.77	0	0	4.35	0	0	0	0.72	0	0	0	0	0	0	0	0.74	0	0	0	0	0	0	0	0	0	0	0	0	0	0	0	0.67	0	0	0	0	2.02
R003024c0g1_i01	0	0.51	0.16	0.16	0	0	0.3	0.12	0	0	0	0.12	0.11	0	0	0	0.63	0	0	0.36	0.14	0.32	0.22	0.36	0.14	0	0.18	0.41	0.33	0.22	0.28	0.17	0.35	0.52	0.42	0.28	0.29	0.43	1.36
R003039c0g1_i01	0	0	0	0	0	0	0	0	0	0	0	0	0	0	0	0	0	0	0	0	0	0	0	0	0	0	0	0	0	0	0	0	0	0	0	0	0	0	0
R003044c0g1_i01	22.98	15.68	20.86	17.61	20.01	14.87	18.48	19.43	20.34	26.97	20.67	12.07	12.69	21.47	24.93	21.55	23.23	18.72	22.46	19	19.97	16.47	14.17	11.53	20.64	25.8	20.69	17.01	22.37	20.3	20.34	25.62	21.44	19.63	15.53	14.36	14.49	20.24	14.17
R003050c0g1_i01	0.13	0	0	0	0	0	0.12	0	0	0	0	0	0	0	0	0	0	0.1	0.36	0	0	0	0	0	0	0	0	0	0	0	0	0	0.14	0	0.11	0	0.11	0	0
R003053c0g1_i01	0	0.23	0	0	0	0	0	0	0	0	0	0	0	0	0	0	0	0	0	0	0	0	0	0.25	0	0	0	0	0	0.31	0.2	0	0	0	0.39	0	0.99	0.4	0
R003061c0g2_i01	0	0	0.07	0.26	0.07	0	0.06	0.22	0	0	0	0	0	0	0	0	0.19	0	0	0	0.06	0	0.21	0.07	0	0	0.07	0.05	0.06	0.17	0.11	0	0.07	0.12	0.17	0.05	0.23	0.33	0.08
R003062c0g1_i01	0.82	0.68	0.69	0.58	0.62	0.68	0.62	0.82	0.59	0.55	0.49	0.37	0.79	0.75	0.43	0.57	0.6	0.57	0.81	1.26	0.59	0.67	1.39	0.74	0.52	0.99	0.61	0.67	0.59	0.74	1.59	0.93	1.09	0.7	0.54	0.92	1.37	1.34	1.18
R003091c0g1_i01	8.95	7.47	8.67	10.53	10.15	10.29	10.04	10.68	10.74	10.66	8.62	9.86	8.34	10.81	9.01	10.71	10.12	9.32	9.05	10.05	11.85	9.58	10.44	11.61	8.71	10.03	9.9	11.62	9.38	10.4	9.6	7.24	7.05	9.45	7.32	12.49	8.06	8.08	9.44
R003093c0g1_i01	0	0	1.08	0	0	0	0	0	0	0	0	0	0	0	0	0	0.27	0	0	0	0	0	0	0	0.26	0	0	0.99	0	0.41	0.26	0.32	0	0.18	0	0.24	0.51	0.77	0.37
R003115c0g1_i01	0	0	0	0	0	0	0	0	0	0	0	0	0	0	0	0	0	0	0	0	0	0	0	0	0	0	0	0	0	0	0	0	0	0	0	0	0	0	0
R003118c1g1_i01	0.64	1.38	1.93	0.66	0.68	1.12	0.96	5.05	0.64	0	0	0	1.32	0	0	0	0	0.59	0	0	0	0	0.56	0	1.5	0	0	2.21	0.88	0	2.52	0	0.96	0	1.4	0.65	0	0	0.54
R003120c0g1_i01	6.6	9.67	3.01	3.07	12.79	1.01	3.47	5.24	4.77	5.13	5.95	5.57	5.4	1.68	8.97	6.78	6.63	7.61	9.87	5.77	5.95	5.9	6.13	8.01	7.6	9.37	14.67	6.08	10.5	5.43	6.88	10.09	5.27	8.31	5.17	10.81	6.48	15.36	5.93
R003129c0g1_i01	1.11	0.29	0.27	0.28	0.28	0	0	0	0	0	0.27	0	0	0.29	0.58	0.26	0	0.64	0	0	0	0	0.2	0	0.8	0.58	0	0	0.92	0	0	0	0.32	0.38	0	0.25	0.26	0.26	0
R003143c0g2_i01	0.29	1.22	0.29	0.59	0.3	0.83	0.14	0.53	0.53	0.7	1.15	0.22	0.29	0.56	0.45	0.54	0.86	0.64	1.6	0.32	1.17	0.66	0.19	1.62	0.65	1.59	0.98	0.86	0.75	0.49	0.88	0.46	0	0.19	1.27	0.25	1.55	1.29	2.17
R003159c0g1_i01	0	0	0.18	0.73	0	0	0.52	0.81	0	0	0	0.14	0	0.54	0	0.17	0.53	0	0	0	0	0.12	0.12	0.41	0.17	0	0	0	0	0.76	0	0.2	0.4	0.47	0.48	0.63	0.82	0.33	1.19
R003163c0g1_i01	1.92	2.22	2.22	0.45	1.81	2.34	2.13	1.9	1.52	2.99	1.54	2.55	2.29	1.68	0.92	0.21	1.2	1.53	2.32	1.1	0.69	0.93	0.81	0.73	1.08	1.86	1.48	1.57	2.81	1.32	1.31	2.3	1.65	1.12	1.15	1.14	1.66	0.97	1.28
R003173c0g1_i01	46.72	46.19	45.23	46.52	44.78	49.62	51.04	49.01	48.55	50.98	51.51	52.33	47.9	51.99	62.57	66.41	66.75	57.46	63.35	55.56	60.36	60.11	58.42	57.44	52.32	58.21	56.83	54.82	53	53.7	51.89	50.11	51.45	61.19	64.92	58.67	45.09	51	45.44
R003177c0g1_i01	14.86	16.37	14.88	18.5	16.86	13.29	16.29	16.11	16.19	14.54	14.96	14.56	15.93	16.98	14.87	14.96	15.21	17.94	15.2	16.58	15.29	17.29	15.68	15.58	17.86	16.43	17.2	14.7	15.78	15.53	15.33	15.77	14.1	15.42	15.48	15.66	21	19.65	19.99
R003196c0g1_i01	0	0	0	0	0	0	0	0	0	0	0	0	0.43	0	0	0	0	0	0	0	0	0	0	0	0	0	0	0	0	0.44	0	0	0	0.2	0	0	0	0	0
R003197c0g1_i01	0.7	1.17	1.2	1.56	1.31	0.84	0.77	1.5	0.23	1.57	1.02	0.5	1.79	0.95	1.51	1.27	1.18	0.93	0.85	1.12	1.13	1.2	1.06	1.78	1.2	0.92	0.94	1.34	1.54	0.95	1.14	0.96	0.72	1.33	1.03	1.31	0.6	1.18	0.81
R003199c0g1_i01	4.15	4.75	3.77	5.81	4.88	4.85	5.91	6.07	4.35	5.46	5.49	5.59	4.9	5.14	3.61	4.38	3.21	5.83	6	5.42	5	6.99	5.9	4.74	6.5	5.08	8.61	7.21	5.84	5.42	6.09	4.59	5.88	4.27	4.51	4.35	5.49	7.2	6.84
R003223c0g1_i01	5.2	7.91	7.93	6.16	6.74	4.58	5.7	9.57	4.13	7.82	7.18	6.74	8.35	7.99	7.8	4.13	5.77	5.91	7.78	7.58	4.58	8.12	6.89	9.17	7.04	6.51	5.52	5.22	7.09	7.35	6.32	8.4	5.35	7.05	9.36	6.42	6.7	8.29	4.92
R003263c0g1_i01	0	1.53	0	0	1.01	1.46	0	0	0	1.37	0.95	0	0	0.61	0	0.45	0	0.82	0	0.62	0	0	0.77	0	0	0	0	0	0	0.87	0.55	0.71	0	0	0	0	0.49	0	0
R003270c0g1_i01	1.08	0	0	0	0.37	0	0	0	0	0	0	0	0	0	0	0.33	1.07	0	0.36	0	0	0.52	0.54	0.43	0	0	1.81	0	0.42	0.88	0	0	0	0.51	0.35	0.33	0.35	0	0.78
R003294c0g1_i01	0	1.04	0.49	0.99	0	0	1.9	3.37	0.95	0.92	1.92	1.02	0	0.62	0	1.37	1.94	1.67	0	1.27	1.02	1.5	0.78	0	0	0	0.66	0	0	0	1.13	0.73	0.66	1.12	0.99	0.94	0	2.65	0.38
R003302c0g1_i01	0	0	0	0	0	0	0	0	0	0	0	0	0	0	0	0	0	0	0	0	0	0	0	0	0	0	0	0	0	0	0	0	0	0	0	0	0	0	0
R003310c0g1_i01	0	0	0	0	0	0	0	0	0	0	0	0	0	0	0	0	0	0	0	0	0	0	0	0	0	0	0	0	0	0	0	0	0	0	0	0	0	0	0
R003312c0g1_i02	2.18	0.53	1.14	1.15	0.9	1.98	0.82	1.73	0.35	1.7	1	0.85	0.74	1.93	1.31	1.52	1.86	1.11	1.5	1.4	1.69	1.06	0.84	0.98	1.46	1.5	2.54	1.06	0.77	0.76	0.86	0.66	1.49	0.96	1.32	1.19	1.23	1.33	1.55
R003346c0g1_i01	0	0	0	0	0	0	0	0	0	0	0	0	0	0	0	0	0	0	0	0	0	0	0	0	0	0	0	0	0	0	0	0	0	0	0	0	0	0	0
R003376c0g1_i01	9.89	11.63	11.73	11.59	6.4	6.02	12.28	9.73	9.13	8.08	11.57	10.88	8.99	11.96	10.08	9.77	5.68	7.26	4.86	7.75	4.28	4.41	3.6	6.68	5.88	2.98	12.62	5.19	4.28	5.73	5.95	6.66	5.45	4.83	6.01	4.22	8.44	7.11	13.53
R003391c0g2_i01	0	1.53	0.71	0	0	0	0	0	0	0	0	3.57	0	0	0	1.34	0	0	0	0	0	1.21	0	0	0	0	2.14	0	0	0	0	1.31	0	0	0	0	0.79	0	0.61
R003405c0g1_i01	0	0	0	0	0	0	0	0.7	1.26	0	0	0	1.93	1.8	0	0	0	0	0.7	0	0	0	0	0	0	0.76	0	0	0	0	0	1.08	0	0	0	0	0	0	0
R003412c0g1_i01	0	0	0.25	0	0.25	0	0	0	0	0	0	0.21	0	0	0	0	0	0	0	0	0	0	0	0	0	0	0	0	0	0.36	0	0	0	0	0	0	0	0.69	0.34
R003435c0g1_i01	0	0	0	0	0	0	0	0	0	0	0	0	0	0	0	0	0	0	0	0	0	0	0	0	0	0	0	0	1.11	0	0	0	0	0	0	0	0	0	0
R003488c0g2_i01	0.67	1.45	2.03	1.38	0.72	2.4	1.03	3.11	0.68	1.91	0.67	2.48	3.56	2.98	0	0.63	3.39	1.25	0.76	0.95	0	1.14	3.55	0	0	0.83	2	2.36	3.76	2.85	5.42	1.21	4.11	2.83	1.49	0.69	0	1.62	0.57
R003492c0g1_i01	19.97	30.68	29.42	33.92	17.41	19.45	34.45	31.36	35.38	33.75	34.92	36.05	33.96	32.23	64.19	63.94	68.9	61.73	42	61.22	66.31	36.08	42.42	45.53	41.86	39.97	43.35	23.98	21.95	23.72	36.89	36.33	35.56	24.25	36.01	32.2	53.39	49.69	72.98
R003520c0g1_i01	0	0.44	0.21	0.85	0	0.25	0.21	0.48	0.39	1	0	0	0.44	0	0.44	0.19	0	0.32	0.2	0.48	0.39	0.42	0.29	0.24	1.16	0.64	0	0.37	0.45	0.3	0.38	1.18	1.18	0.28	0.56	0.55	4.21	2.31	2.66
R003533c0g1_i01	0	0	0.46	0	0	0	0	0	0	0	0	0	0	0	0	0	0	0	0	0	0	0	0.72	0	0	0	0	0	0.56	0.41	0.52	0	0.61	0	0	0.43	0	0	0
R003554c0g1_i01	0.39	0	0	0.79	1.22	0	1.39	1.06	0.75	0.37	0	0	0.32	0.92	0	0.73	0	0.97	0	0	0	1.44	0	0	0.4	0	0	1.16	0	0	0	2.13	0	0	0	0	0	0	0.58
R003556c0g1_i01	0.43	1.13	0.21	1.52	0.44	0	0.43	0.66	0	0.21	0.85	0.35	0.75	0	0.22	0	0.63	0.16	0	0.74	0.59	0.43	0.74	0.25	0.2	0.88	0.5	0.76	0.23	0.62	0.79	0.49	0	0.43	0	0	0.39	0	0.29
R003568c0g1_i02	0	0	0	0	0	0	0	0	0	0	0	0	0	0	0	0	0	0	0	0	0	0	0.13	0	0	0	0	0	0	0	0	0	0	0	0	0	0	0	0.13
R003576c0g1_i01	0	0	0	0	0.62	0.24	0.59	0	0	0.38	0.2	0.16	0.14	0	0	0	0	0	0.19	0	0	0.27	0	0	0	0	0	0	0.21	0.57	0	0.45	0.67	0	0	0	0.18	0	0
R003611c0g1_i01	0	0	0	0	0	0	0	0	0	0	0	0	0	0	0	0	0	0	0	0	0	0	0	0	0	0	0	0	0	0	0	0	0	0	0	0	0	0	0
R003624c0g1_i02	20.61	19.22	18.89	18.47	21.54	19.63	17.6	18.28	16.56	18.36	18.21	19.34	19.47	19.34	17.53	22.56	19.58	18.63	20.93	19.26	16.62	20.02	19.95	17.19	17.22	17.53	18.76	17.25	12.96	15.78	16.22	13.31	14.43	17.15	15.44	17.47	15.46	18.24	17.87
R003625c0g1_i01	42.66	50.03	48.26	54.61	47.06	62.57	54.77	61.15	41.36	47.94	43.85	51.61	56.61	59.15	43.31	42.38	34.91	45.84	45.13	46.78	43.34	45.57	46.73	46.25	43.68	44.96	45.14	45.46	44.54	45.43	50.14	42.16	44.84	41.37	37.09	40.45	45.24	39.89	45.48
R003629c0g1_i01	0	0	0	0	0	0	0	0	0	0	0	0	0	0	0	0	0	0	0	0	0	0	0	0	0	0	0	0	0	0	0	0	0	0	0	0	0	0	0
R003631c0g2_i01	0	0	0	0	0	0	0	0	0	0	0	0	0	0	0	0	0	0	0	0	0	0	0	0	0	0	0	0	0	0	0	0	0	0	0	0	0	0	0
R003638c0g1_i01	0	0	0	0	0	0	0	0	0	0	0	0	0	0	0	0	0	0	0	0	0	0	0	0	0	0	0	0	0	0	0	0	0	0	0	0	0	0	0
R003644c0g2_i01	4.62	2.51	1.56	1.59	5.01	0	2.54	3.82	4.73	8.05	3.83	10.19	2.62	2.43	4.17	0.73	3.9	2.24	4.47	3.4	2.72	1.36	1.42	5.45	7.68	4.92	0	4.75	6.77	8.74	2.21	0	3.74	2.03	3.54	4.86	0.89	0.98	0.68
R003649c0g1_i01	1.91	1.01	2.21	0.96	1.64	0.42	1.05	1.34	0.6	0.91	1.25	3.95	3.66	1.76	0.33	1.18	1.25	1.26	2.49	2.67	2.45	0.67	0.7	1.51	1.87	2.03	3.52	1.19	1.44	1.25	0.63	1.99	1.91	0.89	1.8	0	0	0.62	3.6
R003667c0g1_i01	0.4	0.21	0.2	0	0.2	0.47	0.19	0	0.37	0	0	0.32	0.27	0	0	0.18	0	1.05	0.19	0.23	0	0.66	0.27	0.9	0.73	0.81	0.46	0	0.42	0.14	0.18	0.22	0	0.26	0	0.17	0	0.18	1.32
R003691c0g1_i01	2	1.85	3.01	1.21	3.14	2.79	0.68	3.29	2.99	2.57	2.3	2.67	2.58	3.21	2.62	1.17	3.31	2.71	2.01	1.59	2.62	1.46	1	0.99	2.68	3.54	3.43	2.79	2.85	2.07	2.88	2.46	3.12	1.73	2.26	1.54	1.03	1.44	1.32
R003693c0g1_i01	4.22	3.55	5.06	1.75	6.17	4.27	1.13	3.76	4.3	3.34	3.61	4	3.6	2.77	4.32	2.66	4.19	4.95	3.6	3.24	3.34	2.21	2.22	1.82	5.85	5.79	6.83	2.8	3.34	3.11	2.92	3.71	3.31	2.65	4.43	2.29	1.56	2.13	2.3
R003701c0g1_i01	3.51	4.82	3.01	7.14	2.11	3.11	1.32	3.01	1.95	4.76	5.45	2.13	5.05	1.3	0.53	5.63	2	3.04	6.35	1.32	0.53	3.51	3.24	6.43	6.56	4.62	4.79	3.71	0.64	7.42	4.71	1.53	2.75	3.1	3.61	0.97	3.11	3.85	1.18
R003708c0g1_i01	0	0.62	0.58	0.59	0	0	0	0	0	0	0	0	0	0.79	0	0.54	0	0.51	1.25	0	1.25	0	0	0	0.65	1.37	1.63	0	0.76	0	0	0	0	0.46	0.61	1.71	0	1.32	0
R003713c0g1_i01	0.1	0	0.1	0.29	0	0.21	0	0	0	0.09	0	0	0	0.36	0	0	0	0	0	0	0	0	0	0	0	0	0	0	0	0	0	0	0	0	0	0	0	0	0
R003716c0g2_i01	0	0	0	0	0	0	0	0	0	0	0	0	0	0	0	0	0	0	0	0	0	0	0	0	0	0	0	0	0	0	0	0	0	0	0	0	0	0	0
R003721c0g1_i01	0	0	0	0	0	0	0	0	0	0	0	0	0	0	0	0	0	0	0	0	0	0	0	0	0	0	0	0	0	0	0	0	0	0	0	0	0	0	0
R003766c0g1_i01	0	0	0	0	0	0	0	0	0	0	0	0	0	0	0	0	0	0	0	0	0	0	0	0	0	0	0	0	0	0	0	0	0	0	0	0	0	0	0
R003787c0g1_i01	0	0	0	0	0	0	0	0	0	0	0	0	0	0	0	0	0	0	0	0	0	0	0	0	0	0	0	0	0	0	0	0	0	0	0	0	0	0	0
R003790c0g2_i01	0	0	0	0	0	0	0	0	0	0	0	0	0	0	0	0	0	0	0	0	0	0	0	0	0	0	0	0	0	0	0	0	0	0	0	0	0	0	0
R003812c0g1_i01	0.89	0.97	3.6	2.76	2.92	0	0	3.55	0.93	0	0.89	0	1.08	6.02	1.94	5.08	6.34	1.79	0	1.36	2.17	2.46	1.71	0	1.16	3.53	1.44	0	2.73	0	0	1.87	0	0	2.12	1.92	3.18	1.18	0.82
R003815c0g1_i01	67.4	78.64	75	82.81	55.26	84.38	101.01	104.26	66.19	61.33	53.16	72.91	84.62	73.72	65.18	72.04	60.32	56.8	56.98	59.42	52.79	61.81	78.12	73.9	54.23	52	57.98	80.61	85.47	92.97	67.03	54.15	73.33	58.05	60.86	57.65	55.1	49.33	47.54
R003823c0g1_i01	5.7	6.84	6.64	8.02	6.89	7.82	6.62	7.12	6.71	7.68	7.08	7.07	7.83	7.12	6.91	7.14	7.75	8.43	7.12	7.5	7.62	7.5	8.05	8.47	8.25	7.87	7.89	6.79	7.18	5.58	6.29	6.25	5.56	7.89	7.65	8.22	6.44	7.8	7.33
R003826c0g1_i01	2.83	0.86	5.23	3.27	2.95	1.15	0	6.65	1.16	6.9	6.77	5.45	1.68	2.88	0.85	1.5	0.4	1	1.23	1.51	1.22	0.9	0	0.99	0.42	0.89	1.56	1.6	0.48	0.68	0	0.55	2.58	1.18	1.58	1.51	2.4	1.67	1.8
R003828c0g1_i01	0	0	0	0	0	0	0	0	0	0	0	0	0	0	0	0	0	0	0	0	0	0	0	0	0	0	0	0	0	0	0	0	0	0	0	0	0	0	0
R003842c0g1_i01	0	0	0	0	0	0	0	0	0	0	0	0	0	0	0	0	0	0	0	0	0	0	0	0	0	0	0	0	0	0	0	0	0	0	0	0	0	0	0
R003843c0g1_i01	43.45	37.25	38.19	40.95	41.16	48.64	49.91	43.72	45.28	38.62	37.61	50.51	50.09	43.11	33.89	32.32	36.92	32.4	36.91	41.66	32.49	37.34	39	35.6	35.74	32.26	31.9	36.29	31.61	35.97	37.41	39.1	39.68	32.87	34.36	34.91	36.3	36.94	36.09
R003860c0g1_i01	0.54	0.28	0	0	0	0	0.28	0.89	0.5	0.51	0	0.23	0.59	0.87	0.83	0.5	1.05	0.41	0.26	0	0	0.18	0.57	0	1.53	0	2.34	0.49	0.61	1.4	0.26	0.64	1.56	0.54	0.74	1.19	0	2.29	0.37
R003864c0g1_i01	0.23	0.47	0	0	0.23	0.4	0.26	0.15	0.2	0.5	0.07	0.53	0.05	0.14	0.38	0.21	0.15	0.11	0.2	0.4	0	0.33	0	0.16	0.13	0.22	0.16	0.24	0.15	0.33	0.24	0.3	0.08	0.09	0.31	0.19	0.39	0.32	0.46
R003865c0g2_i01	0	0.19	0	0.18	0.25	0.13	0.11	0	0.11	0.23	0	0.04	0.07	0.06	0.19	0.17	0.42	0.22	0.11	0.26	0.42	0.38	0.39	0.46	0.57	0.29	0.46	0	0.18	0.04	0.59	0.6	0.62	0.04	0	0	1.51	1.33	2
R003869c0g1_i01	0.09	0	0	0	0	0.1	0	0	0	0	0	0	0	0	0	0.09	0	0	0.08	0	0	0	0	0	0	0	0	0.15	0.37	0.06	0	0	0.1	0	0.16	0	0.33	0.32	0.35
R003885c0g1_i01	0	0	0	0	0	0	0	0	0.78	0	0	0	0	0	0	0	0	0	0	0	0	0	0	0	0	0	0	0	0	0	0	0	0	0	0	0	1.75	0	0
R003887c0g1_i01	0	0	0	0	0	0	0	0	0	0	0	0	0	0	0	0	0	0	0	0	0	0	0	0	0	0	0	0	0	0	0	0	0	0	0	0	0	0	0
R003890c0g1_i01	22.47	25.26	23.11	25.27	24.62	24.46	26.76	24.84	25.44	23.78	23.74	26.39	25.94	28.3	22.92	22.01	26.36	24.86	25.33	24.83	23.52	28.36	25.12	24.92	27.17	25.67	27.98	29.25	29.17	29.93	28.98	30.81	29.23	31.49	29.2	28.83	26.82	26.94	24.16
R003896c0g1_i01	0	1.79	0.83	0.85	0.9	1.63	0	0	0	0	0.82	0	0	0	0.9	1.57	0	0	0	1.24	1.98	0.74	0.78	2.38	3.15	5.36	1.31	1.04	0	0	0	3.33	0	0	1.94	0.88	0.97	0	2.99
R003911c0g1_i01	0	0	0	1.79	0	0	0	0	0.9	0.82	0	2.44	2.09	4.35	0	0	0	0	0	1.32	0	0	0	1.26	0	0	0	0	0	0	1.31	0	0	0	1.03	0	0	0	2.39
R003928c0g1_i02	0.56	1.22	0.44	0.28	1.12	0.53	0.82	0.79	0.8	0.64	0.66	0.74	0.85	1.6	0.8	0.66	1.19	0.82	1.08	0.89	0.71	0.9	0.28	0.54	1.09	0.64	0.83	0.62	0.97	0.8	0.98	1.25	0.68	0.68	0.84	0.55	0.57	0.28	0.48
R003944c0g1_i02	3.67	4.36	5.08	6.39	5.25	6.28	8.45	5.58	3.84	3.48	5.76	6.85	5.06	6.07	9.61	5.86	6.94	7.65	7.17	9.58	4.99	6.47	4.78	6.74	7.34	5.78	7.47	8.28	11.09	11.43	15.93	13.03	15.91	10.77	7.31	7.97	4.72	5.69	6.78
R003957c0g1_i01	0	0	0	0	0	0	0	0	0	0	0	0	0	0	0	0	0	0	0	0	0	0	0	0	0	0	0	0	0	0	0	0	0	0	0	0	0	0	0
R003961c0g1_i01	114.68	140.91	134.75	180.25	57.59	94.3	126.11	70.19	106.16	99.64	102.74	87.53	75.93	60.05	101.21	124.12	71.65	41.07	70.27	61.08	28.97	76.15	79.68	178.79	55.76	47.63	135.56	37.1	48.28	52.22	16.1	20.23	11.46	100.28	57.85	74.7	58.7	45.71	171.69
R004004c0g1_i01	0.8	0.91	0.55	0.64	0.8	0.94	0.49	0.6	1.85	0.61	0.47	0.79	0.84	0.94	1.06	1.09	1.31	0.9	0.92	0.94	1.3	0.7	0.92	0.86	0.82	0.31	0.94	0.38	1.25	0.66	0.45	0.71	0.74	0.97	1.07	1.26	1.16	1.01	1.19
R004026c0g1_i01	4.09	2.2	5.14	2.11	3.27	3.94	4.03	2.43	4.46	2.94	2.21	4.96	3.02	4.42	2.74	4.52	2.74	3.99	3.96	5.1	4.23	0.91	2.79	1.86	3.37	3.32	3.59	2.12	2.43	2.26	2.4	3.69	3.15	2.4	1.7	1.67	3.71	3.08	4.51
R004039c0g1_i01	0.73	0	0	0	0.79	0	0	0	0.74	0	0	0	2.42	5.61	0	1.38	0.74	0	0.84	2.11	0.85	0	0.66	0	0	0.92	0	1.76	0	0	0	0	1.15	1.26	0	0	0.83	0	2.55
R004057c0g1_i01	0	0	0	0	0	0	0	0	0	0	0	0	0	0	0	0	0	0	0	0	0	0	0	0	0	0	0	0	0	0	0	0	0	0	0	0	0	0	0
R004088c0g1_i01	0	0	0	0.97	0	0	0	1.28	0	0	1.87	0	0	0	3.07	0.89	0	0	2.27	1.45	0	0	1.83	1.39	0	0	3.08	2.47	1.46	1.16	0	2.02	0	0.87	1.13	2.05	1.13	1.27	0
R004100c0g1_i01	0	0	0	0	0	0	0	0	0	0	0	0	0	0	0	0	0	0	0	0	0	0	0	0	0	0	0	0	0	0	0	0	0	0	0	0	0	0	0
R004102c0g1_i01	0	0	0	0	0	0	0	0	0	0	0	2.01	0	0	0	0	0	0	0	0	0	0	0	0	1.33	0	0	0	0	0	0	0	0	0	0	0	0	0	1.43
R004104c0g1_i01	3.59	3.49	2.53	2.83	2.09	0.63	1.58	2.03	3.55	4.36	4.52	2.13	2.58	5.88	3.71	2.59	3.01	2.94	4.38	3.56	3.11	2.79	1.98	3.25	3.86	3.43	0.91	3.22	3.34	2.83	3.13	3	3.53	2.75	4.43	2.04	7.1	4.79	6.62
R004118c0g1_i01	0	0	0	0	0	0	0	0	0	0	0	0	0	0	0	0	0	0	0	0	0	0	0	0	0	0	0	0	0	0	0	0	0	0	0	0	0	0	0
R004120c0g1_i01	0	0	0.34	0	0	0	0	0	0.32	0	0	0	0.26	0	0	0	0	0	0	0	0.33	0	0	0.4	0	0	0	0.64	0	0	0	0	0	0	0	0	0	0	0
R004139c0g1_i01	0	0	0	0	0	0	0	0	0	0	0	0	0	0	0	0	0	0	0	0	0	0	0	0	0	0	0	0	0	0	0	0	0	0	0	0	0	0	0
R004142c0g1_i01	0	0	0	0	0	0	0	0	0	0	0	0	0	0	0	0	0.25	0	0.24	0	0.24	0	0	0	0	0	0	0	0	0	0	0	0	0	0.23	0	0	0	0
R004146c0g1_i01	0	0	0	0	0	0	0	0	0	0	0	0	0	0	0	0	0	0	0	0	0	0	0	0	0	0	0	0	0	0	0	0	0	0	0	0	0	0	0
R004152c0g1_i01	0	0	0	0	0	0	0	0	0	0	0	0	0	0	0	0	0	0	0	0	0	0	0	0	0	0	0	0	0	0	0	0	0	0	0	0	0	0	0
R004155c0g1_i01	1.22	1.69	1	2.03	1.85	1.19	1.19	1.84	0.93	1.15	3.18	1.28	1.39	1.42	0.84	1.3	1.38	1.67	0.57	1.14	0.92	1.21	0.83	1.37	1.48	0.82	1.16	0.53	1.28	2.43	0.73	0	0.67	0.4	1.8	0.7	0.55	1.84	1.21
R004167c0g1_i01	0.74	0.46	1.16	0	0.45	0.5	0.41	0.21	0.93	0.98	0.58	0.78	0.19	0.7	0.3	0.68	0.43	0.11	0.27	0.16	0	0.67	0.68	0.65	0.66	0.44	0.49	0.49	1.05	0.3	0.38	0.47	0.95	0.93	1.53	1	1.43	1.03	1.61
R004171c0g1_i01	0	0	0	0	0	0	0	0	0	0	0	0	0.13	0	0	0	0.19	0	0	0	0	0	0	0	0	0	0.23	0	0	0	0	0	0	0	0.17	0	0	0	0
R004176c0g1_i01	0	0	0	0	0	0	0	0	0	0	0	0	0	0	0	0	0	0	0	0	0	0	0	0	0	0	0	0	0	0	0	0	0	0	0	0	0	0	0
R004181c0g1_i01	0	0	0	0	0	0	0	0	0	0	0	0	0	0	0	0	0	0	0	0	0	0	0	0	0	0	0	0	0	0	0	0	0	0	0	0	0	0	0
R004185c0g1_i01	0	0	0	0	0	0	0	0	0	0	0	0	0	0	0	0	0	0	0	0	0	0	0	0	0	0	0	0	0	0	0	0	0	0	0	0	0	0	0
R004201c0g1_i01	0.11	0.22	0	0	0.11	0.46	0.57	0.22	0.19	0.91	0.42	0.77	0.8	0.39	0.22	0.49	0.21	0.46	0.66	0.34	0.18	0.07	0.41	0.58	0.55	0.62	0.12	0.52	0.21	0.21	0.79	0.75	0.44	0.79	0.45	0.89	0.55	0.73	0.6
R004205c0g1_i02	9.8	9.89	9.65	10.93	11.01	10.68	9.42	10.21	9.64	10.42	9.52	10.45	10.59	11.98	7.8	8.68	9.61	9.06	9.56	9.31	9.01	10.37	8.67	9.01	9.23	9.46	10.68	7.42	6.91	7.36	8.3	7.87	7.76	7.99	7.3	7.59	8.55	8.79	6.73
R004206c0g1_i01	18.8	21.13	18.7	19.39	21.12	20.53	20.29	20.18	19.09	18.72	19.76	20.23	20.46	20.85	21.41	22.03	20.27	20.97	20.79	18.67	21.1	19.73	18.43	19.59	19.56	18.09	21.51	17.69	18.43	17.63	18.84	18.3	17.54	22.09	19.52	19.94	18.5	16.74	20.3
R004209c0g1_i01	92.62	79.09	75.78	79.74	86.8	98.21	89.8	89.45	78.63	83.04	73.66	89.68	95.95	85.88	82.86	92.07	87.88	87.38	86.41	84.84	86.55	103.47	104.49	96.84	107.03	98.89	90.45	119.72	110.95	117.43	117.12	118.29	114.27	103.04	93.06	101.97	94.08	98.91	90.95
R004211c0g1_i01	37.25	37.3	38.73	36.66	39.79	36.04	35.01	33.3	37.54	43.27	39.22	35.59	36.05	34.96	38	38.84	36.53	35.94	38.71	37	38.36	37.53	40.69	36.27	32.83	36.36	32.66	33.37	33.63	35.26	34.09	32.93	31.92	37.26	36.51	34.82	42.65	42.98	38.61
R004213c0g2_i01	1.74	1.69	1.8	2.77	1.39	1.34	1.48	1.72	1.54	1.88	1.79	1.24	1.41	1.72	0.96	1.54	1.2	1.28	1.65	1.51	0.88	1.98	1.97	1	1.55	2.21	1.89	2.35	1.72	2.56	1.97	1.92	2.1	2.42	2.75	1.76	0.84	1.27	1.33
R004217c0g1_i01	2.5	0.38	0.35	0	2.58	0.48	1.62	1.87	2.02	4.39	1.75	1.64	1.42	2.44	1.86	0.99	0.7	2.3	5.66	2.61	1.4	1.54	0.27	0	2.5	1.15	1.34	1.37	0.83	1.44	0.73	1.39	0	0	1.02	1.31	0	0.36	0.26
R004221c0g1_i01	0.33	0.27	0.39	0.33	0.6	0.42	0.34	0.18	0.29	0.38	0.06	0	0.28	0.48	0.13	0.54	0.19	0.09	0.76	0.21	0.34	0.45	0.55	0.28	0.68	0.13	0.92	0.32	0.26	0.83	0.48	0.32	0.61	0.36	0.11	0.27	0.17	0.28	0.16
R004223c0g1_i01	0	0	0	0	0	0	0	0	0	0	0	0	0	0	0	0	0	0	0	0	0	0	0	0	0	0	0	0	0	0	0	0	0	0	0	0	0	0	0
R004225c0g2_i01	68.62	70.9	70.71	81.54	68.12	78.94	77.15	75.81	69.87	74.06	73.3	77.12	73.26	74.23	75.16	84.76	80.35	81.61	83.14	85.75	79.2	75.44	82.5	78.76	68.76	67.85	66.53	72.95	71.06	73.6	75.75	74.32	69.09	77.09	71.89	86.2	73.41	80.8	75.33
R004230c0g1_i01	6.86	7.03	6.63	7.75	6.3	5.74	8.88	6.26	5.87	5.7	7.11	5.56	7.79	7.34	6.25	6.23	6.1	6.14	7.21	6.4	6.22	7.54	6.4	6.32	7.28	6.25	7.16	6.3	5.31	6.21	6.74	5.74	5.72	6.41	6.22	5.29	5	6.15	5.27
R004231c1g1_i01	2077.63	2249.7	2352.42	2548.3	1959.58	1687.69	1968.7	1944.15	2276.86	2228.18	2102.26	1736.01	1813.23	1794.66	1774.44	1820.76	1907.23	1527.18	1563.55	1846.66	1704.22	1626.26	1746.84	1905.14	1551.23	1528.29	1184.09	1389.47	1338.6	1299.44	1098.16	883.56	1132.75	1506.28	1794.19	1861.5	1000.46	933.07	1023.2
R004233c0g2_i01	18.47	20.33	17.12	19.36	15.22	20.33	19.5	19.41	15.32	13.25	13.25	16.3	23.14	18.3	30.75	33.51	26.75	22.79	36.26	29.84	23.63	21.69	32.72	23.44	22.6	28.21	20.43	32.43	33.91	34.04	34.43	29.65	29.87	32.58	27.6	33.8	25.79	20.01	26.32
R004236c0g3_i01	0	0	0.15	0	0	0.17	0	0	0	0	0	0	0	0	0	0	0	0.22	0.14	0	0.13	0	0.3	0	0	0	0.17	0.25	0.15	0	0	0.16	0.32	0	0	0	0.92	0.78	0.38
R004238c0g2_i01	0	0.33	0	0	0	0	0	0	0	0.59	0	0	0	0	0	0	0	0	0	0	0	0.22	0	0	0	0	0	0	0	0	0	0	0	0	0	0.28	0	0	0
R004249c0g2_i01	0.3	0.06	0.52	0.35	0.53	0.56	0.15	0.24	0.26	0.45	0.06	0.58	0.36	0.26	0.3	0.38	0.63	0.33	0.52	0	0.4	0.44	0.34	0.31	0.95	0.5	0.37	1.4	0.91	0.85	0.71	0.46	0.65	0.43	0.49	0.19	0.75	0.29	0.29
R004252c0g1_i01	25.73	24.47	26.36	24.4	25.08	26.83	25.98	27.61	25.61	27.94	28.04	29.57	27.33	30.36	31.99	31.25	33.06	32.27	31.62	30.77	35.6	29.89	30.57	28.35	29.16	28.25	29.77	33.34	33.31	33.1	34.6	36.13	35.76	39.6	35.62	30.69	39.44	39.27	33.52
R004258c1g1_i01	455.15	465.93	549.89	460.02	515.23	412.23	371.27	492.9	620.91	588.23	648.4	578.63	531.11	519.63	610.32	510.26	494.08	653.48	533.03	566.4	615.4	426.27	412.93	460.21	461.22	512.56	638.85	345.67	368.78	364.21	466.84	540.98	480.06	381.41	474.99	359.92	609.93	679.64	746.85
R004262c0g1_i01	0.73	1.8	1.65	1.11	0.78	0.94	1.87	1.24	0.94	1.22	1.2	1.17	1.36	1	1.59	1.43	1.89	1.41	1.77	2.01	1.05	1.14	1.88	1.72	1.89	1.64	1.19	2.44	2.65	2.52	3.35	2.66	2.77	1.92	3.44	2.49	3.27	1.91	2.23
R004272c0g1_i01	2.65	3.12	3.95	3.75	2.58	3.3	3.36	3.17	3.41	3.51	5.28	3.52	2.87	3.66	2.75	2.35	2.55	2.69	1.77	2.06	2.84	2.1	2.2	2.68	1.97	2.09	2.74	2.4	1.95	3.63	2.22	3.01	2.1	3.31	3.77	4.21	6.25	6.82	5.21
R004275c0g1_i01	0	0	0	0	0	0	0	0	0	0	0	0	0	0	0	0	0	0	0	0	0	0	0	0	0	0	0	0	0	0	0	0	0	0	0	0.98	0	0	0
R004276c0g1_i01	4.01	4.92	6.32	5.88	4.65	3.09	7.05	6.6	5.86	4.89	7	5.2	5.84	5.94	3.66	6.54	4.79	3.84	4.8	4.2	4.48	3.72	2.87	3.88	2.83	3.97	3.89	3.69	2.09	3.01	3.14	2.03	2.3	2.15	4.47	1.32	1.73	4.5	2.44
R004277c0g1_i03	16.42	17.73	18.07	20.4	16.52	18.46	21.15	17.59	18.77	17.63	15.54	17.77	20.28	20.49	21.18	20.71	19.2	22.28	18.9	21.01	21.39	20.14	23.94	20.08	16.71	16.4	14.63	20.37	16.65	15.42	13.86	16.33	16.51	23.57	19.54	21.12	18.65	16.7	14.72
R004291c0g1_i01	0	0	0	0	0	0	0	0	0	0	0	0	0	0	0	0	0	0	0	0	0	0	0	0	0	0	0	0	0	0	0	0	0	0	0	0	0	0	0
R004295c0g1_i02	0	0.4	1.52	0.39	0.79	0	2.22	0	0.36	0.36	1.13	0	0.31	0	0	0.35	0.75	0.31	0.38	0.47	0.38	0.56	0.29	0.46	0.77	0.42	0.48	0	1.34	0.95	0.4	2.04	0	0.27	0	0	2.61	0.39	1.11
R004298c0g1_i01	4.02	3.52	4.25	4.92	4.65	5.24	4.49	5.79	5.72	5.36	5.03	4.17	7.31	4.65	4.94	4.7	5.58	5.58	5.87	5.32	3.75	5.71	6.33	6.34	5.7	6.06	5.92	5.61	3.26	5.99	7.57	4.89	5.98	4.38	4.62	4.13	5.86	4.04	4.12
R004304c0g2_i01	0	0	1.07	0	0	0	0	1.1	0	0	0	0	0	0	0.57	0.5	0	1.41	0	0	0	0	0	0	0	0	0	0	0	0	0	0	0	0.42	0	0	0.56	0	0
R004307c0g1_i01	7.41	11.82	11.13	12.67	15.58	10.97	11.15	11.6	20.9	18.39	25.16	22.57	24.06	24.13	13.12	13.64	12.22	21.63	24.71	28.3	23.14	9.46	15.08	12.63	17.2	23.94	14.95	10.51	10.99	10.95	21.12	18.13	20.56	11.84	10.39	10.36	10.67	14.58	15.39
R004319c0g1_i01	37.7	37.41	38.4	33.18	39.52	39.69	37.63	40.32	38.36	37.8	35.99	39.21	38.65	40.01	32.74	30.65	35.03	35.44	34.78	30.59	35.3	33.1	26.82	30.92	35.82	33.72	35.4	30.78	29.18	29.52	28.53	30.9	30.98	30.84	26.85	27.91	29.14	29.57	29.2
R004324c0g1_i01	0.15	0.11	0.15	0.05	0	0.11	0.09	0.03	0.09	0.05	0.1	0	0.09	0.14	0.05	0.05	0.1	0.14	0.18	0	0.13	0.19	0	0.05	0	0.1	0.05	0.04	0.05	0.09	0.04	0.05	0	0.03	0.04	0.08	0.52	0.42	0.4
R004325c0g1_i01	0	0	0	0	0	0	0	0	0	0	0	0	0	0	0	0	0	0	0	0	0	0	0	0	0	0	0	0	0	0	0	0	0	0	0	0	0	0	0
R004326c0g1_i01	0	0	0	0	0	0	0	0	0	0	0	0	0	0	0	0	0	0	0	0	0.12	0	0	0	0.36	0	0	0	0	0	0	0	0	0	0	0	0	0	0
R004329c0g1_i01	6.35	9.95	7.18	8.04	6.96	7.35	6.93	6.6	8.06	8.44	8.78	9.52	7.92	7.7	8.22	8.63	7.47	7.39	8.03	8.12	7.74	8.99	9.71	9.74	9.43	6.76	8.92	8.72	7.85	8.69	8.92	8.89	8.64	8.45	8.14	6.63	6.29	9.09	7.38
R004331c0g2_i01	0.3	0	0.6	0	0.31	1.57	0	0	0	1.15	0.3	1.06	0	0	0.95	0.28	0.6	0.96	0.59	0	0.58	0.43	1.32	0	0.59	0.64	0.37	0	0.34	0.47	0.9	0	0.36	0.63	0.28	0.55	0.29	0.59	0.64
R004335c0g2_i01	0	0	0	0	0	0	0	0	0	0	0	0	0	0	0	0	0	0	0	0	0	0	0	0	0	0	0	0	0	0	0	0	0	0	0	0	0	0	0
R004336c0g1_i01	35.57	36.43	36.8	35.51	35.53	36.68	40.56	39.64	37.32	32.86	38	39.44	38.75	40.69	36.32	37.01	35.66	37.03	38.52	38.24	38.81	40.18	36.57	36.02	39.1	40.26	37.66	34.86	31.99	35.45	32.49	34.86	32.88	37.91	40.2	36.84	31.24	34.38	33.66
R004346c0g1_i01	16.93	18.96	12	19.87	19.99	31.47	30.26	23.56	18.23	17.35	21.07	27.6	31.49	35.43	16.22	27.19	18.72	14.95	23.53	21.35	15.5	18.04	19.91	11.6	23.35	16.69	19.79	23.36	26.61	23.5	27.79	18.67	31.29	20.5	19.4	29.34	23.95	18.16	18.04
R004352c0g1_i01	40.36	40.57	39.53	46.06	43.46	42.05	33.99	39.78	44.52	44.13	50	43.51	39.77	45.79	52.5	56.66	52.12	59.53	58.82	59.36	62.38	51.49	52.53	54.64	49.07	51.53	54.02	50.28	55.37	53.29	51.44	51	48.86	52.04	56.66	55.82	55.52	71.21	65.88
R004353c0g1_i01	24.32	22.45	23.27	26.43	22.33	28.93	28.66	28.3	22.21	25.49	25.23	25.59	27.13	24.16	20.85	24.49	26.66	26.79	29.89	27.77	26.87	21.39	22.69	21.09	19.7	21.67	17.53	22.9	23.14	22.2	22.66	20.83	17.71	23.89	22.28	21.68	23.41	23.3	21.75
R004354c0g1_i01	0	0	0	0	0.17	0	0	0	0	0	0	0	0	0.23	0.08	0	0	0	0	0.18	0.07	0.05	0	0	0	0	0	0	0	0	0	0	0	0	0.07	0	0	0	0
R004357c0g1_i01	78.08	91.9	88.75	91.39	72.21	77.14	94.88	88.06	93.69	86.51	95.55	91.26	85.3	85.51	101.86	109.01	100.73	101.16	91.64	102.51	96.77	97.71	91.76	92.6	82.81	83.78	87.26	107.81	111.97	108.47	91.75	94.47	97.61	113.63	128.63	116.58	97.95	96.64	95.99
R004360c0g1_i01	24.17	27.84	24.7	27.69	27.19	34.37	27.96	30.99	23.77	26.39	24.91	31.43	30.21	29.35	21.35	25.92	27.73	24.12	23.2	28.95	25.23	21.43	22.24	21.17	25.23	19.02	24.21	28.01	26.83	30.83	32.28	29.14	28.4	30.01	25.56	28.15	28.46	22.58	26.25
R004362c0g1_i01	0.32	0.42	0.63	1.04	0.64	0.09	0.49	0.6	0.64	0.53	0.24	0.91	0.69	0.29	0.33	0.59	0.31	0.96	0.28	0.6	0.41	0.2	0.15	0.52	0.62	0.54	0	0.39	0.63	0.46	0.52	0.72	0.33	0.34	0.47	1.33	0.55	0.95	0.65
R004363c0g1_i01	2.41	1.88	1.04	1.96	1.98	2.89	1.68	1.42	1.64	1.43	1.77	2.96	1.28	2.16	2.16	0.83	1.17	1.54	1.64	1.49	1.47	1.26	0.8	1.83	2.41	2.52	1.34	1.01	1.38	1.72	2.85	1.27	0.97	2.48	1.04	1.15	1.46	1.19	1.74
R004367c0g2_i01	30.93	27.78	28.17	28.37	32.48	34.5	28.62	29.56	31.85	29.4	29.23	29.41	30.62	29.97	29.09	31.33	32.52	29.67	33.58	31.72	36.1	30.99	29.89	30.17	31.2	30.68	33.14	25.66	29.05	28.24	29.18	28.68	28.72	28.26	28.75	28.18	34.01	33.43	30.64
R004368c0g1_i01	0.43	0.89	1.55	1.14	1.15	2.08	1.06	1.23	0.78	1.63	0.56	1.18	1.96	1.91	2.64	2.1	2.78	1.35	1.17	1.88	0.89	1.84	1.14	0.31	1.14	2.81	3.49	1.08	2.47	2.01	2.2	1.65	2.44	1.44	1.36	0.97	0.88	2	0.64
R004385c0g1_i01	6.87	9	7.68	7.69	10.32	8.11	9.11	9.81	8.61	4.96	8.57	9.74	9.53	8.74	9.24	9.22	9.32	7.72	9.15	8.9	8.41	10.84	11.44	9.35	10.12	8.71	8.25	10.12	9.03	9.01	9.01	7.94	9.16	9.85	8.53	9.47	8.78	10.36	8.56
R004386c0g1_i01	35.65	33.07	32.63	37.7	33.99	43.38	42.9	42.48	32.16	37.15	38.7	40.74	39.42	42.85	38.97	39.77	41.44	35.58	32.84	42.63	33.11	41.38	41.35	35.16	37.01	35.87	42.3	42.64	38.07	41.84	44.09	35.45	36	45.1	44.04	36.91	42.11	39.96	38.47
R004394c0g2_i01	0	0	0	0.09	0	0.1	0.08	0	0	0.09	0	0	0	0	0	0.09	0.18	0.13	0.17	0	0	0.06	0	0	0.08	0	0	0.31	0.09	0.12	0.31	0.28	0.2	0.12	0.08	0.16	2.76	2.01	1.59
R004400c0g1_i01	1.48	1.94	2.24	3.13	13.78	1.27	2.54	1.9	12.57	12.04	15.24	12.75	14.35	16.71	0.89	2.2	1.42	7.42	7.6	5.39	9.72	0.87	0.64	0.64	6.72	10.06	6.28	1.81	1.37	2.19	16.37	16.26	16.18	1.54	2.57	4.37	22.38	15.39	23.31
R004406c0g1_i01	0	0	0	0	0	0	0	0	0	0	0	0	0	0	0	0	0	0	0	0	0	0	0	0	0	0	0	0	0	0	0	0	0	0	0	0	0	0	0
R004415c0g1_i01	4.63	3.42	4.18	4.05	4.3	4.95	5.21	6.8	4.93	3.83	4.15	4.99	9.18	5.15	38.67	33.07	52.58	32.67	23.18	23.38	41.5	20.85	22.37	16.66	24.02	18.75	15.61	14.77	16.11	18.95	36	32.64	31.19	2.75	4.26	4.99	7.96	9.54	11.01
R004428c0g2_i01	0.71	1.11	0.7	0.53	0.9	0.2	1.19	1.58	0.81	1.85	1.04	0.96	0.48	1.22	0.55	0.16	0.35	0.52	0.65	0.99	0.96	0.23	0.48	0.79	0.8	0.18	0.6	0.45	0.92	0.73	0.47	0.39	2.52	0.69	0.62	0.46	2.54	1.27	0.35
R004437c0g2_i01	0.45	0	0.15	0	0.15	0	0.41	0	0.13	0	0	0	0.19	0	0.15	0	0	0	0	0.33	0.26	0.1	0.1	0	0	0.15	0.33	0.12	0.3	0.2	0.38	0.31	0	0.09	0	0	0.13	0	0.1
R004443c0g1_i01	0	0	0	0	0	0	0	0	0	0	0	0	0	0	0	0.15	0	0	0	0	0	0	0.11	0	0	0	0	0	0	0	0	0	0	0	0.28	0	0	0.14	0
R004446c0g1_i01	0	0.51	0	0	0	0.14	0	0	0	0	0	0	0	0	0	0	0	0	0	0	0	0	0	0	0	0	0	0	0	0	0	0	0	0	0	0	0.64	0.74	1.24
R004457c0g2_i01	0	0	0	0	0	0	0	0	0	0	0	0	0	0	0	0	0	0	0	0	0	0	0	0	0	0	0	0	0	0	0	0	0	0	0	0	0	0	0
R004469c0g1_i01	12.65	15.67	13.33	9.02	11.13	13.98	16.11	15.14	12.32	12.72	14.8	12.52	11.55	12.28	10	9.23	12.62	13	11.12	10.07	11.47	12.1	12.51	13.7	15.47	14.66	13.98	10.64	10.88	11.05	9.74	8.57	11.01	8.84	11.66	8	5.31	7.81	8.44
R004486c0g1_i01	0	0	0	0	0	0	0	0	0	0	0	0	0	0	0	0	0	0	0	0	0	0	0	0	0	0	0	0	0	0	0	0	0	0	0	0	0	0	0
R004493c0g1_i01	0.15	0.63	0.3	1.06	0.31	1.03	0.14	1.32	0.69	0.14	1.04	0.57	1.1	0.15	0.62	1.39	0.44	0.78	0.55	0	0.54	0.79	0.3	0.5	0.95	0.3	0.34	0.13	0.78	0.41	0.65	1.29	0.33	0.48	0.4	0.26	0.54	0.27	0.39
R004499c0g1_i01	0.44	0	0.88	0	1.39	0	0	0	1.28	0	0.44	0	0.38	0	0	1.65	0.44	0	0	0	0	0.33	0	0.55	0	0	0	0.45	0.54	0.39	0	0	0	0.33	0	0	0.44	0	0
R004505c0g2_i01	1.92	0	0.96	0.98	0.5	0	0.62	0.47	0	0	0.47	0.5	0.43	0	0.51	0	0	0	0	0.62	0.5	0.37	0.38	0	0	1.1	1.29	0	0	0	1.11	0	0	0	0.98	0	0.49	0	0
R004508c0g1_i02	0	0	0	0	0	0	0	0	0	0	0	0	0	0	0	0	0	0	0	0	0	0	0	0	0	0	0	0	0	0	0	0	0	0	0	0	0	0	0
R004519c0g1_i01	0.68	0.83	0.34	1.47	0.69	0.62	1.02	0.56	0.51	1.61	1.56	1	0.65	0.95	0.35	0.31	0.33	0.33	0.2	0.12	0.3	0.36	0.37	0.37	0.79	0.33	0.37	0.09	0.23	0.22	0.47	0.23	0.12	0.07	0.1	0	0	0.2	0.21
R004528c0g1_i01	0	0	0	0	0	0	0	0	0	0	0	0	0	0	0	0	0	0	0	0	0	0	0	0	0	0	0	0	0	0	0	0	0	0	0	0	0	0	0
R004529c0g2_i01	0.33	1.53	0.32	0.98	0.17	0.37	0.31	0.6	0.45	0.93	0.8	0.75	0.65	0.32	0.67	0.3	0.48	0.72	0.9	0.36	0.44	0.43	0.11	0.36	0.29	0.32	0.73	0.28	0.5	0.56	0.57	0.18	0.35	1.15	0.71	0	0.58	0.29	0.21
R004531c0g1_i01	0	0	0	0	0	0	0	0	0	0	0	0	0	0	0	0	0	0	0	0	0	0	0	0	0	0	0	0	0	0	0	0	0	0	0	0	0	0	0
R004535c0g2_i01	193.12	182.6	180.69	199.31	201.91	232.39	235.43	228.83	210.46	195.67	182.22	258.66	244.99	241.28	175.76	184.59	196.56	211.49	231.8	221.47	230.23	196.63	198.38	193.12	188.42	181.01	172.71	215.05	200.36	205.12	210.9	204.61	205.8	160.77	156.67	164.19	182.51	176.35	175.91
R004543c0g1_i02	3.34	3.87	3.17	3.77	3.15	2.8	3.08	3.12	3.3	3.81	3.7	3.34	3.49	4.06	3.82	4.04	4.37	3.98	4	4.35	3.68	4.04	4.61	4.46	3.96	3.44	2.91	3.61	3.59	3.6	2.72	3.14	2.67	3.39	3.37	4.16	3.3	3.45	3.38
R004546c0g1_i01	0	0	0	0	0	0	0	0	0.09	0.1	0	0	0.13	0	0	0	0	0	0	0	0	0	0	0	0	0	0.11	0	0	0	0	0	0	0	0.09	0	0	0	0
R004551c0g1_i01	0.45	1.26	0.89	0.75	0.3	0.68	0.98	0.76	0.68	0.86	0.59	0.8	0.59	0.29	0.31	0.41	0.29	0.99	1.24	1	0.54	0.2	1	1.5	0.81	0.59	0.67	0.76	0.92	0.51	0.65	0.48	1.13	1.15	1.44	0.9	0.53	1.59	0.1
R004554c0g1_i01	150.62	129.92	138.47	144.8	161.81	154.17	138.76	140.51	135.93	143.8	122.73	131.54	147.25	126.29	118.67	124.13	124.52	128.49	150.64	139.68	131.56	143.17	149.67	129.13	134.55	134.7	129.49	126.77	123.13	126.96	129.57	125.47	118.26	114.79	100.49	113.45	128.9	127.93	120.19
R004563c0g1_i01	0	0	0	0	0	0	0.26	0	0	0.24	0	0	0	0	0	0	0	0	0	0	0	0	0	0	0	0	0	0	0	0	0	0	0	0	0	0	0	0	0
R004566c0g1_i01	0.22	0.91	0	0.22	0	0.26	0.22	0.33	0.2	0.62	0.21	0	0	0.22	0.22	0.4	0.64	0.49	0.2	0.25	0.4	0	0	0	0.6	0.22	0.5	0.38	0	0	0.2	0.49	0.24	0	0	0.57	0.2	0.6	0.29
R004583c0g2_i01	28.02	28.53	28.95	26.77	30.46	33.56	31	33.21	26.68	24.21	25.63	32.34	34.37	34.34	25.33	26.71	27.07	25.78	27.16	31.77	26.96	28.96	33.96	27.15	26.42	26.9	29.81	35.9	33.49	31.28	33.28	29.98	30.68	22.82	23.2	25.5	30.75	31.04	32.44
R004584c0g1_i01	1.25	0.26	2.72	0.5	1.02	0	0	0.99	0.92	2.37	0.49	1.24	1.62	0.26	0.78	0.46	0.73	1.34	3.08	0.58	0.7	0.68	0.35	0	2.12	0.51	1.18	2.01	0.54	1.1	1.64	0.58	0.57	0.84	0.91	0.88	0.46	1.17	2.04
R004586c0g1_i01	0.33	0	0.32	0	0	0	0	0	0	0.62	0.64	0	0	0	0.34	0	0	0	0	0	0	0	0	0	0	0	0	0	0	0	0	0	0	0	0.61	0.29	0	0	0
R004594c0g2_i01	0	0	0	0	0	0	0	0	0	0	0	0	0	0	0	0	0	0	0	0	0	0	0	0	0	0	0	0	0	0	0	0	0	0	0	0	0	0	0
R004604c0g1_i01	0	0	0	0	0	0	0	0	0	0	0	0	0	0	0	0	0	0	0	0	0	0	0	0	0	0	0	0	0	0	0	0	0	0	0	0	0	0	0
R004606c0g2_i01	0.73	0.43	0.51	1.44	0.52	0.45	0.46	0.94	0.93	0.69	1.11	0.9	0.65	0.57	0.42	0.76	0.8	0.81	1.02	0.45	1.26	0.65	0.34	0.45	0.99	0.9	0.56	0.67	0.62	1.07	1.37	0.84	1.29	1.09	0.7	0.35	0.8	0.71	0.13
R004607c0g2_i01	18.39	17.85	19.07	20.45	16.86	17.96	18.53	22.77	19.79	17.38	17.13	21.79	22.76	19.51	19.47	19.28	20.3	18.82	18.39	23.04	19.99	15.78	19.03	17.87	16.38	17.02	13.69	11.21	14.46	15.53	13.88	13.21	9.29	14.11	16.31	16.22	15.74	14.16	15.57
R004609c0g1_i01	0	0	0	0	0	0	0	0	0	0	0	0	0	0	0	0	0	0	0.13	0	0	0	0	0	0	0	0	0	0	0	0	0	0	0	0	0	0	0	0
R004612c0g1_i01	1.91	1	0.38	1.72	0.97	0	1.29	1.57	0.52	1.09	1.12	1.5	1.43	1.32	0.39	1.58	1.68	2.13	1.77	2.36	1.73	0.76	1.94	1.29	1.91	1.53	1.31	1.81	1	2.26	2.21	1.89	2.94	1.61	2.19	0.99	3.6	5.84	3.39
R004618c0g1_i01	0	0	0	0	0	0	0	0	0	0	0	0	0	0	0	0	0	0	0	0	0.05	0	0	0	0	0	0	0	0	0.08	0	0	0.06	0	0	0	0	0	0
R004620c0g1_i01	0	0	0	0	0	0	0	0	0	0	0	0	0	0	0	0	0	0	0	0	0	0	0	0	0	0	0	0	0	0	0	0	0	0	0	0	0	0	0
R004621c0g1_i01	0	0	0	1.77	0	0	0	0	0	0.81	0	0	0	0	0.93	0	0.87	0	0	0	0	0	0	0	0	0	0	0	1.3	0	1.29	1.76	2.89	0.78	0	0	0	0	3.92
R004646c0g1_i01	0.32	0.34	0	0.65	0	0.84	0.7	0.27	0.6	0.3	0.63	0.85	0	0	0.33	0.59	0	0.76	0.63	0	0	0.23	0	0.76	0	0	0.79	0	0.73	1	0	1.2	0	1.34	0.9	0.29	1.22	0.63	0
R004665c0g1_i01	0.35	0	0.17	0.18	0	0	0.34	0.13	0.32	0.17	0	0	0.24	0.35	0	0.16	0	0.52	0.16	1.19	0	0	0.12	0.4	0.32	0.18	0.2	0.91	0.55	0	0	0	0.19	0.11	0	0.3	0.16	0	0.12
R004671c0g1_i01	0	1.35	0.63	0	0	0	0	0	0.63	1.79	0	1.49	0.64	0	0.67	0.59	0	1.15	0	0.87	0	0	0	0	0	0	0.92	0.72	0	0	0	1.08	0	0.52	0	1.27	0	0	1.05
R004676c0g1_i01	0	0	0	0	0	0	0	0	0	0	0	0	0	0	0	0	0	0	0	0	0	0	0	0	0	0	0	0	0	0	0	0	0	0	0	0	0	0	0
R004700c0g1_i01	0.71	3.05	2.85	2.18	1.52	2.59	0	0	0	1.34	0.7	2.68	0.77	1.07	1.52	4.68	3.57	2.67	4.02	0	2.44	4.25	1.9	0	0.86	2.65	1.07	0	3.02	0.77	0	5.22	2.21	1.81	1.59	0.73	1.59	2.61	3.06
R004704c0g1_i01	0	0.31	0	0.29	0	0	0	0.48	0	0	0.29	0.25	0	0	0	0	0	0	0	0.34	0	0	0.21	0	0	0	0	0	0.65	0.89	0.85	0	0	0	0.27	0.52	0.27	0.84	0
R004705c0g1_i01	0	0	0	0	0	0	0	0	0	0	0	0	0	0	0	0	0	0	0	0	0	0	0	0	0	0	0	0	0	0	0	0	0	0	0	0	0	0	0
R004706c0g1_i01	0	0	0	0	0	0	0	0	0	0	0	0	0	0	0.15	0	0	0	0	0	0	0	0	0	0	0	0	0	0	0	0	0.16	0	0	0	0	0	0	0
R004707c0g1_i01	2.67	0.93	1.47	0.89	0.61	2.27	0.32	0.73	0.28	1.96	1.75	1.28	2.22	2.56	1.54	1.37	2.03	2.31	2.86	2.8	1.69	1.03	1.06	0.69	0.57	0.31	1.79	1.36	1.65	2.04	1.15	0	0.7	1.42	1.1	1.86	2.51	1.71	0.82
R004708c0g1_i01	0.45	0.86	0.67	0.75	0.53	0.48	0.46	0.97	1.01	0.64	1.18	0.8	0.83	0.82	0.77	0.69	0.58	0.9	0.86	0.96	0.84	0.52	1.11	0.89	0.32	0.79	0.24	0.66	0.29	1.14	1.22	0.37	0.46	1.33	1.2	0.69	1.35	1.33	0.98
R004711c0g2_i01	0	0	0	0	0	0	0	0	0	0	0	0	0	0	0	0	0	0	0	0	0	0	0	0	0	0	0	0	0	0	0	0	0	0	0	0	0	0	0
R004713c0g1_i01	0	0	0	0	0	0	0	0	0	0	0	0	0	0	0	0	0	0	0	0	0	0	0	0	0	0	0	0	0	0	0	0	0	0	0	0	0	0	0
R004714c0g1_i01	0	0	0	0	0	0	0	0	0	0	0	0	0	0	0	0	0	0	0	0	0	0	0	0	0	0	0	0	0	0	0	0	0	0	0	0	0	0	0
R004719c0g1_i01	28.5	26.63	31.75	31.07	25.32	32.92	38	39.81	31.01	28.43	33	37.38	38.73	37.11	27.93	35.04	30.19	26.51	29.01	34.79	28.43	33.58	34.85	31.52	32.91	31.73	29.83	30.49	29.7	37.13	30.92	32.58	31.38	38.95	31.49	36.08	28.38	24.32	27.4
R004721c0g1_i01	0.2	0	0	0.2	0.4	0.46	0	0	0.36	0	0	0.16	0.41	0	0	0.55	0.19	1.18	0	0.22	0.18	0.26	0	0	0.18	0.4	0.23	0	0	0	0	0.22	0.22	0.39	0	0	0.18	0.18	0
R004726c0g1_i01	0	0	0	0	0	0	0	0	0	0	0	0	0	0	0	0	0	0	0	0	0	0	0	0	0	0	0	0	0	0	0	0	0	0	0	0	0	0	0
R004732c0g1_i01	0.09	0	0	0	0	0.1	0	0	0	0	0	0	0	0	0	0	0	0.07	0.08	0	0.08	0	0	0	0	0	0	0	0.37	0.06	0	0	0	0.06	0	0	0.08	0.55	0.12
R004734c0g1_i01	9.62	9.41	11.74	12.79	12.84	13.96	12.26	12.18	10.37	10.31	13.93	12.25	12.98	11	12.11	12.89	12.74	12.94	11.75	12.13	12.22	12.74	11.62	10.02	11.35	12.02	11.72	10.8	14.36	12.47	11.69	10.95	11.1	12.63	10.53	13	9.46	10.92	11.65
R004738c0g1_i01	0	0	0	0	0	0	0	0	0	0	0	0	0	0	0	0	0	0	0	0	0	0	0	0	0	0	0	0	0	0	0	0	0	0	0	0	0	0	0
R004753c0g1_i01	0	0	0	0	0	0	0	0	0	0	0	0	0	0	0	0	0	0	0	0	0	0	0	0	0	0	0	0	0	0	0	0	0	0	0	0	0	0	0
R004754c0g1_i01	0	0	0	0	0	0	0	0	0	0	0	0	0	0	0	0	0	0	0	0	0	0	0	0	0	0	0	0	0	0	0	0	0	0	0	0	0	0	0
R004756c0g1_i01	6.52	6.34	5.21	5.9	6.61	6.73	5.65	6.42	6.72	6.24	9.8	5.85	6.7	7.71	7.75	8.61	9.8	7.83	7.95	7.51	8.61	5.84	5.34	4.42	6.44	5.31	4.71	5.5	5.56	6.24	6.64	6.04	6.8	6.23	7.11	5.88	6.28	5.4	5.19
R004758c0g1_i01	0.89	0	0.89	0.9	0.47	0.65	0	2.53	0.43	0.84	0	0.89	0	3.28	1.4	2.49	0.44	0	1.37	0.57	0.46	1.01	3.48	2.23	1.88	1	2.35	0.91	0.54	0.39	2.98	0	1.75	2.33	0	2.95	0	2.35	1.01
R004761c0g1_i01	0	0	0	0	0	0	0	0	0	0	0	0	0	0	0	0	0	0	0	0	0	0	0	0	0	0	0	0	0	0	0	0	0	0	0	0	0	0	0
R004761c0g2_i01	0	0	0	0	0	0	0	0	0	0	0	0	0	0	0	0	0	0	0	0	0	0	0	0	0	0	0	0	0	0	0	0	0	0	0	0	0	0	0
R004769c0g1_i01	40.55	63.31	51.28	71.6	46.44	40.07	67.06	50.93	74.61	56.28	78.23	73.33	56	76.29	86.29	75.68	69.32	89.05	72.3	84.75	79.65	40.12	42.62	46.24	43.79	35.55	55.29	53.26	50.87	53.05	51.53	51.89	56.62	51.67	57.83	57.91	43.5	53.39	55.48
R004787c0g1_i02	0	0.37	0	0	0.24	0.39	0.21	0.33	0.32	0.11	0.46	0.17	0.15	0.33	0.85	0.33	0.81	0.34	0.11	0.39	0.42	0	0.16	0.26	0.31	0.35	0.39	0.39	0.83	0.31	0.4	0.12	0.5	0.81	0.2	0.5	0.62	0.51	0.22
R004788c0g1_i01	0	0	0	0	0.91	0	0	0	0.41	0.14	0.44	0.11	0	0	0	0	0	0.11	0.14	0	0.13	0.1	0.5	0.33	0.54	0	0.34	0	0.15	0.3	0.13	0.32	0	0.1	0	0.13	0.13	0	0.1
R004791c0g2_i01	1.28	0	0.42	0	0.43	1.01	0.21	0.33	0.2	0.61	0.21	0.17	0.59	0	1.1	0.98	0.83	0.8	0.4	0.97	0.19	0.57	0.59	0.48	1.18	0.22	0.25	0.19	0.45	0.3	0.96	0.24	0	0.28	0.38	0.19	0	0	0.99
R004796c0g1_i01	11.62	12.76	11.59	12.66	12.97	13.73	15.84	14.15	12.89	15.15	12.94	14.59	17.11	15.11	9.27	11.77	10.51	10.07	11.41	11.66	11.86	11.62	12.13	12.72	12.98	10.29	11.03	13.78	14.82	12.48	11.74	13.28	11.37	13.22	9.94	11.27	12.54	11.77	10.56
R004802c0g1_i01	0	0	0	0	0	0	0	0	0	0	0.43	0	0.76	0	0	0	0	0	0	0	0	0	0	0	0	0	0	0	0	0	0	0	0	0.33	0	0	0.88	0	0.99
R004802c0g2_i01	0	0	0.08	0	0	0.08	0.07	0.11	0	0.07	0.08	0	0	0	0	0	0	0	0.21	0	0	0	0.2	0	0	0	0	0.13	0	0	0.19	0	0	0.05	0	0.2	0.6	0.93	0.73
R004803c0g1_i01	0	0	0	0	0.55	2.5	0	0	1.03	0	0	0	0.49	0.69	1.11	0	0	0	0	0	0	0	0.43	0	1.16	1.22	0.73	0	0	0.5	0	0.82	0	0.41	0.55	0.51	0	0	0.83
R004805c0g1_i01	7.97	8.28	8.75	7.74	8.39	7.78	7.53	8.16	6.71	8.06	5.89	9	8.5	7.13	6.71	5.65	4.9	7.21	6.62	6.66	3.83	8.21	9.71	8.62	6.39	7.27	7.77	7.99	7.57	9.89	7.65	6.13	7.23	7	5.47	6.04	6.83	5.48	5.04
R004811c0g1_i01	0	0	0	0	0	0	0	0	0	0	0	0	0	0	0	0	0	0	0	0	0	0	0	0	0	0	0	0	0	0	0	0	0	0	0	0	1.33	0.93	0.33
R004813c0g1_i01	0	0	0	0	0	0	0	0	0	0	0	0	0	0	0	0	0	0	0	0	0	0	0	0	0	0	0	0	0	0	0	0	0	0	0	0	0	0	0
R004816c0g1_i01	0	0	0	0	0	0	0	0	0	0	0	0	0	0	0	0	0	0	0	0	0	0	0	0	0	0	0	0	0	0	0	0	0	0	0	0	0	0	0
R004826c0g1_i03	1.76	1.84	1.74	2.15	0.6	0.69	1.33	1.77	1.25	1.11	2.3	0.92	1.2	0.39	1.61	0.36	0.38	1.75	0.91	1.98	2.48	3.36	0.66	2.42	0.89	0.98	0.89	1.18	1.23	0.14	0.52	0.43	0	0.89	1.56	2.03	0	0.18	1.29
R004833c0g1_i01	0	0	0	0	0	0	0	0	0	0	0	0	0	0	0	0	0	0	0	0	0	0	0	0	0	0	0	0	0	0	0	0	0	0	0	0	0	0	0
R004839c0g1_i01	0	0.36	0	0	0	0	0.77	0	0	0.32	0.34	0	0	0	0	0.63	0.67	0.27	0	0	0.67	0	0	0	0	0.37	0	0	0	0	0	0	0	0	0	0	0.33	0.68	0.49
R004849c0g1_i01	0.76	0.79	1	0.84	1.19	0.99	0.67	0.87	0.98	1.52	0.41	0.72	0.84	1.77	0.69	1	1.31	1.02	0.82	0.72	0.66	0.48	0.92	0.54	0.51	0.65	0.36	0.75	0.25	0.92	0.76	0.08	0.69	0.47	0.64	0.63	0.72	1	0.47
R004850c0g1_i01	0	0	0	0	0	0	0	0	0	0	0	0	0	0	0	0	0	0	0	0	0	0	0	0	0	0	0	0	0	0	0	0	0	0	0	0	0	0	0
R004861c0g1_i01	6.25	11.41	7.8	9.02	9.19	8.51	11.9	9.86	10.34	10.3	8.54	12.4	10.54	9.2	6.76	8.27	10.12	10.5	10.94	8.57	9.71	9.72	6.36	12.54	11.64	7.62	12.65	11.83	6.86	10.57	11.39	7.77	10.11	10.12	11.47	9.9	8.09	8.23	9.14
R004868c0g1_i01	0	0	0	0	0	0	0	0	0	0	0	0	0	0	0	0	0	0	0	0	0	0	0	0	0	0	0	0	0	0	0	0	0	0	0	0	0	0	0
R004873c0g1_i01	0.22	0	1.07	0.43	0.66	0	0.43	0.17	0	0	0	0.52	0.15	0.88	0.22	0.6	0	0	0	0.25	0.2	0.29	0.15	0.25	0	0	0	0.38	0.92	0.31	0	0.49	0.73	0	0.19	0.19	0	0.59	0.29
R004873c1g1_i01	0	0	0	0	0	0	0	0	0	0	0.93	0	1.67	1.18	0	0	0	1.6	0	0	0	0	0	0	0	0	0	0.49	0	0	0	0	0	0	0	0	0	1.52	0
R004883c0g1_i02	0.37	0.49	0.77	0.52	0.26	0.77	0.27	0.14	0.33	0.55	0.41	0.58	0.13	1.03	0.53	0.86	0.51	0.4	0.6	0.39	0.71	0.58	0.46	0.33	0.35	0.2	0.67	0.71	0.91	0.95	0.54	0.86	0.74	0.47	1.18	0.56	0.76	0.78	0.26
R004895c0g1_i01	1.17	1.37	1.55	1.06	1.32	1.38	1	0.71	1.08	1.35	1.24	1.45	1.47	1.4	1.24	1.25	1.03	1.45	1.73	1.18	1.42	1.16	1.92	1.72	2.01	2.07	2.15	1.93	1.81	1.93	2.26	1.62	1.79	1.31	1.18	1.05	1.55	1.18	1.21
R004897c0g1_i01	1.71	0.71	1.12	0.68	1.72	1.12	0.41	0.8	1.84	0.86	1.45	1.08	1.01	2.02	1.86	0.83	1.55	0.82	1.63	1.6	1.89	1.37	1.34	0.5	2.48	1.33	1.25	1.22	1.25	1.49	2.57	1.63	2.03	1.35	0.29	1.53	2.77	1.57	2.95
R004909c0g1_i01	0	0	0	0	0	0	0	0	0	0	0	0	0	0	0	0	0	0	0	0	0	0	0	0	0	0	0	0	0	0	0	0	0	0	0	0	0	0	0
R004910c0g1_i01	0	0	0.13	0	0	0.15	0.74	0.67	0.12	0.26	0.13	0.1	0.52	0.13	0.41	0.12	0.26	0.29	0.12	0	0.24	0.35	0.09	0.3	0.36	0	0.15	0	0.14	0.54	0	0.14	0.14	0.25	0.35	0.57	0	0.23	0.17
R004918c0g1_i01	10.04	8.56	8.98	12.06	9.23	11.27	11.49	10.78	9.16	9.64	8.7	11.68	11.23	11.12	11.19	11.92	10.85	10.24	11.2	12.99	11.29	10.15	9.19	12.46	10.57	8.36	12.47	13.2	12.78	11.57	11.92	11.04	10.75	15.22	9.88	10.79	10.7	9.99	10.23
R004923c0g1_i01	0	0.16	0.15	0	0	0.17	0	0.32	0	0	0	0	0.2	0	0	0	0.29	0	0	0	0	0.19	0.2	0.16	0	0	0	0	0	0	0	0.31	0.16	0	0.13	0	0.26	0.39	0.19
R004930c0g1_i01	0.91	0	0	0	2	3.78	0	0	0	0	1.82	0	0	0	0	0.87	0	0	1.1	0	1.12	0	0.89	0	0	1.21	0	0	2.83	0	0	1.95	0	0	0	3.97	2.19	0	0.85
R004939c0g1_i01	0	0	0.5	0.25	0	0	0	0	0	0	0.49	0	0	0	0.26	0	0.25	0	0	0	0	0	0	0.58	0.71	0.26	0	0	0	0	0	0.29	0	0	0	0	0.93	0.7	0.17
R004942c0g1_i01	0	0	0	0	0	0	0	0	0	0	0	0	0	0	0	0	0	0	0	0	0	0	0	0	0	0	0	0	0	0	0	0	0	0	0	0	0	0	0
R004950c0g1_i01	1.25	0.87	1.09	0.14	2.24	0.93	1.02	0.9	0.63	0.53	0.95	1.77	0.9	0.92	1.85	0.89	0.94	0.4	0.88	0.91	0.25	1.07	0.46	0.61	1.47	0.27	0.92	1.39	1.83	0.65	1.06	1.45	0.59	1.14	0.96	0.71	0	0.36	0.62
R004954c0g1_i01	0.44	0	2.64	0.9	3.23	0.65	1.64	0.84	2.55	1.68	1.74	1.77	0.76	0.54	2.33	1.24	0	3.71	2.27	1.12	0.45	0	1.38	0.55	0	3.47	0.58	0.9	2.16	2.71	0	1.26	0.58	2.97	0.88	1.67	0.44	1.4	2.67
R004961c0g1_i02	0.79	1.03	0.29	1.19	0.4	0.75	0.26	0.82	1.24	0.47	1.45	0.21	0.75	0.27	1.11	1	0.38	0.14	0.62	0.96	0.77	1.31	0.77	0.64	1.2	1.82	1.5	0.4	0.88	0.96	1.55	0.9	1.54	1.22	1.34	0.66	1.03	1.1	1.36
R004962c0g1_i01	0	0	0	0	0	0	0	0	0	0	0	0.34	0	0	0	0	0	0	0	0	0	0	0	0	0	0	0	0	0	0	0	0	0	0	0	0	0.71	0.37	1.32
R004974c0g1_i01	37.85	42.83	39.91	43	34.19	40.14	44.04	41.22	40.54	41.74	39.48	46.96	45.96	40.61	36.95	40.54	37.02	37.79	37.71	40.56	39.88	41.23	42.3	40.91	34.98	33.36	36.95	38.88	37.75	39.93	41.41	36.1	41.57	42.31	41.79	42.08	40.1	41.06	37.83
R004980c0g1_i01	6.12	9.59	6.86	9.09	7.45	11.53	8.99	8.98	7.65	9.22	10.96	11.05	9.06	9.35	11.07	11.93	10.96	11.12	11.16	12.38	11.07	9.58	9.48	8.67	8.45	10.48	11.23	11.5	8.41	9.72	8.75	9.41	9.96	8.88	8.96	5.72	11.6	12.3	10.24
R004981c0g1_i01	0	0	0	1.33	0	0	0.36	0	0.62	0	0	0.29	0	0.37	1.38	0.31	1.62	0.52	1.62	3.17	3.51	0	0	0.39	0	0	0	0	0	0	0	0	0	0	0.31	0	0	0	0
R004989c0g1_i01	0.35	0	0.35	0.53	0	0.4	0.5	0.26	0.16	0.17	0.34	0	0	0.69	0.18	0	0.51	0.13	0.32	0	0.32	0	0.24	0.2	0.16	0	0	0	0.36	0.36	0.31	0	0.19	0.45	0.15	0.15	0.63	0	0
R004993c0g1_i01	0	0	0.2	0.3	0.1	0	0	0	0	0	0	0	0.06	0	0	0	0	0.07	0	0	0	0	0	0	0.26	0	0	0	0	0	0	0	0	0	0	0	0	0	0
R004995c0g1_i01	0	0	0	0	0	0.19	0	0	0	0	0	0	0	0	0	0.15	0	0	0	0	0	0	0	0.18	0	0	0	0	0	0	0	0	0	0	0	0	0	0	0
R004999c0g1_i01	0	0	0	0	0	0	0	0	0	0	0	0	0	0	0	0	0	0	0	0	0	0	0	0	0	0	0	0	0	0	0	0	0	0	0	0	0	0	0
R005002c0g1_i01	15.57	16.66	16.58	19.53	15.07	15.53	20.89	19.38	14.85	15.03	15.68	17.16	15.69	17.44	18.15	17.53	16.79	15.52	16.41	14.25	14.64	17.75	17.57	17.81	16.22	13.5	14.09	20.43	20.57	21.1	19.6	17.58	15.62	17.76	21.6	16.96	15.25	15.71	16.41
R005005c0g1_i01	10.54	9.16	10.52	11.23	11.42	12.41	10.25	11.2	10.8	11.97	11.64	10.32	10.5	10.26	8.9	9.53	8.35	8.2	8.7	9.86	9.49	12.05	11.09	9.83	9	10.87	10.19	9.28	9.82	8.57	9.39	7.71	7.24	10.97	8.15	9.08	10.6	9.75	10.56
R005008c0g1_i01	0	0	0	0	0	0	0	0	0	0	0	0	0	0	0	0	0	0	0	0	0	0	0	0	0	0	0	0	0	0	0	0	0	0	0	0	0	0	0
R005010c0g1_i01	0.25	0.13	0.12	0.13	0.76	0.14	0.11	0.36	0.57	0.24	0.12	0	0.08	0	4.63	3.91	2.8	2.36	0.45	1.5	1.65	0.32	0.25	0.69	0.11	0.25	0.28	0.21	0	0	0.11	1.17	0.53	0.08	0	0	0.66	0.22	0.8
R005012c0g1_i01	0	0	0	0	0	0	0	0	0	0	0	0	0	0	0	0	0	0	0	0	0	0	0	0	0	0	0	0	0	0	0	0	0	0	0	0	0	0	0
R005017c0g1_i01	0	0	0	0	0	0	0	0	0	0	0	0	0	0	0	0	0	0	0	0	0	0	0	0	0	0	0	0	0	0	0	0	0	0	0	0	0	0	0
R005032c0g1_i01	1.94	1.53	2.4	1.95	0.74	1.19	0.25	0.19	1.79	1.15	1.43	1.8	0.86	2.51	2.51	1.57	2.14	1.11	1.61	1.96	2.48	0.16	1.52	1.39	0.45	1.49	0.57	0.43	0.52	0.53	0.9	0	0.28	2.1	0.88	2.35	2.68	0.45	0.66
R005052c0g1_i01	13.61	16.08	14.24	18.15	12.99	15.96	14.66	16.4	14.57	15.43	16.14	15.58	14.86	17.25	12.53	15.26	12.67	13.32	12.97	16.03	12.92	15.35	17.06	14.56	15.68	15.17	15.93	17.56	14.01	15.85	17.83	18.57	14.53	18.83	13.38	17.75	16.93	15.32	13.15
R005061c0g1_i03	5.63	5.53	4.29	4.64	6.52	6.8	5.24	7.52	4.86	4.04	4.55	5.73	4.37	5.43	4.85	4.51	3.85	3.59	5.44	3.54	4.2	4.7	5.14	5.13	5.78	4.86	6.09	3.54	5.84	4.31	5.51	6.05	6.02	4.3	4.59	4.62	3.51	2.97	2.73
R005066c0g1_i01	0	0	0	0	0	0	0	0	0	0	0	0	0	0	0	0	0	0	0	0	0	0	0	0	0	0	0	0	0	0	0	0	0	0	0	0	0	0	0
R005080c0g1_i01	0.79	0.66	0.93	0.95	0.96	0.18	0.15	1.03	0.29	0.6	0.77	1.2	0.52	0	0.65	0.58	0.77	0.81	0.43	0.35	0.84	0.2	0.11	0.7	0.99	0.94	1.41	0.93	0.65	0.43	0.95	0.5	0.85	1.1	0.41	0.67	0.7	1.11	0.1
R005096c0g1_i01	27.97	27.28	26.3	27.57	28.89	29.78	28.74	30.2	28.5	30.04	28.36	32.75	29.47	29.79	27.57	26.89	25.39	26.52	27.37	27.06	24.42	27.15	28.27	29.13	27.95	28.33	28.89	29.59	27.63	28.19	26.5	26.26	27.38	29.79	27.73	28.8	26.53	25.36	24.32
R005099c0g1_i01	0	0	0.57	1.16	0	0	0	0.61	0	0.54	0	0	0	0	0	0	0.57	0	0	0	0	0	0	0	0	0	0	0.63	0	0	0	0.93	0	0	0	0	0.61	0	0.46
R005107c0g1_i01	0	0	0	0	0	0	0	0	0	0	0	0	0	0	0	0	0	0	0	0	0	0	0	0	0	0	0	0	0	0	0	0	0	0	0	0	0	0	0
R005109c0g1_i01	0.15	0.15	0	0.15	0	0	0	0.11	0	0.56	0.14	0	0	0	0	0.13	0.14	0	0	0	0.26	0	0	0	1.04	0.14	0.16	0.37	0.6	0.1	0.25	0.31	0.31	0.19	0.13	0.12	0	0.51	0.19
R005122c0g2_i01	0.56	1.17	1.38	0	0.29	0	0.29	0.68	1.04	1.32	1.09	0.47	1.85	0.59	0.87	0.77	0.82	1.08	0.53	0.65	1.58	0	0.2	0.97	1.07	0.29	0.67	1.52	1.23	1.26	1.34	2	1.3	0.95	0.77	0.5	0.78	1.06	0.38
R005122c1g1_i01	0.62	1.95	1.22	2.8	3.17	3.59	1.67	1.8	2.02	3.51	4.85	2.97	1.87	3.37	3.21	3.14	1.21	2.67	3.9	1.83	3.25	2.81	2.46	0.73	2.7	4.56	0.75	0	2.08	2.62	1.52	2.67	0.74	4.91	2.31	4.72	1.17	3.58	3.03
R005123c0g1_i01	0	0	1.19	0	0	0	0	0	0	0	0	2.75	0	0	0.63	0	0.6	0	0.65	0	0	0	0	0	0	0	0	0	0.8	0	0	0	0	0.48	0	0	0.64	0	0
R005125c0g1_i01	7.1	8.88	6.86	9.76	5.54	7.99	11.32	7.65	5.66	8.2	8.91	9.61	7.06	7.74	8.97	8.73	8.17	7.25	7.96	6.93	6.47	10.12	9.22	8.92	7.05	7.63	5.65	14.09	12.89	11.89	10.96	10.21	13.63	11.1	13.4	12.28	2.54	5.98	2.34
R005148c0g1_i01	0	0	0	0	0	0	0	0	0	0	0	0	0	0	0	0	0	0	0	0	0	0	0	0	0	0	0	0	0	0	0	0	0	0	0	0	0	0	0
R005166c0g1_i01	18.63	21.04	22.09	26.03	19.39	16.62	27.07	20.94	22.35	23.72	22.44	22.25	22.77	25.78	24.74	24.62	23.25	20.36	24.33	23.94	20.36	18.62	21.8	19.25	18.3	14.87	19.6	14.04	15.2	16.64	12.43	15.7	15.67	20.49	23.66	21.31	23.94	27.3	29.17
R005169c0g1_i01	3.48	2.66	1.88	0.64	1.3	1.23	3.1	0.53	0	1.2	2.48	1.95	2.17	1.04	1.31	0.58	1.24	1.99	0.62	0.75	0.3	0.22	0.46	0.37	0	0.67	0.77	0	1.07	0.49	0.63	0	0	1.54	0.3	0	0.6	0	0
R005171c0g1_i01	8.05	7.03	8.91	7.47	6.39	6.05	7.77	9.03	8.66	10.14	8.36	8.98	7.88	8.61	10.24	9.52	11.99	10.07	9.41	10.57	11.2	6.63	6.89	9.81	7.43	7.45	7.09	8.68	10.07	11.04	8.29	8.11	10.4	8.27	12.62	11.33	8.21	10.2	10.67
R005172c0g1_i01	0.32	0	0	0.32	0	0.42	1.41	0	0	0.31	0.32	0.57	0	0	0	0.6	0.32	0	0	0	0.31	0.23	0.47	0	0.32	0	0	0	0.73	0	0.32	0.4	0	0.67	0.3	0	0	0	0
R005173c0g1_i01	0	0	0	0	0	0	0	0.08	0	0	0	0	0.07	0	0	0	0	0	0	0.5	0	0	0	0	0	0	0	0.1	0	0	0	0	0	0	0	0	0.6	0.5	0.44
R005185c0g1_i01	1.15	0.41	1.52	0.78	1.99	1.6	0.9	2.4	1.46	1.45	3.4	2.89	0.94	1.34	0.4	2.14	1.14	3.44	2.69	1.89	1.14	1.4	1.74	3.74	1.95	0.84	1.46	2.62	1.81	3.18	0.4	1.54	2.41	1.11	1.49	1.07	0.75	0.78	0.28
R005187c0g1_i01	0	0.11	0.1	0.1	2.9	0	0	0	2.68	1.56	3.53	3.81	2.21	2.76	0.32	0.85	0.2	2.58	1.47	0.89	2.42	0.13	0	0	0.18	0.1	0.45	0	0	0.07	0	0.83	0.21	0.06	0.17	0.17	0.62	0.53	1.42
R005193c0g1_i01	78.65	76.62	76.8	59.88	89.38	83.24	78.37	79.01	72.01	74.58	83.31	72.71	76.19	80.76	72.94	62.54	69.52	71.19	68.2	56.66	64.58	66.77	55.5	66.63	78.15	74.42	80.66	50.53	47.13	50.51	53.58	54.33	48.54	63.86	60.51	56.78	61.71	56.63	61.76
R005207c0g1_i01	0	0	0	0	0	0	0	0	0	0	0	0	0	0	0	0	0	0	0	0	0	0	0	0	0	0	0	0	0	0	0	0	0	0	0	0	0	0	0
R005243c0g2_i01	21.77	29.23	27.04	27.19	30.4	32.02	42.33	37.18	28.03	26.88	32.03	40.08	35.69	38.79	29.4	35.7	22.87	29.42	30.62	26.86	31.57	31.09	26.42	24.88	21.13	21.7	34.05	29.94	28.7	32.15	37.43	30.74	30.69	33.82	29.84	27.05	31.75	23.48	25.76
R005261c0g1_i01	0	0	0	0	0	0	0	0	0	0	0	0	0	0	0	0	0	0	0	0	0	0	0	0	0	0	0	0	0	0	0	0	0	0	0	0	0	0	0
R005284c0g2_i01	0	0.06	0.11	0.11	0.06	0	0	0.04	0.05	0	0	0.12	0	0.2	0.52	0.21	0.6	0.04	0.2	0.12	0.14	0.87	0.39	0.36	0.62	0.54	1.02	0.13	0.44	0.57	0.23	0.22	0.4	0.41	0.28	0.33	0.19	0.05	0.56
R005287c0g1_i01	0.91	0.54	0.89	0.52	0.39	0.71	0.47	0.46	1.05	0.49	0	0.77	0.25	0.24	0.4	0.47	0.63	0.65	1.05	0.56	0.57	0.5	0.42	0	0.23	0.63	0.28	1.07	1.17	0.6	0.33	1.2	0.27	0.65	0.89	0.55	0.34	0.9	0.33
R005301c0g1_i01	0	0	0	0	0	0	0	0	0	0	0	0	0	0	0	0	0	0	0	0	0	0	0	0	0	0	0	0	0	0	0	0	0	0	0	0	0	0	0
R005343c0g1_i01	1.21	1.04	0.59	1.4	0.87	2.19	1.22	1.36	1.07	0.76	1.05	1.08	1.02	1.26	0.82	1.22	0.97	1.55	0.94	1.63	1.49	0.79	1.66	1.5	1.65	2.11	1.29	0.8	1.3	1.18	2.59	3.09	2.45	1.5	1.01	1.22	2.17	2.97	3.09
R005348c0g1_i01	0.26	1.49	2.05	0.39	0.92	1.73	2.74	1.48	1.29	1.73	0.26	1.26	2.44	0.98	4.67	2.74	4.05	1.6	1.06	1.85	0.8	3.09	2.83	2.57	1.95	1.66	3.74	1.08	1.18	0.52	0.88	2.16	1.93	0.82	1.23	1.1	1.37	0.23	1.66
R005378c0g2_i01	0	0	0	0	0	0	0	0	0	0	0	0	0	0	0	0	0	0	0	0	0	0	0	0	0	0	0	0	0	0	0	0	0	0	0	0	0	0	0
R005380c0g1_i01	0	0	0	0	0	0.55	0	0	0.37	0.37	0.77	0.37	0.64	0	0.82	0.72	0	0	0.79	1.45	0.39	0	0.59	0.48	0	0	0	0.38	0	0.98	0	0	0.49	1.41	0	0	0.38	0	0
R005389c0g1_i01	0	0	0	0	0	0	0	0	0	0	0	0	0	0	0	0	0	0	0	0	0	0	0	0	0	0	0	0	0	0	0	0	0	0	0	0	0	0	0
R005430c0g1_i03	1.25	0.33	0.31	0	0.32	0	0	0	2.05	0.3	0.61	0.83	0.24	0.34	0	0.87	0.31	1.48	0.61	2.98	1.5	0	0.23	0	0.61	1.65	1.15	1.46	1.06	0.73	3.71	1.56	1.87	0	0.29	0.28	0.3	0	0.88
R005432c0g1_i01	0	0	0	0	0.07	0.07	0.06	0	0.06	0.07	0	0	0	0	0.14	0.38	0.27	0.34	0.12	0	0.3	0.09	0.09	0.07	0.18	0	0	0	0	0.04	0	0	0	0.08	0.06	0	0	0	0.09
R005449c0g1_i01	0	0	0	0	0	0	0	0	0	0	0	0	0	0	0	0	0.92	0	0	0.37	0	0	0	0	0	0	0	0	0	0	0	0	0	0	0	0	0	0.3	0
R005460c0g1_i01	0.36	0	1.08	0.73	1.13	0	0.83	0	0.34	0.69	0.36	0.33	0.58	1.66	1.14	0.34	1.43	0.29	2.16	0.44	0.71	0.79	0.27	0.44	0	0	0.46	1.05	0	0.29	1.5	1.9	0.9	0.78	0	0.33	0.35	1.82	0
R005469c0g1_i01	29.67	31.12	25.64	32.7	27.36	29.95	30.03	29.38	26	29.36	30.01	31.96	31.53	34.61	39.65	35.82	44.66	36.93	40.49	41.8	43.69	27.4	28.22	30.79	32.5	34.91	37.02	29.14	30.69	29.41	34.76	33.93	34.79	32.27	28.55	28.68	27.56	26.04	32.28
R005499c0g1_i01	0	0	0	0	0	0	0	0	0	0	0	0	0	0	0	0	0	0	0	0	0	0	0	0	0	0	0	0	0	0	0	0	0	0	0	0	0	0	0
R005517c0g1_i01	0	0	0.57	0.58	0	0	0	0	0	0	0	0	1.09	0	0	0	0	0	0	0.76	0.61	0	0	0	0	0	0	1.24	0	0	0	0	0	0.9	0.6	0	0	0	0
R005533c0g1_i01	0	0	0	0	0	3.5	0	0	0	0	0	0	0	0	0	0	0	0	0	0	0	0	0	0	0	0	0	1.53	0	0	0.88	0	0	0	0	0	0	0.79	0
R005546c0g1_i01	0	0	0	0	0	0	0	0	0	0	0	0	0	0	0	0	0	0	0	0	0	0	0	0	0	0	0	0	0	0	0	0	0	0	0	0	0	0	0
R005550c0g1_i01	0	0	0	0	0	0	0	0	0	0	0	0	0	0	0	0	0	0	0	0	0	0	0	0	0	0	0	0	0	0	0	0	0	0	0	0	0	0	0
R005572c0g1_i01	0.47	0	0.12	0.12	0.48	0.52	0.21	0.33	0.53	0.22	0.46	0.17	0.08	0.55	0	0	0.34	0.25	0.74	0.13	0.72	0.38	0.15	0.13	0.1	0.21	0.39	0.19	0.47	0.54	1.29	0.97	0.25	0.22	0.81	0.4	0.31	0.31	0.6
R005582c0g1_i01	0	0	0	0	0	0	0	0	0	0	0	0	0	0	0	0	0	0	0	0	0	0	0	0	0	0	0	0	0	0	0	0	0	0	0	0	0	0	0
R005589c0g2_i01	0.72	0	0	0.24	1.23	0	0.24	0	0.44	0	0.94	0	0	0.25	0	0	0	0	0	0	0	0	0	0	0	0	0	0	0	0	0	0	0	0	0.43	0	0	0	0
R005592c0g1_i01	4.45	4.31	3.31	2.62	4.61	2.54	5.98	1.97	1.4	2.11	2.92	4.48	5.67	4.27	1.94	4.81	1.83	3.31	2.59	1.36	2.19	3.22	1.39	4.04	2.24	4.43	2.81	2.15	3.46	2.13	5.02	4.9	3.23	1.86	1.79	1.02	3.61	1.12	2.69
R005601c0g1_i01	0	0	0	0	0	0	0	0	0	0	0	0	0	0	0	0	0	0	0	0	0	0	0	0	0	0	0	0	0	0	0	0	0	0	0	0	0	0	0
R005619c0g1_i01	27.95	23.54	25.46	27.65	28.6	31.84	27.37	27.94	27.54	27.22	26.56	29.59	28.97	29.58	24.23	26.02	25.52	26.51	26.29	24.59	24.6	23.19	24.99	26.1	25.39	23.87	25.1	22.65	23.44	22.9	23.18	20.55	24.55	20.13	20.96	20.85	27.37	28.48	24.71
R005644c0g1_i01	0.45	0.95	0	0	0	0	0	0.43	0	0	0.88	0	0.39	0	1.89	1.25	1.33	0.38	0	0.57	0.92	0.34	0.35	0	0	0	1.18	0	0	0	0	0	0	0.34	0	0	0	0	0
R005647c0g1_i01	0	0	0	0	0	0	0	0	0	0	0	0	0	0	0	0	0	0	0	0	0	0	0	0	0	0	0	0	0	0	0	0	0	0	0	0	0	0	0
R005656c0g2_i01	2.22	1.77	2.06	1.27	2.37	2.37	1.7	1.81	1.77	2.04	2.16	2.08	2.34	2.36	2.98	3.12	3.31	3.2	3.2	2.33	3.34	2.25	1.89	2.23	1.17	1.57	1.76	2.19	1.65	2.07	1.37	2.84	1.45	2.43	2.25	1.69	4.26	5.24	4.16
R005664c0g1_i01	0	0	0	0	0	0	0	0	0	0	0	0	0	0	0	0	0	0	0	0	0	0	0	0	0	0	0	0	0	0	0	0	0	0	0	0	0	0	0
R005671c0g1_i01	4.7	5.96	2.69	3.97	2.78	6.36	5.29	3.9	5.25	5.16	5.34	6.94	5.66	3.85	4.09	3.19	3.87	3.59	6.32	5.42	8.51	2.69	3.46	4.83	4.88	4.58	6.4	3.97	6.15	5.98	4.84	7.76	5.37	5.78	5.61	5.01	3.19	3.92	3.35
R005686c0g1_i01	0	1.36	0	0	0.45	1.24	0.52	0	0	0	0.42	0	0	0.52	0	0.4	0.42	0.36	0	0	1.3	0.32	0	0	0.45	0.95	0	0	1.55	0	0	2.41	0	0.32	0.42	0	0	0.45	0
R005694c0g2_i01	0	0	0.64	0.48	0	0	0	0.12	0	0.46	0.16	0	0.11	0.31	0.17	0	0.16	0.24	0	0.54	0	0.63	0.22	0	0.14	0.16	0.18	0.27	0.17	0.66	0.7	0	0	0.31	0.7	0.28	0.14	0	0.21
R005696c0g1_i01	0	0	0	0	0	0	0.29	0	0	0	0	0	0	0	0	0	0.54	0.42	0	0	0	0.19	0	0	0.26	0	0.33	0	0	0	0	0	0	0	0	0	0	0	0
R005723c0g1_i01	0.48	0.62	0.23	0.65	0.3	0.75	0.61	1.08	0.53	0.73	0.64	0.42	0.72	0.64	0.79	0.87	0.46	0.46	0.99	0.38	0.15	0.4	0.49	0.51	0.6	0.56	0.63	1.04	0.52	0.93	0.95	0.69	0.78	0.61	0.94	1.91	0.5	0.79	0.44
R005737c0g1_i02	25.71	25.94	26.63	30.23	27.65	28.33	27.29	30.09	30	30.17	34.52	35.18	33.07	33.91	28.71	29.45	32.94	30.47	30.72	31.65	29.67	30.11	29.09	27.54	29.29	24.77	24.97	29.99	34.18	34.97	29.28	28.38	28.42	30.79	31.54	27.74	41.48	42.56	32.66
R005752c0g1_i01	0.52	0	0	0	0	0	0	0	0	0	0	0	0	0	0.55	0	0	0	0	0	0	0	0	0	0	0.6	0	0	0	0	0	0	0.72	0	0	0	0	0	0
R005754c0g1_i01	0	0	0	0	0	0	0	0	0	0	0	0	0	0	0	0	0	0	0	0	0	0	0	0	0	0	0	0	0	0	0	0	0	0	0	0	0	0	0
R005764c0g2_i01	38.99	41.18	36.24	40.94	43.77	50.03	48.18	44.89	40.7	28.96	36.92	47.62	56.94	55.38	28.87	41.91	39.03	36.27	47.07	60.32	46.56	39.54	53.81	49.84	47.2	40.12	52.64	42.32	39.49	59.61	49.68	38.55	49.26	39.74	25.13	56.41	51.69	37.35	47.51
R005767c0g1_i01	0	0	0	0	0	0	0	0	0	0	0	0	0	0	0	0	0	0	0	0	0	0	0	0	0	0	0	0	0	0	0	0	0	0	0	0	0	0	0
R005778c0g1_i01	0	0	0	0	0	0	0	0	0	0	0	0	0	0	0	0	0	0	0	0	0	0	0	0	0	0	0	0	0	0	0	0	0	0	0	0	0	0	0
R005786c0g1_i02	35.35	43.68	39.82	36.08	36.64	39.89	47.05	40.15	37.67	35.61	39.09	41.99	40.85	39.2	53.58	58.29	57.71	44.87	46.43	48.62	50.5	47.3	49.27	45.81	40.71	46.13	40.25	49.48	51.07	54.08	49.56	42.1	51.13	56.24	61.27	51.22	40.67	45.06	43.28
R005789c0g1_i01	0	0	0	0	0	0	0	0	0	0	0	0	0	0	0	0	0	0	0	0	0	0	0	0	0	0	0	0	0	0	0	0	0	0	0.62	0	0	0.67	0
R005791c0g2_i01	0	0	0	0	0	0	0	0	0	0	0	0	0	0	0	0	0	0	0	0	0	0	0	0	0	0	0	0	0	0	0	0	0	0	0	0	0	0	0
R005795c0g2_i01	0	0	0	0.56	0.58	0	0	0	0	0.52	0	0	0	2.23	0	1.03	0	0	0	0	0	0	0.46	0	0	0	0	0	0	0	0	0.88	0.78	0.44	0.58	0.54	0	0	0.44
R005799c0g1_i01	2.43	1.99	1.99	1.21	2.23	1.97	1.8	1.4	1	1.53	1.88	1.46	2.16	1.68	2.27	1.94	1.86	2.74	1.26	3.05	1.84	1.66	1.31	2.41	2.8	2.54	1.54	2.06	2.3	1.63	2.51	3.06	1.78	2.25	1.46	2.28	2.44	1.81	3.04
R005801c0g1_i01	0.16	0.48	0.15	0.08	0.16	0.33	0.34	0.05	0.21	0.15	0.08	0.17	0.14	0.35	0.4	0.35	0.15	0.11	0.69	0.17	0.33	0.39	0.2	0.08	0.47	0.37	0.08	0.06	0.08	0.15	0.19	0.31	0.08	0.38	0.46	0.13	0.47	0.46	0.29
R005881c0g1_i01	0.16	0.16	0	0.23	0.31	0.08	0.14	0.05	0.07	0.15	0	0.06	0.1	0.07	0.24	0.07	0.23	0.05	0.07	0.17	0.2	0.05	0.4	0.08	0.13	0	0.25	0	0	0.1	0.38	0.23	0.16	0.19	0	0.06	0.4	0.13	0.05
R005895c0g2_i01	0	0	0	0.39	0.4	1.06	0.45	0	0	0.36	0.38	0	1.25	1.34	0.4	0	0.76	0.63	0	0.47	0	0.56	0	0	0.78	0	0	0.37	0	0.64	0	0	1.93	0	0.74	0	0.38	0	0.28
R005899c0g1_i01	0	0	0	0	0	0	0	0	0	0	0	0	0	0	0	0	0	0	0	0	0	0	0	0	0	0	0	0	0	0	0	0	0	0	0	0	0	0	0
R005902c0g1_i01	0	0	0	0	0.81	0	0	0	0	0	1.48	0	0	1.16	0	0	0	0	0	0	0	0	0	0	0	0	0	0	0	0	1.05	0	0	0	0	0	0	0	0
R005907c0g1_i01	0	0	0	0	0	0	0	0	0	0	0	0	0	0	0	0	0	0	0	0	0	0	0	0	0	0	0	0	0	0	0	0	0	0	0	0	0	0	0
R005915c0g1_i01	0	0	0	0.73	2.28	0	0	0.84	0.72	1.34	0.7	0.89	4.61	0	2.28	0.67	0	0.67	0.8	0	2.44	1.82	0	0.98	0	0	0	0	0	0	0	1.31	0	0	0	0.73	0	1.74	0
R005918c0g2_i01	30.38	31.26	32.32	37.87	28.39	41.8	42.79	40.84	28.51	35.12	30.9	39.33	36.03	43.61	31.12	38.43	37.75	30.46	37.32	35.42	29.81	37.02	36.18	39.84	38.71	37.92	36.09	32.2	27.34	35.09	31.59	34.83	33.16	33.99	27.8	31.31	50.25	43.14	40.05
R005930c0g1_i02	0.26	0	0	0.13	0	0.14	0	0	0	0.24	0	0	0.08	0	0	0.12	0	0	0	0.14	0	0.08	0	0.28	0	0	0.14	0.21	0	0.08	0.65	0	0.67	0.08	0.22	0.11	0	0.11	0.16
R005943c0g1_i01	0	0	0	1.34	0	0	0	0.28	0.62	0	0	0	0	0	0.69	0.92	0	0	0.33	0	0	0	0	0	0	0.71	0	0	0	0.26	0	0	0	0.23	0	0	0	0	0
R005975c0g1_i01	0	0	0	0	0	0	0	0	0	0	0	0	0	0	0	0	0	0	0	0	0	0	0	0	0	0	0	0	0	0	0	0	0	0	0	0	0	0	0
R006014c0g1_i01	0	0	0.5	1.52	1.05	1.54	0	0	0	1.42	0.49	0	0	0	0	0.93	0	0.86	0	0	0	0.39	0.4	0.64	0.54	2.29	0	0	0	2.29	0.58	0	2.04	0	0.51	0	0	1.09	0.39
R006021c0g2_i01	0.29	0.91	0.58	0.58	0.29	0.33	0.14	0.63	0.4	0.28	0.29	0.33	0.57	0.7	0.3	0	0.71	0.32	0.13	0.96	1.55	0.47	0.68	0.64	0.91	0.72	0.97	0.24	0.3	0.88	0.12	0.31	0.16	0.74	0.76	0.5	0.13	1.02	0.47
R006057c0g1_i01	0	0	0	0.77	1.61	0	0	0	0	0	0	0	0.83	0	0	0	2.26	0	0.86	0	0	0.65	0	0	0	0	0	0	0	0	0	0	0	0	0	2.34	0	0	0
R006062c0g1_i01	0.54	0	1.09	0	2.3	0	0	1.69	1.6	0	0.54	0	1.54	0	1.73	2.03	0	0.48	0	0.72	0	0	0.9	0	1.81	1.91	0	2.94	0	1.04	0.66	0	0	0.43	0	1.6	0	0	0.87
R006079c0g1_i01	0	0.14	0.53	0.27	0	0	0.24	0.38	0.96	0.13	0.78	0.6	0.26	0.25	0.68	0.12	0.78	0.19	0	0.15	0.12	0.17	0.09	0.29	0.47	0	0	0.22	0.81	0.44	0.45	0	0.57	0.08	0.8	0.23	0.12	0.35	0.26
R006082c0g2_i01	0	0	0	0	0.49	0	0	0	0.45	1.78	0	0.48	0	0	0	0	0.47	0	0	0.61	0	0	0	0	0.5	0	0	0.97	0.58	0.84	0	0.69	0	0	0	0.45	0	0	0
R006091c0g1_i01	0	0	0	0	0	0	0	0	0	0	0	0	0	0	0	0	0	0	0	0	0	0	0	0	1.2	0	0	0	0	0	0	0	0	0	0	0	0	0	0
R006106c0g1_i01	0	0	0	0	0	0	0	0	0	0	0	0	0	0	0	0	0	0	0	0	0	0	0	0	0	0	0	0	0	0	0	0	0	0	0	0	0	0	0
R006129c0g2_i01	0	1.2	0.56	0	0	0	0	0	0	0	0	0	0	0	0.6	0	0.56	1	0	0	0	0.45	0	0	0.63	1.32	0	0.62	0	0	0	0	0	0	0	0	0	0	0
R006152c0g1_i01	0	0	0	0	0	0	0	0	0	0	0	0	0	0	0	0	0.78	0.32	0	0	0	0	0	0	0	0	0	0	0	0	0	0	0	0	0.38	0	0	0	0
R006152c0g2_i01	0	0	0	0	0.4	1.6	0	0	0.73	0.36	0.38	0.36	0.31	0.89	1.2	1.07	0.76	0	0.38	1.89	0.38	0.84	0	0	1.95	0	0.49	0.37	0	1.27	0.81	0	0	0	0.37	0	0	1.56	0
R006153c0g1_i01	0	0	0.56	0	0.29	0.36	0	0	0.53	0	0	0	0	0	0	0	0.28	0.22	0	0	0.27	0.2	0	0	1.09	0	0.34	0.52	0	0.22	0.55	0	0	0.19	0.26	0	0	0	0
R006159c0g1_i01	6.26	5.29	7.71	3.95	8.45	6.63	3.02	6.36	7.01	7.08	8	7.89	6.89	7.58	8.42	6.12	7.72	9.72	8.51	9.1	8.5	5.96	5.37	5.01	8.33	9.21	6.74	9.02	9.28	9.3	7.84	9.71	9.12	7.39	7.87	5.48	7.19	8.34	8.48
R006173c0g1_i01	0.22	0.4	0.49	0.55	0.39	0.52	0.67	0.93	0.49	0.42	0.54	0.5	0.5	0.3	0.62	0.56	0.48	0.51	1.17	1.06	0.43	0.58	0.81	0.94	0.52	0.42	0.18	0.26	1.18	0.76	0.4	0.32	1.07	0.8	0.92	0.41	0.66	0.51	0.54
R006180c0g2_i01	27.03	30.6	30.43	29.1	28.18	28.37	28.87	22.89	27.69	36.57	27.58	27.01	24.67	25.62	70.49	74.71	81.98	54.92	44.98	54.72	62.32	49.84	47.61	43.41	40.51	45.39	48.7	53.73	59.89	59.01	71.34	56.92	60.47	49.87	52.22	38.6	43.49	42.59	33.55
R006191c0g1_i01	0.66	1.38	0.87	1.33	1.12	0.26	0.44	1.69	0.61	0.83	1.51	1.42	2	0.45	2.73	1.42	0.86	1	0.82	1.5	0.81	1.33	0.61	0.75	1.02	1.34	0.26	0.39	0.23	0.16	0.6	0.5	0.49	1.74	0.99	1.15	0.8	1.21	0.15
R006224c0g1_i02	0	0	0	0	0.15	0	0.27	0.11	0	0.14	0.14	0	0	0	0	0	0	0.32	0	0	0	0.09	0.29	0.16	0	0.14	0	0	0	0	0	0	0	0	0	0	0.13	0	0.09
R006237c0g1_i01	2.1	2.68	2.07	1.17	0.24	0.28	1.4	0.36	0.64	0.44	0.91	1.89	1.81	1.43	3.36	1.93	1.82	3.53	2.19	1.6	1.07	0.47	2.58	1.86	1.73	2.37	2.71	1.23	1.25	1.34	1.28	1.06	0.53	0.46	1.68	1.83	1.06	1.72	2.19
R006249c0g1_i01	0	0	0	0	0.28	0.68	0	0	0	0	0.27	0	0	0	0	0	1.07	0	0	0	0.26	0	0.19	0	0.52	0	0.33	0.5	0.3	0	0	0	0.32	0.37	0	0	0.51	0.77	0.37
R006256c0g1_i01	0.36	0	0.71	0	0.74	0	0	0.62	0	0	0.35	0	0.28	1.62	0	1.65	0	0	0	0	0	0	0	0	0	0	0	0	1.24	0	0	0	0	0	0	0	0	0	0
R006260c0g2_i01	0	0.8	1.12	0.76	0.39	0.52	1.31	1.01	1.43	0.36	1.48	0	0.31	0	0.79	0	1.49	0.31	0.75	0.46	0.37	0.82	0.85	0	1.53	1.23	1.91	1.1	0.88	1.24	1.97	1.51	2.83	1.36	3.64	0	4.79	2.67	2.47
R006290c0g1_i01	0	0	0	0	0	0	0	0	0	0	0	0	0	0	0	0.3	0	0	0.95	0	0	0	0	0	0	0	0	0	0	0	0	0	0	0	0	0	0	0	0
R006291c0g1_i01	0	0	0	0	0	0	0	0	0	0	0	0	0	0	0	0	0	0	0	0	0	0	0	0	0	0	0	0	0	0	0	0	0	0	0	0	0	0	0
R006303c0g1_i01	0.63	0	0.63	0.64	0	0	1.86	1.4	1.26	0	1.25	0	0.64	0.9	0	0	0.63	1.73	1.39	1.75	0.7	0.52	0	0	0	0.76	0	0.72	0	0	0	1.08	0	0	0	0	0	0.74	1.05
R006308c0g1_i01	0.81	0.72	0.34	0.81	0.58	0.64	0.84	0.49	1.15	0.44	0.34	0.68	0.37	0.43	0.36	1.06	1.13	0.83	1.77	1.39	1.73	0.89	1.21	0.76	0.91	0.45	0.51	1.72	1.04	0.61	1.65	0.59	1.1	1.45	1.29	0.29	0.4	0.4	0.22
R006310c0g1_i01	0	0	0	0	0	0	0	0	0	0	0	0	0	0	0	0	0	0	0	0	0	0	0	0	0	0	0	0	0	0	0	0	0	0	0	0	0	0	0
R006313c0g1_i01	0	0	0.22	0	0	0	0	0	0.42	0	0.22	0.37	0	0	0	0.21	0.22	0	0.21	0.26	0	0	0	0	0.63	0.23	0.26	0.4	0	0.33	0	0	1.02	0	1.02	0	0.62	0.42	0.3
R006330c0g1_i01	0	0	0	0	0	0	0	0	0	0	0	0	0	0	0	0	0	0	0	0	0	0	0	0	0	0	0	0	0	0	0	0	0	0	0	0	0	0	0
R006339c0g1_i01	0	0	0	0	0	0	0	0	0	0	0	0	0	0	0	0	0	0	0	0	0	0	0	0	0	0	0	0	0	0	0	0	0	0	0	0	0	0	0
R006346c0g1_i01	0	0	0	0	0	0	0	0	0	0	0	0	0	0	0	0	0	0	0	0	0	0	0	0	0	0	0	0	0	0	0	0	0	0	0	0	0	0	0
R006371c0g2_i01	0	0	0	0	0	0	0	0	0	0	0	0	0	0	0	0	0	0	0	0	0	0	0	0	0	0	0	0	0	0	0	0	0	0	0	0	0	0	0
R006373c0g1_i01	1.38	1.22	1.15	1.22	1.12	1.97	1.61	1.6	1.04	2.08	1.35	1.21	1.23	1.32	2.08	2.09	1.68	1.28	2.37	1.51	1.26	1.92	1.74	2.55	1.68	1.84	1.89	1.45	2.31	2.38	2.07	2.02	2.16	2.06	2.37	2.27	1.9	1.61	1.28
R006432c0g1_i01	0	0	0	0	0	0	0	0	0	0	0	0	0	0	0	0	0	0	0	0	0	0	0	0	0	0	0	0	0	0	0	0	0	0	0	0	0	0	0.38
R006461c0g1_i01	0	0	0	0	0	0	1.88	0	0	0	0	0	0	0	0	0	0	0	0	0	0	0.53	0	0	0	0	0	0	0	0	0	0	0	0	0	0.64	0	0	0
R006471c0g1_i01	18.02	17.58	19.53	23.73	18.79	19.88	21.59	19.62	19.82	17.85	21.77	19.09	21.52	21.3	21.93	20.79	24.7	23.71	25.73	21.6	22.13	20.9	22.94	21.82	19.05	17.91	21.3	23.2	21.02	23.85	20.41	23.72	21.39	23.55	22.47	24.6	19.47	19.11	20.7
R006498c0g1_i01	0	2.38	0.89	1.36	2.34	1.98	0.56	0.43	1.73	0.85	1.33	2.7	1.17	0.55	0.94	0.42	1.33	0.76	0.92	1.14	0	1.35	1.75	0	1.89	0.5	0	0.46	3.3	0.39	3	2.58	2.36	0	0.45	1.27	0.45	0.47	1.02
R006525c0g1_i01	3.09	10.33	2.64	3.58	7.39	7.78	4.38	2.51	5.1	2.93	4.79	5.3	6.11	5.96	3.72	5.35	4.82	8.17	3.18	1.69	2.71	3.66	2.07	2.21	7.44	4.46	3.49	2.25	3.78	2.71	1.97	1.89	2.32	3.96	1.76	2.09	3.56	0.93	0.67
R006553c0g1_i01	2	1.59	2.26	2.19	1.58	2.72	2.31	2.94	2.09	2.04	2.15	1.92	1.88	2.45	1.3	1.31	2.03	2.35	1.57	3.02	1.48	1.92	2.42	1.68	1.99	1.31	1.84	1.9	2.12	2.51	1.67	1.88	1.6	1.48	1.61	2.23	1.08	1.15	1.66
R006608c0g1_i01	0	0	0	0	0	0	0	0	0	0	0	0	0	0	0	0	0	0	0	0	0	0	0	0	0	0	0	0	0	0	0	0	0	0	0	0	0	0	0
R006644c0g1_i01	0	0	0	0	0	0	0	0	0	0	0	0	0	0	0	0	0	0	0	0	0	0	0	0	0	0	0	0	0	0	0	0	0	0	0	0	0	0	0
R006666c0g1_i01	2.49	3.08	2.48	2.1	3.02	2.96	6.99	5.73	3.17	7.07	7.35	4.84	3.48	6.45	4.79	1.93	4.1	3.09	1.69	4.16	4.6	2.77	3.18	6.66	3.86	4.13	1.61	1.24	1.99	1.42	7.64	3.45	6.39	5.18	5.31	4.27	5.77	2.58	4.63
R006680c0g1_i01	1.07	0.56	0.53	0.53	0.36	0	0	0.13	0.49	0	0.7	1.1	0.72	1.57	1.65	0.98	1.39	0.79	0.82	1.39	1.44	1.4	2.76	1.19	2.09	0.71	0.6	0.61	0.74	0.25	0.94	0.39	0.19	0.69	0.47	0.92	0.79	0.64	1.51
R006716c0g1_i01	2.44	0	0.82	0.84	0	0	0	0	0	0	0.81	1.11	0	0	0	0	0	0.8	0	1.22	0	0	0.76	0	0	0	0	0	0	0	0	1.64	0	0	0.95	1.74	0	0	0
R006725c0g1_i01	0	0	0	0	0	0	0	0.16	0	0	0	0	0	0	0	0	0	0	0.05	0.06	0	0	0	0	0	0	0	0.05	0	0.19	0	0	0.12	0	0	0	1.96	3.4	2.09
R006766c0g1_i01	0	0	0	0.43	0	0	0	0.4	0	0.4	0	0	0.36	0	0.45	0	0	0	0	0	0	0.32	0	0	0.44	0	0	0.85	1.03	0	0	0	0	0.31	0.42	0	0	0	0
R006768c0g1_i01	0	0	0	0	0	0	0	0	0	0	0	0	0	0	0	0	0	0	0	0	0	0	0	0	0	0	0	0	0	0	0	0	0	0	0	0	0	0	0
R006786c0g1_i01	1.41	0	0	2.18	2.28	0	0	0	0	0.67	0.7	3.57	0.77	1.07	0	0	1.43	4.68	0.8	0	2.44	0	5.7	0.98	1.71	2.65	1.07	3.38	0	0.77	0	0	4.41	4.84	0.79	0	3.18	0.87	1.22
R006797c0g1_i01	0	0	0	0	0	0	0	0	0.72	3.36	0	0	0	0	0	0	0	0	0	0	0	0	0	0	1.71	0.88	0	0	0	0	0	0	1.1	0.6	0	0	0	0	0
R006818c0g1_i01	21.5	18.35	21.71	20.58	22.2	21.31	20.42	19.87	20.93	18.28	17.23	18.14	18.86	18.95	16.34	18.12	18.29	18.08	15.52	15.22	14.94	18.56	21.35	18.99	15.71	19.76	19.94	16.08	15.29	16.98	17.37	16.75	14.13	14.7	13.25	15.64	14.47	15.86	16.89
R006832c0g1_i01	0	0	0	0	0	0	0	0	0	0	0	0	0	0	0	0	0	0	0	0	0	0	0	0	0	0	0	0	0	0	0	0	0	0	0	0	0	0	0
R006835c0g1_i01	0	0	0	0	0	0	0	0	0	0	0	0	0	0	0	0	0	0	0	0	0	0	0	0	0	0	0	0	0	0	0	0	0	0	0	0	0	0	0
R006859c0g2_i01	2.31	0.7	1.31	2.99	2.38	2.61	2.19	2.53	2.17	2.5	3.24	2.06	1.02	3.67	0.69	1.83	1.62	2.36	1.62	0.79	2.55	1.17	2.17	3.14	0.33	1.06	2.85	3.11	2.25	3.65	3.31	1.25	1.2	3	3.43	0.9	1.89	3.24	0.23
R006868c0g1_i01	0	0	0	0	0	0	0	0	0	0	0	0	0	0	0	0	0	0	0	0	0	0	0	0	0	0	0	0	0	0	0	0	0	0	0	0	0	0	0
R006872c0g1_i01	8.37	0	7.69	0	5.78	10.15	1.25	2.82	2.34	5.07	3.79	4.01	3.44	2.39	3.29	2.89	4.63	5.88	4.41	5.59	1.79	0.67	1.4	1.08	2.84	2.91	1.18	2.81	14.46	3.44	3.26	2.94	2.45	2.67	5.24	2.4	3.49	4.81	1.35
R006910c0g1_i01	0	0.57	0	1.62	0	0.84	0	1.63	0	0	0	0	0	1.4	0.56	1.49	0	1.86	1.69	1.41	2.82	1.25	1.3	2.75	1.17	3.09	0.73	0.57	0	1	1.91	0.83	2.22	0.83	0.55	0	4.99	4.72	2.52
R006929c0g1_i01	0.54	0.56	0.92	0.93	0.81	0.74	0.86	0	0.24	0.51	0.52	0.6	0.95	0.76	1.23	0.61	0.13	0.48	1.09	0	0	0.43	0.62	0.29	0.71	0.26	1.92	0.11	0.13	0.53	0.11	0.28	0.85	0.08	0.11	0.34	0.47	0.12	1.02
R006931c0g1_i01	0	0	0	0	0	0	0	0	0	0	0	0	0	0	0	0	0	0	0	0	0	0	0	0	0	0	0	0	0	0	0	0	0	0	0	0	0	0	0
R006940c0g1_i01	0.16	0	0	0	0	0	0.31	0	0	0	0	0.25	0	0	0	0	0	0	0	0	0	0	0	0	0	0	0	0	0	0	0	0	0	0	0	0	0	0	0
R006955c0g1_i01	0	0	0	0	0	0	0	0	0	0	0	0	0	0	0	0	0	0	0	0	0	0	0	0	0	0	0	0	0	0	0	0	0	0	0	0	0	0	0
R006980c0g1_i01	0	0	0	0	0	0	0	0	0	0	0	0	0	0	0	0	0	0	0	0	0	0	0	0	0	0	0	0	0	0	0	0	0	0	0	0	0	0	0
R006987c0g1_i01	7.45	11.11	11.98	14.38	7.88	9.34	13.97	14.71	12.59	11.62	11.33	10.63	11.91	12.92	8.38	11.12	11.04	7.41	6.44	7.21	6.85	8.66	10.83	10.13	7.43	5.56	6.14	8.99	7.72	9.11	5.65	4.48	5.6	8.95	13.67	13.17	11.2	10.89	9.29
R007004c0g2_i01	21.39	39.06	46.8	38.43	28.52	34.54	38.52	52.48	32.57	47.39	45.65	45.51	42.57	49.75	28.02	30.58	33.6	27.53	19.82	23.92	28.16	20.41	15.68	14.45	23.66	21.57	16.87	25.84	26.54	25.05	26.98	29.93	21.1	26.89	39.65	22.98	6.33	11.63	13.88
R007012c0g1_i01	9.25	10.19	9.37	9.72	11.13	9.96	9.62	10.14	9.51	9.17	10.5	10.4	9.91	9.1	10.33	7.66	8.85	9.86	10.02	9.66	11.55	11.12	11.02	11.9	12.28	10.84	9.56	10.43	12.18	9.06	10.23	11.05	11.51	10.14	11.34	9.41	12.15	12.65	11.41
R007048c0g1_i01	0	0	0	0	0	0	0	0	0	0	0	0	0	0	0	0	0	0	0	0	0	0	0	0	0	0	0	0	0	0	0	0	0	0	0	0	0	0	0
R007056c0g1_i01	0	0	0	0	0	0	0	0	0	0.52	0	0	0	0.18	0	0.17	0.18	0.14	0.17	0	0	0	0	0	0	0	0.21	0	0.19	0	0	0.2	0.2	0	0	0	0.16	0.16	0.36
R007062c0g1_i01	1.94	1.36	0.96	2.61	2.33	0	0	1.92	2.43	0.61	2.54	0.86	0.75	0.72	0.34	1.5	0.95	2.56	1.27	0.39	1.56	2.06	2.12	1.92	2.86	0.69	3.58	2.43	0.37	1.78	3.23	0.81	0	0.45	0.3	2.05	4.93	3.48	2.51
R007065c0g1_i01	0	0	0	0	0	0	0	0	0	0	0	0	0	0	0	0	0	0	0.27	0	0	0	0	0	0	0	0	0	0	0	0	0	0	0	0	0	0	0	0
R007072c0g1_i01	2.56	2.76	0.64	1.31	2.74	1.12	1.91	0.72	0.64	2.43	0.64	0.77	0.66	1.85	0.69	2.41	1.93	0.59	2.14	1.79	0.72	0.53	0.56	1.73	0.75	2.34	0.94	2.21	1.76	1.33	1.68	0	1.92	1.06	1.4	2.59	4.21	4.57	2.69
R007072c0g2_i01	7.89	6.86	6.96	6.76	9.46	8.38	7.85	4.7	6.11	5.63	5.51	5.5	6.05	5.11	8.56	5.88	9.06	9.41	8.79	4.08	8.16	10.11	5.46	6.58	5.88	8.62	7.91	7.18	6.58	8.93	7.62	7.7	9.35	7.45	5.75	10.16	17.49	20.42	19.07
R007076c0g2_i01	0	0	0	0	0	0	0	0	0	0	0	0	0	0	0	0	0	0	0	0	0	0	0	0	0	0	0	0	0	0	0	0	0	0	0	0	0	0	0
R007090c0g1_i01	0	0	0	0	0	0	0	0	0	0	0.12	0	0	0	0	0	0	0	0	0	0	0	0	0	0	0	0	0	0	0	0	0	0	0.08	0	0	0	0	0
R007107c0g2_i01	0	0	0	0	0	0	0	0	0	0	0	0	0	0	0	0	0	0	0	0	0	0	0	0	0	0	0	0	0	0	0	0	0	0	0	0	0	0	0
R007145c0g1_i01	4.2	3.01	2.55	3.09	2.11	2.92	4.79	3.4	2.86	1.7	3.32	2.09	2.7	2.58	3.16	4.01	2.52	3.63	4.54	3.76	4.16	2.58	3.88	3.13	4.84	4.34	5.31	3.25	3.76	4.58	4.86	5.24	5.9	3.94	4.23	4.68	7.84	7.4	6.94
R007147c0g2_i01	0	0	0	0	0	0.68	0	1.76	1.32	0.87	0.9	2.78	0.8	0.57	0.96	0	1.36	0	0	0.59	0	0.69	0	1.15	0	2.06	2.43	0.47	0	2.03	1.03	0	0.61	0	0.46	0	0	0	0
R007152c0g1_i01	0.18	0	0	0.18	0	0.21	0	0	0.16	0	0.35	0	0	0.18	0.19	0	0	0.13	0	0	0	0	0.12	0	0	0	0	0	0	0	0	0	0	0	0	0	0	0	0
R007167c0g1_i01	0	0	0	0	0	0	0	0	0	0	0	0	0	0	0	0	0	0	0	0	0	0	0	0	0	0	0	0	0	0	0	0	0	0	0	0	0	0	0
R007183c0g1_i01	0	0	0	0	0	0	0	0	0	0	0	0	0	0	0	0	0	0	0	0	0	0	0	0	0.18	0	0	0	0	0	0	0	0	0	0	0	0	0	0
R007207c0g1_i01	1.96	2.46	3.87	2.95	0.2	0.69	1.52	3.69	1.79	0.93	0.96	1.08	0.54	1.36	0.81	1.26	1.15	1.9	2.36	1.32	0.71	1.3	2	0.88	2.86	0.99	3.14	2.2	2.26	1.37	0.7	0	1.73	1.15	3.12	4.07	1.23	1.42	1.16
R007211c0g2_i01	0	0	0	0	0	0	0	0	0	0	0	0	0	0	0	0	0	0	0	0	0	0	0	0	0	0	0	0	0	0	0	0	0	0	0	0	0	0	0
R007216c0g1_i01	0	0	0	0	0	0	0	0	0	0	0	0	0	0	0	0	0	0	0	0	0	0	0	0	0	0	0	0	0	0	0	0	0	0	0	0	0	0	0
R007235c0g1_i01	0	0	0	0.41	0	0	0.48	0	0.38	0.38	0	0	0	0	0	0	0	0	0.41	0	0	0	0.31	0	0.41	0	0	0.4	0	0.34	0.86	1.1	0	0	0	0.75	1.99	0.83	0.3
R007240c0g1_i01	0	0	0	0	0	0	0	0	0	0	0	0	0	0	0	0	0	0	0	0	0	0	0	0	0	0	0	0	0	0	0	0	0	0	0	0	0	0	0
R007247c0g1_i01	14.84	12.08	17.06	18.66	15.99	16.97	17.03	17.25	17.26	16.2	17.23	18.18	20.95	17.11	14.88	12.96	14.06	15.63	17.06	17.28	14.71	15.68	13.79	15.51	13.31	13.15	13.12	13.26	16.47	16.23	14.53	14.37	13.5	16.12	14.26	16.36	18.56	18.89	13.34
R007252c0g1_i01	0.53	0.37	0.7	0.35	1.97	2.04	0.17	0.78	1.45	1.51	1.21	0.68	0.59	1.04	1.09	0	1.03	1.17	1.46	0.59	0.63	1.74	0.83	2.17	0.64	1.41	0	1.36	1.1	1.09	0.31	0.77	0.96	0.91	1.08	0.61	0.32	1.89	0.81
R007283c0g1_i01	0	0.46	0	0	0	0	0	0	0	0	0	0	0.15	0	0	0	0	0	0	0	0	0	0	0	0	0	0	0	0	0	0	0	0	0	0	0	0	0	0
R007296c0g1_i01	0.75	0	0	0	0.82	0	0	0	0	0.72	0	0	0.85	0	0	0.71	0	0	0	3.31	2.64	0	1.38	0	0	0	0	0.92	0	0	0	0	0	0	0	0	0	0	0
R007303c0g2_i01	0	0	0.43	0	0	0	0	0	0	0	0	0	0	0	0	0	0	0.36	0	0	0.44	0	0	0	0	0	0	0	0	0	0	0	0	0	0	0	0.43	0	0
R007324c0g1_i01	0.79	0	0	0	0	0	0	0	0	2.25	0	0	0	1.26	0	0.75	1.6	1.54	0.92	0	0.93	2.1	1.46	3.36	1.98	0	2.46	1.96	2.33	2.71	1.03	0	0	0.7	0.91	1.66	0	1.01	3.52
R007345c0g1_i01	0.17	1.43	0.85	1.03	0.7	1.18	0.49	0.63	0.47	1.46	1.01	0.66	1.6	1.67	0.88	0.31	0.84	0.63	1.1	1.34	1.23	0.78	0.58	0.38	0.15	2.22	0.19	1.61	0.71	0.47	1.05	0.93	0.37	0.88	1.65	0.74	0.61	1.83	0.89
R007350c0g1_i01	0.68	2.2	2.05	1.39	0.73	0	0	3.94	1.37	0	0	0	0	0	4.37	0.64	0	0.63	1.53	0	3.09	0	1.2	2.8	1.62	0	0	0	0	2.17	0.92	0	0	1.15	0	0.7	0	0.82	0
R007401c0g2_i01	16.82	20.57	16.6	22.13	20.08	23.1	22.84	22.55	17.75	22.1	20.04	21.31	24.07	20.01	17.91	19.75	16.9	18.14	16.54	20.97	17.72	20.33	19.83	20.67	21.2	18.63	23.6	18.76	18.44	19.04	20.27	21.43	18.44	19.03	17.86	19.65	20.91	21.04	19.42
R007433c0g1_i02	9.01	8.68	11	7.46	13.21	8.15	4.42	4.13	4.69	5.43	8.87	5.94	6.51	7.32	18.04	13.7	13.37	9.48	11.63	12.3	12.36	4.24	9.41	9.59	5.49	11.31	4.76	7.74	1.47	5.56	7.95	5.08	6.29	9.6	3.22	4.21	11.77	11.85	8.81
R007439c0g1_i01	0	0	0	0	0	0	0	0	0	0	0	0	0	0	0	0	0	0	0	0	0	0	0	0	0	0	0	0	0	0	0	0	0	0	0	0	0	0	0
R007444c0g1_i01	0	0	0	0	0	0	0	0	0	0	0	0	0	0	0	0	0	0	0	0	0	0	0	0	0	0	0	0	0	0	0	0	0	0	0	0	0	1.9	0.66
R007459c0g1_i01	1.11	0.6	0.56	0.57	1.77	5.42	1.54	1.17	3.28	0.53	1.65	3.1	2.14	1.5	2.36	1.56	0.56	1.97	1.8	3.74	1.2	1.78	3.23	0	3.74	2.62	2.34	4.87	3.64	1.62	0.68	0	3.95	3.98	2.93	1.64	3.53	3.15	1.79
R007474c0g1_i01	0	0	0	0	0	0	0	0	0	0	0	0	0	0	0	0	0	0	0	0	0	0	0	0	0	0	0	0	0	0	0	0	0	0	0	0	0	0	0
R007484c0g1_i01	0.23	0.36	0.23	0.23	0.23	0.63	0.21	0.16	0.42	0.44	0.57	0.08	0.44	0.54	0.35	0.63	0.67	0.75	1.04	0.5	0.91	0.81	0.15	0	0.3	0.22	0	0.19	0.35	0.76	0.87	0.47	0.24	0.29	0.69	0.49	0.5	0.6	0.58
R007489c0g1_i01	0	1.3	2.43	0.62	1.29	1.03	0	0.66	1.81	1.15	0	0	0.61	3.41	0.65	1.71	0.61	1.1	1.33	0	0	1.49	2.07	0	1.4	0	0.87	0	4.09	0.61	2.33	0	0	1.98	1.96	0.61	0.66	0	1
R007492c0g1_i01	0.5	0	0.81	0.5	0.84	0.57	0.93	0.48	1.35	1.57	0.65	0.89	0.66	0.64	2.38	1.06	0.48	1.58	1.21	0.92	1.48	0.75	2.32	0.18	0.89	1.15	1.11	1.82	1.19	1.35	0.43	1.06	1.07	0.95	0.43	1.56	0.29	0.29	0.21
R007505c0g1_i01	0.2	0.14	0.13	0.2	0.2	0.41	0.06	0	0	0.06	0.13	0.23	0.28	0.29	0.07	0	0.13	0.05	0.06	0.07	0.28	0.12	0.04	0.07	0.17	0.12	0.28	0.16	0.38	0.21	0.05	0.19	0.07	0.08	0.05	0.11	0.11	0	0.24
R007509c0g1_i01	0.16	0	0.05	0	0	0	0.05	0.07	0.1	0.05	0.05	0.07	0.03	0	0	0.15	0	0.11	0.05	0.11	0	0.13	0.1	0.11	0	0.05	0.11	0.17	0	0	0.09	0.1	0.11	0.16	0.09	0	0.09	0.18	0.2
R007510c0g1_i01	0	0	0	0	0	0	0	0	0	0	0	0	0	0	0	0	0	0	0	0	0	0	0	0	0	0	0	0	0	0	0	0	0	0	0	0	0	0	0
R007512c0g1_i01	4.11	3.29	0.51	0.52	8.12	0.8	1.37	2.08	1.5	4.38	4.06	2.75	2.37	8.03	2.17	0.48	5.12	5.36	7.07	1.35	5.98	3.22	5	1.98	3.94	9.51	3.52	4.38	13.78	7.67	3.04	11.86	4.96	1.99	3.18	1	3.2	4.53	1.61
R007519c0g2_i01	48.31	44.31	42.05	45.5	50.9	46.59	49.51	47.4	43.42	48.22	45.03	49.18	51.49	47.62	39	44.57	41.16	45	47.71	41.35	48.03	41.27	40	41.31	41.82	40.85	42.9	36.58	35.42	35.48	39.39	37.25	35.33	37.17	38.38	40.08	39.76	35.92	40.51
R007532c0g1_i01	0	0	0	0	0	0	0	0	0	0	0	0	0	0	0	0	0	0	0	0	0	0	0	0	0	0	0	0	0	0	0	0	0	0	0	0	0	0	0
R007537c0g1_i01	36.73	58.16	54.21	39.13	30.86	37.19	60.96	51.18	46.08	47.73	47.73	44.3	47.42	41.82	52.3	39.27	36.05	38.89	26.85	35.08	29.67	24.75	27.36	28.54	23.17	26.17	26.2	22.59	21.75	21.21	17.71	18.17	15.07	26.1	33.13	23.75	11.82	12.7	10.78
R007561c0g1_i01	0	0	0	0	0	0	0	0	0	0	0	0	0	0	0	0	0	0	0	0	0	0	0	0	0	0	0	0	0	0	0	0	0	0	0	0	0	0	0
R007573c0g1_i01	0	0.29	0	0.18	0	0	0	0	0.08	0.26	0	0.13	0.11	0.17	0.19	0.17	0.09	0.07	0.08	0.1	0	0.17	0	0	0.24	0.09	0.1	0.07	0.36	0	0	0	0	0.06	0	0.08	0	0.16	0.11
R007594c0g2_i01	1.63	2.15	1.45	0.59	1.34	0.83	0.41	0.75	0.8	0.42	1.44	0.11	1.35	2.11	1.66	2.84	1.15	2.9	2.41	1.14	1.7	1.52	2.25	2.44	4.98	2.32	0.66	1.73	1.65	1.29	3.79	2.8	3.47	0.75	0.64	1.13	0.91	1.42	1.04
R007600c0g1_i01	1.16	2.02	2.48	0.77	2.94	3.16	3.18	4.35	4.24	2.93	1.7	3.94	4.74	3.83	2.39	1.77	2.64	3.02	2.68	1.95	4.02	2.04	3.94	1.95	2.99	0.97	4.63	3.16	1.62	3.51	4.13	3.4	2.13	2.63	1.37	3.84	1.39	1.22	3.05
R007619c0g1_i01	0.98	2.45	0.77	2.94	3.18	2.06	0.38	1.62	2.68	1.11	1.15	1.38	1.2	2.52	0.6	1.44	2.86	1.89	2.72	3.52	3.19	2.07	1.46	1.54	2.14	2.55	1.34	1.86	2.05	3.28	2.62	2.8	1.94	2.41	1.73	2.37	2.29	2.12	2.7
R007623c0g1_i01	0	0	0	0	0	0	0.51	0	0	0	0	0	0.35	0	0	0	0	0	0	0	0	0	0	0	0.87	0	0	0	0	1.08	0	0	0	0	1.24	0	0	0	0
R007625c0g1_i01	2.21	1.77	1.34	0.85	1.89	2.33	1.6	2.74	1.54	0.32	1.49	2.21	1.47	1.98	2.79	2.33	1.15	2.49	1.4	3.39	1.82	2.1	0.8	1.32	2.89	1.35	2.48	1.87	1.57	1.74	2.07	2.73	2.39	2.06	2.07	1.31	2.56	1.2	1.76
R007627c0g1_i01	1	1.82	3.69	1.62	2.89	1.66	1.02	2.39	1.46	0.95	1.83	2.4	1.76	1.17	1.66	1.71	1.94	1.17	1.58	2.31	1.75	1.59	2.29	1.64	1.53	2.8	2.2	2.17	1.63	2.22	2.31	1.42	0.92	1.87	1.5	1.48	0.54	2.05	1.35
R007628c0g1_i01	2.69	3.62	2.7	0.69	2.89	6	5.15	7.76	5.41	1.28	4	4.13	2.84	0.99	0	3.81	4.06	1.25	2.27	3.81	1.52	4.55	3.55	1.84	1.6	0.83	4	1.58	0	0.71	0.9	3.62	1.03	3.4	7.45	2.75	1.49	5.69	1.72
R007636c0g1_i01	6.49	6.08	7.25	7.48	7.5	7.94	7.35	6.69	6.87	6.65	6.63	8.53	8.54	8.42	5.19	5.77	5.5	6.78	7.12	7.03	6.02	5.4	5.62	6.03	5.33	5.33	5.76	4.12	5.69	6.66	5.52	6.31	5.67	4.81	5.65	4.98	6	6.03	6.55
R007637c0g1_i02	0.2	0.21	0.49	0.2	0	0.32	0	0.07	0.09	0.09	0.1	0.07	0.25	0.36	0.2	0.45	0.48	0.49	0.35	0	0	0.12	0.26	0.21	0.17	0.1	0	0.16	0.2	0	0	0	0.2	0	0.25	0.17	0	0.08	0.12
R007639c0g1_i01	0	0.18	0.06	0.28	0.06	0.12	0.05	0.08	0	0	0.11	0	0.03	0	0.11	0.1	0.05	0	0.1	0.06	0.05	0.07	0	0	0	0	0.12	0	0	0	0.41	0.05	0.17	0.03	0	0	1.87	1.55	1.42
R007643c0g1_i01	0	0	0	0	0	0	0	0	0	0	0	0	0	0	0	0	0	0	0	0	0	0	0	0	0	0	0	0	0	0	0	0	0	0	0	0	0	0	0
R007649c0g2_i01	13.93	14.24	13.97	16.73	15.04	14.55	15.59	16.02	12.41	11.49	12.1	15.54	16.32	17.06	10.48	9.75	10.88	10.27	9.38	8.39	8.77	13.44	15.9	10.51	10.67	14.76	16.82	15.88	12.58	13.64	11.17	14.58	12.43	13.64	13.21	11.62	12.79	13.34	12.04
R007651c0g1_i01	34.54	35.11	37.83	41.76	34.41	35.96	33.05	38.66	34.4	35.51	35.48	36.09	37.53	34.44	32.7	35.89	36.82	30.61	31.36	32.97	32.45	41.97	42.89	42.57	34.53	34.11	33.15	37.38	35.22	41.37	31.57	30.08	28.31	37.53	41.76	41.75	25.05	27.32	29.66
R007652c0g2_i01	23.26	23.89	23.44	28.14	24.19	28.23	25.59	30.72	19.93	20.98	24.35	25.24	27.95	28.33	21.57	22.42	21.95	22.56	23.51	23.01	20.72	21.55	24.92	24.9	22.37	21.65	22.84	22.99	21.22	20.82	19.35	18.35	23	23.17	22.86	22.84	22.46	19.39	21.41
R007657c0g1_i01	0	0.5	0	0	0	0	0.48	0	0.88	1.58	0.47	0.78	0	0	0	0	0	0	0	0.27	0	0	0	0	0.22	0	0	0	0	0	0	0	0	0	1.07	0	0	0	0
R007663c0g1_i01	0	0	0	0	0	0	0	0	0	0	0	0	0	0	0	0	0	0	0	0	0	0	0	0	0	0	0	0	0	0	0	0	0	0	0	0	0	0	0
R007667c0g1_i01	181.3	169.5	164.92	181.29	184.84	192.48	179.91	178.91	164.14	176.7	173.13	177.02	184.05	181.39	168.6	178.3	171.51	172.38	177.53	177.54	171.28	173.35	168.87	164.79	170.4	170.01	166.72	161.03	150.22	161.3	159.38	156.64	161.71	178.86	162.82	174.02	161.72	150.27	152.42
R007668c0g1_i01	0.17	0.79	1.24	0.42	0.51	0.72	1.04	0.58	0.38	0.32	0.74	0.24	0.63	0.23	0.52	0.08	0.65	0.48	0.3	0.45	0.22	1	0.65	0.54	0.43	0.73	0.45	0.82	0.58	0.7	0.83	0.25	0.61	1.29	0.92	0.49	1.45	1.85	1.31
R007681c0g1_i01	0.49	0.84	0.4	1.13	0.65	0.61	0.85	2.05	0.51	0.54	0.63	0.17	0.3	0.74	0.58	0.3	0.78	0.34	0.22	0.26	0.21	0.76	0.52	0.52	0.14	0.39	0.7	0.91	1.19	1.19	0.46	0.97	1	0.59	1.36	1.15	0.35	0.96	0.7
R007686c0g1_i01	2.23	0.29	2.21	0.56	2.28	2.11	0	1.81	0.78	1.58	2.19	4.5	1.64	5.04	2.31	3.08	1.37	0.86	2.41	3.59	1.05	1.15	1.19	1.62	0.27	1.74	0.67	1.78	1.84	2.94	4.01	1.67	1.95	2.46	0.77	0.74	2.86	1.32	1.54
R007693c0g3_i01	0	0	0	0	0	0	0	0	0	0	0	0	0	0	0	0	0	0	0	0	0	0	0	0	0	0	0	0	0	0	0	0	0	0	0	0	0	0	0
R007697c0g1_i01	5.01	3.67	7.42	1.26	9.71	7.37	3.58	4.55	2.31	3.55	4.42	3.52	3.77	7.02	7.76	6.22	8.57	7.27	8.06	4.34	6.75	5.27	3.15	8.35	9.18	12.36	4.42	8.05	6.77	9.36	8.19	7.58	6.88	8.2	3.18	3.97	4.15	6.54	2.21
R007703c0g1_i01	0	0	0	0	0	0	0	0	0	0	0	0	0	0	0	0	0	0	0	0	0	0	0	0	0	0	0	0	0	0	0	0	0	0	0	0	0	0	0
R007709c0g1_i01	116.32	107.57	110.98	131.01	108.34	130.21	134.05	137.95	111.06	116.77	112.53	131.61	138.41	147.51	109.89	125.52	107.32	113.08	110.66	123.27	100.73	106.1	110.5	93.21	96.3	94.99	94.08	108.9	105.86	116.21	106.96	106.58	120.08	97.27	97.11	99.87	97.29	88.52	99.28
R007710c0g1_i01	16.18	12.79	14.57	14.14	13.2	17.62	14.73	16.76	12.99	13.95	12.7	15.24	16.33	16.75	13.97	16.94	15.65	13.73	15.34	13.82	15.78	14.66	15.77	13.85	14.97	15.41	15.45	16.24	16.65	16.35	16.59	16.32	16.98	15.03	13.07	13.06	14.16	16.37	14.49
R007721c0g1_i01	0	0.2	0	0.19	0.2	0	0	0	0.18	0	0.38	0.15	0	0.38	0.4	0	0.38	0	1.61	0	0	0	0	0.22	0	0	0	0	0.2	0	0	0	0	0.13	0.17	0.17	0.7	0.7	0.76
R007725c0g1_i01	0.18	0	0	0	0	0	0	0	0	0	0	0	0	0	0	0.33	0	0	0	0	0	0.24	0	0	0	0	0.2	0	0	0	0	0	0	0.12	0.16	0	0	0	0
R007731c0g1_i01	5.03	6.32	6.41	6.1	5.74	6.12	4.54	5.37	6.28	6.48	6.61	6.6	6.04	6.35	3.42	3.02	3.1	3.66	4.67	4.13	3.14	5.98	5.97	5.24	5.26	6.49	5.36	5.44	6.04	5.55	4.85	5.38	5.59	4.45	5.46	4.99	5.14	4.65	5.25
R007732c0g1_i01	0	0	0	0	0	0	0.37	0.29	0.12	0.26	0	0	0	0.13	0.28	0	0.26	0.1	0	0	0.24	0.17	0	0.15	0	0	0.15	0	0.14	0	0.23	0	0.14	0.26	0	0	0.36	0	0.26
R007743c0g1_i01	13.79	14.18	14.02	16.24	15.08	18.27	20.3	16.95	14.34	14.21	14.52	17.81	15.02	15.9	15.06	15.61	15.14	15.69	17.21	17.95	16.53	17.35	14.08	14.33	13.85	11.74	13.94	15.03	16.25	15.05	16.3	16.64	15.81	15.15	13.64	11.35	17.27	18.15	17.39
R007755c0g1_i01	0	0	0.29	1.16	0	0.37	0	0.24	0.54	0	0	0	0	0.31	0.6	0.27	0.57	0.67	0.28	0	0.55	0.8	0.62	0.34	0.28	0	1.39	0	0.32	0.66	0.28	0.7	0.68	0	0	0.26	0	0	0
R007758c0g2_i01	0	0	0	0	0	0	0	0	0	0	0	0	0	0	0	0	0	0	0	0	0	0	0	0	0	0	0	0	0	0	0	0	0	0	0	0	0	0	0
R007770c0g1_i01	0	0	0	0	0	0	0	0	0	0	0	0	0	0	0	0	0	0	0	0	0	0	0	0	0	0	0	0	0	0	0	0	0	0	0	0	0	0	0
R007774c0g1_i01	0.86	0.68	0.43	0	0.44	0.51	0.85	0.5	0.79	0.41	1.06	0	0.75	0	0.45	0.4	0	0.81	0.81	0.74	1.19	0.43	0.45	0	1	0.88	0.75	1.13	0.23	0.31	1.18	0.24	0.97	0.28	0.39	0.19	1.37	0.39	0.43
R007782c0g1_i01	0	0	0	0	0	0	0	0	0	0	0	0	0	0	0	0	0	0	0	0	0	0	0	0	0	0	0	0	0	0	0	0	0	0	0	0	0	0	0
R007785c0g1_i01	0.45	0.7	0.44	0.45	1.13	0.53	0	1.03	0	0.42	0.44	0.18	1.4	0.23	1.61	1.02	0	0.67	0	1.01	0.82	0.89	0.15	0	0.41	1.36	0.26	0.39	0.24	0.16	0	0	0.25	0.44	0.8	0.58	0	0.41	0.3
R007791c0g1_i01	0.88	0.13	0.74	1	1.52	0.97	0.68	0.44	1.47	1.9	1.6	0.93	1.13	0.59	1.03	0.23	0.73	0.45	0.11	1.23	0.55	0.24	0.9	0.96	1.65	0.73	2.34	0.41	0.13	0.5	0.53	0.26	1.06	0.55	0.54	0.64	0.98	0.65	0
R007795c0g1_i01	0	0	0	0	0	0	0	0	0	0	0	0	0	0	0	0	0	0	0	0	0	0	0	0	0	0	0	0	0	0	0	0	0	0	0	0	0	0	0
R007809c0g1_i02	13.37	11.44	13.87	14.75	22.46	12.17	16.22	12.03	28.74	23.01	31.28	25.05	25.62	29.29	11.6	8.51	9.35	25.73	34.04	33.09	30.72	18.52	18.57	15.54	27.77	31.17	30.38	25.92	28.88	27.09	26.18	29.99	27.16	22.83	18.2	24.14	3.08	4.48	5.74
R007810c0g1_i02	5.64	6.08	6.87	5.5	6.1	6.11	4.83	6.88	7.73	6.03	6.22	7.22	6.86	7.81	6.42	5.26	5.86	6.34	5.9	5.71	6.43	6.65	5.96	4.72	7.51	7.03	8.73	5.98	4.75	5.19	5.9	6.42	5.36	7.09	5.51	4.71	6.37	4.74	5.82
R007812c0g2_i01	10.5	8.55	9.67	10.42	11.35	9.82	9.69	11.71	11.13	9.65	8.92	10.58	9.47	10.96	14.58	12.55	14.07	13.95	16.09	11.62	12.85	11.39	11.47	10.72	10.4	10.02	11.01	9.96	9.67	9.6	8.83	9.16	9.48	10.5	11.33	11.85	9.51	11.4	10.07
R007816c0g1_i01	1.26	1.58	1.49	1.01	0.51	0.62	2.05	0.99	0	1.67	1.23	1.46	2.16	1.57	2.86	1.39	0.49	3.84	0.71	0.87	2.1	1.2	1.58	1.16	2.13	1.81	4.15	1.12	0.27	0.74	1.64	1.17	0.29	1.01	0.68	0.44	0.93	1.41	3.58
R007837c0g1_i01	0	0	0	0	0	0	0	0	0	0	0	0	0	0	0	0	0	0	0	0	0	0	0	0	0	0	0	0	0	0	0	0	0	0	0	0	0	0	0
R007842c0g1_i01	0	0	0	0	0	0	0	0	0	0	0	0	0	0	0	0	0	0	0	0	0	0	0	0	0	0	0	0	0	0	0	0	0	0	0	0	0	0	0
R007858c0g2_i01	0.41	0.21	0.2	0.82	0.62	0	0	0.62	0.19	0	0.4	0.48	0.84	0.82	0	0.19	0.2	0.15	0.76	0.46	0.74	0.27	0.14	0.23	0	0.41	0.47	0	0.21	0.14	0.55	0	0.91	0.66	0	0	0.37	1.29	1.08
R007884c0g1_i01	0	0	0.09	0	0	0.1	0	0	0	0	0.09	0	0.06	0.09	0.1	0	0	0	0	0	0.08	0	0.25	0	0	0	0	0	0	0	0	0	0	0	0	0	0.33	0.16	0.06
R007890c0g1_i01	0	0	0	0	0	0	0	0	0	0	0	0	0	0	0	0	0	0	0	0	0	0	0	0	0	0	0	0	0	0	0	0	0	0	0	0	0	0	0
R007894c0g1_i01	0	0	0	0	0	0	0.3	0	0	0.53	0	0	0	0	0	0	0	0	0	0	0	0	0	0	0	0	0	0	0	0	0.54	0	0	0	0	0	0	0	0
R007919c0g2_i01	1.28	0.77	1.68	1.81	1.71	1.04	0.86	1.34	0.76	1.71	1.25	1.86	2.02	1.28	2.28	2.33	1.96	2.74	2.19	2.87	2.78	2.96	1.59	2.19	2.31	3.19	1.74	2.09	1.27	3.6	2.03	1.94	2.33	1.78	1.99	1.34	1.11	1.82	1.6
R007920c0g1_i01	1.21	1.83	1.82	0.56	1.37	0.51	2.46	1.76	1.94	0.69	1.42	1.95	0.55	1.31	1.39	0.44	0.78	1.82	1.78	0.94	1.04	0.6	0.62	0.43	2.07	1.62	1.55	2	1.65	1.33	2.09	1.6	1.4	0.79	1.42	0.94	0.62	1.08	0.5
R007921c0g1_i01	18.16	21.14	24.08	23.24	19.68	22.47	26.78	22.33	21.26	26.55	22.31	23.14	25.91	27.95	23.48	22.49	25.83	20.77	21.23	25.81	26.21	23.24	25.34	23.23	21.54	22.69	17.58	31.94	26.33	31.8	30.49	25.74	30.61	31.84	29.22	25.92	26.3	24.27	19.62
R007924c0g1_i01	24.67	22.16	26.73	26.42	25.12	24.55	31.26	26.74	28.28	28.87	22.75	28.31	25.47	27.61	26.24	28.02	26.22	22.11	26.84	30.49	28.62	22.08	28.48	26.14	24.85	22.38	15.72	26.43	27.34	24.78	26.54	21.1	22.49	30.15	27.34	27.14	22.71	22.33	23.38
R007928c0g2_i01	0	0	0	0	0	0	0	0	0	0	0	0	0	0	0	0	0	0	0	0	0	0	0	0	0	0	0	0	0	0	0	0	0	0	0	0	0	0	0
R007931c0g1_i01	10.15	13.77	11.21	15.84	12.35	21.01	22.94	17.65	13.54	12.48	19.08	16.69	17.53	14.98	18.38	12.29	16.41	13.48	13.94	14.64	16.04	16.27	15.91	15.09	14.1	14.91	12.32	16.69	13.64	19.97	15.46	14.18	16.86	17.7	14.75	19.16	16.28	17.63	12.19
R007971c0g1_i01	35.88	32.45	37.63	33.59	31.59	35.61	38.57	38.88	35.96	32.47	36.72	37.12	35.88	34.78	33.24	33.59	33.98	31.64	30.88	32	31.95	41.8	38.69	37.36	33.37	33.57	35.32	40.08	37.88	41.65	37.06	35.2	34.67	38.23	40.8	39.72	25.59	27.08	28.9
R007976c0g1_i01	193.35	223.39	208.08	299.26	310.38	237.39	263.82	260	371.31	360.72	413.32	437.24	418.39	503.58	251.5	218.76	264.93	357.59	284.91	337.66	398.14	210.16	285.31	240	339.08	401.98	356.84	207.79	191.98	187.28	312.11	295.51	283.12	195.25	208.05	328.53	111.48	101.16	212.23
R007978c0g1_i01	0.88	0.75	0.46	1.29	1.14	1.4	1.41	0.52	0.92	1.42	1.01	0.86	1.28	0.55	0.58	0.99	1.45	1.08	0.77	1.25	1.05	0.86	1.21	0.93	1	0.88	1.7	1.06	0.75	0.81	0.86	1.15	1.25	1.4	0.77	0.85	0.66	0.69	0.51
R007981c0g1_i01	0	0	0	0	0	0	0	0	0	0	0	0	0	0	0	0	0	0	0	0	0	0	0	0	0	0	0	0	0	0	0	0	0	0	0	0	0	0	0
R007982c0g1_i01	0.97	1.46	1.64	0.81	1.4	1.45	0.53	1.08	1.51	1.12	1.12	1.09	1.35	0.75	1.13	0.78	1.32	1.36	1.03	1.16	1.22	1.25	0.67	0.63	1.43	0.98	1.71	1.42	1.77	1.85	1.22	1.24	1.26	1.28	1.49	0.91	1.12	1.07	1.15
R007984c0g1_i01	0.61	0	0	0	0	0	0	0	0	0.58	0.61	2.15	0	0	0	1.15	0	0.56	0	0	0.68	0	0	0	0	0.74	0	0	0	0	0	0	0	0	0	0	0	0	0
R007986c0g1_i02	26.74	21.57	29.47	30.18	24.44	30.15	27.3	31.14	22.44	29.58	25.72	29.64	30.77	34.82	27.68	30.19	27.65	26.33	27.82	29.34	24.42	30.67	33.06	26.84	23.82	25.69	23.2	34.42	34.41	33.67	29.23	37.15	30.39	25.91	25.35	26.05	29.28	26.57	24.32
R007987c0g1_i01	16.5	17.77	17.04	17.55	19.12	18.05	18.57	17.45	18.56	16.69	18.82	18.05	16.91	18.5	21.88	21.77	19.09	24.66	24.41	24.91	21.24	21.18	22.27	20.81	21.74	25.37	26.73	24.46	22.16	22.73	26.96	29.65	29.34	22.36	23.04	21.04	41.41	41.32	37.65
R007988c0g1_i01	28.01	27.41	28.5	27.47	29.38	27.45	28.28	29.27	28.88	28.58	28.72	28.85	30.12	27.46	21.88	20.12	19.87	22.16	22.72	21.37	22.52	24.98	22.26	22.62	24.69	24.06	25.71	21	21.11	20.5	21.88	20.99	20.55	20.7	22.46	20.73	24.47	25.26	25.07
R007990c0g1_i01	0	0	0	0	0	0	0	0	0	0	0	0	0	0	0	0	0	0	0	0	0	0	0	0	0	0	0	0	0	0	0	0	0	0	0	0	0	0	0
R007997c0g1_i01	72.98	65.96	68.89	73.67	73.69	71.32	78.31	72.81	68.32	70.77	72.14	71.43	74.91	73.09	76.46	72.69	73.75	81.69	77.41	80.94	74.59	71.57	73.49	72.36	72.72	75.16	74.59	69.68	69.99	70.64	75.57	79.58	75.53	84.82	77.6	82.4	79.37	71.25	75.33
R007999c0g1_i01	4.23	4.92	6.71	5.26	5.22	3.46	4.34	7.28	7.57	9	6.87	5.32	8.38	7.69	1.36	1.46	1.55	1.32	3.18	2.34	1.14	5.31	2.94	1.93	3.24	2.42	4.49	2.83	3.06	3.03	2.05	1.77	0.82	11.2	6.03	2.93	0.34	0.39	0.45
R008001c0g1_i01	9.62	7.85	9.18	8.61	10.41	8.96	9.74	10.89	9.1	10.11	9.2	9.83	9.31	9.16	8.74	9.44	8.6	7.35	8.71	7.08	8.83	11.42	9.71	9.35	11.26	10.8	9.67	9.69	7.47	9.35	8.92	9.19	7.36	9.71	9.52	6.83	9.82	10.54	9.27
R008002c0g1_i01	0.38	0	0.09	0.67	0.48	0.51	0.34	0.59	0.17	0.36	0.28	0.14	0.42	0.7	0.78	0.35	0.37	0.68	0.51	0.41	0.33	0.3	0.31	0.41	0.41	0.92	0.31	0.77	0.47	0.8	1.02	0.29	0.39	0.65	0.16	0.48	0.49	0.32	0.3
R008006c0g1_i01	0	0	0	0	0	0	0	0	0	0	0	0	0	0	0	0	0	0	0	0	0	0	0	0	0	0	0	0	0	0	0	0	0	0	0	0	0	0	0
R008008c0g2_i01	0.08	0.09	0.29	0.37	0.25	0.09	0.04	0.22	0.26	0.24	0.08	0.14	0.25	0.15	0.04	0.15	0.32	0.44	0.18	0.26	0.39	0.26	0.21	0.18	0.28	0.43	0.18	0.26	0.36	0.21	0.49	0.68	0.46	0.1	0.14	0.21	0.56	1.24	0.69
R008010c0g1_i01	0	0	0	0	0	0	0	0	0	0	0	0	0	0	0	0	0	0	0	0	0	0	0	0	0	0	0	0	0	0	0	0	0	0	0	0	0	0	0
R008011c0g1_i01	0.25	0	0.25	0.25	0.26	0	0	0.6	0.7	1.19	0.49	1.04	0	0.79	1.3	0.7	0.49	0.19	0.48	0.29	0.7	0	1.41	0.29	0.24	0.52	0.3	0.45	0.27	1.3	1.18	0.29	1.16	0.17	0.69	0.22	0.7	0.47	1.03
R008015c0g1_i01	29.12	30.69	29.21	28.09	33.13	30.08	28.33	29.84	30.71	31.25	35.21	29.05	28.17	29.9	33.14	30.5	32.68	32.09	33.24	30.39	34.51	33.15	31.26	33.41	35.29	34.65	35.63	27.3	28.75	28.36	31.4	30.8	31.62	36.42	35.23	34.06	33.31	34.61	31.68
R008018c0g1_i01	0	0	0	0.34	0	0	0.37	0	0	0	0	0	1.04	0	0	0	0	0	0	0	0	0.24	0	0	0	0	0	0	0	0	0	0	0	0	0.32	0	0	0	0
R008020c0g2_i01	0	0	0	0	0	0	0	0	0	0	0	0	0	0	0	0	0	0	0	0	0	0	0	0	0	0	0	0	0	0	0	0	0	0	0	0	0	0	0
R008021c0g1_i01	130.1	130.28	138.15	139.72	130.9	130.54	137.02	137.36	139.32	141.39	143.85	140.12	139.38	142.43	135.83	131.27	132.54	136.85	131.5	132.21	138.02	130.41	125	128.12	122.94	121.43	140.61	107.91	112.59	110.82	109.55	113.75	108.05	120.88	125.26	126.14	123.99	124.04	129.95
R008022c0g2_i01	4.1	3.68	2.37	2.54	4.42	2.21	2.61	4.26	3.32	2.54	3.32	2.96	2.76	4.84	5.79	3.88	2.88	5.74	2.56	2.17	3.62	2.63	1.77	1.55	3.37	2.91	3.6	4.12	3.15	3.59	2.53	4.44	3.61	2.76	4.02	1.92	1.61	1.36	2.17
R008026c0g2_i01	0	0	0	0.07	0	0	0	0.05	0	0	0	0.1	0	0	0	0	0.14	0.15	0	0	0	0	0	0	0.06	0	0	0	0	0.04	0	0	0	0.09	0.3	0.06	0.06	0	0
R008027c0g1_i01	0	0.08	0	0	0	0	0	0	0.07	0	0.16	0	0	0.07	0.17	0	0	0.12	0.22	0	0	0	0	0	0	0.08	0	0	0.24	0.16	0	0.49	0.08	0.05	0	0	0.07	0.14	0.15
R008031c0g1_i02	8.78	8.19	9.59	8.24	10.46	8.71	7.34	8.99	7.92	9.13	8.27	8.36	10.04	8.53	8.37	7.66	8.62	8.2	8.89	7.77	8.48	7.05	6.71	7.23	8.07	7.09	8.22	6.54	7.03	7.08	7.21	6.91	7.08	7.78	7.53	7.22	7.27	7.35	7.01
R008034c0g1_i01	0	0	0	0	0	0	0	0	0	0	0	0	0	0	0	0	0	0	0	0	0	0	0	0	0	0	0	0	0	0	0	0	0	0	0	0	0	0	0
R008038c0g2_i01	2.44	2.54	3.6	1.02	3.91	3.34	1.78	1.07	2.6	1.73	4.97	1.12	1.95	1.62	2.51	2.61	1.58	2.58	2.07	2.06	2.4	1.75	1.11	1.14	1.48	2.25	5.12	2.81	1.49	1.43	0.73	4.05	2.25	2.38	3.06	2.11	1.65	1.84	3.75
R008041c0g2_i01	24.46	26.05	25.72	26.24	27.07	26.82	25.64	26.57	24.94	27.26	27.5	25.94	26.75	24.6	42.02	44.94	45.15	39.06	37.3	39.08	42.92	32.16	31.8	31.95	34.48	35.36	34.37	28.1	29.43	26.83	35.62	33.62	35.76	37.62	34.31	32.47	38.27	36.03	31.71
R008048c0g1_i01	15.32	5.25	12.68	1	9.52	8.17	14.18	1.33	10.13	9.14	8.64	8.54	7.29	10.13	11.57	8.26	8.84	7.89	7.02	6.02	11.98	5.44	4.74	11.46	15.4	10.37	4.78	14.1	6.06	12.06	9.12	4.22	8.5	0.9	8.21	2.11	9.34	10.53	9.11
R008050c0g1_i01	0	0	0	0	0	0	0	0	0	0	0	0	0	0	0	0	0	0	0	0	0	0	0	0	0	0	0	0	0	0	0	0	0	0	0	0	0	0	0
R008065c0g1_i01	26.37	24.02	26.31	22.92	24.29	27.55	23.96	26.52	24.56	25.15	25.96	24.04	25.45	24.67	21.23	22.66	26.06	20.68	20.77	20.34	22.74	28.52	26.76	24.35	24.05	26.03	23.58	24.73	26.97	25.6	21.98	22.39	21.31	26.14	29.74	27.16	17.5	18.15	18.88
R008066c2g1_i01	3948.15	3869.9	3930.41	4392.51	3929.08	5153.7	5377	5079.16	3920.94	3767.06	3597.13	5002.59	5294.83	4898.77	3522.4	3858.78	3718.72	3998.43	4149.2	4491.57	4128.98	4786.04	4900.64	4619.4	4589.65	4443.85	4459.6	5552.61	5227.79	5705.35	5672.18	5527.3	5356.91	5065.09	4510.54	5261.84	4898.87	4604.39	4671.2
R008075c0g1_i01	0	0	0	0	0	0	0	0	0	0	0	0	0	0	0	0	0	0	0	0	0	0	0	0	0	0	0	0	0	0	0	0	0	0	0	0	0	0	0
R008080c0g1_i01	18.41	18.24	20.49	22.21	21.7	26.96	30.25	27.14	20.22	19.3	21.76	26.18	27.54	29.02	19.86	20.74	19.51	20.39	22.73	21.88	18.89	23.56	23.36	22.25	20.56	16.93	21.34	24.73	19.51	20.58	20.55	25.1	20.8	21.3	21.76	20.08	20.53	17.42	20.6
R008088c0g1_i01	0	0	0	0	0	0	0	0	0	0	0	0	0	0	0	0	0	0	0	0	0	0	0	0	0	0	0	0	0	0	0	0	0	0	0	0	0	0	0
R008090c0g1_i01	0.57	0.39	0	0.38	0.19	1.1	1.09	0.56	0	0.72	0.19	0.59	0.64	0	0	0.52	1.1	0.56	0.7	0	0	0.62	0.38	0	0.51	0.57	0.64	0.32	0.98	1.18	0.17	0.41	0.83	0.24	1	0.49	0	0.68	1.11
R008090c0g1_i02	0	1.54	2.17	0.37	0	0.5	0.42	1.28	1.72	0.35	0.36	0.67	0.58	0.42	1.52	1.01	0	0.29	0	3.57	0.36	1.32	0	0.88	0	0.39	0.92	1.05	0	0.59	0.38	1.44	0.45	1.3	1.4	1.34	2.12	1.1	2.64
R008091c0g1_i01	3.36	2.95	2.79	2.57	3.62	3.5	2.65	1.77	3	2.85	2.27	2.52	2.19	2.35	3.07	4.09	3.92	2.13	4.27	3.86	3.49	3.88	3.6	3.33	3.18	3.63	3.06	2.85	2.2	3.63	1.41	3.26	2.3	3.53	1.59	1.58	2.81	2.04	0.8
R008101c0g1_i01	0.46	0.48	0.68	0.46	0.7	1.11	1.15	0	0.85	1.09	0.23	0.37	0.49	0.24	0.48	0.21	0.9	1.05	1.08	1.05	0.42	0	0.48	0	0.43	0.23	0.27	0.2	0.49	0.17	0.21	0.26	0.26	0.3	0	0	0	1.06	0.46
R008111c0g2_i01	65.69	65.52	62.56	76.53	70.52	72.24	68.91	61.93	64.99	65.69	60.74	65.04	67.04	62.2	69.42	73.63	66.43	70.31	72.17	74.95	68.96	73.52	80.26	76.93	74.05	75.83	73.29	66.34	67.58	63.19	70.29	74.36	74	73.54	68.06	75.56	73.57	73.45	72.53
R008117c0g1_i01	10.68	11.87	13.34	11.92	9.71	10.36	11.41	11.64	11.84	11.75	13.27	10.73	12.63	11	13.76	13.04	10.73	11.82	11.26	12.64	10.38	10.89	12.2	11.24	9.4	8.98	11.24	10.86	9.82	11.58	11.21	11.36	11.09	15.01	15.32	12.4	13.51	13.66	15.04
R008119c0g1_i01	0	0	0	0	0	0	0	0	0	0	0	0	0	0	0	0	0	0	0	0	0	0	0	0	0	0	0	0	0	0	0	0	0	0	0	0	0	0	0
R008120c0g1_i01	65.52	76.94	81.59	78.13	54.6	68.44	81.19	89.91	59.04	65.44	52.86	69.28	76.16	74.62	63.01	72.69	66.11	49.02	58.8	53.29	65.14	61.44	68.27	67.5	49.83	52.3	40.19	68.19	51.94	72.61	46.76	44.86	39.17	60.14	70.47	69.95	37.28	36.61	37.63
R008122c0g1_i01	0	0	0	0	0	0	0	0	0	0	0	0	0	0	0	0	0	0	0	0	0	0	0	0	0	0	0	0	0	0	0	0	0	0	0	0	0	0	0
R008125c0g1_i01	0	0	0	0	0	0	0	0	0	0	0	0	0	0	0	0	0	0	0	0	0	0	0	0	0	0	0	0	0	0	0	0	0	0	0	0	0	0	0
R008134c0g1_i01	8.56	10.35	10.36	10.75	9.06	7.79	9.65	10.62	7.27	9.08	9.58	8.32	10.17	10.87	24.32	30.02	23.05	19.66	19.83	20.94	15.92	8.07	7.91	4.04	6.39	4.68	5.31	9.94	10.4	10.13	7.31	7.1	7.91	9.32	9.72	7.21	7.37	6.14	5.39
R008140c0g1_i01	0	0	0	0	0	0	0	0	0	0	0	0	0	0	0	0	0	0	0	0	0	0	0	0	0	0	0	0	0	0	0	0	0	0	0	0	0	0	0
R008143c0g1_i01	0	0	0	0	0	0	0	0	0	0	0	0	0	0	0	0	0	0	0	0	0	0	0	0	0	0	0	0	0	0	0	0	0	0	0	0	0	0	0
R008146c0g1_i01	0	0.27	0	0.13	0.4	0.87	0.24	0.84	0	0.37	0	0.1	0.17	0.12	0	0	0	0	0	0.14	0.12	0.08	0.17	0	0.12	0.13	0	0.22	0.13	1.22	0	0.14	0.14	0.16	0.45	0	1.03	1.59	1
R008150c0g1_i01	2.12	0.37	1.05	0.36	1.46	0.95	0.8	0.61	1.67	1	2.78	0.32	0	0.4	0	3.6	1.39	1.99	1.75	1.29	1.04	1.01	2.36	1.27	1.06	1.52	0.44	1.01	0.41	1.14	0.72	2.29	0.87	1	2.7	1.94	0.34	0.35	0.51
R008152c0g1_i01	15.99	16.6	16.14	15.95	17.58	21.32	20.93	20.2	15.77	18.32	16.72	19.79	20.33	17.5	18.31	20.4	15.42	16.33	16.96	18.85	15.37	17.24	19.75	15.51	13.63	15.77	12.47	19.89	19.71	22.26	15.73	15.71	16.28	17.35	16.47	17.01	17.21	19.63	15.27
R008155c0g1_i01	0	0	0	0	0	0	0	0	0	0	0	0	0	0	0	0	0	0	0	0	0	0	0	0	0	0	0	0	0	0	0	0	0	0	0	0	0	0	0
R008162c0g1_i01	0	0	0	0	0	0	0.12	0	0	0	0	0	0	0	0	0	0	0	0	0	0	0	0	0	0	0	0	0	0	0	0	0	0.28	0	0	0	0	0	0
R008163c0g1_i02	7.14	7.53	7.72	8.45	8.1	8.87	8.7	6.76	8.82	6.78	6.88	7.74	8.75	8.81	7.41	7.62	7.55	9.16	7.8	8.86	8.37	9.59	9.45	9.1	9.19	8.67	7.36	9.25	9.01	8.74	9.27	10.66	8.16	10.52	8.45	9.73	8.8	9.3	8.45
R008166c0g1_i01	20.68	17.64	20.67	18	19.25	20.37	18	18.8	19.52	20.64	19.24	17.91	20.09	18.8	16.34	18	17.61	19.09	20.32	17.81	18.64	20.34	18.37	17.55	17.82	18.28	18.95	16.69	18.3	19.37	18.29	17.65	18.11	18.23	17.32	16.96	19.52	19.01	16.72
R008177c0g1_i01	69.86	65.9	69.56	81.09	65.31	94.12	86.15	85.16	68.46	71.49	58.26	92.13	85.76	85.31	56.61	67.23	52.19	58.1	61.63	63.03	56.42	57.34	55.5	60.56	53.2	51.89	63.75	69.55	53.79	65.79	64.57	70.89	60.48	54.51	53.94	61.84	53.7	52.76	57.32
R008178c0g1_i01	1.96	2.54	2.85	2.83	1.89	1.98	2.05	2.8	2.63	2.01	1.75	2.18	2.47	2.49	2.21	2.24	2.48	2.57	1.66	2.71	2.51	2.58	2.54	2.73	2.83	1.64	2.37	1.37	1.89	1.85	1.56	1.79	2.48	1.82	2.13	2.48	2.32	2.23	2.8
R008187c0g2_i01	0.17	0.17	0.33	0.83	0.17	0.95	0.62	0.61	0.45	0.31	0.97	0	0.22	0.96	0.17	0.61	0.81	0.85	0.3	0.55	0	0.54	0.22	0.92	0.45	0.16	0.19	0.7	0.68	0.34	0.58	0.53	0.18	1.38	0.58	0.99	0.88	0.29	0.43
R008190c0g2_i01	0.47	0	0.23	0.23	0.48	1.13	0	0.18	0.43	0	0.23	0.19	0.49	0.48	0.72	0	0.46	0	0.44	0.53	0.22	0.16	0.49	0.8	0.43	0.48	0	0	0.5	0.17	1.29	1.6	0.79	0	0	0.82	0.21	0	0.31
R008197c0g2_i01	0	0	0	0	0	0	0	0	0	0	0	0	0	0	0	0	0	0	0	0	0	0	0	0	0	0	0	0	0	0	0	0	0	0	0	0	0	0	0
R008198c0g1_i01	260.52	275.74	290.03	322.57	267.04	358.12	375.96	350.43	297.28	254.72	245.94	362.23	371.88	368.75	251.74	283.74	255.79	279.38	282.14	296.92	278.14	284.96	323.09	307.2	252.2	251.76	273.59	341.25	314.93	341.42	322.59	330.13	319.23	282.53	280.94	308.62	313.89	258.84	282.95
R008200c0g2_i01	0	0	0	0	0	0	0	0	0	0	0	0	0	0	0	0	0	0	0	0	0	0	0	0	0	0	0	0	0	0	0	0	0	0	0	0	0	0	0
R008201c0g2_i01	8.2	6.61	6	8.41	8.33	8.03	9.8	9.45	8.04	7.91	7.78	6.95	8.21	8.69	7.66	8.9	7.11	5.87	8.46	6.67	7.09	7.67	7.28	9.67	8.3	7.49	6.12	6.22	7.63	6.63	8.91	7.25	7.87	7.92	8.24	6.16	7.02	4.76	6.44
R008202c0g1_i01	2.33	1.39	2.68	1.13	2.6	2.31	0.96	1.86	2.81	2.51	2.11	2.61	2.05	1.76	1.32	0.89	1.77	2.03	1.95	1.45	1.13	1.42	1.61	1.03	2.22	3.18	3.17	2.3	2.18	2.13	1.41	2.26	2.4	1.49	1.71	1	1.23	0.91	1.09
R008203c0g1_i01	0.4	0	0	0.8	0	0	0.47	0	0	0	0	0	0	0	0	0.74	1.57	0	0	0	0	0	0	0	0	0	0	0	0	0	0	0	0	0	2.71	0.37	1.17	0.81	0.29
R008203c1g1_i01	0	1.2	0.37	0	0	1.04	0	1.34	0	0	0	0.35	0.61	0	0.39	1.4	1.12	0	0.38	0.46	0.75	0.27	0	1.83	0.38	0	0	0.37	1.33	1.55	1.18	3.51	0.47	0	0.36	0.7	0.74	0.76	0.55
R008204c0g2_i01	0	0	0	0	0	0	0	0	0	0	0	0	0	0	0	0	0	0	0	0	0	0	0	0	0	0	0	0	0	0	0	0	0	0	0	0	0	0	0
R008209c0g1_i01	0	0	0	0	0	0.4	0	0	0	0	0	0	0	0	0	0	0	0	0	0	0	0	0	0	0	0	0	0	0	0	0	0	0	0	0	0	0	0.46	0
R008211c0g1_i01	20.51	23.01	18.75	24.86	18.01	22.13	21.56	27.78	23.8	20.14	19.87	21.33	23.78	22.91	20.56	21.31	19.23	17.73	17.86	21.51	21.5	25.14	25.75	26.46	26.56	21.26	20.87	24.2	24.4	25.05	22.64	21.44	21.68	25.25	25.3	26.65	14.18	15.16	18
R008216c0g1_i01	0.13	0	0	0	0	0	0	0	0	0	0	0	0	0	0.13	0	0	0	0	0	0	0	0	0	0	0	0	0	0	0	0	0	0	0	0	0	0	0	0
R008217c0g1_i01	0	0	0	0	0	0	0	0	0	0	0	0	0	0	0	0	0	0	0	0	0	0	0	0	0	0	0	0	0	0	0	0	0	0	0	0	0	0	0
R008218c0g1_i01	0	0	0.79	0	0	0.55	0	0.71	0.38	2.24	0.78	1.13	1.3	0.46	0.83	2.57	0.39	1.3	0.4	0	0.39	1.16	0.6	0.48	1.62	0	0.51	1.17	0.94	3.31	3.36	0	0	0.57	1.15	0.73	1.56	0	1.45
R008220c0g2_i01	0.5	0.62	0.69	0.5	0.9	1.3	0.18	0.56	0.18	0.47	0.88	0.22	0.19	0.09	0.82	0.46	0.29	0.71	0.71	0.54	0.43	0.63	0.71	0.32	0.61	0.77	0.43	0.57	1.09	0.78	0.66	1.21	0.62	0.49	1.02	0.5	2.59	1.88	2.19
R008222c0g1_i01	0	0	0	1.91	1.01	0	0	0	0	0.88	0	0	1.15	0	0	0	0	1.88	0	0	1.14	0	0	1.36	2.44	0	0	0	0	0	0	0	0	0	0	0	0	0	1.73
R008225c0g1_i01	0	0.12	0	0	0	0	0	0	0.31	0.54	0.11	0.08	0.29	0.63	0	0	0.11	0.16	0	0	0.39	0	0	0	0	0	0	0.09	0	0.07	0	0	0	0	0.1	0	4.32	3.89	1.5
R008229c0g1_i01	27.06	30.51	27.12	25.81	29.9	38.55	35.77	40.87	28.33	27.23	30.08	37.26	39.3	39.81	22.12	24.65	24.29	21.44	25.04	27.04	27.47	23.91	24.76	24.55	26.88	23.9	24.78	22.49	20.22	26.54	25.08	29.89	27.81	22.65	16.85	22.79	20.62	20.16	21.97
R008237c0g1_i01	0	0.41	0.06	0.11	0.06	0.29	0.34	0.23	0.35	0.37	0.22	0.39	0.2	0.5	0.34	0.15	0.11	0.24	0.15	0.3	0.05	0.07	0.07	0.12	0.05	0.05	0.06	0.04	0.22	0.24	0.04	0.33	0.06	0.14	0.33	0.14	0.05	0	0
R008242c0g1_i01	0.95	0.99	1.25	0.63	1.06	0.11	1.6	0.37	0.57	0.8	1.24	0.54	0.67	1.37	0.43	0.96	1.13	0.53	0.47	0.68	1.01	0.4	1.16	0.11	0.73	0.51	0.46	1.38	0	0.55	0.7	1.18	0.44	0.39	0.99	0.97	0.73	0	0.8
R008263c1g1_i01	0.26	0	0	0.52	0	0.64	0.26	0	0	0	0.5	0.64	0	0.27	0	0	0	0	0.24	0	0.24	0	0	0	0	0	0.3	0	0	0	0.24	0.9	0	0	0	0	0.24	0	0
R008270c0g2_i01	7.04	6.61	6.64	8.01	6.83	7.99	7.87	6.75	7.27	7.32	6.3	5.55	7.62	6.69	5.59	6.46	6.66	6.04	5.78	6.55	6.59	7.71	8.39	6.94	7.64	5.88	5.98	7.87	6.93	7.01	9.42	8.11	7.12	8.04	6.96	6.28	7.92	7.57	6.94
R008274c0g1_i01	5.85	5.96	5.58	5.41	5.25	5.67	4.94	5.51	3.92	5.82	4.36	5.18	5.38	5.55	9.06	10.81	8.61	6.37	6.72	8.74	5.21	8.18	9.11	8.99	8	6.47	7.81	7.5	8.45	7.51	10.38	9.28	10.01	5.62	6.21	4.8	11.04	9.84	6.94
R008276c0g1_i01	0.86	0	0	0	0	0.36	0	0.7	0	0.54	0	0.49	0	0	0	0.79	1.12	0	0	1.01	0	0.2	0.2	0	0	0.3	0.34	0	0	0	0	0.35	0	0.98	0.79	0	0	0	0.4
R008280c0g1_i01	0	0	0	0	0	0	0	0	0	0	0	0	0	0	0	0	0	0	0	0	0	0	0	0	0	0	0	0	0	0	0	0	0	0	0	0	0	0	0
R008293c0g1_i01	0	0	0	0	0	0	0	0	0	0	0	0	0	0	0	0	0	0	0	0	0	0	0	0	0	0	0	0	0	0	0	0	0	0	0	0	0	0	0
R008328c0g1_i01	0	0	0	0	0	0	0	0	0	0.21	0	0	0	0	0	0	0	0	0	0	0	0	0.15	0	0.4	0	0	0	0	0	0	0.24	0	0	0	0	0	0	0
R008341c0g1_i01	4.32	6.23	3.51	4.37	2.45	5.49	6.01	6.38	6.72	1.12	3.86	5.23	4.2	5.07	3.7	4.37	2.72	4.18	8.3	2.92	3.53	2.02	3.87	3.84	9.63	3.44	9.55	4.63	5.11	6.89	1.67	8.5	6.95	4.27	6.5	4.01	1.54	2.01	5.48
R008360c0g1_i01	4.78	4.75	3.13	3.45	4.41	3.93	5.46	7.49	5.94	3.81	4.76	4.84	5.14	3.94	3.44	3.67	3.89	4.72	5.07	5.32	5.09	4.41	3.38	4.34	4.6	4.23	4.75	3.79	4.06	4.63	4.45	3.85	3.48	2.76	3.31	3.43	3.3	4.92	3.21
R008372c0g1_i01	0	0	0	0	0	0	0	0	0	0	0	0	0	0	0	0	0	0	0	0	0	0	0	0	0	0	0	0	0	0	0	0	0	0	0	0	0	0	0
R008383c0g1_i01	0	0.36	0	0	0.17	0	0.32	0.13	0	0.16	0	0	0	0	0.18	0	0.17	0.25	0	0.19	0.15	0	0	0	0	0	0.39	0	0	0	0.3	0	0	0	0	0	0	0.3	0
R008385c0g2_i01	19.9	21.55	22.24	23.45	20.26	21.6	21.5	23.47	22.55	21.96	22.26	24.02	22.83	24.01	23.1	24.29	23.96	23.46	22.17	25.27	23.76	25.57	22.34	22.91	24.52	22.87	24.13	21.71	21.58	23.34	19.07	22.44	20.72	22.71	25.26	23.31	25.89	27.66	24.46
R008395c0g1_i01	0	0	0	0	0	0	0	0	0	0	0.37	0	0.16	0.12	0	0.12	0	0	0.23	0	0	0	0	0	0	0.25	0.28	0	0	0	0	0	0	0.08	0	0	0	0	0
R008403c0g1_i01	0	0	0	0	0	0	0	0	0	0	0	0	0	0	0	0	0	0	0	0	0	0	0	0	0	0	0	0	0	0	0	0	0	0	0	0	0	0	0
R008461c0g1_i01	1.52	1.65	1.54	1.57	0	2.9	1.25	4.69	5.45	6.52	2.27	2	0	2.39	0.82	0.72	1.54	0.74	1.76	0	0.89	2.01	0.7	1.08	2.84	2.91	3.53	0	0	0	0	1.47	0	1.33	0	0	1.75	3.85	0
R008469c0g1_i01	0	0	0	0	0	0	0	0	0	0	0	0	0	0	0	0	0	0	0	0	0	0	0	0	0	0	0	0	0	0	0	0	0	0	0	0	0	0	0
R008478c0g1_i01	0	0	0	0	0	0	0	0	0	0	0	0	0	0	0	0	0	0	0	0	0	0	0	0	0	0	0	0	0	0	0	0	0	0	0	0	0	0	0
R008480c0g1_i01	11.57	11.22	12.8	13.02	11.32	12.52	13.39	12.47	11.48	10.6	10.06	11.8	13.55	12.22	10.47	10.88	9.7	10.05	11	10.88	9.07	11.97	11.58	11.18	10.02	10.3	10.09	12.76	12.78	12.36	12.09	11.48	11.4	11.61	10.71	10.8	9.71	10.63	9.62
R008524c1g1_i01	3497.61	4205.99	4015.41	4478.62	2390.49	4341.25	5609.27	5155.15	2939.33	2904.1	2596.48	3561.53	3740.67	3239.72	3613.75	3750.52	3500.59	2791.13	3179.37	2756.3	2695.07	3628.9	4201.44	3714.65	2441.29	2433.15	2659.42	3781.84	3692.98	3915.55	2120.79	2188.19	2133.4	2996.76	3375.55	2902.62	2406.41	2652.31	2144.76
R008536c0g2_i01	1.3	2.27	2.15	2.32	0.62	1.23	2.67	3.24	1.58	1.69	1.07	1.98	1.88	1.48	2.09	1.81	1.52	1.73	1.75	2.1	1.7	2.17	2.57	2.12	1.05	1.83	1.75	3.93	3.86	5.05	2.32	2.42	2.37	2.82	2.51	4.08	2.04	2.29	2.53
R008537c0g1_i01	0	0	0	0	0	0	0	0	0	0	0	0	0	0	0	0	0	0	0	0	0	0	0	0	0	0	0	0	0	0	0	0	0	0	0	0	0	0	0
R008541c0g1_i01	0	0	0	0	0	0	0	0	0	0	0	0	0	0	0	0	0	0	0	0	0	0	0	0	0	0	0	0	0	0	0	0	0	0	0	0	0	0	0
R008544c0g1_i01	0	0	0	0	0	0	0	0	0	0	0	0	0	0	0	0	0	0	0	0.27	0	0	0	0	0	0	0	0	0	0	0	0	0	0	0	0	0	0.22	0
R008551c0g1_i01	0	0	0	0	0	0	0	0	0.56	0	0	0	0	0	0	0	0	0.23	1.44	0	0.85	0	0	0	0	0	0	0	0	0	0.87	0	0	0	0	0	0	0	0
R008574c0g1_i01	1.02	0	0	0	0	0.45	0	0.58	0	0	0.67	0.92	0	0	0	0	0	0.27	0	0	0	0	0	0.4	0	0	1.26	0	0	0.27	0.34	0	0	0.24	0	0	0	0	0
R008576c0g1_i01	0	0	0	0	0	0	0	0	0	0	0	0	0	0	0	0	0	0	0	0	0	0	0	0	0	0	0	0	0	0	0	0	0	0	0	0	0	0	0
R008578c0g1_i01	2.9	0	0	0	0	0	0.82	1.24	0	2.2	0	0	0	0.8	0	1.09	0	0	0	0.79	0.63	0	0	0	0.66	0	0	0	0	0	0	0	0.84	0	0	0	0	0.67	0
R008591c0g1_i01	4.63	3.93	4.04	4.22	6.01	5.79	4.85	4.77	3.55	5.21	3.28	3.9	4.32	4.87	3.54	3.34	4.4	3.59	5.84	3.21	3.62	4.5	3.94	2.97	5.59	4.03	3.77	4.03	3.37	4.05	2.99	3.15	3.66	4.4	2.74	2.56	2.26	2.53	2.22
R008592c0g1_i02	0	0	0	0	0	0	0	0	0	0	0	0	0	0	0	0	0	0	0	0	0	0	0	0	0	0	0	0	0	0	0	0	0	0	0	0	0	0	0
R008601c0g1_i01	0	0	0	0	0	0	0	0	0	0	0	0	0	0	0	0	0	0	0	0	0	0	0	0	0	0	0	0	0	0	0	0	0	0.26	0	0	0	0.73	0
R008607c0g1_i01	0	0	0	0	0	0	0	0	0	0	0	0	0	0	0	0	0	0	0	0	0	0	0	0	0	0	0	0	0	0	0	0	0	0	0	0	0	0	0
R008608c0g1_i01	0.6	0.84	1.98	1.81	0.81	1.41	1.17	0.76	2.01	1.71	0.98	1.74	1.92	1.2	1.65	1.47	1.76	1.35	0.56	0.23	1.46	0.66	1.09	1.58	0.92	1.01	2.06	0.69	1.47	0.98	1.26	1.78	0.89	2.48	2.66	0.52	1.08	0.72	0.66
R008615c0g1_i01	0	0	0	0	0	0	0	0	0	0	0	0	0	0	0	0	0	0	0	0	0	0	0	0	0	0	0	0	0	0	0	0	0	0	0	0	0	0	0
R008684c0g1_i01	0.58	0.69	1.06	1.24	0.83	0.53	0.73	0.28	0.15	0.55	1.62	0.47	0.46	0.3	0.76	1.14	0.8	0.65	0.74	0.8	0.64	0.83	0.75	0.98	0.64	0.48	0.98	0.94	0.9	0.64	1.01	0.83	0.43	0.66	0.7	1.11	0.78	1.68	1.49
R008689c0g1_i01	0	0	0	0	0	0	0	0	0	0	0	0	0	0	0	0	0	0	0	0	0	0	0	0	0	0	0	0	0	0	0	0	0	0	0.73	0	0.73	0	0
R008691c0g1_i01	2.32	3.31	4.18	6.45	3.87	1.98	6.25	4.47	3.72	4.75	3.96	3.34	3.08	3.55	4.93	4.76	4.67	3.5	4.98	4.77	3.34	3.52	4.92	5.73	4.34	4	5.02	7.05	6.96	6.09	3.34	3.49	6.19	4.1	5.71	7.26	3.41	2.71	3.01
R008699c0g1_i01	2.53	1.84	2.57	1.75	0.92	0	0	0	0	0.8	0.84	2.35	0	1.4	1.84	2.41	3.44	2.52	0	0	2.04	3.07	2.41	3.67	0	1.11	5.4	2.16	3.84	5.01	0	0	0	0.76	2.99	0.91	0.99	0	0.77
R008709c0g1_i01	2.94	1.78	3.01	3.54	3.33	4.45	2	5.02	2.98	3.83	4.31	4.06	4.54	5.05	3.51	4.03	4.87	3.7	4.51	2	3	3.12	2.64	2.8	3.11	2.62	1.75	4.94	5.03	3.95	3.5	1.76	3.09	3.13	3.56	2.99	2.13	3.28	2.56
R008711c0g1_i01	1.76	1.08	1.19	0.26	1.88	2.16	1.18	1.38	0.79	2.18	0.86	2.16	0.46	1.7	2	0.8	2.27	1.64	1.47	1.07	1.16	0.83	1.71	1.91	1.82	1.06	1.32	2.43	1.2	2.72	2.04	1.77	0.53	0.95	1.4	0.65	0.86	0.94	1.35
R008711c0g1_i04	0	0.5	0	0.49	0	0	0	0	0	0	0	0.3	0.43	0.62	0.81	1.22	1.04	0.01	0	0	0.32	0	0	0	0	0.58	0	0	0	0	0.45	0.66	0.9	0	0	0	0	0	0.42
R008713c0g1_i01	0	0	0	0	0	0	0	0	0	0	0	0	0	0	0	0	0	0	0	0	0	0	0	0	0	0	0	0	0	0	0	0	0	0	0	0	0	0	0
R008718c0g1_i01	30.47	35.31	34.39	41.71	41.69	48.55	44.92	45.87	35.72	38.21	33.89	43.58	50.83	46.69	34.85	39.46	32.65	35.39	36.04	38.27	33.14	35.5	39.13	38.45	35.75	34.01	38.61	38.34	36.07	37.28	35.72	31.27	33.09	37.24	33.34	36.82	36.45	29.8	28.57
R008719c1g1_i01	0	0	0.23	0	0	0	0	0	0	0	0.23	0	0	0.96	0.97	0.43	0.46	0.36	0.44	1.07	0.22	0	0	0.27	0	0	0	0	0	0	0	0	0	0	0	0	0	0	0.16
R008726c0g1_i01	0	1.49	1.4	0	0.29	0.36	0.9	0.46	0.53	0	0.28	0.24	0.63	0.91	0.88	0.26	1.11	0.66	1.36	0.33	1.07	0.2	0.2	0.33	0.81	0.59	0.68	1.04	0.94	0.43	0.82	1.71	1.33	0.19	0.26	0	0	0.27	0.2
R008731c0g2_i01	0	1.53	0.71	0	0	0	1.11	0	0	0.67	0	0.89	0	2.14	0.76	0.67	0.71	0	0	0	0	0.61	0	1.96	0.86	0	0	0	1.01	0	1.95	0	0	0	0	0	1.59	6.09	1.83
R008745c0g2_i01	0.28	0	0.56	0	0.29	0	0.3	0	0	0	0.28	0.48	0.83	0	0	0.52	0.55	0.44	1.36	0.99	0.27	0	0.2	0	0.54	0	0	0	0.31	0.43	0.27	0	0.33	0.19	0	0	1.06	0	0.39
R008753c0g1_i01	0	0	0	0	0	0	0	0	0	0.39	0	0	0	0	0	0	0	0	0	0	0	0	0	0	0	0	0	0	0	0	0	0	0	0	0	0	0	0	0
R008756c0g1_i01	8.9	9.64	6.97	10.03	10.32	11.09	9.6	9.49	12.36	10.43	11.98	12.26	11.85	12.47	13.72	15.65	13.54	13.83	15.57	15.05	15.96	10.33	13.83	12.91	11.87	13.86	13.8	13.45	12.91	13.18	15.52	16.64	17.31	16.67	11.62	15.82	11.68	11.3	11.24
R008758c0g1_i01	1.05	0	3.15	0.53	1.11	0.83	0	1.07	0.51	2.99	1.04	0	0.49	1.38	0.56	0.49	1.05	2.3	0	0	0	0	0.86	0.68	0.58	1.22	0	0	0.68	0	0	0	0	0	0	0.51	0.55	1.75	0.42
R008764c0g1_i01	0	0	0	0	0	0	0	0	0	0	0	0	0	0	0	0	0	0	0	0	0	0	0	0.35	0	0	0	0	0	0	0	0	0	0	0	0	0	0	0.21
R008771c0g1_i01	0	0	0.51	0	0.53	0	0	0.51	0	0.48	0	0	0	0	0	0	0	0.44	0	0	0	0.39	0	0	0.55	0	0	0	0	0	0.6	0	0	0	0	0.49	0	0	0.4
R008774c0g1_i01	6.58	7.19	9.49	6.06	5.9	7.91	13.18	11.51	6.36	7.01	13.45	10.44	13.27	10.46	8.81	8.59	7.52	8.69	4.46	6.09	8.51	7.17	7.58	10.19	3.92	5.98	5.89	5.97	6.62	9.65	4.19	8.5	7.97	8.73	7.3	8.78	6.13	4.67	6.4
R008775c0g1_i01	0	0	0	0	0	0	0	0	0	0	0	0	0	0	0	0	0	0	0	0	0	0	0	0	0	0	0	0	0	0	0	0	0	0	0	0	0	0	0
R008780c0g1_i01	0.16	0	0.47	0.32	0.81	0	0	0.12	0.58	0.3	0.78	0	0.21	0	0.49	0.73	0.31	0.23	0.29	0.35	0.43	0.21	0.32	0	0.86	0.32	0	0	0.16	0.22	0.69	0.17	0.17	0.3	0.28	0.14	0.42	0.14	0.41
R008783c0g1_i01	13.45	10.06	8.03	10.41	9.75	13.44	12.49	12.35	9.84	11.58	9.75	13.34	9.99	10.85	10.06	11.47	11.44	11.12	13.87	10.64	14.73	13.85	10.22	10.66	9.26	11.3	11.27	9.5	12.31	13.52	17.12	13.72	13.58	13.67	9.02	11.69	12.38	9.67	10.86
R008796c0g2_i01	0	0	0.24	0.12	0.37	0.4	0	0	0	0	0	0.09	0.08	0	0.12	0.22	0.12	0	0	0.4	0.43	0.08	0.08	0	0	0	0.27	0	0	0.16	0.1	0	0.13	0	0.1	0	0.32	0	0
R008820c0g1_i01	24.21	29.35	26.45	28.43	27.58	29.73	31.26	28.56	31.1	34.48	31.36	33.84	32.21	34.26	30.24	35.21	35.75	32.57	38.14	34.72	36.86	38.4	41.34	36.77	39.1	38.86	32.62	45.95	49.19	47.55	48.6	48.23	50.19	31.37	30.86	33.64	37.85	40.39	38.15
R008825c0g1_i01	0	0	0	0	0	0	0	0	0	0	0	0	0	0	0	0	0	0	0	0	0	0	0	0	0	0	0	0	0	0	0	0	0	0	0	0	0	0	0
R008831c0g1_i01	24.78	22.27	18.86	24.21	22.05	22.43	23.3	22.38	23.52	20.59	20.59	22.07	22.03	22.74	21.78	19.91	23.01	22.04	23.64	25.12	21.93	19.91	23.32	21.6	20.77	19.86	18.87	20.48	19.74	21.37	21.03	20.89	20.07	21.23	22.35	23.26	24.91	26.78	22.51
R008832c0g1_i01	0.29	0.93	0.58	0.59	0.3	0.37	0	0	0	0.56	0	0	1.1	0	0.3	0.54	0	0.23	0.57	1.39	0	0.2	0	0	0	0.92	0.71	0.54	0.33	0.22	0.29	0.71	0.35	0.4	0	0.79	0.28	0	2.24
R008849c0g1_i01	0	0	0.85	0.86	0	0	1.44	2.16	0	0	0	0	0	0	0	1.59	0.85	0	0	0	0	0.76	2.37	0	0	0	1.33	1.06	0	0	0	0	0	0	0	0	0	0	0
R008876c0g1_i01	2.74	0	3.45	0	0	0	0	0	0.69	1.95	4.08	1.7	1.47	6.13	1.47	0.65	0.69	1.29	0	3.91	0	0.58	0	0.94	0.82	0	2.05	3.24	0	0	0.93	1.24	1.06	3.49	4.58	2.11	1.53	0.83	2.94
R008880c0g2_i01	29.82	29.01	29.38	33.51	35.79	31.84	35.8	33.65	32.15	33.68	27.3	32.49	35.42	31.22	26.07	25.6	24.38	28.8	31.1	26.64	24.11	25.99	28.73	23.05	23.83	20.7	21.95	25.16	22.72	24.76	21.39	21.45	21.08	22.7	25.26	21.21	23.52	24.3	23.53
R008883c0g1_i01	0	0	0	0	0.36	0	0	0	0	0	0	0	0	0	0	0	0	0	0	0	0	0	0	0	0	0	0	0	0	0	0	0	0	0	0	0	0	0	0
R008894c0g1_i01	10.82	12.22	9.96	10.98	10.43	11.5	13.8	11.79	10.65	12.19	10.37	10.78	12.92	12.66	8.57	8.75	9.91	9.58	11.6	11.21	11.06	10.55	11.99	11.48	9.65	10.86	11.4	10.07	11.93	10.76	11.72	11.72	9.71	10.6	8.72	12.57	10.56	10.96	10.47
R008899c0g1_i01	0	0	0	0	0	0	0	0	0	0	0	0	0	0	0	0	0	0	0	0	0	0	0	0	0	0	0	0	0	0	0	0	0	0	0	0	0.37	0	0.55
R008908c0g1_i01	3.15	1.46	2.24	0.87	2.12	1.41	0.33	2.2	1.43	2.15	1.54	1.08	1.41	1.54	1.62	1.28	2.38	3.22	1.93	2.73	2.98	1.49	1.53	0.97	3.15	2.44	1.58	1.49	2.53	3	1.69	3.02	1.52	1.23	1.23	1.2	0.93	1.4	1.37
R008911c0g1_i01	11.55	7.19	8.97	12.93	11.26	13.89	10.24	9.83	10.75	8.11	11.6	10.33	10.91	11.01	12.35	9.63	11.82	9.59	12.48	11.04	10.71	13.07	12.57	10.37	11.75	10.96	12.33	8.98	8.42	9.8	11.14	10.73	11.35	10.42	8.03	10.05	10.66	8.38	10.98
R008935c0g1_i01	0	0	0	0	0	0	0	0	0	0	0	0	0	0	0	0	0	0	0	0	0	0	0	0	0	0	0	0	0	0	0	0	0	0	0	0	0	0	0
R008950c0g1_i01	0	0	0	0	0	0	0	0	0	0	0	0	0	0	0	0	0	0	0	0	0	0	0	0	0	0	0	0	0	0	0	0	0	0	0	0	0	0	0
R008967c0g1_i01	1.78	0.88	1.96	1.35	1.78	1.51	1.36	1.54	1.27	1.48	1.39	1.16	1.4	0.96	2.76	1.75	2.2	2.2	2.13	2.57	2.01	1.81	1.77	1.75	1.52	2.24	1.22	0.85	1.8	0.81	1.67	1.4	0.8	1.34	1.25	1.06	1.27	1.07	1.49
R008974c0g1_i03	0	0	0	0	0	0	0	0	0	0	0	0	0	0	0	0	0	0	0	0	0	0	0	0	0	0	0	0	0	0	0	0	0	0	0	0	0	0	0
R008979c0g1_i01	0.19	0.19	0	0.19	0	0	0	0	0	0	0.36	0	0	0	0.19	0.17	0	0	0	0	0	0	0.13	0	0.17	0.37	0.21	0	0.19	0	0.16	0	0.2	0	0	0	0	0.17	0.48
R009027c0g2_i01	0.86	0	0	0	0	0.36	0.6	0.47	0	0	0.56	0	0	0	0.3	0.53	0.28	0	0	0	0	0	0	0	0	0	0	0.26	0	0.43	0	0	0	0.2	0	0.26	0.54	0.27	0
R009030c0g2_i01	618	579.16	594.29	643.86	615.45	643.32	655.36	625.91	619.7	596.88	563.33	637.73	669.35	626.99	553.01	603.83	593.96	592.26	611.71	656.36	600.49	666.66	700.1	703.26	622.07	615.96	641.65	672.13	647.72	664.76	681.81	694.74	657.5	689.07	631.63	735.93	688.38	636.82	674.04
R009039c0g1_i01	6.97	6.55	6.44	6.98	6.14	7.14	6.7	6.97	5.92	6.22	7.73	6.15	6.65	6.58	8.13	8.78	7.5	8.76	8.89	8.01	8.67	9.31	9.1	8.32	9.52	9.27	9.59	7.15	7.51	9.31	9.34	8.96	8.13	8.06	7.2	7.06	9.77	9.53	8.69
R009079c0g1_i01	0	0	0	0	0	0	0	0	0	0	0	0	0	0	0	0	0	0	0	0	0	0	0	0	0	0	0	0	0	0	0	0	0	0	0	0	0	0	0
R009085c0g1_i01	0	0	0	0	0	0	0	0.45	0	0	0	0	0	0	0	0	0	0	0	0	0	0.35	0	0	0	0	0	0	0	0	0	0	0	0	0	0	0	0	0
R009098c0g1_i01	0.46	1.46	0.46	0	1.92	0.68	0	0	0.44	0	0.45	0.46	0	0.57	0.96	0.43	0	0	0	0.59	0.94	0.69	0.72	1.15	0.49	1.03	3.04	0.47	0.56	1.62	0	0	0	0.34	0.92	1.74	0.46	0	3.14
R009100c0g1_i01	0	0	0	0	0	0	0	0	0	0	0	0	0	0	0	0	0	0	0	0	0	0	0	0	0	0	0	0	0	0	0	0	0	0	0	0	0	0	0
R009117c0g1_i01	0.28	0.65	0.21	0.98	0.7	0.67	0.43	0.33	1.06	0.6	0.69	0.84	0.39	0.32	0.43	0.26	0.61	0.64	0.8	0.52	0.42	0.44	0.45	0.52	0.36	0.4	0.45	0.45	0.75	0.58	0.4	0.41	0.43	0.85	1.05	0.46	0.72	0.76	0.56
R009120c0g2_i01	10.04	10.04	10.73	13	13.54	11.27	9.58	12.82	10.01	13.03	11.22	12.66	11.21	11.95	11.24	10.46	9.23	11.32	11.12	10.05	12.63	12.11	12.42	11.8	10.99	10.15	10.85	9.87	9.39	9.13	10.42	10.07	9.66	9.39	10.08	10.87	12.54	12.81	13.43
R009163c0g1_i01	1.43	2.14	0.2	1.44	1.04	0.72	1.8	2.33	1.31	0.58	1	1.14	0.42	1.64	1.05	0.94	1	2.3	0.38	1.16	1.49	0.82	0.98	1.39	1.5	0.41	0.7	0.53	1.72	1.01	1.29	0.68	0.45	0.93	1.27	1.07	1.11	1.48	0.95
R009175c0g1_i01	8.48	12.12	14.24	12.96	10.75	10.81	17.86	16.81	11.01	11.8	17.41	16.66	15.12	15.14	13.3	11.57	10.66	11.34	11.86	14.19	10.09	13.95	13.23	10.33	11.17	6.92	13.63	10.55	15.21	14.61	12.86	13.53	16.71	12.94	10	11.09	12.09	13.24	11.4
R009176c0g1_i01	0	0	0	0	0	0	0	0	0	0	0	0	0	0	0	0	0	0	0	0	0	0	0	0	0	0	0	0	0	0	0	0	0	0	0	0	0	0	0
R009186c0g1_i01	0.24	0.25	0.47	0.48	0.24	0	0	0.56	0.44	0.23	0	0.78	0.67	0.49	0	0	0	0.36	0	0.82	0	0.16	0.33	0.27	0.44	0.24	0.83	0.21	0.77	0	0	0.55	0.27	0	0.21	0	0.22	0.22	0
R009201c0g1_i01	0	0	0	0	0	0	0	0	0	0	0	0	0	0	0	0	0	0	0	0	0	0	0	0	0	0	0	0	0	0	0	0	0	0	0	0	0	0	0
R009208c0g1_i01	0	0	0	0	0	0	0	0	0	0	0	0	0	0	0	0	0	0	0	0	0	0	0	0	0	0	0	0	0	0	0	0	0	0	0	0	0	0	0
R009216c0g2_i01	0.94	0.83	1.31	1.15	1.11	1.11	1.55	1.33	1.38	1.14	1.3	1.04	1.44	0.59	1.63	1.46	1.59	1.33	1.47	1.73	1.39	1.28	1.06	1.5	1.64	1.47	1.03	1.19	1.07	1.18	1.34	1.62	2.27	0.85	1.62	0.99	0.82	1.29	1.73
R009219c0g1_i01	0.33	1.38	0.71	1.33	0.55	0.93	1	1.15	0.49	0.53	1.14	0.81	0.54	0.35	0.51	0.86	0.59	0.31	0.34	0.18	0.43	0.51	0.7	0.24	0.23	0.05	0.12	0.57	1.13	1.04	0.27	0.32	0.56	1.41	0.92	1.19	0.42	0.69	0.68
R009221c0g1_i01	0	0	0	0	0	0	0	0	0	0	0	0	0	0	0	0	0	0	0	0	0	0	0	0	0	0	0	0	0	0	0	0	0	0	0	0	0	0	0
R009224c0g1_i01	2.58	0.39	0.73	3.35	1.15	0.5	2.12	1.3	0.35	0.7	1.45	0	2.67	1.69	0.39	0	0.36	0.6	0.37	0.9	0	0.27	0.55	0.45	0	0	0	0	0.43	0.3	0	0.49	0	0	1.06	0	0	0.37	0
R009234c0g1_i01	0.58	0.3	0	0	0	0.37	0.61	0	0.81	1.1	0.85	0.5	0.86	0.31	0.6	0	0.28	0.68	0	0.34	0.82	0.8	0.62	0.34	0.56	0	0	0.27	0.64	0.22	0.28	0.35	0.34	0.99	0	0.26	0.54	1.11	0.4
R009238c0g2_i01	0	1.75	0	0.83	2.63	3.16	0	7.16	0.83	0.77	0.8	0	0.94	2.6	0.87	3.83	0	2.37	0.94	4.81	0.96	0.72	0	0	3.06	0	0	1.01	2.4	0	5.9	1.61	0	4.31	2.82	2.57	5.62	2.08	0.73
R009248c0g1_i01	0	0	0	0	0	0	0	0	0	0	0	0	0	0	0	0	0	0	0	0	0	0	0	0	0	0	0	0	0	0	0	0	0	0	0	0	0	0	0
R009258c0g1_i01	0	0	0	0	0	0	0	0	0.18	0	0	0	0	0	0	0	0.19	0	0.37	0	0.18	0.26	0.27	0	0	0	0	0	0	0	0.18	0	0	0.13	0	0	0	0	0
R009289c0g1_i03	0	0	0	0	0	0	0	0	0	0	0	0	0	0	0	0	0	0	0	0	0	0	0	0	0	0	0	0	0	0	0	0	0	0	0	0	0	0	0
R009303c0g1_i01	0	0	0	0	0	0	0	0	0	0	0	0.08	0	0.11	0	0	0	0	0	0	0	0	0	0	0	0	0	0	0	0	0	0	0	0	0	0	2.29	1.87	1.73
R009337c0g1_i01	0.43	0	0	0	0.45	0.62	0.53	2.42	0.41	0.41	1.27	0.43	0	0.52	1.36	0.8	0	0.72	0.44	1.09	0	0.32	0	0	1.35	0	0	0	1.57	0	0.47	0	0.56	0.32	0	0	0	0	1.62
R009340c0g1_i01	0	0	0	0	0	0.12	0	0.15	0	0	0	0	0	0	0	0	0	0.08	0	0	0.09	0	0	0	0	0	0	0	0	0	0	0	0	0	0	0	0	0	0
R009352c0g1_i01	227.12	233.49	245.79	245.34	201.68	250.67	241.94	253.9	246.69	212.83	226.89	254.31	235.15	265.53	238.22	244.08	223.76	245.2	226.97	226.52	251.83	270.74	247.82	258.27	240.19	242.31	240.48	258.43	272.71	269.81	227.55	250.16	228.5	254.37	268.85	266.01	168.64	200.47	205.37
R009355c0g1_i01	0.98	1.23	0.97	0.39	0.6	2.3	1.14	1.33	0.72	2.04	0.19	1.85	2.01	0.19	1.21	1.08	0.96	0.88	1.27	1.32	1.96	1.17	1.33	1.1	2.32	0.59	1.79	1.52	1.85	1.92	1.75	0.43	0.87	0.76	1.56	1.36	1.06	0.53	1.42
R009360c0g1_i01	0	0	0	0	0	0	0	0	0	0	0	0	0	0	0	0	0	0	0	0	0	0	0	0	0	0	0	0	0	0	0.97	0	0	0	0	0	0	0	0
R009377c0g1_i01	0	0	0	0	0	0	0	0	0	0	0	0	0	0	0	0	0	0	0	0	0	0	0	0	0	0	0	0	0	0	0	0	0	0	0	0	0	0	0
R009381c0g1_i01	0.15	0	0.44	0.29	0.3	0.83	0.41	0	0.13	0.14	0.14	0.11	0.1	0	0.15	0.41	0	0.32	0	0.16	0	0.57	0	0.33	0	0.29	0	0.37	0	0.3	0.38	0.16	0	0.37	0.26	0.38	0.13	0.78	0.28
R009384c0g1_i01	0	0	0	0	0	0	0	0	0	0	0	0	0	0	0	0	0	0	0	0	0	0	0	0	0	0	0	0	0	0	0	0	0	0.05	0	0.06	0	0.44	0.14
R009392c0g1_i01	0.23	0.24	0.08	0	0.15	0	0.07	0.1	0	0.15	0.08	0.22	0.19	0.14	0.08	0	0.07	0.27	0.75	0	0.2	0.05	0.39	0.16	0.2	0.15	0.16	0.12	0.08	0.2	0.12	0.08	0.08	0.19	0.13	0.32	0	0.06	0.05
R009399c0g1_i01	0.33	0	1.3	0.99	0	0.87	0	1.67	0	1.56	0.65	0.29	0	1.46	0.34	0.61	0.97	0.26	0.97	0.39	0.32	0.47	0.24	0	0.97	0	2.02	2.47	0.75	1.81	1.32	0.83	0.79	0.69	0.31	0.89	0.94	3.86	3.96
R009400c0g1_i01	0.23	0	0	0.24	0.48	0.57	0.47	0	0.65	0	0.46	0.19	0.17	0	0.48	0	0	0.36	0	1.07	0	0.16	0.33	0	0.44	0.24	0	0	0.75	0.34	0	0	0	0	0	0.41	0	0	0.16
R009424c0g1_i01	0.68	0.97	0.61	0.67	0.67	0.92	0.66	0.94	0.23	0.98	0.36	0.69	0.85	0.41	1.32	1.13	1.2	0.8	0.95	0.55	0.97	1.02	1.44	0.94	1.14	0.74	1.21	1.97	1.75	1.03	1.03	1.91	1.41	1.53	1.76	1.24	2.5	4.48	2
R009464c0g2_i01	1.05	0.97	2.01	1.43	1.49	1.04	1.33	1.11	1.92	1.1	1.08	1.47	1.61	1.04	0.62	1.01	1.02	1.39	1.02	0.76	0.56	1.43	1.05	0.82	1.55	1.15	1.11	0.96	0.86	1.24	0.79	0.54	1.06	1.17	1.38	1.46	1.31	0.41	0.85
R009493c0g1_i01	1.34	0.72	0.68	0	0.72	0	0	0	0	0	0	0	0	0.99	0	0	0	4.39	0.76	0	1.52	1.14	0	1.84	0	1.66	3	0	0	0	0	0	0	1.13	0	0.69	4.47	0.81	1.14
R009493c0g2_i01	0.58	0	0	0	0.62	0	0	0	0	0	0	0	0	0	0.62	0	0	0	0	0	0	0	0	0	0	1.38	0	0	0	0	0	0	0	0.47	0	0.58	0	0	0
R009517c0g1_i01	0	0	0	0	0	0	1.35	0	0	0	0	1.09	1.41	0	0.54	0.95	1.02	0	0	0.67	1.08	0	0.41	0	1.11	0	0.7	0.54	0	0	0	1.56	0.7	0.4	0.53	0.99	1.06	0.56	0.8
R009528c0g1_i01	26.4	24.52	26.47	31.66	27.59	29.22	30.14	29.96	28.01	27.67	28.58	32.11	33.16	32.51	21.66	24.69	26.08	24.76	25.95	29.43	28.69	29.97	30.49	28.37	31.15	24.15	29.94	27.67	24.27	24.81	28.22	28.28	27.39	28.33	24.28	23.23	33.78	28.24	31.91
R009533c0g1_i01	0.89	0	0	0	0.97	0	0	0	0.93	0	0	0	2.16	0	1.94	3.39	0	0	1.06	1.36	0	2.46	0	0	0	0	0	1.15	1.37	0	0	1.87	1.52	0.82	1.06	0.96	2.12	1.18	0
R009545c0g1_i01	0	0	0	0	0	0	0	0	0	0.11	0	0	0.07	0.21	0	0	0	0	0	0	0	0	0	0	0	0	0	0	0	0.08	0	0.35	0.12	0	0.1	0	0.2	0.49	0.29
R009546c0g1_i01	0	0	0	0	0	0	0	0	0	0	0	0	0	0	0	0	0	0	0	0	0	0	0	0	0	0	0	0	0	0	0	0	0	0	0	0	0	0	0
R009550c0g1_i01	0	1.08	1	3.07	5.45	0	1.85	4.14	3.13	1.88	4.93	1.48	0	0	2.16	2.83	1.01	2.04	2.42	0	2.48	0	6.88	4.44	1.33	0	1.65	0	3.14	1.25	3.16	8.79	0	0	2.43	1.09	2.41	1.36	0.94
R009558c0g1_i01	0	0	0	0	0	0	0	0	0	0	0	0	0	0	0	0	0	0	0	0	0	0	0	0	0	0	0	0	0	0	0	0	0	0	0	0	0	0	0
R009559c0g1_i01	0	0	0	0	0	0	0	0	0	0	0	0	0.1	0.15	0	0	0	0	0	0	0	0	0	0	0	0	0	0	0	0	0	0	0	0	0	0	0	0	0
R009571c0g2_i01	0	0	0	0	0	0	0	0	0	0	0.92	1.34	0	0	0	0	0	0	0	0	0	0.86	0	0	0	0	0	1.21	0	0	0	0	0	0	2.23	0	0	0	0
R009583c0g1_i01	0	0.54	0	1.54	1.07	0	0.67	1.02	0	0.96	0	0.54	0	0.65	2.14	2.84	1.51	0.44	1.6	2.66	1.6	0	2.86	0	2.21	0	1.38	1.07	0.64	0.94	0	2.32	0	1.17	0	0.49	0	2.78	0.4
R009605c0g1_i01	0	0	0	0	0	0	0	0	0	0	0	0	0	0	0	0	0	0	0	0	0	0	0	0	0	0	0	0	0	0	0	0	0	0	0	0	0	0	0
R009624c0g2_i01	43.75	39.04	45.26	49.63	45.59	48.19	52.04	51.42	46.56	47.41	46.91	55.19	56.12	48.88	44.9	44.28	38.35	45.81	49.69	44.83	44.9	45.29	42.89	45.2	41.39	43.04	44.66	40.96	40.22	41.12	40.68	34.19	37.37	36.86	37.72	39.34	34.85	31.65	31.21
R009642c0g1_i01	0.7	1.84	3.47	1.76	1.08	2.82	3.54	1.81	0.99	3.97	0.69	3.5	2.48	1.97	1.82	1.62	2.06	0.56	1.73	1.7	2.39	2.5	0.26	1.68	1.39	4.13	2.18	1	2.82	2.52	3.57	4.06	6	2.97	2	1.6	2.02	2.78	1
R009664c0g1_i01	0	0	0	0	0	0	0	0	0	0	0	0	0	0	0	0	0	0	0	0	0	0	0	0	0	0	0	0	0	0	0	0	0	0	0	0	0	0	0
R009668c0g1_i01	8.51	8.08	8.42	8.89	8.56	6.61	7.93	7.99	8.68	8.77	10.14	9.96	8.65	9.53	7.99	8.18	8.76	10.62	9.68	8.06	10.22	7.69	7.27	7.98	9.29	8.52	9.99	8.91	11.03	9.95	11.48	10.02	10.04	7.46	8.01	8.85	27.73	27.13	23.81
R009685c0g1_i01	0	0	0	0	0	0	0	0	0	0	0	0	0	0	0	0.91	0.97	0	0	1.48	0	0	0	0	1.26	0	1.57	0	0	0	0	0	0	0	0	0	0	0	0
R009704c0g1_i01	23.68	24.45	24.07	28.94	22.47	28.5	31.07	31.92	23.74	26.31	25.23	26.64	29.67	34.21	22.16	28.96	21.13	27.73	25.34	28.89	25.75	28.92	23.3	26.78	24.83	20.77	25.22	29.82	23.45	30.32	30.45	32.64	28.3	36.22	31.34	29.05	26.77	27.51	25.09
R009718c0g1_i01	0.52	1.1	1.81	3.15	0.27	0.97	1.62	1.67	2.18	1.48	1.79	2.18	1.13	1.37	1.35	2.17	0.77	0.2	0.5	1.82	0	1.96	0.18	1.21	1.48	1.62	0	5.17	1.71	3.87	1.23	1.54	0.6	1.23	3.1	1.16	0	0.25	0.36
R009749c0g1_i01	0	0	0	0	0.18	0	0	0	0	0	0	0	0.12	0	0	0.16	0.17	0	0	0.19	0.31	0	0.12	0.19	0	0	0	0	0	0	0	0	0	0	0	0.15	0	0	0
R009751c0g1_i01	0	0	0	0	0	0	0	0	0	0	0	0	3.08	0	0	0	0	0	0	0.84	0	0	0	0	0	0	0	0	0	0	0	0	0	0	0	0	0	0	0
R009792c0g1_i01	0.15	0	0.15	0.15	0.15	0.08	0	0	0	0.07	0	0	0	0.07	0.08	0.14	0	0	2.45	1.44	0.06	0	0.1	0.24	0.06	0	0	0	0	0	0.12	0	0.08	0.09	0.44	0	0.06	0	0
R009794c0g1_i01	2.64	2.73	2.14	0.91	1.03	2.38	2.78	1.69	2.16	2.06	1.57	2.26	2.25	2.77	1.52	1.78	1	2.46	2.56	2.48	1.5	3.41	1.94	2.49	2.19	2.11	3.25	1.5	3.2	2.69	3.25	2.69	2.75	1.92	2.14	2.21	3.28	2.06	2.6
R009803c0g2_i01	1.3	2.79	2.14	2.34	1.61	3.14	1.77	2.34	2.83	2.39	3.39	2.67	3.28	3.14	2.46	2.97	2.64	2.77	2.47	2.82	3.04	2.08	2.18	2.55	2.41	3.03	1.66	2.77	2.85	2.59	2.32	2.14	2.2	2.12	3.93	2.96	2.12	2.94	3.25
R009807c0g1_i01	9.82	7.87	9.63	9.15	6.64	8.33	8.7	9.16	7.58	4.77	5.01	8.66	7.08	6.37	4.86	5.96	5.98	4.44	5.8	6.71	4.42	6.42	6.02	5.7	6.07	5.34	7.23	8.84	6.42	8.36	9.75	6.87	10	9.15	7.51	7.21	4.09	4.56	7.03
R009812c0g1_i01	0	0	0	0	0	0	0	0	0	0	0	0	0	0	0	0	0	0	0	0	0	0	0	0	0	0	0	0	0	0	0	0	0	0	0	0	0	0	0
R009822c0g1_i01	4.6	5.49	5.33	5.16	3.56	5.91	5.69	6.93	4.71	4.96	3.69	3.43	3.83	4.04	5.73	8.68	6.46	4.5	3.64	4.46	4.25	5.66	5.81	5.91	5.99	5.16	5.29	8.15	8.97	9.03	10.49	11.31	9.41	5.92	5.85	5.42	26.77	24.47	18.8
R009832c0g2_i01	0.13	0	0	0	0	0	0	0	0	0.37	0	0	0	0	0	0	0	0	0	0	0	0	0	0	0	0	0	0	0	0	0	0	0	0	0	0	0	0	0
R009834c0g1_i01	0.99	0.79	1.56	0.44	1.04	0.74	0.65	1.02	1.36	0.72	1.01	1.33	0.93	0.92	0.78	0.9	0.9	1.64	2.01	1.27	0.93	0.61	0.69	0.58	1.39	1.45	1.62	1.08	1.21	1.23	0.83	1.75	1.05	0.82	0.91	0.95	1.62	1.5	1.4
R009852c0g1_i01	9.14	7.66	8.58	8.99	8.64	11.41	10.04	9.4	7.89	9.66	9.89	9.38	9.22	9.32	8.25	9.02	8.4	8.41	7.58	8.16	7.63	9.64	8.61	8.31	9.23	10	9.51	8.73	9.05	8.2	11.3	9.22	9.12	8.83	9.13	8.06	10.59	9.3	9.54
R009853c0g1_i01	0	0	0	0	0	0	0	0	0	0	0	0	0	0	0	0	0	0	0	0	0	0	0	0	0	0	0	0	0	0	0	0	0	0	0	0	0	0	0
R009859c0g2_i01	3.44	3.66	4.29	3.63	3.33	3.09	3.87	3.93	5.13	4.29	3.77	4.56	3.83	3.84	4.92	4.08	4.37	6.46	4.05	5.43	4.68	3.75	4.01	3.64	4.83	6.26	4.85	6.29	5.97	6.64	7.37	7.91	7.13	5.05	6.25	4.16	9.78	9.76	8.49
R009866c0g1_i01	0	0	0	0	0	0	0	0	0	0	0	0	0	0	0	0	0	0	0	0	0	0	0	0	0	0	0	0	0	0	0	0	0	0	0	0	0	0	0
R009869c0g1_i01	0.55	0	0	0	0	0	1.52	0	0.54	1.57	1.09	1.22	3.16	0	0.59	0.52	0	0	0.59	0.74	0	0	1.37	0	0	0.65	1.54	2.41	0	0.53	0	0	0	0	0.58	1.08	0	0	2.21
R009870c0g1_i01	0	0	0	0	0	0	0	0	0	0	0	0	0	0	0.92	0	0	0	0	0	0	0	0	0	0	0	0	0	0	0	0	0	0	0	0	0	0	0	0
R009877c0g1_i04	0	0	0	0	0	0	0	0	0	0	0	0	0	0	0	0	0	0	0	0	0	0	0	0	0	0	0	0	0	0	0	0	0	0	0	0	0	0	0
R009893c0g1_i01	13.7	12.34	15.71	15.45	15.09	14.24	12.05	13.8	12.31	12.39	13.27	15.36	15.01	15.82	11.05	11.41	11.06	15.36	10.78	15.11	12.18	14.13	13.49	11.11	12.07	12.37	11.05	12.54	15.38	12.29	13.58	10.35	14.11	12.64	11.38	11.82	12.74	15.31	12.29
R009894c0g1_i01	0	0	0	0	0	0	2.46	0	0	0	0	0	0	0	0	0	0	0.52	0	0	0	0	0	0	0	0	0	0	0	0	0	0	0	0	0	0	0	0	0
R009922c0g1_i01	0	0	0	0	0	0	0	0	0	0	0	0	0	0	0	0	0	0	0	0	0	0	0	0	0	0	0	0	0	0	0	0	0	0	0	0	0	0	0
R009951c0g2_i01	0	0	0	0.47	0	0.69	0	0	0.45	0	0.91	0.95	0	1.16	0	0	0	1.18	0	0	0	0.35	0	0.58	0	0	0	0	0	0	0	0	0	0	0	0	0	0	0
R009957c0g1_i01	2.11	0.46	0.72	0.29	2.09	1.63	0.16	0.8	0.88	0.98	1.01	1.14	1.23	0.91	1.5	1.17	1.67	2.02	2.18	1.7	1.93	1.35	1.43	0.89	2.87	2.67	2.32	1.99	2.15	1.84	3.1	2.43	2.35	1.81	1.31	0.54	1.46	1.3	1.07
R009968c0g1_i01	0.45	0.24	0	0	0	0.82	0	0	1.25	0.64	0	0.55	0.16	0	1.63	0.83	0.22	1.2	0.85	0.52	1.04	1.37	0.78	0	0	0.46	0.26	0.4	0	0.65	0.21	0.26	0	0.45	0.2	0.79	0.21	1.04	0.61
R009969c0g1_i01	9.04	5.68	7.15	4.67	6.6	4.15	4.51	4.52	10.03	4.64	5.32	7.31	8.39	3.51	8.01	8.8	7.33	5.15	8.59	5.98	7.23	7.05	4.9	8.04	8.04	8.52	4.89	8.35	8.42	11.25	6.8	5.75	9.8	5.72	7.53	6.85	6.44	7.5	5.1
R009978c0g1_i01	0	0	0	0	0	0	0	0	0	0	0	0	0	0	0	0	0	0	0	0	0	0	0	0	0	0	0	0	0	0	0	0	0	0	0	0	0	0	0
R009986c0g1_i02	10.12	12.85	15.48	16.55	9.91	13.18	15.91	13.9	14.96	11.56	10.03	14.29	15.05	14.4	9.92	12.72	13.09	11.82	13.6	14.46	10.66	14.16	13.07	13.11	12.54	10.47	15.87	13.22	12.8	12.09	14.47	9.4	12.85	10.7	16.46	19.76	17.5	12.86	17.31
R009990c0g1_i01	3.54	1.94	0	6.43	1.95	3.64	0	8.27	3.71	1.69	0.89	1.27	3.25	3.01	3.87	3.39	1.81	4.47	5.32	4.08	2.17	4.91	3.42	1.3	4.63	7.05	0	12.69	19.13	5.39	6.8	14.95	7.62	6.52	4.25	4.81	6.35	2.37	7.41
R009999c0g1_i01	1.19	0.83	0.78	0.79	0	1.39	0.96	1.34	0.18	0.75	1.75	1.72	1.22	0.59	1.22	2.91	0.77	1.62	2.39	2.9	1.08	0.79	0.13	1.34	0.72	1.99	0.45	1.03	1.66	1.25	1.06	1.75	1.09	1.93	1.58	1.03	1.42	0.89	0.39
R010007c0g1_i01	0	0	0	0	0	0	0	0	0	0	0	0	0	0	0	0	0	0	0	0	0	0	0	0	0	0	0	0	0	0	0	0	0	0	0	0	0	0	0
R010009c0g1_i01	0.32	0.11	0.31	0.21	0.11	0.35	0.76	0.15	0.48	0.5	0.73	0.93	0.4	0.39	0.65	0.29	0.72	0.15	1.14	0.34	0.09	0.4	0.69	0.35	0.09	0.72	0.46	0.17	0	0.69	0.35	0.22	0.22	0.4	0.36	1.16	0.18	0	0.2
R010022c0g1_i01	10.44	7.5	11.18	8.37	11.12	9.87	6.92	12.57	10.54	11.15	10.43	9.04	11.36	10.27	10.8	6.02	12.13	10.71	8.59	7.46	9.99	10.18	7.65	9.93	10.88	11.2	11.23	10.76	9.54	10.97	9.4	9.24	10.63	10.03	10.19	9.63	5.39	7.51	8.55
R010044c0g1_i01	24.44	29.56	30.16	32.22	25.08	33.6	28.53	32.14	30.64	31.09	31.27	35.77	28.43	29.83	25.17	32.63	32.91	24.56	28.62	25.05	23.98	28.05	30.6	26.57	25.34	24.31	27.65	28.85	27.09	22.95	26.38	30.4	20.56	29.56	27.76	29.43	35.69	34.61	28.65
R010047c0g1_i01	0.61	1.31	1.23	1.25	0.65	0	0	0	1.22	0	3.03	0.72	1.85	0.86	0.65	0	0.61	1.11	1.35	0	1.35	2.01	0	3.28	0.71	0	0	0	0	0.62	0.79	5.19	2.7	0	0	0	0	0	0.51
R010055c0g1_i01	0	0	0	0	0	0.53	0.22	0.68	0	0	0	0.35	0.15	0	0	0.2	0	0.66	0.21	0.5	0	0	0.61	0	0	0	0.26	0	0	0	0	0	0	0.14	0	0	0.2	0	0.15
R010057c0g1_i01	0	0	0	0	0	0	0	0	0	0	0	0	0	0	0	0	0	0	0	0	0	0	0	0	0	0	0	0	0	0	0	0	0	0	0	0	0	0	0
R010082c0g1_i01	1.75	5.02	3.52	1.79	4.35	0	3.33	4.41	4.63	5	1.74	8.69	2.31	4.85	4.36	4.4	5.28	7.36	1.91	4.78	3.84	0.95	4.44	4.65	6.67	5.58	5	5.21	7.8	4.06	4.41	0.97	0	8.5	6.25	3.49	3.76	4.72	4.77
R010086c0g1_i01	31.75	32.81	32.9	22.08	27.05	34.58	33.04	35.39	29.56	30.77	35.21	33.77	31.97	35.04	31.89	25.7	29.4	28.72	26.47	24.16	29.91	27.72	23.72	27.1	30.77	30.64	30	33.94	33.09	34.97	28.33	28.8	27.97	29.17	34.84	23.77	16.1	20.81	21.32
R010089c0g1_i01	0	0	0	0	0	0	0	0	0	0	0	0	0	0	0	0	0	0	0	0	0	0	0	0	0	0	0	0	0	0	0	0	0	0	0	0	0	0	0
R010090c0g1_i01	0	0	0.14	0.14	0	0	0	0.1	0	0.41	0	0	0	0	0	0	0	0.11	0.53	0	0	0	0	0.16	0.13	0	0	0.12	0	0	0.12	0.15	0	0.09	0.25	0.12	1.79	1.52	1.76
R010090c0g2_i01	0	0	0	0	0	0.28	0	0.18	0	0	0	0	0	0	0	0	0.91	0.18	0	0	0	0.16	0.48	0.26	0	0.24	0	0	0.25	0	0	0	0	0	0	0	0.21	0.64	0.62
R010189c0g1_i01	0	0	0	0	0	0	0	0	0	0	0	0	0	0.18	0	0	0	0	0	0	0	0	0	0	0	0	0	0	0	0	0	0	0	0	0	0	0	0	0
R010205c0g2_i01	2.31	3.44	3.18	5.16	3.05	3.4	4.74	2.88	3.97	4.11	4.29	4.16	3.38	4.19	4.19	3.67	3.17	3.2	3.75	3.25	4.12	4.68	3.79	3.66	3.69	3.22	3.36	4.5	4.38	4.69	6.62	6.26	5.82	5.53	6.18	5.46	4.15	5.38	4.72
R010208c0g1_i01	5.03	5.61	4.45	5.01	7.32	9.97	9.69	8.53	6.21	5.11	5.89	7.69	7.89	6.6	4.11	6.08	4.02	3.89	4.97	3.69	5.83	6	5.34	5.21	3.63	4.4	3.59	4.04	3.65	4.14	4.75	3.24	3.04	5.8	4.62	2.86	4.38	2.5	5.97
R010219c0g2_i01	0	0	0	0	0	0	0	0	0	0	0	0	0	0	0	0	0	0	0	0	0	0	0	0	0	0	0	0	0	0	0	0	0	0	0	0	0	0	0
R010233c0g1_i01	0	0	0	0	0	0	0	0	0	0	0	0	0	0	0	0	0	0	0	0	0	0	0	0	0	0	0	0	0	0	0	0	0	0	0	0	0	0	0
R010236c0g1_i01	0.81	1.06	0.4	1.83	0.62	1.2	0.2	1.23	0.74	0.19	0	0	0.28	0.61	0.42	1.49	1.59	1.06	1.51	0.46	0.37	1.35	0.14	0.46	0.37	1.02	1.4	1.06	1.71	1.86	0.73	0.68	2.26	1.19	1.26	1.76	0.92	2.4	1.34
R010264c0g1_i01	0	0	0	0	0	0	0	0	0	0	0	0	0	0	0	0	0	0	0	0	0	0	0	0	0	0	0	0	0	0	0	0	0	0	0	0	0	0	0
R010274c0g1_i01	0	0	0	0	0	0	0	0.65	0	0	0	0	0	0	0	1.68	0	0	0	0	0	0	0	0	0	0	0	0	0.8	0	0	0	0.87	0	0	0	0	0	0
R010289c0g1_i01	1.3	0.27	1.28	0.26	2.12	0.96	0.8	0.21	0.72	1.23	0.25	0.22	1.31	0	0.54	0	0.51	0.8	1.48	0.9	0	0.71	2.37	0.3	1.22	0.27	0.31	0.93	0	0.96	0.73	0.3	1.49	0.17	2.13	0.69	1.2	2.67	1.41
R010309c0g1_i01	0.44	1.27	0.6	0.35	0.35	0.09	0.77	0.12	0.63	0.17	0.43	0.94	0.44	0.64	1.25	0.4	1.19	0.31	0.39	0.19	0.6	0.6	0.23	0.28	0.15	1.09	0.94	0.42	0.26	0.11	0.14	0.7	0.09	0.48	0.66	0.58	0.3	1.04	0.54
R010313c0g1_i01	0	0	0	0	0	0	0	0	0	0	0	0	0	0	0	0	0	0	0	0	0	0	0	0	0	0	0	0	0	0	0	0	0	0	0	0	0	0	0
R010318c0g1_i01	0	0	0	0	0	0	0	0	0	0	0	0	0	0	0	0	0	0	0	0	0	0	0	0	0	0	0	0	0	0	0	0	0	0	0	0	0	0	0
R010320c0g1_i01	0	0	0	0	0	0	0	0	0	0	0	0	0	0	0	0	0	0	0	0	0	0	0	0	0	0	0	0	0	0	0	0	0	0	0	0	0	0	0
R010330c0g1_i01	0	0	0	0	0	0	0	0	0	0	0	0	0	0	0	0	0	0	0	0	0	0	0	0	0	0	0	0	0	0	0	0	0	0	0	0	0	0	0
R010340c0g1_i02	3.25	0	1.63	1.11	0.57	0	0	1.13	1.07	1.03	0	0	0	0	0	0	1.08	1.44	0.58	0	0	0.86	1.34	0.71	0.6	0	0	0.59	2.12	2.6	2.64	0	2.29	1.28	0	0	1.14	0.61	0.43
R010350c0g1_i01	2.53	3.33	1.49	2.95	2.08	3.44	3.91	3.06	2.41	2.39	1.91	3.05	2.53	2.2	3.66	3.85	3.78	3.18	3.49	3.6	3.06	2.42	3.64	2.82	2.72	2.99	3.02	3.96	4.15	5.02	5.26	3.63	3.58	3.74	4.99	4.01	5.25	5	5.42
R010353c0g1_i01	0	0	0	0	0.15	0.08	0.13	0.1	0	0	0.22	0.05	0.05	0.07	0	0	0.15	0.11	0.2	0	0	0.19	0.05	0	0	0	0.16	0	0	0.15	0	0.15	0.08	0.14	0.06	0	0.07	0.06	0.09
R010358c0g2_i01	2.47	2.69	0.83	1.7	0	1.63	0	1.06	1.71	2.35	0.82	2.27	0	0	0.9	3.14	0	0.81	0	0	2.97	0	0.78	0	0	0	0	3.13	0	0	2.44	0	1.37	2.22	1.94	0	0	0	0.75
R010363c0g2_i01	0	0	0	0.26	0	0	0.54	0.21	0.73	0	1.28	0.22	0	0	0.54	0	0	0	0.99	0.61	0	0.36	0.37	0.3	0.99	0	0	0	0	0	0.25	0.61	0	0.7	0.95	0	0	0.25	0
R010365c0g1_i01	0	0	0	1.15	0	0	0	0.6	0	0	0	0	0	0.77	0	0	0.57	1.01	0	0	0	0.45	0.47	0	0	0	1.6	0	0	1.1	0	0	0.81	0	0	0	0.6	0	0
R010372c0g1_i01	0	0	0	0	0	0	0	0	0	0	0	0	0	0	0	0	0	0	0	0	0	0	0	0	0	0	0	0	0	0	0	0	0	0	0	0	0	0	0
R010377c0g1_i01	0	0	0	0	0	0	0	0	0	0	0	0	0	0	0	0	0	0	0	0	0	0	0	0	0	0	0	0	0	0	0	0	0	0	0	0	0	0	0
R010382c0g1_i01	0.63	0	1.55	0.95	1.93	3.25	0.68	0.52	0.29	1.78	0.31	1.65	2.38	0.34	0.65	0.87	1.23	0.49	1.22	1.49	0	0.66	0.45	1.11	0.92	0.66	1.15	0.58	0.7	0.73	1.24	0.78	1.5	0.43	0.88	0.56	0.59	0.91	0.88
R010387c0g1_i01	0	0	0	0	0	0	0	0	0	0	0	0	0	0	0	0	0	0	0	0	0	0	0	0	0	0	0	0	0	0	0	0	0	0	0	0	0	0	0
R010405c0g2_i01	0	0	0	0	0	0	0	0	0	0	0	0	0	0	0	0	0	0	0	0	0	0	0	0	0	0	0	0	0	0	0	0	0	0	0	0	0	0	0
R010427c0g1_i01	0	0	0	0	0	0	0	0	0	0	0	0	0	0	0	0	0	0	0	0	0	0	0	0	0	0	0	0	0	0	0	0	0	0	0	0	0	0	0
R010432c0g1_i01	15.59	20.48	18.46	19.98	16.77	12.43	24	21.26	20.5	19.07	16.53	18.46	21.02	17.99	42.27	35.5	40.18	33.83	22.88	30.37	36.91	50.66	60.06	51.87	56.22	46.49	38.53	52	55.28	53.68	63.14	63.77	68.28	38.25	42.64	35.96	43.05	41.41	46.24
R010433c0g1_i01	5.35	4.78	4.58	4.76	5.64	4.73	5.86	5.4	5.4	4.87	5.02	5.65	5.69	5.44	5.31	4.83	4.23	4.29	5.14	3.67	4.1	4.69	3.73	4.63	5.68	5.37	5.49	2.59	2.82	2.65	2.07	2.33	4.02	2.96	3.15	3.2	3.69	3.48	3
R010454c0g2_i01	0.16	1.65	0.31	0.63	0.16	0.18	1.78	0.58	2.16	0.3	1.4	1.21	0.42	1.38	0.16	0.73	1.08	0.46	1.3	0.7	0.42	0.41	0.32	0.35	0.28	0	0	0.4	0.32	0.21	0.14	0.17	0.34	0.91	0.55	0.27	0	0.28	0.41
R010464c0g1_i02	0	0	0	0	0	0	0	1.35	0	0	0	0	0	0	0	0	0	0	0	0	0	0	0	0	0	0	0	0	0	0	0	2.15	0	0	0	0	0	0	0
R010490c0g1_i01	3.84	1.35	2.48	2.44	3.27	4.61	2.78	2.45	3.2	3.4	2.07	1.74	3.18	1.33	2.74	2.98	2.92	3.74	4.26	3.39	3.5	3.21	3.29	2.27	2.72	3.36	4.29	4.98	5.83	3.84	4.44	3.72	4.76	2.64	2.6	2.64	4.68	4.88	3.23
R010505c0g1_i01	0.3	0.32	0.3	0.31	0.63	0	0.66	0	0.57	0.58	0	0.53	0.69	0	0.32	0.56	0	1.19	0.59	1.08	0.29	0.21	0.22	0.36	0.3	0	0.37	0.56	1.36	0.23	0.6	1.12	1.81	0.42	0.57	0.82	0.57	0.29	0.43
R010520c0g1_i01	0	0	0	0	0	0	0	0	0	0	0	0	0	0	0	0	0	0	0	0	0	0	0	0	0	0	0	0	0	0	0	0	0	0	0	0	0	0	0
R010538c0g1_i01	6.68	8.45	7.7	8.06	7.83	5.86	9.67	8.39	9.22	8.77	7.41	8.46	8.92	7.72	7.45	9.09	9.58	6.81	7.29	10.83	9.34	9.59	8.03	9.18	9.19	8.87	6.76	8.56	12	9.48	12.53	13.62	13.27	8.79	7.93	8.62	3.91	6.22	5.97
R010543c0g1_i01	4.43	4.66	5.01	4.63	6.1	5.18	4.91	6.53	6.45	5.48	4.84	5.4	6.14	6.41	5.2	4.52	3.83	3.49	4.91	4.94	4.18	4.93	6.23	5.14	3.91	6.33	3.59	4.21	5.58	6.28	7.28	4.51	3.42	5.8	5.1	5.44	3.25	3.71	1.55
R010546c0g1_i01	0.17	0.11	0.16	0.05	0.11	0.35	0.42	0.11	0.15	0.21	0.38	0.15	0.13	0.49	0.5	0.05	0.11	0.08	0.1	0.17	0.09	0.07	0.31	0.18	0.19	0.21	0.12	0.22	0.16	0.21	0.31	0.16	0.17	0.4	0.41	0.27	0.42	0.55	0.07
R010586c0g2_i01	42.45	39.83	39.51	47.06	38.56	43.99	45.36	43.68	39.56	40.53	40.39	42.23	43.7	45.48	50.54	53.34	48.03	47.19	47.21	50.92	52.34	39.01	41.87	44.82	41.58	39.93	43.84	41.55	40.94	42.13	42.04	41.23	38.75	48.87	47.56	50.97	50.09	45.03	48.57
R010598c0g1_i01	0	0.63	0.2	0	0	0	0	0.15	0	0	0	0.32	0	0	0	0.74	0.2	0.15	0.56	0.23	0	0	0	0	0.18	0.2	0	0	0.21	0	0.72	0	0	0	0.53	0	0	0	0.27
R010616c0g1_i01	0	0	0.2	0	0	0	0.2	0	0	0.19	0	0	0	0	0	0	0	0	0	0	0	0	0	0.45	0	0	0	0	0	0	0	0.22	0	0	0	0	0.36	0.36	0.27
R010617c0g1_i01	0	0	0	0	0	0	0	0	0	0	0	0	0	0	0	0	0	0	0	0	0	0	0	0	0	0	0	0	0	0	0	0	0	0	0	0	0	0	0
R010639c0g1_i01	0.68	0.13	0.55	0.25	0.37	0.26	0.64	0.33	0.44	0.29	0.24	0.35	0.38	0.28	0.38	0.34	0.3	0.48	0.38	0.2	0.37	0.31	0.28	0.46	0.74	0.82	0.59	0.3	0.3	0.39	0.99	0.6	0.69	0.34	0.67	0.26	1.74	1.09	1.33
R010661c0g1_i01	0.18	0.19	0.18	0.18	0.56	0	0	0.41	0	0.69	0.18	0.14	0.86	0.18	0	0.17	0.53	1.22	1.18	1.43	1.15	0.84	0.86	0	0.33	0	0.21	0.47	0	0.63	0.81	0.4	1.2	0.82	0.8	0.47	0.33	0.65	0.24
R010684c0g1_i01	0	0	0	0	0	0	0	0	0	0	0	0	0	0	0	0	0	0	0	0	0	0	0	0	0	0	0	0	0	0	0	0	0	0	0	0	0	0	0
R010695c0g2_i01	0	0	0	0	0	0	0	0	0	0	1.28	0.78	0	0	0.69	0	0	0.6	0	1.81	0.73	0.54	0	0	0.76	0.79	0	0	0	0.67	0.85	0	0.97	0	0	0	0	0	0
R010703c0g2_i01	0	0	0	0	0	0	0	0	0	0	0	0	0	0	0	0	0	0	0	0	0	0	0	0	0	0	0	0	0	0	0	0	0	0	0	0	0	0	0
R010723c0g1_i01	0	0	0	0	0	0	0	0	0	0	0	0	0	0	0	0	0	0	0	0	0	0	0	0	0	0	0	0	0	0	0	0	0	0	0	0	0	0	0
R010736c0g1_i01	0	0	0.18	0.36	0.18	0.21	1.04	0.13	0.33	0.34	0.18	0	0	0.53	0	0	0	0	0.17	0	0	0.12	0.49	0.2	0.65	0	0	0	0.19	0.12	0	0.2	0.2	0.12	0.16	0.31	0	0	0
R010751c0g1_i01	10.6	7.67	12.85	10.12	8.52	10.74	14.01	15.8	12.78	10.02	8.86	16.96	13.71	14.87	9.75	14.61	11.03	13.77	13.97	14.88	9.95	12.8	14.28	13.05	14.21	13.32	13.87	17.14	15.19	16.56	17.57	18.2	18.11	13.33	12.64	14.51	15.16	11.33	15.1
R010755c0g1_i01	4.51	6.03	4.85	2.4	5.92	5.51	6.51	4.22	5.1	5.49	4.57	4.92	4.12	5.55	5.21	3.42	4.16	4.12	5.59	3.22	4.32	3.25	3.31	3.13	5.91	5.34	5.58	3.52	3.51	3.36	3.01	3.58	4.3	2.86	2.94	1.58	2.47	2.2	3.02
R010798c0g1_i01	3.18	7.18	1.94	3.68	2.75	2.39	5.96	4.62	3.39	2.09	5.28	3.63	6.28	4.3	3.04	2.03	3.83	2.98	4.4	3.66	2.5	2.65	4.78	1.97	4.36	0.75	3.45	2.62	4.49	2.32	2.05	1.98	5.3	3.75	2.88	2.8	2.02	3.18	3.14
R010811c0g2_i01	2.97	3.2	2.02	3.19	4.59	2.12	4.21	4.25	3.59	3.14	3.24	3.84	2.9	4.15	2.45	3.03	3.65	4.59	2.35	1.36	2.79	3.84	2.98	2.98	2.29	2.66	3.99	4.68	5.47	3.13	4.38	3.5	3.82	5.04	6.23	5.86	2.48	2.94	3.67
R010882c0g1_i01	1.36	0.4	1.15	0.39	0.98	0.68	0	0	0.18	0.55	0.19	0.46	0.79	0.77	0.4	0.18	0	0.72	0.54	0.44	1.75	0.51	0.39	0	0.18	1.17	1.55	0.33	0.81	1.35	0.17	0.85	0.21	1.01	0.69	0.5	0.52	0.7	0.38
R010883c0g1_i01	1.2	2.12	1.43	1.53	1.11	0.91	1.12	1.05	1.68	0.65	1.08	2.01	1.69	1.48	2	1.17	1.49	1.33	0.83	1.82	0.51	0.96	1.37	1.01	1.25	1.31	0.83	1.38	1.09	1.31	1.32	1.44	1.05	1.51	1.65	2.2	1.54	1.87	1.11
R010900c0g1_i01	0.51	0	0	0	0	0	0	0	0	0	0	0	0	0	0	0	0	0	0	0.68	0	0	0	0	0	0	0	0	0	0	0	0	0	0	0.53	0	0	0.57	0.4
R010941c0g1_i01	28.22	28.36	28	33.11	28.19	33.18	30.16	29.54	27.9	31.4	29.19	32.33	30.01	30.85	33.02	34.86	35.2	28.36	31.7	34.62	36.45	33.42	33.28	31.75	32.79	30.22	34	25.45	29.04	27.26	30.25	27.85	27.57	31.43	30.18	26.67	30.8	27.11	28.15
R010944c0g1_i01	10.42	11.4	10.47	14.01	11.53	13.48	13.01	12.56	10.43	13.24	12.58	11.8	13.37	14.66	11.38	12.98	12.2	13.09	13.52	12.74	13.79	12.9	13.02	11.9	13.17	14.38	12.47	7.76	10.87	11.1	12.16	11.28	10.33	11.58	12.39	8.37	9.13	10.58	9.26
R010946c0g1_i01	0	0.24	0.45	0.23	0.46	0	0	0	0.21	0.43	0.22	0	0.32	0	0.47	0	0	0.51	0	0.51	0	0.15	0	0	0	0	0	0	0	0.32	0.21	0.26	0	0	0	0	0.21	0	0.45
R010949c0g1_i01	1.58	0.42	3.53	0.4	2.87	1.66	0.47	2.14	2.26	0.37	2.33	3.01	2.93	0	3.31	0.37	3.51	2.59	1.99	0.49	3.94	3.19	0	1.45	2.02	1.73	0.51	1.56	1.87	1.65	0	0.54	1.5	2.87	1.15	0.37	0.78	2.02	1.45
R010967c0g1_i01	1.04	1.36	0.26	2.6	1.06	1.28	0.27	1.24	0	0.49	2.8	0.86	1.69	2.44	2.41	1.19	1.78	2.39	1.97	1.5	1.45	1.24	1.64	1.5	1.47	2.41	2.76	1.86	0.85	1.92	1.22	2.44	2.09	1.22	1.89	1.38	3.83	4.37	2.29
R011015c0g1_i01	63.49	63.73	58.74	63.45	67.25	71.46	70.76	75.48	57.29	67.94	67.4	64.5	68.79	61.88	65.16	66.5	66.57	64.18	64.64	63.98	66.48	62.35	62.75	63.05	65.8	62.99	60.92	63.39	60.7	60.76	61.37	61.31	59.42	64.76	57.55	63.81	66.45	61.25	57.23
R011029c0g1_i01	0.46	0.32	0.9	1.06	0.15	0.17	0.85	2.75	0.96	0.43	1.04	1.03	0.8	0.58	0.47	0.56	0.88	0.88	0.55	1	0.81	0.1	0.5	0.84	0.94	1.35	1.52	0.89	0.77	0.31	0.26	0.64	0.16	0.67	1.18	0.65	0	0.27	0.19
R011035c0g1_i01	0	0	0	0	0	0	0	0	0	0	0	0	0	0	0	0	0	0	0	0	0	0	0	0	0	0	0	0	0	0	0	0	0	0	0	0	0	0	0
R011040c0g1_i01	1.02	1.97	2.15	1.02	2.5	1.8	1.75	1.36	2.77	1.79	1.85	2.52	1.05	1.67	1.64	2	0.99	1.7	2.11	2.08	2.32	1.31	2.31	0.96	0.77	2.58	3.88	1.7	1.04	2.44	1.62	2.76	1.71	1.38	1.26	1.98	0.77	1.78	1.96
R011076c0g1_i01	12.75	12.31	15.33	18.18	14.05	19.37	19.08	19.16	13.66	12.41	11.92	19	15.84	16.8	10.21	12.89	8.76	10.42	13.83	13.22	12.17	14.66	13.18	13.42	10.7	10.49	8.94	14.46	12.29	19.5	12.44	12.09	12.33	11.73	14.68	17.76	6.88	7.39	8.83
R011083c0g1_i01	0.37	0.39	0.55	0	0.38	0.87	0.36	0.42	0.34	0.71	0.55	0.73	0.25	0.37	1.16	0	0.36	1.11	0.86	0	1.01	0.25	0.51	0	0	0.56	0.43	0.16	0	0	0	0.41	0	0.24	0.16	0.32	0.84	1.18	0.25
R011086c0g1_i01	0	0	0	0	0	0	0	0	3.42	0	0	0	0	1.01	0	0	0.68	0	0	0	1.54	0	1.8	0.93	0	0	0	0	0	0	0.92	0	0	0	0	0	0	0.82	0.58
R011094c0g1_i01	4.58	30.64	26.61	21.86	2.64	2.54	41.11	36.41	32.73	27.08	35.65	38.18	25.23	38.87	19.87	15.83	12.62	25.13	4.68	22.19	16.78	5.35	3.47	7.68	3.02	2.39	8.6	1.05	0.95	0.22	0.83	2.42	1.01	3.71	17.43	12	5.62	13.91	23.93
R011101c0g1_i01	0	0	0.06	0	0	0	0	0	0	0	0	0	0	0	0	0	0	0	0.05	0	0	0	0	0	0	0	0	0	0	0	0	0	0	0	0	0	0	0	0
R011106c0g1_i01	0	2.69	0.83	0	0	1.63	0	0	3.41	0	0	1.13	0	1.35	0	0	0	0.81	0	0	0	0	0	0	0	0	2.62	1.04	0	0	0	0	0	0	0	0	0.97	3.22	0
R011107c0g1_i01	141.63	128.4	136.53	125.51	108.49	120.64	111.57	136.17	118.44	129.56	110.96	111.56	95.27	101.73	145.66	164.55	130.72	114.54	124.64	104.32	101.6	149.87	149.6	117.31	105.92	107.29	78.94	146.09	147.39	163.13	86.34	121.02	96.31	168.71	132.37	168.41	84.72	101.02	65.52
R011117c0g1_i01	15.08	14.75	18.13	14.63	17.19	12.04	20.79	15.89	16.25	15.23	15.28	16.64	16.95	16.45	17.41	13.42	16.47	18.44	15.24	18	13.79	14.18	13.73	17.63	14.41	18.61	12.14	14.38	10.07	12.73	12.69	9.37	9.78	12.61	17.57	13.07	14.36	13.36	13.46
R011123c0g1_i01	38.44	38.82	33.64	39.15	34.41	33.38	36.62	31.22	37.42	36.97	37.78	37.89	35.81	32.38	39.29	38.63	41.37	35.94	39.2	40.66	42.06	38.7	44.52	38.28	39.52	41.29	33.93	37.12	36.48	35.98	35.18	35.78	38.64	47.05	41.11	50.2	41.54	47.22	40.46
R011126c0g1_i01	9.14	8.53	9.69	12.1	10.6	11.75	12.26	12.42	10.94	12.03	9.57	12.93	11.97	12.2	8.12	7.7	9.73	6.59	8.92	8.88	8.94	8.92	9.29	9.22	8.85	8.68	8.43	9.1	8.14	8.59	9.19	9	9.06	10	7.49	7.71	9.89	8.87	7.36
R011138c0g1_i01	0	0	0	0.16	0	0	0	0	0.44	0	0.32	0.12	0.21	0	0	0	0	0	0	0	0	0	0	0	0	0.16	0	0	0	0	0	0	0.35	0	0	0.27	0.57	0.28	0.62
R011143c0g2_i01	0.2	0.21	0	0.2	0	0.23	0	0.3	0	0.19	0	0.31	0	0.59	1.23	0	0.19	0	0	0	0.36	1.05	0	0.45	0	0	0.46	0.52	0	0.28	0	0	0	0	0.53	0	0	0	0
R011151c0g1_i01	0	0	0	0	0	0	0	0	0	0	0	0	0	0	0	0	0	0	0	0	0	0	0	0	0	0	0	0	0	0	0	0	0	0	0	0	0	0	0
R011157c0g2_i01	0	0	0	0	0	0	0	0	0	0	0	0	0	0	0	0	0	0	0	0	0	0	0	0.1	0	0	0	0	0	0	0	0	0	0.11	0	0	0	0	0
R011176c0g1_i01	0	0	0	0	0	0	0	0	0.65	0.61	0	0	0	0	0	0.61	0	0	0	0	0	0	0	0	0	1.58	0.95	0	0	0	0.85	0	0	0	0	0	0.71	0.77	0
R011178c0g1_i01	53.66	51.6	51.93	53.5	55.39	59.57	57.63	57.21	54.84	57.3	55.43	52.5	53.69	53.59	53.72	60.38	56.72	55.4	55.22	54.96	59.1	55.54	59.68	57.5	52.26	54.43	56.14	59.14	61	56.12	57.48	57.33	58.01	59.09	61.44	55.88	58.09	63.05	59.49
R011182c0g1_i01	9.39	8.5	9.51	9.05	8.71	11.73	12.71	9.99	11.4	11.96	9.07	11.76	13.74	9.35	10.98	9.91	12.52	11.74	11.43	13.26	10.09	10.19	12.25	8.42	11.35	9.23	5.99	11.62	13.27	14.46	12.29	12.43	13.09	9.31	8.77	8.58	10.13	8.57	6.54
R011197c0g2_i01	0	0	0	0	0	0	0	0	0	0	0	0	0	0	0	0	0	0	0	0	0	0	0	0	0	0	0	0	0	0	0	0	0	0	0	0	0	0	0
R011198c0g2_i01	0	0	0	0	0	0	0	0	0	0	0	0	0	0	0	0	0	0	0	0	0	0	0	0	0	0	0	0	0	0	0	0	0	0	0	0	0	0	0
R011203c0g1_i01	0.1	0	0	0	0	0	0	0	0	0	0.1	0	0	0	0	0	0	0	0	0	0	0	0	0	0	0	0	0	0	0	0	0	0	0	0	0	0	0	0
R011204c0g1_i01	0	0	0	0	0	0	0	0	0	0	0	0	0	0	0	0	0	0	0.54	0.22	0	0	0	0	0	0	0	0	0	0	0	0	0.43	0.51	0	0	0	0.18	0.26
R011207c0g1_i01	0	0	0	0	0	0	0	0	0	0	0	0	0	0	0	0	0	0	0	0	0	0	0	0	0	0	0	0	0	0	0	0	0	0	0	0	0	0	0
R011216c0g1_i01	4.81	3.71	3.94	4.85	4.73	5.15	5.16	5.25	3.83	4.14	4.2	5.26	5.89	5.1	4.16	4.44	3.12	4.94	4.61	3.5	4.84	4.59	3.47	3.9	4.64	4.71	4.75	2.58	3.84	3.8	4.11	2.33	2.55	3.66	2.81	3.92	4.34	3.06	3.09
R011231c0g1_i01	0.83	0.77	0.4	1.23	1.48	1.93	1.08	1.75	0.74	1.09	1.29	0.53	1.12	1.2	0.5	1.28	1.43	1.11	1.31	1.67	0.92	1.39	0.58	1.86	1.06	1.1	0.97	0.93	1.86	1.26	1.21	1.47	1.52	1.01	0.9	0.75	2.33	2.43	2.14
R011236c0g1_i01	0	0	0	0	0	0	0	0	0	0	0	0	0	0	0	0	0	0	0	0	0	0	0	0	0	0	0	0	0	0	0	0	0	0	0	0	0	0	0
R011242c0g1_i01	8.53	8.57	8.88	8.02	6.8	7.16	10.43	9.67	8.93	8.78	9.32	8.98	7.94	8.94	6.7	8.44	10.28	9.39	9.09	9.44	9.68	11.51	11.95	10.79	6.59	8.32	5.4	13.6	13.81	13.42	10.93	9.89	10.36	11.7	11.26	11.38	18.63	18.29	13.34
R011253c0g1_i01	12.17	8.79	9.03	9.63	12.34	8.77	11.42	11.08	9.64	8.01	11.19	10.94	7.98	10.46	8.65	8.6	9.82	8.05	9.42	10.99	10	7.88	8.02	7.66	8.54	7.65	7.7	7.74	7.99	7.89	5.19	7.46	8.38	8.39	8.03	7.82	10.05	8.11	9.56
R011261c1g1_i01	0	0	0	0	0	0	0	0	0	0	0	0	0	0	0	0	0	0	0	0	0	0	0	0	0	0	0	0	0	0	0	0	0	0	0	0	0	0	0
R011270c0g1_i01	0	0	0	0	0.86	0	0	0	0.4	0	0.41	0	0	0	0	0.39	0.41	0	0	0	0	0	0	0	0	0	0	0.41	0	0	0	0	0	0.61	0	0	0	0	0
R011285c0g1_i01	0	0	0	0	0	0	0	0	0	0	0	0	0	0	0	0	0	0	0	0	0	0	0	0	0	0	0	0	0	0	0	0	0	0	0	0	0	0	0
R011285c0g2_i01	0	0	0	0	0	0	0	0	0	0	0	0	0	0	0	0	0	0	0	0	0	0	0	0	0	0	0	0	0	0	0	0	0	0	0	0	0	0	0
R011297c0g1_i01	0	0	0	0	0	0	0	0	0	0	0	0	0	0	0	0	0	0	0	0	0	0	0	0	0	0	0	0	0	0	0	0	0	0	0	0	0	0	0
R011300c0g1_i01	0	0	0	0	0	0	0	0	0	0	0	0	0	0	0	0	0	0	0	0	0	0	0	0	0	0	0	0	0	0	0	0	0	0	0	0	0	0	0
R011304c0g1_i01	0	0	0	0	0	0	0	0	0	0	0	0	0	0	0	0	0	0	0	0	0	0	0	0	0	0	0	0	0	0	0	0	0	0	0	0	0	0	0
R011312c0g1_i01	14.67	13.54	12.59	11.58	14.36	16.76	14.98	13.4	12.76	14.12	14.83	15.1	15.09	15.44	9.49	8.74	6.71	9.14	11.23	12.7	8.75	6.39	5.93	6.08	5.15	7.77	7.71	10.24	10.25	9.96	12.04	13.56	11.89	17.94	20.41	17.57	16.19	17.39	14.43
R011325c0g1_i01	0	0	0	0	0	0	0	0	0	0	0	0	0	0	0	0	0	0	0	0	0	0	0	0	0	0	0	0	0	0	0	0	0	0	0	0	0	0	0
R011327c0g2_i01	0	0.42	0	0	0	0	0	0	0	0.51	0	0.2	0.17	0.13	0.14	0	0.13	0	0	0.15	0	0	0.36	0	0	0	0	0	0.14	0.09	0	0.14	0	0	0	0.11	0.12	0.59	0.26
R011330c0g2_i01	0.26	0.41	0.39	0.26	0.53	0.72	0	0.19	0.35	0.87	0.51	0.1	0	0.37	0.27	1.31	0.76	0.28	0.47	0.29	0	0.5	0.6	0.86	0.34	0.51	0.29	0.97	0.66	1.38	1.22	1.36	0.28	0.9	0.45	0.44	0.57	0.23	0.33
R011335c1g1_i01	0	0	0	0	0	0	0	0	0	0	0	0	0	0	0	0	0	0	0	0	0.22	0	0	0.27	0	0	0	0.21	0	0	0	0	0	0	0	0	0.21	0	0.94
R011361c0g2_i01	6.38	5.41	8.04	6.03	7.98	5.52	3.62	6.73	6.11	4.43	4.61	6.68	5.05	5.14	10.27	4.35	5.9	3.54	5.21	3.22	4.31	3.81	2.3	1.06	5.31	3.78	2.77	3.84	6.17	5.13	5.59	4.77	6.61	3.46	2.1	4	4.25	4.44	5.73
R011364c0g1_i01	0	0	0	0	0	0	0	0	0	0	0	0	0	0	0	0	0	0	0	0	0	0	0	0	0	0	0	0	0	0	0	0	0	0	0	0	0	0	0
R011366c0g1_i01	0	0	0	0	0	0	0	0	0	0	0	0	0	0	0	0	0	0	0	0	0	0	0	0	0	0	0	0	0	0	0	0	0	0	0	0	0	0	0
R011369c0g1_i01	43.48	68.09	55.75	43.62	48.99	54.98	70.15	60.47	57.42	70.6	61.54	66.77	59.93	65.34	49.79	50.5	74.25	65.85	48.92	52.28	59.55	47.74	57.09	65.88	71.57	56.69	63.13	85.57	90.92	90.65	110.41	117.85	119.84	65.16	75.22	49.49	62.53	78.95	82.78
R011382c0g1_i01	0	0	0	0	0	0	0	0	0	0	0	0	0	0	0	0	0	0	0	0	0	0	0	0	0	0	0	0	0	0	0	0	0	0	0	0	0	0	0
R011390c0g2_i01	0	0	0	0	0	0	0	0	0	0	0	0	0	0	0	0	0	0	0	0	0	0	0	0	0	0	0	0	0	0	0	0	0	0	0	0	0	0	0
R011391c0g1_i01	0	0	0	0	0	0	0	0	0.09	0	0	0	0	0	0	0	0	0	0	0.11	0	0	0	0	0	0	0.11	0	0	0	0	0	0	0	0	0.09	0	0	0
R011401c0g1_i01	0	0	0	0	0	0	0	0	0	0	0	0	0	0	0	0	0	0	0	0	0	0	0	0	0	0	0	0	0	0	0	0	0	0	0	0	0	0	0
R011407c0g1_i01	0	0.08	0.08	0.16	0.16	0	0	0.11	0	0.08	0	0	0.25	0	0.25	0	0	0	0	0.09	0	0	0	0	0	0	0	0.07	0	0	0	0	0	0.05	0	0	0.14	0.07	0
R011413c0g2_i01	0	0	0	0	0	0	0	0	0	0	0	0	0	0	0	0	0	0	0	0	0	0	0	0	0	0	0	0	0	0	0	0	0	0	0	0	0	0	0
R011426c0g1_i01	0	1.06	0	3.03	1.07	0	0	1.35	1.03	0	0	1.45	0	0	0	0	0	1	0	0	0	1.84	0.97	1.46	0	2.64	3.25	0	1.54	4.92	1.55	0	0	0	2.39	0	3.56	0	0
R011427c0g2_i01	4.86	5.5	7.93	4.91	5.74	5.59	11.72	5.71	9.82	7.9	6.15	7.89	10.11	7.45	5.07	4.5	5.47	8.63	5.49	9.27	3.05	2.24	2.83	3.33	2.07	5.22	1.73	7.95	6	3.62	1.42	1.79	4.26	3.19	6.28	9.2	1	2.07	0.99
R011431c0g1_i03	0.63	1.32	0	0.63	0.43	0.5	0.41	0.96	1.74	0.2	0.83	0.34	0.73	1.06	0.65	0.97	1.85	0.95	0.39	1.19	1.15	0.42	0.43	0.95	0.77	0.43	1.21	0.37	0	0.15	0	0	0	0.96	0.56	1.28	0.38	0.77	0.28
R011432c0g1_i01	20.64	17.75	19	18.75	16.96	20.53	19.67	19.51	16.79	15.77	16.87	16.99	19.54	20.26	21.93	20.51	22.07	20.42	21.26	22.01	21.06	22.35	21.11	20.14	18.99	20.32	16.21	19.31	23.1	22.01	23.46	21.86	20.5	24.23	21.64	21.86	19.79	21.3	17.02
R011433c0g1_i01	0.16	0	0	0	0	0.35	0.29	0.11	0	0	0.15	0	0	0	0	0.28	0.15	0.34	0.43	0	0	0.2	0.1	0	0.14	0	0	0	0	0.11	0.4	0.5	0.17	0.1	0	0	0	0	0
R011448c0g1_i01	12.88	11.83	12.51	11.48	13.65	13.36	13.75	12.44	11.07	12.59	10.85	11.04	13	13.05	13.69	11.71	13.68	12.68	12.5	13.31	14.08	11.77	12.73	11.21	14.98	12.22	12.34	11.08	12.29	13.98	12.55	12.25	14.45	10.88	11.57	9.46	16.39	13.76	13.18
R011466c0g1_i01	0.37	0.57	0.91	0.83	1.2	0.99	0.57	1.08	0.41	0.17	1.08	0.4	0.98	0.59	0.75	0.67	0.62	0.78	0.74	0.39	0.32	1.39	0.42	0.6	0.24	0.35	1.09	0.22	0.64	0.47	0.45	0.37	0.1	1.02	0.47	0.54	0.87	0.55	1.15
R011478c0g1_i01	13.53	11.22	13.43	12.4	15.4	17.83	12.92	14.85	15.3	15.59	10.36	14.08	22.21	11.89	9.55	11.25	15.06	9.16	9.35	9.48	13.07	7.55	8.66	6.84	6.08	5.11	10.51	6.29	5.71	7.28	5.46	4.9	6.26	14.2	13.67	11.33	10.71	16.83	15.05
R011484c0g1_i01	0	0	0	0	0	0	0	0	0	0	0	0	0	0	0	0	0	0	0	0	0	0	0	0	0	0	0	0	0	0	0	0	0	0	0	0	0	0	0
R011489c0g1_i01	28.55	23.48	24.39	25.72	25.45	26.75	24.79	25.92	26.95	25.94	25.56	25.94	25.06	24.64	25.22	23.74	23.74	25.35	27.14	25.56	28.38	25.97	28.22	25.59	26.29	26.6	24.42	26.91	26.84	26.26	25.75	30.28	27.4	24.69	26.32	25.55	27.51	28.02	26.03
R011491c0g1_i02	12.22	14.37	14.95	14.04	11.4	9.62	12.89	16.31	10.76	11.67	14.13	14.98	12.77	11.1	10.96	10.82	11.35	8.79	11.32	11.38	9.28	15.4	12.32	10.87	11.24	10.92	12.59	13.67	11.25	15.67	10.16	14	12.98	12.45	16.41	17.86	13.79	11.19	13.97
R011496c0g1_i01	69.49	67.74	69.62	66.91	65.96	74.63	69.83	72.6	65.82	71.34	64.25	70.55	75.19	69.48	73.34	71.35	68.81	65.9	69.71	66.71	64.64	68.4	62.01	63.4	58.89	62.8	62.1	56	58.89	53.2	57.99	57.28	53.62	58.55	56.8	61.72	55.49	59.03	59.37
R011505c0g1_i01	0	0.06	0	0.11	0.11	0	0	0	0.05	0	0	0.04	0	0	0.05	0	0	0	0	0	0.05	0	0.1	0	0	0	0	0	0	0	0.08	0.21	0.11	0	0	0.04	0	0.04	0
R011510c0g1_i01	0	0	0	0	0	0	0	0	0	0	0	0	0	0	0	0	0	0	0	0	0	0	0	0	0	0	0	0	0	0	0	0	0	0	0	0	0	0	0
R011513c0g1_i01	106.66	86.91	74.96	91.1	94.4	127.09	102.2	80.73	82.63	93.15	104.99	92.18	95.64	110.38	133.47	109.95	90.92	155.7	126.64	106.95	87.13	129.97	155.78	101.18	139.57	143.56	83.41	120.51	109.95	116.92	140.81	125.43	132.27	117.78	109.11	81.47	102.09	139	107.97
R011514c0g1_i01	0.18	1.15	1.09	0.18	0.19	0.21	0.35	0.27	0.67	1.22	0.18	0	0.37	0.36	0	0.67	0.36	0.27	0.17	0	0.66	0.36	0.12	0	0	0.73	0.83	0	0.57	0.25	0	0.2	0.6	0.12	0	0.63	0	0.33	0.48
R011520c0g1_i01	0	0	0	0	0	0	0	0	0	0	0	0	0	0	0	0	0	0	0	0	0	0	0	0	0	0	0	0	0	0	0	0	0	0	0	0	0	0	0
R011523c0g1_i01	99.38	118.1	114.43	119.75	92.56	107.26	122.9	118	110.42	110.19	107.12	117.1	111.95	108.02	115.99	128.3	116.61	113.01	102.59	115.63	117.84	151.22	145.81	149.92	125.09	117.9	119.34	137.19	122.44	145.17	119.01	131.9	123.89	135.36	144.09	161.18	91.01	101.62	104.71
R011533c0g2_i01	0	0	0	0.18	0	0	0	0.31	0	0.08	0	0	0.06	0.08	0	0.08	0.09	0	0.4	0.29	0	0.11	0	0	0	0	0.1	0.07	0	0	0	0	0.18	0.27	0.23	0	0	0	0
R011541c0g1_i01	0.95	0.99	0.56	0.38	0.77	0.88	1.46	1.98	2.07	0.54	1.11	2.37	1.93	0.75	0.58	0.87	0.92	0.56	0.7	0.42	1.71	1.25	0.64	0.21	0.52	0.95	0.65	0.65	0.4	0.66	0.5	2.28	0.42	0.73	1.5	1.47	0.51	1.02	1.86
R011549c0g1_i01	0	0	0	0	0	0	0	0	0	0	0	0	0	0	0	0	0	0	1.93	0.61	0	0	0	0	0	0	0	0	0	0	0	0	0	0	0	0	0	0	0
R011555c0g1_i01	16.56	14.8	12.87	16.43	13.95	16.28	13.33	14.68	13.38	13.34	15.87	14.51	14.62	14.32	10.34	11.77	11.55	9.73	13.17	12.41	12.89	15.12	16.08	13.68	12.35	13.16	11.35	13.33	14.14	15.36	16.98	15.72	14.63	16.98	15.06	13.87	17.55	15.02	14.51
R011564c0g1_i01	0	0	0	0	0	0	0	0	0	0	0	0	0	0	0	0	0	0	0	0	0	0	0	0	0	0	0	0	0	0	0	0	0	0	0	0	0	0	0
R011571c0g1_i01	0	1.82	1.7	0	3.6	0.93	0	0	1.67	1.07	0	2.54	1.09	0.77	1.8	1.59	2.83	1.01	2.44	2.29	1.84	2.73	0.47	0.74	0.64	2.01	0	1.87	2.24	1.66	7	0.92	0.81	0	2.39	0.56	0	1.29	0.91
R011573c0g1_i01	11.58	11.29	11.22	10.66	12.26	14.2	14.16	13	11.55	13.52	12.62	10.39	12.31	13.04	11.43	10.53	12.23	12.15	13.12	9.27	11.96	12.02	12.46	13.42	10.97	11.35	10.78	12.55	11.02	9.78	14.23	9.71	11.26	13.17	11.57	11.96	12.08	11.22	11.21
R011584c0g2_i01	1.93	2.5	2.45	2.48	2.41	2.65	1.55	2.25	2.01	2.05	1.65	1.43	1.59	2.04	2.38	1.39	1.79	2.61	1.63	1.71	1.52	1.7	2.16	2.76	0.76	2.08	1.98	1.61	1.81	2.81	2.09	1.91	2.8	2.5	2.43	3.67	11.82	9.88	9.16
R011604c0g1_i01	0	0	0	0	0	0	0	0	0	0	0	0	0	0	0	0	0	0	0	0	0	0	0	0	0	0	0	0	0	0	0	0	0	0	0	0	0	0	0
R011606c0g1_i01	0	0	0	0	0	0	0	0	0	0	0	0	0	0	0	0	0	0	0	0	0	0	0	0	0	0	0	0	0	0	0	0	0	0	0	0	0	0	0
R011613c0g1_i01	1.4	2.38	1.38	3.19	1.6	2.48	2.57	1.46	2.51	1.8	1.47	2.24	2.7	2.67	3.37	2.28	0.87	1.99	2.85	2.69	2.08	3.15	6.66	5.18	4.49	4.43	3.68	4.06	5.54	5.03	5.69	4.23	6.21	4.31	4.23	3.68	0.95	1.62	1.62
R011614c0g1_i01	0	0	0	0	0	0	0	0	0	0	0	0	0.15	0	0.23	0	0	0.67	0	0	0.2	0	0	0	0.21	0	0	0	0.24	0	0	0	0	0.15	0	0	3.63	0.81	1.04
R011617c0g1_i01	9.13	7.54	12.56	9.99	11.85	8.69	10.28	7.99	7.36	9.94	10.62	8.88	12.3	7.88	6.01	10.42	8.38	9.76	8.21	7.28	8.02	11.35	9.02	8.43	12.39	11.47	10.68	7.32	7.46	8.38	10.09	7.42	12.34	9.49	9.19	7.97	9.81	8.42	6.49
R011625c0g1_i01	15.71	7.24	6.18	9.45	17.17	17.51	8.05	7.58	7.56	6.57	9.57	7.4	8.76	11.28	36.28	12.95	15.42	29.25	14.1	8.55	11.25	4.64	5.65	25.33	3.9	10.39	4.2	14.04	12.67	14.78	9.78	11.9	10.48	5.52	12.97	36.66	7.01	28.9	103.65
R011633c0g1_i01	0	0	0	0	0	0	0	0	0	0	0	0	0	0	0	0	0	0	0	0	0	0	0	0	0	0	0	0	0	0	0	0	0	0	0	0	0	0	0
R011653c0g1_i01	0	0	0	0	0	0	0	0	0	0	0	0	0	0	0	0	0	0	0	0	0	0	0	0	0	0	0	0	0	0	0	0	0	0	0	0	0	0	0
R011659c0g1_i01	24.8	22.85	22	21.95	21.74	24.35	21.83	22.28	22.18	22.93	23.19	24.36	23.08	21.95	19.85	20.63	20.78	20.77	23.02	23.23	22.01	20.14	18.85	21.19	19.8	19.51	18.92	20.75	23.14	21.64	21.04	21.91	20.77	22.25	21.34	22.12	21.53	23.18	21.01
R011660c0g1_i01	2.2	2.29	2.17	1.6	1.62	1.88	1.75	2.11	2.19	3.4	1.37	1.42	3.28	1.59	1.85	3.48	2.34	1.79	0.93	1.8	0.36	0.79	3.4	2.02	1.82	2.21	2.29	1.9	3.14	2.8	2.68	1.11	1.33	2.6	1.59	2.08	0.9	1.62	2.24
R011665c0g1_i01	0.47	0	0.47	0	0	0	0	0	0.46	0	0	0	0.84	0.6	1.5	0.44	0.47	0.4	0.49	1.22	0.49	0	0	0	0.51	1.08	0	0.49	0.59	1.28	0.54	0	0	0.36	0.48	1.36	0	0	0.36
R011675c0g1_i01	47.39	41.57	41.59	41.5	45.93	46.63	40.66	43.02	39.85	42.8	41.44	41.54	43.94	41.73	34.99	38.89	36.91	38.05	38.78	37.36	36.51	38.86	38.58	40.06	35.49	32.9	35.86	38.73	36.59	37.63	34.1	33.09	33.86	34.65	34.51	38.29	35.24	38.06	36.53
R011676c0g1_i01	41.59	46.13	41.36	45.38	51.32	51.65	47.1	44.07	39.45	40.95	43.11	50.77	46.6	49.6	44.1	42.28	38.27	44.72	48.33	54.63	46.4	49.25	50.67	47.63	46.82	41.99	49.65	44.62	44.89	43.2	47.73	42	52.07	38.83	33.97	47.41	46.73	39.52	40.36
R011677c0g1_i01	0	0	0	0	0	0	0	0	0	0	0	0	0	0	0	0	0	0	0	0	0	0	0	0	0	0	0	0	0	0	0	0	0	0	0	0	0	0	0
R011680c0g1_i01	0	0	0	0	0	0	0	0	0	0	0	0	0	0	0	0	0	0	0	0	0	0	0	0	0	0	0	0	0	0	0	0	0	0	0	0	0	0	0
R011682c0g1_i01	0	0	0	0	0	0	0	0	0	0	0	0	0	0	0	0	0	0	0	0	0	0	0	0	0	0	0	0	0	0	0	0	0	0	0	0	0	0	0
R011687c0g1_i01	0	0	0	0	0	0	0	0	0	0	0	0	0	0	0	0	0	0	0	0	0	0	0	0	0	0	0	0	0	0	0	0	0	0	0	0	0	0	0
R011697c0g1_i01	0	0	0	0	0	0	0	0	0	0	0	0	0	0	0.28	0	0	0	0	0	0	0	0	0	0	0	0	0	0	0	0	0	0	0	0	0	0	0	0
R011699c0g1_i01	0.19	0.41	0	0.39	0.2	0	0	0	0	0.37	0	0	0.4	0.39	0	0.36	0	0	0	0	0.35	0	0.13	0	0.35	0.2	0	0.17	0.2	0.41	0	0	0	0	0	0.34	0.87	0.53	0
R011700c0g2_i01	0.4	0.21	0	0	0.2	0	0.39	0.45	0	0.19	0.39	0.63	0.27	0.2	0	0.18	0.78	0.3	0	0.22	0.36	0.66	0.54	0.9	0	0	0	0.69	1.04	0.56	1.25	0	0.22	0.26	0.88	0.17	0	0.36	0.13
R011703c0g1_i01	2.87	5.25	0	1	0	0	0	0	2.03	2.74	3.84	1.42	4.86	0	4.21	0	3.93	1.97	1.17	1.5	0	0.91	5.69	1.43	0	0	0	0	4.55	1.21	1.52	0	0	0.9	1.17	3.17	2.33	1.32	0.91
R011705c0g1_i01	0.73	0.43	0.51	0.21	0.42	0.45	0.09	0.44	0.47	1.48	0.31	0.38	0.2	0.19	0.53	0.38	0.71	0.89	0.37	0.79	0.91	0.53	0.47	0.34	0.63	0.5	0.68	0.68	0.31	0.61	0.35	0.53	0.87	0.32	0.35	0.53	0.36	0.18	0.13
R011707c0g1_i01	12.38	14.18	14.54	14.76	12.85	15.25	17.36	20.35	16.12	13.05	17.86	18.06	23.9	22.24	16.16	15.68	18.71	14.52	19.56	21.13	21.11	18.25	12.96	21.33	17.83	16.21	16.62	21.06	19.76	27	28.6	22.72	27.48	19.34	17.03	15.35	16.44	16.16	18.66
R011721c0g1_i01	0	0	0	0	0	0	0	0	0	0	0	0	0	0	0	0	0	0	0	0	0	0	0	0	0	0	0	0	0	0	0	0	0	0	0	0	0.61	1.06	0.88
R011729c0g1_i01	0	0.65	0	0.62	0.96	0	0	0	0	0.59	0	0	0	0	0	0	0.3	0	0.6	0.74	0.18	0.22	0.22	0	0	0	0.38	0.29	0	0	0	0	0	0.21	0	0	0	0	0
R011742c0g1_i01	0	0	0	0	0	0	0	0	0	0	0	0	0	0	0	0	0	0	0	0	0	0	0	0	0	0	0	0	0	0	0	0	0	0	0	0	0	0	0
R011745c0g1_i01	0	0	0	0	0	0	0	0	0	0	0	0	0	0	0	0	0.2	0	0	0	0	0.14	0	0	0	0	0	0	0	0	0	0	0	0	0	0	0	0	0
R011753c0g1_i01	0.88	0.47	1.32	0	1.39	0	1.1	0.42	1.7	0.42	0	2.21	2.29	1.63	0.47	1.24	1.32	0	1.82	2.25	0	0.67	1.72	1.11	1.86	0.5	2.33	0.45	2.16	0.39	1.47	1.26	2.9	0.66	0.88	2.09	0.89	1.4	0.33
R011760c0g1_i01	0	0	0	0	0	0	0	0	0	0	0	0	0	0	0	0	0	0	0	0	0	0	0	0	0	0	0	0	0	0	0	0	0	0	0	0	1.97	1.26	2.1
R011777c0g1_i01	1.34	0.62	0.88	0.74	1.35	0.5	0.14	0.43	0.81	1.41	1.6	1.23	0.87	0.71	1.22	0.41	0.29	1.84	0.54	0.82	0.53	0.38	0.59	0.66	0.79	1.32	0.99	0.25	0.76	1.2	0.89	1.72	1.11	0.47	0.77	1.52	0.26	0.78	1.62
R011778c0g1_i01	29.98	38.2	35.64	40.58	30.11	36.91	47.42	48.86	37.13	39.51	36.86	43.76	42.85	46.08	35.78	38.69	35.97	29.17	28.43	35.35	34.47	41.28	42.12	37.57	31.21	35.34	33.24	39.02	31.26	37.31	36.95	32.03	28.81	44.57	49.33	36.1	35.26	29.82	38.42
R011787c0g1_i01	0	0	0	0	0	0	0	0	0	0	0	0	0	0	0	0	0	0	0	0	0	0	0	0	0.19	0	0	0	0	0	0.19	0	0	0	0	0	0	0	0
R011814c0g1_i01	2.18	1.39	2.17	1.77	3.19	0	3.22	4.93	2.93	2.48	2.58	3.47	4.12	3.19	2.75	0.41	0.43	1.46	2.69	1.66	1.33	2.95	3.39	2.18	0.92	1.46	5.16	1.33	1.59	6.84	4.83	1.24	2.28	3.9	3.04	2.47	0	0	1.31
R011819c0g1_i01	0.61	0	0.8	1.02	0.62	0.24	0.2	1.08	0.74	0.39	1.2	1.13	0.84	1.02	0	2.24	1.39	0.91	2.08	0.46	2.4	0.4	0.28	0.69	0.37	1.23	0.93	0.71	1.71	0.43	1.46	0.9	1.8	0.27	0.72	1.41	0.55	1.29	0.81
R011826c0g1_i01	0	0	0	0	0	0	0	0	0	0	0	0	0	0	0	0	0	0	0	0	0	0	0	0	0	0	0	0	0	0	0	0	0	0	0	0	0	0	0
R011831c0g1_i01	0	0	0	0	0	0	0	0	0	0	0	0	0	0	0	0	0	0	0	0	0	0	0	0	0	0	0	0	0	0	0	0	0	0	0	0	0	0	0
R011832c0g1_i01	0	0	0	0	0	0	0	0	0	0	0	0	0	0	0	0	0	0	0	0	0	0	0	0	0	0	0	0	0	0	0	0	0	0	0	0	0	0	0
R011839c0g1_i01	0	0	0	0	0	0	0	0	0	0	0	0	0	0	0	0	0	0	0	0	0	0	0	0	0	0	0	0	0	0	0	0	0	0	0	0	0	0	0
R011845c0g1_i01	11.94	9.93	11.88	12.23	12.33	12.7	12.82	14.01	12.06	12.27	11.05	13.13	13.3	14.92	10.89	10.92	9.33	10.14	11.27	14.6	11.97	12.59	14.04	12.29	10.62	12.71	8.18	15.29	14.08	17.34	14.34	12.33	14.66	15.82	14.64	16.14	11.26	13.14	9.07
R011876c0g1_i01	0	0	0	0	0	0	0	0	0	0	0	0	0	0	0	0	0	0	0	0	0	0	0	0	0	0	0	0	0	0	0	0	0	0	0	0	0	0	0
R011880c0g1_i01	38.02	32.76	37.03	35.95	33.28	44.51	43.59	43.24	30.88	36.7	37.32	37.91	43.69	41.48	30.29	36.39	28.25	30.39	32.67	41.36	32.55	36.31	34.63	36.92	33.62	35.46	35.31	34.43	35.48	31.74	35.19	36.77	31.38	36.65	30.68	32.42	34.12	33.53	33.68
R011895c0g2_i01	1.98	1.12	0.18	0.72	1.09	0.83	0.17	0.53	0.33	0.85	0	0	0.24	0.35	1.11	0.66	1.75	0.53	0.66	2.01	1.62	1.65	0.73	0.4	0.81	1.08	0.81	1.69	1.3	1.98	0.95	1.37	2.16	1.39	0.79	0.31	0.8	1.28	1.17
R011901c0g2_i01	22.69	22.02	18.03	22.48	20.86	23.37	18.75	19.85	19.63	17.46	17.46	18.26	21.07	17.58	16.01	21.27	18.31	14.26	17.71	20.64	16.99	19.68	21.04	16.95	17.43	15.68	15.01	18.75	20.49	21.12	20.05	17.49	18.31	22.59	18.53	19.24	17.91	21.62	18.71
R011902c0g1_i01	0	0	0	0	0	0	0	0	0	0	0	0	0	0	0	0	0	0	0	0	0	0	0	0	0	0.96	0	0	0	2.54	0	0	0	0	0	0	0	0	0
R011918c0g1_i01	0.39	0	0.19	0.78	0	0.23	0.19	0.29	0.53	0.18	1.34	0	0.27	0.39	0.2	0	0.57	0	0.54	0.22	0.35	0.26	0.53	0.22	0.18	0.39	0	0.67	0.2	0.27	0.35	0.43	0.43	0.25	0.52	0.84	1.4	0.35	0.38
R011926c0g1_i01	1.76	2.38	1.56	2.98	4.79	7.06	4.34	3.5	1.44	4.48	2.23	2.57	3.41	1.88	2.34	1.93	4.1	3.49	1.45	3.13	2.99	3.33	4.01	3.71	3.16	1.05	3.37	2.24	1.99	3.74	3.84	1.52	2.1	2.48	3.07	1.81	3.91	4.06	2.51
R011928c0g1_i01	0	0	0	0	0	0	0	0	0	0	0	0	0	0	0	0	0	0	0	0	0	0	0	0	0	0	0	0	0	0	0	0	0	0	0	0	0	0	0
R011935c0g2_i01	0	0	0	0	0	0	0	0	0	0	0	0	0	0	0	0	0	0	0	0	0	0	0	0	0	0	0	0	0	0	0	0	0	0	0	0	0	0	0
R011944c0g1_i01	0	0	0	0	0	0	0	0	0	0	0	0	0	0	0	0	0	0	0	0	0	0	0	0	0	0	0	0	0	0	0	0	0	0	0	0	0	0	0
R011950c0g1_i01	0.75	2.65	2.3	1.06	3.53	1.97	2.48	1.41	3.63	2.42	1.87	2.94	2.22	1.38	2.94	1.65	2.27	2.89	1.43	2.53	2.04	1.62	1.59	1.38	3.33	3.5	4.29	3.48	2.01	2.77	2.91	3.35	1.88	1.19	2.08	0.8	1.38	0.55	1.07
R011954c0g1_i01	0	0	0	0	0	0	0	0	0	0	0	0	0	0	0	0	0	0	0	0	0	0	0	0	0	0	0	0	0	0	0	0	0	0	0	0	0	0	0
R011959c0g1_i01	3.11	3.38	2.36	1.6	0	0	0	1.94	1.6	2.96	2.33	1.04	1.78	3.71	4.22	2.96	2.37	1.51	1.81	1.15	2.76	4.14	3.6	0	0.97	4.99	1.21	2.89	5.73	0.89	0	6.09	1.27	0.69	3.6	0.82	1.8	0	6.25
R011962c0g1_i01	0	0.5	0	0.48	0	0	0.61	0.46	0	0.9	0	0.98	0	0	1	0	0	0	0	0	0	0.73	0	0	0	0	1.27	0.98	0	0	0	0	0	0	0	0	0	0	1.82
R011971c0g1_i01	2.59	1.95	2.89	2.34	2.95	1.8	3.71	3.55	2.01	2.45	2.3	1.55	2.62	1.53	0.48	0.86	0.46	0.59	0.42	0.13	0.21	1.72	0.84	0.64	0.82	0.34	1.29	1.25	3.99	1	0.79	0.96	0.25	1.46	1.6	2.37	2.04	0.61	1.56
R011976c0g1_i01	0	0	1.64	2.99	2.72	1.31	1.82	3.93	0.62	2.81	2.6	2.36	2.81	2.57	2.06	2.75	1.95	1.05	0.97	2.78	2.55	1.64	0.72	1.57	3.25	1.06	1.22	2.49	0	0.52	0.33	0	1.6	0.46	1.25	1.2	0.63	2.59	2.81
R011987c0g1_i01	0.73	1.56	1.18	1.09	1.46	0.76	1.38	1.74	1.99	1.13	2.75	2.13	1.98	1.8	0.32	0.38	0.75	0.62	0.68	1.37	0.71	1.22	1.48	1.99	1.19	0.59	0.61	1.89	1.71	1.49	1.74	1.31	2.1	1.38	1.98	2.57	0.31	0.39	0.7
R011994c0g1_i01	0.16	1.01	0.48	0.48	0	0	0.3	1.06	0	0.3	0.16	1.35	0.32	0.47	1.16	0	0.47	0.12	0.44	0.18	0.29	0.21	0.21	0.18	0	0	0.72	0.27	0.82	0.76	0.56	0.17	0	0.31	0.14	0	0.85	0.14	0.21
R011996c0g2_i01	0.31	0	0	0	0.64	0.41	0	0.52	0	0.3	0.61	1.38	0.95	0.34	1.63	1.74	1.23	0.25	0.3	0.75	0.6	0.44	0.68	0.37	0.31	0.33	0	0	0.7	0.97	0.31	0.78	0.37	0.65	0.88	0.28	0	0.3	0
R012001c0g1_i01	0	0	0	0	0	0	0	0	0	0	0	0	0	0	0	0	0	0	0	0	0	0	0	0	0	0	0	0	0	0	0	0	0	0	0	0	0	0	0
R012010c0g1_i01	21.75	21.07	24.21	26.58	23.42	26.64	22.58	21.5	18.03	25.23	19.14	22.59	24.21	21.21	18.41	20.29	19.32	19.84	18.87	19.28	20.89	27.18	21.65	21.84	22.77	20.43	18.28	25.38	21.14	24.58	22.43	16.52	20.29	27.75	21.42	22.23	26.1	22.55	21.7
R012011c0g1_i01	0.08	0.17	0	0.08	0.17	0	0	0.29	0	0	0.08	0	0.1	0	0.26	0	0	0	0	0	0.07	0	0.11	0.18	0	0.24	0	0.27	0	0.05	0.21	0	0	0.05	0	0	0.36	0.21	0.16
R012014c0g1_i01	0	0	0.54	0.18	0	0	1.22	0.81	0.66	0	0.71	0	1.1	0.36	0.56	0.5	0	0.13	0.17	0	0	0.72	0.37	0	0.49	0.18	0.21	0.31	0	0.25	0.16	0.79	0.2	0.35	0.64	0.16	0.33	0.16	0.59
R012029c0g1_i01	1.94	1.93	1.54	1.78	0.37	1.03	3.24	2.23	0.6	0.49	0.87	0.69	0.6	0.74	1.52	0.88	1.23	0.53	0.66	0.4	0.32	1.76	1.43	1.44	0.45	0.36	0.72	3.22	2.91	3.49	0.72	1.1	1.07	2.59	2.81	1.79	1.97	1.5	1.11
R012032c0g1_i01	0	0	0	0	0	0	0	0	0	0	0	0	0	0	0	0	0	0	0	0	0	0	0	0	0	0	0	0	0	0	0	0	0	0	0	0	0	0	0
R012034c0g2_i01	0	0	0	0	0	0	0	0	0	0	0	0	0	0	0	0	0	0	0	0	0	0	0	0	0	0	0	0	0	0	0	0	0	0	0	0	0	0	0
R012048c0g1_i01	57.18	46.32	43.62	54	48.04	60.77	54.75	45.55	42.61	45.32	43.25	41.6	44.5	47.39	66.92	69.62	60.16	45.16	45.79	46.18	47.04	64.03	69.44	65.63	51.27	48.43	59.24	71.73	68.78	70.62	49.36	53.73	55.57	83.13	72.88	78.59	36.68	36.62	38.23
R012049c0g1_i01	0.43	0.75	0.85	0.43	0.44	0.65	0	0.42	0.65	0.14	0.71	0.43	1.13	0.69	1.04	0.26	0.42	1.05	0.66	0.95	0.51	0.37	0.57	0.32	0.51	0.85	0.8	0.6	0.88	1.07	0.12	0.3	0.77	0.91	1.12	0.12	0.38	0.13	0.56
R012050c0g1_i01	0	0.6	0.56	1.14	0	0	0.78	0	0.55	1.06	1.66	1.25	1.08	4.56	1.79	0.53	1.12	1	2.42	2.27	2.42	2.25	2.8	5.15	0.63	0	3.16	1.85	2.95	3.27	1.38	0.91	0	0	0	0.55	0.59	0.64	1.36
R012051c0g1_i01	7.6	5.28	4.72	5.26	9.43	5.59	5.87	6.64	6.87	10.36	5.73	8.09	12.85	6.96	2.25	3.07	3.81	2.59	1.88	3.3	2.91	1.33	1.61	1.14	0.5	0.28	3.01	1.09	0.57	0.99	0.16	0.87	0.3	2.19	2.35	2.49	3.64	4.57	2.94
R012052c0g1_i01	0	0	0	0	0	0	0	0	0	0	0	0	0	0	0	0	0	0	0	0	0	0	0	0	0	0	0	0	0	0	0	0	0	0	0	0	0	0	0
R012056c0g1_i01	27.38	25.67	28.35	34.17	26.64	30.98	29.84	31.25	26.9	30.74	27.5	30.14	31.28	26.24	24.35	28.88	28.92	27.51	28.14	26.23	23.83	26.86	34.14	28.71	26.56	26.46	24	32.51	29.57	29.91	29.89	27.25	29.22	28.53	28.71	29.23	31.75	28.7	32.57
R012059c0g1_i01	0	0	0	0.12	0	0	0	0.04	0	0	0.11	0.08	0.04	0.1	0	0	0.06	0.08	0.05	0.06	0.05	0.04	0	0	0.1	0	0	0	0.06	0.07	0	0	0.35	0.07	0	0.05	0.88	0.72	0.28
R012067c0g1_i01	0	0	0	0	0	0	0	0	0	0	0	0	0	0	0	0	0	0	0	0	0	0	0	0	0	0	0	0	0	0	0	0	0	0	0	0	0	0	0
R012070c0g1_i01	13.37	11.94	12.35	13.47	12.06	14.95	13.5	13.96	12.94	12.64	13.14	13.35	14.79	15.27	8.19	10.83	11.14	10.2	9.75	12.69	10.83	11.31	9.87	12.48	9.67	12.22	11.65	11.26	11.91	10.43	13.04	12.88	10.68	10.96	12.55	10.39	14.07	12.77	12.2
R012072c0g1_i01	0	0	0	0	0	0	0	0	0	0	0	0	0	0	0	0	0	0	0	0	0	0	0	0	0	0	0	0	0	0	0	0	0	0	0	0	0	0	0
R012089c0g1_i01	0.36	0.19	0.36	0.54	0.73	0.42	0	0.13	0	0.17	0.35	0.98	0.24	0	0	0.17	0.35	0.8	0.33	0.4	0.32	0.47	0	0.4	0.81	0.72	0.61	0.31	0.19	0.62	0.16	0.2	0.39	0.12	0.16	0.46	0.48	0	1.29
R012094c0g1_i01	2.28	0	3.08	0	1.65	0	0	0	2.34	2.17	0	1	0.86	1.2	2.47	0	0	0.74	1.76	0	0.89	2.68	0	0	1.89	1.94	0	1.87	0	0	0	0	0	3.34	0	0	0	0.96	0.67
R012101c0g1_i01	0	0	0	0	0	0	0	0	0	0	0	0	0	0	0	0	0	0	0	0	0	0	0	0	0	0	0	0	0	0	0	0	0	0	0	0	0	0	0
R012125c0g1_i01	7.32	8.1	11.04	7.93	6.13	5.99	6.39	8.7	7.61	8.25	7.31	7.91	10.44	9.72	7.66	6.84	9.38	7.39	11.06	10.99	8.3	13.2	8.91	7.74	7.21	11.37	5.21	10.47	9.38	9.57	11.41	12.05	8.69	13.83	10.94	7.96	4.67	7.94	6.21
R012128c0g2_i01	1.18	0	0	0	0.63	0	1.69	1.91	0	0.56	0.58	0	0	0	1.26	0	0	0	0	0.81	0	0	0	0	0	0.71	0	0	1.58	0	0	0	0.86	0	0	0	0	0	0
R012134c0g1_i01	0.31	0	0	0	0	0	0	0	0	0	0	0	0	0	0	0.29	0	0	0	0.74	0	0	0	0	0	0	0	0	0	0	0	0	0	0	0	0	0	0.3	0
R012147c0g1_i01	0	0	0	0	0	0	0	0	0	0	0	0	0	0	0	0	0	0	0	0	0	0	0	0	0	0	0	0	0	0	0	0	0	0	0	0	0	0	0
R012152c0g1_i01	322.07	256.25	304.27	299.86	365.63	411.06	341.49	398.08	306.5	343.04	266.48	374.74	441.16	334.94	269.24	250.23	201.21	331.76	333.28	268.6	237.02	221.44	212.54	200.15	210.11	197.78	187.84	109.62	111.43	120.85	90.56	86.56	89.79	91.33	104.12	151.91	77.52	101.2	119.76
R012153c0g1_i01	2.13	0.44	1.05	2.13	1.3	0.76	0.21	0	1.75	1.21	0.21	0.68	1.47	0.86	0.66	1.56	1.87	1.91	0.4	0	0.39	0.71	1.17	0.24	1.17	0.21	0.49	1.48	0.22	0.9	0.19	0.95	0.71	0.84	0.76	0.55	0.58	0.58	0.99
R012155c0g2_i01	0.34	0.72	0	0	0.71	0	0.77	0.59	0.64	0	0	0	0.27	0	1.07	0	0	0	0.34	0.41	0	0.73	0	0.41	0.34	0	0	0.32	0.78	0.27	0.69	0	0	0.48	0	0.62	0.33	0	0.73
R012156c0g1_i01	2.07	3.79	2.89	3.01	4.46	3.38	3.68	4.01	3.33	4.44	3.03	2.48	3.19	3.75	3.65	3.33	2.84	3.7	3.3	3.13	2.66	2.58	2.95	2.73	4.01	3.8	2.9	3.13	2.64	2.02	2.84	3.7	3.17	1.94	3.33	2.97	2.58	3.21	3.15
R012158c0g3_i01	1.59	0	0	0.54	0.56	0.84	0	0	0	0.5	1.05	0	0	0	1.12	0.99	0	1.39	1.13	0.7	0	0	0	0	0.59	3.09	2.2	0	0	0.5	1.91	0	1.48	1.25	1.65	0.52	1.11	2.36	2.1
R012158c0g4_i01	3.42	3.25	5.09	1.72	1.41	3.2	0.38	1.77	2.58	2.27	2.02	2.16	2.68	2.3	4.64	2.22	2.02	3.01	1.01	2.48	3	0.98	2.52	1.23	2.71	3.66	3.4	2.92	1.18	1.64	8.67	5.26	2.92	1.45	3.25	2.49	4.6	6.77	5.13
R012169c0g1_i01	0	0	0	0	0	0	0	0	0	0	0	0	0	0	0	0	0	0	0	0	0	0	0	0	0	0	0	0	0	0	0	0	0	0	0	0	0	0	0
R012171c0g2_i01	0	0	0	0	0	0	0.9	0	0	1.17	0	0	0	0.87	0	0	0	0	0.68	0	0	0	0	0	0	0	0	0	0	0	0.8	0	0	0	0	0	0	0	0
R012194c0g2_i01	0	0	0	0	0	0	0	0	0	0	0	0	0	0	0.32	0	0	0	0	0	0	0	0	0	0	0	0	0	0	0	0	0	0	0.22	0	0	0	0	0
R012198c0g1_i01	0	0	0.96	0	0	0	0	0	0.47	0	0.47	0	0	0	1.52	0	2.39	0	0	1.87	0.5	0.37	0	0	0	0	0	0	0	0	0	0	0	0	0.49	0	0	2.08	0
R012212c0g1_i01	0	0	0	0	0	0	0	0	0	0	0	0	0	0	0	0	0	0	0	0	0	0	0	0	0	0	0	0	0	0	0	0	0	0	0	0	0	0	0
R012220c0g1_i01	7.84	4.91	5.45	5.12	4.89	6.91	4.7	6.46	5.36	4.09	5.41	4.12	5.58	6.51	3.32	4.57	5.24	5.47	6.95	4.87	7.25	3.89	5.24	3.55	4.4	5.02	5.52	4.26	4.5	6.73	6.41	4.22	5.72	4.49	6.03	5.03	4.49	6.92	4.38
R012224c0g1_i01	0.26	0.47	0.55	0.2	0.56	0.48	0.17	0.34	0.45	0.29	0.35	0.35	0.83	0.5	0.36	0.42	0.25	0.35	0.27	0.59	0.52	0.41	0.19	0.43	0.04	0.77	0.48	0.64	0.29	0.35	0.24	0.49	0.46	0.28	0.59	0.42	0.39	0.38	0.56
R012229c0g1_i01	0	0.59	0.19	0.29	0	0	0.85	0.07	0.51	0	0.37	0.34	0	0.61	0.88	0.79	0.56	0.27	0.94	0.92	0.41	0	0	0.1	0	0	0.1	0.15	0	0	0	0	0	0.35	0.16	0	0	0	0.18
R012231c0g2_i01	15.1	13.06	13.32	18.09	15.11	15.6	18.71	19.46	12.88	15.22	12.64	14.24	19.95	15.8	12.06	12.76	9.68	9.77	11.6	16.54	14.95	14.84	14.6	12.73	16.67	14.17	15.44	15.1	13.11	16.98	15.79	21.07	17.33	16.38	15.65	14.26	16.08	14.16	12.03
R012242c0g1_i02	0	0	0	0	0	0	0	0	0	0	0	0	0	0	0	0	0	0	0	0	0	0	0	0	0	0	0	0	0	0	0	0	0	0	0	0	0	0	0
R012258c0g1_i01	17.26	18.11	20.46	18.7	18.89	17.49	21.64	21.09	16.4	17.09	17.16	19.82	23.52	21.05	16.23	16.98	13.9	17.59	15.1	14.45	17.69	19.12	16.22	17.52	15.67	17.12	19.2	14.37	14.71	17.51	12.02	17.5	15.82	17.01	15.08	17.1	16.98	16.66	14.93
R012262c0g1_i01	0.65	0.51	0.32	0.48	0	0	0.46	0.35	0	0	0	0.74	0	0	0.17	0.3	0.63	0.36	0.59	0	0.14	0.21	0.22	0	0.14	0	0.72	0.27	0.17	0.33	0.56	0.69	0.7	0.21	0	0	0.14	0.14	0.31
R012267c0g1_i01	0.44	1.09	0.95	0.79	0.18	1.5	1.77	0.66	0.63	1.82	1.03	1.19	0.87	0.96	1.43	0.64	0.59	0.81	1.24	1.31	0.83	1.37	1.3	0.66	1.13	1.09	0.75	1.41	3.44	2.86	1	1.49	0.81	1.4	1.7	2.48	0.83	0.74	0.71
R012270c0g1_i01	0	0	0.27	0.82	0.28	0	0	0	0.25	0.26	0	0	0.4	1.43	0.56	1.5	0.53	0.42	0.78	0	0.51	0.19	0	0.31	0	0.28	0	0.25	0.89	0.4	0	0.64	0	0.55	0.74	0.48	1.26	2.05	0.56
R012273c0g1_i01	0	0	0	0	0	0	0	0	0	0	0	0	0	0	0	0	0	0	0	0	0	0	0	0	0	0	0	0	0	0	0	0	0	0	0	0	0	0	0
R012274c0g1_i01	0.17	0	0.5	1.01	0.51	0.96	0.48	0.12	0.46	0.64	0.16	0.9	0.33	0.16	0.17	0	0.33	0	0.92	0.37	0	0.22	0.11	0	0	0.17	0	0	0	0	0	0.18	0.18	0	0	0	0	0	0.11
R012279c0g1_i01	8.41	10.65	7.78	11.25	8.09	10.51	10.27	10.75	8.75	9.58	7.82	11.19	9.24	9.38	6.64	9.8	8.5	8.58	8.87	8.44	8.01	13.65	12.15	12.36	13.96	8.63	10.85	9.57	11.12	11.41	9.48	11.41	8.91	9.23	10.72	9.25	7.98	7.53	7.18
R012291c0g1_i01	0	0.28	0.79	0.27	0	0	0.28	1.07	0	0	0	0	0	0	0.28	0.25	0	0.21	0.26	0	0	0	0.19	0	0	0	0	0	1.17	0	0	0.63	0	0.36	0	0	0	0	0
R012296c0g1_i01	0	0	0	0	0	0	0.87	0	0	0	0.59	0	0	0	0	0	0	0	1.32	0	0	0.49	0	0	0	0	0	0	0	1.21	0	0	0	0	0	0	0	0	0
R012300c0g1_i01	0.13	0	0	0	0	0	0	0	0	0	0	0	0	0	0	0	0	0.09	0.12	0	0	0	0	0	0	0	0	0	0	0	0	0	0	0	0.22	0	0.45	0.79	0.17
R012303c0g1_i01	0	0	0	0	0	0	0	0	0	0	0	0	0	0	0	0	0	0	0	0	0	0	0	0	0	0	0	0	0	0	0	0	0	0	0	0	0	0	0
R012305c0g1_i01	0.98	2.16	0	0	1.09	0	0	0	5.22	0.94	0	4.45	0	0	1.08	0	0	3.06	2.42	1.56	1.24	0	0	0	1.33	2.68	0	3.99	0	0	0	0	0	0.93	0	1.09	2.41	0	0
R012319c0g1_i01	1.13	1.21	0	0	0	0	0	0	0	0	0	0	0	0	0	0	0	0	0	0	0	0	0	0	0	0	0	0	0	0	0	0	0	0	0	0.56	0	0	0
R012323c0g1_i01	0.72	0.76	2.14	1.09	1.11	0.97	0.82	0.31	1.36	0.34	1.06	0.33	0.29	0	0.75	0	0.71	0	0	0	0	1.29	0.53	1.3	0.36	0.39	0	0.34	0.42	0	0.37	2.81	0	0.77	2.4	1.64	1.04	0.72	2.84
R012342c0g1_i01	0	0	0	0	0	0	0	0	0	0	0	0	0	0	0	0	0	0	0	0	0	0	0	0	0	0	0	0	0	0	0	0	0	0	0	0	0	0	0
R012347c0g1_i01	0	0	0	0	0	0	0	0	0	0	0	0	0	0	0	0	0	0	0	0	0	0	0	0	0	0	0	0	0	0	0	0	0	0	0	0	0	0	0
R012366c0g2_i01	0	0	0	0	0	0	0	0	0.06	0	0.14	0	0	0	0	0	0	0	0.06	0.07	0	0	0	0	0	0	0	0	0	0	0	0	0	0	0	0	0	0	0
R012370c0g1_i01	0	0	0	0	0	0	0	0	0	0	0	0	0	0	0	0	0	0	0	0	0	0	0	0	0	0	0	0	0	0	0	0	0	0	0	0	0	0	0
R012372c0g1_i01	1.67	2.11	3	2.02	0.19	1.49	2.28	2.67	0.5	0.52	1.54	1.13	1.15	0.34	2.07	2.78	1.34	0.72	0.57	0.49	1.04	0.99	1.61	0.6	0.24	0.36	0.1	2.02	2.27	1.54	0.61	1.76	1.05	3.01	3.04	2.54	4.69	4.31	2.88
R012373c0g1_i01	10.55	10.11	10.5	7.25	10.23	11.6	5.94	7.81	10.91	10.12	10.37	9.67	8.4	10.37	12.15	9.25	13.25	10.1	9.3	9.89	12.16	6.85	7.13	7.13	8.14	10.21	12.2	9.31	9.68	11.4	9.42	10.18	10.29	7.55	9.41	4.82	5.29	5.86	7.52
R012375c0g1_i01	0	0	0	0	0	0	0	0	0	0	0	0	0	0	0	0	0	0	0	0	0	0	0	0	0	0	0	0	0	0	0	0	0	0	0	0	0	0	0
R012378c0g1_i01	0.27	0.28	0	0	0	0	0	0	0	0	0	0	0	0	0	0	1.04	0	0	0.31	0	0	0	0	0	0	0	0	0.29	0	0	0	0	0	0.24	0	0	0	0.18
R012384c0g1_i01	25.96	28.31	31.7	28.97	29.51	28.78	27.35	30.09	30.76	31.77	31.29	31	28.5	30.86	29.78	27.72	28.82	30.83	30.38	27.12	30	30.41	28.6	29.2	29.07	28.98	30.4	27.32	29.41	29.06	26.23	28.85	28.38	28.53	29.04	28.84	28.96	33.93	29.23
R012388c0g1_i01	19.6	12.91	27.01	12.32	15.66	11.91	4.74	16.73	26.17	19.91	21.65	16.72	11.97	9.36	14.77	15.24	22.73	12.71	13.1	12.62	17.88	14.26	11.08	11.2	16.45	24.35	21.84	6.75	11.01	10.45	11.68	7.53	9.34	11.31	12.73	11.58	9.5	10.01	15.74
R012390c0g1_i01	7.65	8.46	6.51	7.35	6.02	8.78	10	8.28	5.95	6.47	7.03	6.48	5.89	7	8.88	10.56	8.32	7.11	3.84	7.36	5.4	10.49	10.75	13.88	7.2	5.8	9.52	8.45	9.16	7.76	4.7	5.1	5.4	14.93	13.03	11.82	5.32	4.32	6.08
R012391c0g1_i01	2.02	1.77	2.9	2.4	1.71	2.31	2.3	2.43	2.42	2.57	2.81	2.09	2.68	1.9	1.9	3.33	2.93	1.2	1.99	2.64	1.47	2.56	1.79	1.75	1.39	2	1.91	1.81	1.9	1.63	2.14	2	1.51	2.51	2.08	1.42	1.26	1.31	1.39
R012402c0g1_i01	0.68	1.41	1.2	0.68	0.82	0.6	1.61	2.03	1.46	0.26	2.25	2.42	1.4	2.43	0.28	0.74	0.53	0.78	0.73	0.74	0.83	1.13	1.34	1.78	1.43	0.66	1.05	1.24	0.82	0.72	1.15	0.7	1	0.93	1.4	1.72	0.47	1.53	1.12
R012405c0g2_i01	46.56	40.48	43.73	39.86	49.3	47.84	40.87	45.87	41.46	46.44	45.04	41.74	43.39	44.05	40.53	38.74	40.53	38.78	42.24	36.52	40.46	38.46	33.28	36.98	40	38.11	41.53	31.29	29.27	32.5	32.54	34.8	32.29	35.22	33.69	34.29	29.48	32.95	33.47
R012409c0g1_i01	0	0	0	0	0	0	0	0	0	0	0	0	0	0	0	0	0	0	0	0	0	0	0	0	0	0	0	0	0	0	0	0	0	0	0	0	0	0	0
R012413c0g1_i01	10.54	9.12	10.55	11.33	13.17	12.99	11.2	11.28	8.4	11.91	11.69	12.2	10.96	11.2	10.03	10.21	10.11	9.94	11.39	10.02	11.1	11.19	11.55	12.74	11.11	10.32	13.67	10.31	10.03	9.95	10.9	9.69	10.3	11.39	9.14	9.49	10.9	9.69	9
R012419c1g1_i01	0	0	0	0	0	0	0	0	0	0	0.34	0	0	0	0	0	0	0.28	0.69	0	0	0	0	0	0	0	0	0	0	0.28	0	0	0	0	0	0	0	0.35	0
R012432c0g1_i01	0	0	0	0	0	0	0	0	0	0	0	0	0	0	0	0	0	0	0	0	0	0	0	0	0	0	0	0	0	0	0	0	0	0	0	0	0	0	0
R012433c0g1_i01	2.99	2.24	2	2.85	3.56	1.47	1.75	2.61	1.53	2.23	1.93	1.38	2.01	2.45	2.07	1.62	1.47	1.25	1.28	1.08	0.98	1.77	1.33	1.83	1.46	1.39	2.23	0.81	0.49	0.8	0.92	0.56	0.84	1.85	0.74	1.26	1.4	0.85	1.29
R012440c0g2_i01	0	0	0	0	0	0	0	0	0	0	0	0	0	0	0	0	0	0	0	0	0	0	0	0	0	0	0	0	0	0	0	0	0	0	0	0	0	0	0
R012451c0g2_i01	3.8	4.12	3.77	4.77	3.69	4.53	4.52	4.42	3.74	4.36	3.85	3.41	4.48	3.99	4.1	4.67	3.57	3.37	3.85	3.89	4.82	4.11	4.57	5.47	4.39	4.17	5.11	4.56	4.28	4.38	4.51	4.57	4.05	4.22	4.2	4.05	5.89	6.79	5.26
R012454c0g2_i01	0	0	0	0	0	0	0	0	0	0	0	0	0	0	0	0	0	0	0	0	0	0	0	0	0	0	0	0	0	0	0	0	0	0	0	0	0	0	0
R012460c0g1_i01	0	0	0	0	0	0	0	0	0	0	0	0	0	0	0	0	0	0	0	0	0	0	0	0	0	0	0	0	0	0	0	0	0	0	0	0	0	0	0
R012466c0g1_i01	0	0	0.14	0	0.05	0.05	0	0.1	0.04	0	0.05	0	0	0.13	0	0	0.19	0	0.13	0.05	0	0	0	0.16	0.08	0.09	0.1	0.04	0	0	0.12	0.05	0	0.12	0.08	0.04	0.29	0.48	0.3
R012477c0g1_i01	0	0	0	0	0	0	0	0	0	0	0	0	0	0	0	0	0	0	0	0	0	0	0	0	0	0	0	0	0	0	0	0	0	0	1.7	0	0	0	0
R012499c0g1_i01	11.66	10.22	6	14.64	7.11	7.95	14.82	11.35	10.35	6.09	7.52	6.56	8.34	5.71	8.43	5.6	6.76	4.97	5.69	4.01	4.43	12.75	8.59	9.88	10.33	9.74	11.9	13.52	14.85	12.21	8.19	12.1	5.63	12.03	8.26	11.62	13.11	9.1	19.01
R012500c0g1_i01	7.71	13.87	11.71	9.68	11.56	12.09	10.65	18.46	16.36	13.29	12.16	15.39	17.17	17.81	5.42	11.42	6.47	11.93	9.23	16.09	8.03	12.13	9.97	8.96	10.24	8.3	13.16	2.25	2.72	3.1	9.73	8.88	11.54	3.92	14.67	9.55	15.39	14.87	22.33
R012517c0g1_i01	3.11	10.14	14.16	4.81	11.83	5.99	9.05	17.47	5.59	11.11	5.43	6.22	1.78	16.08	8.43	9.61	14.22	12.11	9.06	3.45	9.19	10.34	9.35	12.16	11.69	5.99	10.92	13.5	10.31	10.66	10.11	10.65	6.33	4.81	11.69	8.21	9.88	3.97	9.02
R012518c0g1_i01	0.57	0.75	0.63	0.52	0.56	0.71	0.65	0.48	0.47	0.8	0.63	0.25	0.97	0.46	0.41	0.37	0.58	0.45	0.28	0.17	0.51	0.72	0.53	0.51	0.75	0.53	0.55	0.38	0.81	0.25	0.38	0.43	0.65	0.27	0.53	0.63	0.51	0.73	0.39
R012521c0g1_i01	0.39	0	0.78	0	1.22	0	0	0	0	0	0.77	0.37	1.61	0.92	0.41	0.36	0.39	0.32	0.4	0	1.96	0.29	0.3	2.4	0.8	0.86	0	0.77	0.46	0.33	0	0	1.49	0.57	1.15	1.82	0	0	0.29
R012541c0g2_i01	22.66	21.96	22	25.72	23.67	26.83	24.09	28.11	23.75	24.18	20.14	25.41	29.08	23.8	16.43	21.17	20.57	19.19	24.57	23.33	20.66	21.18	21.64	22.2	21.09	21.3	21.88	20.26	17.91	19.04	19.32	17.81	18.89	18.86	16.92	17.76	18.67	21.81	19.22
R012574c0g1_i01	7.6	6.27	4.1	10.15	3.11	10.72	9.98	12.6	6.95	3.89	3.48	6.69	3.46	0	6.86	9.34	2.93	5.26	5.74	7.97	11.51	4.75	3.95	6.21	5.34	8.37	4.17	6.52	5.46	6.97	5.89	7.75	5.08	9.44	6.25	2.91	2.51	6.74	6.68
R012577c0g1_i01	0	0	0	0	0	0	0	0	0	0	0	0	0	0	0	0	0	0	0	0	0	0	0	0	0	0	0	0	0	0	0	0	0	0	0	0	0	0	0
R012591c0g1_i01	0	0	0	0	0	0	0	0	0	0	0	0	0	0	0	0	0	0	0	0	0	0	0	0	0	0	0	0	0	0	0	0	0	0	0	0	0	0	0
R012601c0g1_i01	0	0	0	0	0	0	0	0	0	0	0	0	0	0	0	0	0	0	0	0	0	0	0	0	0	0	0	0	0	0	0	0	0	0	0	0	0	0	0
R012604c0g1_i01	0	0	0	0	0	0	0	0	0	0	0	0	0	0	0	0	0	0	0	0	0	0	0	0	0	0	0	0	0	0	0	0	0	0	0	0	0	0	0
R012605c0g1_i01	0	0	0	0	0	0	0	0	1.43	0	0	0	0	0	0	0	0	0	0	0	0	0	0	0	0	0	0	0	0	0	0	0	0	0	1.59	0	0	0	0
R012608c0g1_i01	4.45	4.77	5.42	5.24	3.79	4.12	6.19	5.79	3.75	3.74	4.34	5.21	2.95	4.18	3.02	4.28	3.82	3.84	4.37	5.18	4.53	4.68	6.91	6.71	3.53	5.28	4.77	6.48	6.45	7.18	5.76	4.74	5.14	4.12	4.42	5.54	3.66	3.26	3.57
R012612c0g1_i01	0	0	0	0	0	0	0	0	0	0	0	0	0	0	0	0	0	0	0	0	0	0	0	0	0	0	0	0	0	0	0	0	0	0	0	0	0	0	0
R012620c0g1_i01	18.01	19.71	20.7	19.2	18.13	15.59	14.88	25.06	22.73	21.48	26.67	23.87	21.71	22.3	22.67	18.1	24.98	21.86	15.15	19.99	17.82	21.14	13.96	13.06	21.99	19.52	21.59	23.6	14.7	20.28	19.77	18.49	18.52	16.02	20.73	15.83	10.43	10.97	15.27
R012626c0g1_i01	76.55	70.51	76.18	79.93	69.66	82.84	83.57	86.85	72.9	72.7	74.67	81.88	82.37	85.12	73.35	75.47	72.99	77.52	73.27	78.32	77	70.01	76.97	72.81	70.21	69.47	73.98	76.73	76.24	80.45	70.61	71.16	71.99	74.49	71.38	76.32	63.78	65.92	65.15
R012634c0g1_i01	6.39	11.25	7.48	7.49	10.12	8.51	13.64	8.68	8.09	9.64	10.7	8.15	7.91	9.69	8.93	7.47	7	9.33	11.09	6.94	9.13	7.83	6.51	8.11	10.18	12.46	13.17	7.94	7.79	7.1	7.82	9.46	11.21	8.9	7.79	5.4	7.37	9.14	8.91
R012641c0g1_i01	2.1	2.85	3.11	0.84	2.35	2.24	1.65	1.92	1.92	2.78	3.29	4.85	1.88	0.21	2.59	2.7	2.05	2.67	1.96	2.14	1.72	2.37	5.03	4.98	2.89	3.39	3.87	3.47	2.22	3.27	2.46	1.88	3.27	3.29	2.99	1.28	2.09	3.44	1.25
R012642c0g1_i01	1.44	2.72	3.41	3.75	7.07	4.74	3.95	7.04	2.67	4.62	5.36	5.41	5.54	6.46	3.28	1.85	3.38	1.79	3.04	4.05	3.54	3.58	4.72	2.68	2.21	3.6	2.42	3.94	5.09	3.48	4.44	2.78	2.36	4.71	6.11	3.85	3.23	4.94	4.97
R012643c0g2_i01	36.36	35.53	33.93	32.64	34.6	44.59	35.22	34.38	30.94	38.9	30.03	39.04	40.78	33.05	32.69	34.09	37.52	34.2	35.74	36.94	32.52	36.39	38.77	37.52	34.95	36.8	35.11	39.31	38.73	42.38	36.85	41.45	39.92	35.44	27.2	32.01	42.33	32.52	34.85
R012655c0g1_i01	0.21	0.45	0.21	0.21	0	1.77	0.63	0	0.59	1.21	0.84	1.02	0.59	0	0.44	1.18	0.62	1.6	0.6	0.48	0.78	1	0.59	0.24	0	0.86	0	0	0.23	0	0.58	0.24	0.48	0.84	0.38	0.74	17.77	11.47	11.9
R012657c0g1_i01	1.68	1.22	1.32	1.34	2.04	2.49	1.9	3.57	2.13	1.27	2.3	2.06	1.9	1.14	1.72	1.38	1.8	2.22	2	1.12	0.45	0.77	1.35	1.68	1.81	1.5	1.89	1.99	2.42	2.64	1.32	1.62	1.82	1.29	1.32	1.58	0.75	0.89	2.18
R012684c0g1_i01	0.99	1.85	2.12	0.86	0.99	1.03	2.6	1.45	1.32	1.52	1.57	1.64	1.57	2.21	2.13	2.53	2.02	1.77	1.73	1.3	2.42	1.64	1.29	2.82	1.36	1.81	1.77	1.81	1.85	1.66	2.52	0.96	1.31	1.86	1.33	1.93	2.15	2.11	2.53
R012693c0g1_i01	0	0	0	0	0	0	0	0	0	0	0	0	0	0	0	0	0	0	0	0	0	0	0	0	0	0	0	0	0	0	0	0	0	0	0	0	0	0	0
R012700c0g2_i01	156.46	154.57	167.53	187.03	187.37	209.69	240.51	230.35	163.27	148.24	149.09	218.94	243.65	210.97	145.42	164.26	151.51	175.01	153.89	173.13	161.32	178.28	181.89	185.3	176.72	142.69	167.52	189.3	169.97	176.67	191.13	174.68	176.25	161.99	147.27	166.36	168.25	154.14	168.03
R012704c0g1_i01	0	0	0	1.57	0	0	0	0	0	0	0.76	0	4.3	0	0	0	0	0	0	0	0	0	0	0	0	0	0	0	0	3.44	0	0	0	0	0.87	0.8	0	0	0.67
R012705c0g1_i01	0.29	0.15	0.29	1.17	0.89	0.83	0.14	2.12	2.26	1.25	0.14	1.66	1.44	0.98	0.6	0.81	0.71	0.32	1.07	0.32	0.39	0.47	1.27	0.97	1.04	1.16	0.98	0.74	0.75	1.18	1.26	1.24	1.57	0.74	1.02	0.62	1.16	1.16	1.04
R012706c0g1_i01	0	0.31	0	1.2	0	0.77	1.92	0.99	0.28	0.28	0	1.3	0.67	0	0	0	0.88	0.47	0	0.71	0.28	0.21	0.64	0.35	0	1.88	0	0.55	0	0	0.58	0.37	1.06	0.62	0.28	0.54	1.69	0	2.71
R012722c0g2_i01	0	0	0	0	0	0	0	0	0	0	0	0	0	0	0	0	0	0	0	0	0	0	0	0	0	0	0	0	0	0	0	0	0	0	0	0	0	0	0
R012730c0g1_i01	33.39	31.73	34.51	33.01	35.62	31.5	31.93	33.88	31.33	32.75	35.08	33.12	32.35	34.89	36.17	35.84	38.66	36.31	34.68	35.58	37.48	34.08	31.23	34.99	35.21	36.96	37.25	33.74	36.22	32.76	36.72	35.14	35.86	47.48	42.6	39.62	41.13	36.9	35
R012731c0g1_i01	12.32	14.58	14.53	14.88	13.83	12.83	12.27	13.58	13.35	13.98	15.14	13.8	14.76	14.06	14.38	15.23	15.56	13.14	13.94	15.42	14.36	16.12	13.85	14.54	14.05	13.85	14.54	13.8	13.99	14.3	14.51	15.74	14.14	15.9	16.52	14.69	15.87	14.38	14.11
R012737c0g1_i01	0	0	0	0	0	0	0	0	0	0	0	0	0	0	0	0	0	0	0	0	0	0	0	0	0	0	0	0	0	0	0	0	0	0	0	0	0	0	0
R012746c0g1_i01	33.11	32.41	34.02	35.46	31.53	33.33	42.2	41.04	33.89	34.14	31.16	34.59	38.56	41.48	34.27	39.71	34.6	31.43	37.03	42.25	35.97	38.83	40.07	35.06	32.04	30.77	36.25	34.83	31.34	34.02	38.12	31.76	36.52	39.33	35.58	43.09	37.07	33.74	40.59
R012751c0g1_i01	0	0.84	1.12	0.97	0.33	0	1.21	1.06	2.05	0.61	0.16	0.49	0.64	0.62	0.83	1.18	0.16	1.18	0.15	0.36	0.43	0.42	0.43	0.36	0.14	0.32	1.63	0.27	0.17	0.11	0.42	0.17	0.35	0.51	0	0.55	0.29	0	0.21
R012762c0g1_i01	0	0	0	0	0	0	0	0	0	0	0	0	0	0	0	0	0	0	0	0	0	0	0	0	0	0	0	0	0	0	0	0	0	0	0	0	0	0	0
R012775c0g1_i01	99.24	114.36	121.88	105.66	74.05	76.7	95.53	112.37	112.21	102.5	104.57	111.62	101.25	103.21	95.42	103.11	99.34	85.3	69.01	93.95	96.07	107.11	94.61	101.82	84.57	85.93	85.63	68.39	72.68	77.05	65.11	74.89	59.27	86.42	124.48	113.78	55.17	53.74	72.64
R012791c0g2_i01	32.64	35.79	30.38	34.74	30.89	31.52	36.08	34.51	33.2	30.77	34.35	37.32	35.68	40.7	30.63	37.02	33.65	37.15	34.74	37.57	35.28	39	39.92	36.36	40.92	36.33	46.56	35.79	33.83	36.46	39.12	39.78	34.07	34.12	30.67	34.45	37.46	35.74	41.39
R012794c0g1_i01	0	0	0.11	0	0	0	0.1	0	0	0	0	0	0	0	0.24	0	0.11	0	0.1	0	0.1	0	0	0	0	0	0	0	0	0	0	0	0.12	0.14	0	0.29	0.3	0	0
R012818c1g1_i01	0	0	0	0	0	0	0	0	0.42	0.22	0	0.18	0	0	0	0	0	0	0.43	0	0	0	0	0.26	0	0	0.53	0.2	0	0	0	0	0.26	0	0	0	0.21	0	0
R012820c0g2_i01	0	0	0	0	0	0	0	0	0	0	0	0	0	0	0	0	0	0	0	0	0	0	0	0	0	0	0	0	0	0	0	0	0	0	0	0	0	0	0
R012824c0g1_i01	0	0	0	0	0	0	0	0	0	0	0	0	0	0	0	0	0	0	0	0	0	0	0	0	0	0	0	0	0	0	0	0	0	0	0	0	0	0	0
R012825c0g1_i01	0.64	0.61	0.73	0.21	0.96	0.56	0.09	0.85	0.43	0.76	0.83	0.78	0.93	0.81	0.65	0.53	0.82	0.97	0.65	1.01	0.9	0.3	0.81	0.23	1.03	0.3	0.79	0.63	1.23	0.7	0.25	0.67	0.7	0.83	0.62	0.97	0.95	0.8	0.52
R012832c0g1_i01	1.53	0	0.51	0	0.54	1.59	0	0	0.99	0	0	0.54	0	0	0	0	0	0	0	0.67	0	0.8	0	0	2.23	0.59	0.7	0.54	0	1.9	0.6	0	0.7	0	0	0	0	0	0
R012846c0g1_i01	49.78	47.28	45.42	53.75	46.57	48.49	48.95	46.25	49.02	48.85	48.43	48.79	51.8	54.18	52.85	54.62	54.94	51.05	55.41	60.69	56.92	53.86	51.96	50.44	52.4	54.69	52.38	46.36	46.62	53.83	52.38	57.35	52.53	65.48	53.5	57.07	52.06	46.33	48.68
R012851c0g1_i01	0.07	0	0.07	0	0	0	0.19	0	0	0.07	0	0.1	0.22	0.26	0.15	0.07	0.07	0	0	0	0.31	0.05	0	0.47	0	0	0	0	0.14	0	0.12	0	0.07	0.09	0.18	0.06	0.44	0.49	0.27
R012852c0g2_i01	25.88	25.51	22.75	27.08	21.25	35.68	36.73	27.27	22.56	22.18	27.7	36.51	30.98	32.66	31.2	26.72	32.42	26.21	27.71	31.28	27.23	28.91	24.95	28.21	23.28	22.79	27.41	31.74	25.63	30.72	27.65	25.29	26.03	29.48	24.15	28.73	23.18	25.94	24.6
R012859c0g1_i01	0	0	0	0	0	0	0	0	0	0.07	0	0	0	0.14	0.08	0	0	0	0.13	0.16	0	0.19	0.2	0.16	0.2	0.07	0	0.18	0	0.19	0	0.45	0	0	0	0	0	0	0
R012862c0g1_i01	71.16	67.08	62.7	74.59	65.05	78.97	86.13	81.86	66.35	66.71	72.76	90.61	87.79	82.27	68.93	65.23	59.9	65.72	76.03	77.55	79.97	72.37	76.55	80.42	76.3	63.27	62.43	92.96	72.45	85.67	76.36	78.83	79.99	66.05	69.46	83.94	76.04	69.89	74.96
R012864c0g2_i01	1	0.54	1	1.53	3.17	0.78	0	6.03	0.49	0.95	1.49	3.72	2.75	1.94	1.06	1.88	2.5	3.04	1.06	0.66	1.58	0.78	1.21	2.57	1.64	2.31	2.05	0	0.64	2.32	1.18	1.53	5.49	1.16	0.52	0.97	3.63	0	0
R012872c0g2_i01	10.19	8.57	10.13	9.12	10.38	12.73	9.74	10.68	10.45	9.76	9.81	10.55	10.4	11.52	11.05	10.82	10.49	11.19	11.52	10.71	8.87	10.27	10.4	12.52	11.94	11.95	10.63	8.6	8.5	9.35	9.12	8.84	9.51	9.18	8.83	10.66	9.64	9.65	10.94
R012887c0g1_i01	0	0	0	0	0	0	0	0	0	0	0	0	0	0	0	0	0	1.04	0	0	1.26	0	0	0	0	0	1.68	0	0	0	0	0	0	0	0	0	0	0	0
R012907c0g1_i01	10.42	10.78	10.73	9.07	10.16	11.61	9.26	9.97	11.64	10.39	11.96	10.43	10.14	10.3	11.2	9.37	10.58	11.41	12.03	10.51	10.72	9.54	9.03	8.83	10.67	10.89	10.62	8.54	8.72	9.33	8.87	9.97	8.16	9.05	10.02	6.81	7.65	10.45	9.36
R012923c0g1_i01	0	0.18	0	0	0	0	0	0	0	0	0	0	0	0	0	0	0	0	0	0	0	0	0	0	0	0.08	0	0	0	0	0	0	0	0.05	0.15	0	0	0.07	0
R012932c0g1_i01	42.69	37.65	40.07	43.27	46.05	43.85	42.18	43.99	41.79	44.98	42.63	45.09	47.71	47.67	30.17	36.04	30.34	32.39	36.36	36.06	33.23	43.29	41.89	37.74	42.15	38.79	41.49	43.19	40.33	44.07	43.44	39.93	41.67	40.53	36.44	38.15	41.14	43.27	38.48
R012937c0g1_i01	8.49	11.43	11.15	9.99	10.72	12.6	11.05	12.78	8.69	8.13	7	11.55	13.3	11.74	8.21	8.34	8.1	9.84	11.12	10.22	12.07	9.82	12.59	7.04	9.57	7.99	10.32	9.9	7.45	7.81	9.52	6.94	11.25	7.23	6.64	8.03	8.01	8.02	9.2
R012944c0g2_i01	0	0.28	0	0	0	0	0	0	0	0	0	0.23	0	0.28	0	0	0	0	0	0	0	0.19	0	0	0	0	0	0	0	0	0	0	0	0	0	0	0	0	0
R012949c0g1_i01	0.8	1.07	0.79	2.05	1.61	2.88	0.62	2.65	2.36	1.52	1.34	2.34	2.47	2.66	1.4	1.36	2.88	2.05	1.13	0.99	1.8	1.16	0.67	1.12	1.4	2.66	1.5	2.16	2.4	1.72	3.15	3.16	2.63	1.78	1.07	1.44	0.79	1.97	1.8
R012958c0g1_i01	0	0	0	0.47	0	0	0	0	0	0	0	0	0.16	0	0	0	0	0	0	0	0	0.16	0	0	0	0	0.27	0	0	0	0	0	0	0.15	0.21	0	1.06	0	0.16
R012959c0g1_i01	0	0	0	0	0	0	0	0	0	0	0	0	0	0	0	0	0	0	0	0	0	0	0	0	0	0	0	0	0	0	0	0	0	0	0	0	0	0	0
R012985c0g1_i01	0	0	0	0	0	0	0	0	0	0	0	0	0	0	0	0	0	0	0	0	0	0	0	0	0	0	0	0	0	0	0	0	0	0	0	0	0	0	0
R012997c0g1_i01	1.79	0.66	1.38	0.51	1.55	1.27	0.35	1.45	1.38	1.33	0.63	0.57	1.64	1.68	1.96	0.94	1.49	0.83	1.5	1.39	0.79	0.74	0.67	1.4	0.9	1.25	1.41	0.63	1.41	1.44	0.86	0.93	0.27	0.64	1.53	0.97	1	1.33	1.22
R013003c0g1_i02	20.82	19.39	25.19	25.75	26.98	31	26.8	26.98	23.82	23.86	19.92	31.32	30.3	25.51	24.12	22.82	22.17	21.28	21.28	25.91	28.09	25.59	27.43	22.28	22.04	22.42	18.03	25.08	26.25	28.18	28.87	27.76	22.38	25.05	23.24	20.4	24.05	21.26	20.41
R013010c0g2_i01	10.46	10.72	10.47	11.19	11.11	11.32	10.83	9.47	9.32	10.69	11.56	10.78	10.56	11.65	11.26	9.41	9.41	9.83	10.25	9.48	8.79	11.52	10.81	10.35	9.98	9.51	12.29	8.77	10.7	8.43	9.2	9.65	10.53	11.36	12.8	11.01	9.33	9.97	9.44
R013024c0g2_i01	8.9	7.65	9.15	9.18	9.01	10.94	10.14	10.15	8.1	9.21	8.14	9.56	9.47	8.97	7.42	9.71	7.71	8.5	9.49	9.86	8.87	9.21	8.36	9.14	9.7	9	9.07	8.96	8.06	8.81	7.25	6.99	8.28	7.93	8.74	7.75	8.59	7.19	8.5
R013025c0g1_i02	2.55	1.56	1.93	1.58	2.71	2.3	1.36	2.13	2.72	2.71	3.28	2.49	2.57	2.68	1.56	1.89	2.19	2.55	2.99	2.46	2.3	2.42	2.24	2.3	3.33	2.94	2.43	2.86	2.76	2.63	3.49	3.68	3.27	2.64	2.16	2.16	2.97	2.95	2.54
R013029c0g1_i01	0	0	0	0	0	0	0	0	0	0	0	0	0	0	0	0	0	0	0	0	0	0	0	0	0	0	0	0	0	0	0	0	0	0	0	0	0	0	0
R013030c0g1_i01	0	0	0	0	0	0	0	0	0	0	0	1.4	0	0	0	0	0	0	0	0	0	0	0	0	0	0	0	0	0	0	0	0	0	0	0	0	0.47	0	0.35
R013037c0g1_i01	0	0	0	0	0	0	0	0	0	0	0	0	0	0	0	0	0	0	0	0	0	0	0	0	0	0	0	0	0	0	0	0	0	0	0	0	0	0	0
R013065c0g1_i01	0.21	3.14	0.85	1.72	2.62	0.77	1.69	0.98	1.57	0.81	1.47	2.75	0.45	0.43	0.88	2.56	1.47	0.64	2.8	3.9	1.77	1.15	0.15	0.73	1.58	0.87	4.21	0.56	1.36	1.07	3.31	1.93	1.2	0.28	1.15	0.37	3.89	5.29	5.42
R013073c0g2_i01	0	0	0	0.44	0.15	0	0	0	0.79	0	1.43	0.33	0.38	0.42	2.39	0.53	2.98	1.38	2.78	0.48	2.07	0.28	0.1	0.16	1.29	0.86	0.32	0.12	0	0	0.25	0.77	0.16	0.37	0.25	0.12	0	0.13	0.94
R013075c0g1_i01	0	0.18	0.35	0.18	0.71	0.2	0	0.13	0	0.83	0.17	0.41	0.47	0.17	0.36	0.32	0.34	0.39	0.65	0.2	0	0.12	0	0.2	0.95	0.35	0.4	0.45	0.18	0.24	0.77	0.76	0.57	0	0.15	0.3	0.78	0.47	0.8
R013077c0g1_i01	0	0	0	0	0	0	0	0	0	0.14	0	0	0	0	0	0	0	0	0	0	0	0	0	0	0	0	0	0.26	0	0	0	0	0	0.1	0	0	3.11	1.61	1.48
R013077c0g2_i01	0.37	0.28	0.45	0.18	0.64	0.29	0	0.13	2.05	0.43	2.24	2.3	0.46	2.26	0.56	0.25	0.97	2.34	6.01	3.43	4.9	0.34	0.59	0.79	1.73	2.64	1.09	1.78	1.53	2.17	3.45	3.57	2.92	1.18	2.24	1.3	1.89	3.49	2.79
R013091c0g1_i01	0	0	0	0	0	0	0	0	0	0	0	0	0	0	0	0	0	0	0	0	0	0	0	0	0	0	0	0	0	0	0	0	0	0	0	0	0	0	0
R013095c0g1_i01	1.18	1.9	0	0	3.14	0.99	2.53	1.28	5.26	1.68	2.92	1.36	2.92	0.82	1.89	1.11	1.18	0	0	0.81	3.23	0	1.5	0.78	2.02	7.05	0.84	1.98	0.79	2.35	3.73	2.94	1.71	0.95	3.16	2.94	1.9	0	1.93
R013098c0g1_i01	4.83	5.17	4.91	5.15	5.05	6.25	5.74	5.26	4.93	5.7	5.18	5.81	5.6	4.9	4.6	5.65	5.35	5.31	5.55	5.09	5.18	5.25	5.5	4.1	5.21	4.69	5.05	4.25	5.07	4.71	5.59	4.93	4.39	4.37	4.86	3.78	6.03	5.32	6.13
R013099c0g2_i01	16.45	18.88	20.58	20.7	17.78	17.99	24.09	19.95	20.53	13.99	15.56	19.55	14.96	17.62	18.04	17.62	15.29	17.78	20.94	21.07	17.81	21.36	13.6	19.63	14.55	12.74	11.11	20.88	13.44	16.76	14.68	14.1	15.77	18.7	17.06	24.49	6.44	3.97	6.64
R013101c0g1_i01	0	0	0	0	0	0	0	0	0	0	0	0	0	0	0	0	0	0	0	0	0	0	0	0	0	0	0	0	0	0	0	0	0	0	0	0	0	0	0
R013104c0g1_i01	1.07	0.74	1.05	0.85	0.71	0.75	1.11	1.26	1.27	0.74	0.77	1.26	1.14	0.71	1.02	1.3	1.93	1.55	1.76	0.61	1.28	0.89	1.41	0.46	2.25	1.97	0.53	1.2	0.69	1.75	1.61	1.05	2.25	1	1.25	0.41	1.4	1.97	1.54
R013112c0g1_i01	1.66	1.73	1.64	1.45	0.84	2.2	0.41	0.94	1.71	1.96	0.2	0.16	1.43	1.25	2.13	1.71	2.63	1.09	1.74	1.41	2.45	0.83	1.7	1.4	3.23	0.84	1.19	3.6	1.31	2.05	2.05	1.62	3.23	3.38	0.74	1.62	2.43	2.82	1.65
R013120c0g1_i01	0.28	0	0	0.28	0	0	0	0	0	0	0	0	0	0	0.59	0	0	0	0	0	0.8	0	0.2	0	0.27	0	1.36	0	0	0.43	1.09	0.68	0	0	0	0	0	0	0.19
R013123c0g1_i01	3.19	1.87	3.41	2.08	1.82	4.79	2.68	2.98	0.63	2.49	1.76	1.76	1.98	3.02	3.83	5.33	3.63	3.42	4.14	1.97	4.04	4.63	3.66	3.8	4.16	2.17	4.14	2.19	2.52	2.59	3.54	3.62	5.45	2.09	2.87	1.88	2.8	2.17	2.57
R013125c0g1_i01	0	0	0	0	0	0	0	0	0	0	0	0	0	0	0	0	0	0	0	0	0	0	0	0	0	0	0	0	0	0	0	0	0	0	0	0	0	0	0
R013131c0g1_i02	2.44	1.26	1.66	0.93	2.44	2.12	1.08	2.07	2.1	2.31	1.37	2.09	1.93	2.23	1.05	1.03	1.81	1.6	1.92	1.91	1.54	2.35	1.09	1.41	1.7	1.71	2.13	1.97	1.29	1.81	2.23	1.5	1.55	1.27	1.11	1.49	1.53	0.95	1.52
R013133c0g1_i01	0.05	0.11	0.16	0.16	0.27	0.11	0	0	0.1	0.05	0.21	0.11	0.13	0.14	0.27	0.2	0.05	0.26	0.05	0.57	0.14	0.07	0.1	0.11	0.14	0.2	0.17	0.17	0.16	0.03	0	0.16	0.16	0.07	0.13	0	0.23	0.36	0.2
R013138c0g1_i01	54.6	58.27	54.79	62.09	45.92	50.71	57.87	54.92	59.07	55.12	57.41	53.13	52.73	54.06	74.16	81.85	76.75	66.25	74.67	85.08	77.91	77.57	81.14	79.51	70.54	71.88	66.52	79.35	78.98	80.54	82.01	79.74	81.19	95.28	92.55	94.62	92.62	101.95	84.9
R013149c0g1_i01	0	0	0	0	0	0	0	0	0	0	0	0	0	0	0	0	0	0	0	0.4	0	0	0	0	0	0	0	0	0	0	0	0	0	0	0	0	0	0	0
R013151c0g1_i01	0	0	0	0	0	0	0	0	0	0	0	0	0	0	0	0	0	0	0	0	0	0	0	0	0	0	0	0	0	0	0	0	0	0	0	0	0	0	0
R013153c0g1_i01	20.4	19.13	18.58	21.51	19.99	20.05	20.1	19.11	19.1	22.98	21.99	21.49	22.53	22.09	14.61	16.94	14.56	15.02	17.39	15.77	13.83	17.13	15.45	16.59	15.76	15.79	14.16	16.11	18.05	17.53	17.32	15.36	17.75	16.65	15.79	16.81	15.23	17.64	16.65
R013155c0g1_i01	1.72	3.21	2.69	2.54	1.15	1.45	2.64	2.76	1.81	1.57	1.13	2.22	2.02	1.63	2.27	2.42	2.72	1.44	0.73	1.84	1.75	2.34	1.87	2.13	1.29	1.18	1.1	1.72	2.05	1.8	2.8	1.77	2.14	3.1	3.54	2.92	5.42	4.26	4.45
R013156c0g1_i01	42.33	42	45.26	40.44	40.12	45.57	44.61	47.22	43.61	44.4	46.8	44.09	40.45	45.29	37.81	41.37	41.38	35.61	37.53	36.55	40.41	47.85	48	45.66	42.14	40.75	45.06	42.57	45.19	42.15	37.24	38.38	38.75	40.54	45.81	42.54	29.41	32.41	33.52
R013166c0g1_i01	10.93	11.96	15.55	14.66	12.33	11.98	12.99	14.59	14.08	14.38	13.02	16.45	15.49	15.91	13.73	15.67	15.8	15.62	16.48	16.25	16.35	13.86	13.5	10.83	11.95	10.95	14.74	12.95	12.91	13.56	13.54	13.95	14.19	10.45	13.38	11.7	17.79	18.7	20.38
R013178c0g2_i01	0	0.47	0.44	0.45	0	0	0.54	0	0	0	0	0	0	0	0	0	0	1.84	0.9	2.79	0	0.33	1.71	0	0	0	0	0	0	0	0	0	0	0	0.44	0	0	0	0.33
R013180c0g1_i01	0	0	0	0	0	0	0	0	0	0	0	0	0	0	0	0	0	0	0	0	0	0	0	0	0	0	0	0	0	0	0	0	0	0	0	0	0	0	0
R013191c0g1_i01	1.4	0.37	1.39	0	1.09	3.31	0.4	2.74	1.32	1.66	0.69	1.6	0	1.59	1.1	1.3	0.69	1.13	2.43	1.71	0.34	0.5	0.52	1.27	1.4	1.89	1.75	1.34	0.4	1.13	0.72	2.73	0.43	0	0.67	0.32	1.02	1.4	1.01
R013197c0g1_i01	0	0	0	0	0	0	0	0	0	0	0	0	0	0.4	0	0	0	0	0	0	0	0	0	0.84	0	0	0	0	0	0	0	0	0	0	0	0	0	0	0.25
R013202c0g1_i01	0	0	0	0	0	0	0	0	0	0	0	0	0	0	0	0	0	0	0	0	0	0	0	0	0	0	0	0	0	0	0	0	0	0	0	0	0	0	0
R013206c0g1_i01	0.09	0.1	0	0.19	0	0	0.08	0.07	0.34	0.27	0	0.14	0	0.26	0.48	0.17	0.46	0	0.08	0.2	0.24	0	0.06	0	0.08	0.18	0	0.08	0.19	0	0	0.19	0	0.06	0.32	0.16	1.3	1.04	0.12
R013231c0g1_i01	0	0	0	0	0	0	0	0	0	0	0	0	0	0	0	0	0	0	0	0	0	0	0	0	0	0	0	0	0	0	0	0	0	0	0	0	0	0	0
R013274c0g2_i01	16.35	15.1	16.78	17.42	14.21	15.1	14.58	16.44	16	15.11	14.72	13.49	14.61	12.83	15.53	14.71	16.6	13.19	15.08	15.2	15.69	17.5	18.31	14.71	13.72	14.69	14.28	17.15	17.26	17.77	11.94	12.91	12.08	18.82	18.42	18.77	11.68	13.27	14.27
R013291c0g1_i01	136.9	132.36	130.6	144.06	141.14	133.76	130.07	124.71	134.69	142.18	137.96	125.4	137.24	124.09	138	153.84	137.52	134.54	140.34	151.89	137.69	152.13	145.32	138.78	138.57	137	137.53	115.94	121.11	118.58	121.56	129.79	123.84	147.35	140.09	152.43	133.95	135.79	134.31
R013301c0g2_i01	0	0	0	0.24	0	0	0	0	0	0	0	0	0	0	0	0.22	0	0	0	0	0.45	0	0.51	0	0.23	0.25	0	0.22	0.26	0	0	0.56	0.55	0.16	0	0.21	0	0	0
R013305c0g2_i01	0	0	0	0	0	0	0	0	0	0	0	0	0	0	0	0	0	0	0	0	0	0	0	0	0	0	0	0	0	0	0	0	0	0	0	0	0	0	0
R013322c0g1_i01	0	0	0	0	0	0	0	0	0	0	0	0	0	0	0	0	0	0	0	0	0	0	0	0	0	0	0	0	0	0	0	0	0	0	0	0	0	0	0
R013326c0g2_i01	0.14	0.75	0.28	0.29	0.58	0	0.4	0.31	0.52	0.14	0.7	0.22	0.19	0.69	0.44	0.4	1.68	0.63	0.26	0.63	0.25	0.56	0.1	0.16	0.51	0.42	0.32	0.6	0.15	0.68	0.62	0.91	0.46	0.45	0.37	0.24	1.14	0	0.55
R013335c0g1_i01	0.42	0.35	0.66	0.33	0.17	0.63	0.29	0.75	0.45	0.32	0.25	0.54	0.31	0.23	0.77	0.46	0.24	0.36	0.15	0.63	0.51	0.58	0.32	0.36	0.22	0.48	0.09	0.61	0.49	0.75	0.34	0.33	0.52	0.46	0.78	0.28	0.22	0.5	0.68
R013341c0g2_i01	36.35	36.43	39.51	43.05	37.4	45.24	50.9	42.49	37.6	34.01	34.66	42.57	47.86	48.04	39.8	39.66	37.25	39.84	41.5	39.07	40.74	39.07	40.62	34.86	38.24	36.45	40.69	41.33	41.41	44.38	47.36	39.73	45.42	43.09	37.44	40.04	40.09	36.52	38.03
R013357c0g1_i01	0	0.28	0.26	0	0	0.65	0.27	0.42	0	0	0	0.22	0	0	0	0.24	0.77	0.4	0.25	0.31	0.49	0.72	0	0.61	0.25	0	0	0.24	0.29	0	0	0.31	0.3	0	0	0	0.73	0.25	0.9
R013362c0g1_i01	0	0	0	0	0	0	0	0	0	0	0	0	0	0	0	0	0	0	0.04	0	0	0	0	0	0	0	0	0	0	0	0	0	0	0	0	0	0	0	0
R013363c0g1_i01	0.12	0.12	0.47	0.12	0.48	0.26	0.75	0.42	0.21	0.11	0	0.43	0.45	0.33	0.24	0.43	0.11	0.51	0.53	0.13	0.31	0.15	0.15	0.26	0.21	0.11	0.65	0.58	0.35	0.47	0.4	0.12	0.5	0.15	0.1	0.3	0.41	0	0.82
R013372c0g1_i01	0.17	0	0	0.34	0	0	0	0	0	0.16	0	0	0	0.17	0	0.31	0	0.13	0	0	0	0	0	0.19	0	0	0	0	0	0	0	0	0	0.22	0	0.44	0	0	0.22
R013394c0g1_i01	0	0	0	0	0	0	3.62	0	0	0.93	0	0	0	0	0	0.93	0	0	0	0	0	0	0	0	0	0	0	0	3.09	1.23	1.55	0	0	0	2.39	0	0	0	0
R013425c0g1_i01	0	0	0.23	0	0	0	0	0.55	0	0	0	0.57	0.33	0	0.97	0	0.46	0.36	0.66	0	0.22	0.32	0.33	0	0.44	0	0	0.41	0	0.34	0.22	0.81	0.27	0	0	0	0	0	0.16
R013445c0g1_i01	0.23	0.36	0.46	0.58	1.05	1.53	0.84	0.57	0.31	0.99	0.11	0.34	0.89	0.43	0.36	0.85	0.11	0.08	1.15	0.76	0.81	1.11	0.23	0.89	0.61	0.34	0.89	1.15	0.93	0.91	0.39	0.24	0.61	0.36	0.79	1.18	0.51	0.5	0.73
R013458c0g1_i01	0	0	0.23	0	0	0	0.24	0	0	0	0	0	0	0	0	0.22	0	0	0.22	0	0.22	0	0	0	1.09	0	0	0	0	0	0	0	0	0	0	0	0	0	0
R013471c0g1_i01	0	0	0	0	0	0	0	0	0	0	0	0	0	0	0	0	0	0	0	0	0	0	0	0	0	0	0	0	0	0	0	0	0	0	0	0	0	0	0
R013473c0g1_i01	0.79	0	0	0	0	0	0	0	0	0.75	0	0	0	0	0	0	0	0	0	0	0	0	0	1.12	0	0	0	0	0	0.9	0	3.1	0	0	0	0	0	0	0
R013491c0g1_i01	0	0	0	0	0.73	0	0	0	0	0	0	0	0	0	0.37	0	0	0	0	0.86	0	0	0	0	0	0	0	0	0	0	0.36	0	0	0	0	0	0	0	0
R013505c0g1_i01	0	0	0	0	0	0	0	0	0	0	0	0	0	0	0	0	0	0	0	0	0	0	0	0	0	0	0	0	0	0	0	0	0	0	0	0	0	0	0
R013515c0g1_i01	0	0	0	0	0	0	0	0	0.82	0	0	0	0	0	0	0	0	0.78	0	0	0	0	0	0	0	0	0	0	0	0	0	0	0	0	0	0	0	0	0
R013522c0g1_i01	2.5	2.81	3.3	1.49	1.57	2.42	3.04	2.13	2.1	2.71	2.58	2.47	2.32	3.09	2.47	3.45	3.04	3.77	2.01	1.97	3.12	1.91	1.18	2.37	2.5	3.74	1.83	2.68	1.95	2.34	2.48	2.74	1.89	1.61	2.63	1.01	1.03	0.96	1.5
R013534c0g1_i01	1.07	1.16	1.39	0.29	1.48	1.3	0.3	0.99	2.21	1.34	0.4	1.32	0.86	0.63	1.74	0.75	0.91	1.41	1.3	1.25	0.5	0.33	0.41	0.44	1.65	1.57	1.82	0.56	1.2	0.59	1.42	1.27	1.14	1	0.98	0.29	0.95	0.44	1.01
R013546c0g1_i01	2.87	2.4	2.93	3.09	2.25	2.36	2.57	2.46	2.33	2.31	2.5	2.77	2.18	2.29	2.66	2.55	2.76	2.52	2.57	3.67	2.65	3.58	2.39	2.14	2.74	3.12	2.46	4.06	3.71	3.74	3.66	4.81	3.64	3.53	2.58	3.67	4.24	4.36	2.8
R013547c0g1_i01	0.72	1.15	2.52	1.83	0.75	0.49	2.07	1.91	0.34	1.72	2.5	2.34	0.87	2.07	3.41	0.67	2.14	1.17	1.08	0.89	1.43	0.52	0.27	1.31	1.46	2.75	1.37	1.05	0.42	0	0	1.43	2.69	0.78	0	0.33	0.7	2.91	0.26
R013549c0g1_i01	0	0	0	0	0	0	0	0	0	0	0	0	0	0	0	0	0	0	0	0	0	0	0	0	0	0	0	0	0	0	0	0	0	0	0	0	0	0	0
R013552c0g1_i01	0.65	0.14	0	0	0	0.43	0.36	0.37	0.59	0	0.25	0.48	0.67	0.25	0.53	0.83	0.25	0.56	0.94	0.28	0.11	0.17	0.43	0.57	0	0.25	0.29	0	0.52	0.09	0.11	0.54	0.28	0.16	0.11	0.11	0.34	0.11	0.17
R013564c0g1_i01	0.13	0.14	0.13	0.27	0.54	0.15	0.12	0	0.36	0.25	0.26	0	0.26	0.51	0.28	0	0.26	0.1	0.24	0.29	0.12	0.17	0.27	0.29	0.47	0.13	0.59	0.11	0.14	0.45	0	0.14	0	0.25	0	0	0.47	0.23	0.17
R013567c0g1_i01	10.68	8.89	9.82	11.08	10.26	10.09	10.78	10.58	9.47	10.4	8.95	9.92	10.11	10.95	9.35	9.81	10.83	9.3	8.58	10.06	9.06	11.79	9.53	10.23	10.33	9.16	10.36	8.87	8.42	9.91	8.75	9.36	9.8	9.61	9.35	8.84	10.43	10.41	9.73
R013571c0g1_i01	0	0	0	0	0	0	0	0	0	0	0	0	0	0	0	0	0	0	0	0	0	0	0	0	0	0	0	0	0	0	0	0	0	0	0	0	0	0	0
R013629c0g1_i01	0	0	0	0	0	0	0	0	0	0	0	0	0	0	0	0	0	0	0	0	0	0	0	0	0	0	0	0	0	0	0	0	0	0	0	0	0	0	0
R013659c0g1_i03	26.96	24.14	28.79	29.07	30.54	31.01	21.96	25.81	28.98	29.56	31.02	27.36	28.47	28.45	29.92	25.84	27.3	27.07	25.65	23.91	29.6	29.37	25.82	30.3	32.08	27.41	32.25	26.95	27.73	27.33	30.98	22.28	28.97	31.38	30.48	33.47	32.01	30.67	27.16
R013664c0g1_i01	1.53	1.22	2.67	0.39	0.8	0	0.45	0.69	1.46	0.73	1.13	1.08	0	0	0.4	0.71	0.76	0.63	1.15	0.95	0.76	0	1.45	0.93	2.73	1.26	4.39	0.37	0.45	0.32	0.81	1.03	0.96	0.55	1.49	0.71	1.88	0	1.12
R013674c0g1_i01	0	0	0	0	0	0	0	0	0	0	0	0	0	0	0	0	0	0	0	0	0	0	0	0	0	0	0	0	0	0	0	0	0	0	0	0	0	0	0
R013683c0g1_i02	43.2	39.07	40.13	45.82	46.17	41.02	42.1	39.53	45.16	37.65	39.36	43.6	40.27	38.74	39.07	47.16	45.5	40.98	41.63	48.74	41.89	45.65	43.62	42.64	46.03	44.01	44.69	40.35	34.33	38.18	39.69	41.14	41.78	49.72	46.14	50.08	45.84	41.96	39.98
R013694c0g1_i01	0	0	0	0	0	0	0	0	0	0	0	0	0	0	0	0	0	0	0	0	0	0	0	0	0	0	0	0	0	0	0	0	0	0	0	0	0	0	0
R013702c0g2_i01	0	0	0.17	0	0	0	0	0.13	0	0	0.17	0	0	0	0	0	0	0	0.16	0	0	0	0.12	0	0	0	0	0.15	0	0	0.15	0.19	0	0	0	0	0	0.15	0
R013705c0g1_i01	0	0.51	0	0.49	0.25	0.3	0.25	0	0	0.23	0.72	0.2	0	0.76	0	0.23	0	0.37	0.7	0.28	0	0	0	0	0.46	0	0	0	0	0	0	0	0.28	0	0	0.22	0	0	0
R013735c0g1_i01	0.32	0.5	0.26	0.8	0.21	0.56	0.41	0.32	0.48	0.2	0.26	0.3	0.1	0.43	0.33	0.54	0.31	0.3	0.75	0.45	0.27	0.53	0.54	0.29	0.68	0.41	0.17	0.85	0.83	0.8	1.2	0.83	0.76	0.52	0.53	0.53	0.86	0.62	0.82
R013739c1g1_i01	13.23	13.02	12.95	12.44	12.8	14.34	14.57	13.6	12.23	13.38	15.22	14.42	14.96	13.65	10.42	13.27	12.81	13.92	13.22	14.62	12.57	13.32	13.87	12.66	12.06	12.01	13.11	14.54	14.1	13.12	13.18	13.18	12.14	11.88	12.01	12.41	14.44	13.8	14.58
R013740c0g1_i01	0	0.08	0	0	0	0	0	0	0.14	0	0	0	0.1	0.07	0.08	0	0	0	0	0	0	0.05	0	0	0.2	0	0	0	0	0	0	0	0	0	0	0.06	0	0	0.19
R013745c0g1_i01	0	0	0	0	0	0	0	0	0	0	0	0	0	0	0	0	0	0	0	0	0	0	0	0	0	0	0	0	0	0	0	0	0	0	0	0	0	0	0
R013750c0g1_i01	5.67	8.08	5.78	6.81	7.47	4.4	5.64	6.92	6.55	5.54	6.66	5.31	7.55	7.27	8.16	4.51	6.44	7.01	5.93	5.29	6.31	4.85	6.91	7.41	7.72	5.86	6.45	3.89	6.5	4.86	4.19	3.93	5.39	3.79	3.83	5.05	6.26	3.9	8.05
R013751c0g1_i01	3.22	1.23	1.74	0.88	2.7	2.24	0.31	2.16	3	2.77	1.72	2.27	1.96	2.52	3.03	1.35	2.58	2.74	2.26	1.72	1.94	0.81	1.05	0.68	2.53	3.37	3.53	1.07	2.6	1.34	2.55	0	1.72	1.6	1.35	0.26	1.65	1.4	1.22
R013769c0g1_i01	64.25	57.08	66.24	68.41	62.75	65.71	67.01	64.57	66.58	60.73	63.5	68.44	66.62	66.39	53.9	61.6	53.91	58.3	64.48	57.56	57.5	63.53	68.99	66.17	63.43	56.33	64.62	59.01	60.04	59.22	56.04	59.59	60.56	53.64	60.56	59.82	73.75	77.76	76.27
R013802c0g1_i01	0.85	0	0.47	0.09	0.29	0.61	0.42	0.13	0.34	0.9	0.46	0.55	0.36	0.26	0	0.17	0.09	0.13	0.17	0.3	0.25	0	0.18	0.1	0.65	0.36	0	0.23	0.28	0.37	0.23	0.1	0.29	0.23	0	0.32	0.49	0	0.35
R013803c0g1_i01	1.46	3.12	2.29	0.97	1.17	2.09	1.89	1.81	2.34	2.11	0.85	1.54	1.34	1.69	2.57	1.33	3.76	1.93	1.04	1.35	2.35	1.89	1.38	1.26	2.6	2.52	1.89	2.44	1.05	2.19	1.36	2.05	1.51	2.15	2.46	1.3	0.5	1.4	1.57
R013812c0g1_i01	16.84	19.25	16.1	19.46	20.37	19.47	20.78	19.54	18.14	21.31	18.84	18.84	19.47	20.73	36.33	35.96	40.58	35.18	29.59	33.82	37.41	29.84	28.61	27.82	30.42	25.54	20.78	31.74	33.14	28.83	34.86	33.85	33.69	24.48	24.79	25.72	33.99	33.47	31.98
R013846c0g1_i01	3.77	4	3.7	3.75	6	3.85	5.3	4.8	5.87	5.2	5.28	6.18	5.55	5.22	4.62	3.78	7	5.55	5.58	5.9	6.76	5.46	6.78	5.51	5.58	6.96	4.8	5.86	6.47	5.59	7.14	6.88	8.48	4.27	4.07	6.52	11.13	10.74	10.29
R013858c0g1_i01	53.85	52.19	51.08	59.61	59.48	58.12	56.87	59.45	55.15	57.44	51.95	61.74	57.26	57.99	48.17	48.8	46.55	50.53	50.3	53.55	49.43	53.64	53.44	51.15	49.86	51.8	49.9	47.15	47.65	47.25	42.4	45.43	47.86	46.48	44.38	48.21	56.47	54.47	51.99
R013868c0g1_i01	0	0	0	0	0	0	0	0	0	0	0	0	0	0	0	0	0	0	0	0	0	0	0	0	0	0	0	0	0	0	0	0	0	0	0	0	0	0	0
R013879c0g1_i01	47.42	130.19	124.51	130.81	40.86	52.38	127.68	123.25	94.44	98.32	88.1	92.77	100.15	87.83	83.07	63.34	50.29	63.4	32.32	51.45	37.29	47.31	69.41	74.29	31.49	32.33	56.95	29.94	35.13	30.07	21.98	21.68	19.16	38.8	105.32	72.4	53.48	42.21	72.63
R013898c0g1_i01	26.07	26.36	22.11	14.34	33.43	29.81	26.85	29.51	20.4	27.97	34.72	26.02	22.2	25.46	18.86	16.73	28.02	27.55	22.31	26.04	20.19	23.24	21.13	19.63	30.01	28.89	24.42	13.49	20.77	16.85	31.12	34.44	23.62	13.29	20.07	16.69	21.41	24.16	29.15
R013916c0g1_i01	0	0	0	0	0	0	0	0	0	0	0	0	0	0	0	0	0	0	0	0	0.83	0	0	0	0	0	0	0.87	0	0	0	0	0	0	0	1.5	0	0.89	0
R013919c0g1_i04	0.68	2.7	0.78	1.47	0.91	1.24	1.22	1.11	0.61	0.86	0.88	1.74	2.08	1.37	1.16	1.55	0.99	0.65	0.61	0.98	1.58	1.15	1.4	1.47	1.18	1.1	1.36	1.67	1.47	1.4	2.83	0.81	0.83	2.25	1.92	1.04	2.06	0.78	1
R013920c0g1_i01	0	0	0	0	0	0	0	0	0	0	0	0	0	0	0	0	0	0	0	0	0	0	0	0	0	0	0	0	0	0	0	0	0	0	0	0	0	0	0
R013934c0g1_i01	0	0	0	0	0	0	0	0	0	0	0	0	0	0	0	0	0	0	0	0	0	0	0	0	0	0	0	0	0	0	0	0	0	0	0	0	0	0	0
R013934c1g1_i01	0	0	0	0	0	0	0	0	0	0	0	0	0	0	0	0	0	0	0	0	0	0	0	0	0	0	0	0	0	0	0	0	0	0	0	0	0	0	0
R013951c0g1_i01	0	0	0	0	0	0	0	0	0	0	0	0	0	0	0	0	0	0	0	0	0	0	0	0	0	0	0	0	0	0	0	0	0	0	0	0	0	0	0
R013957c0g1_i01	0.89	4.89	1.76	2.9	0.23	1.6	3.54	1.54	0	0	0	0	0.16	0	1.61	1.84	2.82	0.34	0.42	0	0	1.19	0.92	0	0.21	0	0	3.71	2.84	2.71	0.2	0	0.5	1.32	2.99	3.69	0.4	0.41	0.45
R013969c0g1_i01	3.28	3.42	5.13	4.25	4.11	6.07	5.77	3.47	5.63	5.11	3.78	7.41	5.9	4.58	3.57	3.54	5.26	6.45	3.39	6.93	4.36	5.6	3.27	3.25	4.21	2.9	4.84	2.99	4.03	6.32	5.14	4.45	5.52	4.62	4.43	3	3.81	4.68	4.3
R013973c0g1_i01	0	0	0.15	0.62	0.16	0.18	0	0	0	0.59	0	0.12	0.72	0.3	0.32	1	0	0.11	0.28	0.52	0.14	0.3	0.31	0.34	0.14	0	0.52	0.13	0.16	0	0	0.33	0.34	0.5	0.14	0.13	0.83	0.69	0.4
R013996c0g1_i01	0	0	0	0	0	0	0	0.09	0	0	0	0.1	0	0.12	0.13	0.23	0	0	0.12	0	0	0	0	0	0	0	0.14	0	0	0	0	0	0	0	0	0	0	0	0
R014004c0g1_i01	0	0	0	0	0	0	0	0	0	0	0	0	0	0	0	0	0	0	0	0	0	0	0	0	0	0	0	0	0	0	0	0	0	0	0	0	0	0	0
R014026c0g1_i01	0	0	0	0	0	0	0	0	0	0	0	0	0	0	0	0	0	0	0	0	0	0	0	0	0	0	0	0	0	0	0	0	0	0	0	0	0	0	0
R014030c0g1_i01	15.88	18.19	18.74	14.99	18.68	19.6	21.26	20.74	19.25	15.35	17.82	25.36	26.01	20.99	13.91	16.22	13.08	17	13.06	15.65	17.06	12.86	16.84	18.67	11.89	13.22	19.43	18.38	20.94	19.15	18.02	18.2	20.1	13.41	14.43	13.34	18	15.99	14.57
R014057c0g1_i01	0	0	1.09	0.37	0	0.99	0	0	1.03	0.35	0	0.67	0	0.84	0.76	0.34	0	1.47	0.36	0.45	1.08	0	0.27	0.88	0.73	0	0.46	0	0.85	0	1.89	0	0.45	1.82	0	0.34	0	0	0.26
R014062c0g1_i01	0.94	1.04	0	0.98	0	0	0	0	1	0.9	0.95	1.4	0	0	0	0	0	0	0	0	2.36	0	0	1.41	1.26	0	0	1.26	0	0	0	0	1.67	0	0	0	0	0	0
R014071c0g1_i01	0	0	0	0	0	0	0	0.13	0	0	0	0	0	0.17	0	0	0	0	0.16	0	0	0.11	0.11	0	0	0	0	0	0	0	0	0	0	0	0	0	0.3	0	0
R014077c0g1_i01	1.29	1.74	1.52	1.93	1.94	1.99	1.29	1.55	1.74	2.07	1.51	2.1	1.82	2.06	3.29	2.24	2.37	3.16	3.25	2.24	3.28	2.3	1.94	2.39	2.94	1.88	2.27	2.45	2.07	1.79	2.5	1.33	1.9	1.45	3.09	2.39	2.25	4.35	2.04
R014078c0g1_i01	13.91	13.91	12.35	16.66	14.94	14.48	15.57	14.36	14.58	13.6	15.47	15.09	15.4	16.54	11.8	12.74	11.83	11.58	12.72	12.73	10.96	13.26	14.84	14.67	13.19	14.47	11.88	12.86	10.24	10.33	11.18	10.82	10.82	12.83	10.25	10.49	11.24	9.95	12
R014087c0g1_i01	0	0	0.89	0.91	0.96	0	0	1.16	0	0	0	0	0	0	0	1.67	0	0.88	2.1	0	0	4.83	1.68	0	0	1.16	1.42	2.27	2.69	1.06	2.67	0	0	0	1.05	1.89	0	1.16	0.81
R014094c0g1_i01	15.2	13.69	12.53	13.76	14.96	16.58	12.48	14.94	12.12	11.94	14.17	17.48	14.95	14.33	8.77	11.57	8.83	9.15	11.79	10.28	11.65	12.36	12.3	13.01	9.74	10.45	8.81	11.31	12.89	11.48	13.2	12.22	11.56	12.28	9.67	12.21	10.7	11.8	11.52
R014101c0g1_i01	0	0	0	0	0	0	0	0	0	0	0	0	0	0	0	0	0	0	0	0	0	0	0	0	0	0	0	0	0	0	0	0	0	0	0	0	0	0	0
R014110c0g2_i01	0	0	0	0.41	0	0	0	0.74	0	0	0	1.17	0	0	0	0	0	0	0	0	0.41	0.3	0	0	0	0	0	0	0	0	0	0	0	0	0	0	0	0.42	0.3
R014111c0g1_i01	0	0.15	0	0	0.56	0.31	0.13	0	0.25	0.13	0.55	0	0.27	0.27	1	1.02	0.95	1.32	0.63	0.31	1.23	0.54	0.18	0.31	0.12	0	0.31	0	0	0.09	0.71	0	0.15	0.53	0.36	0.24	0.12	0.12	0.18
R014127c0g1_i01	0	0	0	0	0	0	0	0	0	0	0	0	0	0	0	0	0	0	0	0	0	0	0	0	0	0	0	0	0	0.09	0	0	0	0	0	0	0	0.11	0
R014131c0g1_i01	0	0	0	0	0	0	0	0	0	0	0	0	0	0	0	0	0	0	0	0	0	0	0	0	0	0	0	0	0	0	0	0	0	0	0	0	0	0	0
R014133c0g1_i01	0	0	0	0	0	0	0	0	0	0	0	0	0	0	0	0	0	0	0	0	0	0	0	0	0	0	0	0	0	0	0	0	0	0	0	0	0	0	0
R014134c0g1_i01	0	0	0	0	0	0	0	0	0	0	0	0	0	0	0	0	0	0	0	0	0	0	0	0	0	0	0	0	0	0	0	0	0	0	0	0	0	0	0
R014155c0g1_i01	3.61	0	0.98	0.33	2.03	1.73	0	0.84	1.23	0.93	0.65	0.29	0.51	2.19	3.08	2.43	1.94	0.52	1.93	0.79	2.54	1.4	1.92	0	1.62	0.35	2.43	3.4	1.12	2.59	2.63	2.49	1.19	0.46	0.31	1.19	0.63	0.97	0.47
R014181c0g1_i01	0	0	0	0	0	0	0	0	0	0	0	0	0	0	0	0	0	0	0	0	0	0	0	0	0	0	0	0	0	0	0	0	0	0	0	0	0	0	0
R014185c0g2_i01	0	0	0	0	0	0	0	0	0	0	0	0	0.39	0	0	0	0	0	0	0	0	0	0	0	0	0	0	0	0	0	0	0	0	0	0	0	0	0	0
R014190c0g1_i01	17.34	12.45	16.27	14.94	15.34	18.17	20.2	18.15	13.02	16.15	18.34	15.35	18.52	16.19	15.72	13.69	17.05	12.6	11.98	13.63	11.9	16.81	16.84	18.51	16.6	14.37	11.05	19.94	17.83	18.78	15.62	16.46	13.21	13.62	15.75	14.41	9.78	12.53	11.99
R014203c0g1_i01	0	0.76	0.29	0.44	0.44	0.5	0.41	0	0.27	0.28	0.43	0.55	0.48	0.98	0.45	0.81	0.71	0.75	0.4	0.16	0.13	0.09	0.1	0	0	0.14	0	0	0.3	0	0	0.15	0.31	0.37	0.89	0.37	0	0.39	0.09
R014204c0g1_i01	0	0	0	0.52	0.54	0	0	1.54	0	2.42	0.5	0	0	0.66	0	0	0	1.33	0	0	0	0	0	0	0	0	0	0	0	0	0	3.13	0.7	0	0	0.99	0	0.56	0.4
R014212c0g1_i01	0	0	0	0	0	0	0	0	0	0	0	0	0	0	0	0	0	0	0	0	0	0	0	0	0	0	0	0	0	0	0	0	0	0	0	0	0	0	0
R014216c0g1_i01	0	0	0	0	0	0	0	0	0	0	0	0	0	0	0	0	0	0	0	0	0	0	0	0	0	0	0	0	0	0	0	0	0	0	0	0	1.19	0	0.93
R014286c0g1_i01	0.56	0.15	0.83	0.42	0.85	1.57	0.39	0.4	0.25	0.66	0.41	0.21	1.09	0.53	1.15	1.03	0.82	1.94	1.53	1.08	0.99	1.26	0.83	0.15	0.87	0.83	0.78	1.52	1.42	0.94	2.03	1.47	2.09	0.71	1.09	0.48	0.49	1.35	1.26
R014295c0g2_i01	14.88	15.41	16.29	15.02	15.12	16.43	17.19	16.91	15.25	16.19	17.77	16.28	16.03	14.94	13.68	15.39	13.61	14.62	13.54	14.83	14.7	16.31	16.6	13.41	15.75	15.12	14.64	12.03	13.71	14.98	13.97	14.53	13.17	15.88	14.68	16.11	16.38	17.01	15.29
R014301c0g1_i01	0	0	0	0	0	0	0	0	0	0	0	0	0	0	0	0	0	0	0	0	0	0	0	0	0	0	0	0	0	0	0	0	0	0	0	0	0	0	0
R014316c0g1_i01	0	0	0	0	0	0	0	0	0	0	0	0	0	0	0	0	0	0	0	0	0	0	0	0	0	0	0	0	0	0	0	0	0	0	0	0	0	0	0
R014320c0g1_i01	0	0	0.31	0	0.98	0	0.69	0	0	0.9	0	0.28	0.24	0	0.66	0	0.31	0.25	0.31	0	0.31	0.22	0.69	0	0.62	1.35	0.39	0.3	0.72	0.49	0	0.79	0.76	0.44	0.6	0.29	0	0	0.67
R014346c0g1_i01	15.11	12.58	13.73	12.39	12.07	15.78	12.97	15.08	14.98	16.21	12.26	11.36	16.72	14.09	14.05	14.05	13.82	14.24	11	12.17	12.11	12.98	14.84	10.47	14.47	14.07	15.6	9.87	11.1	10.74	13.89	12.04	10.37	11.51	9.84	13.9	15.4	9.13	12.7
R014380c0g1_i01	2.62	3.07	2.13	1.7	2.97	2.99	0.82	1.76	2.45	1.94	3.9	3.08	1.37	2.86	2.44	1.35	2.98	4.49	2.24	2.59	3.28	2.38	1.85	3.96	4.17	3.31	4.23	2.99	2.72	2.68	2.66	2.56	1.9	1.77	2.71	2.01	1.58	2.74	1
R014382c0g1_i01	33.72	29.77	33.7	34.28	34.65	33.49	30.98	34.19	34.5	35.7	33.88	35.12	36.23	37.06	27.71	28.77	25.44	32.38	30.65	28.14	30.3	30.41	30.95	29.2	27.7	30.32	31.49	25.05	23.35	25.17	25.97	24.7	26.42	24.98	24.9	21.58	30.08	31.27	32.17
R014391c0g1_i01	7.15	8.13	9.31	6.52	7.33	9.56	11.42	8.89	7.33	8.67	8.88	9.29	9.38	7.8	7.53	8.46	6.71	5.64	5.02	6.8	7.36	6.75	5.98	6.99	8.16	7.9	7.19	9.61	10.64	11.95	9.49	8.38	9.55	10.34	7.52	7.56	2.48	2.93	2.83
R014403c0g1_i01	0	0.31	0	0	0	0.37	0	0	0	0	0	0	0.22	0	0	0	0	0	0.56	0	0	0	0	0	0	0	0	0	0	0	0	0	0	0	0	0	0	0	0
R014404c0g1_i01	0	0	0.85	0	0	0	0	2.16	0	0.79	0.83	0	0	0	0	0	0	0	0	0	1	0	0	0	0	0	0	0	0	0	0	0	0	0	0	0	0	0	0.76
R014414c0g1_i01	0	0.22	0.21	0.21	0.21	0	0.21	0	0	0.2	0.21	0	0	0	0.65	0.19	0.82	0.16	0.2	0.72	0	0	0.58	0	1.36	0.85	1.46	0	0.67	0	1.34	0	0.94	0.41	0	0	0	0	0
R014427c0g1_i01	0	0	0.06	0	0	0	0	0	0	0.17	0	0	0.07	0	0	0.06	0	0	0	0.13	0.16	0	0.08	0.13	0	0	0	0	0.12	0.04	0.05	0	0	0.11	0.05	0	0	0.05	0.07
R014431c0g1_i01	0	0	0	0	0	0	0	0	0	0	0	0	0	0	0	0	0	0	0	0	0	0.08	0.08	0	0.17	0	0	0	0.13	0	0	0	0.13	0.04	0	0.11	0	0	0
R014451c0g1_i01	18.2	22.23	20.69	24.08	22.23	24.34	21.97	19.8	21.41	22.3	23.45	21.57	21.74	23.26	20.19	20.1	16.15	20.11	24.77	24.1	23.31	24.71	23.61	21.43	24.04	22.53	25.96	27.7	28.19	27.62	28.34	28.06	25.18	29.95	23.03	25.2	26.75	23.72	22.73
R014453c0g1_i01	0.59	0	1.01	0.73	1.63	0.99	0.82	0.64	0.66	1.67	0.58	0.55	0.77	1.12	0.45	0.27	0.71	1.39	2	0.65	1.82	0.85	0.68	0.65	0.91	0.87	0.82	1.48	0.6	0.99	2.77	2.32	1.1	0.56	1.4	0.87	4.91	3.73	6.59
R014476c0g1_i01	1.42	0	0.47	0	0	0.86	0	0.37	0	0.45	0.23	0	0.17	0.24	0.24	0.22	0.46	0.36	0.22	0.54	0.88	0.16	1.65	0	0.44	0.24	0	0.63	1.53	0.52	0.44	1.09	0	0.79	1.5	0.62	0.87	0.22	0.16
R014486c0g1_i01	0.58	0.29	0	0	0	0	0	0	0.24	0	0	1.23	0	0.31	0.3	0.26	0.57	1.78	0.56	1.02	0.55	0.4	0	0.34	0.28	0.29	0	0.26	0	0	0	0	0.34	0	0	0.26	0	0	0
R014496c0g1_i01	0	0	0	0	0	0	0	0	0	0	0	0	0	0	0	0	0	0	0	0	0	0	0	0	0	0	0	0	0	0	0	0	0	0	0	0	0	0	0
R014508c0g1_i01	0	0	0	0	0	0	0	0	0	0	0	0	0	0	0	0	0	0	0	0	0	0	0	0	0	0	0	0	0	0	0	0	0	0	0	0	0	0	0
R014536c0g1_i01	0	0	0	0	0	0	0	0	0	0	0	0	0	0	0	0	0	0	0	0	0	0	0	0	0	0	0	0	0	0	0	0	0	0	0	0	0	0	0
R014541c0g1_i01	9.34	8.58	10.09	11.45	9.45	9.22	8.68	9.13	8.54	9.26	9.5	9.96	9.61	9.44	9.01	8.35	7.37	8.87	9.97	8.89	8.25	9.77	10.44	11.01	8.76	9.24	8.02	8.48	8.04	9.4	8.86	6.79	9.88	9.77	8.68	10.43	11.02	10.29	9.45
R014545c0g1_i01	0	0	0	0	0	0	0	0	0	0	0	0	0	0	0	0	0	0	0	0	0	0	0	0	0	0	0	0	0	0	0	0	0	0	0	0	0	0	0
R014557c0g1_i01	2.01	2.92	3.02	3.2	4.98	1.93	2.94	2.86	4.82	3.79	4.84	8.05	6.04	5.43	34.88	37.15	35.39	30.15	25.7	21.01	31.75	7.02	8.35	9.07	9.06	13.46	21.83	4.32	5.26	5.41	15.17	14.31	12.45	2.26	1.72	2.94	1.87	2.79	9.35
R014564c0g2_i01	0	0.39	0	0	0	0	0	0	0	0	0	0	0	0	0	0	0	0	0	0	0	0	0	0	0	0	0	0	0	0	0	0	0	0	0	0	0	0	0
R014573c0g1_i02	57.6	52.34	54.12	56.37	52.91	57.27	63.54	57.17	51.29	55.53	51.46	51.53	57.4	55.44	50.34	57.8	48.95	50.41	57.62	57.8	51.06	53.66	53.76	50.62	50.66	48.26	52	45.96	48.58	45.62	39.48	43.15	45.59	48.3	45.27	48.79	52.46	52.69	48.61
R014577c0g1_i01	0.53	0.55	0.61	1.77	0.27	1.62	1.41	0.61	1.19	1.09	2.26	1.27	1.22	2.84	0.73	0.97	0.86	0.95	0.87	1.62	0.84	1.23	0.8	0.77	0.69	0.51	0.19	1.72	2.01	1.71	0.22	0.71	0.55	1.58	1.95	2.07	1.3	2.48	1.6
R014587c0g1_i01	0	0	0	0	0	0	0	0	0	0	0	0	0	0	0	0	0	0	0	0	0	0	0	0	0	0	0	0	0	0	0	0	0	0	0	0	0	0	0
R014591c0g1_i01	0.46	0.07	0.06	0.07	0	0.14	0	0	0.24	0.19	0	0.14	0.12	0.12	0	0	0	0.19	0.64	0.49	1.02	0	0.04	0	0.06	0.19	0	0	0.06	0	0.42	0.32	0.2	0.04	0.06	0.11	0.84	0.77	0.69
R014623c0g1_i01	0	0	0	0.95	0	0.7	0	0.9	0	0.44	0	0.48	0	1.17	0	0.44	0.46	0	0	0	0	0	0	0	0	1.06	0	0	0	0	0	0	0	0	0	0	0	0	0
R014630c0g1_i01	0.23	0.48	0.45	0.23	0.94	0	0.23	0.53	1.06	1.09	0.23	0.56	0.16	0	0	0.42	0.22	0.35	0.86	1.05	0.63	0.31	0.32	0.26	0.85	0.47	0	0.4	0.25	0.83	0.21	0.26	1.29	0.91	1.03	0.2	0.84	0.42	0.46
R014644c0g1_i01	0	0	0	0	0	0	0	0	0	0	0	0.27	0.23	0.33	0.63	0	0	0	0	0.72	0.87	0.43	0	0	0.3	0	0.37	0.28	0.34	0.23	0	0	0.36	0	0	0	0	0	0.43
R014646c0g1_i01	1.2	0.28	0.65	0.46	0.87	0.63	0.29	0.68	0.83	0.51	0.46	0.47	0.61	0.24	0.95	0.61	0.84	0.66	0.29	0.21	0.46	0.33	0.13	0.36	0.91	0.7	0.43	0.8	1.36	1.51	0.48	0.26	0.41	1.05	1.67	0.83	1.98	0.72	0.82
R014647c0g1_i01	17.73	15.21	20.82	18.59	22.26	21.61	11.75	18.99	25.01	20.67	22.92	26.65	21.6	24.55	21.2	18.21	21.05	25.24	22.75	24.47	25.58	17.61	20.16	17	24.07	25.64	27.33	22.07	24.1	23.46	25.32	24.31	27.72	20.16	21.57	17.16	25.15	28.63	28.01
R014650c0g1_i01	3.46	6.07	5.66	4.95	5.33	5.89	7.8	7.13	5.78	4.62	6.33	7.93	8.54	6.88	5.06	6.15	7.72	4.96	5.58	7.49	4.97	6.55	5.42	4.58	4.5	4.17	4.87	5.87	6.8	5.67	4.35	5.75	6.48	5.22	6.72	6.2	5.33	5.55	5.4
R014672c0g1_i01	0.14	0.15	0.14	0.14	0	0.31	1.03	0.2	0	0.13	0	0.52	0.27	0.13	0	0	0.14	0	0.38	0	0.12	0.18	0.18	0.31	0.12	0.14	0	0	0.14	0	0.36	0.15	0.3	0.09	0.36	0.12	0.25	0	0.62
R014680c0g1_i01	306.05	279.91	276.23	311.07	293.72	312.07	292.28	297.44	281.09	285.57	271.12	291.3	299.21	290.16	268.03	292.68	296.92	269.36	289.81	301.86	272.38	294.8	313.74	304.18	280.01	276.26	269	277.89	278.11	274.92	276.84	257.14	294.89	281.81	255.95	301.9	310.34	266.93	293.51
R014682c0g1_i01	208.85	196.46	195	214.47	204.49	218.02	209.82	211.78	208.24	204.04	198.99	205.16	222.6	203.64	186.2	192.5	179.23	189.63	202.3	204.8	187.74	205.15	203.79	185.69	182.22	168.75	189.27	165.95	159.8	163.39	166.36	163.94	166.16	168.14	163.5	176.23	187.95	172.06	178.04
R014686c0g1_i01	0	0	0	0	0	0	0	0	0	0	0	0	0	0	0	0	0	0	0	0	0	0	0	0	0	0	0	0	0	0	0	0	0	0	0	0	0	0	0
R014688c0g2_i01	6.13	5.9	6.62	4.03	4.2	5.38	5.5	6.57	5.16	4.82	6.03	4.82	4.62	5.34	7.9	5.54	7.83	5.82	4.54	5.35	6.26	6.18	5.44	5.37	4.8	5.51	2.75	8.96	9.73	9.24	5.47	5.33	4.91	9.85	10.43	6.47	4.48	4.66	3.65
R014689c0g1_i01	4.81	4.56	3.01	4.31	4	5.13	3.63	3.96	3.44	3.66	3.71	4.31	4.23	4.19	2.78	3.34	3.41	2.62	3.34	3.04	2.56	4.75	4.5	5.05	2.49	3.04	3.41	5.74	3.95	4.99	4.18	3.72	3.93	2.95	3.11	3.53	4.08	4.85	3.77
R014696c0g1_i01	12.35	13.33	11.18	14.47	13.92	14.79	15.35	14.98	13.36	13.57	14.16	12.88	14.28	18.24	13.27	14.57	11.58	13.61	14.3	14.16	11.23	11.54	11.14	11.91	13.05	13.04	11.12	11.69	11.52	10.6	11.2	10.67	11.65	10.98	11.38	12.86	11.85	11.3	12.64
R014703c0g1_i01	20.17	20.29	23.89	23.45	24.09	21.41	23.77	26.73	22.28	23.47	15.05	24.29	24.12	21.79	19.67	24.22	20.16	19.35	21.2	21.73	18.77	20.04	20.76	20.48	21.41	20.15	20.44	20.11	20.08	20.96	17.37	18.02	19.74	18.6	19.23	19.25	15.68	16.22	15.72
R014704c0g1_i01	0.35	0	0	0.06	0	0	0.2	0.04	0	0	0.06	0	0	0	0.18	0.11	0	0.12	0.05	0	0.1	0.04	0.22	0.06	0.05	0.06	0	0.09	0.06	0.11	0.14	0.17	0	0.04	0	0.05	0.05	0	0.04
R014707c0g1_i01	16.44	16.1	18.98	16.42	16.45	15.38	16.58	16.71	17.18	15.74	17.18	15.76	16.57	16.84	19.8	18.6	20.27	16.56	19.71	21.09	20.58	18.98	19.11	18.81	18.08	17.86	16.2	16.78	17.95	18.57	19.3	19.07	17.86	19.26	19.89	20.08	20.06	21.28	19.07
R014715c0g1_i01	0	0	0	0	0	0	0	0	0	0	0	0	0	0	0	0	0	0	0	0	0	0	0	0	0	0	0	0	0	0	0	0	0	0	0	0	0	0	0
R014718c0g1_i01	11.43	10.24	12.64	12.82	8.24	10.03	14.11	14.42	9.05	9.44	10.18	11.39	11.93	11.62	13.47	8.8	11.06	7.45	11.1	13.05	12.64	12.21	14.7	12.98	11.37	10.41	8.82	13.41	13.23	14.36	8.76	10.83	8.21	14.36	12.06	12.55	9.22	8.26	10.38
R014720c0g1_i01	0	0	0.38	0	0	0.23	0	0	0	0	0	0	0	0	0.2	0	0.19	0	0	0	0	0	0	0	0	0	0	0.34	0	0	0	0	0	0	0	0	0	0.53	0
R014729c0g2_i01	1.03	1.1	1.08	2.04	1.06	1.46	1.28	1.28	1.6	1.61	1.76	1.38	1.14	2.14	1.51	1.32	1.4	1.91	1.63	1.96	2.36	0.91	1.13	1.04	0.71	0.53	0.93	1.36	1.59	1.28	1.22	1.11	1.27	1.27	1.51	1.33	1.25	1.25	1.54
R014733c0g1_i01	0	0	0	0	0	0	0	0	0	0	0	0	0	0	0	0	0	0	0	0	0	0	0	0	0	0	0	0	0	0	0	0	0	0	0	0	0	0	0
R014737c0g1_i01	0	0	0	0	0	0	0	0	0	0	0	0	0	0	0	0	0	0	0	0	0	0	0	0	0	0	0	0	0	0	0	0	0	0	0	0	0	0	0
R014739c0g2_i01	0	0.7	0.22	0	0	0	0	0	0	0.21	0	0	0	0	0	0	0.22	0	0	0	0.2	0	0	0	0	0	0.26	0.39	0	0.16	0	0	0	0	0	0.19	0	0	0
R014740c0g1_i01	12.6	13.47	14.08	11.99	13.61	14.32	13.06	13.15	13.46	13.34	13.83	13.97	14.66	14.4	13.99	12.74	13.54	13.93	11.85	11.48	12.56	14.74	13.21	13.91	13.95	15.66	13.61	14.38	13.57	14.47	15.27	15.43	15.22	15.54	14.09	12.97	15.43	15.1	13.41
R014741c0g1_i01	1	0.78	0.25	1.75	0.25	1.53	1.78	2.36	1.84	0.94	2.45	1.24	1.43	0.52	1.55	1.84	0	0.57	0.24	1.73	0.93	0.68	2.79	1.43	0.94	1.28	1.76	0.45	1.35	1.1	0.93	1.16	1.14	1	0.68	0.88	1.38	1.16	1.35
R014742c0g1_i02	8.36	8.31	8.07	9.8	9.58	8.24	8.61	9.28	7.72	7.6	7.9	10.21	9.23	11	4.91	7.85	6.93	8.78	8.54	8.28	8.9	7.56	5.85	5.91	6.87	6.64	7.08	6.02	5.13	5.66	7.6	5.1	6.62	5.33	5.43	5.12	5.66	7.08	4.85
R014743c0g1_i01	13.06	13.25	13.4	15.32	12.36	13.9	14.8	15.62	13.28	14.31	12.89	14.26	13.84	13.95	16.33	16.15	16.31	13.85	13.35	15.48	15.76	15.27	15.61	16.54	15.67	15.53	15.77	13.96	12.91	14.53	17.07	14.09	15.12	15.25	14.39	14.79	16.42	15.08	14.13
R014746c0g1_i01	44.54	48.35	48.27	48.09	46.55	47.7	48.76	46.27	52.08	45.08	52.68	48.39	46.89	48.2	44.92	45.91	44.07	46.19	45.96	46.49	41.65	47.33	45.17	43.53	45.67	42.68	40.53	37.42	37.05	36.72	38.47	40.37	37.38	40.59	38.26	42	44.29	44.8	43.99
R014747c0g2_i01	25.73	25.1	25.21	27.58	22.11	26.13	24.65	26.96	26.45	23.93	27.17	28.52	24.62	26.38	33.85	35.47	29.65	33.25	35.52	35.78	30.91	27.12	28.42	25.43	22.95	28.24	25.87	29.86	29.21	30.66	25.36	27.38	24.88	27.82	33.47	32.74	27.78	29.07	29.57
R014751c0g1_i04	18.12	17.55	17.97	19.69	18.33	18.73	15.66	17.69	19.72	18.72	18.73	20.61	19.97	18.6	17.05	19.56	16.83	18.75	20.04	18.34	19.1	18.88	19.04	16.87	16.8	17.82	16.84	19.01	18.68	20.79	21.08	20.94	19.82	19.17	18.32	17.65	17.35	18.41	17.64
R014754c0g1_i01	7.54	8.47	10.4	8.98	8.9	9.78	9.98	10.92	11.13	8.43	10.64	10.31	10.23	10.22	9.61	8.11	10.11	10.28	10.08	11.69	10.25	9.48	9.27	7.68	11.12	9.94	10.29	9.74	9.84	10.21	10.5	10.78	8.28	8.76	9.46	7.75	6.53	8.12	6.68
R014761c0g1_i01	3.38	3.77	4.26	5.97	3.91	3.86	5.13	3.87	4.38	3.71	4.45	4.47	4.47	4.38	3.49	4.34	3.67	3.59	4.03	3.95	4.19	5.71	6.1	5.23	3.85	4.77	3.97	5.89	4.49	4.27	3.97	3.74	4.7	4.33	5.15	4.63	3.54	3.91	2.95
R014777c0g2_i01	107.03	134.23	133.97	149.42	194.77	113.94	143.39	136.83	230.15	239.83	230.39	232.53	240.94	249.1	157.86	146.31	144.42	269.73	271.18	253.26	258.16	131.73	182.77	162.15	222.3	263.3	224.95	148.23	143.09	148.3	244.99	233.03	241.92	115.92	126.11	123.38	146.72	177.85	160.21
R014779c0g1_i01	0	0	0.21	0	0	0	0	0	0.19	0.2	0	0	0	0	0	0	0	0.16	0	0	0	0	0	0	0	0	0	0	0.22	0	0	0	0.71	0	0.19	0	0.19	0.38	0
R014784c0g1_i02	13.4	14.29	14.91	12.54	16.39	15.72	12.78	15.82	13.45	14.24	16.92	14.12	14.49	15.58	15.42	13.57	15.43	13.97	14.05	13.19	15.51	14.79	12.34	13.44	15.96	15.82	16.94	12.34	13.22	12.2	13.8	12.89	13.47	14.79	14	12.97	13.3	14.43	13.43
R014786c0g1_i01	0	0	0	0	0	0	0	0	0	0	0	0	0	0	0	0	0	0	0	0	0	0	0	0	0	0	0	0	0	0	0	0	0	0	0	0	0	0	0
R014791c0g3_i01	38.65	39.09	40.5	42.43	35.13	42.07	47.7	45.66	42.43	39.71	42.59	44.81	41.39	40.96	35.85	37.87	32.19	33.47	37.34	36.58	34.68	36.58	38.78	31.51	32.26	33.35	27.63	36.12	36.71	34.3	32.11	30.5	30.69	38.92	32.43	40.97	34.39	33.99	36.45
R014795c0g1_i01	4.74	4.15	5.16	5.62	4.4	3.04	4.76	5.41	4.97	7.71	7.25	7.38	6.01	5.07	4.81	5.39	6.92	5.02	5.95	7.02	6.28	5.45	6.93	5.46	4.35	4.5	5.32	3.09	4.27	4.66	4.85	4.31	4.87	7.56	5.53	6.79	3.96	4.28	5.98
R014798c0g4_i01	1.4	0	0.7	0	0	1.28	0	0.83	2.83	0	0	0.88	0.76	0	0.75	3.31	2.12	1.98	2.38	2	1.6	0	0	0	1.69	0.87	0	0.83	0	0	3.83	2.57	6.53	0	0	0.72	0.78	5.15	0
R014801c0g1_i01	7.98	8.77	7.38	6.41	7.81	8.27	8.43	7.8	7.65	6.52	7.12	7.8	7.79	8.91	29.36	20.25	22.23	23.34	17.54	16	15.86	15.29	14.57	15.55	14.65	12.91	21.61	10.21	8.48	10.32	16.09	14.53	14.15	6.2	5.99	5.31	11.23	9.69	9.63
R014804c0g1_i01	0.24	0.24	0.23	0.16	0.63	0.42	0.34	0.27	0.42	0.37	0.46	0.33	0.15	0.36	0.16	0.5	0.53	0.33	0.83	0.33	0.41	0	0.55	0.25	0.47	0.23	0.51	0.44	0.46	0.2	0.38	0.62	0.56	0.72	0.73	0.2	0.67	0.46	0.58
R014805c0g2_i02	27.97	28.62	25.95	29.43	26.46	28.89	28.34	30.98	31.5	28.77	30.61	32.67	29.78	32.95	30.5	28.86	29.49	27.22	27.22	28.66	26.74	27.08	26.08	26.04	23.51	27.49	23.64	24.23	23.84	25.02	24.26	21.35	20.65	25.4	24.33	23.85	30.16	28.68	30.05
R014812c0g2_i01	0	0	0	0.28	0	0	0.39	0.3	0	0.13	0.28	0	0	0.27	0.29	0.26	0.14	0	0	0	0.12	0.18	0	0	0.12	0.14	0	0.12	0.14	0.09	0.12	0	0.3	0	0.12	0.12	0	0.25	0.09
R014813c0g3_i01	0.79	1.63	0.77	0.34	1.13	0.86	0.4	1.1	0.4	0.64	0.33	1.56	0.5	1.04	1.95	1.13	0.76	1.13	0.7	0.61	0.98	0.28	0.58	0.73	1.76	0.76	0.98	0.55	1.01	0.44	0.28	1.26	1.41	0.7	1.34	0.09	0.49	1.06	0.64
R014815c0g1_i01	0	0	0	0.04	0	0.08	0.03	0	0.07	0	0.04	0.03	0	0.04	0	0.07	0	0.03	0.04	0.08	0.03	0.02	0.05	0	0.07	0	0.08	0	0.04	0.02	0	0	0	0.05	0.1	0	0.14	0.27	0.02
R014821c2g3_i01	134.8	149.49	162.61	169.02	59.75	75.26	82.2	91.69	61.87	75.22	65.4	38.82	45.03	39.33	136	148.43	130.78	55.61	66.41	59.7	50.75	89.46	102.06	103.67	45.56	45.48	46.3	75.82	79.19	74.16	24.81	22.12	31.09	86.25	130.99	104.14	39.03	48.13	48.35
R014824c0g1_i01	20.32	24.22	23.52	24.19	25.99	27.24	29.42	25.33	22.21	24.75	20.17	28.01	30.8	27.2	19.87	24.08	25.12	21.98	24.75	23.69	24.88	21.61	21.59	22.72	24.96	17.79	23.54	22.38	21.38	24.88	24.2	24.43	20.86	25.88	22.41	23.44	21.6	20.06	19.92
R014825c0g2_i02	34.37	34.38	33.36	35.29	37.66	39.99	37.9	39.89	39.78	44.51	40.31	43.92	49.06	44.75	37.88	42.1	38.29	47.4	41.08	44.18	45.86	39.27	36.85	40.95	43.87	38.59	34.8	42.99	44.68	44.67	51.79	46.56	47.95	32.21	35.36	33.16	38.34	38.43	38.03
R014828c0g1_i01	0.04	0	0	0	0.13	0.04	0.32	0	0.15	0.04	0.04	0.06	0.28	0.07	0.13	0.04	0.08	0.03	0.29	0.04	0.5	0.13	0.08	0	0.04	0.12	0.09	0.13	0.24	0.16	0.2	0.08	0.21	0.08	0.03	0.07	0.11	0.03	0.08
R014829c0g1_i01	0.37	0	0	0	0	0	0.85	0	0	0	0.36	0	0.3	0	0.77	0.34	0	0	0.37	0.45	0	0	0.28	0	0.37	0.4	0.47	0.36	0.43	0	0.39	0.49	0	0	0.71	0.34	0.36	0.75	1.61
R014830c0g1_i01	0	0	0	0	0	0	0	0	0	0	0	0	0	0	0	0	0	0	0	0.11	0	0	0	0	0	0	0	0	0	0	0	0	0	0	0	0	0	0	0
R014831c0g1_i01	0	0	0	0	0	0	0	0	0	0	0	0	0	0	0	0	0	0	0	0	0	0	0	0	0	0	0	0	0	0	0	0	0	0	0	0	0	0	0
R014831c0g2_i01	0	0	0	0	0	0	0	0	0	0	0	0	0	0	0	0	0	0	0	0	0	0	0	0	0	0	0	0	0	0	0	0	0	0	0	0	0	0	0
R014832c0g1_i01	5.1	5.02	6.28	6.42	3.67	4.65	5.79	6.96	5.68	5.72	5.38	6.08	5.57	5.66	5.3	6.04	6.46	5.88	5.4	6.38	5.74	6.29	5.78	4.53	4.41	4.89	6.41	5.82	7.04	4.89	5.78	4.95	7.06	5.86	6.2	4.49	6.38	5.82	6.2
R014835c0g1_i01	1.2	1	0.95	1.98	1.13	0.89	1.61	1.03	1.16	1.45	1.22	1.31	1.38	1.67	2.02	1.76	1.92	1.67	1.69	1.86	1.64	1.82	1.33	1.93	1.73	1.45	0.84	1.76	1.21	2.27	1.22	2.15	1.43	2.13	1.79	1.73	2.36	1.61	1.67
R014836c0g1_i01	0.91	0.47	1.94	1.51	1.22	1.54	0.84	1.31	1.1	0.72	0.74	1.37	1.39	1.01	1.24	1.25	1.03	2.1	0.83	1.33	1.61	1.37	0.6	0.33	1.48	1.49	1.86	1.14	0.77	0.41	1.69	0.48	1.13	0.77	0.66	0.9	0.93	1.06	0.1
R014842c0g1_i02	0.85	0.71	0.62	2	1.37	1.21	1.09	1.34	1.32	1.1	1.14	1.51	1.25	0.89	1.18	0.96	0.87	0.89	1.16	0.45	1.3	1.21	0.84	0.67	1.74	0.9	0.56	0.84	1.53	1.75	2.06	1.54	2.77	0.92	1.58	2.44	2.69	2.06	2.52
R014860c0g1_i01	1.98	9.94	4.64	6.08	4.24	2.33	6	1.51	5.3	3.76	9.81	5.62	6.21	11.57	7.77	3.73	4.65	9.78	3.69	0.93	4.46	7.76	1.73	4.49	10.14	10.52	1.95	7.67	14.64	9.7	20.18	16.36	14	5.52	13.07	6.04	2.91	7.12	4.46
R014863c0g1_i01	17.32	18.22	15.66	14.66	17.36	19.34	19.26	18.61	17.82	16.36	18.62	19.57	16.97	18.12	15.85	15.11	16.35	19.31	18.22	17.52	16.95	15.67	13.93	15.72	14.38	16.75	19.59	16.04	16.3	16.46	14.56	14.15	16.35	14.77	15.21	13.21	15.13	18.39	17.49
R014865c0g1_i01	0	0	0	0	0	0	0	0	0	0	0	0	0	0	0	0	0	0	0	0	0	0	0.11	0	0	0	0	0	0	0	0	0.18	0	0	0	0	0	0	0.11
R014869c0g1_i01	11.37	13.04	11.46	12.66	4.27	11.8	12.41	13.21	4.82	4.77	4.62	5.29	6.14	5.51	10.03	10.63	15.68	4.5	4.51	4.75	4.27	15.2	15.4	15.13	7.27	6.46	3.78	15.74	18.58	19.87	5.05	5.85	4.91	17.3	19.29	14.89	13.98	12.82	8.99
R014870c0g1_i01	0	0	0	0	0	0	0	0	0	0	0	0	0	0	0	0	0	0	0.3	0.07	0	0	0	0	0	0	0	0	0	0	0	0	0	0	0.17	0	0	0	0
R014879c0g1_i01	0	0	0	0	0	0	0	0	0	0	0	0	0	0	0	0	0	0	0	0	0	0	0	0	0	0	0	0	0	0	0	0	0	0	0	0	0	0	0
R014880c0g1_i01	0	0	0	1.76	0	0	0	0	0	0.55	1.71	0	0	0	0	0	0	0	0	0	0	0	0	0	0	0	0	0	0	0	0	0	1.65	0	0	0	0.61	0	0.93
R014899c0g1_i02	0	0.17	0.17	0.17	0.34	0.38	0.32	0.74	0.61	0.16	1.15	0.26	0.45	0.33	0	0.31	0.49	0.86	0.92	0.56	0.3	0.11	0.22	0.56	0.45	0.67	0.94	0.28	0.17	0.11	0.44	0.36	1.64	0.21	0.15	0.29	0.6	0.3	0.76
R014900c0g1_i02	126.96	97.77	115.45	94.6	113.07	126.67	106.87	117.29	95.81	104.61	95.24	102.01	111.37	96.52	92.42	93.22	106.13	90.47	95.41	91.38	101.56	118.77	115.47	113.66	103.73	96.62	110.35	105.59	104.52	107.31	84.36	85.15	88.19	104.26	114.24	118.06	73.33	74.63	86.57
R014909c0g1_i01	24.16	20.89	19.18	23.23	20.19	18.91	17.52	21.33	22.3	21.22	20.23	23.38	22.39	22.95	17.42	21.44	19.32	19.29	19.01	21.76	20.12	24.02	22.62	23.15	22.71	19.44	20.37	19.79	17.16	18.07	15.76	16.08	14.8	22.67	20.86	24.25	19.79	19.52	17.83
R014910c0g2_i01	0	0	0	0	0	0	0	0	0	0	0	0	0	0	0	0	0	0	0	0	0	0	0	0	0	0	0	0	0	0	0	0	0	0	0	0	0	0	0
R014912c0g1_i01	0	0	0	0	0	0	0	0	0	0	0	0	0	0	0	0	0	0.09	1.03	0.41	0	0	0	0	0	0	0	0.63	0	0	0.21	0	0.4	0	0	0	0	0	0.08
R014915c0g1_i01	3.26	6.27	5.95	9.07	3.05	2.92	6.59	6.34	7.09	7.38	8.34	6.32	5.61	6.47	6.67	8.22	8.66	6.15	5	5.6	9.74	5.22	4.57	5.33	3.91	4.15	5.21	5.41	5.07	4.44	7.12	8.9	6.94	2.02	5.14	4.3	26.66	24.25	30.58
R014920c0g1_i01	0.98	3.41	2.64	2.79	0.98	2.05	3.67	3.98	3.69	3.35	2.68	6.28	4.71	3.87	0.81	1.45	1.89	1.37	1.07	1.48	1.77	1.47	1.51	1.1	0.83	0.75	1.3	0.34	0.71	1.41	1.32	0.71	1.23	1.03	2.33	1.01	1.5	1.73	2.88
R014921c0g2_i01	13.66	10.42	12.7	12.12	13.78	13.85	14.54	11.64	14	10.91	11.28	10.32	17.11	13.95	8.86	10.41	8.69	10.84	13.8	15.2	9.69	12.74	10.98	10.21	11.06	8.82	10.65	12.98	10.36	11.75	7.56	9.46	10.73	11.53	10.91	10.97	12.04	10.39	12.67
R014925c0g1_i01	0	0	0	0	0	0	0	0	0	0	0	0	0	0	0	0	0	0	0	0	0	0	0	0	0	0	0	0	0	0	0	0	0	0	0	0	0	0	0
R014931c0g1_i01	19.82	18.59	19.48	17.21	20.69	18.09	18.83	20.09	19.19	19.95	21.54	20.8	20.28	20.82	24.71	25.01	27.89	26.83	29.65	28.56	30.37	23.08	21.41	21.94	24.58	23.93	24.44	23.34	24.69	23.83	27.69	28.63	26.8	28.81	26.73	23.2	27.58	28.47	25.4
R014938c0g1_i01	0	0	0	0	0	0	0	0	0	0	0	0	0	0	0	0	0	0	0	0	0	0	0	0	0	0	0	0	0	0	0	0	0	0	0	0	0	0	0
R014943c0g3_i01	0.44	1.13	0.53	0.76	0.55	0.59	1.36	0.84	0.39	1.24	0.74	0.63	1.24	1.01	2.11	0.89	1.58	1.17	1.36	0.7	1.7	0.48	0.85	0.47	0.28	1.37	1.42	0.44	0.97	1.06	0.72	0.33	0.45	1.28	0.83	1.19	0.28	0.93	1.09
R014952c0g1_i01	0.36	0.77	3.24	0.37	0.75	0	1.24	1.59	0	2.4	0.71	2.68	1.74	1.24	1.14	1.01	2.5	0	1.8	1.77	0.71	1.57	0.81	1.75	0.36	0.39	2.28	0.35	2.11	0.29	0.37	1.9	0.45	0.78	0.7	1	1.06	1.45	0.52
R014969c0g1_i01	0	0.73	0	0	4.37	0	0	0	0	0	1.35	0	0	0	0	0.64	0	0	0	0	0	0.58	0	0	0	0	0	0	0	0	0	0	0	0	0.75	0	0	0	1.16
R014983c0g1_i01	0	0	0.3	0	0	0	0.84	0	0.27	0	0.44	0.11	0.4	0.58	0.62	1.11	0.73	0.22	0.41	0.33	0.4	0.1	0.2	0.33	0.67	0.74	1.01	0	0	0.3	0	0.16	0.49	0.19	0	0	0.13	0	0.1
R014989c0g1_i01	0.23	0.12	0	0.12	0.47	0.13	0	0	0.32	0.11	0	0	0	0	0	0.11	0.11	0.17	0	0.25	0	0.07	0	0.13	0.2	0	0	0	0	0	0	0	0	0.07	0	0	0	0	0
R014993c0g1_i01	0	0	0	0	0	0	0	0	0	0	0	0	0	0	0	0	0	0	0	0	0	0	0	0	0	0	0	0	0	0	0	0	0	0	0	0	0	0	0
R014997c0g1_i01	47.3	57.51	55.62	46.4	44.62	47.91	54.43	57.04	50.16	53.27	52.48	53.83	49.82	54.07	45.69	44.44	51.24	44.93	42.83	40.12	48.16	58.22	55.94	65.27	54.9	54.48	52.77	49.18	47.65	53.2	41.79	45.36	43.65	42.77	57.98	50.99	34.02	32.71	42.54
R014998c0g1_i01	0	0	0	0	0	0	0	0	0	0	0	0	0	0	0	0	0	0	0	0	0	0	0	0	0	0	0	0	0	0	0	0	0	0	0	0	0	0	0
R014999c0g1_i01	26.92	26.44	25.49	18.8	28.11	27.36	25.87	25.82	26.36	26.28	26.6	26.53	23.94	28.04	28.97	23.48	27.69	30.1	28.63	23.87	27.72	22.64	20.98	23.13	28.81	28.91	30.58	27.03	24.86	26.59	25.11	26.68	25.98	23.5	25.34	20.91	24.56	25.59	25.33
R015001c0g1_i01	0	0	0	0	0	0	0	0.19	0	0	0	0	0.17	0	0.27	0.12	0.13	0	0	0	0	0	0	0	0	0	0	0	0	0	0	0	0	0	0	0	0	0.11	0
R015004c0g1_i01	53.95	50.7	50.74	54.5	53.9	53.69	49.64	49.14	52.23	53.93	51.37	49.18	53.78	52.68	53.08	54.75	56.83	52.51	51.63	56.04	52.39	55.39	54.63	54.84	52.41	54.91	50.81	49.28	47.66	47.4	46.64	49.42	50.32	59.27	49.06	47.65	49.38	43.27	47.44
R015006c0g2_i01	0.18	0	0	0.18	0	0	0.34	0	0	0	0.53	0.28	0.36	0	0	0.33	0.17	0	0	0	0	0	0	0	0	0	0	0	0	0	0	0	0	0.11	0	0	0.32	0	0
R015007c0g1_i01	0	0.13	0.18	0	0.24	0.06	0.42	0.12	0.05	0.06	0.12	0.39	0.11	0.05	0.06	0.33	0.18	0.17	0.48	0.26	0.21	0.3	0.08	0.07	0.52	0.12	0.2	0.05	0.36	0	0.2	0.36	0.06	0.19	0.25	0.25	0.1	0	0.19
R015009c0g1_i01	56.99	41.66	61.08	46.61	67.99	60.35	34.03	55.87	62.97	61.76	62.47	58.94	61.08	60.46	63.79	54.1	60.36	56.46	55.55	54.34	55.86	52.08	48.08	45.53	58.78	63.67	64.51	52.85	56.42	55.29	58.42	57.5	56.78	63.55	66.95	52.27	51.41	54.65	54.41
R015015c0g1_i01	5.14	3.95	5.05	3.62	4.52	5.41	4.68	4.32	5.3	5.53	6.84	5.7	5.01	6.3	4.7	4.77	4.37	5.08	5.34	4.92	6.18	5.44	3.13	5.52	5.18	6.46	6.77	4.86	5.05	5.5	6.15	8.13	6.56	4.67	5.52	4.72	6.16	7.72	7.54
R015018c0g1_i02	4.73	4.76	3.9	3.35	7.84	6.02	2.98	4.64	4.14	5.63	5.22	4.61	4.8	8.18	6.87	5.3	2.37	5.56	7.76	3.36	4.33	2.27	2.43	3.36	3.25	4.06	4.25	3.84	2.95	4.21	2.36	2.26	2.29	2.9	2.64	1.56	1.88	2.14	3.33
R015021c0g1_i01	0	0.38	0	0.37	0.75	0	0.83	1.59	0	0	0.71	0.33	0.29	1.24	0.76	0.34	0.36	0.59	0	0.89	0.36	0.79	0	0	0	1.18	0	0	0	0	0	0	0	0	1.04	0.33	0	1.09	0.79
R015029c0g1_i01	1.28	1.18	0.99	2.14	0.94	0.5	1.4	1.32	2.4	2.48	2.37	1.32	1.68	2.24	1.58	1.41	1.56	1.23	0.95	0.93	1.72	0.96	0.51	1.15	1.09	1.28	0.93	0.54	0.59	0.21	0.32	1.05	0.34	1.14	0.62	1.73	1.2	1.29	1.03
R015034c0g1_i01	10.05	12.67	11.86	14.57	11.6	17.26	18.63	15.95	11.71	11.41	12.97	15.84	16.51	12.9	15.35	14.94	12.21	9.49	13.78	11.4	11.78	16.89	15.59	15.11	13.56	14.01	15.08	13.66	17.56	13.42	15.09	16.57	16.17	13.95	11.73	10.87	13.12	14.77	12.95
R015036c0g1_i01	0	0	0	0	0	0	0	0	0	0	0	0	0	0	0	0	0	0	0.04	0	0	0	0	0	0	0	0	0	0	0	0	0	0	0	0	0	0.24	0.32	0.12
R015038c0g1_i01	0	0	0	0	0	0	0	0	0	0	0	0	0	0	0	0	0	0	0	0	0	0	0	0	0	0	0	0	0	0	0	0	0	0	0	0	0	0	0
R015039c0g1_i01	9.62	9.33	8.73	9.38	8.12	9.74	10.36	9.68	8.64	7.31	9.67	9.13	8.15	10.09	8.21	9.01	8.19	8.73	8.83	10.38	9.67	11.39	11.23	12.02	8.58	7.43	10.5	10.37	10.48	10.35	7.49	8.71	8.51	11.13	9.59	7.48	12.93	15.44	13.31
R015041c0g1_i01	6.05	6.53	6.96	6.43	6.6	6.17	6.27	6.2	7.03	6.06	7.39	6.85	6.56	7.15	7.09	7.15	6.36	7.33	7.6	7.72	8.01	7.17	6.2	6.6	7.1	6.47	5.97	6.84	7.64	7.62	8.03	7.15	7.83	6.74	7.17	6.25	11.67	14.17	10.15
R015047c0g1_i02	76.41	81.28	73.72	88.92	82.58	91.19	96.84	89.83	87.94	76.38	80.86	94.7	90.78	91.49	83.71	82.28	81.36	92.91	99.28	98.28	90.31	85.63	88.45	81.18	76.18	76.77	75.52	82.57	87.63	82.51	85.85	87.21	75.7	72.92	70.28	79.56	69.36	73.03	75.94
R015052c0g1_i01	93.81	88.71	90.14	103.2	97.54	98.45	102.98	97.47	87.84	90.82	84.45	95.51	105.03	96.37	81.42	84.79	85.71	85.04	93.74	89	84.2	93.73	94.2	89.01	90.46	87.4	85.65	85.61	77.72	83.77	86.15	84.79	84.09	79.23	82.5	86.59	88.5	85.16	92.41
R015053c0g1_i01	28.8	26.93	30.25	32.86	31.67	35.33	37.68	34	26.57	30.84	25.77	35.28	38.05	36.54	23.43	23.7	24.26	24.41	24.02	27.05	24.32	24.12	28.13	23.72	26.88	23.68	23.8	22.89	30.44	25.37	24.39	25.57	22.96	18.6	19.59	24.89	24.64	21.52	25.83
R015055c0g1_i01	0	0	0	0	0	0	0	0	0	0	0	0	0	0	0	0	0	0	0	0	0	0	0	0	0	0	0	0	0	0	0	0	0	0	0	0	0	0	0
R015056c0g1_i01	19.71	24.86	21.09	26.4	23.47	22.48	21.84	20.21	24.54	21.38	18.51	19.17	21.71	17.6	21.32	24.09	21.13	23.78	27.19	26.3	24.18	21.55	24.11	26.34	34.58	34.18	24.59	22.5	25.38	25.23	32	34.04	33.42	19.6	20.85	26.7	63.95	64.52	47.63
R015057c0g1_i01	5.04	3.98	4.69	6.28	4.27	4.01	6.21	4.32	6.09	6.29	5.25	5.84	5.44	7.14	2.95	2.8	1.9	3.2	2.87	4.64	3.16	6.56	6.62	4.21	5.12	4.66	7.89	7.42	8.86	9.47	5.77	6.28	7.35	9.65	6.59	8.16	1.75	1.8	1.75
R015060c0g1_i01	0	0.06	0.12	0	0	0	0.05	0	0.06	0	0.06	0.04	0	0	0.06	0	0	0.09	0	0	0	0	0	0	0.05	0	0	0	0.24	0	0	0	0	0	0	0	0	0	0.04
R015062c0g1_i01	24.42	27.45	26.32	32.97	24.27	27.45	27.82	31.55	30.29	26.03	28.8	26.89	31.21	26.32	26.8	28.87	29.02	32.88	29.23	31.38	28.25	29.86	31.53	32.43	27.76	28.24	31.65	30.8	22.84	25.9	26.76	28.22	27.91	29.62	26.1	27.86	37.4	37.4	33.03
R015065c0g1_i01	0.18	0.24	0	0.18	0.12	1.05	0.3	0.24	0.1	0.06	0.17	0.12	0.14	0.42	0.24	0.38	0.06	0.08	0.62	0.19	0.2	0.11	0.26	0.44	0.1	0.06	0.06	0.42	0.4	0.52	0.28	0.11	0.3	0.18	0.24	0.19	0.15	0.29	0.32
R015065c1g1_i01	0.66	0.68	0.57	1.15	0.66	0.88	0.86	1.52	1.98	0.93	1.28	1.75	0.76	1.94	0.92	1.27	1.35	2.32	1.02	2.02	1.98	0.67	1.32	1.94	1.13	1.65	0.79	1.85	1.13	1.41	2.07	2.04	1.35	1.15	1.1	0.61	2.11	1.25	1.94
R015066c0g1_i01	8.47	11.94	12.04	8.75	5.64	11.06	8.42	11.69	6.01	5	3.84	3.42	5.84	3.9	15.94	11.89	12.03	5.83	6.59	4.49	5.76	6.63	7.22	8.66	5.77	4.31	5.22	13.3	7.39	11.18	6.49	5.42	4.85	7.17	12.03	6.94	17.7	16.17	11.64
R015066c0g1_i02	0.16	0	0	0	0	0	0	0	0	0	0	0	0	0	0	0	0	0	0	0	0	0	0	0	0	0	0	0	0	0	0	0	0	0	0	0	0	0	0
R015073c0g1_i01	4.94	6.97	6.46	5.14	6.31	5.78	6.33	5.78	5.72	6.29	7.73	6.29	6.29	6.58	5.06	4.8	4.98	4.91	5.43	5.49	6.26	6.65	5.9	6.02	5.88	6.19	4.4	7.45	7.11	7.5	5.89	5.63	6.84	7.63	7.71	4.7	6.36	7.74	5.45
R015075c0g1_i01	20.55	30.33	28.29	26.73	22.11	39.58	20.18	37.61	26.29	30.61	21.79	23.87	21.99	18.4	18.42	17.49	13.83	16.07	24.77	25.38	41.42	44.93	29.78	24.53	28.78	33.15	37.96	32.38	23.16	36.01	17.67	29.85	27.48	22.07	29.79	40.12	23.71	27.54	25.84
R015078c0g1_i01	0	0	0	0	0	0	0	0	0	0	0	0	0	0	0	0	0	0	0	0	0	0	0	0	0	0	0	0	0	0	0	0	0	0	0	0	0	0	0
R015099c0g1_i01	0	0	0	0	0	0	0	0	0	0	0	0	0	0	0	0	0	0	0	0	0	0	0	0	0	0	0	0	0	0	0	0	0	0	0	0	0	0	0
R015099c1g1_i01	0	0	0	0	0	0	0	0	0	0	0	0	0	0	0	0	0	0	0	0	0	0	0	0	0	0	0	0	0	0	0	0	0	0	0	0	0	0	0
R015100c0g1_i02	0.17	0	0.17	0	0.18	0	0.33	0.13	0	0	0	0	0	0	0	0	0	0.39	0.32	0	0.16	0.11	0.12	0.19	0	0	0	0.45	0	0.24	0.31	0	0	0.11	0	0.15	0	0.16	0.45
R015102c0g1_i01	26.76	24.27	24.48	22.65	27.79	26.56	23.24	24.99	24.77	25.22	26.83	24.28	24.71	25.4	27.76	23.68	24.91	24.54	24.78	23.17	25.36	24.38	20.61	21.21	25.99	25.23	28.59	21.77	22.2	21.8	23.81	21.67	22.29	26.42	25.57	22.6	24.3	23.13	23.42
R015119c0g1_i01	0	0	0	0	0	0	0	0	0	0	0	0	0	0	0	0	0	0	0	0	0	0	0	0	0	0	0	0	0	0	0	0	0	0	0	0	0	0	0
R015120c0g1_i01	0	0	0	0	0.15	0	0	0.11	0	0.14	0.3	0.13	0	0.58	0	0	0	0	0	0	0.14	0.2	0	0.17	0	0.15	0	0	0	0	0.13	0	0	0.1	0.13	0.13	0	0.13	0.58
R015120c0g2_i01	0	0.08	0.16	0	0	0	0	0	0	0	0	0.11	0	0	0.25	0	0	0.23	0.14	0.09	0.14	0	0.1	0	0	0	0.09	0.06	0	0	0	0	0	0	0	0	0.14	0	0
R015122c0g1_i01	0	0	0	0	0	0	0	0	0	0	0	0	0	0	0	0	0	0	0	0	0	0	0	0	0	0	0	0	0	0	0	0	0	0	0	0	0	0	0
R015123c0g1_i02	42.73	40.99	44.15	48.23	43.23	49.31	47.71	48.58	41.44	43.97	46.51	43.52	46.71	44.61	59.29	72.22	55.75	50.36	64.26	58.66	54.36	57.22	54.85	55.19	52.77	55.27	52.29	54.9	57.63	51.17	61.06	57.13	56.37	66.85	57.14	60.39	79.83	70.52	64.49
R015124c0g1_i01	0.48	0.64	0.52	0.67	0.33	0.84	0.33	0.48	0.85	0.27	0.14	0.79	0.75	0.68	0.63	0.7	0.51	0.23	0.5	0.3	0.73	0.53	0.51	0.25	1.49	1.17	0.91	1.28	1.24	1.07	1.52	1.38	0.96	0.6	0.55	1.22	1.94	1.82	2.07
R015138c0g1_i01	11.77	17.81	15.61	18.57	12.74	12.26	20.7	13.68	17.65	15.27	19.65	20.18	14.57	19.64	24.78	23.21	21.32	25.53	24.66	22.64	20.62	12.5	10.44	11.91	12.98	9.85	15.14	15.96	16.98	16.65	16.93	15.51	18.1	13.27	16.12	15.69	11.65	13.25	13.86
R015139c0g2_i01	11.21	9.9	8.46	12.92	10.41	11.58	14.05	13.49	10.04	11.39	12.16	11.12	12.27	11.87	12.39	9.37	8.13	9.54	9.99	11.84	9.09	10.07	10.81	10.21	10.15	11.11	12.05	9.96	9.56	10.14	12.01	11.33	12.06	9.67	9.31	14.41	12.09	10.18	11.04
R015140c0g1_i01	28.57	30.47	29.05	32.35	23.76	28.77	26.73	28.86	26.87	28.5	27.13	26.9	28.29	28.35	29.04	30.7	31.39	26.51	23.36	30.34	31.04	32.54	36.06	32.93	27.87	28.53	28.44	27.56	28.42	26.15	24.28	25.94	21.49	33.2	34.28	38.54	20.53	18.16	24.45
R015147c0g1_i01	8.72	7.62	7.37	3.96	8.6	8.32	7.95	6.95	6.39	6.64	7.42	7.34	7.39	7.15	5.95	4.75	5.62	5.24	6.17	4.91	5.89	4.88	4.1	5.33	8.46	7.23	7.56	4.87	5.04	5.77	5.26	4.39	4.34	4.09	4.14	3.46	4.18	5.23	5.14
R015154c0g1_i01	2.02	0.65	1.68	1.24	3.29	1.93	0.72	2.14	1.27	1.32	1.52	2	2.35	1.64	1.91	1.85	2.11	3.29	1.7	2.57	1.93	1.81	1.24	0.34	3.87	2.91	2.6	1.83	2.06	1.89	2.01	3.13	3	1.68	1.75	0.79	2.19	2.05	1.8
R015162c0g1_i01	6.41	5.57	6.06	4	7.05	7.76	4.51	6.94	4.77	7.04	6.21	7.22	7.51	7.88	6.38	5.92	6.65	6.94	6.71	7.58	6.9	6.61	6.75	6.09	7.4	6.38	6.97	7.31	7.92	7.37	8.38	7.16	7.27	6.71	6.59	5.41	6.22	5.99	5.2
R015166c0g2_i01	0	0.97	0	0	1.95	0	0	0	0	0	2.66	0	0	0	0	0	0	0.89	0	1.36	0	0	0	0	0	0	0	1.15	1.37	0	1.36	0	0	0.82	0	0.96	3.18	0	0.82
R015170c0g1_i01	0.17	0	0.17	0.34	0.87	0	0.65	0	0.31	0.32	0.17	0.13	0.11	1	0	0.31	0.17	0.38	0.63	0.19	0.31	0.45	0.23	0	0.92	0.17	0	0	0.71	0.12	0.6	0.37	0.19	0	0	0.15	0	0.15	0.56
R015173c0g1_i01	11.21	4.91	6.46	6.1	11.18	9.5	6.64	7.79	7.25	9.88	9.33	8.55	10.24	7.93	12.16	11.24	10.99	10.06	12.77	11.77	10.13	8.37	9.96	9.09	10.2	6.97	22.39	7.34	7.23	7.5	5.88	6.85	6.54	3.29	2.68	2.61	2.47	4.85	4.78
R015175c0g1_i01	0.08	0.12	0.04	0.08	0.08	0.2	0.29	0.03	0.17	0.18	0.11	0.16	0	0.03	0	0.04	0.04	0.03	0.17	0.08	0.03	0	0.02	0.16	0.1	0.07	0	0.21	0	0.07	0.06	0.11	0.08	0.02	0.1	0.03	0.46	0.48	0.45
R015177c0g1_i01	16.65	18.81	17.05	20.11	20.17	17.6	21.15	20.94	19.91	19.11	19.57	21.09	18.01	20.34	16.99	19.5	16.36	16.09	17.7	19.45	19.01	19.51	18.01	17.99	16.23	17.88	17.53	17.35	18.42	16.27	18.44	18.02	17.77	23.52	20.06	20.75	18.71	19.95	15.73
R015179c0g1_i01	38.83	40.25	36.81	38.36	43.98	45.33	48.92	52.5	40.43	40.83	37.26	51.4	49.92	44.77	50.78	58.41	51.08	49.84	43.56	48.38	49.13	43.29	44.18	41.31	43.57	40.72	44.99	47.88	41.96	46.53	45.42	46.84	44.92	37.92	37.33	44.89	37.1	36.13	37.92
R015193c0g1_i01	1.33	1.13	0.69	0.78	1.41	1.49	0.27	0.53	0.97	1.33	0.99	0.44	0.72	0.64	1.27	1.71	2.26	1.05	1.58	0.75	1	1.56	1	0.67	1.6	0.97	0.75	1.06	1.45	1.88	2.59	0.93	1.36	1.85	0.52	1.29	1	1.38	0.48
R015193c0g2_i01	0.5	0.86	1.14	0.33	0.83	0.19	0.16	0.72	1.05	0.62	0.32	0.38	1.09	0.48	0.85	0.3	1.6	0.97	1.21	0.55	1.33	1.18	2.1	1.28	0.74	0.82	1.85	1.26	2.2	1.12	0.86	1.41	2.14	0.74	0.86	0.85	1.02	0.88	0.53
R015194c0g1_i01	0	0	0	0	0	0	0	0	0	0	0	0	0	0	0	0	0	0	0	0	0	0	0	0	0	0	0	0	0	0	0	0	0	0	0	0	0	0	0
R015195c0g1_i02	26.53	24.48	25.01	25.42	25.19	32.76	31.36	31.46	24.72	21.18	27.33	27.61	30.3	32.17	19.67	23.46	21.48	24.05	22.05	20.62	22.33	24.76	20.08	20.54	23.16	23.02	22.18	22.78	22.31	26.58	21.47	21.06	21.9	21.84	21.18	23.19	23.86	19.38	22.12
R015196c0g1_i01	18.81	20.63	23.08	16.48	23.02	23.72	16.97	23.7	24.75	23.7	24.88	24.01	24.06	25.64	27.73	21.28	22.13	26.14	25.96	25.43	26.42	18.06	20.31	18.95	28.13	24.7	25.65	19.58	23.35	22.17	26.22	25.08	26.42	20.82	22.24	17.6	23.36	29.74	28.07
R015218c0g2_i01	8.29	12.77	7.54	11.37	12.21	12.49	16.62	12.05	8.61	11.98	10.69	11.91	8.96	16.98	12.6	14.23	18.31	13.79	14.48	15.87	20.98	14.14	9.91	9.9	22.75	26.32	20.69	12.6	19.91	16.49	50.55	37.38	39.58	16.77	16.57	21.67	55.46	56.03	44.89
R015221c0g1_i02	2.25	3.52	3.73	3.6	2.88	2.77	3.3	3.87	2.97	3.84	3.63	4.62	3.71	3.69	3.67	3.48	4.16	3.42	3.63	4.41	3.47	3.88	2.85	2.93	2.56	3.1	4.15	4.64	4.05	5.01	4.6	4.4	4.1	4.1	5.76	3.73	4.04	3.27	3.43
R015222c0g1_i01	0	0	0	0	0	0	0	0	0	0	0	0	0	0	0.32	0	0	0	0	0	0.14	0	0	0	0	0	0	0	0.16	0	0	0	0	0.1	0	0.13	0	0	0
R015225c0g1_i01	14.41	13.58	13.34	15.81	12.41	13.77	12.72	14.33	14.91	13.57	13.87	15.29	14.25	15.53	10.87	13.39	11.87	10.16	12.19	11.03	11.27	15.14	15.53	13.94	14.34	12.96	15.35	14.47	10.44	11.5	11.86	12.86	12.71	14.49	13.71	13.25	12.71	13.52	12.01
R015227c0g1_i01	0	0.85	0	0	0	0	0	0	2.43	0	0.78	0	0	0	0	1.5	0	0.77	0	0	0.93	0.7	0	0	0	0	0	0	0	0	0	0	0	0	0	0	0	0	0
R015238c0g1_i01	0.71	0.33	0.51	0.58	1.09	0.61	0.67	0.87	0.63	0.3	0.44	0.63	0.55	0.69	0.39	0.82	0.75	0.5	1.13	0.61	0.38	0.52	0.53	0.41	0.82	0.8	0.41	0.2	0.69	0.81	0.57	0.57	0.72	0.35	0.32	0.69	1.04	0.54	0.79
R015240c0g1_i01	0.58	0.59	0.63	1.59	0.96	0.74	1.32	0.82	1.08	0.73	1.06	0.9	1.09	1.14	1.56	1.4	1.6	2.1	1.96	1.35	1.14	1.11	0.65	1.29	1.57	1.64	1.09	0.91	1.73	1.28	1.54	2.12	1.36	1	1.44	0.9	1.57	1.23	1.45
R015249c0g1_i01	27.22	27.83	26.63	30.42	21.37	30.56	26.52	28.37	19.59	19.31	14.37	20.72	21.74	20.77	27.73	25.75	18.32	17.94	18.15	21.13	18.81	25.7	24.87	24.07	17.07	15.55	20.7	25.06	20.67	24.31	16.24	10.97	11.28	15.78	16.89	18.3	9.96	10.06	11.83
R015251c0g1_i02	0	0	0.32	0	0.34	0	0	0.83	0.31	0	0	0	0	0.36	0.34	0.3	1.28	0.26	0	0.39	0	0.92	0	0	0	0	0	0	0	0	0	0	0	0	0.31	0	0	0	0
R015252c0g1_i01	4.58	4.45	4.02	3.75	3.62	3.93	3.19	4.26	3.62	4.58	4.06	4.01	4.17	3.81	3.18	3.44	3.81	3.74	4.47	3.36	3.91	4.12	4.06	3.91	3.86	3.98	4.38	3.9	3.73	3.69	3.85	3.28	3.63	4.04	3.92	3.88	3.21	3.62	3.41
R015259c0g1_i01	1.66	3.56	1.98	3.42	3.92	3.37	2.56	2.91	4.14	5.7	3.81	3.64	4.29	4.41	3.02	3.78	3.43	2.63	2.33	3.71	2.79	4.2	3.39	3.99	3.3	3.1	4.01	2.33	2.83	3.17	4.15	3.39	2.35	3.53	3.53	3.48	3.9	1.93	4.33
R015262c0g1_i01	14.03	13.77	10.41	12.97	10.52	14.09	16.13	15.19	8.61	11.58	11.47	12.73	12.85	10.66	11.99	13.86	11	11.3	14.35	12.63	16.1	12.61	8.02	11	7.94	9.57	8.69	16.54	15.88	14.81	11.82	12.12	16.53	10.36	10.15	10.76	13.46	12.35	10.51
R015265c0g1_i01	0	0	1.33	0	1.38	0	0	0	0.5	0	0	0.45	0	0.57	0.28	0	0	0	0.26	0.31	0.25	0.37	0.38	0	0.51	0.84	0	0.49	0	0	0	0.32	0.31	0.18	0	0.96	0.5	0	0.37
R015267c0g1_i01	36.76	40.77	39.96	45.39	33.87	42.03	42.35	39.51	34.62	39.11	36.3	36.27	37.37	38.86	55.95	57.97	48.62	49.3	44.34	49.79	43.29	44.3	44.67	42.28	32.73	35.79	39.02	46.77	49.35	47.62	34.35	33.03	32.34	59.99	58.65	60.21	43.75	49.84	35.79
R015269c0g1_i01	1.41	1.12	1.69	1.33	1.21	0.6	0.49	0.9	0.62	0.85	0.44	0.58	1.28	0.91	1.1	1.39	1.48	0.8	0.62	1.21	0.49	0.59	1.01	0.75	1.03	0.61	1.49	1.37	1.3	1.88	0.82	1	0.39	1.7	2.02	1.53	1.79	1.97	2.31
R015272c0g3_i01	15.46	17.24	16.75	19.03	13.1	14.4	16.45	16.04	15.17	13.25	15.67	14.52	15.87	15.6	20.8	20.51	18.36	19.58	22.71	23.18	17.89	17.65	18.71	18.55	16.4	16.49	18.85	21.45	20.17	21.06	19.36	18.68	19.28	21.13	22.79	20.42	29.87	30.05	24.91
R015278c0g1_i01	1.41	1.91	1.49	0.54	2.71	1.88	2.13	1.36	0.87	1.23	1.69	1.49	1.57	1.3	1.44	0.99	2.3	1.47	5.12	1.98	1.69	1.03	1.75	0.82	1.88	1.05	1.53	0.88	0.75	1.19	1.08	0.99	1.01	0.74	1.84	0.72	0.84	0.65	1.15
R015284c0g1_i02	124.63	122.04	117.4	127.71	125.03	133.47	132.44	130.61	127.63	116.27	122.16	136.61	128.24	130.31	120.07	123.63	128.27	128.65	128.46	137.86	135.64	141	143.56	130.75	127.16	131.46	108.97	153.42	146.14	142.89	142.94	137.87	142.52	146.59	144.4	140.99	133.35	137.26	115.66
R015285c0g1_i01	4.95	5.1	5	3.78	4.46	4.27	4.8	4.72	5.11	4.83	7.36	5.37	5.07	5.49	3.33	3.34	2.79	3.19	4.14	5.05	4.51	6.1	7.03	6.01	4.99	4.75	3.57	4.94	5.38	6.48	6.36	5.59	5.62	5.84	7.17	4.49	3.35	4.53	2.47
R015294c0g1_i02	2.87	6.57	5.23	4.58	1.74	4.5	7.68	4.64	1.81	2.99	1.97	3.01	2.24	2.73	2.65	3.28	3.76	1.56	1.69	1.73	1.01	7.29	5.03	10.41	4.83	9.3	6.69	4.67	4.66	5.76	17.4	20.92	18.35	5.88	5.94	3.17	33.4	29.58	29.55
R015300c0g1_i02	0.37	0.19	0.92	0.93	0.76	0.43	0.18	1.25	0.34	1.41	2.38	0.87	0.25	1.29	0.77	0.51	0.73	1.25	1.21	0.63	1.01	0.25	0.76	0.84	1.02	0.93	0.85	0.32	0.39	0.65	0.5	1.63	0.61	0.36	1.48	0.16	0.5	0.17	0.73
R015307c0g1_i01	0	0	0	0	0	0	0	0	0	0	0	0	0	0	0	0	0	0	0	0	0	0	0	0	0	0	0	0	0	0	0	0	0	0	0	0	0	0	0
R015308c0g1_i01	2.48	2.75	2.65	2.13	2.03	2.7	2.81	2.83	2.09	2.7	3.11	2.72	2.69	2.92	2.59	2.76	3.35	2.84	2.38	2.32	2.77	3.26	2.81	2.96	2.57	3.03	2.56	2.58	2.3	2.71	1.6	1.62	1.77	2.43	2.74	2.18	1.9	1.92	2.22
R015314c0g1_i01	1.63	1.69	2.54	2.37	2.11	1.51	2.47	2.76	2.72	3.54	3.19	3.25	2.62	3.36	4.64	4.89	5.19	4.15	4.49	4.11	3.89	2.83	2.73	2.32	3.01	2.2	2.39	2.71	2.51	2.57	3.01	3.27	2.63	3.46	3.63	3.32	2.89	2.96	3.31
R015325c0g1_i01	0.09	0.04	0.13	0.04	0	0	0.04	0.11	0.11	0.08	0.38	0.03	0.13	0.19	0.04	0.27	0.12	0.18	0.26	0.13	0.25	0.13	0.19	0	0.29	0.57	0.14	0.1	0.12	0.37	0.34	0.7	0.47	0.18	0	0.04	1.08	0.92	0.76
R015332c0g1_i01	0	0.95	0.23	0.46	0.23	0.25	0	0.4	0.41	0.22	0	0.59	0.22	0.32	0.7	0.52	0.55	0.16	0.62	0.74	0.3	0.58	0.45	0.37	0.3	0.44	0.63	0.09	0.57	0.6	0.1	0.23	0.48	0.43	0.68	0.58	1.09	1.18	0.58
R015334c0g1_i01	0.15	0.24	0.3	0.61	0.31	0.24	0.33	0.1	0.21	0.22	0.3	0.22	0	0.63	0.47	0.35	0.52	0.38	0.54	0.82	0.59	0.19	0.49	0.49	0.26	0.37	0.25	0.8	0.3	0.58	0.19	0.15	0.16	0.56	0.13	0.19	1.64	0.97	0.66
R015341c0g1_i01	12337.14	13253.73	13063.94	14214.46	11329.25	9638.23	11248.44	10581.54	13144.97	10948.88	10294.9	9625.13	9892.21	9230.03	11312.14	12330.26	12424.43	11310.99	11020.14	12095.9	12987.32	15058.56	14487.79	16715.29	12592.93	12678.61	13021.42	10150.15	10547.66	9956.58	9369.62	10699.66	9476.9	15639.27	15854.65	17296.6	10111.34	11181.93	12297.53
R015353c0g1_i02	13.43	11.43	13.59	12.06	11.76	13.84	12.9	13.52	13.29	13.51	12.85	12.42	14.31	12.71	11.82	12.94	10.39	10.21	11.17	12.31	11.49	12.61	11.39	13.15	11.11	12.35	12.66	7.97	8.89	8.24	8.85	7.44	8.1	10.68	8.57	9.98	10.69	10.06	9.21
R015355c0g2_i01	0	1.18	0	0.28	1.43	0	0.59	0.45	0.26	0.27	0.27	0.24	0.21	0.6	0.58	0.26	0.27	0	0	0.66	0	0.39	0.8	0.98	0.27	0.29	0.67	0.51	1.23	0.21	0	0.34	0.98	0.95	0.26	0.75	0.26	0	0.39
R015358c0g1_i01	1.39	0.36	2.57	2.09	2.11	1	1.32	1.41	2.06	2.14	2.04	2.28	2.56	0.85	1.61	3.51	2.2	2.56	1.76	0.97	1.25	1.02	2.81	2.13	1.57	2.77	1.77	1.48	1.62	2.51	0.91	1.5	4.54	1.79	2.74	1.05	1.55	1.55	2.38
R015370c0g1_i01	0	0	0	0	0	0	0	0	0	0	0	0	0	0	0	0	0	0	0	0	0	0	0	0	0	0	0	0	0	0	0	0	0	0	0	0	0	0	0
R015375c0g1_i01	44.7	42.84	41.42	34.68	45.1	48.65	41.5	45.33	43.35	42.35	45.04	45.72	44.09	48.39	43.35	37.2	43.64	46.54	43.58	41.29	44.31	40.05	34.43	37.46	46.2	46.39	46.62	33.98	35.81	34.62	37.12	37.26	36.59	37.09	36.29	31.77	29.36	32.37	34.05
R015376c0g1_i01	8.57	6.92	6.17	6.74	9.12	7.95	7.23	7.58	6.46	8.82	5.24	8.49	7.62	7.95	7.83	8.15	8.36	7.47	6.99	8.06	8.58	7.8	7.01	6.9	6.6	7.67	8.27	9.05	7.99	8.05	8.2	8.57	9.23	8.18	7.44	6.81	6.92	6.08	4.95
R015378c0g1_i01	0.66	0.57	0.76	1.32	2.44	0.72	0.49	0.46	0.89	0.73	0.97	0.96	1.47	0.92	0.79	0.4	0.75	1.81	0.2	0.95	0.86	1.12	0.79	2.51	3.55	2.67	1.8	1.89	2.3	1.79	1.19	1.91	2.42	1.3	1.31	0.46	0.76	2.17	1.73
R015381c0g1_i01	0	0	0	0	0	0	0	0.3	0.18	0	0	0.31	0	0.79	0.2	0	0.19	0.15	0.37	0.22	0	0.13	0.68	0.9	0.55	0	0.23	0.52	0.42	0.14	0.71	0.44	0	0.39	0.18	0.17	0.36	0.18	0.66
R015382c0g1_i01	29.92	34.19	33.96	32.53	28.33	31.78	31.2	31.14	31.71	31.41	30.15	30.93	29.91	28.32	33.49	32.55	35.27	30.03	30.69	30.44	31.39	37.31	37.07	30.12	31.8	29.63	35.47	31.07	34.26	32.99	30.46	28.87	27.04	38.23	41.83	37.16	23.86	25.35	26.87
R015391c0g1_i01	10.78	7.11	8.45	10.85	8.96	11.61	15	13.15	8	10.61	10.21	9.98	9.35	10.18	8.56	8.74	9.59	10.5	8.85	13.15	10.88	9.63	9.82	10.14	9.55	6.42	8.77	11.91	8.76	12.52	13.37	11.5	12.93	11.79	9.52	9.67	15.26	15.18	13.47
R015395c0g1_i01	31.54	29.64	34.79	31.72	33.86	36.32	41.68	36.47	29.74	38.34	36.08	35.64	38.7	34.79	37.12	39.37	35.86	29.21	33.88	32.29	29.4	34.83	34.83	31.89	31.25	34.18	33.3	29.9	27.71	28.48	29.8	31.73	31.8	36.17	30.22	31.96	29.07	29.16	34.83
R015397c0g2_i01	5.78	5.61	6.47	6.42	7.63	7.25	6.19	5.94	5.92	6.88	5.92	7.25	7.92	7.71	5.62	6.06	6.46	6.84	6.42	5.46	6.73	6.83	6.05	6.56	6.32	5.79	6.42	4.58	4.95	4.88	4.62	5.3	4.14	4.69	5.34	4.8	4.7	5.93	5.02
R015400c0g2_i01	6.97	6.2	6.61	5.09	7.75	9.87	8.13	6.95	4.81	6	4.38	5.05	7.56	6.88	7.5	8.41	5.91	6.09	5.93	9.06	7.08	7.13	8.55	5.7	6.54	4.84	7.65	6.05	6.61	8.43	8.89	5.25	6.81	5.43	5.21	5.35	6.28	7.41	6.93
R015401c0g1_i01	20.04	22.69	21.72	21.39	20.64	25.9	23.13	25.33	20.51	22.54	19.27	21.26	23.42	23.59	24.89	28.12	27.5	20.75	23.45	24.06	24.16	20.6	23.16	20.69	25.02	22.95	23.61	26.77	25.77	27.37	29.02	22.98	30.04	23.02	22.47	20.29	23.64	18.53	18.62
R015402c0g1_i01	16.99	16.54	16.41	17.57	14.88	18.65	16.45	17.79	16.89	17.75	15.48	14.81	17.62	15.27	13.93	14.98	15.36	11.41	11.1	12.19	14.42	19.22	20.07	16.59	15.77	17.81	17.2	16.83	19	18.12	13.94	13.54	14.18	17.78	21.99	20.94	9.83	12.01	14.16
R015410c0g1_i02	33.53	32.99	31.54	32.21	34.96	32.22	34.21	34.13	30.79	36.45	33.06	31.19	34.17	34.09	28.44	32.5	32.92	28.11	32.87	30.05	29.08	30.51	27.88	31.5	31.49	27.52	30.15	22.64	22.84	23.69	22.48	19.84	21.15	30.31	26.41	26.36	26.27	22.89	27.71
R015415c0g1_i01	10.69	14.85	10.42	4.7	13.12	12.4	17.12	11.55	10.2	11.97	13.32	11.75	12.04	12.38	13.87	10.82	15.82	17.35	14.83	11.41	13.4	17.76	19.37	17.86	43.02	32.33	36.56	20.58	20.79	20.18	24.19	29.96	26.61	7.65	8.85	5.75	15.54	18.08	24.24
R015416c0g2_i01	1.88	2.7	0	3.22	0	0	0	2.11	4.39	0.6	1.87	0	0	2.7	0.67	2.96	0.63	2.3	0	0	0	3.13	0.54	4.24	0	0.76	0	0.72	0	0	0.82	0	1.87	0	1.37	3.8	3.43	1.48	1.05
R015428c0g1_i01	0	0	0	0	0	0	0	0	0	0	0	0	0	0	0	0	0	0	0	0	0	0	0	0	0	0	0	0	0	0	0	0	0	0	0	0	0	0	0
R015432c0g1_i01	2.09	9.18	4.75	6.08	2.34	2.48	10.47	5.25	10.92	9.51	10.05	18.15	9.53	14.07	5.6	5	4.69	7.52	6.62	10.66	12.59	2.92	5.16	8.04	8.45	7.82	6.98	3.82	4.64	5.18	4.72	4.91	4.66	3.69	9.31	9.81	4.73	7.8	11.09
R015433c0g1_i01	71.29	68.83	67.58	74.55	76.27	76.46	83.72	77.01	73.68	74.66	60.45	73.3	77.34	71.57	57.73	61.8	59.77	64.54	70.12	63.68	63.61	65.59	65.51	64.54	64.42	63.12	65.77	53.87	53.57	55.37	55.02	52.21	53.59	56.92	52.58	60.11	61.44	58.54	61.79
R015435c0g1_i01	0	0	0	0	0	0	0	0	0	0	0	0	0	0.34	0.32	0.57	0	0	0	0.73	0	0	0	0.73	0	0	0.38	0	0.35	0	0	0	0	0.21	0	0	0	0	0.22
R015449c0g1_i01	0	0	0	0	0	0	0	0	0	0	0	0	0	0	0	0	0	0	0	0	0	0	0	0	0	0	0	0	0	0	0	0	0	0	0	0	0	0	0
R015456c0g1_i01	0	0	0.55	0	0	0.89	0	0	1.08	0	0	0	0.53	0	1.17	0	0	0.49	1.19	0	0	0	0.91	1.44	0.62	0	0.77	0.6	0	1.6	0	0	1.56	0	0	0	0	0	0
R015457c0g1_i01	32.86	30.41	32.57	31.75	33.92	36.14	35.09	31.94	31.57	33.09	32.93	35.1	36.52	34.43	36.05	33.81	36.44	36.35	37.43	37.95	36.18	39.09	38.02	37.57	35.33	37.99	34.49	42.83	43.19	47.87	47.44	50.78	49.79	37.33	36.91	33.64	32.59	33.66	28.73
R015468c0g1_i02	0	0	0	0	0	0	0	0	0	0	0	0	0	0	0	0	0	0	0	0	0	0	0	0	0	0	0	0	0	0	0	0	0	0	0	0	0	0	0
R015470c0g1_i01	0.15	1.65	1.07	0.8	0.58	1	0.76	1.23	0.78	0.55	1.06	1.28	0.62	0.79	0.67	0.79	0.49	1.02	0.26	0.93	0.68	0.68	0.79	1.24	0.56	0.83	0.47	0.52	0.28	0.46	0.23	0.93	1.04	0.71	0.91	1.08	0.93	1.1	0.76
R015471c0g2_i01	0.53	0.73	0.35	0.79	1.15	0.85	0.39	0.67	0.39	0.5	1.12	0.88	0.98	0.8	0.45	0.8	0.43	0.87	0.47	0.85	0.84	0.77	1.13	1.04	1.21	0.93	1.23	0.99	1.04	1.52	0.86	0.79	0.91	0.76	0.59	0.81	0.76	0.89	0.88
R015477c0g1_i01	1.29	0.91	0.61	0.77	1.59	1.13	0.48	1.13	0.87	0.78	0.5	0.93	0.9	1.01	0.73	1.78	1.19	1.33	0.86	1.14	1.09	1.36	1.4	1.8	0.96	1.41	0.87	1.5	1.39	1.41	1.23	1	1.24	1.86	1.7	1.52	1.13	1.83	1.13
R015480c0g1_i01	0	0	0	0	0	0	0	0	0	0	0	0	0	0	0	0	0	0	0.74	0.18	0	0	0	0	0	0	0	0	0	0	0	0	0	0.1	0.07	0	0	0.07	0
R015481c0g1_i01	18.8	15.04	20.03	13.9	17.19	18.38	15.47	19.5	16.69	16.14	16.43	16.76	16.87	17.48	15.33	13.25	15.77	15.36	14	14.16	15.81	19.57	17.45	18.25	17.78	18.81	18.28	18.08	19.62	20.18	15.08	15.19	16.26	15.02	15.67	16.21	12.74	14.06	15.37
R015482c0g2_i01	29.72	27.18	30.8	30.56	30.77	33.73	30.1	31.45	29.45	32.5	30.57	34.62	34.5	32.38	26.67	25.46	25.07	27.77	27.84	23.8	29.18	27.63	24.94	27.05	26.04	27.26	28.63	28.43	24.37	25.97	26.23	24.74	22.3	21.6	25.9	20.65	23.35	28.35	27.66
R015487c0g1_i01	21.67	23.84	20.27	25.61	22.69	22.72	24.91	24.29	23.57	24.39	24.86	24.56	23.18	22.22	24.11	23.45	24.56	22.57	25.37	23.44	22.57	20.93	22.14	22.81	22.49	23.43	21.67	23.27	23.95	21.61	25.2	25.32	22.21	21.96	20.9	23.78	22.19	22.48	22.62
R015490c0g1_i01	57.5	49.22	52.49	51.84	55.18	61.57	58.13	55.15	53.7	56.61	51.48	56.18	59.81	59.57	49.66	47.27	52.38	51.71	54.2	50.95	52.31	46.53	44.5	45.04	47.28	45.94	46.41	44.17	40.3	44.25	46.8	40.17	39.55	46.86	45.42	49.36	41.47	39.46	40.67
R015492c0g2_i01	0.1	0.05	0.05	0.05	0.14	0.25	0	0	0.17	0.09	0.09	0.03	0	0.09	0.25	0.09	0	0.03	0.17	0.1	0	0.09	0.24	0.46	0.12	0.14	0.1	0.08	0.05	0.12	0.31	0.05	0.68	0.09	0.04	0.08	0.16	0.08	0.03
R015495c0g1_i01	0	0	0	0	0	0	0	0	0	0	0	0	0	0	0	0	0	0	0	0	0	0	0	0	0	0	0	0	0	0	0	0	0	0	0	0	0	0	0
R015498c0g1_i01	0.08	0	0.08	0.2	0.2	0.12	0.37	0.19	0.18	0.08	0.08	0.3	0.17	0.28	0.37	0.11	0.27	0.28	0.28	0.21	0.31	0.2	0.25	0.09	0.14	0.34	0.34	0.16	0.42	0.1	0.25	0.69	0.36	0.43	0.43	0.2	1.15	0.63	0.81
R015505c0g1_i01	0	0	0	0	0	0	0	0	0	0	0	0	0	0	0	0	0	0	0	0	0	0	0	0	0	0	0	0	0	0	0	0	0	0	0	0	0	0	0
R015506c0g1_i01	51.46	55.05	53.38	62.29	60.22	91.06	84.37	81.9	54.15	57.49	45.42	80.14	82.9	81.77	52.41	55.48	58.63	52.81	58.26	60.76	52.08	50.97	61.36	47.35	55.47	50.99	54.16	67.39	75.44	76.23	70.13	63.97	70.56	51.71	48.59	55.69	51.91	53.18	52.23
R015507c0g1_i01	0	0	0	0	0	0	0	0	0	0	0	0	0	0	0	0	0	0	0	0	0	0	0	0	0	0	0	0	0	0	0	0	0	0	0	0	0	0	0
R015514c0g1_i01	42.97	40.08	41.28	39.54	40.38	44.23	43.97	43.08	39.34	43.88	39.54	44.09	43.06	46.59	41.29	45.59	41.52	44.16	42.26	46.14	47.6	46.12	46.09	41.18	42.64	42.66	39.12	47.09	46.5	45.34	45.74	45.67	47.86	48.1	41.96	44.3	46.47	46.3	41.21
R015520c0g1_i01	16.16	17.15	17.98	19.28	11.97	16.39	20.62	17.29	15.97	14.53	14.01	14.52	13.19	14.96	18.86	20.3	17.68	13.18	13.44	15.94	13.14	17.65	16.48	16.12	12.64	12.84	11.22	17.6	18.05	18.86	13.8	12.61	15.03	17.93	22.96	18.73	16.98	16.99	15.42
R015524c0g1_i01	11.33	10.74	13.62	13.8	11.57	11.9	12.1	14.08	11.66	12.09	11.28	11.49	11.24	11.69	11.54	11.27	12.79	10.3	11.19	11.67	11.14	16.28	14.96	16.29	11.36	14.44	14.14	13.58	13.71	16.07	13.39	12.82	13.69	16.85	17.78	17.59	11.72	12.37	10.94
R015529c0g1_i01	0.34	0.67	0.67	0.9	0.38	0.43	0.58	0.88	0.4	0.72	0.81	0.96	0.52	0.67	0.23	0.66	0.55	0.18	0.63	0.44	0.42	0.32	0.21	0.32	0.1	0.04	0.04	0	0.22	0.16	0.48	0.18	0.34	0.25	0.44	0.47	0.8	0.9	1.79
R015536c0g2_i01	0	0	0	0	0	0	0	0	0	0	0	0	0	0	0	0	0	0	0	0	0	0	0	0	0	0	0	0	0	0	0	0	0	0	0	0	0	0	0
R015541c0g3_i01	58.14	51.07	54.35	61.54	52.37	66.09	78.88	67.68	55.03	53.53	58.85	70.22	70.2	69	53.49	63.21	56.51	57.31	54.4	53.91	57.25	61.49	59.34	61.9	61.62	57.87	56.74	74.6	66.43	69.05	72.43	69.65	69.92	67.14	60.09	67.54	56.24	45.02	48.9
R015543c0g1_i01	1.22	0.86	0.4	0.41	0.42	0.58	1.46	0.74	0.78	1.16	1.2	1.18	0.68	0	0.43	2.27	0	0.67	0.41	0.51	0	1.5	0.62	1	0.84	0	0.53	0.4	0.97	1.03	0.44	0	0.52	0.3	0.4	0.38	0.4	0.42	1.81
R015546c0g2_i01	0	0	0	0	0	0	0	0	0	0	0	0.22	0	0	0	0	0	0	30.5	6.2	0.25	0	0	0	0	0.55	0	0	0	0	0	0	0	0.54	7.31	0	0.25	0	0.18
R015570c0g1_i01	9.13	8.35	10.58	9.94	10.61	11.98	8.01	8.23	7.82	9.33	10.3	9.21	9.31	9.6	7.56	7.09	7.37	9.43	10.11	8.75	8.8	8.69	9.35	8.81	7.1	8.84	10.14	7.88	7.24	7.03	7.39	8.46	8.21	7.49	7.33	7.29	8.73	8.89	9.01
R015579c0g1_i01	11.79	13.52	12.54	15.34	12.27	13.73	16.27	15.48	11.88	14.12	11.57	13.74	14.74	15.75	10.83	14.37	12.41	11.29	11.88	14.99	11.72	14.01	11.64	11.89	10.46	11.09	12.35	14.42	11.18	14.1	14.62	13.26	11.77	14.57	11.38	10.46	12.04	10.05	10.78
R015590c0g1_i01	13.69	14.11	13.75	15.36	11.89	14.28	12.53	13.14	13.51	13.92	12.22	14.72	14.09	12.8	13.29	12.36	13.97	12.43	12.81	13.89	13.56	18.79	19.38	17.64	13.77	14.92	14.06	14.19	14.37	15.55	12.65	13.06	12.54	14.19	15.27	16.72	10.18	11.31	12.55
R015596c0g2_i01	1.7	1.63	1.78	1.8	0.88	1.78	1.91	2.2	1.04	1.11	0.86	1.06	1.31	1.15	0.36	0.64	0.45	0.2	0.41	0.74	0.65	1.08	1.37	0.99	1.04	0.67	0.43	1.53	1.3	1.43	1.4	0.45	0.53	1.06	1.21	1.54	0.45	0.34	0.04
R015598c0g1_i01	0.28	1.16	2.18	0.55	0.28	1.38	1.15	2.22	0.77	1.3	3.24	3.03	1.21	0.29	1.71	2.28	3.51	0.43	2.11	3.22	1.04	0.95	0.98	0.96	3.15	1.72	0.33	2	1.82	1.45	0.79	0.66	0.96	0	0.76	1.71	1.03	1.56	0.57
R015599c0g1_i01	0	0	0	0	0	0	0	0	0	0	0	0	0	0	0	0	0	0	0	0	0	0	0	0	0	0	0	0	0	0	0	0	0	0	0	0	0	0	0
R015600c0g1_i01	0.22	0.28	0.11	0.22	0	0.23	0.09	0	0.24	0.1	0.05	0.08	0.07	0.1	0.11	0.25	0.16	0.11	0.48	0.23	0.05	0.07	0.07	0.12	0.23	0.1	0.17	0.21	0.16	0.17	0.17	0.21	0.44	0.16	0.5	0.04	1.56	1.89	0.76
R015612c0g1_i01	6	5.35	7.3	6.38	6.53	6.37	6.88	5.98	6.21	6.64	6.06	6.81	6.33	5.85	4.74	3.89	5.16	4.93	5.59	4.93	4.7	5.95	5.27	5.2	5.57	5.24	5.22	5.34	5.82	5.07	5.78	5.66	4.67	4.84	3.49	4.18	4.58	4.27	4.94
R015613c0g1_i01	0.57	0.65	0.77	0.49	1.26	0.34	0.24	0.63	1.07	0.66	0.59	0.8	0.55	0.39	0.96	0.53	1	0.87	1.35	0.98	0.47	0.29	0.37	0.31	1.37	1.48	0.99	0.82	0.75	0.71	0.82	0.66	0.6	0.56	0.77	0.31	1.15	1.31	0.92
R015617c0g1_i02	0	0	0	0	0	0	0	0	0	0	0	0	0	0	0	0	0	0	0	0	0	0	0	0	0	0	0	0	0	0	0	0	0	0	0	0	0	0	0
R015618c0g1_i01	3.46	3.18	3.43	2.91	3.18	4.93	4.29	3.69	2.52	3.56	3.86	4.25	3.17	3.6	3.32	3.52	3.08	2.97	3.27	3.93	2.88	4.2	4.52	3.64	2.7	3.25	2.31	6.48	6.06	5.75	4.78	4.39	3.56	4.54	4.97	3.11	3.26	2.9	3.08
R015621c0g1_i01	6.87	5.74	6.42	6.66	7.29	7.25	6.36	6.77	6.42	7.67	8.49	7.65	7.49	8.24	5.71	5.41	5.88	7.57	9.29	7.33	7.04	7.51	6.26	6.59	6.9	7.48	8.78	6.37	5.81	7.31	7.24	7.09	6.88	6.68	7.03	5.99	6.14	6.12	5.84
R015626c0g1_i01	0.05	0.45	0.11	0.59	0.32	0.17	0.14	0.11	0.24	0.21	0.74	0.6	0.59	0.29	0.17	0.15	0.26	0.26	0.85	0.51	0.51	0.3	0.51	0.29	0.55	0.31	0.57	0.26	0.21	0.37	0.3	0.52	0.65	0.36	0.22	0.4	0.96	0.49	0.6
R015627c0g1_i01	46.04	42.17	43.51	44.12	42.5	50.26	51.93	50.56	42.35	45.8	40.33	48.54	49.83	54.34	39.75	42.7	43.05	43.11	42.57	51.27	45.41	46.16	49.21	45.88	45.76	42.69	47.89	49.44	47.97	46.74	50.69	41.92	52.66	42.15	37.8	41.13	42.51	40.37	39.81
R015630c0g1_i02	24.23	24.35	25.33	25.46	29.09	28.24	24.1	26.42	26.43	26.27	26.66	26.79	26.88	27.52	24.73	23.86	24.77	26.72	25.91	22.83	25.72	24.16	22.11	23.95	26.92	24.03	25.75	21.22	20.86	22.37	22.31	22.24	22.05	22.87	21.04	19.64	21.85	22.67	20.73
R015652c0g1_i01	10.62	11.83	12.19	14.75	12.55	11.48	12.92	13.07	12.79	12.11	13	13.38	13.95	14	11.04	12.93	12.75	11.03	11.82	15	11.29	11.99	13.19	12.07	12.38	11.26	7.84	14.31	17.19	14.03	14.32	11.56	13.4	14.89	16.48	17.61	13.15	13.16	11.19
R015668c0g1_i01	0	0	0	0	0	0	0	0	0.09	0.19	0	0.07	0	0	0.4	0.54	0.95	0.14	0.79	0.11	0.43	0.06	0.06	0.11	0.08	0	0.21	0	0.1	0	0	0	0	0.12	0	0.16	0.17	0.25	0.06
R015676c0g1_i01	0.59	0.97	0.62	0.3	1.28	0.47	1.77	0.98	0.79	0.29	0	0.33	0	0.8	0.31	1.11	0.6	1.42	0.79	1.9	1.33	0.39	0.39	0.92	0.53	1.94	0	0.76	0.9	0.32	2.49	1.06	0.97	0.19	0.27	0.75	0.5	2.27	1.76
R015676c0g2_i01	2577.36	2575.76	2574.37	2449.77	2595.75	2907.93	2954.03	2907.67	2513.77	2559.81	2509.02	2839.17	2879.62	2796.97	2571.25	2595.44	2608.38	2691.56	2561.77	2622.89	2688.06	2964.59	2857.77	3003.29	2901.1	2919.76	2998.9	3130.72	3101.63	3175.09	3182.26	3212.6	3117.14	2857.36	2860.54	2673.58	2859.17	2806.31	2921.94
R015686c0g1_i01	9.05	6.03	13.44	10.32	8.99	6.98	6.15	12.24	13.23	11.14	13.03	8.12	7.04	5.56	8.14	7.52	9.18	7.56	6.72	9.65	6.62	13.9	12.6	10.28	11.68	13.01	10.98	9.76	10.45	14.13	7.37	7.03	9.3	7.68	14.88	15.17	7.96	6.68	9.89
R015695c0g1_i01	3.64	8.96	7.78	8.52	4.29	4.59	11.79	7.89	9.03	8.36	10.67	12.4	9.41	11.64	6.03	6.48	4.31	7.1	4.6	9.94	7.77	3.82	3.63	6.76	4.39	4.2	3.24	3.68	3.76	3.27	4.47	4.73	4.13	6.25	10.58	7.05	7.04	4.78	5.78
R015697c0g1_i01	3.03	3.48	3.85	3.9	4.39	4.18	5.17	4.41	3.59	4.14	3.59	4.28	3.9	4.05	3.74	3.79	3.48	3.03	4.04	4.17	3.45	4.41	3.57	3.25	3.8	3.2	4.58	3.85	2.81	3.52	3.52	3.37	3.32	3.62	4.14	3.35	4.9	2.85	3.61
R015700c0g1_i01	33.32	42.42	36.05	40.44	35.87	44.41	35.32	38.91	39.03	44.63	42.88	40.4	42.31	34.11	39.95	40.7	39.98	35.6	33.8	46.88	37.7	45.22	48.69	45.1	39.5	34.9	32.9	42.56	42.94	44.6	41.09	47.03	38.82	44.84	43.76	46.93	41.86	41.54	40.85
R015703c0g1_i01	0	0	0	0	0	0	0	0	0	0	0	0	0	0	0	0	0	0	0.43	0	0	0	0	0	0.44	0	0	0.85	0	0	0.92	0	0	0	0	0	0	0	0
R015714c0g1_i01	4.81	2.06	2.93	2.97	3.51	2.88	1.05	3.18	3.95	3.82	3.66	3.19	3.44	3.19	4.05	2.61	2.83	4.26	5.64	2.78	4.53	4.26	3.41	4.29	5.9	4.66	7.33	3.9	4.64	4.24	4.49	4.21	5.09	3.71	3.16	3.48	2.13	2.05	1.97
R015716c0g1_i01	0	0	0	0	0	0	0	0	0	0	0	0	0	0	0	0	0	0.3	0	0	0	0	0	0	0	0	0	0	0	0	0	0	0	0	0	0	0	0	0
R015725c0g1_i01	0	0	0.89	0	0	0	0	0	0	0.42	0	0	0	0	0	0	0	0	0	0	0	0	0	0	0	0	0	0	0	0	0	0	0	0	0	0	0.45	0	0
R015726c0g1_i01	0.08	0.34	0.24	0.16	0.08	0	0.29	0	0	0	0	0	0	0.15	0	0.08	0.24	0.29	0.07	0	0	0	0.37	0	0	0.08	0.18	0.13	0.16	0	0	0	0	0.2	0	0.27	1.06	1.25	0.56
R015730c0g1_i01	0.79	1.97	1.71	1.42	0.96	2.15	2.36	3.68	1	0.6	0.62	1.8	2.19	0.76	0.65	1.01	0.77	2.19	1.87	2.44	0.84	3.68	4.1	2.97	1.27	3.59	1.94	4.39	5.17	4.38	2.45	2.52	1.87	3.21	2.61	2.15	1.67	2.78	1.32
R015740c0g1_i01	0	0	0	0	0	0	0	0	0	0	0	0	0	0	0	0	0	0	0	0	0	0	0	0	0	0	0	0	0	0	0	0	0	0	0	0	0	0	0
R015746c0g1_i01	0	0.38	0	0	0	0	0.53	0.27	0.17	0	0.54	0.43	0	0.72	0.57	1.35	0.18	0	0.68	0.62	0.66	0.24	0	0	0.5	0.18	0	0	0	0	0.49	0	0	0.24	0.32	0	0.16	0.16	0
R015749c0g1_i01	0	0	0	0	0	0	0	0	0	0	0	0	0	0	0	0	0	0	0	0	0	0	0	0	0	0	0	0	0	0	0	0	0	0	0	1.01	0	0	0
R015753c0g1_i01	0	0	0	0	0	0	0	0	0	0	0	0	0	0	0	0	0	0	0	0	0	0	0	0	0	0	0	0	0	0	0	0	0	0	0	0	0	0	0
R015759c1g1_i01	3088.62	2982.11	3020.4	3362.88	3204.34	4265.11	4312.39	4103.91	3081.05	2909.28	2680.28	4027.88	4321.34	4008.9	2783.42	3002.31	2926.08	3203.33	3255.23	3645.31	3321.35	3645.48	3785.82	3605.05	3526.99	3314.31	3588.07	4514.17	4110.36	4692.41	4658.75	4571.9	4607.38	3914.91	3518.54	4050.98	3899.55	3499.92	3683.75
R015762c0g1_i01	204.55	204.39	216.36	218.17	190.17	222.76	223.89	218.93	188.19	192.57	184.38	186.06	202.23	175.47	204.91	229.76	231.36	202.62	194.41	230.72	225.58	245.54	270.56	242.97	222.2	233.2	174.05	254.01	248.6	245.85	202.6	196.71	200.15	237.86	203.36	212.54	197.56	173.46	142.36
R015763c0g2_i01	0	0	0	0	0	0	0	0	0	0	0	0	0	0	0	0	0	0	0	0	0	0	0	0	0	0	0	0	0	0	0	0	0	0	0	0	0	0	0
R015765c0g1_i01	0.46	0.49	2.77	0	0.49	2.08	0.59	1.79	1.79	3.08	0.91	0.95	2.45	5.21	0.98	1.73	1.84	2.76	1.92	1.19	1.92	3.18	1.46	2.34	0.49	3.15	4.95	1.91	0.57	1.24	2.1	4.74	4.32	1.4	2.34	4.86	0.47	4.46	1.06
R015777c0g1_i01	0	0	0	0.18	0	0.64	0	0	0	0	0.18	0	0	0	0.19	0	0	0	0.17	0.41	0	0.24	0.37	0.61	0.17	0	0	0.16	0	0.51	0.16	0	0	0	0	0.16	0.16	0	0.12
R015780c0g2_i01	0.22	0.47	0.22	0	0	0.54	0.45	0.86	0.62	0.42	0	0.54	0.63	1.14	0.92	0.41	0.44	0.51	2.1	1.02	0	0.9	0.46	0.25	1.04	0	0.78	0.79	0.24	0.64	0.41	0.51	0.5	0.15	0.2	0.59	0.2	0.82	0.6
R015788c0g1_i01	34.47	34.99	31.56	31.34	35.14	31.94	36.43	32.12	34.12	33.88	32.57	33.22	35.13	33.16	27.87	31.56	29.21	31.8	30.23	28.61	32.52	29	29.45	26.41	29.04	26.89	25.04	28.52	27.29	25.98	28.46	30.36	28.78	24.08	25.93	23.28	30.99	36.81	28.99
R015792c0g1_i01	26.7	24.84	28	26.68	28.52	23.13	30.01	26.22	23.22	30.44	25.25	23	28.59	27.48	25.41	26.46	27.63	25.19	25.67	25.48	23.53	24.71	25.73	22.07	24.46	23.16	22.55	24.59	19.18	24.56	23.89	22.39	23.25	26.06	28.93	28.68	20.59	23.24	22.41
R015795c0g1_i01	0	0.59	0	0	0	0	0	0	0.54	0	0	0	0	0	0	0.52	0.55	0.49	0	0	0	0	0	0	0.62	1.95	1.54	0	0	0.53	0	0	3.9	0.44	0.58	0.54	0	0	0
R015811c0g1_i01	2.81	7	7.25	2.81	4.83	6.69	6.61	5.79	6.93	4.29	7.2	5.88	6	6.54	6.24	5.95	5.69	6.98	8.27	5.15	8.5	5.62	3.86	6.86	7.77	7.44	9.23	4.72	9.39	4.61	6.47	4.86	6.04	5.24	5.98	3.01	5.68	5.32	7.9
R015820c0g2_i01	0	0	0	0	0	0	0	0	0	0	0	0	0	0	0	0	0	0	0	0	0	0	0	0	0	0	0	0	0	0	0	0	0	0	0	0	0	0	0
R015822c0g1_i01	0	0	0	0.05	0.09	0	0	0.12	0.04	0	0.09	0.03	0.03	0.04	0	0	0	0	0	0.1	0.04	0.03	0.17	0.05	0.04	0.04	0.15	0.04	0.04	0.06	0	0	0	0.03	0	0.08	0.16	0	0.03
R015825c0g1_i01	35.87	35.64	35.53	38.34	44.44	35.12	40.58	39.32	35.34	37.71	35.64	42.12	42.3	37.9	29.13	33.19	27.43	33.35	30.66	37.81	32.31	32.83	30.84	33.64	29.61	32.27	34.12	25.76	22.55	27.9	27.58	28.81	28.14	27.51	30.65	28.68	23.57	27.09	29.69
R015828c0g1_i01	0.49	0.41	0.86	0.48	1.1	0.59	0.41	0.79	1.05	0.42	0.39	0.46	0.98	0.66	0.98	0.44	0.55	0.73	0.54	0.74	0.78	0.57	0.66	0.33	0.81	1	0.65	0.62	0.59	0.65	0.63	0.63	0.48	0.69	0.8	0.65	0.44	0.65	0.48
R015830c0g1_i01	0	0	0	0	0	0	0	0	0	0	0	0	0	0	0	0	0	0	0	0	0	0	0	0	0	0	0	0	0	0	0	0	0	0	0	0	0	0	0
R015834c0g1_i01	0	0	0.47	0	0	0	0	0	0	0.44	0	1.43	0	0	0	0	0	0	0	0	0	0	1.11	0	0	0	0	0.48	0	0	0	0	0.62	0	0	0	0	0	0.36
R015843c0g1_i01	0.36	0	0	0.37	0.38	0	0.83	0.32	0	0.34	0.36	0	0.58	0	0	0.34	0.36	0.59	0	0.44	0	0	0.54	0.44	0.73	0	0	0	0	0.88	0	0	0	0.26	0.35	0.33	0	0.36	0
R015849c0g1_i01	0.35	0.72	0.23	0.23	0.47	0.38	0.31	0.74	0.52	0.55	0.23	0.34	0.52	0.43	0.24	0	0.9	0.25	0.21	0.13	0.51	0.44	0.68	0.51	0.51	0.56	1.53	0.86	0.35	0.61	0.39	0.24	0.49	0.51	0.5	1.27	1.82	1.2	1.17
R015861c0g1_i01	12.45	11.35	12.71	11.93	12.06	14.86	13.84	17.46	11.4	12.8	12.29	14.61	14.67	15.43	14.74	14.32	14.62	13.84	13.66	15.14	13.33	15.59	16.37	16.09	13.71	13.31	13.52	15.84	14.88	16.77	14.94	14.32	12.29	13.42	14.85	15.02	11.22	10.85	12.18
R015867c0g1_i01	0	0	0	0	0	0	0	0	0	0	0	0	0	0	0	0	0	0	0	0	0	0	0	0	0	0	0	0	0	0	0	0	0	0	0	0	0	0	0
R015870c0g1_i01	6.3	1.83	3.03	1.61	5.17	5.09	3.52	3.8	4.1	3.32	3.44	4.84	3.34	5.31	2.7	2.28	2.27	4.36	1.86	2.57	3.24	2.83	1.16	2.26	3.76	3.74	3.58	3.18	2.38	4.32	3.63	2.92	2.19	2.13	4.17	1.37	2.45	1.54	2.34
R015876c0g1_i01	0	0	0	0	0	0	0	0	0	0	0	0	0	0	0	0	0	0	0	0	0	0	0	0	0	0	0	0	0	0	0	0	0	0	0	0	0.52	0	0.19
R015877c0g1_i01	2.33	0.99	2.33	1.42	2.45	0	1.19	4.07	4.06	0	0.46	0.96	2.89	4.09	0.98	6.1	1.39	1.59	1.46	0	4.83	1.07	2.59	1.77	1	2.12	1.87	0	1.16	0.84	1.59	2.05	3.11	2.12	5.19	3.12	2.85	2.5	3.58
R015882c0g1_i01	0	0	0	0	0	0	0	0	0	0	0	0	0	0	0	0	0	0	0	0	0	0	0	0	0	0	0	0	0	0	0	0	0	0	0	0	0	0	0
R015890c0g1_i01	0	0.29	0	0	0	0	0.25	0	0.17	0.09	0	0.07	0.23	0	0.09	0.08	0.09	0.07	0.08	0.2	0	0.29	0.24	0	0	0	0.3	0.07	0	0.12	0	0.46	0	0.11	0.39	0	0.16	0.24	0.69
R015906c0g2_i01	0.08	0	0.08	0	0.16	0.09	0	0	0	0	0	0.06	0	0	0	0	0	0	0.21	0	0	0	0	0	0	0.08	0	0.13	0.16	0.2	0.07	0.48	0.08	0.05	0	0.07	0.69	0.88	0.35
R015910c0g1_i01	0	0	0	0	0.09	0	0	0	0	0	0	0	0	0	0	0	0	0	0	0	0	0	0	0	0	0	0	0	0	0	0	0	0	0	0	0	0	0	0
R015912c0g2_i01	0.53	0	0	0.54	1.13	0	0	2.2	0	0	0	0	0.5	0	0	0	0	0.47	0	0.71	0.57	0	0	0.69	0.59	0.62	0	2.3	0	0	0	0	0	0	0	0	0	0	0
R015915c0g1_i01	0	0	0	0	0	0	0	0	0	0	0	0	0	0	0	0	0	0	0	0	0	0	0	0	0	0	0	0	0	0	0	0	0	0	0	0	0	0	0
R015920c0g1_i01	0	0	0	0	0	0	0	0	0	0	0	0	0	0	0	0	0	0	0	0	0	0	0	0	0	0	0	0	0	0	0	0	0	0	0	0	0	0	0
R015921c0g1_i01	20.98	24.52	28.15	32.56	22.98	24.79	30.68	23.82	25.65	26.26	27.25	30.78	32.35	28.98	23.62	27.07	28.73	23.33	21.69	28.67	24.87	28.18	25.74	23.57	23.77	20.67	26.34	22.9	25.45	22.34	24.82	22.28	25.39	23.21	23.63	25.83	25.93	21.37	24.66
R015924c0g1_i01	69.1	57.24	68.32	67.12	67.71	71.18	67.8	67.23	62.44	65.14	67.38	66.58	69.52	65.03	76.24	75.45	74.87	70.69	70.07	76.2	68.48	79.73	74.1	75.78	76.23	76.17	67.21	86.44	87.24	84.74	86.46	93.18	86.37	96.7	83.74	88.45	82.05	71.14	71.33
R015929c0g3_i01	43.85	42.88	44.89	47.08	45.4	51.05	45.7	50.16	47.87	50.69	46.19	52.66	49.58	49.24	46.14	47.87	47.93	48.53	48.62	49.34	51.18	44.52	44.49	44.26	40.07	44.41	36.45	47.34	46.12	44.7	42.56	45.23	44.02	44.54	47.21	44.35	41.69	43.76	41.68
R015930c0g1_i01	1.53	1.31	1.46	2.49	1.48	1.31	1.33	2.19	2.33	2.13	2.48	2.63	2.13	2.8	3.23	3.66	3.15	2.79	3.99	4.62	4.47	2.34	2.24	2.1	2.17	2.71	1.96	3.09	2.07	3.14	3.95	2.93	3.05	1.4	2.62	2.5	3.92	4.51	4.58
R015931c0g1_i01	0	0	0	0	0	0	0	0	0	0	0	0	0	0	0	0	0	0	0	0	0	0	0	0	0	0	0	0	0	0.09	0	0.14	0	0	0.11	0	0	0	0.17
R015958c0g1_i01	0	0.13	0	0	0	0	0	0	0.45	0	0	0	0	0.35	0	0	0	0.09	0	0	0.11	0.16	0	0.13	0.43	0	0	0.2	0	0.08	0	0	0.13	0.08	0.21	0.1	0.75	0.43	0.08
R015969c0g1_i01	19.7	21.71	24.04	25.27	23.28	28.94	25.1	26.59	19	19.89	20.99	27.64	27.85	26.29	17.44	21.4	17.68	20.9	22.71	24.56	18.61	19.18	21.77	19.23	19.57	16.74	22.22	24.64	22.27	24.14	19.27	25.1	23.72	19.08	20.85	18.61	19.93	16.98	18.03
R015973c0g1_i01	7.1	10.35	8.72	7.9	7.01	9.26	7.01	8.48	6.03	5.42	11.61	7.02	7.59	7.75	10.47	11.35	6.35	10.37	8.63	12.08	8.77	8.74	8.98	9.72	10.34	12.95	12.81	7.03	9.92	11.52	19.68	15.35	15.77	7.2	7.62	7.27	39.42	28.71	33.46
R015976c0g1_i02	20.08	11.97	9.99	14.54	22.28	25.39	20.09	16.89	10.11	14.11	11.42	15.11	18.43	17.57	25.75	28.58	31.46	27.54	20.31	24.44	28.16	36.65	39.39	41.15	43.59	33.13	28.52	57.52	62.62	65.74	62.79	57.26	65.14	47.74	26.47	72.57	82.63	48.44	117.49
R015981c0g1_i01	0	0.46	0	0	0	1.89	0	0.41	0	0	0.85	0	0	1.05	0	0	0	0	0.44	0.55	0	0	0	0.54	0	0.48	0	0	0	0	0	0	0	0	0	0	0.43	0	0
R015985c0g2_i01	0	0	0	0	0	0	0	0	0	0	0	0	0	0	0	0	0	0	0	0	0	0	0	0	0	0	0	0	0	0	0	0	0	0	0	0	0	0	0
R015989c0g1_i01	40.07	40.68	35.62	40.75	39.7	38.96	40.91	42.72	43.02	38.6	42.54	40.84	45.6	42.81	37.63	37.92	36.57	34.3	35.55	33.46	37.28	37.95	36.46	34.65	36.51	39.71	38.85	30.68	31.91	29.6	33.18	31.79	31.17	35.95	35.46	36.67	35.76	36.39	37.01
R015992c0g1_i01	0.38	1.39	0.56	0.57	0.97	0.89	0.73	0.71	1.04	1.08	0.56	0.75	0.26	0.38	1.57	0.7	0.93	0.28	1.58	0.85	0.86	0.63	1.16	1.71	0.69	0.95	1.08	0.49	1.19	0.93	1.52	0.42	1.89	0.74	0.67	0.82	0.68	1.2	0.87
R015999c0g1_i01	0	0	0	0	0	0	0	0	0	0	0	0	0	0	0	0	0	0	0	0	0	0	0	0	0	0	0	0	0	0	0	0	0	0	0	0	0	0	0
R016000c0g1_i01	0	2.07	0	1.96	0	0	0	0	1	3.61	2.84	0	0	0	2.07	0.91	0	0.97	1.15	1.48	2.36	0	1.86	2.82	1.26	0	0	2.52	0	0	1.49	2.06	0	1.77	0	0	0	0	1.79
R016012c0g1_i01	0	0	0	0	0	0	0	0	0	0	0	0	0	0	0	0	0	0	0	0	0	0	0	0	0	0	0	0	0	0	0	0	0	0	0	0	0	0	0
R016025c0g1_i01	1.07	1	0.42	0.75	0.86	0.17	0.96	0.54	0.81	0.66	1.31	0.75	1	0.67	0.71	0.83	0.57	1.05	1.22	2.03	1.41	0.79	0.37	1.2	1.22	1.78	1.76	0.72	0.26	0.47	1.49	1.35	1.08	0.65	0.98	0.62	1.32	1.29	1.97
R016028c0g1_i01	0.47	1.69	1.22	0.85	0.54	0.49	1.89	1.27	0.62	1.32	1.97	1.98	0.76	1.82	1.11	1.34	1.65	1.75	1.16	1.07	2.53	0.82	1.19	1.58	0.33	0.59	0.75	0.87	1.21	1.13	0.69	0.69	0.95	0.9	1.04	0.97	3.11	4.43	3.79
R016029c0g1_i01	0	0	0	0	0	0	0	0	0	0	0	0	0	0	0	0	0	0	0	0	0	0	0	0	0	0	0	0	0	0	0	0	0	0	0	0	0	0	0
R016036c0g1_i01	0	0	0	0	0	0	0	0	0	0	0	0	0	0	0	0	0	0	0	0	0	0	0	0	0	0	0	0	0	0	0	0	0	0	0	0	0	0	0
R016041c0g1_i01	0	4.14	0.64	1.31	2.05	1.12	0.96	0	3.2	0.61	1.91	1.54	2.64	1.85	2.06	0	1.29	1.18	1.42	0.89	1.43	0	1.11	0.87	0.75	0	0	0.74	0	2.66	1.68	0	1.92	0	0.7	0.65	0.7	0	2.15
R016062c0g1_i01	0	0	0.06	0.06	0.19	0.13	0.11	0.08	0.11	0.18	0.12	0.13	0.19	0.11	0.32	0.29	0.12	0.22	0.33	0.13	0.32	0.35	0.04	0.2	0.37	0.36	0.2	0.25	0.18	0.24	0.2	0.25	0.38	0.15	0.31	0.16	0.05	0	0.23
R016073c0g1_i01	0	0	0	0	0	0	0	0	0	0	0	0	0	0	0	0	0	0	0	0	0	0	0	0	0	0	0	0	0	0	0	0	0	0	0	0	0	0	0
R016084c0g1_i01	0.88	2.47	1.16	0	1.21	1.87	2.5	1.69	1.37	0.28	0.29	0.51	1.75	2.21	0.91	2.98	1.73	0.23	2.27	1.39	1.95	0.82	2.11	1.03	0.57	0.31	1.42	2.43	1.31	0.45	0.57	0.71	0	1.41	0.54	1.05	0.55	1.13	1.63
R016101c0g1_i01	72.03	76.27	77.36	86.4	84.1	90.59	97.81	98.18	75.39	77.72	74.33	84.44	93.43	97.99	67.91	75.08	64	65.75	70.25	78.86	66	78.25	84.38	78.73	76.91	75.79	87.5	70.04	61.49	78.24	78.2	74.76	72.54	68.86	63.83	69.2	86.32	63.79	83.77
R016103c0g1_i01	0	0	0	0	0	0	0	0	0	0	0	0	0	0	1.29	0	0	0	0	0	0	0	0	0	0.42	0	0	0	0.49	0	0	0.56	0	0	0	0	0	0	0
R016107c0g2_i01	1.17	0.76	2.44	1.75	1.33	0.49	0.54	1.47	1.58	1.52	0.86	2.31	2	1.81	2.54	1.74	2.13	2.34	2.38	2.57	2.07	1.69	2.32	1.29	2.46	2.73	3.24	1.34	1.48	1.86	2.87	3.07	3.43	2.4	1.64	1.24	2.31	1.02	1.78
R016107c1g1_i01	1.06	0.57	0	0.54	1.12	0.84	0	0	1.56	1	0	1.15	1.99	0.7	1.69	2.48	0.53	2.32	1.69	0	0	0.42	0	0	1.17	0.62	2.2	1.14	1.37	1.5	1.27	0	1.48	0	1.65	0.52	0	0.59	1.26
R016108c0g2_i01	73.58	71.52	78.2	74.71	76.3	64.09	73.14	67.86	74.39	82.43	69.24	73.73	74.24	70.16	73.08	83.77	79.65	77.25	70.06	82.88	75.73	76.42	80.73	83.4	76.5	67.52	70.87	87.07	87.51	83.72	82.8	78.85	86.08	87.76	85.15	95.63	86.31	79.4	85.68
R016109c0g1_i01	0	0	0	0	0	0	0	0	0	0.13	0	0	0	0	0	0	0	0	0	0	0	0	0.09	0	0	0	0.15	0.12	0	0	0	0	0	0	0	0.12	0	0	0
R016117c0g1_i01	0	0	0.68	0.7	0	0	0	0	2.05	0	0	0.84	0	1.01	1.46	0	0	0.63	0	0	0	0	0.6	3.73	0	1.68	0	0	0	0	0	1.22	0	0	0	0	0.76	0	0.58
R016136c0g1_i01	0	0	0	0	0	0	0	0	0	0	0	0	0	0	0	0.54	0	0	0	0	0	0	0	0	0	0	0	0	0	0	0	0	0	0	0	0	0	0	0
R016141c0g1_i01	0	0	0	0	0	0	0	0	0	0	0	0	0	0	0	0	0	0	0	0	0	0	0	0	0	0	0	0	0	0	0	0	0	0	0	0	0	0	0
R016149c0g1_i01	2.15	0	0.43	3.93	1.8	0.62	0	1.61	0.41	2.45	1.7	0	1.47	0	0	1.2	0.85	0.72	0	0.54	0.44	1.61	1.34	1.07	0.45	2.4	2.25	0.87	1.05	2.98	0.47	0.61	0	0.96	0.43	0.81	0.43	2.26	0
R016157c0g1_i01	0	0.89	0.13	0.92	0.13	0.28	0.91	0.13	0.53	0.06	0.45	0.79	0.12	0.89	0.94	0.84	1.21	0.74	1.1	1.95	1.24	0.33	0	0.28	0.11	0.25	0.49	0.47	0.51	0.08	0.53	0.26	0.27	0.72	0.82	0.22	1.18	0.77	0.65
R016163c0g1_i01	0.38	0.2	0	0.75	0	0.22	0	0.14	0.86	0.53	0.18	0	0.25	0.74	0.19	0.17	0	0	0	0.21	0.34	0.25	0	0	0	0.19	0.21	0	0	0.52	0	0	0.21	0.36	0.5	0	0.5	0	0.86
R016179c0g1_i01	22.81	19.27	20.25	21.11	20.22	22.89	20.08	24.14	22.84	22.18	22.41	22.47	25.55	23.47	19.67	19.07	21.94	18.73	21.72	19.77	20.99	23.3	20.66	22.27	24.19	22.89	24.82	19.68	20.9	20.82	21.98	20.77	20.98	21.74	19.42	19.74	27.29	26.4	22.17
R016183c0g1_i01	0	0	0	0	0	0	0	0	0	0	0	0	0	0	0	0	0	0	0	0	0	0	0	0	0	0	0	0	0	0	0	0	0	0	0	0	0	0	0
R016183c0g2_i01	0	0	0	0	0	0	0	0	0	0	0	0	0	0	0	0	0	0	0	0	0	0	0	0	0	0	0	0	0	0	0	0	0	0	0	0	0	0	0
R016186c0g1_i02	0	0.24	0.34	0.23	0.7	0	0.42	0.16	0.1	0	0	0	0.15	0.11	0	0.32	0.45	0.42	0.1	0.63	0.1	0	0	0	0	0.23	0.25	0.19	0.35	0.08	0.19	0.24	0.24	0.22	0.1	0.1	0.3	0.5	0.29
R016192c0g1_i01	0	0	0	0	0	0	0	0	0	0	0	0	0	0	0	0	0	0	0	0	0	0	0	0	0	0	0	0	0	0	0	0	0	0	0	0	0	0	0
R016193c0g1_i01	0	0	0	0	0	0	0	0	0	0	0	0	0	0	0	0	0	0	0	0	0	0	0	0	0	0	0	0	0	0	0	0	0	0	0	0	0	0	0
R016210c0g1_i01	4.27	2.79	2.6	1.77	0.93	0	1.49	2.24	1.78	1.63	0.85	2.39	3.07	1.42	2.79	0.81	2.61	0	1.02	2.6	0	1.56	0.81	1.24	0	1.12	5.49	2.19	0	1.02	2.58	0	0	1.55	0	0.92	0	0	2.35
R016212c0g1_i01	0	0.97	0.46	0	0.48	0	0	0	0	0	0	0	0	0	0.96	0	0	0.39	0.47	0	0	0	0.72	0	0	1.03	0	0.94	0	0	0	0	0	0	1.38	0	0	0	0.35
R016216c0g1_i01	0	0	0	0	0	0	0	0	0	0	0	0	0	0	0	0	0	0	0	0	0	0	0	0	0	0	0	0	0	0	0	0	0	0	0	0	0	0	0
R016226c0g1_i01	1.23	0.66	0	1.26	1.32	1.06	0	1.36	1.23	1.17	0	0.73	0	0.87	0.66	0	1.24	0	0	0.85	0.68	2.04	0	0	0	2.24	0	0	0.84	0	0	0	0	1.01	0	0.62	0.67	0	0
R016229c0g1_i01	0	0	0	0	0	0	0	0	0	0	0	0	0	0	0	0	0	0	0	0	0	0	0	0	0	0	0	0	0	0	0	0	0	0	0	0	0	0	0
R016234c0g1_i01	13.89	10.18	12.49	13.36	11.09	14.53	13.63	13.5	8.56	11.68	8.72	16.86	17.83	16.17	6.86	10.83	10.33	11.22	10.05	10.66	8.44	9.95	14.25	11.43	8.16	9.87	13.71	15.86	15.55	18.18	10.63	13.28	13.39	11.74	12.43	9.1	7.92	9.89	11.01
R016253c0g1_i01	0	0	0	0	0	0	0	0	0	0	0	0	0	0	0	0	0	0	0	0	0	0	0	0	0	0	0	0	0	0	0	0	0	0	0	0	0	0	0
R016253c0g2_i01	0	0.1	0.1	0	0.2	0	0	0	0.09	0	0	0	0	0	0	0.18	0	0.07	0	0.11	0	0.06	0	0	0	0	0	0	0	0	0	0	0.21	0	0	0	0	0	0.06
R016257c0g1_i01	1.43	1.54	3.6	0.73	0	0	1.13	0	0	0	0.71	0	0	0	0	1.35	2.16	0.68	0.81	0	0.82	0.62	0	0	0	0	0	0.86	0	0.78	0	0	0	0.61	0.8	0	0	0	0
R016269c0g1_i01	0	0	0	0	0	0	0	0	0	0	0	0	0	0	0	0	0	0	0	0	0	0	0	0	0	0	0	0	0	0	0	0	0	0	0	0	0	0	0
R016282c0g1_i01	0	0	0	0	0	0.58	0	0	0	0	0	0.39	0	0.49	0.25	0.44	0	0.55	0.23	0	0	0	0.5	0.55	0	0.49	0	0.21	0.26	0.52	0	0.28	0	0	0	0	0.44	0.22	0
R016290c0g2_i01	1.15	0	0	0	0	0	0	0	0	0.55	0	0	0	0	0	0.54	0	0	0.62	0	0	0	0.48	0	0	0	0	0	0	0.57	0	0.94	0	0	0	0	0.61	1.98	0
R016307c0g1_i01	0.18	0.92	0.52	0.71	0.54	0.41	0.17	0.26	0.65	0.17	0.52	0.41	0.36	0.35	0	0	0.52	1.57	0.33	0.4	0.96	0.35	0.24	0	0.32	0.53	0	0.15	1.1	0.37	0.16	0.38	1.16	0.68	0.47	0.46	0.32	0.32	0
R016315c0g1_i01	0	0	0	0	0	0	0	0	0	0	0	0	0	0	0.21	0.56	0	0	0	0	0.37	0.4	0.14	0	0	0	0.23	0.17	0	0	0	0	0	0	0.36	0	0	0	0.13
R016316c0g2_i01	27.7	33.3	32.54	29.92	28.49	33.18	33.66	35.18	27.94	32.4	29.46	36.5	34.41	36.21	26.2	33.88	24.71	24.79	28.06	30.28	27.34	30.66	31.41	26.3	24.19	29.51	34.71	28.31	29.77	30.28	33.23	28.5	25.81	27.22	23.16	23.69	26.06	23.4	24.59
R016319c0g1_i01	2.48	9.79	4.92	2.81	6.06	2.01	3.02	4.92	3.48	2.94	5.48	3.8	5.65	5.76	6.77	1.72	4.26	4.15	4.22	2.95	5.94	2.61	2.69	2.56	8.45	4.26	3.78	3.75	9.06	3.84	6.72	3.07	3.7	2.14	2.61	0.28	2.05	1.5	0.87
R016325c0g1_i01	0	0	0	0	0	0	0	0	0	0	0	0	0	0	0	0	0	0	0	0	0	0	0	0	0	0	0	0	0	0	0	0	0	0	0	0	0	0	0
R016338c0g1_i01	23.14	24.85	25.62	26.38	22.07	28.31	30.98	28.49	27.9	22.76	28.97	25.27	24.76	30.97	27.19	29.03	29.25	28.13	28.41	30.44	29.56	28.22	31.09	30.83	25.37	25.58	23.59	29.73	30.93	34.88	31.15	30.49	31.49	30.66	31.48	38.07	28.46	24.21	29.15
R016348c0g1_i01	0	0	0	0	0	0	0	0.72	0	0	0	0	0	0	0	0	0.39	0.65	0	0	0	0	0	0	0	0	0	0	1.42	0.33	0	0	0	0	0	0	0	0	0
R016351c0g1_i01	1.2	0.67	1.37	0.8	2.13	0.93	0.43	1.11	1.46	1.04	1.45	1.75	1.02	1.93	13.77	7.92	14.45	15.51	9.39	8.24	12.99	2.98	2.94	2.96	10.57	9.69	7.08	3.64	4.78	4.46	11.04	12.69	11.88	1.99	1.83	2.54	9.91	12.21	12.14
R016369c0g1_i01	5.49	5.75	5.42	5.77	3.2	2.91	2.16	7.08	6.53	2.72	5.89	5.67	4.16	3.28	7.03	7.7	7.67	8.83	7.96	7.88	9.03	5	9.93	6.64	7.16	6.48	5.57	6.35	5.41	6	6.16	6.46	6.63	4.39	5	5.09	6.53	9.81	8.73
R016377c0g1_i01	5.42	7.52	4.15	5.91	3.91	4.78	13.1	10.41	6.38	7.91	5.75	8.54	4.92	7.01	7.01	6.98	4.96	6.92	4.67	12.05	4.21	6.51	8.02	5.67	5.19	7.4	6.5	7.5	7.53	6.07	3.17	4.64	3.22	4.3	3.7	5.87	5.4	10.4	6.84
R016404c0g1_i01	0	0	0	0	0	0	0	0	0	0	0	0	0	0	0	0.2	0	0	0	0	0	0	0	0	0	0	0	0	0	0	0	0	0	0	0	0	0	0	0
R016409c0g1_i01	0	0.34	0	0	0.17	0.19	0	0.24	0	0.46	0.32	0.5	0.11	0.32	0.5	0.15	0	0.12	0.15	0.36	0.29	0.43	0	0	0.15	0.32	0.92	0.42	0	0.45	0.28	1.05	0.88	0.1	0	0	0	0.29	0.53
R016417c0g1_i01	1.46	1.51	2.02	0.94	1.63	2.1	0.75	1.82	1.38	1.46	1.51	1.83	2.44	3.27	1.4	0.86	1.57	1.45	1.21	1.55	1.4	1.5	1.48	1.75	2.86	2.95	1.29	1.38	1.18	2.02	1.61	1.79	1.23	1.78	1.08	1.42	0.37	0.65	0.96
R016422c0g1_i01	8.75	13.5	11.64	13.39	10.27	12.92	11.42	15.19	11.26	11.38	13.47	16.12	15.3	14.14	10.45	15.03	12.93	14.86	10.64	13.99	12.51	12.87	12.99	13.9	11.54	11.84	12.11	10.76	11.45	11.31	10.96	10.45	11.56	13.93	14.4	14.47	12.74	10.22	13.14
R016446c0g1_i01	23.83	20.78	19.07	27.18	21.23	27.16	24.58	27.92	25.62	23.47	22.44	28.3	32.18	26.32	22.59	28.82	28.79	25.08	26.59	26.8	26.97	21.65	27.06	23.68	21.6	22.46	23.7	25.08	20.79	27.44	20.3	22.48	27.1	23.66	19.51	22.03	20.09	19.59	21.43
R016451c0g1_i01	0	0	0.51	0	0	0	0	0	0	0	0	0	0	0	1.09	0	0	0	0	0	0	0	0	0.66	0	0	0	0	0	0.48	0	0	0	0	0	0	0	0	0
R016453c0g1_i01	0.16	0.66	0.16	0.16	0.32	0.72	0.3	0.7	0.43	0	0.16	0.61	0.74	0.77	1.14	0.29	0.31	0.93	0.15	0.7	0.57	0.31	0.53	0	0.43	0.32	0.54	0.13	0.16	0.22	0	0.51	1.37	0.3	0	0.68	0	0.7	0.82
R016454c0g1_i01	0.55	1.73	1.9	0.28	0.56	2.41	0	0.89	0.25	1.04	0.54	1.39	0.6	0.29	1.42	0	0.81	1.06	0	0	0.77	0.38	0.39	0.64	0.26	0.28	1.96	0.5	0.9	0	0.78	0.65	0	0.37	0.76	0.24	0	0.78	1.13
R016457c0g1_i01	48.85	57.49	56.98	70.3	51.16	56.44	66.45	71.45	63.25	54.51	50.92	70.01	70.33	65.52	55.5	62.26	59.45	48.32	49.34	59.48	54.39	57.21	54.71	57.16	45.66	47.95	48.38	50.18	48.04	53.06	48.64	45.88	48.3	52.97	68.3	62.64	52.98	53.98	58.17
R016474c0g2_i01	0	1.54	0	0	0	0	0	0	0	0	0	0	0	0	0	0	0	0.68	0	0	0	0	0	0	0	0	0	0.86	0	0	0	0	0	0	0	0	0	0	0
R016479c0g1_i01	1.12	0.6	0	1.14	0.59	0	0.78	0	0	0.53	0.55	1.25	0.54	2.28	1.19	0	0.56	1	0	0	2.42	0	0.47	0	0	0	0	2.46	0.74	2.18	0.69	1.81	3.19	0	0	1.11	1.19	0	2.26
R016481c0g1_i01	0	0	0	0	0	0	0	0	0	0	0.18	0	0	0	0	0	0	0	0	0	0	0	0	0	0	0	0	0	0	0	0	0	0	0	0	0	0	0	0
R016482c0g1_i01	0	0	0	0	0	0.59	0.5	0	0.39	0	0	0.4	0.69	0	0	0.38	0	0	0	0.52	0.42	0	0	0	0	0	0	0	0	0	0	0	0	0	0	0.39	0	0	0
R016483c0g2_i01	0	0	0	0	0	0	0	0	0	0	0	0.26	0	0	0	0	0	0	0	0	0	0	0	0	0	0	0	0	0	0	0	0	0	0	0	0.53	0	0.28	0
R016485c0g1_i01	2.39	0	0	0.82	0	0	0	0	0	0	0	0	0	0	0	0.76	0	0	0	0	0	0	1.48	0	0	0	2.5	0	0	0	0	1.58	0	0	0.93	0	0	0	0
R016491c0g1_i01	1.67	0.83	0.67	0.74	1.73	0.97	1.49	0.71	1.37	0.76	1.15	1.56	1.39	0.83	1.57	1.75	1.43	1.69	1.3	2.29	1.53	1.68	1.84	1.32	1.73	1.7	1.77	1.08	1.44	1.2	1.24	1.39	1.38	1.72	0.62	0.97	1.63	1.75	0.87
R016499c0g1_i01	9.28	15.69	11.58	17.96	4.18	12.65	17.55	15.55	3.12	4.98	4.6	6.82	4.66	6.04	11.48	14.68	13.97	6.12	6.76	4.54	5.49	11.37	12.68	11.84	4.03	3.52	4.59	27.05	29.25	32.45	8.24	8.81	9.26	21.06	30.97	22.04	31.78	29.89	22.42
R016503c0g1_i01	0.68	0	0.68	0	2.19	0	0	0	0.68	0.64	2.02	4.2	2.89	1.01	0.73	0.64	0.68	1.27	0	2.89	1.54	0	1.2	0	0.81	1.68	3.04	0.8	0.95	1.45	0	4.9	0	0.57	0.75	0	0	0	1.74
R016517c0g1_i01	20.99	5.42	24.6	18.63	17.46	21.71	16.72	16.87	22.68	16.23	13.12	23.17	24.82	19.77	13.44	18.34	6.91	20.15	8.35	20.47	20.89	15.08	16.63	16.95	22.03	15.56	15.11	21.45	23.85	11.55	13.44	13.54	10.29	17.1	19.53	20.07	18.88	22.25	18.87
R016527c0g1_i01	0	0.39	0.12	1.11	0.25	0.14	0.34	0.35	0.11	0.35	0.12	0.55	0.48	0.46	0	0.34	0.6	0.18	0.11	0.54	0.11	0.08	0.08	0	0.54	0.6	0.68	0.1	0.75	0.08	0.1	0.38	0.39	0.08	0.74	0.21	0.32	0.53	0.78
R016533c0g1_i01	0	0	0	0	0	0	0	0	0	0	0	0	0	0	0	0	0.15	0	0	0	0	0	0	0	0	0	0	0	0	0	0	0	0	0	0	0	0	0	0
R016548c0g2_i01	0.76	0.71	1.45	0.48	0.75	0.49	0.12	1.06	0.7	0.81	0.84	0.56	0.82	0.57	1.5	1.12	1.26	0.78	0.65	0.68	0.95	0.79	1.01	0.9	0.95	1	0.54	1.23	1.08	1.35	0.43	0.85	0.58	1	2	1.12	1.44	2.08	1.89
R016549c0g2_i01	11.78	8.99	9.24	8.03	9.62	9.05	5.25	7.53	10.91	11.28	11.66	9.66	7.7	9.97	11.76	8.86	9.84	12.48	10.69	7.7	13.07	9.8	8.4	10.01	15.34	12.17	12.93	9.98	9.7	12.61	9.84	9.42	11.15	10.27	11.6	5.57	6.43	10.31	7.36
R016550c0g1_i02	0.27	0.14	0.26	0.66	0.13	0.15	0	0.38	4.44	2.77	3.65	2.97	3.35	5.28	0.27	0	0.52	8.08	3.48	2.61	11.71	0	0.09	0.58	0.12	0.39	0.59	0.11	0.13	0.26	0.45	0.69	0.28	0.33	0.11	0	0.23	2.2	0.34
R016562c0g1_i01	0.95	0.5	2.36	0	0.99	0	1.21	0.92	0	1.35	0.93	0.98	0	1.19	0	0	1.88	0	2.47	0.61	0	0.36	0	0	1.01	0	0	0	0.59	0.85	0.54	0	0.63	0	0	0.91	0	0	0.73
R016571c0g2_i01	0	0.93	1.73	0	0.93	1.72	0	0	3.56	0	0.85	0	0	2.85	0	1.63	0	5.12	1.02	0	4.14	0	0.81	0	0	2.24	4.12	2.19	0	3.06	0	1.76	0	2.33	1.01	0	0	0	0
R016575c0g1_i01	50.84	54	55.71	58.52	52.58	56.96	54.14	59.13	59.18	52.33	57.52	60.27	58.36	58.81	53.95	59.04	57.11	49.62	55.8	59.28	56.63	59.7	59.45	56.26	50.64	53.56	43.86	56.26	61.88	63.4	56.76	62.88	61.32	56.78	52.78	58.37	57.52	61.67	51.71
R016577c0g1_i03	90.63	92.22	89.4	96.61	91.24	95.8	95.45	91.62	91.66	87.97	93.35	96.14	89.98	96.35	113.08	112.19	118.87	104.39	108.75	110.67	117.22	105.01	113.52	97.82	89.11	98.08	97.84	107.66	109.05	113.63	97.84	99	93.63	123.03	127.03	130.42	102.08	106.87	112.6
R016580c0g1_i01	25.88	20.39	24.87	26.79	24.16	27.99	26.78	28.64	21.29	23.08	23.4	26.31	32.22	25.08	24.57	23.41	21.44	25.71	23.75	25.64	23.91	23.11	24.17	22.68	23.1	22.21	25.5	16.83	16.2	19.37	20.79	17.04	15.69	21.86	18.44	20	18.3	20.34	17.27
R016595c0g1_i01	1.09	2.5	2.79	3.7	1.11	2.33	1.51	2	2.19	1.44	1.07	2.09	0.15	2.42	3.81	3.4	6.58	2.78	2.03	2.22	2.59	3.2	3.29	7.15	3.01	3.75	4.78	3.61	6.23	6.51	4.15	3.18	2.68	2.71	2.14	5.49	1.18	2.78	2.46
R016606c0g1_i01	0.76	1.09	0.84	0.66	0.76	0.82	1.1	0.92	0.77	0.99	0.28	0.75	0.48	1.05	0.19	0	0.65	0	0	0.2	0	1.32	0.31	0.31	0.08	0	0.41	2.09	1.69	1.47	0	0	0	1.64	2.9	4.3	1.15	1.54	3.45
R016615c0g2_i01	27.31	30.78	31.29	27.06	21.1	29.56	34.34	29.33	25.15	25.5	26.11	22.92	25.7	22.43	27	21.01	27.11	20.35	17.45	19.53	20.99	20.42	20.53	21.52	16.19	18.31	14.31	21.72	20.89	20.26	18.75	17.99	17.23	21.47	26.62	21.82	10.06	10.84	10.68
R016618c0g1_i01	0.27	0.57	0.27	0.82	1.11	0.68	0	0	1.76	1.28	0.53	0.91	0.59	0.29	1.4	0.5	0.53	1.05	0.26	0.95	0.51	0.19	0.38	0	0	0.56	0.97	0.25	0.59	1.01	0.26	0	4.09	0.18	0.25	1.44	1.76	0.26	0.19
R016623c0g2_i01	0.44	0	0	0	0	0	0	0	0	0	0	0	0	0	0	0	0	0	0	0	0	0	0	0	0	0	0	0	0	0	0	0	0	0	0	0	0	0	0
R016629c0g1_i02	0.41	0.29	0.14	0.14	0.14	0.15	0.76	0.2	0.12	0.65	0.13	0.1	0.62	0.39	0	0.38	0.67	0.2	0.25	0.9	0.36	0.44	0.18	0.45	0.24	0.27	0.46	0.23	0.14	0.37	0	0.43	0.29	0.17	0.36	0.7	0.36	0.36	0.88
R016630c0g1_i01	0	0	0	0	0	0	0	0	0	0	0	0	0	0	0	0	0	0	0	0	0	0	0	0	0	0	0	0	0	0	0	0	0	0	0	0	0	0	0
R016631c0g1_i01	1.53	0.8	0.75	1.34	1.94	1.11	0.37	0.86	0.52	2.53	1.68	0.3	1.17	0.76	1.38	0.7	0.37	0.99	0.53	0.86	1.55	0.5	0.26	1.29	0.52	1.72	0.22	0.82	0.6	1.2	0.51	1.47	1.47	0.49	0.51	0.66	1.54	1.03	1.13
R016635c0g1_i01	0	0.22	0.21	0.63	0.28	0.15	0.24	0.52	0.37	0.86	0.07	0.49	0.56	0.19	0.43	0.32	0.2	0.25	0.43	0.3	0.12	0.35	0.27	0.37	0.18	0.27	0	0.39	0.2	0.75	0.23	0.07	0	0.34	0.59	0.35	0.36	0.23	0.22
R016646c0g1_i01	13.33	23.39	17.43	21.81	13.44	14.33	26.04	16.01	23.39	20.68	23.21	25.75	20.15	24.29	29.74	26.5	24.47	28.62	26.49	27.85	23.79	13	12.77	13.91	13.82	11.24	14.63	17.69	17.91	19.6	18.24	19.28	18.52	16.69	20.16	18.97	13.83	16.9	17.44
R016648c0g2_i01	4.58	7.61	4.07	3.11	6.98	3.18	4.73	6.67	8.94	2.42	9.56	8.15	3.28	9.93	5.93	4.77	4.06	7.96	4.85	5.36	2.69	4.78	2.89	5.24	7.25	5.89	18.83	8.66	2.6	7.11	4.21	3.13	5.6	4.35	5.25	4.94	11.63	7.86	11.59
R016654c0g2_i01	0	0.38	0.08	0.08	0.08	0.33	0.33	0.21	0.07	0.07	0.07	0.16	0	0	0.08	0.63	0.15	0	0.2	0.08	0.2	0.1	0.1	0.08	0.07	0.36	0	0	0.07	0.1	0.06	0	0.08	0.09	0.06	0.06	0.07	0.13	0.05
R016656c0g2_i01	0	0.39	0.83	0.66	0	0.3	0.42	0.71	0.76	0.89	0.46	0.81	0.23	0.52	0.19	0.86	0.27	0.4	0.59	0.71	0.24	0.18	0.24	0.41	0.08	0.09	0.31	0.08	0.09	0.12	0.23	0.28	0.19	0.35	0.32	0.31	0	0.24	0.41
R016658c0g2_i01	0	0	0	0	0	0	0	0	0	0	0	0	0	0	0	0	0	0	0	0	0	0	0	0	0	0	0	0	0	0	0	0	0	0	0	0	0	0	0
R016663c0g1_i01	0	0	0	0	0	0	0	0	0	0	0	0	0	0	0	0	0	0	0	0	0	0	0	0	0	0	0	0	0	0	0	0	0	0	0	0	0	0	0
R016664c0g1_i01	0.62	0.64	0.38	1	0.23	0.41	1.48	0.63	0.62	1.32	0.76	0.44	0.76	0.35	0.31	0.28	0.6	0.49	0.34	0.49	0.8	0.43	0.74	0.58	1.12	0.52	0.5	1.05	0.98	0.98	0.38	0.92	0.87	0.42	0.91	0.58	1.06	1.69	0.67
R016665c0g2_i01	14.73	12.69	12.55	14.3	12.18	14.72	14.72	16.7	10.7	12.42	11.71	14.05	14.88	12.05	12.93	12.37	10.57	11.67	14.61	11.96	11.92	13.68	14.04	15.15	13.86	10.06	14.04	11.44	9.69	11.83	13.32	11.34	10.06	12.79	10.97	12.03	10.35	10.51	12.7
R016671c0g1_i01	1.61	0.58	1.62	1.1	2.28	2.58	3.66	3.34	2.11	2.04	2.13	3.54	6.1	2.86	1.71	2.52	1.07	0.95	2.3	0	2.88	2.13	0	2.8	3.59	6.92	5.99	1.75	2.09	1.03	0.65	2.55	2.26	1.7	2.25	0.53	1.7	4.83	2.57
R016677c0g1_i01	0.11	0.47	0.34	0.23	0	0.37	0.51	0.24	0.41	0.32	0.44	0.66	0.87	0.74	0.58	0.73	0	0.49	0	0.74	0.5	0.07	0.15	0	0.5	0.55	0.5	0.19	0.23	0.3	0	0.12	0	0.35	0.29	0.57	0.2	0.59	0.21
R016679c0g1_i01	0.63	0.33	0	0	0.65	0	0	0	0	0.3	0	0.56	0	0	0	0	0	0	0.31	0	0	0	0	0	0	0	0	0	0	0	0	0	0	0	0	0	0	0	0.22
R016698c0g1_i01	0	0.1	0.18	0.37	0	0	0.17	0	0.34	0.44	0	0.07	0	0.09	0.19	0.34	0.09	0.07	0	0.1	0.08	0.18	0.06	0	0.32	0.18	0.3	0.15	0.18	0.06	0.08	0	0.1	0.12	0.24	0.08	0	0.08	0.29
R016700c0g1_i01	22.28	20.7	24.07	22.18	22.77	24.14	23.57	24.54	21.68	22.67	22.97	22.71	22.9	24.78	24.75	23.53	25.85	24	24.89	23.41	25.29	24.1	24.2	23.17	25.55	25.84	26.4	22.41	24.17	21.9	24.28	23.5	22.36	24.33	24.87	21.06	21.61	20.71	21.74
R016703c0g1_i01	0.45	0.58	0.83	0.73	0.73	0.77	0.77	0.72	0.7	0.64	0.5	0.83	0.79	0.6	0.57	0.57	0.55	0.28	0.59	0.77	0.62	0.7	0.54	0.6	1.05	1.12	0.96	0.58	0.82	0.67	0.54	1.26	0.85	0.51	1.08	0.61	0.77	1.46	0.52
R016705c0g1_i01	0	0	0.32	0.22	0	0	0	0.46	0.3	0	0.21	0.16	0.14	0.31	0.34	0.4	0.11	0.08	0.1	0.12	0.19	0.14	0.29	0.24	0.19	0.32	0.36	0.18	0.66	0.21	0.18	0.22	0.11	0.14	0.65	0.46	0	0.47	0.35
R016716c0g2_i01	2.34	0	0.39	1.97	0.81	0.55	2.29	1.41	0	1.11	1.92	0.37	1.28	0	2.45	0	2.7	0.96	1.57	1.45	1.94	1.72	0.3	1.91	1.59	2.14	0.5	1.53	1.38	2.6	1.24	0.53	2.96	0.28	1.52	2.17	1.15	0.8	0.57
R016723c0g1_i01	0.73	0	0.74	1.5	0	0	0	2.64	0	0	0.73	0	0.81	5.61	0	0	0	0	0	0	0	0	0	2.04	2.68	0	0	0	0	0.81	0	0	0	0.63	0.83	0.76	0	1.82	0.64
R016725c0g1_i01	0	1.84	0	0	2.77	0	0	0	5.26	1.61	1.69	3.52	6.03	4.19	10.11	4.02	6.88	3.36	5.01	6.39	16.32	5.37	3.21	3.67	2.17	1.11	2.7	2.16	3.84	3.01	5.06	0	5.68	2.29	3.99	5.44	3.98	2.22	1.54
R016737c0g1_i01	15.46	14.2	15.15	14.28	15.58	13.63	17.29	15.98	12.09	14.18	13.85	17.1	13.54	13.66	16.69	14.79	16.28	13.58	18.48	16.58	14.34	17.39	17.62	14.88	15.23	15.12	14.79	19.2	20.54	17.56	20.31	16.77	19.1	20.38	16.47	18.66	18.5	18.92	16.13
R016741c0g1_i01	57.52	61.4	63.85	72.15	67.25	70.97	71.77	72.74	56.4	61.67	64.3	82.29	75.76	78.46	66.73	74.96	59.66	59.69	60.57	72.35	67.6	67.23	70.12	66.75	61.54	58.21	73.66	67.97	71.23	83.27	68.55	69.16	72.25	82.04	76.3	78.31	75.06	67.43	68.29
R016742c0g1_i02	22.17	22.42	26.85	28.44	24.02	21.39	21.14	26.16	22.63	23.1	23	26.39	23.39	27.4	24.55	23.3	23.27	19	23.83	21.06	18.3	26.17	24.6	27.91	24.91	29.53	23.83	23.62	23.02	25.85	23.29	25.46	23.55	25.09	28.56	20.77	21.11	26.57	21.19
R016751c0g1_i01	11.3	8.73	10.7	9.62	12.06	9.52	8.82	11.58	9.58	8.49	8.76	12.05	11.9	10.42	10.16	10.22	11.28	11.17	10.24	9.87	12.59	10.74	9.39	10.51	10.17	10.7	12.25	8.18	8.75	6.17	8.71	8.1	9.71	7.44	7.31	8.85	7.72	7.99	9.32
R016759c0g1_i01	1.51	0.92	0.87	1.51	1.14	0.83	0.8	0.98	2.27	0.6	1.85	1.4	1.62	2.13	2.06	2.3	3.3	2.72	1.7	2.19	1.55	2.17	0.74	2.48	1.55	1.6	2.22	1.66	2.02	2.24	1.38	1.56	0.93	1.18	1.4	1.81	1.76	1.85	1.68
R016760c0g1_i02	5.34	5.07	4.99	5.79	5.32	6.87	4.63	5.23	4.63	5.28	5.74	6.51	5.29	5.75	9.47	8.59	8.04	7.37	8.12	7.18	7.93	5.91	6.6	7.89	6.44	5.29	8.13	6.52	7.88	6.71	7.16	6.57	7.38	7.22	6.26	6.42	8.06	7.81	8.53
R016765c0g1_i01	0.32	0.58	0.55	0.32	1.05	0.43	0.42	0.33	0.5	0.38	0.47	0.69	1.34	0.22	0.98	1.03	0.54	0.62	1	0.43	0.76	1.05	0.57	0.86	0.83	1.23	0.86	1.1	1.18	1.07	0.59	0.8	0.82	0.84	0.47	0.87	1.31	1.49	0.6
R016766c0g1_i01	55.91	58.08	60.93	61.13	57.9	65.43	72.61	71.99	71.68	54.08	60.43	85.64	73.05	74.34	25.94	32.53	29.15	39.82	40.1	58.13	56.08	21.45	26.11	21.23	22.62	25.86	17.9	20.34	20.87	20.63	68.28	62.64	65.19	16.97	37.05	31.27	42.76	45.16	58.77
R016768c0g2_i01	73.36	76.82	77.13	77.71	73.23	75.64	76.46	83.58	79.92	77.76	81.23	82.08	76.03	80.66	74.05	72.61	71.5	74.3	74.69	71.75	72.9	63.98	63.11	65.25	57.91	57.91	55.2	58.59	58.99	60.18	56.39	53.44	52.52	68.22	71.07	64.81	56.86	60	52.42
R016777c0g1_i01	629.94	710.99	596.56	577.77	649.92	577.65	836.6	732.25	718.13	619.04	687.71	742.61	637.65	775.99	689.54	595.49	587.17	656.36	615.24	581.39	634.39	534.08	455.7	581.66	582.41	524.29	921.93	631.18	678.13	646.36	681.43	639.05	696.49	446.94	513.84	485.64	457.35	417.78	622.74
R016783c0g1_i01	0.39	0.3	0	0.29	0.2	0.53	0.43	0.47	0.17	0.28	0.95	0.21	0.12	0.45	0.2	0.53	0.57	0.42	0.95	0.52	0.34	0.55	0.44	0.11	0.25	0.75	0.11	0.63	0.19	0.44	0.48	0.98	0.2	0.12	0.25	0.49	1.17	1.57	0.97
R016789c0g1_i01	0	0	0	0	0	0	0	0	0	0	0	0	0	0	0	0	0	0	0	0	0	0	0	0	0	0	0	0	0	0	0	0	0	0	0	0	0	0	0
R016797c0g1_i01	0	0	0	0	0	0	0	0	0	0	0	0	0	0	0	0	0	0	0	0	0	0	0	0	0	0	0	0	0	0	0	0	0	0	0	0	0	0	0
R016801c0g1_i01	0	0	0	0	0	0	0	0	0	0.09	0.09	0.14	0	0	0	0	0	0.07	0	0	0.17	0	0	0.1	0.08	0	0.21	0	0	0	0.08	0.1	0.1	0	0	0	0.08	0	0.18
R016806c0g1_i01	36.29	35.23	35.24	37.05	37.61	40	36.86	41.26	35.38	36.45	39.46	41.26	40.19	41.66	38.7	34.96	35.68	39.87	37.7	38.29	38.45	40.2	37.18	38.14	39.04	37.89	38.97	35.47	38.19	39.49	38.96	37.97	37.57	39.05	37.24	36.78	40.13	44.66	37.29
R016816c0g1_i01	17.6	15.22	19.49	21.07	17.05	18.6	17.24	19.46	18.66	19.55	19.46	20.21	18.81	20.09	18.86	18.16	19.18	19.76	22.88	20.85	17.37	18.65	19.51	20.9	19.5	18.23	16.89	19.28	19.41	19.56	19.07	23.02	17.98	20.83	21.2	20.53	20.75	24.17	22.81
[truncated: 21,397 more rows]
