# Supplementary material for: Wnt signaling restores evolutionary loss of robust foot regeneration rates in Hydra
Source: Nat Commun. 2025 Dec 10;16:11447. doi: 10.1038/s41467-025-66299-2 (PMC12748876; doi:10.1038/s41467-025-66299-2)
Supplement: Supplementary file 6 — Source data [file 41467_2025_66299_MOESM6_ESM.zip › Source_Data_ALL/Source_Data_4.csv]

ID	FR_0H_1	FR_0H_2	FR_0H_3	FR_0H_4	FR_0H_5	FR_0H_6	FR_0H_7	HR_0H_1	HR_0H_2	HR_0H_3	HR_0H_4	HR_0H_5	HR_0H_6	HR_0H_7	FR_3H_1	FR_3H_3	FR_3H_4	HR_3H_1	HR_3H_2	HR_3H_4	FR_12H_1	FR_12H_2	FR_12H_4	HR_12H_1	HR_12H_2	HR_12H_4	FR_24H_1	FR_24H_2	FR_24H_3	HR_24H_1	HR_24H_2	HR_24H_3	FR_48H_1	FR_48H_2	FR_48H_4	HR_48H_1	HR_48H_3	HR_48H_4	FOOT_ON1	FOOT_ON2	FOOT_ON3	FOOT_ON5	FOOT_ON6	HEAD_ON2	HEAD_ON3	HEAD_ON4	HEAD_ON5	HEAD_ON6	H_sapiens
R000064c0g1_i01	5.9539	5.9772	5.9919	6.1201	5.9925	6.1124	6.0618	5.9727	5.9454	5.9868	5.9293	5.9401	6.0229	5.9771	6.2090	6.1449	6.3253	6.1370	6.0558	6.1672	6.2248	6.2663	6.1951	6.0853	6.1471	6.1215	6.1255	6.0763	6.1228	6.1365	6.1129	6.1191	6.1751	6.1512	6.2540	6.3135	6.3319	6.3106	7.5160	7.4092	7.3294	7.2883	7.3066	7.4996	7.5560	7.5496	7.5041	7.5993	NA
R000076c0g1_i02	0.1888	0.9650	0.6036	0.6685	0.4554	0.8827	0.7361	0.6374	1.1314	1.1873	0.3814	0.9548	0.9233	0.9340	1.6829	2.0147	1.3729	0.7480	1.0722	1.2237	0.6309	1.7551	0.9190	0.4106	0.7370	0.6238	0.3895	0.4103	1.3166	-0.5035	0.9954	0.0918	0.7476	-0.2487	-0.0248	0.8228	0.7068	0.8456	2.4843	2.2071	1.8486	2.4852	1.8715	3.1703	2.8752	3.4804	2.9871	2.9719	NA
R000093c0g2_i01	0.8365	0.1311	0.3490	0.0130	-0.7079	0.4541	0.3401	-0.5706	0.3666	0.8543	-0.5054	0.3937	0.7771	0.8515	2.1628	2.3413	2.5660	2.2708	1.8533	2.1217	0.9835	-0.2484	0.8656	1.1590	-0.2749	1.5085	0.2746	0.0332	0.9586	0.2686	0.9045	1.0629	0.1422	-0.0011	-0.4962	0.6363	0.0011	0.7810	2.3806	2.0548	1.7270	2.1259	1.6021	1.5317	1.3030	1.7687	1.0345	1.5193	NA
R000105c0g1_i01	-2.0864	-2.0703	-3.2342	-3.2342	-2.5605	-2.6536	-3.2342	-2.5625	-2.6205	-1.5523	-2.5900	-2.1129	-1.2007	-3.2342	-3.2342	-2.6144	-2.5834	-1.4404	-3.2342	-3.2342	-2.1635	-3.2342	-3.2342	-1.9117	-3.2342	-2.0789	-3.2342	-2.5786	-1.9289	-2.6785	-2.5807	-1.4655	-2.1756	-1.9222	-3.2342	-3.2342	-2.6539	-1.5472	2.3017	2.2428	2.8852	2.5166	2.4342	-2.4451	-2.4735	-3.2342	-3.2342	-3.2342	NA
R000108c0g1_i01	2.8632	2.9175	2.6997	3.0411	2.4876	2.8509	2.9752	2.9027	2.9988	2.9944	2.7919	2.8281	2.6922	2.8408	2.4235	2.6604	2.8098	2.6581	2.7533	2.9240	2.9018	2.7322	2.7724	2.7891	2.6663	2.4981	3.0586	3.0634	2.8205	3.2238	2.8294	3.0408	3.1144	2.8788	2.7636	2.9389	2.8180	2.8128	2.8037	2.5583	2.6776	2.2987	2.8125	2.6000	2.2935	2.2828	2.5422	3.0399	RDH12
R000121c0g1_i01	3.9219	3.8882	3.7681	3.9194	3.7291	3.9425	3.8381	3.8041	3.6568	3.9577	3.9467	3.8426	3.7128	3.8984	3.8693	3.7373	4.0088	3.8032	4.0592	3.9638	3.7186	3.7862	3.9135	3.5741	3.8886	3.7799	3.9545	4.1012	4.0189	4.0645	3.9664	3.9078	3.9242	4.0531	4.0719	3.6739	3.5397	3.7896	4.0843	4.2668	4.0525	4.2705	4.1545	3.8955	4.1846	3.9929	4.0684	3.9869	NA
R000129c0g2_i01	0.6111	0.6384	0.8693	-0.2941	0.8079	0.2133	0.6283	0.7498	0.7991	0.8067	0.1676	0.7557	0.4698	0.7183	1.1355	0.6153	0.6416	1.3276	0.9962	0.9342	1.1448	0.0077	0.0938	0.8542	1.0613	1.4058	0.5951	1.2061	0.6347	1.0727	1.1219	0.7149	1.0174	0.7503	0.1983	1.4511	0.9619	1.0235	0.4664	-0.0383	0.9785	0.5499	0.5632	1.5317	1.7133	-0.0729	1.4307	0.5978	NA
R000143c0g1_i01	5.0494	5.1948	5.0515	5.1709	5.0661	4.9911	5.0965	5.0221	5.1120	5.2054	5.1626	5.0874	5.2167	5.0723	5.1862	5.2162	5.1014	5.2577	5.1737	5.1414	5.4309	5.4213	5.3867	5.4930	5.4744	5.3528	4.9658	4.8951	4.9860	4.9171	5.0831	5.1012	5.3024	5.0508	5.1850	5.2096	5.2111	5.1204	4.8905	4.8302	4.8896	4.8544	4.9051	5.3422	5.5259	5.4776	5.5002	5.5455	FOXN2
R000176c0g1_i01	2.8886	2.8266	3.0600	2.9597	2.9440	2.6954	2.9530	2.4327	2.8147	2.5208	3.0324	2.7409	2.9526	2.7752	2.7431	2.9431	3.0075	2.8626	2.8644	2.9736	3.2715	3.2363	3.1300	3.0052	3.0991	2.8509	2.9690	3.2786	3.3382	2.7648	2.9017	2.9601	2.8017	3.1588	3.2772	2.1539	2.6345	3.2365	0.0689	0.8348	0.4110	0.4878	0.6228	-1.0201	-1.3168	0.1431	-1.2177	-0.3043	SERINC2
R000185c0g1_i01	3.9402	3.9449	4.2961	3.8175	3.7083	4.2525	4.3490	3.9046	4.3376	4.6225	4.2933	4.3464	4.5937	4.1127	3.6393	2.5382	2.3601	3.9933	2.8210	3.3416	2.3603	2.7845	2.3744	2.6494	2.5821	3.4068	1.3583	1.8443	1.8421	2.8472	2.5879	2.6867	1.9217	2.1926	1.1655	2.6616	1.9809	3.3741	5.2280	4.8650	4.5273	4.7054	4.5648	1.1842	1.8376	1.6677	1.5683	1.5987	NA
R000186c0g2_i01	4.1955	4.0288	4.1289	4.3833	4.2540	4.1832	4.1554	4.1394	4.0881	3.9577	4.1402	4.2922	3.9866	4.0261	3.8941	3.9004	4.0983	4.0285	4.0545	4.2520	4.2339	4.3660	4.1494	4.2666	4.1352	4.2294	4.2260	4.0274	4.0835	4.2234	4.1005	4.1084	4.2434	3.9342	4.0338	4.0506	3.9514	4.0133	3.8041	3.4415	4.0676	3.8002	3.6086	3.6240	3.5010	3.7674	3.6141	3.7110	RCCD1
R000236c0g1_i01	-0.2919	1.0129	0.8199	0.7258	0.1612	0.2133	0.5517	0.2357	0.8451	0.4206	1.2138	0.8252	1.0304	0.6710	0.2428	0.6680	0.9437	0.2616	-0.4079	0.5192	0.0040	-0.1147	0.3483	0.6736	0.2468	0.7411	0.2746	0.6539	0.5601	0.1438	0.7564	0.4704	0.3300	1.0355	0.1277	0.9077	0.4532	0.6057	0.2139	0.6871	0.3464	0.6667	0.9365	0.2501	-0.3764	-0.6356	-0.6309	-0.2110	NA
R000238c0g1_i01	4.4123	4.7550	4.6327	4.4824	4.2444	4.4073	4.5594	4.0869	4.4645	4.2027	4.4196	4.3493	4.2194	4.2992	4.5806	4.9967	4.4892	4.5909	4.3802	4.5090	4.5179	4.7081	4.4818	4.1505	4.3372	4.4734	4.6136	4.7938	4.7486	4.2195	4.2278	3.9739	4.6149	5.0780	4.8295	3.5206	3.7461	3.9741	3.3024	3.8929	3.7492	3.7281	4.2139	3.5966	3.5654	3.7345	3.5754	3.5132	NA
R000288c0g1_i03	1.8196	1.7665	1.3234	1.9674	1.7363	1.7754	1.8094	1.9586	2.0378	1.9047	1.4533	1.5341	1.8679	1.5969	1.6829	1.6972	1.9939	1.1401	1.9967	1.7642	1.8381	1.5286	1.7364	1.5741	1.6632	2.0301	1.6160	1.6331	1.5655	1.4607	1.8386	1.7520	1.7012	1.7721	1.8963	2.1712	1.2117	1.2311	1.0721	1.0515	1.3522	1.5278	1.3432	1.3684	0.1881	0.9626	0.7864	0.7907	PCGF1
R000366c0g1_i02	3.4876	3.0950	3.0600	3.6423	3.6146	3.1706	3.4571	3.2849	3.3729	3.6692	3.3098	3.3772	3.3948	3.2954	3.1661	3.4058	3.2005	3.3752	3.5088	3.4436	3.3563	3.4777	3.4347	3.4741	3.0477	3.3979	3.3054	3.2695	3.3982	3.4777	3.3609	3.0408	3.3713	3.5503	3.2190	3.7216	3.6405	3.7395	5.2216	5.0041	5.1649	4.9611	5.0960	4.3432	4.1846	4.4433	4.3950	4.3734	RAB15
R000427c0g1_i01	2.2104	2.4452	2.0357	1.9910	1.7900	2.0567	1.8580	2.4158	1.9353	1.9709	1.9317	2.0073	1.7938	2.0494	1.7658	1.5644	1.7559	1.9826	2.1624	1.6468	2.1609	1.3319	1.9045	1.7667	2.0453	2.0301	1.5184	1.7687	1.6931	1.7872	1.9789	2.1965	1.9363	1.9976	1.7629	1.7788	1.6101	1.9853	1.1462	1.2042	1.3189	1.3645	0.9827	0.0491	-1.3168	0.3309	0.6932	0.1821	ICE1
R000431c0g2_i01	1.9699	2.4276	2.2182	2.3964	1.8919	2.4533	2.1968	2.3638	2.0378	2.5060	2.3592	2.3275	2.5733	2.5842	2.6147	2.8997	2.5660	2.4999	2.5819	2.4646	2.4760	2.5926	2.7282	2.5869	2.6934	2.5632	2.3706	2.4717	2.1395	2.4978	2.3842	2.2938	2.2472	2.1926	2.6920	2.8980	2.8499	3.0088	3.4706	3.5944	3.5908	3.2646	3.5637	3.9104	4.0497	3.9998	3.9675	3.9317	TM2D1
R000433c0g1_i01	1.3198	1.0593	1.5821	1.6787	1.1741	1.1456	1.4570	1.4608	1.6021	1.4265	1.7122	1.4039	1.8534	1.1903	1.5642	1.2894	1.7815	1.4010	1.3105	1.3492	1.3127	1.3083	1.4037	1.3213	1.6356	1.3329	2.1762	1.5452	1.8102	2.1699	2.2429	1.9561	1.6135	1.3646	1.0933	1.5601	1.3961	1.0512	2.1478	2.1138	2.3386	2.5166	2.5615	1.0287	1.3868	1.3139	1.2130	1.1486	NA
R000437c0g1_i01	0.4153	0.1311	0.2777	0.0130	-0.4369	0.2133	-0.0204	-0.5706	0.9328	-0.0197	0.7835	1.0155	-0.4593	0.8933	0.5228	1.0322	1.1149	1.2502	1.4017	2.0121	0.3512	0.2746	0.6926	0.5741	0.2468	0.7411	-0.2200	0.1169	0.3984	1.1396	0.3369	0.0025	0.2853	0.1432	0.6143	2.1365	2.3667	2.3167	4.9461	4.7946	4.2553	4.6210	4.5106	3.3452	3.6184	3.5577	3.6393	3.6625	NA
R000467c0g1_i01	2.4509	1.7383	2.7267	1.6194	2.3866	1.1456	2.1456	2.8150	2.5766	2.2980	2.5183	2.7676	2.1668	1.6467	2.4901	2.2577	2.3430	2.3717	2.0352	1.5456	1.3790	1.0193	1.0681	2.3366	2.5079	2.6557	2.3566	2.3033	2.2264	2.0181	2.3502	1.7792	1.4810	1.6567	1.6666	0.9880	1.1786	1.4751	-1.1878	-1.5665	-1.1335	-1.2693	-0.8821	-1.2664	-1.9780	-3.2342	-0.8947	-2.6403	NA
R000600c0g1_i02	4.6499	4.6415	4.8201	4.7477	4.6232	4.6138	4.5322	4.8811	4.7687	4.5521	4.3662	4.6961	4.6367	4.7065	4.4191	4.5075	4.4853	4.7089	4.5854	4.7125	4.7839	4.7699	4.8339	4.7297	4.5701	4.9398	4.3937	4.5445	4.3051	4.5061	4.4769	4.6246	4.4626	4.4772	4.5241	5.0898	5.2029	5.1606	4.8327	4.9403	5.1269	4.9058	5.0177	5.8163	6.2359	6.0852	6.2255	6.1597	TEAD3
R000654c0g1_i01	10.5008	10.3476	10.2881	10.4746	10.4177	10.4520	10.3079	10.4399	10.3708	10.3849	10.2346	10.3385	10.3765	10.2945	10.2529	10.4193	10.4328	10.3157	10.4061	10.3628	10.5329	10.5798	10.4923	10.4161	10.4200	10.3647	10.5435	10.4733	10.4905	10.5672	10.5672	10.6024	10.5272	10.3676	10.6708	10.4720	10.4044	10.4659	10.3245	10.3349	10.4030	10.3728	10.3757	10.5041	10.5678	10.4745	10.5731	10.4954	NA
R000657c0g2_i01	6.6406	6.6186	6.6963	6.6567	6.6901	6.5225	6.7685	6.8245	6.7540	6.7281	6.8061	6.7135	6.7712	6.7548	6.6377	6.5321	6.7303	6.7964	6.6536	6.6552	6.6502	6.5586	6.5827	6.8759	6.8632	6.8366	6.6491	6.6890	6.7417	6.7688	6.8764	6.7108	6.7723	6.8374	6.7966	6.7166	6.8002	6.6810	6.9325	6.7090	6.7688	6.7213	6.7441	6.2197	6.3758	6.1475	6.4006	6.2811	TMEM131
R000697c0g2_i01	4.1647	4.5388	4.4089	3.8437	4.0542	4.4669	4.3687	4.0599	4.2334	4.0269	4.0751	4.1873	3.8212	4.1433	4.1829	4.1007	4.3332	4.2335	4.1187	4.1522	4.0044	4.0367	4.0271	4.2864	4.4952	4.2738	4.0839	4.1566	4.0224	4.0986	4.0902	4.1349	4.0565	4.3714	4.1318	3.7564	3.7461	3.9227	1.3483	1.8386	1.8486	1.3987	1.6883	-0.3174	0.7275	0.0392	0.8739	-0.5113	NA
R000703c0g1_i01	4.5420	4.3559	4.4901	4.4907	4.4420	4.4566	4.3117	4.3984	4.4718	4.3260	4.2933	4.2922	4.4635	4.3527	4.0839	4.2025	4.2345	4.2731	4.3840	4.2112	4.4831	4.3717	4.2464	4.2506	4.2026	4.4128	4.0710	3.9890	3.9872	4.1763	3.9323	4.2412	4.1959	3.8315	4.4319	4.0080	3.7574	4.1248	3.7095	3.8414	3.7048	3.7146	3.7821	3.2893	3.5290	3.5099	3.5424	3.5336	MRPL10
R000745c0g1_i01	-0.0801	1.1478	0.7158	-1.2220	0.0772	1.1108	0.5905	0.6374	1.2038	0.5988	1.7383	1.2608	0.1753	0.7641	0.8614	0.1053	1.0740	1.7772	1.0347	1.3789	0.5564	0.1737	-0.2155	0.6736	1.0613	0.9982	1.0789	1.4834	0.8376	1.0025	1.5395	1.2684	-0.0737	0.8377	-0.4962	-0.1349	-0.0768	0.3627	1.2840	1.0913	0.6440	0.8259	1.2706	1.4523	1.5772	-0.6356	1.2786	0.7448	NA
R000749c0g1_i01	4.2356	4.0577	3.9626	4.2818	4.1447	4.2365	4.0858	4.2770	3.8830	3.9079	3.9241	3.9200	4.0954	4.1171	4.0839	4.1339	4.1435	4.0051	3.9726	4.0309	4.1791	4.1605	4.0026	3.9664	3.9626	3.8982	3.9822	3.8674	3.9181	4.0075	4.0798	3.9914	3.9919	3.7381	4.1979	3.9690	3.8810	4.0342	3.5950	3.9371	3.7303	3.7010	3.7557	4.5383	4.3133	4.4884	4.2222	4.5337	IFT22
R000752c0g1_i01	3.2339	2.7995	3.2490	2.4313	3.3361	2.2124	3.1149	3.2662	3.3411	3.1359	3.1342	3.1592	2.8394	3.1390	3.5640	2.9106	3.3791	3.4578	3.6825	3.5970	3.2361	2.9614	3.0365	3.4034	3.1585	2.8895	3.5034	3.3753	3.4814	3.3979	3.4031	3.4982	3.2602	3.1418	3.3642	2.9885	3.1006	2.6863	3.2103	2.9845	3.0566	3.1689	3.1929	2.5815	2.8459	2.3923	2.9574	2.4923	NA
R000819c0g1_i01	4.7045	4.7795	4.8011	5.1422	4.7439	4.7778	4.6790	4.4367	4.3811	4.4120	3.9799	4.2296	4.3950	4.2152	4.6108	4.7712	4.6122	4.3950	4.2675	4.2916	4.6243	5.0120	4.7917	4.3815	4.3710	4.1574	4.8198	4.7714	4.8960	4.2652	4.1157	3.9680	4.3558	4.5759	4.5069	4.0784	4.1611	3.9956	1.9130	1.6116	2.3219	1.8576	2.4832	2.6183	2.8459	2.7624	2.5153	2.9212	CPB1
R000843c0g2_i01	4.2795	4.0747	4.2780	4.4359	4.2347	4.2525	4.1906	4.4983	4.2116	4.3469	4.3952	4.3900	4.2530	4.2069	4.1929	4.2723	4.2391	4.4099	4.3462	4.4224	4.2309	4.2344	4.1269	4.1461	4.1203	4.3357	4.0449	3.9834	3.9943	3.9150	3.8615	3.9972	4.0730	3.9734	4.1586	3.8981	3.9612	3.6699	2.9245	3.1720	3.3149	3.2175	3.0482	2.4240	2.1084	2.2365	2.1091	2.7108	WDR18
R000857c0g1_i01	2.0620	1.8480	2.1197	1.7634	1.8671	1.8823	2.0652	2.1137	2.3402	1.8819	1.9317	1.6342	1.7317	2.1039	1.9663	2.0349	2.2541	2.3095	2.4879	1.7184	2.2345	1.8885	2.1696	2.1066	2.0241	2.4814	2.0066	2.0285	1.9482	2.2478	2.2053	2.4199	1.7514	1.9976	1.5634	2.2052	2.1096	2.0688	2.1834	2.4248	1.9608	2.3693	2.7200	3.0407	3.1153	3.2554	3.1184	3.1049	NA
R000864c0g1_i01	4.1904	4.0113	4.3006	4.4444	4.2730	4.2841	4.0858	4.2294	4.3496	4.2831	4.1741	4.2737	4.2138	4.1606	4.0512	4.3348	4.1484	4.1001	4.3191	4.1217	4.2219	4.1866	4.4091	4.1888	4.2669	3.9539	4.0624	4.0700	4.0396	3.9758	4.0746	4.1030	3.9919	4.0394	4.2693	4.1800	3.9806	4.1378	4.9743	5.1021	5.0040	4.9922	5.0560	5.2455	5.2933	5.1836	5.2654	5.4014	SELENOP
R000865c0g1_i01	2.6422	2.8266	3.2112	3.2413	3.2524	2.9327	3.1082	2.9506	3.0190	3.4073	3.2923	3.1114	3.2801	2.8829	5.1480	5.3653	5.1783	4.9944	4.7332	4.8248	3.5221	3.4183	2.7282	3.6797	3.3059	3.1764	3.5719	3.0947	3.2401	3.8162	3.6747	3.9739	3.3279	3.5567	2.9894	3.9935	3.9902	3.7181	4.8770	4.6755	4.6495	4.6390	4.7534	5.6551	5.4837	5.6834	5.5625	5.6565	LARP6
R000867c0g2_i01	5.5427	5.3637	5.5804	5.6237	5.4510	5.4924	5.5049	5.3329	5.6049	5.5122	5.3393	5.3964	5.5640	5.5071	5.3808	5.4316	5.3827	5.4688	5.5343	5.4348	5.5292	5.5003	5.4148	5.4034	5.3183	5.5014	5.3157	5.2713	5.2188	5.3092	5.2000	5.3478	5.3868	5.2670	5.6157	5.5173	5.3590	5.4329	5.2471	5.2475	5.2065	5.3649	5.2878	5.6327	5.7282	5.7175	5.6916	5.5065	STRAP
R000872c0g1_i01	-3.2342	-2.5379	-3.2342	-3.2342	-3.2342	-2.2408	-3.2342	-3.2342	-3.2342	-3.2342	-3.2342	-3.2342	-3.2342	-3.2342	-3.2342	-3.2342	-3.2342	-3.2342	-1.6345	-3.2342	-3.2342	-3.2342	-3.2342	-3.2342	-3.2342	-3.2342	-3.2342	-3.2342	-3.2342	-3.2342	-3.2342	-3.2342	-3.2342	-3.2342	-3.2342	-3.2342	-3.2342	-3.2342	1.2840	1.6913	1.7270	1.5584	1.4124	-3.2342	-1.6099	-2.4497	-2.6419	-2.2209	NA
R000888c0g2_i01	3.5285	3.6130	3.5202	3.8501	3.7013	3.5341	3.5536	3.3840	3.4192	3.5514	3.3943	3.5202	3.6967	3.3186	3.5008	3.4517	3.6255	3.1017	3.3651	3.6710	3.4774	3.6139	3.6313	3.6916	3.2523	3.2769	3.4044	3.5882	3.3658	3.3911	3.5970	3.1278	3.4544	3.4429	3.7870	3.3182	3.2030	3.3465	3.2103	3.0260	3.0363	2.8610	2.7867	2.9854	2.6731	2.7460	2.9064	3.0681	NA
R000893c0g1_i01	6.3747	5.9847	5.8267	6.1893	6.5026	6.1190	5.9589	6.2545	5.8543	5.9393	6.1927	5.9816	6.0099	6.2305	6.3746	6.2854	5.8734	6.7491	6.3943	5.8383	6.5902	7.0864	6.1816	6.6115	6.7004	5.6587	6.4240	6.3308	6.3458	6.6447	6.6067	6.5982	6.2461	6.1829	5.9146	6.2222	6.5590	6.2861	6.7145	6.4692	5.8568	6.4140	5.9026	5.8063	5.6646	5.4626	5.6285	5.7260	NA
R000898c0g1_i02	2.7291	2.8266	2.8791	2.6546	2.4876	2.6108	2.9678	2.9148	2.9988	2.9837	2.8043	2.9183	2.9863	2.9339	2.7567	3.0059	2.5511	2.8096	3.1713	2.9638	2.9167	2.7322	2.8568	2.6616	2.6248	3.2573	2.7498	3.0205	2.5000	2.6200	2.2975	2.4539	2.4533	2.7037	2.0184	2.3025	2.5068	2.9365	3.1575	2.8976	2.9841	3.0769	2.8751	2.6364	2.8311	2.9171	2.7532	3.0304	PORCN
R000916c0g2_i01	-3.2342	-1.1980	-1.2741	-0.6847	-3.2342	-2.2408	-1.7075	-3.2342	-1.3661	-3.2342	-0.7740	-2.3994	-0.9767	-0.9137	-1.7547	-1.3533	-2.5834	-2.3683	-0.1272	-2.2350	-2.7834	-1.0769	-0.9488	-2.6489	-3.2342	-1.7278	-3.2342	-1.7875	-3.2342	-3.2342	-3.2342	-2.0942	-2.7895	-1.4386	-1.6195	-3.2342	-2.6539	-2.7800	4.2574	4.5350	4.6053	4.3772	4.5380	-2.4451	-2.4735	-3.2342	-2.6419	-1.8963	NA
R000926c0g1_i01	1.9215	2.2187	1.8015	2.4654	2.0763	1.8405	2.1325	2.1345	2.0574	1.7370	1.8857	2.0073	2.0444	2.0678	2.0123	2.0939	2.0157	1.9503	2.4168	1.8517	2.2104	2.2400	2.1020	1.6975	2.0027	1.7791	2.0939	2.0920	2.2021	2.0532	2.2242	1.7792	2.2118	2.3346	2.1309	1.9687	1.8395	2.1477	1.6065	2.0748	2.6376	2.3865	2.0985	2.5627	2.5330	2.7460	2.6453	2.4357	AC022384.1
R000927c0g1_i01	1.3926	2.1346	1.5821	1.3542	1.4987	1.6600	1.5387	1.5872	1.5750	1.8819	1.6856	1.6342	1.1300	1.6709	1.4684	1.7952	1.7559	1.4935	1.5150	1.5971	1.7738	1.6274	1.5118	1.9762	1.5196	0.9008	2.3566	2.0068	2.4596	2.4192	2.4818	2.2749	2.5790	2.3346	1.9174	3.5670	3.3368	3.0436	0.9532	1.4377	1.8012	1.4321	1.4124	2.6183	2.3363	2.5136	2.9773	2.8031	NA
R000978c0g2_i01	3.8397	3.9815	4.1738	4.3789	4.0377	3.9622	4.1194	3.8924	4.3416	4.1464	4.1645	4.2768	4.2640	4.2028	3.9893	4.0716	4.1286	4.1256	4.2756	4.3603	4.0894	4.2469	4.0512	4.0932	3.8709	4.2143	4.0094	4.0165	3.7480	4.0428	3.9323	4.0868	4.1184	4.1840	4.0625	4.4012	4.5909	4.3967	5.4215	5.3956	5.2601	5.2872	5.2218	5.4302	5.4304	5.4701	5.5275	5.4379	SLC35A2
R000994c0g2_i01	-3.2342	1.4901	-1.5062	0.9828	-2.5605	1.7974	-3.2342	-3.2342	1.1314	-3.2342	2.0194	0.7557	-2.8079	1.7182	0.8614	1.6190	1.6203	0.9245	1.7872	1.5191	-2.7834	-1.6869	-0.7693	-1.9117	-2.5882	0.4280	-3.2342	-1.0799	-2.1614	-1.4904	-3.2342	-2.5544	0.3734	-0.1613	-1.3951	-2.2275	-1.9207	-0.8922	-3.2342	-3.2342	-2.1663	-3.2342	-3.2342	-3.2342	-3.2342	-3.2342	-3.2342	-3.2342	NA
R001032c0g1_i01	-3.2342	-3.2342	-3.2342	-3.2342	-3.2342	-3.2342	-3.2342	-3.2342	-3.2342	-3.2342	-3.2342	-3.2342	-3.2342	-3.2342	-3.2342	-3.2342	-3.2342	-3.2342	-3.2342	-3.2342	-3.2342	-3.2342	-3.2342	-2.6489	-3.2342	-3.2342	-3.2342	-3.2342	-3.2342	-3.2342	-3.2342	-3.2342	-3.2342	-3.2342	-3.2342	-3.2342	-3.2342	-2.7800	3.1664	3.5090	2.9300	3.0556	3.3422	-3.2342	-3.2342	-3.2342	-3.2342	-3.2342	NA
R001039c0g1_i01	0.7282	0.2154	0.0398	0.3414	0.5205	1.0013	0.0370	0.2357	0.0110	0.7575	1.4844	0.2496	0.5074	0.4080	0.9587	1.4181	1.1934	0.5470	0.5937	1.1905	-0.1749	0.0651	0.6300	0.2261	0.7881	-0.2800	0.8572	0.9563	0.4815	0.5403	0.0279	0.1759	0.2392	1.0355	0.5618	-0.0523	1.2758	0.4062	1.2168	1.4682	1.5081	1.1405	1.1940	0.9730	0.2787	0.7152	1.1086	1.0389	NA
R001064c0g1_i01	4.9045	4.6791	4.6645	4.7547	4.6269	4.6923	4.6790	4.7145	4.4422	4.6464	4.6259	4.5003	4.5538	4.5809	4.3932	4.5952	4.5501	4.5830	4.5326	4.5190	4.6514	4.5833	4.5885	4.7239	4.5954	4.5597	4.5532	4.5332	4.5365	4.3382	4.5575	4.5981	4.5336	4.2492	4.4501	4.4338	4.3628	4.4804	4.7005	4.7300	4.7435	4.8909	4.7500	4.5431	4.4704	4.4382	4.5657	4.6124	YEATS4
R001073c0g1_i01	-0.1821	1.1042	-0.1439	0.1865	0.3158	0.3975	-0.0801	0.8540	-0.3542	-0.5290	-0.6335	0.0318	0.2658	0.2877	0.1634	0.3827	0.6966	0.4580	0.2453	0.6222	0.2603	-0.6494	-0.2155	1.1590	0.1720	0.6238	0.2746	0.2710	0.2640	1.2945	1.2749	0.8744	0.7143	1.1763	1.2343	2.7097	2.9218	2.1856	-0.8628	0.1237	-0.0290	0.1293	-1.0581	7.1899	7.3086	7.2046	7.2140	7.2086	NA
R001078c0g2_i01	5.1367	5.0241	5.0488	4.9205	5.2523	5.0813	5.0327	5.0024	5.1920	5.2572	5.1111	5.0517	5.0131	5.1303	4.9612	4.9522	5.0861	4.8620	5.0334	4.9291	4.8614	4.9843	4.8235	5.0591	5.0599	5.0057	5.0447	4.9273	5.0263	4.8735	5.0330	4.9150	5.1251	4.9367	4.8239	4.7565	4.8524	4.7840	4.9382	4.8035	4.9397	4.8201	4.7961	3.6686	3.8051	3.6664	3.8044	3.7346	TBC1D5
R001113c0g2_i01	1.8715	1.8742	1.5522	2.2476	1.8671	1.6357	1.6894	2.4495	1.7301	1.7622	1.9317	1.9771	1.7157	1.8725	2.2614	2.0939	2.2903	1.7955	2.2792	2.2877	1.9442	2.1231	1.8506	2.1761	2.0661	2.0069	1.6160	1.6044	1.7612	1.8683	1.7103	1.5463	2.2704	1.7721	1.7155	1.3636	1.6101	1.7694	1.6832	1.4377	1.8486	2.0845	1.7160	0.9730	1.6469	2.0078	1.7643	1.7915	NA
R001142c0g1_i01	1.0764	0.9155	0.9632	0.6685	0.8079	0.8827	1.2299	1.2089	0.8896	0.9004	1.4533	1.0449	1.2678	1.2559	0.6447	0.9062	0.8006	0.7100	1.2131	0.9737	0.6309	0.5808	0.7526	1.1590	0.9759	1.4058	1.1781	1.2438	0.9586	1.5371	1.1617	1.0629	1.3130	1.4778	0.6651	1.1709	0.9224	0.9666	0.4073	0.8808	0.5322	0.4229	0.7351	0.5073	0.6617	-1.0288	0.1075	-0.1233	NA
R001180c0g1_i01	2.5967	2.7151	2.7267	2.7682	2.8586	2.6954	2.5715	2.5460	2.6689	2.4759	2.4250	2.2026	2.4241	2.5584	1.8943	2.0745	2.1199	2.2838	1.7179	1.9540	2.8005	2.9914	3.2070	2.4672	2.7842	2.6102	2.0421	2.2853	2.4180	2.3920	1.9105	2.3310	2.2118	2.3195	3.0669	2.1712	1.6101	2.5573	-0.2738	0.0450	0.0543	-0.4671	0.4361	0.2501	1.0177	0.4971	0.8739	0.4907	NA
R001194c0g1_i01	-2.5491	-1.4346	-1.7829	-2.5500	-1.7563	-0.7855	-2.1441	-3.2342	-0.1601	-1.8247	-3.2342	-1.1865	-2.2118	-1.4282	-1.2411	-1.8502	-0.6183	-1.6225	-0.8946	-1.2354	-1.5558	-3.2342	-2.5154	-1.6486	-2.5882	-2.5438	-2.6765	-3.2342	-1.3963	-2.2784	-3.2342	-3.2342	-1.9450	-0.6630	-1.3951	-1.4172	-0.9236	-1.9239	1.9956	1.7421	1.7522	1.4647	1.2706	0.2501	-0.5217	0.6461	-0.1274	-0.1233	NA
R001234c0g2_i02	5.9599	6.2044	6.1387	6.2938	5.9882	6.2782	6.1186	5.6055	6.0956	5.9199	5.9740	5.9825	6.0334	6.0424	5.9993	6.1344	6.0433	5.8495	5.9081	5.8140	6.0643	6.1206	5.9861	5.8805	5.7645	5.9676	6.1359	6.2121	6.1791	5.8398	6.0374	5.9124	5.9829	6.2138	6.1274	6.3689	6.3792	6.1328	4.5447	4.6121	4.7529	4.3381	4.8656	5.8515	5.7382	5.8955	5.7170	5.6962	BACE1
R001246c0g1_i01	-1.2201	-1.4346	-0.6011	-0.6847	-0.8652	-1.0745	-0.9824	-1.4807	-0.8444	-0.2025	-0.0836	-1.0559	-0.9767	-0.6508	-0.5639	-0.2386	-0.7591	-0.3925	1.9165	-0.7761	-0.4541	-1.6869	-0.2155	-0.2334	-0.1738	-1.0071	-0.3992	0.0332	-0.6137	-0.7237	-0.6121	-0.8520	-0.6364	-0.4410	-0.6122	-1.6403	-1.2448	-1.2487	6.6876	6.5210	6.7556	6.9190	7.0210	-0.3174	-0.6832	-1.2746	-0.8947	-0.6271	NA
R001253c0g2_i01	2.1060	1.8999	1.7231	2.1671	1.3984	1.6111	2.0789	1.4274	1.6021	1.5760	1.3888	1.5950	1.8089	1.8515	1.5642	2.0349	1.8315	1.8313	1.9370	1.4921	1.9874	1.7725	1.7947	1.9367	1.3260	1.6045	1.8346	2.1125	1.9036	2.3502	1.5694	2.0922	2.3266	1.9395	1.8311	2.5339	2.7292	2.1477	1.6325	1.9069	1.7769	1.6463	1.7697	4.6669	4.5269	4.6907	4.6915	4.6377	NA
R001255c0g2_i01	4.6499	4.7725	4.6818	4.7887	4.7809	4.6715	4.7058	4.7953	4.7233	4.8391	4.7008	4.7903	4.8045	4.6678	4.8609	4.8617	4.7838	5.0583	4.8858	5.0239	4.8497	4.9312	4.8512	4.8674	4.8507	4.6411	4.8274	4.7778	4.9036	4.7952	4.8471	4.8267	4.7004	4.6011	4.7318	4.6340	4.9291	4.8758	5.9134	5.8216	5.6581	5.9062	5.6821	5.5940	5.7949	5.8308	5.7535	5.7595	NA
R001357c0g1_i01	6.0071	5.8739	6.0317	5.9753	5.9562	6.0229	5.8300	5.8677	5.9651	5.9044	5.7834	5.9134	5.9083	5.8932	5.8583	5.9800	5.8295	5.7370	5.8102	5.8569	5.9715	6.0395	6.0032	5.8896	5.9256	5.9449	5.8463	5.7895	5.7861	5.8067	5.8475	5.8092	6.0670	5.9391	6.1443	6.0128	5.9611	5.9813	5.5154	5.8794	5.7916	5.7676	5.6995	5.8359	5.8568	5.9556	5.8197	5.9622	TBPL2
R001361c0g1_i01	-2.5491	-3.2342	-3.2342	-3.2342	-3.2342	-3.2342	-3.2342	-3.2342	-3.2342	-3.2342	-3.2342	-3.2342	-3.2342	-3.2342	-3.2342	-3.2342	-3.2342	-3.2342	-3.2342	-3.2342	-3.2342	-3.2342	-3.2342	-2.6489	-3.2342	-3.2342	4.0580	-2.5786	3.8454	5.1316	-3.2342	-3.2342	-2.7895	-2.6547	-2.6343	-3.2342	-3.2342	-3.2342	-2.6284	-3.2342	-3.2342	-3.2342	-3.2342	-2.4451	-3.2342	-3.2342	-3.2342	-3.2342	NA
R001402c0g1_i01	-0.5403	-0.6583	-0.2454	-0.1843	-0.5660	-1.0745	-1.2305	-2.1060	-1.5924	-0.9518	-0.7740	-1.1865	-0.4593	-0.7763	-0.2067	-0.1446	-0.2633	-1.2787	-0.6308	-0.2357	-0.5333	-2.4112	-1.1538	-0.5329	-0.9258	-1.0071	-0.8426	-0.4788	-1.7287	0.3272	0.2657	0.2554	-0.3278	-0.0011	-0.3888	0.5856	0.8818	0.0703	-0.5978	0.5226	0.1331	-0.0435	0.2215	4.1110	3.7349	3.7178	3.7763	3.7921	NA
R001440c0g1_i01	1.6812	0.8641	1.8758	1.2008	1.6517	1.0387	1.9800	1.8110	2.4632	2.0751	1.7639	1.8158	1.7785	1.7182	1.9895	1.4486	1.6761	1.9005	1.9370	1.7642	1.0664	1.2098	0.9704	1.7209	1.9809	2.1409	2.1762	2.2671	2.1898	2.3360	2.2613	2.5358	1.8772	1.6567	1.9788	1.4792	2.0000	2.1477	1.0721	0.4633	0.6440	1.2569	0.8887	-0.0631	0.1881	-0.8188	-0.2150	-0.5113	NA
R001469c0g1_i01	2.7007	2.1561	3.0386	2.2671	2.6563	1.5860	2.8843	3.3753	2.7557	2.7645	3.1440	3.0619	2.9112	3.1818	2.9465	2.2577	2.4588	3.0869	2.9873	3.0588	2.3044	2.0538	2.4488	3.4178	3.1968	2.9758	2.9873	2.7195	2.7635	3.0521	3.0038	2.9119	2.4533	2.8580	2.0184	2.1008	2.4524	2.7884	2.1834	1.3748	2.1046	2.0845	2.1193	1.1842	1.3868	-0.0729	1.2462	0.3136	NA
R001493c0g1_i01	-3.2342	-1.7177	-1.7829	-1.7383	-1.4769	-0.5449	-1.9093	-0.5706	-0.8444	-0.6566	-1.1041	-1.6691	-1.6194	-0.9137	-1.4752	-1.8502	-1.7959	-2.0748	-1.8990	-1.2354	-1.9313	-1.2069	-1.6796	-2.2337	-2.5882	-2.5438	-3.2342	-1.5113	-2.1614	-0.6094	-3.2342	-0.5523	-1.9450	-1.9222	-3.2342	-1.0538	-1.9207	-0.5227	0.9532	1.3422	1.6753	1.2191	1.3074	0.8545	-1.0734	0.0392	-0.2150	0.1821	NA
R001524c0g2_i01	0.6111	0.8641	0.2027	0.8342	0.9085	0.9233	0.5118	0.3823	0.1639	0.5418	0.0886	0.1981	0.1753	0.6221	1.1355	0.7189	0.6966	0.8212	0.8741	0.4081	-0.1127	0.1737	0.9704	0.6247	0.9312	0.4963	1.1127	0.5968	0.3102	0.8904	0.7564	1.0629	0.6801	1.3646	0.9369	1.5861	1.6829	1.0512	2.0737	1.9933	1.7270	1.6745	1.8467	3.4201	3.4821	3.2320	3.3032	3.3695	NA
R001547c0g1_i01	3.0093	2.3364	2.6298	1.2796	2.7406	2.2607	2.6835	2.9387	3.0683	2.4451	2.9566	2.6093	2.3224	2.7640	3.1036	2.0549	2.7461	3.3004	2.5154	2.4784	2.5256	2.4380	2.2756	2.9859	2.9614	3.0796	2.3424	2.3559	2.4698	2.8769	3.0363	2.5358	2.5415	1.9196	2.0569	1.9488	2.5721	2.3834	2.5944	2.2251	2.6241	2.4201	2.2384	0.5837	0.9642	0.3309	1.2786	0.6485	BCOR
R001548c0g1_i01	-3.2342	-3.2342	-3.2342	-3.2342	-3.2342	-3.2342	-3.2342	-2.5625	-3.2342	-1.5523	-3.2342	-3.2342	-3.2342	-3.2342	-3.2342	-3.2342	-3.2342	-3.2342	-3.2342	-3.2342	-3.2342	-2.7648	-2.5154	-3.2342	-3.2342	-3.2342	-2.6765	-3.2342	-2.7823	-3.2342	-3.2342	-3.2342	-3.2342	-1.6602	-3.2342	0.2374	0.6595	0.1745	-0.0923	-0.0383	-0.2116	-0.7370	-0.3366	1.3245	0.5205	1.4004	2.0540	1.5462	NA
R001552c0g1_i01	-3.2342	-3.2342	-3.2342	-3.2342	-3.2342	-3.2342	-3.2342	-1.2470	-1.1704	-2.5999	-3.2342	-3.2342	-3.2342	-3.2342	-1.0398	-0.5638	-0.7591	-2.7372	-3.2342	-0.0658	-1.9313	-3.2342	-3.2342	-2.6489	-0.9258	-3.2342	-0.2200	0.4103	-0.2362	-1.3010	-3.2342	-3.2342	-0.3990	-3.2342	-2.6343	-2.6447	-0.5457	-3.2342	2.1834	2.5151	2.2173	2.7463	2.7604	2.3603	1.9793	1.5211	2.4455	2.0771	NA
R001560c0g1_i01	-2.5491	-0.1563	-3.2342	-0.6847	-3.2342	-0.2457	-3.2342	-3.2342	-0.3542	-3.2342	-1.1041	-0.5370	-1.9862	-1.4282	-2.1017	0.0267	-0.3722	-1.2787	-0.6308	-0.3287	-3.2342	-3.2342	-1.3929	-3.2342	-3.2342	-1.7278	-2.6765	-3.2342	-2.7823	-2.6785	-2.5807	-3.2342	-1.5716	-2.6547	-3.2342	-1.9042	-0.4390	-1.0016	0.7776	1.1675	0.8906	0.8259	0.4361	1.7465	1.7133	1.8323	1.9966	1.9615	NA
R001567c0g2_i01	4.6424	4.3559	4.5965	4.6060	4.3732	4.7127	4.4763	4.3141	4.5777	4.4512	4.3494	4.5396	4.5426	4.4851	4.5996	4.7469	4.7056	4.5348	4.5460	4.5123	4.7508	4.6388	4.6211	4.5933	4.4041	4.5110	4.4838	4.4669	4.7465	4.4966	4.2648	4.2265	4.7403	4.7093	4.6956	4.6951	4.6465	4.6299	4.7036	4.8154	4.9260	4.7391	4.6675	5.2746	5.1537	5.3090	5.3014	5.2080	IFT43
R001568c0g1_i01	0.8365	1.6195	1.5217	1.8433	0.6997	1.7754	1.3251	0.9513	0.8451	1.3947	1.3555	1.3810	1.4330	1.5969	1.5948	1.8871	1.0319	1.1684	0.6933	0.6711	1.2192	0.6945	1.2868	0.4671	1.2184	1.5412	0.9349	1.0010	1.1739	0.6361	0.9045	1.0180	1.7181	1.7271	1.5089	0.9484	0.3967	1.5926	0.2813	0.3369	0.8445	0.6095	0.7351	2.0458	2.2494	2.2598	1.5683	2.0011	RND2
R001571c0g1_i01	6.1293	6.0946	5.9919	5.8790	6.1485	6.2525	6.0713	6.0760	6.1122	6.0508	6.0186	6.0042	6.0534	6.0689	6.0470	5.9956	5.9446	6.0673	5.9690	5.9527	6.0130	5.8034	5.9657	5.9417	5.9884	6.0608	5.7977	5.8442	5.8637	5.9240	5.9491	5.8546	5.9528	6.0576	5.9874	5.8877	5.9166	5.9375	5.5259	5.4672	5.5475	5.4054	5.3574	4.4182	4.4656	4.4176	4.3537	4.4397	NA
R001575c0g1_i01	5.2513	4.9306	5.2967	5.3480	5.4258	5.2565	5.3238	5.4289	4.8833	5.3179	4.7626	4.9754	5.4249	5.0540	4.3401	4.6255	3.8723	3.9368	3.9526	3.9088	5.0750	4.6004	4.8750	5.0751	4.7352	5.3389	3.5841	3.7279	3.5163	4.0817	3.8372	4.1137	4.7567	3.8940	4.2569	4.4409	3.7405	3.8300	1.6065	1.5273	1.3848	1.4321	1.4124	0.6564	0.8507	0.9046	0.6442	0.5978	NA
R001585c0g1_i01	0.5487	1.2312	1.4260	1.3174	0.6424	1.3679	0.8038	0.7498	1.3059	0.9450	0.8805	0.5659	0.8666	1.1564	1.2164	0.8616	0.9885	0.7480	-0.6308	0.4647	0.5941	0.4998	0.6926	0.0146	0.7881	0.0275	0.2746	0.3423	-0.1713	0.7260	-0.1556	0.0025	0.2392	0.9596	1.2343	1.0265	0.6106	0.9954	0.4664	1.0515	1.5081	0.7748	1.1132	2.5815	2.4182	2.5136	3.0066	2.9315	CGAS
R001592c0g1_i01	-3.2342	-2.5379	-3.2342	-3.2342	-2.5605	-2.6536	-2.7734	-2.5625	-1.8610	-3.2342	-2.5900	-2.7572	-3.2342	-2.6498	-1.4752	-2.1823	-2.5834	-2.7372	-2.6418	-1.6503	-3.2342	-3.2342	-3.2342	-3.2342	-2.5882	-2.5438	-3.2342	-2.5786	-3.2342	-2.6785	-2.5807	-2.5544	-2.7895	-3.2342	-3.2342	-1.4172	-1.2448	-0.7906	0.5778	0.5226	0.7478	0.2085	0.6228	1.7128	2.3363	2.3053	2.1448	2.3917	NA
R001596c0g2_i01	4.7878	4.8504	5.0569	5.1631	5.0105	4.9572	5.0345	4.8625	4.8583	5.0038	4.7626	4.8868	4.9751	4.8751	4.8951	5.0866	4.9821	4.9276	4.8885	4.8805	4.9422	5.2444	4.9665	4.8436	4.9989	5.1020	4.9092	4.7906	5.0194	4.9891	4.9671	4.9027	5.2142	5.1839	5.2023	5.1477	5.0348	5.1431	5.1332	5.0170	4.9425	5.0525	4.8840	5.4609	5.4908	5.6014	5.5054	5.4433	SLC35B4
R001602c0g2_i01	-1.0179	-0.8167	-1.0742	-1.2220	-2.1031	-0.9228	-2.1441	-1.7597	-0.8444	-0.1082	-0.9296	-0.0908	-0.1952	0.0121	-3.2342	-2.6144	-1.5205	-1.1333	-0.3082	-0.7761	-2.4404	-1.8904	-1.6796	-1.2335	-1.8043	-3.2342	-2.6765	-1.7875	-3.2342	-1.9655	-2.5807	-1.7458	-1.1472	-0.9255	-2.6343	1.0639	0.7068	1.4953	4.8158	4.7456	4.5526	4.5199	4.4337	4.1303	3.8574	3.9142	3.6884	3.8256	NA
R001608c0g1_i01	3.9939	4.1355	3.6809	4.0820	3.9459	3.9376	3.7292	3.7778	3.7564	3.7406	3.8720	3.5767	3.9220	4.0447	3.9602	4.0420	4.1533	3.6905	3.7764	3.9882	4.0114	4.0367	4.0392	3.7093	3.7730	3.8727	3.9868	3.8973	4.0293	4.0688	3.8855	4.0539	4.1023	3.8991	4.1630	4.0645	3.9563	4.0308	3.8325	3.8060	3.7740	4.0889	3.6522	3.8420	4.1550	4.2238	3.9922	4.0776	BLOC1S2
R001609c0g1_i01	-3.2342	-1.1980	-1.7829	-2.5500	-3.2342	-2.6536	-3.2342	-3.2342	-3.2342	-3.2342	-3.2342	-2.1129	-1.2007	-2.2351	-0.0098	-1.3533	-0.7591	-1.8310	-1.6345	-1.2354	-2.1635	-1.2069	-1.6796	-2.6489	-2.5882	-1.7278	-1.4859	-1.0799	-1.5530	-2.2784	-1.7912	-2.5544	-1.9450	-1.9222	-1.2008	-0.5224	-0.9236	-0.5227	2.0155	2.1138	1.9608	1.5278	1.8215	1.4110	0.9642	2.3276	1.4016	1.4637	NA
R001619c0g1_i01	3.9096	3.5816	3.3825	4.0030	3.7564	3.6045	3.6984	3.8171	3.4343	3.8385	3.3611	3.8173	3.7208	3.5969	3.2833	3.5250	3.2564	3.4230	3.6642	3.6221	3.7143	3.5699	3.5825	3.4741	3.3233	3.3246	3.2907	3.1354	3.2871	3.3422	3.1789	2.9719	3.2251	3.1924	3.1224	3.5539	3.4171	3.5345	3.5615	3.7820	3.6184	3.6380	3.4775	3.4613	3.2887	3.6400	3.4670	3.5336	COMMD1
R001629c0g1_i01	-0.5403	0.3706	-0.7422	0.3414	0.2405	-0.3387	0.0921	0.2357	-0.3542	-0.6566	0.0051	0.0894	-0.5337	-0.3289	-0.2067	0.3182	-1.2893	0.0945	-0.0446	-0.5352	0.2603	-0.1147	0.2683	-2.2337	0.4506	0.2808	0.2746	0.0332	0.0077	0.2686	0.4697	-0.0927	0.4155	-0.0790	-0.4962	0.8659	0.2765	0.0703	0.5231	0.5795	0.4110	0.4229	0.4361	1.3684	1.5772	1.2220	1.6939	1.0764	NA
R001632c0g1_i01	3.3016	3.3953	3.4651	3.5737	3.3893	3.3377	3.5683	3.1378	3.6308	3.3586	3.3611	3.4991	3.3282	3.4782	3.7988	3.9331	3.8051	3.7479	3.6519	3.8727	3.7228	3.4987	3.3882	3.4462	3.4633	3.4929	3.7916	3.8734	3.6070	3.4906	3.6042	3.7175	3.8723	3.6860	3.7639	3.9739	4.1224	3.7095	4.9304	4.7300	4.6053	4.6847	4.6023	4.8676	4.8921	4.6603	4.8183	4.8610	NA
R001637c0g2_i01	1.9215	0.3706	0.2027	-1.2220	1.3984	0.0759	0.5118	1.5567	0.2347	0.8067	0.3814	0.6449	-0.0246	-0.7763	0.8614	1.1847	1.1934	1.2234	1.8958	1.3188	1.0664	0.0077	1.1596	1.9566	1.8668	1.3329	1.2098	1.8926	1.6577	1.1719	1.4133	1.1897	1.1727	0.2102	-0.2888	0.5331	0.6595	0.1745	0.5231	-0.2207	0.7478	0.2835	1.0710	-0.8099	-1.6099	-1.0288	0.1075	-1.4078	NA
R001645c0g1_i01	4.5096	4.9054	4.7722	5.4302	4.7371	5.1342	4.8205	4.9621	5.2699	5.0556	5.5492	5.2367	5.1530	5.3657	5.2111	5.1082	4.8429	5.4122	5.2554	5.2154	4.7900	5.2303	5.2811	5.0359	5.1602	5.2723	5.0621	5.0549	4.8808	4.7504	4.7623	4.8461	5.0027	5.2591	5.7569	3.6618	3.8071	4.3021	4.6631	4.9017	4.8347	4.8233	4.9754	5.8476	5.8102	5.9538	5.7607	5.7923	ARG1
R001653c0g1_i01	5.5407	5.4047	5.4647	5.4128	5.5322	5.3820	5.2650	5.5999	5.3135	5.4438	5.5325	5.3573	5.4589	5.4644	5.3317	5.3969	5.3053	5.1919	5.2328	5.2600	5.4670	5.3566	5.4148	5.4016	5.4588	5.4290	4.9797	5.0008	5.0690	5.1357	5.1735	5.2199	5.5517	5.1200	5.3178	5.5122	5.2050	5.2453	4.2532	4.1774	4.3449	4.2980	4.3122	3.8804	4.2363	4.1446	4.1885	4.1973	TFDP1
R001669c0g1_i01	3.4540	3.9387	3.2112	4.0984	3.3088	3.9276	3.3927	4.0761	3.9157	4.2345	4.4594	4.0418	4.1909	4.3639	3.6319	3.0262	3.5751	3.9491	3.8266	4.0215	3.4155	4.0003	4.2774	4.2586	4.1253	4.2738	3.2833	3.4738	3.3157	3.8515	3.7020	3.8191	3.4290	3.6198	4.2652	-0.5224	0.0011	1.0512	1.5800	1.9722	1.9608	1.9980	1.8959	1.9907	1.8671	2.2828	2.0540	2.2347	GDF11
R001678c0g1_i01	3.2826	3.2329	3.4326	3.3364	3.2332	2.8924	2.9530	2.9854	2.8262	3.2823	3.1144	2.7319	2.8685	2.6947	2.8098	2.8662	3.3014	2.6581	2.7183	2.9833	3.0174	3.2733	3.1745	3.1505	3.2432	2.8768	2.5543	2.5187	2.8830	2.9156	2.5732	2.7703	3.0821	3.1070	3.1405	2.5734	2.5068	2.6233	0.2139	0.9254	0.6968	-1.0692	1.2328	-1.9379	-0.0120	-0.4731	0.4865	0.2494	NA
R001684c0g1_i01	4.6237	5.0954	4.6680	3.4083	4.5550	5.3130	4.6240	5.2731	4.7717	4.5771	4.8727	4.8203	4.6598	4.7891	3.8504	3.1144	3.0816	4.5129	3.8805	3.7008	3.6884	3.7647	3.5659	4.3290	4.6923	4.9998	4.6687	4.5293	4.4617	4.0119	4.4000	4.2166	3.6567	4.3343	3.9595	4.3066	4.0827	4.8366	3.7576	4.2406	4.3199	3.9168	4.1290	2.3161	2.8752	2.3923	2.6577	2.0204	NA
R001686c0g1_i01	4.5056	4.2697	4.4419	4.5554	4.6416	4.4462	4.3936	4.4450	4.4385	4.4473	4.2025	4.1774	4.3389	4.2992	4.3127	4.5255	4.1969	4.2731	4.2390	4.2838	4.3761	4.4249	4.3665	4.2262	4.3626	4.1835	4.3694	4.3201	4.2108	4.3594	4.3790	4.2797	4.5875	4.1545	4.5034	4.4692	4.3178	4.1345	4.0217	4.0573	3.7678	3.8504	3.9831	4.2169	4.0688	4.2589	4.2012	4.3846	MRPL35
R001694c0g1_i01	2.5497	2.5785	2.1599	2.7545	2.2966	2.2921	2.4710	2.0925	2.1701	2.0950	1.5150	2.0801	1.7785	2.0494	2.7702	2.8435	2.6238	2.3472	2.4740	1.9341	1.7065	2.5225	2.1474	1.8111	2.0027	1.5732	1.8346	2.0711	1.8577	0.8904	1.2382	0.9239	1.8772	1.8995	2.3010	1.9488	1.7965	1.3471	1.6325	1.1299	1.8251	0.8753	2.0340	2.8055	2.8459	3.2669	3.0448	3.3543	NA
R001699c0g1_i01	3.7033	3.6589	3.5584	3.8437	3.6872	3.6776	3.5536	3.5639	3.5218	3.5149	3.5717	3.4991	3.6967	3.3338	3.2927	3.4814	3.0290	3.0340	3.4742	3.2399	3.8570	3.3791	3.4438	3.5547	3.3991	3.5582	3.4515	3.6316	3.4864	3.4450	3.5225	3.7590	3.7460	3.3860	3.4170	3.7959	3.3739	3.0088	3.2445	3.4260	3.2807	3.1287	3.3333	3.9543	3.8865	3.7178	4.0450	4.0306	SLC66A2
R001701c0g1_i01	-1.2201	-1.4346	-3.2342	-1.2220	-3.2342	-1.6580	-1.2305	-2.1060	-0.3542	-2.5999	-1.1041	-1.1865	-1.4659	-2.6498	-2.1017	-2.1823	-0.7591	-2.0748	-1.0471	-1.2354	-0.7060	-2.4112	-2.0378	-0.9115	-1.5297	-0.5287	-0.9785	-0.9045	-1.1264	0.1438	0.1116	0.1759	-1.4159	-0.4410	-2.2119	0.4786	0.0011	0.3179	-0.5978	0.0450	-1.8312	-0.0435	-0.0308	1.6784	2.0324	1.8630	1.8094	1.5727	VOPP1
R001749c0g1_i01	1.2431	2.0681	1.4905	2.2279	2.0977	1.7303	2.1586	1.9586	1.4616	1.8113	1.3888	1.4486	1.4904	1.5454	1.9187	2.0549	1.8798	2.1482	2.5289	1.9736	2.3158	2.2891	2.0551	2.2097	2.4297	2.6102	1.7511	2.1724	2.2854	2.6432	2.6310	2.1348	1.9217	1.4503	2.3483	1.7561	1.8395	2.3167	3.7516	3.9853	3.9529	3.9460	3.8952	3.5012	3.3937	3.1840	3.3421	3.2267	NA
R001751c0g1_i01	1.3198	0.8109	1.6115	2.1671	0.9563	1.5860	1.6714	1.4274	1.8700	1.7114	2.3079	1.8158	1.8679	1.9735	2.0348	2.3084	2.5057	1.8663	1.5945	2.1392	1.4833	1.2350	1.4037	1.5741	1.7169	2.0301	1.4405	1.6044	1.4872	2.2171	2.3673	2.4370	1.9649	2.0351	2.1666	2.4794	2.5201	2.6233	3.9249	3.9641	4.0166	4.2426	3.9717	3.4201	3.4138	2.9171	3.1625	3.2759	NA
R001752c0g1_i01	3.8971	4.0803	3.8503	4.2082	4.1239	3.8923	3.9874	3.7645	3.8382	3.8965	4.0283	3.8716	3.9255	3.7752	3.9950	4.1617	4.0932	4.0666	3.9273	3.8516	4.1572	4.1539	3.9714	3.9114	3.9175	3.9958	3.9638	3.9890	4.0014	3.9620	3.8855	3.9016	4.2723	4.2650	4.3177	4.0920	4.1355	4.0063	3.9458	3.9041	3.7176	3.6803	3.8523	3.2429	3.7508	3.6131	3.6763	3.6809	PIGV
R001755c0g1_i01	4.8920	4.8570	4.9662	5.0553	5.0190	4.8948	4.8883	4.7921	4.8414	4.8032	4.7466	4.8969	4.7893	4.8354	4.8734	5.0273	4.7089	4.8813	5.0939	4.9441	4.9089	5.0266	4.8817	4.9012	4.8081	4.9398	4.8971	4.8712	4.9806	5.0856	4.8683	5.0296	4.8460	4.6228	4.7495	5.3376	5.2355	5.3352	6.2514	6.4007	6.3299	6.3012	6.1979	6.5608	6.5551	6.5872	6.5241	6.6401	NA
R001764c0g1_i01	4.1802	3.7034	3.8379	4.0655	4.1028	4.0836	3.5438	3.7169	4.0542	3.4310	4.0648	3.9592	3.6926	4.0119	6.5051	6.8528	6.3756	6.0176	5.8593	5.9833	4.7446	5.0047	4.7628	4.3328	4.1253	4.2344	4.8676	4.7970	4.9426	4.6622	4.4288	4.4456	5.3561	5.2250	4.7495	4.5572	4.6066	4.6639	7.3694	6.8993	6.9062	6.9738	6.8869	5.3339	5.6604	5.8249	5.5918	5.8007	CHAC1
R001771c0g2_i01	-3.2342	-1.7177	-2.5759	-2.5500	-2.5605	-1.0745	-2.4247	-3.2342	-1.8610	-1.3232	-2.5900	-1.6691	-3.2342	-2.6498	-1.4752	-1.3533	-3.2342	-0.8802	-1.8990	-1.0656	-1.5558	-1.8904	-1.6796	-3.2342	-0.9258	-1.2098	-0.9785	-1.5113	-2.7823	-1.4904	-1.2839	-1.0290	-0.9208	-1.9222	-1.6195	-0.9015	-0.1592	-1.3902	3.1303	2.8750	2.6104	2.6503	2.6501	1.8737	2.1569	2.4339	2.0910	2.1136	NA
R001773c0g1_i01	2.5656	2.7580	2.8548	1.1598	2.4547	1.8823	2.3058	3.1885	2.9151	3.0769	2.4250	2.8615	2.7245	2.8829	3.0272	2.5382	2.8345	3.2349	3.1005	2.3340	1.6358	1.5286	1.6124	3.2586	3.0372	3.2174	2.5042	2.4557	2.4493	2.8371	3.1789	2.4872	2.3376	2.4361	1.4808	1.6857	2.0919	2.7125	2.0926	1.5841	2.1620	1.9755	1.9199	0.4266	1.4270	-1.5710	1.6939	-0.4041	NA
R001776c0g2_i01	4.7878	4.6029	4.7327	4.9112	4.8987	4.6107	4.6004	4.8468	4.6345	4.7725	4.7401	4.8097	4.7740	4.6888	4.7189	4.8157	4.4133	4.5644	4.5626	4.7443	4.7859	4.8700	4.9117	4.8302	4.8235	4.9088	4.5346	4.6642	4.5219	4.7717	4.6927	4.5828	4.6918	4.5790	4.7612	4.5962	4.6313	4.8543	4.7430	4.7855	4.8638	4.7721	4.7666	4.6403	4.5990	4.8296	4.7905	4.7609	CTDSPL2
R001779c0g1_i02	4.5056	4.2648	4.3921	4.4402	4.6232	4.3377	4.3001	4.4902	4.3575	4.4278	4.3829	4.4735	4.4075	4.4434	4.4859	4.6552	4.5870	4.6347	4.6207	4.5488	4.6013	4.5684	4.4818	4.5837	4.4642	4.6524	4.4074	4.1566	4.3445	4.5124	4.3577	4.4413	4.4270	4.4874	4.4645	4.6184	4.5033	4.3390	4.0749	4.3469	4.2197	3.9746	4.4042	3.8728	3.8793	3.8920	3.7591	3.8636	ST7L
R001784c0g1_i01	6.6509	6.2338	6.3856	6.5741	6.7033	6.6841	6.5926	6.2509	5.8444	6.3834	5.9079	6.0843	6.6505	6.3281	4.9195	5.8420	4.3201	4.7089	4.3308	4.3789	5.7385	4.9176	4.7032	5.3271	4.4041	5.1663	2.7922	2.9651	2.9502	2.9990	3.0038	3.0296	4.9975	3.6682	3.9235	4.7478	3.1781	3.8459	4.3893	3.0464	3.3400	3.2175	3.2412	-0.3174	0.5928	0.0392	-0.3083	0.0375	NA
R001786c0g2_i01	-1.0179	-0.5155	-1.0742	-0.4129	0.0772	-0.3387	-0.9824	-0.5706	-0.1601	0.1424	-0.5054	-0.4524	-0.9767	-0.7763	-0.3162	-0.5638	-0.3722	-0.6650	0.2453	-0.4283	-0.4541	-0.3957	-0.2155	-0.6484	-0.1738	0.1170	-1.7042	-0.1504	0.2162	-0.4048	-0.9093	-0.5523	-0.0737	-0.2487	-0.7384	0.7326	0.9224	0.8456	2.2689	1.9933	2.3219	2.5010	2.1399	2.8214	2.4182	2.8418	2.4020	2.7692	NA
R001792c0g1_i01	2.8504	3.0382	2.9948	3.1810	2.6563	2.9525	2.6835	2.5460	2.8489	2.5928	2.8043	2.7588	2.8021	2.8933	2.6295	2.7609	2.0996	2.1339	2.6455	2.5191	2.9751	2.5828	2.7868	2.7554	2.5380	2.9637	2.7498	2.8352	2.7384	2.7753	2.6310	2.9601	2.9234	3.0804	2.7519	3.0270	2.7177	2.7038	2.3959	3.1534	2.9519	3.2460	2.7997	4.5190	4.5498	4.3649	4.4706	4.4787	DAZL
R001795c0g1_i02	4.0845	3.0612	3.6809	3.6198	3.9868	3.4181	3.6161	3.7976	3.0089	3.3252	3.0111	3.1859	3.3746	3.3564	3.6683	3.5321	4.1873	3.3873	4.4135	4.0679	4.0079	3.9285	3.6472	3.5547	3.5097	3.3433	3.7384	3.5661	3.6570	3.4250	3.1692	3.2781	3.6390	2.8475	3.9078	3.3026	3.7797	3.3521	3.3424	3.6285	3.5411	3.6164	3.4531	4.2699	4.6676	4.8218	4.4458	4.6028	NA
R001796c0g2_i01	4.0955	4.0404	4.0981	4.0431	4.0265	4.1450	4.1969	3.9699	3.9581	4.0779	4.1788	3.9935	4.1350	4.0024	3.8504	3.7738	3.7798	3.5894	4.1006	3.9240	3.9832	3.8733	3.8667	3.8753	3.7474	3.9170	3.5961	3.6874	3.5931	3.6425	3.5071	3.5854	3.9954	3.6860	3.6489	3.8398	3.9267	3.7564	3.4778	3.7073	3.3400	3.3631	3.4613	3.5780	3.7107	3.7345	3.6763	3.7229	NSMCE2
R001801c0g1_i01	3.9643	4.0288	3.9851	4.2528	3.9340	3.9176	3.9505	4.0268	4.0591	3.9740	3.7933	4.0085	4.1229	4.0166	3.4764	3.8269	3.9250	3.8167	3.8538	3.8569	4.0322	4.0965	3.9964	3.5547	3.7082	3.7382	3.8630	3.7078	3.8649	3.6134	3.7808	3.6308	3.6610	3.5823	3.8266	3.7564	3.4100	3.7606	4.3816	4.3011	4.3157	4.2236	4.2940	4.4795	4.5589	4.2179	4.6394	4.4361	MMGT1
R001889c0g1_i01	-3.2342	-3.2342	-3.2342	-3.2342	-3.2342	-3.2342	-3.2342	-3.2342	-3.2342	-2.5999	-2.5900	-3.2342	-3.2342	-3.2342	-3.2342	-3.2342	-3.2342	-2.7372	-2.6418	-3.2342	-3.2342	-3.2342	-2.5154	-3.2342	-3.2342	-3.2342	-3.2342	-3.2342	-3.2342	-3.2342	-3.2342	-3.2342	-3.2342	-3.2342	-3.2342	-1.0538	-0.4390	-0.1638	-3.2342	-3.2342	-3.2342	-3.2342	-2.5683	1.9039	1.3455	1.1237	1.5148	1.7222	NA
R001926c0g1_i01	1.4619	0.7557	1.7758	1.1175	1.2528	0.9233	0.8684	0.8028	0.9748	0.9450	0.3136	1.0155	0.7461	1.0860	0.5228	0.4445	0.9885	1.1401	1.3105	0.9342	0.9255	0.9293	0.8102	0.7209	1.2184	0.8495	1.3298	0.8130	1.1987	1.2345	1.3108	1.7520	1.0445	1.1076	1.0933	1.3636	1.4246	0.8456	1.0721	1.5273	1.0614	1.3295	1.2706	1.9623	2.1084	2.3276	2.3419	2.0771	PAQR3
R001952c0g1_i01	1.1199	1.6502	2.0991	1.6194	1.2528	2.0384	1.5187	2.0925	1.7544	0.8067	1.4844	1.4264	1.1300	1.6467	1.0933	1.4181	1.5916	1.4010	1.3415	1.3188	1.5805	1.9959	1.8506	1.3814	1.3601	1.5412	1.3862	1.6613	1.4872	1.2945	1.5090	1.5775	1.4408	1.7040	1.3932	1.6857	1.7521	1.8967	1.7561	1.7169	1.6217	1.7021	1.2706	0.9150	1.7133	1.5211	1.8315	1.9209	CPLANE2
R001976c0g2_i01	5.6980	6.3630	5.9807	6.4583	5.8652	6.3884	6.0126	5.7594	6.5924	6.0774	6.6430	6.5236	6.2011	6.5519	6.8015	6.5921	6.4565	6.8977	6.6978	6.6971	5.7162	5.7085	5.8690	5.8973	5.5540	6.0804	6.0781	6.0684	6.0958	6.1273	6.1616	6.0608	5.9671	6.3566	6.4118	5.6861	6.0220	6.1672	5.2866	5.4803	5.5439	5.2619	5.4652	4.0981	4.0432	4.1193	3.8909	4.1845	NA
R002040c0g1_i01	1.8967	2.4276	1.8998	2.2671	2.3866	2.2287	2.3742	2.4327	2.3876	2.2454	1.9317	1.9771	2.1311	2.2558	2.1830	2.4804	2.1595	2.0901	2.3420	2.1392	2.3603	2.5630	2.8292	1.8542	2.1069	1.1752	2.6146	2.5789	2.2621	2.0358	2.2796	2.5673	2.9451	2.4910	2.7981	1.9286	2.8914	2.2937	1.9130	1.9933	2.1991	1.7820	2.3660	2.6892	2.6048	2.8874	2.6329	2.4783	NA
R002137c0g1_i02	1.6812	1.1478	1.6115	2.3239	1.7363	1.9229	1.6160	1.4608	2.1519	1.9271	1.6028	1.7637	1.6668	1.4645	1.5330	1.9091	1.2679	1.2502	1.6940	1.3188	1.8063	1.5489	0.9704	1.6494	1.5495	1.4751	1.4670	1.9162	1.5072	1.4866	1.7103	1.6962	1.4610	1.1424	1.7860	1.6367	1.3069	1.3247	2.4555	3.1345	2.8033	2.5166	2.7604	1.3684	1.5772	2.0078	2.0540	2.0584	NA
R002247c0g1_i01	2.4846	2.1982	2.0357	1.4252	1.9402	2.6355	2.3853	2.0493	1.7783	1.9709	2.2180	2.1494	1.8387	1.9735	2.1628	1.7713	2.1595	2.0752	2.0161	1.8517	1.5033	1.1841	1.7364	1.8328	2.0866	1.9349	1.7935	1.8443	1.8102	1.8879	1.7887	1.7244	1.8922	1.7498	0.9776	1.2705	1.3372	1.6297	1.2508	0.9687	0.7478	0.9692	1.0275	-0.3174	0.7904	-1.0288	-0.2150	-0.6271	ICE1
R002379c0g2_i01	-1.7367	-2.5379	-1.7829	-1.4572	-1.7563	-1.0745	-2.4247	-1.2470	-1.8610	-1.1256	-0.9296	-2.3994	-1.3272	-1.0657	-1.0398	-0.5638	-1.5205	-2.0748	-0.7567	-1.2354	-1.7314	-2.4112	-0.6097	-1.9117	-0.9258	-3.2342	-0.3068	-1.0799	-0.4507	-0.7237	-1.7912	-0.8520	-0.9208	-0.3417	0.1983	0.4220	0.6106	0.8768	-1.3826	-1.3384	-0.9600	-2.1222	-0.7252	4.3322	4.4559	4.4382	4.0308	4.2720	NA
R002499c0g1_i01	5.8656	5.7074	5.7952	5.9841	5.8962	5.8794	5.8877	5.7694	5.9441	5.6685	5.7210	5.8923	5.8391	5.8394	5.5736	5.5041	5.6479	5.6950	5.7680	5.5422	5.8875	5.9316	5.8942	5.6931	5.7388	5.7835	5.7050	5.7702	5.5940	5.5059	5.6092	5.5064	5.4000	5.4549	5.4302	6.0259	6.0882	6.0818	6.1068	6.1501	6.1616	5.9842	6.0672	6.4128	6.1900	6.4355	6.2735	6.2731	GMPPB
R002524c0g1_i01	1.3567	0.9155	0.5440	0.9828	0.8079	0.4541	0.7704	0.8540	-0.3542	0.9450	0.2424	0.6449	0.6145	0.7183	0.3181	0.6680	0.5250	0.5031	1.1087	0.2237	1.1700	0.5409	0.0938	0.9366	1.1420	0.2808	0.4437	0.5372	0.8994	0.6361	0.4697	0.5978	-0.2600	-0.0790	0.4505	-0.5224	0.7969	0.2239	1.7079	1.0107	1.2141	1.0996	0.9365	1.6069	1.5772	1.6324	2.2135	1.8359	NA
R002566c0g2_i01	0.6708	0.8641	0.8199	-0.2941	0.3158	-0.6602	0.7361	1.0424	1.4616	1.1110	0.6247	0.7909	0.6818	0.6710	1.4684	0.0267	1.1149	0.9894	0.5411	0.2879	0.0591	-0.2484	0.0938	0.4671	1.0192	0.2808	0.6878	0.8130	0.3550	-0.4048	0.6485	0.4704	0.3300	0.6572	0.2656	-0.4153	0.2124	0.2239	-1.6079	-2.6073	-2.1663	-0.7370	-1.7697	-2.4451	-3.2342	-3.2342	-2.6419	-3.2342	NA
R002578c0g1_i01	1.4619	1.1478	0.9170	1.4595	0.8591	0.9628	1.2051	1.5567	1.0938	1.1873	1.6309	1.2355	1.3320	1.2876	0.8102	1.3870	1.1934	0.7480	1.2463	0.7643	1.2667	0.2250	1.2868	1.2262	0.9759	1.1330	1.2407	1.4834	1.3611	1.4074	1.2005	0.9239	1.5201	1.0355	1.3000	0.7326	1.1786	0.8137	1.2840	1.4066	1.5373	1.5278	0.8887	0.1531	0.3638	-0.6356	0.8308	0.3751	NA
R002611c0g1_i01	-3.2342	-3.2342	-3.2342	-3.2342	-3.2342	-3.2342	-3.2342	-1.4807	-3.2342	-3.2342	-3.2342	-3.2342	-1.7912	-3.2342	-3.2342	-3.2342	-2.5834	-2.7372	-3.2342	-3.2342	-3.2342	-3.2342	-3.2342	-3.2342	-2.5882	-2.5438	-3.2342	-3.2342	-3.2342	-3.2342	-3.2342	-3.2342	-3.2342	-3.2342	-3.2342	-3.2342	-3.2342	-3.2342	3.7277	3.4104	3.6722	3.1885	3.0910	-0.6264	-0.3764	-0.3270	0.4865	-0.2110	NA
R002614c0g1_i01	5.4153	5.3821	5.5486	5.2898	5.3540	5.3357	5.3734	5.4705	5.3657	5.3327	5.4966	5.3878	5.4151	5.4452	5.2596	5.3228	5.3616	5.2806	5.3558	5.3130	5.4020	5.2114	5.2450	5.4741	5.2986	5.4268	5.2219	5.2713	5.1394	5.2346	5.1904	5.1746	5.2394	5.3750	5.1980	5.6831	5.6616	5.6095	5.1468	5.2993	5.2513	5.3277	5.2739	5.6327	5.5534	5.5192	5.5691	5.5932	FRMD4A
R002678c0g1_i01	0.8365	0.2951	1.3234	1.5256	1.2906	0.7535	1.1280	-0.0168	0.5990	-0.0197	-0.1780	-0.8255	0.3089	-0.0659	1.2930	1.2554	1.4062	0.0945	0.4866	0.5192	1.2192	1.4872	1.0681	0.3517	0.5721	-0.1700	1.3007	1.3164	1.3390	0.5403	0.4697	-0.1946	1.5007	1.1076	1.2675	1.3332	1.3670	0.9074	-0.1802	-0.2207	-0.4207	0.1293	-0.0308	2.9132	2.8311	3.1344	2.8749	2.9818	NA
R002695c0g1_i01	4.7912	4.9243	5.0806	5.3952	4.8007	5.0903	5.0898	4.7689	5.2783	5.0683	4.9501	4.8182	5.1079	5.0700	4.8032	4.9118	4.9428	4.7679	4.6765	4.8140	4.8920	4.8841	4.9410	4.6767	4.6202	4.7743	4.6828	4.6182	4.6644	4.4934	4.3577	4.6171	4.8050	4.9925	5.0838	4.7764	4.5972	4.9819	4.6018	4.6558	4.8079	4.7721	4.6097	4.7890	4.9310	4.9128	5.0044	4.9796	NA
R002717c0g1_i01	1.9459	1.8999	1.7497	1.9191	1.7086	1.7073	1.7247	1.5872	2.0768	1.6317	1.7639	1.7986	1.5988	1.7413	1.3298	1.9309	1.3037	1.5157	2.1797	1.3789	1.6716	1.8563	2.1696	1.3517	1.8186	0.6238	1.9515	1.9394	1.6577	1.7012	1.8139	1.5775	1.2905	1.4503	1.7394	1.3332	1.7294	1.6113	1.8027	1.9290	1.6753	1.7292	1.6314	0.8545	1.1674	1.2687	1.4016	1.6494	TMEM186
R002769c0g1_i01	4.6123	4.3559	4.4979	4.4316	4.3466	4.3929	4.4342	4.4699	4.3928	4.3511	4.4789	4.3166	4.3799	4.5021	4.7396	4.6907	4.8760	4.7954	4.8753	4.8221	4.3788	4.4166	4.5081	4.2097	4.4244	4.0075	4.6224	4.7087	4.6710	4.7558	4.7296	4.6651	4.8422	4.9925	5.2172	5.1521	5.1246	4.8777	6.5586	6.5328	6.7210	6.6716	6.7935	5.6237	5.7482	5.7933	5.7346	5.7392	NA
R002848c0g1_i01	3.5605	3.3400	3.2583	3.2511	3.2037	3.3821	3.3252	3.3308	3.2922	3.4621	3.3527	3.3302	3.4295	3.1215	2.7967	3.1611	3.0919	3.0795	3.2552	3.1479	3.0719	3.1918	3.3303	2.9859	2.9162	3.1342	3.0323	2.9424	3.0692	3.2161	3.2172	3.2876	2.8865	2.8263	2.9894	3.0175	2.8708	2.9141	3.0360	2.7688	2.6644	2.9559	3.0590	3.2191	3.2444	3.3561	3.2469	3.2515	SRD5A2
R002856c0g1_i01	-0.4108	-0.0540	0.9632	0.7810	0.3158	0.7535	0.6283	-0.2136	0.3022	0.6537	0.0886	0.2992	0.2212	-0.2358	0.3896	0.6153	0.8499	0.7851	-1.0471	0.0123	0.3947	0.4139	0.5646	0.0146	0.0094	0.4280	0.5951	0.4752	0.1157	0.0771	0.5318	0.3307	0.8432	0.2743	0.9369	1.1709	0.4532	1.0512	1.9549	1.9507	2.0242	2.2244	1.3432	3.3991	3.8574	3.8075	3.9220	3.6439	NA
R002872c0g1_i04	1.3926	2.1346	2.1599	2.0371	1.1331	1.9428	1.9504	1.4274	1.5750	2.3151	1.7639	1.7986	1.9923	2.2069	1.8443	1.7713	1.5623	1.4709	1.9771	1.1565	1.9442	2.2021	1.5118	1.9165	1.6903	2.0529	1.6852	1.9162	2.1649	1.8879	1.9565	1.8829	2.1383	2.0716	1.8087	1.4792	2.3369	1.7859	2.0737	1.7421	1.7522	1.5278	1.5104	2.0726	1.3455	2.0078	2.2135	2.1492	NA
R002888c0g1_i01	3.5762	3.8225	3.7285	3.9317	3.3893	3.6231	3.5780	3.4686	3.3331	3.3082	3.5790	3.4339	3.5378	3.7808	3.3112	3.6934	3.0919	3.2939	3.1539	3.3862	3.5415	3.6331	3.7166	3.7034	3.5323	3.4676	3.4841	3.6942	3.5837	3.6990	3.2728	3.7384	3.7377	3.7209	3.6862	3.3864	3.6160	3.7051	4.4491	4.3469	4.2728	4.3204	4.3785	4.1804	3.8574	4.1878	4.0959	4.2475	NA
R002932c0g1_i01	0.9373	0.9650	1.2130	1.5888	1.2906	0.7535	0.9303	0.5777	1.1314	0.8543	0.6796	1.4039	0.7461	1.0120	1.2164	1.2554	1.3387	1.9503	1.3719	1.7866	1.4005	0.9599	1.0681	1.5996	1.6903	2.1194	1.4136	1.5452	0.9874	1.3800	1.7630	2.0257	1.2210	1.6805	2.3638	2.4083	1.5335	1.8344	0.5231	0.3369	0.6968	0.8259	0.3680	2.2236	2.5872	2.0881	2.1966	1.9814	NA
R002985c0g1_i01	3.5684	3.1170	3.1920	3.4684	3.3893	3.2919	3.1282	3.0744	3.2586	2.9403	3.0324	2.9652	3.0890	3.2234	3.6897	3.8949	3.9018	3.7290	3.3112	3.7528	3.0918	3.4072	3.1412	2.7325	2.3470	1.9349	2.6264	2.8475	2.3642	1.0380	1.1617	1.3790	4.1685	3.9588	4.2319	1.5066	1.9419	1.7186	1.4396	1.4981	2.0649	1.7021	2.0985	2.8371	2.9321	3.1344	2.7299	2.9212	SRD5A2
R003000c0g1_i01	1.0764	0.1311	0.7158	0.1865	0.5827	0.9233	-0.0801	0.0723	0.6517	0.0636	0.6247	0.0318	0.4312	0.5714	-0.7058	0.3182	0.0213	0.5031	0.4866	-0.0658	0.9255	0.5409	0.2683	0.4671	0.5721	-0.2800	0.8966	0.4752	0.3550	0.4899	-0.4838	0.4022	0.0912	0.6572	0.5618	0.9880	0.7969	0.6425	2.3959	2.7190	2.9735	2.7726	2.9469	3.6149	3.5833	3.9505	3.6393	3.7110	PAQR9
R003012c0g1_i01	3.7104	4.2697	3.7681	4.2913	3.7496	4.2325	4.1293	3.1378	3.4860	2.8135	3.1440	3.2878	3.3334	3.3489	3.7178	4.0370	3.8782	3.2416	3.3726	3.1565	4.3011	4.4027	4.2825	3.6123	3.3909	3.6585	4.4108	4.5596	4.4176	3.6990	3.5149	3.5930	3.9988	4.3932	4.2277	3.2385	3.1527	3.2425	1.2508	1.1675	0.6440	1.0140	0.5632	6.7196	6.9220	6.9062	6.8652	6.7581	NA
R003044c0g1_i01	2.1275	1.5236	1.9233	1.7075	1.5306	1.7974	1.8420	1.8367	1.8249	2.2980	1.8857	1.2355	1.3109	2.0119	2.1422	1.9309	2.0582	1.5804	1.8533	1.6711	1.4217	1.2350	0.9704	1.6975	2.0866	1.6651	1.8548	2.2300	1.9914	2.0002	2.2796	2.1557	1.6668	1.3646	1.3628	1.2705	1.6829	1.2067	1.8699	1.3748	1.9170	2.2805	1.8959	2.1750	2.3150	1.6324	2.6203	2.0954	NA
R003050c0g1_i01	-2.5491	-3.2342	-3.2342	-3.2342	-3.2342	-2.6536	-3.2342	-3.2342	-3.2342	-3.2342	-3.2342	-3.2342	-3.2342	-3.2342	-3.2342	-3.2342	-3.2342	-2.7372	-1.6345	-3.2342	-3.2342	-3.2342	-3.2342	-3.2342	-3.2342	-3.2342	-3.2342	-3.2342	-3.2342	-3.2342	-3.2342	-2.5544	-3.2342	-2.6547	-3.2342	-2.6447	-3.2342	-3.2342	1.4974	1.7169	1.9823	1.6176	1.8959	-3.2342	-3.2342	-3.2342	-3.2342	-3.2342	NA
R003053c0g1_i01	-3.2342	-2.5379	-3.2342	-3.2342	-3.2342	-3.2342	-3.2342	-3.2342	-3.2342	-3.2342	-3.2342	-3.2342	-3.2342	-3.2342	-3.2342	-3.2342	-3.2342	-3.2342	-3.2342	-3.2342	-3.2342	-3.2342	-2.5154	-3.2342	-3.2342	-3.2342	-3.2342	-3.2342	-2.1614	-2.6785	-3.2342	-3.2342	-3.2342	-2.2424	-3.2342	-1.4172	-2.2412	-3.2342	-2.2031	-2.1717	-2.1663	-2.5736	-3.2342	3.4511	3.0266	3.1470	3.8644	3.5800	NA
R003061c0g2_i01	-3.2342	-3.2342	-2.5759	-1.2220	-3.2342	-2.6536	-1.7075	-2.5625	-3.2342	-3.2342	-3.2342	-3.2342	-3.2342	-3.2342	-3.2342	-3.2342	-1.5205	-3.2342	-3.2342	-2.6498	-3.2342	-1.5085	-2.5154	-3.2342	-3.2342	-2.5438	-2.6765	-2.5786	-1.9289	-2.2784	-3.2342	-2.5544	-1.9450	-1.6602	-2.6343	-1.4172	-1.0753	-2.4351	-1.3826	-2.1717	-0.9600	-0.7370	-2.5683	1.9334	1.5040	1.9516	1.7412	1.8359	OR10G7
R003062c0g1_i01	0.5487	0.2951	0.2777	0.1023	0.3158	0.2133	0.5118	0.1563	0.0895	-0.0197	-0.1780	-0.4524	0.4698	0.4080	-0.3162	0.0267	0.1050	0.0342	0.5411	0.0862	0.2603	1.3083	0.4240	-0.0634	0.8374	0.1170	0.3332	0.1960	0.4406	1.4343	0.7564	0.9717	0.3300	-0.0011	0.8074	1.2381	1.2117	1.0512	-1.3826	-0.8136	-0.5378	-0.8936	-1.2587	4.1303	3.9499	4.1756	4.0544	4.1541	TMEM175
R003091c0g1_i01	2.3264	2.0453	2.2371	2.5787	2.4210	2.4111	2.4501	2.4660	2.5629	2.5355	2.1993	2.3513	2.1431	2.4782	2.2803	2.5523	2.4588	2.2967	2.2468	2.6590	2.3493	2.5018	2.6827	2.2097	2.4457	2.3765	2.6725	2.3900	2.4900	2.3643	1.9789	1.9797	2.3376	1.9591	2.8429	2.1187	2.1096	2.3615	2.6464	2.6409	2.8033	2.7984	2.7471	2.7402	2.3363	2.8572	2.6943	2.4500	PSPH
R003120c0g1_i01	-0.5403	-0.0540	-1.5062	-1.4572	-2.5605	-1.0745	-0.6756	0.2357	-0.9982	-0.9518	-0.7740	-0.5370	-0.6121	-1.6505	-0.2067	-0.5638	-0.6183	-0.6650	-0.3082	-1.0656	-1.0114	-0.9576	-0.4660	-0.7740	-0.3837	0.0275	-0.1381	0.5372	-0.4507	-0.1439	0.1907	-0.3043	-0.6364	-1.0771	-0.1076	-0.9015	0.0750	-1.0016	1.1819	1.3422	1.8718	1.5278	2.3307	-3.2342	-1.9780	-1.5710	-1.6346	-2.6403	NA
R003173c0g1_i01	6.3948	6.3619	6.3038	6.3978	6.3555	6.4189	6.3197	6.2968	6.4313	6.4681	6.4679	6.4144	6.3088	6.3988	6.7625	6.8620	6.8728	6.6559	6.7829	6.7292	6.7439	6.7317	6.7045	6.5291	6.7021	6.6261	6.5576	6.5109	6.5193	6.4664	6.4255	6.4687	6.7769	6.8597	6.7715	6.3242	6.5174	6.3598	3.3265	3.3867	3.3565	3.3631	3.6450	2.0458	2.0581	3.2669	1.8956	2.8688	NA
R003177c0g1_i01	4.7398	4.8733	4.7024	5.0858	4.6158	4.9151	4.8548	4.9086	4.8555	4.6497	4.6774	4.7191	4.8564	4.9213	4.7014	4.7159	4.7452	4.9984	4.7185	4.7500	4.9568	4.8395	4.8270	4.9956	4.8746	4.9056	4.8095	4.9040	4.8731	4.8537	4.8981	4.7533	4.7951	4.7937	4.8787	5.2345	5.1354	5.1826	5.2639	5.2541	5.1317	5.1660	5.0614	5.6192	5.7756	5.4270	5.7125	5.6871	KLHL1
R003199c0g1_i01	1.9459	2.1128	1.7497	2.4485	1.9163	2.1959	2.1968	2.1551	1.9771	2.2980	2.2903	2.0942	1.9245	1.9735	1.7110	1.9942	1.5324	2.3717	2.4021	2.1392	2.6563	2.4271	2.1020	2.5216	2.1659	2.9271	2.5169	2.2487	2.1266	2.2629	1.9105	2.2362	1.9506	2.0351	2.0569	2.2867	2.6944	2.6415	3.5883	3.6880	3.4671	3.7078	3.6945	4.0981	4.3915	4.2989	4.4741	4.2184	NA
R003223c0g1_i01	0.5487	1.1042	1.0935	0.7810	0.3873	0.6604	1.2543	0.8540	0.1639	1.0713	0.9266	0.8252	1.1058	1.0495	1.0498	0.1798	0.6416	0.5895	0.9566	0.2237	1.0117	0.7998	1.2456	0.8111	0.7370	0.4280	0.6422	1.0010	0.9874	0.8105	1.1617	0.6576	0.8121	1.2418	0.8074	0.7784	1.0378	0.3179	0.6812	0.8808	1.1398	0.6667	0.8887	1.4523	1.2140	1.1237	0.7864	1.4918	NA
R003376c0g1_i01	2.7007	2.9300	2.9148	2.9477	1.7900	2.7528	2.3963	2.0271	2.5491	2.3487	2.8766	2.5387	2.3012	2.6588	2.6874	2.6473	1.8315	2.2176	1.5945	1.4366	1.5033	1.2350	2.1474	1.8753	0.8850	2.9995	1.5922	1.3514	1.6931	1.7661	1.9105	1.6674	1.6315	1.9591	1.5089	2.4083	2.1443	3.1368	-1.6079	-0.6739	-0.5378	-0.4671	0.1422	2.6364	2.9040	2.9886	2.7647	2.8143	NA
R003492c0g1_i01	4.5658	5.2129	5.1245	5.3930	4.5355	5.3282	5.1576	4.3095	5.4160	5.3094	5.3435	5.3573	5.2913	5.2007	6.2311	6.2328	6.3512	6.1941	5.5757	6.3023	5.4126	5.6938	5.8049	5.6340	5.5741	5.6568	4.8602	4.7420	4.8321	5.4641	5.4475	5.4314	4.8402	5.4428	5.3414	5.9850	5.8732	6.4879	7.6641	7.6825	7.3512	7.4790	7.4269	7.9621	7.9778	8.0892	7.9476	8.0861	NA
R003520c0g1_i01	-3.2342	-2.0703	-2.5759	-1.4572	-2.5605	-2.6536	-1.9093	-3.2342	-2.1914	-1.1256	-3.2342	-3.2342	-1.9862	-3.2342	-2.1017	-2.6144	-3.2342	-2.3683	-2.6418	-2.2350	-2.1635	-2.4112	-2.5154	-1.2335	-1.8043	-3.2342	-1.9617	-1.7875	-2.1614	-1.9655	-1.0844	-1.0290	-2.4502	-1.9222	-1.8855	0.3631	-0.4390	-0.2288	-0.1802	-0.1266	-0.4207	-0.0435	-0.0308	2.3818	2.8752	2.7294	3.3498	2.9109	NA
R003624c0g1_i02	3.9523	3.8225	3.7746	3.7841	3.8731	3.7471	3.7550	3.9815	3.5841	3.7151	3.6834	3.8300	3.8544	3.8301	3.6466	4.0370	3.8237	3.7338	3.8910	3.5586	3.8531	3.8813	3.6629	3.6247	3.6679	3.7240	3.7546	3.3753	3.6116	3.6425	3.3779	3.5145	3.6390	3.4773	3.7405	3.4795	3.7233	3.7138	3.8381	4.1306	4.1217	3.9050	4.0444	4.2641	4.1490	4.2059	4.2264	4.1453	MED6
R003625c0g1_i01	4.6720	4.8926	4.8138	5.0553	4.8987	4.7385	4.8468	4.7888	4.5879	4.8001	4.6468	4.6101	4.7507	4.7974	4.6550	4.6322	4.3375	4.7089	4.6674	4.6221	4.7084	4.7763	4.7737	4.6371	4.7023	4.6561	4.5221	4.4985	4.4921	4.6276	4.3874	4.5037	4.5829	4.4147	4.6269	4.7129	4.5066	4.7337	4.5719	4.7331	4.6628	4.6174	4.5986	5.0968	5.3148	5.1053	5.2695	5.2227	NA
R003691c0g1_i01	0.9373	0.8109	1.4905	0.2660	1.2906	-0.4381	1.4984	1.5567	1.4616	1.2240	1.0568	1.2355	1.2005	1.4919	1.2552	0.1053	1.6203	1.3022	0.8741	1.2561	0.5176	0.0077	-0.0022	1.2903	1.6903	1.6045	1.3862	1.4189	0.9874	1.4074	1.2005	1.5463	0.7143	1.1076	0.6143	0.0258	0.4532	0.3627	-3.2342	-1.8376	-1.1335	-1.7788	-2.5683	-3.2342	-3.2342	-2.4497	-2.2232	-3.2342	NA
R003693c0g1_i01	2.7150	2.4452	2.9381	1.3902	2.6122	0.9233	2.4288	3.2375	2.7068	2.2807	2.3925	2.5179	2.3944	2.0308	2.6874	1.9734	2.6519	2.9053	2.4021	2.3033	1.7738	1.8066	1.5118	3.1243	3.1192	3.3246	2.1107	2.3386	2.2264	2.1538	2.4818	2.3310	2.0068	2.7719	1.8532	1.2705	1.7294	1.8503	-0.4815	-2.1717	-0.9600	-0.7370	-0.7252	-2.4451	-3.2342	-2.4497	-1.2177	-2.6403	NA
R003815c0g1_i01	4.9291	5.1392	5.0435	5.2439	4.8394	5.0970	5.1033	4.5993	4.8723	4.7507	4.5095	4.5953	4.8120	4.6157	4.8259	4.9915	4.7189	4.5882	4.5789	4.4750	4.7020	5.0920	5.0224	4.5150	4.4798	4.5873	4.8552	4.9389	5.0089	4.5436	4.2464	4.7011	4.6306	4.7064	4.7108	4.5736	4.3811	4.3557	2.4260	2.4555	3.2457	2.6071	3.0910	3.0133	2.8160	3.1595	3.0066	3.0208	NA
R003823c0g1_i01	3.2826	3.5495	3.4731	3.8175	3.7291	3.5275	3.5828	3.5407	3.5147	3.6825	3.5424	3.5767	3.7288	3.5841	3.5248	3.5810	3.7081	3.8389	3.5559	3.6830	3.6708	3.8116	3.8869	3.8112	3.7474	3.7097	3.5901	3.6667	3.3157	3.4712	3.4680	3.3249	3.7583	3.7036	3.8866	3.4515	3.7461	3.6699	3.9665	3.8120	3.8805	3.6872	3.8831	3.3342	3.1988	3.4903	3.1712	3.2998	NA
R003843c0g1_i01	4.5540	4.2893	4.3051	4.4614	4.4251	4.4738	4.2585	4.4240	4.5675	4.3133	4.2531	4.4517	4.4564	4.2397	4.1264	4.0618	4.2712	4.0285	4.2140	4.0309	4.2488	4.3430	4.2201	4.1804	4.0489	3.9780	4.0839	3.9032	4.0396	4.0986	4.1557	4.2116	4.0664	4.1374	4.2445	4.2179	4.2275	4.2192	4.4044	4.4612	4.5273	4.3556	4.4908	4.7016	4.7371	4.6471	4.8072	4.7259	LZIC
R003865c0g2_i01	-3.2342	-1.7177	-3.2342	-1.7383	-1.7563	-1.9201	-3.2342	-1.4807	-2.1914	-1.5523	-3.2342	-2.7572	-2.2118	-2.6498	-1.7547	-1.8502	-0.9151	-1.6225	-2.2231	-0.9136	-1.1295	-1.0769	-0.7693	-0.6484	-1.2992	-1.0071	-3.2342	-1.5113	-2.7823	-0.0664	0.0279	0.0918	-2.7895	-3.2342	-3.2342	0.5331	0.3378	0.9373	-2.2031	-2.6073	-3.2342	-3.2342	-2.5683	1.3245	1.3455	1.2220	1.4307	1.5462	NA
R003890c0g1_i01	5.8316	5.9996	5.8345	6.0233	5.8495	5.9970	5.8521	5.9450	6.0061	5.8599	5.8403	5.9391	5.9292	6.0261	5.8183	5.7623	6.0433	5.9620	5.9653	5.8740	6.1743	6.0188	6.0047	6.0999	6.0181	6.1147	6.1614	6.1564	6.1853	6.1396	6.2310	6.1635	6.3331	6.2066	6.2540	6.0898	6.1015	5.9531	6.2743	6.2433	6.1849	6.2412	6.1806	5.7094	5.5556	5.5503	5.6581	5.5031	GGNBP2
R003944c0g1_i02	0.1888	0.4423	0.6036	0.9828	0.3158	0.7077	0.1452	0.6374	0.2347	0.0636	0.7835	0.3937	0.0280	0.2877	1.4684	0.7681	1.0319	1.0516	0.9566	0.4647	0.8338	0.4139	0.9190	0.9762	0.6841	0.9982	0.8167	1.2061	1.1487	1.6097	1.3458	1.6674	1.5201	0.9980	1.2003	0.4220	0.6106	0.9074	2.3959	2.2428	2.3219	2.8363	2.7736	1.9907	2.2039	1.8008	2.1091	1.9615	NA
R003961c0g1_i01	2.6571	2.8663	2.7921	3.2801	2.4380	2.7752	2.0232	1.4935	2.2913	2.4137	2.4250	2.2285	2.0822	1.8301	2.3357	2.6862	1.8558	0.6709	1.4875	0.1566	1.4217	1.4872	2.8704	0.9762	0.8374	2.2635	1.4405	1.8196	1.6577	0.0771	0.1907	-0.0927	1.8468	1.1076	1.7155	1.1709	0.6106	2.6686	4.3969	4.3428	4.6087	4.9176	4.9981	2.2236	1.9243	2.1642	2.7181	2.0011	NA
R004026c0g1_i01	1.0315	0.1311	1.3234	0.1023	0.7548	0.7978	0.1452	0.6374	1.0938	0.4825	0.0886	1.0155	0.3916	0.8933	0.3896	1.1105	0.3981	0.8909	0.8741	0.9737	-1.0114	0.4574	-0.0022	0.6736	0.6841	0.7411	0.0130	0.1960	0.0627	0.1438	0.7034	0.5355	0.2392	-0.2487	-0.1954	0.8228	0.5076	1.0783	2.7806	2.8405	2.2878	2.7595	2.7867	3.4201	3.5743	3.4092	3.3574	3.2678	NA
R004205c0g1_i02	4.3769	4.3743	4.3141	4.5515	4.4545	4.3111	4.3743	4.5262	4.3295	4.4080	4.2531	4.4099	4.4419	4.5873	3.9950	4.1617	4.3245	4.2368	4.2956	4.2277	4.4577	4.2155	4.2723	4.2706	4.3156	4.4606	3.9914	3.8973	3.9694	4.1400	4.0746	4.0594	4.0894	3.9441	4.0672	4.1800	4.2234	3.8340	3.9196	3.7637	3.7862	3.9227	3.6378	2.8214	2.6563	3.0162	2.7874	2.7344	C1orf112
R004206c0g1_i01	5.2562	5.4203	5.2060	5.3134	5.3338	5.3433	5.2918	5.4077	5.2615	5.1916	5.2581	5.2975	5.3272	5.3319	5.4004	5.4506	5.3272	5.3883	5.3520	5.3971	5.3199	5.2460	5.3385	5.2981	5.1842	5.4136	5.1806	5.2343	5.1680	5.2574	5.2261	5.1746	5.4976	5.2981	5.3987	5.2263	5.0759	5.3930	4.6944	4.7300	4.6293	4.6568	4.5146	4.3758	4.3555	4.4280	4.5156	4.2516	PAXIP1
R004209c0g1_i01	6.5776	6.3160	6.2254	6.3541	6.4597	6.3609	6.3132	6.4471	6.3003	6.3548	6.1520	6.3153	6.4219	6.2538	6.3479	6.5187	6.4495	6.4332	6.3952	6.4161	6.6921	6.7383	6.6235	6.7397	6.6305	6.4489	6.8151	6.7119	6.7719	6.7668	6.7830	6.7525	6.6970	6.5331	6.7474	6.5573	6.6313	6.5241	6.3761	6.2576	6.3278	6.2818	6.2401	6.0765	6.1044	5.9995	6.0533	6.1074	GET3
R004211c0g1_i01	6.0301	6.0174	6.0492	6.0147	6.0514	6.0369	5.9252	6.1001	6.0187	6.1987	6.0318	6.0209	6.0526	5.9904	6.0121	6.0524	5.9615	5.9437	6.0346	6.0414	6.0243	6.1811	6.0016	5.8234	5.9897	5.7852	6.0045	6.0135	6.0692	6.0182	5.9787	5.9428	6.0285	5.9889	5.9837	6.2149	6.2305	6.0843	6.8406	6.8545	6.9222	6.9380	6.8915	7.4204	7.4613	7.5252	7.5695	7.5253	CASP8
R004213c0g2_i01	1.1622	1.1042	1.1743	1.8433	1.0474	1.1795	1.3251	0.8028	0.9748	1.2240	1.1374	0.8915	1.0559	1.3186	0.3181	0.9914	0.6416	0.7100	1.0722	0.2237	1.3351	1.3551	0.4240	0.9762	1.4891	1.2163	1.8346	1.4189	1.9335	1.5859	1.5395	1.6962	1.6135	1.7941	1.2003	0.1703	0.7526	0.8137	0.8681	1.0913	1.3189	1.2191	0.9827	1.7465	1.6805	1.5591	1.9164	1.6741	NA
R004225c0g2_i01	6.0736	6.1057	6.0770	6.3462	6.1879	6.1800	6.1136	6.0323	6.0765	6.1363	6.1039	6.1356	6.0809	6.0802	6.1536	6.3464	6.2675	6.2802	6.2877	6.2318	6.1759	6.3453	6.2766	6.0417	6.0340	5.9586	6.1441	6.1086	6.1389	6.1769	6.1542	6.0718	6.2189	6.1057	6.4584	6.1422	6.2870	6.2007	6.7289	6.6751	6.6888	6.7027	6.6576	7.4340	7.4431	7.3884	7.4166	7.3941	NA
R004230c0g1_i01	3.3572	3.3771	3.2583	3.5501	3.0797	3.6894	3.1800	3.2083	3.1065	3.0259	3.3442	3.0106	3.4776	3.3787	3.1762	3.1794	3.1521	3.1522	3.3801	3.1736	3.4824	3.2611	3.2389	3.4178	3.1968	3.3617	3.2532	3.0205	3.2221	3.3279	3.1195	3.1278	3.2544	3.2006	3.0287	2.8771	3.1948	2.9803	3.1303	3.3380	3.0157	3.3281	3.1929	3.2310	3.3316	3.4402	2.8318	3.3312	ZNF181
R004231c1g1_i01	9.5023	9.5953	9.6439	9.8159	9.3794	9.5999	9.5482	9.3661	9.5902	9.5593	9.4483	9.3850	9.4601	9.4386	9.2131	9.2657	9.3383	8.9412	8.9655	9.1082	9.0369	9.1754	9.3297	8.9718	8.9808	8.5222	9.1785	9.1328	9.0424	8.7918	8.4840	8.8757	8.9237	9.1999	9.3477	8.3616	8.2256	8.4011	9.9648	10.1322	10.0669	10.1779	10.1376	9.2201	9.3323	9.4490	9.4208	9.5751	NA
R004233c0g2_i01	2.9976	3.1170	2.8424	3.0746	2.8586	2.8189	2.7790	2.6797	2.6817	2.4606	2.4410	2.5283	3.0127	2.6947	3.6611	3.8094	3.4607	3.1663	3.8645	3.2236	3.1115	3.7647	3.2700	3.1676	3.5323	2.9877	3.6139	3.6805	3.6391	3.6482	3.4359	3.4982	3.7168	3.4636	3.8651	3.3938	2.9807	3.4331	1.6832	2.0141	2.7912	2.4852	1.9894	2.2935	1.9793	2.1642	1.8956	2.2995	NA
R004252c0g1_i01	5.7985	5.7074	5.7952	5.7274	5.7479	5.7299	5.7678	5.7254	5.7689	5.8628	5.8523	5.8689	5.7760	5.8971	6.0635	6.0337	6.1232	6.0934	6.0370	6.2419	6.0025	6.0688	5.9497	5.9603	5.9185	5.9616	6.1193	6.1175	6.1008	6.1649	6.2299	6.2215	6.4287	6.2561	6.0931	6.4067	6.4054	6.1798	6.7595	6.5498	6.5395	6.5129	6.5533	6.0036	6.2513	6.0787	6.1649	6.1131	NA
R004258c1g1_i01	7.1591	7.1628	7.3989	7.1715	7.1083	6.9766	7.3274	7.2713	7.5489	7.4749	7.6033	7.5585	7.4586	7.4240	7.5302	7.2675	7.2180	7.5588	7.2334	7.4633	6.9399	6.9177	7.1092	7.0230	7.2228	7.4952	6.9552	7.0487	6.9743	7.3387	7.5210	7.4228	6.7769	7.1238	6.7895	7.4644	7.5983	7.7791	9.0307	8.5959	8.6872	8.8160	8.7776	8.6964	9.1493	8.9305	9.1391	8.8989	NA
R004262c0g1_i01	-0.0801	1.1478	1.0079	0.4812	0.1612	1.0752	0.5118	-0.0168	0.2347	0.5988	0.5676	0.4387	0.6145	0.2236	0.9587	0.7681	1.1934	0.7851	1.0722	0.3492	0.4778	1.2098	1.1146	1.1930	1.0192	0.4963	1.4929	1.6044	1.5269	1.9073	1.6274	1.6674	1.1971	2.0351	1.6415	1.9687	1.1786	1.4125	-0.0923	0.1983	0.4110	0.6095	-0.3366	2.9425	2.1084	2.8418	2.5687	2.7577	OR10G7
R004272c0g1_i01	1.4953	1.7383	2.0571	2.0371	1.6804	1.7303	1.6160	1.4274	1.8476	1.8587	2.4568	1.7637	1.5091	1.8084	1.5330	1.3227	1.4388	1.4935	0.8741	1.5716	1.1700	1.2599	1.5461	1.0521	1.1807	1.5085	1.3298	1.0444	1.8421	1.2036	1.5987	1.1486	1.7839	1.9785	2.2185	2.6979	2.8287	2.4368	1.2508	0.8348	1.1398	1.7021	1.6314	3.7203	3.9973	3.9648	3.8537	3.8902	FUT7
R004276c0g1_i01	1.3198	1.5882	1.9233	1.8690	1.0026	2.0749	1.9504	1.4935	1.8249	1.5473	2.0614	1.6342	1.8089	1.8301	1.1355	1.9942	1.5324	1.1962	1.4875	1.4081	1.1700	0.8333	1.2868	0.7667	1.2910	1.2163	1.2407	0.5372	0.9586	1.0025	0.4697	0.6576	0.4155	1.4778	-0.1954	0.0998	1.4527	0.6057	0.4073	-0.0383	0.3464	0.2835	0.6228	0.5073	-0.0120	0.0392	-0.2150	-0.2110	NA
R004277c0g1_i03	3.0208	3.1170	3.1224	3.3547	3.0689	3.2685	2.9825	2.9968	3.1801	3.0769	2.8648	2.9881	3.1790	3.1818	3.3386	3.3178	3.2005	3.3812	3.1185	3.3188	3.2361	3.5245	3.2700	2.9664	2.9614	2.7426	3.2758	3.0096	2.8676	2.7108	2.9251	2.9836	3.4795	3.1924	3.3946	3.1541	2.9710	2.8047	4.0796	4.0166	4.2553	4.0941	3.9660	3.9757	4.3503	4.1257	4.2795	4.0683	NA
R004298c0g1_i01	1.4277	1.2312	1.4586	1.7357	1.5618	1.3970	1.6714	1.5872	1.8921	1.7869	1.6585	1.2608	2.0055	1.4079	1.6541	1.5919	1.8558	1.8135	1.8747	1.2237	1.8381	2.0251	2.0551	1.8328	1.9588	1.8591	1.7295	1.0444	1.7941	2.1210	1.5395	1.8320	1.5007	1.5827	1.4808	1.9286	1.3670	1.4125	1.4396	1.4377	1.1398	1.6745	1.4124	1.5698	1.8376	1.5211	1.6450	1.3458	NA
R004307c0g1_i01	2.6120	3.3116	3.1920	3.4429	3.1117	3.1537	3.1672	3.6461	4.1023	3.8794	4.3452	4.1164	4.2166	4.2028	3.4177	3.4814	3.3190	4.1184	4.3035	4.2195	2.9316	3.6706	3.4070	3.7947	4.3156	3.5502	3.1181	3.1847	3.1540	4.0859	3.8796	4.0704	3.2944	3.0893	3.1583	3.1100	3.5847	3.6876	3.8492	3.5594	4.2197	3.6593	4.0279	2.5049	2.6048	2.9023	2.3264	2.6867	NAAA
R004319c0g1_i01	6.3139	6.2871	6.3015	6.1267	6.3090	6.2624	6.3118	6.3579	6.3218	6.2596	6.1665	6.2779	6.2724	6.2983	6.0622	5.9669	6.1762	6.1967	6.1432	6.1883	6.1228	5.8296	6.0473	6.2241	6.1372	6.1746	6.0012	5.9277	5.9364	5.8892	6.0035	6.0130	6.0302	5.8073	5.9341	5.9302	5.9575	5.9577	6.1413	5.9634	6.0003	6.0299	6.0387	5.1792	4.9621	4.9527	4.9971	4.9471	ACSS2
R004324c0g1_i01	-1.7367	-2.0703	-1.7829	-2.5500	-1.7563	-1.9201	-2.7734	-3.2342	-2.1914	-2.5999	-2.1462	-3.2342	-1.9862	-1.6505	-2.5596	-2.6144	-2.1366	-1.8310	-1.6345	-1.9133	-1.3992	-3.2342	-2.5154	-3.2342	-2.1436	-2.5438	-2.6765	-2.5786	-1.9289	-2.6785	-2.5807	-3.2342	-2.7895	-2.6547	-2.2119	-0.4153	-0.6610	-0.6957	0.4073	1.3090	0.0543	1.0140	0.3680	2.7895	2.8752	2.9023	3.1004	2.8254	NA
R004329c0g1_i01	2.5337	3.2022	2.6859	2.8987	2.7542	2.7070	2.5908	2.6365	2.8602	2.9068	2.9454	3.0904	2.8613	2.8084	2.8735	2.9537	2.7330	2.7072	2.8210	2.7754	3.0034	3.1459	3.1635	3.0796	2.5821	2.9637	3.0672	2.9192	3.0421	3.0779	3.0785	3.0520	2.9379	2.8788	2.6295	2.4932	3.0465	2.7467	3.4561	3.4869	3.2894	3.5871	3.3333	3.5780	3.4038	3.3882	3.3111	3.6686	PHETA2
R004336c0g1_i01	5.2266	5.2459	5.2345	5.2315	5.1533	5.3111	5.2378	5.1909	5.2741	5.0454	5.2536	5.2319	5.2224	5.2698	5.2061	5.2425	5.1903	5.2344	5.2737	5.3052	5.3765	5.2614	5.2424	5.3233	5.3799	5.2353	5.1401	5.0227	5.1458	5.0250	5.1214	5.0603	5.2940	5.3786	5.3158	5.0056	5.1504	5.1399	5.3210	5.2097	5.2754	5.1384	5.2924	4.4895	4.0561	4.3432	4.3033	4.2598	DNAJC25
R004346c0g1_i01	1.8458	1.9500	1.2876	2.0596	1.8671	1.8191	1.4570	2.0046	1.8249	1.8113	2.0819	1.6724	1.8534	2.0308	1.6829	2.4656	1.9033	1.4010	2.0911	1.4646	1.6891	1.8563	1.1146	2.0335	1.6075	1.7514	1.6160	1.7943	1.5269	1.7448	1.2005	2.0029	1.8468	1.7941	2.5235	2.1365	1.6590	1.6837	1.9130	1.8617	2.3050	1.8576	2.2574	1.6784	1.9793	1.7358	2.1271	1.8576	GLRX2
R004352c0g1_i01	6.2963	6.2907	6.2230	6.5103	6.4112	6.1493	6.3168	6.3744	6.4209	6.3682	6.5438	6.4492	6.3416	6.5113	6.6285	6.7533	6.6271	6.8300	6.7872	6.8992	6.6344	6.6974	6.7567	6.5571	6.6400	6.6748	6.7385	6.8680	6.8086	6.7542	6.7499	6.6975	6.6575	6.7799	6.8248	6.7320	7.1207	7.0204	7.6403	7.5499	7.5518	7.5936	7.6609	7.3774	7.6272	7.5100	7.5237	7.4594	MEX3A
R004353c0g1_i01	3.9997	3.8557	3.8867	4.1307	3.9694	3.9767	3.9204	3.8363	3.8268	4.0217	3.9854	3.7784	3.8725	3.7065	3.7108	3.9650	4.0983	4.0591	4.2098	4.0634	3.7523	3.8733	3.7684	3.6247	3.7919	3.4156	3.7166	3.7279	3.6436	3.6654	3.5453	3.3613	3.9242	3.8155	3.8542	3.8929	3.8759	3.7937	3.9562	3.8645	3.9088	4.0625	4.0606	4.1987	4.1904	4.1756	4.0959	4.3658	COMMD10
R004357c0g1_i01	6.9200	7.1561	7.0759	7.1715	6.9025	7.2075	7.0624	6.7705	7.1822	7.0219	7.1582	7.1125	7.0351	7.0178	7.2644	7.3760	7.2574	7.2756	7.0996	7.2045	7.2399	7.1748	7.1880	6.9890	7.0155	7.0390	7.4366	7.4871	7.4336	7.1922	7.2376	7.2912	7.4580	7.6418	7.5587	7.2427	7.2244	7.2344	5.6249	5.5673	5.8007	5.6956	5.7455	6.0243	6.2059	6.1334	6.0380	6.1063	GSS
R004360c0g1_i01	3.7731	3.9633	3.7550	3.9796	3.8793	3.6169	3.7205	3.9107	3.7012	3.8503	3.7426	3.7339	3.6967	3.6466	3.5248	3.8327	3.9365	3.6856	3.6079	3.7528	3.5270	3.6139	3.5491	3.7611	3.3490	3.6659	3.6775	3.6173	3.7730	3.8365	3.6952	3.6963	4.0229	3.7773	4.0046	3.9541	3.5847	3.8419	3.1485	3.5594	3.3970	3.2366	3.2972	3.4714	3.3316	3.2082	3.8537	3.6747	SUPT4H1
R004367c0g2_i01	5.4647	5.2830	5.2786	5.3389	5.5691	5.3395	5.3396	5.5070	5.4848	5.3264	5.3004	5.3367	5.4051	5.3564	5.3158	5.4373	5.4974	5.3518	5.5192	5.6514	5.4426	5.4185	5.4332	5.4427	5.4249	5.5035	5.2238	5.3917	5.3407	5.3870	5.3689	5.3814	5.3164	5.3361	5.3741	5.5817	5.5558	5.4421	6.2836	6.1780	6.0481	6.1438	6.1186	6.7333	6.7358	6.6425	6.6246	6.7348	NA
R004385c0g1_i01	2.2696	2.6409	2.3802	2.4313	2.3332	2.4943	2.5519	2.8279	2.5629	1.7114	2.5183	2.5490	2.5283	2.4078	2.6295	2.6473	2.6657	2.3595	2.5948	2.4784	2.8636	2.9690	2.6827	2.7668	2.5529	2.4299	2.6950	2.5491	2.5100	2.5105	2.3328	2.5516	2.7368	2.5177	2.7519	2.5603	2.8072	2.5379	2.2689	2.5724	2.7790	2.1858	2.6644	3.6946	3.3835	3.6040	3.6517	3.4994	TMEM170B
R004386c0g1_i01	4.4384	4.2990	4.2549	4.5275	4.4123	4.4145	4.3631	4.3232	4.2377	4.4435	4.4866	4.3044	4.2749	4.3750	4.5021	4.5432	4.6086	4.3586	4.2182	4.2439	4.5873	4.6149	4.3761	4.4070	4.3794	4.5834	4.4642	4.3112	4.4096	4.4740	4.1753	4.2314	4.7194	4.6830	4.4894	4.6215	4.5265	4.4955	4.9743	5.0627	4.9642	5.1026	5.0668	5.0164	4.9518	5.0859	4.9849	5.0041	UBE2J2
R004394c0g2_i01	-3.2342	-3.2342	-3.2342	-2.5500	-2.5605	-2.6536	-3.2342	-3.2342	-3.2342	-2.5999	-3.2342	-3.2342	-3.2342	-3.2342	-3.2342	-2.6144	-1.7959	-2.0748	-1.8990	-3.2342	-2.7834	-3.2342	-3.2342	-2.6489	-3.2342	-3.2342	-1.7042	-2.5786	-2.4387	-1.7085	-1.7912	-2.0942	-2.1756	-2.6547	-1.8855	1.0639	0.5600	0.2717	-3.2342	-3.2342	-3.2342	-3.2342	-3.2342	0.9150	1.7454	1.9800	1.6939	1.5987	NA
R004400c0g1_i01	0.5487	0.9155	1.0935	1.6194	0.5205	1.4256	1.0183	3.6241	3.4932	3.3993	3.7362	3.6834	3.8544	4.0447	-0.2067	1.0719	0.4629	2.7263	2.7417	3.1305	-0.1127	-0.4754	-0.4660	2.5869	3.2155	2.4473	1.0442	0.6539	1.2470	4.1028	4.1005	4.1084	0.5349	1.2735	2.1128	4.3337	3.7574	4.4154	0.9939	0.6343	-0.2116	0.6095	0.2966	-3.2342	-1.0734	-3.2342	-2.6419	-2.6403	NA
R004415c0g1_i01	0.8365	0.4423	0.6608	0.6685	0.3873	0.4541	0.7704	0.6947	0.8896	0.5418	0.6247	0.3937	1.1774	0.4645	3.7385	3.5106	4.2252	3.4405	2.9065	3.8031	2.8085	2.9462	2.5196	3.0147	2.6799	2.3398	1.9701	2.0920	2.2503	3.1608	3.0147	3.0182	0.0383	0.6084	0.9369	1.4511	1.7063	1.9417	1.5255	0.2693	0.7970	0.9692	1.1542	0.8545	0.3638	1.0183	0.4865	1.0389	NA
R004446c0g1_i01	-3.2342	-1.4346	-3.2342	-3.2342	-2.5605	-3.2342	-3.2342	-3.2342	-3.2342	-3.2342	-3.2342	-3.2342	-3.2342	-3.2342	-3.2342	-3.2342	-3.2342	-3.2342	-3.2342	-3.2342	-3.2342	-3.2342	-3.2342	-3.2342	-3.2342	-3.2342	-3.2342	-3.2342	-3.2342	-3.2342	-3.2342	-3.2342	-3.2342	-3.2342	-3.2342	-1.2241	-1.0753	-0.4435	-3.2342	-3.2342	-2.6036	-3.2342	-2.5683	3.3562	3.1517	3.3561	3.5155	3.5268	NA
R004469c0g1_i01	4.0399	4.3512	4.0773	3.5260	4.0209	4.2365	4.1094	3.8171	3.9840	4.0007	4.2118	3.8468	3.7525	3.8193	3.6539	3.5321	4.0196	4.0477	3.7877	3.8569	3.9472	4.0295	4.1715	4.3020	4.2305	4.1146	3.6944	3.7212	3.7311	3.5533	3.3863	3.7315	3.5040	3.9243	3.4170	2.7563	3.3368	3.4796	1.2840	1.2042	1.3189	1.0996	1.3432	-1.5634	-0.2445	-1.5710	-0.1274	-1.6315	NA
R004535c0g2_i01	7.2750	7.1681	7.1275	7.3285	7.2196	7.2575	7.1781	7.3016	7.3693	7.2324	7.1040	7.3487	7.2897	7.2528	7.0767	7.1617	7.2614	7.3349	7.4572	7.4637	7.2499	7.2938	7.2582	7.1836	7.1380	7.0174	7.1769	7.0817	7.0906	7.1267	7.0855	7.1173	6.9672	6.9236	7.0722	7.1510	7.0904	7.1110	8.0970	8.2357	8.1928	8.1158	8.1247	7.2636	7.2971	7.2678	7.2806	7.2620	PNP
R004543c0g1_i02	3.2240	3.4310	3.1019	3.4170	2.9792	3.1278	3.1015	3.1065	3.1890	3.3586	3.3011	3.1990	3.2692	3.4505	3.3655	3.4517	3.5751	3.4521	3.4387	3.3340	3.4824	3.7117	3.6629	3.4672	3.2614	2.9758	3.3768	3.3667	3.3658	2.9626	3.1692	2.9601	3.2369	3.2252	3.6106	3.1969	3.2754	3.2603	0.6304	0.6343	1.5660	1.4321	0.9365	0.9730	1.7454	1.9800	1.6450	1.6243	NA
R004554c0g1_i01	7.0431	6.7951	6.8693	6.9880	7.0715	6.9505	6.9258	7.1220	6.8579	6.9172	6.6542	6.8343	7.0022	6.7766	6.6386	6.7163	6.7237	6.7479	6.9727	6.7816	6.9261	7.0253	6.8018	6.8281	6.8437	6.7378	6.8656	6.8266	6.8488	6.8739	6.8316	6.7712	6.6192	6.4084	6.6704	6.7806	6.7643	6.6910	6.7778	6.6889	6.7025	6.6218	6.7919	7.0231	7.0751	6.8998	6.9047	7.0018	TECR
R004583c0g2_i01	4.3497	4.3559	4.3536	4.2818	4.3010	4.2121	4.2645	4.4409	4.2377	4.0678	4.1402	4.2264	4.3231	4.3070	4.1420	4.2335	4.2575	4.1578	4.2182	4.2236	4.3349	4.6101	4.2723	4.1930	4.2397	4.3496	4.4642	4.3721	4.2528	4.3311	4.1898	4.2460	3.9988	4.0208	4.2445	4.4302	4.4347	4.5279	5.3798	5.5117	5.5203	5.4012	5.4712	6.3250	6.5091	6.4096	6.5190	6.4098	RABAC1
R004607c0g2_i01	3.9880	3.9262	4.0018	4.1570	3.8416	3.9075	4.1424	3.8235	4.0737	3.8444	3.8057	4.0813	4.1558	3.9289	4.0178	4.0117	4.0932	3.9653	3.9118	4.0542	3.7186	4.0367	3.9459	3.7780	3.8531	3.4760	3.2456	3.5882	3.6660	3.5033	3.4359	2.9836	3.5661	3.7828	3.8487	3.7333	3.5656	3.7352	2.8488	2.8521	3.0260	2.7595	3.0698	3.4913	3.3526	3.2201	3.0448	3.2596	PHYH
R004609c0g1_i01	-3.2342	-3.2342	-3.2342	-3.2342	-3.2342	-3.2342	-3.2342	-3.2342	-3.2342	-3.2342	-3.2342	-3.2342	-3.2342	-3.2342	-3.2342	-3.2342	-3.2342	-3.2342	-1.4110	-3.2342	-3.2342	-3.2342	-3.2342	-3.2342	-3.2342	-3.2342	-3.2342	-3.2342	-3.2342	-3.2342	-3.2342	-3.2342	-3.2342	-3.2342	-3.2342	-3.2342	-3.2342	-3.2342	3.3966	4.0623	3.2979	3.3888	3.8016	-3.2342	-3.2342	-3.2342	-3.2342	-3.2342	NA
R004612c0g1_i01	-0.4108	-1.1980	-2.1256	-0.5424	-3.2342	-0.9228	-0.7708	-1.2470	-1.8610	-1.1256	-1.1041	-0.8255	-0.8766	-0.9137	-2.1017	-0.6908	-0.6183	-0.3925	-0.6308	-0.6506	-1.5558	-0.4754	-0.9488	-0.5329	-0.7700	-1.0071	-0.4980	-1.0799	-0.3042	-0.3125	-0.4838	0.0918	-0.7251	-0.3417	-1.2008	0.3016	0.9224	0.1745	-0.3739	-2.1717	-2.6036	-3.2342	-0.4549	2.1500	2.5872	2.1642	2.0910	2.1840	NA
R004719c0g1_i01	4.0955	3.9694	4.2125	4.2331	3.9694	4.1790	4.2032	3.8740	4.1806	4.0321	4.2440	4.1164	4.1793	4.1083	4.0007	4.3590	4.1335	3.9077	4.0309	4.0121	4.2635	4.3517	4.2095	4.2303	4.1931	4.0479	3.9357	3.9032	4.1707	3.9197	3.9887	3.9680	4.4924	4.1630	4.4537	4.0365	3.7907	3.9992	3.3581	3.6353	3.7240	3.1787	3.4366	3.2429	2.9040	3.4604	3.4314	3.4068	POLR1F
R004734c0g1_i01	3.4792	3.4310	3.7418	3.9194	3.8793	3.7243	3.6715	3.8863	3.5637	3.5222	3.9689	3.6834	3.7757	3.5388	3.7723	3.8726	3.8603	3.8780	3.7125	3.7865	3.8762	3.7647	3.5406	3.6916	3.7919	3.7097	3.5961	3.9834	3.7771	3.6767	3.5970	3.6308	3.8685	3.5823	3.9747	3.4301	3.6526	3.7689	3.5341	3.1345	3.0566	3.2553	3.3599	2.8680	3.3422	3.5292	3.3574	2.9518	ATPAF1
R004756c0g1_i01	3.3204	3.2629	2.9381	3.1810	3.4067	3.1957	3.3194	3.3035	3.3331	3.1833	3.8542	3.2120	3.4048	3.5778	3.5089	3.6742	3.8723	3.5414	3.5426	3.6830	3.1500	3.0495	2.7578	3.2903	3.0052	2.7842	3.1912	3.2040	3.3493	3.4384	3.3175	3.4900	3.2427	3.4359	3.2105	3.2629	3.0280	2.9875	2.0155	2.8636	3.2457	2.4201	3.0804	2.4851	2.9734	1.8323	2.9871	1.1834	NA
R004769c0g1_i01	5.2875	5.9589	5.6079	6.1726	5.3450	6.0633	5.6487	5.4457	6.1855	5.7192	6.2103	6.1576	5.8074	6.2079	6.3691	6.1748	6.0420	6.4163	6.0732	6.2419	5.2639	5.3893	5.5178	5.3870	5.0779	5.7153	5.7925	5.7309	5.7707	5.7314	5.7432	5.8783	5.6364	5.8046	5.8801	5.3754	5.6898	5.7719	4.8959	4.8095	4.8019	4.6985	5.0093	4.4130	4.1002	4.2297	4.0403	4.1973	NA
R004796c0g1_i01	3.5762	3.7034	3.5279	3.7150	3.5538	3.7640	3.5683	3.7030	3.7012	3.9191	3.6563	3.6213	3.8471	3.6648	3.1963	3.5672	3.3958	3.3194	3.4881	3.5651	3.5415	3.6378	3.7166	3.7093	3.3659	3.4331	3.6139	3.7145	3.4661	3.3703	3.5377	3.3522	3.7542	3.3117	3.5779	3.6679	3.5656	3.4226	3.5817	3.6013	3.3317	3.5495	3.2788	3.3885	3.2887	3.5577	3.5623	3.5403	MUL1
R004805c0g1_i01	3.2039	3.2429	3.3039	3.1707	3.0905	3.0747	3.1347	3.2567	2.9258	3.1739	2.6752	3.2630	3.2021	2.9538	2.9226	2.6733	2.4588	3.0340	2.8856	2.0861	3.2059	3.4935	3.3204	2.8436	3.0477	3.1126	3.1991	3.1253	3.4661	3.1033	2.8170	3.0520	3.0084	2.6322	2.8538	2.9689	2.6345	2.5281	3.0457	2.7931	2.7543	2.9092	2.7867	5.0301	4.9275	5.0259	5.0521	4.9721	NA
R004861c0g1_i01	0.6111	1.4558	0.8693	1.1598	0.8591	1.3078	1.0183	1.0858	1.2386	1.2947	0.9713	1.3101	1.1300	0.9735	0.6447	0.9494	1.2679	1.1684	1.2131	1.0496	1.0664	0.4998	1.4766	1.2903	0.7370	1.4058	1.4136	0.7089	1.1987	1.2945	0.7564	1.1897	1.1228	1.3045	1.2003	0.8228	0.7969	0.9954	0.3456	1.2400	1.3189	1.1405	0.9827	0.9730	1.1192	0.1431	1.0345	0.2494	NA
R004895c0g1_i01	0.7282	0.9155	1.0514	0.6087	0.8079	0.3975	-0.0204	0.8540	0.5443	0.8543	0.7325	0.8252	0.8666	0.7641	0.7571	0.7681	0.5250	0.9573	1.1792	0.9342	0.6309	1.4005	1.2456	1.4106	1.4579	1.4751	1.3007	1.2061	1.2705	1.4866	1.0810	1.1897	0.8432	0.7045	0.6143	1.0639	0.7068	0.7476	-0.0923	-0.2207	0.3464	0.9230	0.2215	-0.0631	-0.0120	-0.8188	-0.4080	-0.4041	NA
R004918c0g1_i01	3.0990	2.8399	2.8791	3.3818	2.9558	3.0007	2.8765	2.9387	2.9258	2.9837	2.8043	2.9805	2.9390	2.9137	3.1963	3.3012	3.1619	3.0569	3.1713	3.1988	3.0585	2.9386	3.4070	3.1155	2.7715	3.3340	3.2380	3.2040	3.0421	3.0694	2.9706	2.9601	3.6698	3.0068	3.2190	3.1454	3.0372	3.0976	2.8925	3.1628	2.9519	2.9092	3.1731	3.1199	2.9598	2.6610	3.0729	2.9417	LIPT1
R004974c0g1_i01	5.3322	5.5044	5.3714	5.5362	5.2784	5.4251	5.2932	5.1453	5.4122	5.4262	5.3243	5.4701	5.4553	5.2698	5.2500	5.4008	5.2626	5.2870	5.2615	5.3678	5.4270	5.4977	5.4492	5.1846	5.1234	5.2378	5.2900	5.2506	5.3098	5.3592	5.1783	5.3836	5.4741	5.4497	5.5328	5.3939	5.4277	5.3225	5.6883	5.6428	5.6313	5.6395	5.5955	4.9053	5.0926	5.2197	5.0892	5.2122	ERGIC2
R004980c0g1_i01	2.6120	3.2728	2.7400	3.2215	3.2428	2.9327	2.8921	2.8658	2.9151	3.1739	3.4106	3.1726	2.9252	2.9439	3.4262	3.5463	3.4205	3.4347	3.4170	3.4224	3.2361	3.2549	3.1186	3.0335	3.3743	3.4331	3.3127	2.8957	3.0692	2.9251	3.0256	3.1172	3.1460	3.1588	2.5507	3.5138	3.6035	3.3465	4.7519	4.7825	4.7529	4.8011	4.8594	5.1418	4.8521	5.2227	5.0777	5.0684	NA
R005002c0g1_i01	4.1955	4.2796	4.2456	4.5475	4.0209	4.4427	4.2971	4.1238	4.1071	4.0929	4.1402	4.1267	4.0195	4.1433	4.3757	4.3307	4.2666	4.1542	4.2182	4.0588	4.3598	4.3746	4.3997	4.2344	3.9626	3.9899	4.4609	4.4709	4.4896	4.3734	4.2325	4.0868	4.3639	4.6592	4.3568	4.1411	4.1864	4.2759	1.9341	2.6002	2.0849	2.3344	2.3127	2.7064	2.4380	2.9886	2.5687	2.9005	NA
R005005c0g1_i01	3.7175	3.4830	3.6740	3.8175	3.8793	3.6476	3.7248	3.8041	3.7260	3.8503	3.7871	3.6164	3.6554	3.6032	3.4262	3.5392	3.3364	3.3067	3.3801	3.5323	3.8877	3.7947	3.6071	3.4462	3.7474	3.6053	3.5412	3.6173	3.4195	3.5285	3.2728	3.1999	3.7705	3.3117	3.5444	3.7039	3.5720	3.7181	3.7694	3.5735	3.4207	3.7679	3.7288	4.0517	3.9221	4.0542	3.9322	4.0065	NA
R005052c0g1_i01	3.9342	4.1729	3.9626	4.3833	4.0597	3.9670	4.0756	3.8363	4.0196	4.0729	4.1254	4.0048	3.9564	4.1390	3.7723	4.0814	3.7988	3.8737	3.8101	3.8249	4.0861	4.2806	4.0392	4.1111	4.0748	4.1091	4.2490	3.9496	4.0968	4.2614	4.3187	4.0030	4.4036	3.8735	4.3759	4.2427	4.0916	3.8771	4.1216	4.3510	4.0875	4.2284	4.2041	4.2048	4.4066	4.4983	4.3913	4.4822	SLC25A33
R005061c0g1_i03	1.9699	1.9252	1.5217	1.6787	2.0545	1.7303	2.1586	2.1551	1.7301	1.4265	1.6028	1.7986	1.4524	1.7182	1.7110	1.6190	1.3729	1.2502	1.8533	1.4921	1.6538	1.8066	1.8229	1.9367	1.6903	1.9833	1.2407	1.8926	1.4669	1.8079	1.9337	1.9561	1.5393	1.6325	1.7155	1.2705	1.0378	0.9074	0.9939	0.5795	0.5892	1.1405	0.9365	0.2501	-0.8652	0.7811	-1.0472	0.1116	NA
R005096c0g1_i01	5.7422	5.6891	5.6061	5.7292	5.6872	5.6655	5.6884	5.7611	5.7494	5.7913	5.6862	5.8037	5.6754	5.6693	5.6754	5.6439	5.5580	5.6354	5.6597	5.5056	5.6794	5.7735	5.8190	5.7181	5.7469	5.7366	5.7352	5.6418	5.6602	5.5695	5.5635	5.6271	5.8308	5.7107	5.8379	5.6557	5.5909	5.5453	5.1263	5.3737	5.4276	5.2918	5.3640	4.9016	4.7804	5.1213	4.9014	5.0496	UBA2
R005125c0g1_i01	2.0842	2.3918	1.9918	2.5631	2.0323	2.5211	1.9653	1.6753	1.7054	2.2454	2.3592	2.2539	1.8534	1.9735	2.3715	2.3413	2.2357	2.0450	2.1624	1.8727	2.5256	2.4161	2.3744	2.0147	2.1465	1.6651	2.9028	2.7849	2.6423	2.5231	2.4338	2.8492	2.6512	2.9294	2.8863	0.5856	1.8182	0.4893	2.9558	2.8863	2.9947	3.0663	3.2601	2.0185	2.5330	2.9316	2.1966	2.5992	NA
R005166c0g1_i01	3.9158	4.0803	4.1289	4.4316	3.7698	4.4427	4.0549	3.9347	4.1580	4.2255	4.1205	4.1404	4.1851	4.3376	4.2849	4.2850	4.2016	3.9933	4.2431	3.9882	3.8762	4.1473	3.9651	3.8542	3.5546	3.9294	3.5780	3.6874	3.7853	3.3911	3.7020	3.7245	4.0229	4.2372	4.1541	4.2386	4.4347	4.5595	5.9617	6.1240	6.0757	5.9687	6.0167	4.7271	4.6760	4.7454	4.5723	4.7435	NA
R005171c0g1_i01	3.0208	2.7995	3.1326	2.9111	2.5198	2.8718	3.0327	2.6365	3.0971	3.3082	3.0004	3.0328	2.8757	2.9734	3.3020	3.1974	3.5529	3.2810	3.1627	3.4436	2.6915	2.7759	3.3204	2.8648	2.8814	2.7566	3.0844	3.2877	3.3875	2.9900	2.9706	3.3156	3.0015	3.6381	3.5512	2.9982	3.3217	3.4173	3.4561	3.7073	3.7303	3.7078	3.6233	2.9425	2.7542	2.6956	3.0729	3.0494	NA
R005193c0g1_i01	7.6603	7.6061	7.5831	7.2482	7.6734	7.6176	7.5837	7.8286	7.5052	7.5171	7.6722	7.4769	7.5543	7.6114	7.5078	7.2760	7.4431	7.4931	7.4017	7.3397	7.4178	7.1637	7.4437	7.6337	7.5644	7.6517	7.0157	6.9199	7.0080	7.0902	7.1175	6.9683	7.3637	7.2709	7.2389	7.3013	7.1743	7.3274	5.2907	5.3595	5.5457	5.3497	5.3486	3.7455	4.1309	3.7836	3.9424	3.9163	MCM4
R005243c0g2_i01	2.4846	2.8921	2.7532	2.8086	2.5198	2.8821	2.6835	2.9148	2.7677	2.7394	2.9787	2.7852	2.6424	2.7640	2.8484	3.1611	2.4902	2.7453	2.7988	2.8410	2.8403	2.6120	2.5705	2.2425	2.3299	2.9271	2.5295	2.4875	2.5490	2.7648	2.4660	2.5673	2.9523	2.7829	2.7401	2.8980	2.3958	2.5669	2.0155	2.2251	2.1807	2.1661	2.2192	2.3384	2.6731	2.7294	2.7986	2.7692	NA
R005343c0g1_i01	0.4153	0.2154	-0.4725	0.6685	0.9085	0.1462	0.2460	-0.0168	0.2347	-0.2025	0.1676	-0.0282	-0.0793	0.1565	-0.1049	0.4445	0.1050	0.7100	0.0335	0.6711	-0.1749	0.8660	0.7526	0.8111	1.1807	0.4280	-0.3068	0.2710	0.1157	1.1719	1.4133	1.1486	0.7143	0.1432	0.5072	1.1709	1.6101	1.7012	0.2813	0.8348	0.9352	0.4878	0.6228	3.6240	3.3316	3.6131	3.5222	3.3389	NA
R005348c0g1_i01	-1.7367	-0.0540	0.3490	-1.4572	-0.4369	0.0759	-0.6756	-0.7123	-0.2539	0.1424	-1.8073	-0.8255	-0.1361	-1.0657	1.4008	0.6680	1.2311	-0.0287	-0.5151	-0.9136	0.8019	0.7305	0.6300	0.1590	0.0094	1.0445	-0.9785	-0.9045	-1.7287	-1.1337	-0.1556	-0.3043	-0.8197	-0.3417	-0.3888	-0.2224	-1.9207	0.0152	-1.8750	-2.6073	-3.2342	-2.5736	-1.7697	-0.6264	-1.0734	0.0392	-0.4080	-1.0436	NA
R005469c0g1_i01	5.0466	5.1037	4.7787	5.2040	4.9587	4.9839	4.9115	4.8903	4.8185	4.9745	4.9887	5.0261	5.0229	5.1303	5.4112	5.2619	5.6037	5.3047	5.4245	5.5618	4.8939	4.9712	5.1082	5.1309	5.2516	5.3012	4.9842	5.0522	4.9806	5.2173	5.1880	5.2371	5.1518	4.9563	5.0364	4.9085	4.8178	5.1717	5.2701	5.1847	5.4412	5.2195	5.1803	5.2688	5.2492	5.4949	5.2855	5.4198	NA
R005619c0g1_i01	5.5626	5.2830	5.3779	5.5541	5.6033	5.4233	5.4077	5.5657	5.5171	5.4612	5.4059	5.4902	5.4755	5.4833	5.2996	5.4163	5.3890	5.4517	5.4154	5.3340	5.2639	5.4116	5.4784	5.3979	5.3117	5.3482	5.1846	5.2296	5.1898	5.2017	5.0464	5.2947	5.0751	5.1287	5.1893	5.5122	5.5767	5.3781	5.7266	5.8377	5.9193	5.8015	5.8474	5.6327	5.7039	5.7508	5.6673	5.6378	SNX4
R005656c0g2_i01	1.4619	1.1478	1.3234	0.6685	1.3984	1.0013	1.0465	1.5254	1.0938	1.2947	1.3555	1.2355	1.3934	1.3787	1.8186	1.8871	1.9718	1.9173	1.8958	1.9736	1.4425	1.2098	1.4766	0.5216	0.9759	1.0894	1.3583	1.0010	1.2705	0.7260	1.6832	0.8232	1.5769	1.4503	1.0933	2.3335	2.6345	2.3052	3.8983	3.8179	3.7240	3.5495	3.7821	3.3670	3.6184	3.5764	3.5623	3.7346	FUT7
R005723c0g1_i01	-0.5403	-0.2664	-1.2741	-0.1843	-0.3184	-0.5449	0.0921	-1.0459	-0.4620	-0.1082	-0.2791	-1.0559	-0.3886	-0.5353	-0.0098	0.1798	-0.6183	-0.6650	0.3095	-1.9133	-0.8008	-0.5598	-0.4660	-0.3265	-0.3837	-0.2800	0.1497	-0.6072	-0.0496	0.0071	-0.3659	-0.1946	-0.3278	0.2102	1.3000	-0.5224	0.0750	-0.6957	2.2182	1.9290	2.4036	1.9980	2.4005	0.6564	0.2787	0.2401	0.0334	0.3136	NA
R005737c0g1_i02	4.9861	4.9826	4.9998	5.2439	5.0134	4.9839	5.0744	5.0525	5.1876	5.1611	5.3520	5.2990	5.2294	5.2437	5.0955	5.1412	5.3163	5.1954	5.1844	5.1522	5.1950	5.1743	5.0909	5.1548	4.9095	4.8803	5.1645	5.3404	5.3587	5.1046	5.0675	5.0823	5.2364	5.2650	5.1386	5.6618	5.7015	5.3139	5.4692	5.6872	5.3941	5.5756	5.4322	5.9684	6.0604	6.0338	6.0057	5.9559	QKI
R005764c0g2_i01	2.1487	2.1561	1.9693	2.1876	1.9402	1.8615	1.7761	2.1953	2.0178	1.6317	1.9762	1.8328	2.0822	2.1039	1.5948	2.1690	2.0582	1.6423	2.0541	2.0121	1.7405	2.2021	2.1914	1.9566	1.8429	2.0976	1.9515	1.8926	2.2264	2.0002	1.5694	2.1136	1.7348	1.1076	2.4817	2.2052	1.5851	2.0137	1.6065	1.4377	2.2173	2.0201	1.9199	1.4523	0.9642	0.9046	1.4873	0.9608	ZNF367
R005786c0g1_i02	5.0522	5.3591	5.1915	5.0912	5.1378	5.3838	5.1266	5.0797	5.1261	5.0117	5.1358	5.1848	5.1619	5.0881	5.6039	5.7410	5.7292	5.3487	5.3803	5.5290	5.4426	5.5375	5.4286	5.2159	5.4229	5.1663	5.5171	5.5601	5.6184	5.4916	5.2745	5.5543	5.7006	5.8274	5.6254	5.2263	5.3792	5.3394	2.5677	2.6002	2.8390	2.2244	2.7736	1.6431	1.9793	2.1642	1.4307	2.3153	NA
R005799c0g1_i01	0.7834	0.4423	0.4170	-0.1843	0.3873	0.2773	-0.0801	0.6374	-0.4620	0.0636	0.3136	-0.0282	0.4698	0.1565	0.5850	0.3827	0.3302	0.8565	-0.2149	0.2879	0.1632	-0.1147	0.7526	0.8960	0.7370	0.0275	0.4960	0.6539	0.1668	0.7260	0.9954	0.3307	0.5726	-0.0011	0.6651	0.6852	0.2765	1.0235	-1.3826	0.2693	-0.2116	-0.4671	0.2966	1.6069	2.0324	1.9800	1.8094	1.9615	NA
R005801c0g1_i01	-1.7367	-0.8167	-1.7829	-2.5500	-1.4769	-1.4362	-2.7734	-1.7597	-1.5924	-1.8247	-2.5900	-2.1129	-2.2118	-1.4282	-1.0398	-1.1571	-2.1366	-2.3683	-0.5151	-1.2354	-1.1295	-1.6869	-2.5154	-0.9115	-1.1004	-2.5438	-2.6765	-2.5786	-2.1614	-1.9655	-1.5154	-2.5544	-1.1472	-0.9255	-2.2119	-0.9015	-0.9236	-1.5472	-3.2342	-2.6073	-2.6036	-3.2342	-2.5683	1.8115	1.3030	1.3578	1.1442	1.5987	NA
R005918c0g2_i01	4.4849	4.5099	4.5366	4.8285	4.6046	4.6566	4.5545	4.3502	4.3615	4.6598	4.4436	4.4976	4.3925	4.6374	4.4612	4.7951	4.7711	4.4247	4.7185	4.3899	4.7234	4.7171	4.8750	4.7836	4.7705	4.6449	4.3050	4.0857	4.3963	4.2576	4.3874	4.3493	4.6194	4.3078	4.5681	5.1843	4.9391	4.8504	4.3739	4.4800	4.4486	4.3643	4.4908	7.2490	7.1179	7.0104	7.0818	6.9926	ROPN1B
R005943c0g1_i01	-3.2342	-3.2342	-3.2342	-1.4572	-3.2342	-3.2342	-2.7734	-3.2342	-2.1914	-3.2342	-3.2342	-3.2342	-3.2342	-3.2342	-2.1017	-1.8502	-3.2342	-3.2342	-2.6418	-3.2342	-3.2342	-3.2342	-3.2342	-3.2342	-2.1436	-3.2342	-3.2342	-3.2342	-2.7823	-3.2342	-3.2342	-3.2342	-2.7895	-3.2342	-3.2342	-3.2342	-3.2342	-3.2342	1.2840	1.1299	1.1011	1.7558	1.6314	-3.2342	-0.8652	-1.5710	-1.0472	-2.6403	FUT7
R006159c0g1_i01	3.0660	2.7995	3.3394	2.3786	3.2136	2.1959	3.1347	3.4603	3.1890	3.1645	3.3357	3.4505	3.2856	3.3933	3.4431	2.9643	3.3190	3.6559	3.4315	3.4436	2.9751	2.8432	2.7431	3.4392	3.5981	3.0796	3.7330	3.7673	3.7605	3.5285	3.8186	3.7453	3.2831	3.3715	2.8969	3.2220	3.4522	3.4948	3.3185	2.8976	3.2368	3.4389	3.1224	1.9039	2.4182	1.1737	2.0160	1.2174	PIKFYVE
R006180c0g2_i01	2.8632	3.0149	2.9836	2.9716	3.0247	3.0566	2.7190	2.8658	2.8147	3.2648	2.8166	2.9341	2.8246	2.8829	4.1524	4.2595	4.4009	3.7195	3.4097	3.9139	3.5937	3.5499	3.4347	3.2666	3.4789	3.5177	4.0624	4.2148	4.1261	4.3906	4.0642	4.2215	3.5939	3.6742	3.3174	3.4230	3.3517	3.0228	3.3581	3.2086	3.6456	3.6803	3.9012	1.3684	1.3868	1.7687	1.0345	1.3762	NA
R006373c0g1_i01	0.9852	0.7557	0.6608	0.7810	1.1741	0.9233	0.8684	0.6374	0.5443	1.5181	0.8805	0.5247	0.5440	0.6221	1.4684	1.5077	1.1934	0.7851	1.6698	0.7643	1.3790	1.2599	1.8229	1.1930	1.3260	1.3329	0.8572	1.4515	1.4669	1.2648	1.2749	1.3430	1.4810	1.6805	1.6913	1.3934	1.1447	0.8456	0.4073	0.1237	0.6968	0.5499	1.0275	3.0271	2.9598	3.3776	3.0636	3.0208	NA
R006471c0g1_i01	3.7456	3.6888	3.8255	4.1725	3.8288	3.9622	3.7888	3.7778	3.8608	3.6759	3.9634	3.7519	3.9289	3.8984	3.9777	3.9059	4.1728	4.0853	4.1886	3.9736	3.9103	4.0861	4.0149	3.7724	3.6949	3.9170	4.1176	3.9890	4.1326	3.9197	4.1208	4.0087	4.0959	4.0208	4.2361	3.8180	3.7852	3.9302	4.2782	4.3387	4.2197	4.2520	4.3568	3.8026	3.8427	4.0542	3.7819	3.8636	AFMID
R006553c0g1_i01	1.3926	1.0593	1.5217	1.5256	1.7363	1.5605	1.8258	1.0424	1.4317	1.3621	1.4214	1.2608	1.2457	1.5714	0.7571	0.7681	1.4062	1.6013	0.9962	0.9342	1.3127	1.6835	1.1596	1.3814	0.7881	1.2163	1.3298	1.4834	1.6755	1.1396	1.2749	1.1064	0.9616	1.0720	1.6159	0.5331	0.6106	1.1567	-1.0162	-2.1717	-1.8312	-1.7788	-1.2587	-2.4451	-2.4735	-0.4731	-3.2342	-1.4078	NA
R006725c0g1_i01	-3.2342	-3.2342	-3.2342	-3.2342	-3.2342	-3.2342	-1.9093	-3.2342	-3.2342	-3.2342	-3.2342	-3.2342	-3.2342	-3.2342	-3.2342	-3.2342	-3.2342	-3.2342	-2.6418	-3.2342	-3.2342	-3.2342	-3.2342	-3.2342	-3.2342	-3.2342	-2.6765	-3.2342	-1.7287	-3.2342	-3.2342	-2.0942	-3.2342	-3.2342	-3.2342	1.1709	1.9809	1.2786	-2.6284	-3.2342	-3.2342	-3.2342	-3.2342	6.2076	6.0034	5.9574	5.6581	5.5720	NA
R006818c0g1_i01	4.1009	3.8359	4.0720	4.0374	4.0652	4.0288	3.9505	4.1186	4.0345	3.8026	3.6901	3.8215	3.8904	3.8777	3.6393	3.8094	3.8237	3.7987	3.5426	3.5056	3.8335	4.0756	3.9003	3.5741	3.9402	3.9107	3.7384	3.6736	3.7894	3.8162	3.7679	3.5621	3.5138	3.3493	3.6801	3.4795	3.6160	3.7352	3.3345	2.8521	3.1543	3.1287	3.3333	3.1070	2.7542	3.0298	2.8535	3.0014	EXOSC4
R006929c0g1_i01	-1.4554	-1.4346	-0.8987	-0.8426	-1.0418	-0.9228	-3.2342	-1.0459	-2.1914	-1.5523	-1.5331	-1.3301	-0.8766	-1.0657	-0.5639	-1.3533	-2.5834	-1.6225	-0.6308	-3.2342	-1.7314	-1.3499	-2.0378	-1.2335	-2.1436	0.0275	-2.6765	-2.5786	-1.3963	-2.6785	-1.7912	-0.8520	-2.7895	-2.6547	-1.8855	-1.6403	-2.6539	-0.7906	1.9130	1.3748	2.2705	1.3645	1.9199	1.1342	0.8507	0.5735	1.0720	1.0004	NA
R006987c0g1_i01	2.4846	3.0612	3.1526	3.4851	2.6991	3.2526	3.2784	2.5304	3.2501	3.0969	3.0429	2.8365	3.0061	3.0949	2.6147	3.0562	3.0397	2.4546	2.2303	2.3340	2.6652	3.0352	2.9495	2.4672	2.0453	2.1621	2.6838	2.4875	2.6780	2.0002	1.7103	2.0257	2.7032	3.3493	3.3642	3.0645	3.0092	2.7884	1.6325	2.1138	2.1620	1.8820	2.1399	3.3562	3.0002	3.3122	3.0066	3.3770	NA
R007004c0g2_i01	1.8967	2.7438	3.0059	2.7545	2.2966	2.4253	2.8204	2.2151	2.3876	3.0155	2.9342	2.6289	2.5554	2.7864	2.2227	2.3734	2.5057	2.0450	1.5684	2.0861	1.6358	1.2599	1.2032	1.8111	1.7430	1.2951	2.0244	2.0711	1.8732	1.9821	2.0654	1.7520	1.9790	2.5950	1.8963	0.0258	0.8400	1.1310	-0.0095	0.7872	0.5892	0.7217	0.7882	-0.6264	-1.6099	-0.8188	-1.2177	-0.7530	NA
R007012c0g1_i01	2.9622	3.0950	2.9381	3.0523	3.0470	3.0289	3.0537	3.2083	2.9783	2.8955	3.0842	3.0904	3.0385	2.9137	3.0929	2.6473	2.8708	3.0029	3.0068	3.2399	3.1875	3.2047	3.3303	3.3366	3.1585	2.9271	3.1833	3.4005	2.9791	3.1446	3.2453	3.3249	3.0624	3.2332	3.0190	3.3260	3.3812	3.2425	3.8983	3.5594	3.4671	3.8129	3.5864	3.4613	3.6861	3.7836	3.5884	3.5930	ARHGAP39
R007072c0g2_i01	1.6812	1.4558	1.4586	1.4595	1.6804	1.6357	0.9303	1.9111	1.2727	1.1497	1.0977	1.1297	1.2678	1.0495	1.7387	1.1847	1.8315	1.8135	1.6940	1.5971	1.9295	1.0481	1.3657	1.1243	1.7169	1.5412	1.5922	1.4515	1.8421	1.6331	1.6556	1.9561	1.4610	1.1076	2.0378	2.6859	2.8914	2.8208	1.1096	1.1299	0.0543	1.1804	1.0710	1.2792	1.4270	1.2220	1.5943	1.2174	NA
R007145c0g1_i01	1.5280	1.0129	0.7688	1.1175	0.8591	1.5345	1.0465	0.5155	0.9748	0.2172	1.1374	0.3937	0.7461	0.6710	1.0933	1.4181	0.7495	1.2234	1.5420	1.4366	0.7693	1.4005	1.1146	1.6494	1.4891	1.7514	1.0789	1.2806	1.5072	1.6097	1.7103	1.8829	1.3569	1.4778	1.6913	2.3335	2.2438	2.1731	1.4098	1.6652	1.6487	1.8328	1.7160	5.3802	5.3041	5.3421	5.3670	5.1931	NA
R007247c0g1_i01	3.9096	3.5736	4.0773	4.2625	3.8978	3.9226	3.8973	3.9815	4.1023	3.9794	4.0545	3.9784	4.1822	3.8933	3.8693	3.6678	3.7925	3.9327	4.0451	3.8410	3.9581	3.7905	3.9777	3.7151	3.7082	3.6585	3.6198	3.9149	3.8764	3.7211	3.7087	3.6382	4.0057	3.8101	4.0952	4.2096	4.2315	3.7181	3.8325	4.0623	4.2815	4.1148	4.2848	4.4845	4.5990	4.4228	4.4915	4.4504	ZDHHC14
R007401c0g2_i01	3.5446	3.8359	3.4811	3.9737	3.7698	3.7751	3.7161	3.7778	3.5909	3.9079	3.7362	3.6407	3.8212	3.5584	3.5946	3.7556	3.5152	3.6050	3.4459	3.5651	3.7772	3.7690	3.8393	3.8275	3.6473	3.9599	3.5536	3.5283	3.5456	3.6367	3.7087	3.5305	3.6870	3.5886	3.8154	3.8235	3.8232	3.7267	3.6147	3.8060	3.6983	3.7809	3.7288	4.5574	4.6251	4.6603	4.6174	4.6346	NA
R007433c0g1_i02	0.4836	0.3706	0.6608	0.1865	0.4554	-0.3387	-0.4227	0.9035	-0.5786	-0.3033	0.3814	0.0318	0.1279	0.2877	1.2930	0.9062	0.8976	0.2080	0.5411	0.5716	-0.8008	0.2746	0.3483	-0.5329	0.5721	-0.6712	0.4960	-1.2795	0.0077	0.4377	-0.1556	0.2554	0.2853	-1.0771	-0.6122	0.5856	0.5076	0.1233	0.7776	0.6871	0.1331	0.4878	0.8887	2.3384	2.2268	2.3053	2.8208	2.7108	NA
R007492c0g1_i01	-1.7367	-3.2342	-1.2741	-1.7383	-1.4769	-1.0745	-1.7075	-1.2470	-0.7054	-0.4118	-1.5331	-1.1865	-1.4659	-1.4282	0.0794	-0.9844	-1.7959	-0.5684	-0.8946	-0.6506	-1.3992	0.0077	-2.5154	-1.2335	-0.9258	-1.0071	-0.3068	-0.7482	-0.7027	-1.7085	-0.9093	-0.8520	-1.1472	-1.9222	-0.3888	-2.2275	-2.2412	-2.4351	1.8254	2.2604	2.0447	2.2053	1.8959	-3.2342	-3.2342	-3.2342	-3.2342	-1.8963	SLC27A1
R007519c0g2_i01	5.9896	5.8395	5.7315	5.9040	5.8479	5.9548	5.8521	6.0350	5.7984	5.9255	5.8021	5.9064	5.9835	5.8580	5.6189	5.8319	5.7110	5.8363	5.9042	5.9341	5.7322	5.7153	5.7654	5.7440	5.7176	5.7524	5.5607	5.5164	5.5062	5.6491	5.5783	5.5185	5.5855	5.6289	5.7657	5.6831	5.5265	5.7330	5.7114	5.7827	5.8583	5.6377	5.7884	4.9744	5.2851	5.2607	5.1627	5.1974	FNTB
R007537c0g1_i01	5.5347	6.2287	6.0940	5.6425	5.5478	6.2405	5.9599	5.2470	5.8738	5.8931	5.8760	5.7578	5.8646	5.6753	6.0443	5.6090	5.4799	5.6265	5.0334	5.2071	4.9622	5.1479	5.2133	4.8595	5.0573	5.0202	4.8676	4.8159	4.7694	4.5029	4.5425	4.3033	5.0502	5.4111	4.9673	3.9136	4.0232	3.7937	3.3889	3.7513	3.6456	3.4714	3.6086	2.9854	3.1153	2.7947	2.9372	2.9417	NA
R007627c0g1_i01	-0.6826	0.1311	1.0935	0.0130	-0.2089	-0.7855	0.1452	0.7498	-0.1601	-0.7967	0.0886	0.1448	-0.1952	-0.6508	-0.0098	0.0267	0.1840	-0.4778	-0.1272	0.0123	-0.1127	0.4139	-0.0022	-0.1459	0.6841	0.2808	0.1497	-0.1504	0.1157	0.1438	-0.3659	-0.8520	0.0912	-0.1613	-0.1076	-1.4172	0.2765	-0.2969	0.1432	-0.9682	-0.2116	0.2085	-0.3366	-0.6264	-1.0734	-1.0288	-0.3083	0.0375	NA
R007636c0g1_i01	3.2826	3.1708	3.4078	3.5098	3.2809	3.1957	3.0256	3.4686	3.3411	3.2560	3.2385	3.3598	3.3746	3.3338	2.9105	3.0759	3.0075	3.3067	3.3575	3.1217	2.9893	3.0847	3.1963	2.9664	2.9834	3.0571	2.4390	2.8597	3.0557	2.8168	2.9928	2.8620	2.8408	3.0714	2.9490	3.1454	3.1527	3.3012	2.5677	3.0362	2.5826	2.8732	3.0263	3.1703	3.1988	3.2201	3.3649	2.9719	B3GALNT2
R007639c0g1_i01	-3.2342	-1.7177	-2.5759	-1.2220	-1.7563	-2.6536	-2.1441	-2.5625	-3.2342	-3.2342	-2.1462	-3.2342	-2.8079	-3.2342	-2.1017	-2.1823	-2.5834	-3.2342	-2.2231	-2.6498	-2.4404	-3.2342	-3.2342	-3.2342	-3.2342	-2.0789	-3.2342	-3.2342	-3.2342	-0.7237	-2.5807	-1.4655	-2.7895	-3.2342	-3.2342	1.1361	0.8400	0.7476	-0.1802	-1.1415	-1.1335	0.0455	-0.3366	3.6420	3.7025	3.7836	3.7988	3.7405	NA
R007649c0g2_i01	3.5285	3.5413	3.4890	3.8175	3.3718	3.4875	3.4780	3.6167	3.3331	3.1833	3.2476	3.4339	3.5149	3.5584	3.0714	2.9748	3.1423	3.0493	2.8856	2.8086	3.4364	3.7206	3.0956	3.0705	3.5837	3.7311	3.5474	3.2324	3.3213	3.0434	3.4031	3.2099	3.4695	3.4147	3.2934	3.3715	3.4313	3.2954	3.1664	3.1628	3.1353	3.2553	3.1120	3.7784	3.4532	3.4503	3.4386	3.6313	TMEM121B
R007651c0g1_i01	6.1478	6.1585	6.2466	6.4498	6.1041	6.0159	6.1835	6.1185	6.1285	6.1375	6.1201	6.0887	6.1560	6.0190	6.0191	6.1691	6.2120	5.9468	5.9603	6.0344	6.4187	6.4841	6.4711	6.1353	6.1237	6.0409	6.2150	6.1339	6.3430	5.9546	5.8970	5.8207	6.2621	6.4181	6.4851	5.6695	5.8070	5.9531	3.2275	3.7759	4.0062	3.5571	4.0389	2.9132	3.1153	3.4196	3.1273	3.4574	NA
R007652c0g2_i01	3.6961	3.7107	3.6600	3.9914	3.7291	3.6169	3.8218	3.7238	3.4268	3.4925	3.6968	3.5513	3.7048	3.7123	3.5327	3.6015	3.5751	3.5736	3.6206	3.4436	3.5073	3.7603	3.7684	3.5612	3.5323	3.5662	3.5161	3.4089	3.3493	3.2468	3.1692	3.5064	3.6301	3.6074	3.6862	3.5929	3.3517	3.5296	3.2613	3.5594	3.4441	3.4307	3.3422	3.7538	3.5654	3.9433	3.7988	3.7169	GOSR2
R007667c0g1_i01	8.0576	7.9374	7.8690	8.0659	8.0614	7.9943	7.9431	8.0591	7.8836	7.9611	7.9128	7.9299	7.9968	7.9572	7.8983	7.9918	7.9349	7.9446	7.9672	7.9322	7.9712	7.9625	7.9244	7.9383	7.9439	7.8733	7.8692	7.7745	7.8596	7.8422	7.8244	7.8772	8.0276	7.8743	8.0470	7.8753	7.7636	7.8063	7.3881	7.4532	7.3445	7.3702	7.3968	6.8550	6.7126	6.8960	6.7302	6.8577	EIF4A3
R007681c0g1_i01	-0.8405	-0.2664	-1.2741	0.1023	-0.8652	-0.4381	0.5118	-0.5706	-0.8444	-0.7967	-0.6335	-2.1129	-1.6194	-0.6508	-0.7058	-1.3533	-0.3722	-1.2787	-1.6345	-1.6503	-0.4541	-0.8474	-0.7693	-2.2337	-1.1004	-0.5287	-0.3992	-0.0557	-0.1091	-1.1337	-0.3659	-0.3043	-0.8197	0.3356	0.1277	-1.4172	-0.1592	-0.5227	-1.8750	-2.6073	-1.3308	-1.5017	-1.2587	1.3245	1.4270	1.4417	1.1442	1.2174	NA
R007697c0g1_i01	0.4153	-0.0540	0.9170	-1.2220	0.8591	0.0020	0.2460	1.2855	-0.7054	-0.1082	0.1676	-0.0908	0.0280	0.8085	0.9587	0.6153	1.0740	0.7480	0.8741	0.6222	0.3065	-0.3202	1.0201	1.0521	1.5196	0.0275	1.1458	0.9563	1.2705	1.1065	0.9507	0.9239	0.9616	-0.3417	0.0534	0.0258	0.6106	-0.7906	0.8236	-0.3214	-0.4207	-0.3490	0.5010	-1.9379	-0.2445	-1.9445	-1.8991	-1.0436	NA
R007709c0g1_i01	5.2875	5.1338	5.1646	5.4664	5.0904	5.1385	5.1446	5.1220	5.1491	5.2372	5.1578	5.0750	5.1589	5.2417	5.1299	5.3493	5.1065	5.1103	5.0663	4.9291	5.0240	5.1126	4.8750	4.8674	4.8834	4.7982	4.9307	4.9010	4.9663	4.8562	4.8318	5.0603	4.8971	4.9016	5.0412	4.9162	4.7347	4.9474	5.0045	5.0652	5.1124	5.2758	5.1323	5.2861	5.3827	5.1245	5.3249	5.3217	NDUFB10
R007710c0g1_i01	5.1234	4.7480	4.9201	4.9266	4.9963	4.7806	4.9096	4.7888	4.7747	4.8450	4.6842	4.7794	4.8870	4.9010	4.8419	5.1459	5.0283	4.8379	4.9850	5.0496	4.9550	5.1006	4.8984	4.9787	5.0310	4.9969	4.9449	4.9786	4.9444	4.9640	4.9502	5.0068	5.0113	4.7882	4.8543	4.9033	5.1289	4.9620	5.1737	5.2321	5.2775	5.2781	5.2528	5.0837	5.0579	4.9598	4.9374	4.9060	EXOC5
R007721c0g1_i01	-3.2342	-2.5379	-3.2342	-2.5500	-3.2342	-3.2342	-3.2342	-2.5625	-2.6205	-3.2342	-1.8073	-2.7572	-3.2342	-2.2351	-1.7547	-3.2342	-1.7959	-3.2342	-0.6308	-3.2342	-3.2342	-3.2342	-2.5154	-3.2342	-3.2342	-3.2342	-3.2342	-2.5786	-3.2342	-3.2342	-3.2342	-3.2342	-2.7895	-2.6547	-2.6343	-1.6403	-1.6586	-1.3902	3.4706	3.5594	3.4207	3.3369	3.5252	1.0824	0.9085	1.6324	1.4593	1.9814	NA
R007731c0g1_i01	3.6597	3.9934	3.9907	3.9678	4.0040	3.6293	3.8096	3.8235	3.9737	3.9794	3.9962	4.0954	3.9932	4.0354	3.0929	2.8997	2.9521	3.1941	3.5426	2.9540	3.9178	3.9478	3.7464	3.7151	4.0436	3.7169	3.9022	4.0435	3.9255	3.7319	3.8796	3.9382	3.4893	3.7938	3.7226	3.6980	3.5527	3.7564	4.7667	4.9511	4.9615	4.8389	4.9021	5.0060	5.0926	5.1897	4.9849	5.1953	NA
R007743c0g1_i01	3.6448	3.6665	3.6245	3.9008	3.8416	4.0054	3.7205	3.7511	3.6824	3.6356	3.6563	3.7828	3.5692	3.6282	3.7247	3.7858	3.7412	3.7758	3.9015	3.8569	3.9509	3.6613	3.6939	3.6185	3.3743	3.5976	3.6374	3.7412	3.6208	3.7319	3.7615	3.7105	3.7665	3.6011	3.3946	3.9390	4.0091	3.9669	4.5205	4.6853	4.4563	4.4964	4.3742	5.2396	5.1265	4.9598	5.0308	5.0449	MPST
R007809c0g1_i02	3.3572	3.0950	3.3654	3.5098	3.0905	3.5009	3.0537	4.0434	4.4272	4.0628	4.5133	4.0990	4.1439	4.3109	3.1142	2.6473	2.7973	4.2098	4.6207	4.4784	3.7731	3.8074	3.5406	4.3328	4.5256	4.4391	4.2375	4.3848	4.2734	4.2272	4.4124	4.3033	4.0796	3.7267	4.2361	1.2049	1.7745	2.1477	3.5750	3.8645	3.5193	3.7214	3.7356	-1.9379	-2.4735	-1.0288	-1.2177	-1.6315	MSX2
R007810c0g1_i02	2.9381	3.0382	3.2016	2.9111	2.8835	2.5984	3.0256	3.0194	3.3885	2.9730	3.0004	3.1044	3.0449	3.1986	3.0929	2.7969	2.9633	3.0720	2.9373	3.0951	3.1689	3.0280	2.6827	3.3137	3.2248	3.5177	2.9028	2.5936	2.7042	2.8769	3.0038	2.7703	3.2717	2.8788	2.7163	3.1100	2.6588	2.9875	3.6212	3.3707	3.4207	3.3631	3.5713	2.3818	2.4380	1.8932	2.6329	2.2995	NA
R007812c0g2_i01	4.3724	4.0404	4.2029	4.3699	4.2250	4.2325	4.4422	4.4616	4.4385	4.1795	4.0441	4.3105	4.1735	4.3527	4.7933	4.5712	4.7485	4.7399	4.9376	4.6128	4.4679	4.5127	4.4091	4.3328	4.2804	4.3906	4.2976	4.2569	4.2409	4.1194	4.1753	4.2314	4.3531	4.4636	4.5978	4.2012	4.4864	4.3135	4.1262	3.9694	3.6788	3.8688	3.9544	4.4286	4.6550	4.3212	4.5358	4.3039	NA
R007816c0g1_i01	-1.2201	-0.9948	-1.0742	-1.4572	-1.7563	-0.7855	-1.5304	-2.1060	-3.2342	-0.7967	-1.3027	-1.1865	-0.8766	-1.0657	-0.2067	-1.1571	-2.1366	0.0342	-1.8990	-0.7761	-1.3992	-1.0769	-1.3929	-0.7740	-0.9258	0.1170	-1.2962	-2.5786	-1.7287	-1.1337	-1.2839	-2.5544	-1.5716	-1.9222	-2.2119	-1.6403	-1.2448	-0.0420	2.3338	2.1519	2.3050	2.3167	2.2760	0.9730	0.5205	1.4417	0.4299	0.7448	NA
R007921c0g1_i01	4.0113	4.2247	4.4006	4.3966	4.1550	4.4109	4.1227	4.0922	4.2160	4.5303	4.2486	4.1774	4.3441	4.4293	4.3401	4.2850	4.5008	4.1542	4.1671	4.5090	4.3349	4.4997	4.3713	4.2262	4.3199	3.8855	4.7162	4.4549	4.6886	4.6276	4.4041	4.6542	4.8090	4.6712	4.5614	4.5341	4.4064	4.1019	3.9302	4.2668	4.1409	3.9915	4.0113	3.7784	3.9008	4.0204	3.9220	4.0776	NA
R007924c0g1_i01	3.5204	3.3306	3.5955	3.6274	3.3630	3.7011	3.4519	3.5011	3.6760	3.7021	3.3185	3.5306	3.4048	3.4987	3.5484	3.6613	3.5604	3.2482	3.5359	3.6407	3.2598	3.6752	3.5659	3.4462	3.3146	2.7285	3.5412	3.5955	3.4195	3.5033	3.1886	3.3156	3.7294	3.5823	3.6552	3.3260	3.2832	3.3796	3.7810	3.7326	3.7616	3.6593	4.0820	4.1680	4.0368	4.2705	4.2055	4.0868	NA
R007931c0g1_i01	1.7658	2.1982	1.8758	2.4313	2.3690	2.4943	2.1193	2.0046	2.1335	2.0343	2.6341	2.0368	2.1191	1.9138	2.5845	1.9942	2.4266	2.0450	2.0911	2.3033	2.3270	2.3249	2.2756	2.1066	2.2411	1.8848	2.1601	1.9162	2.3422	2.0002	1.8630	2.1557	2.4533	2.1926	2.6797	2.3488	2.4384	1.9119	2.9454	2.3117	2.7543	2.6922	2.7063	2.9425	2.8897	3.0567	2.7647	3.0208	TMEM203
R007971c0g1_i01	5.9388	5.7680	5.9708	5.8470	5.8271	5.9597	5.9261	5.7168	5.9269	5.7320	5.9036	5.8627	5.8307	5.7682	5.7789	5.8012	5.8218	5.7239	5.6628	5.7371	6.1460	6.0591	6.0032	5.8071	5.8254	5.8648	6.0533	5.9762	6.0942	5.9240	5.8612	5.8482	6.0175	6.1101	6.1376	5.4302	5.5199	5.6394	2.7452	2.8288	2.7418	2.8487	2.9234	2.1247	2.2935	3.1718	2.2791	2.5863	NA
R007976c0g1_i01	6.7346	6.9338	6.8010	7.4106	6.7990	6.9590	6.9009	7.3708	7.6470	7.5892	7.7798	7.6466	7.6023	7.8408	7.0740	6.8683	7.1660	7.5551	7.1866	7.7183	6.7807	7.2825	7.0273	7.4676	7.7532	7.5154	6.6741	6.5696	6.5020	7.2287	7.1494	7.1272	6.6728	6.7709	7.5583	5.8680	5.7015	6.8728	8.0303	8.3787	8.3156	8.3039	8.1932	4.3542	4.3451	4.6603	4.3726	4.5438	NA
R007982c0g1_i01	0.7834	1.3479	1.4905	0.5464	1.4660	0.2133	1.0742	1.2855	1.3702	0.9004	0.9266	1.1020	1.3732	0.6221	0.9587	0.4445	1.1934	1.2234	0.7865	1.0496	1.1448	0.2746	0.1837	1.2903	0.7370	1.5412	1.5434	1.8196	1.8732	1.3235	1.3458	1.3790	1.1480	1.3646	0.7141	0.9880	0.8818	1.0235	0.2813	-0.4296	-0.2116	-0.3490	0.2215	-0.8099	-1.6099	-2.4497	-1.2177	-1.4078	ADGRV1
R007986c0g1_i02	3.6147	3.2529	3.7083	3.7976	3.4902	3.3675	3.5087	3.4269	3.2922	3.7086	3.4741	3.4395	3.5057	3.6588	3.5946	3.7373	3.6041	3.4806	3.5559	3.3641	3.7100	3.8530	3.5491	3.3366	3.4789	3.2672	3.7599	3.7673	3.6924	3.4970	3.8124	3.5854	3.4745	3.4429	3.5712	3.6679	3.4933	3.3905	3.9196	3.8120	3.7303	3.8192	3.7951	4.2583	4.3659	4.4735	4.5223	4.4787	VAMP4
R007987c0g1_i01	4.9138	5.0124	4.9201	5.0156	5.0077	5.0701	4.9418	5.1089	5.0715	4.8684	5.0368	4.9925	4.9187	5.0190	5.2809	5.2790	5.0809	5.4703	5.4317	5.2379	5.2610	5.3695	5.2632	5.2805	5.5261	5.5684	5.4997	5.3663	5.3913	5.6376	5.7740	5.7675	5.3520	5.3895	5.3158	6.2314	6.2325	6.1084	5.8202	5.7033	5.7825	5.7903	5.8062	8.3970	8.4183	8.4164	8.4153	8.3476	PKD2L2
R007988c0g1_i01	6.5590	6.5122	6.5460	6.5396	6.4955	6.5624	6.5637	6.6048	6.5899	6.5299	6.5215	6.5494	6.6214	6.4739	6.1638	6.0400	6.0247	6.1993	6.2131	6.2226	6.3968	6.2517	6.2728	6.3676	6.3325	6.3985	6.1624	6.1674	6.1244	6.2104	6.1640	6.1362	6.1268	6.2431	6.1851	6.3585	6.4143	6.4213	6.1682	6.0962	5.9684	6.1043	6.1147	5.7576	5.9285	6.0622	5.9514	5.8421	ATP13A1
R007997c0g1_i01	6.6610	6.4880	6.5298	6.6832	6.5838	6.7349	6.5926	6.6462	6.5375	6.5562	6.5686	6.5686	6.6474	6.5937	6.6793	6.6082	6.6341	6.7884	6.6819	6.6453	6.6064	6.6791	6.6552	6.6224	6.6828	6.6308	6.6126	6.6180	6.6179	6.7157	6.7909	6.7309	6.8659	6.7208	6.8835	6.7651	6.5995	6.7062	6.2228	6.2674	6.2180	6.1451	6.1682	5.8281	5.8234	5.8210	5.7448	5.8353	PLRG1
R007999c0g1_i01	2.0620	2.2590	2.6997	2.3786	1.7363	2.0384	2.6835	2.3098	2.8713	3.1067	2.6752	2.3034	2.9112	2.7864	0.4577	0.5606	0.6416	0.4113	1.6451	0.2237	2.3927	1.5489	0.9190	1.6494	1.2184	2.0976	1.4929	1.5751	1.5463	1.0025	0.8075	-0.0927	3.4645	2.5177	1.5089	-1.2241	-1.0753	-0.7906	-1.3826	-0.3214	-0.9600	-0.2398	-1.4917	-3.2342	-3.2342	-1.2746	-1.8991	-1.8963	NA
R008001c0g1_i01	3.3297	3.0030	3.2112	3.1603	3.1012	3.2366	3.3424	3.4099	3.2068	3.3420	3.1825	3.2120	3.1496	3.1127	3.1352	3.2589	3.1123	2.8712	3.1095	3.1565	3.5415	3.3213	3.2700	3.5082	3.4554	3.2475	3.2683	2.9192	3.2038	3.1364	3.1789	2.8996	3.3168	3.2808	2.8538	3.3182	3.4242	3.2485	2.1478	2.4856	2.1431	2.3865	2.6925	0.9730	1.6469	0.9046	1.1442	0.8782	TTK
R008008c0g2_i01	-2.0864	-2.0703	-0.8987	-0.5424	-1.7563	-2.6536	-0.9824	-1.0459	-0.9982	-1.1256	-2.1462	-1.4897	-0.8766	-1.4282	-2.5596	-1.5805	-0.7591	-0.3925	-1.4110	-0.5352	-1.0114	-1.2069	-1.3929	-0.9115	-0.3837	-1.4457	-0.7183	-0.3608	-1.0082	0.0071	0.4049	-0.0927	-1.9450	-1.6602	-1.2008	-0.1349	0.9619	0.1233	-0.2738	-0.4296	-1.3308	-1.0692	-0.2273	2.2935	2.9040	2.1393	3.0066	2.5198	NA
R008015c0g1_i01	6.6601	6.7285	6.6244	6.6146	6.7858	6.7306	6.7563	6.8293	6.7236	6.7056	6.8739	6.7278	6.7000	6.7583	6.8080	6.6854	6.7962	6.7804	6.8102	6.8908	6.8496	6.7909	6.8896	6.9329	6.9100	6.9167	6.7098	6.7785	6.7558	6.9006	6.8831	6.9203	6.9974	6.9360	6.9496	6.8547	6.9216	6.8029	6.7099	6.4320	6.4758	6.5100	6.4644	5.9305	6.1182	5.9394	6.0213	5.9369	RPRD2
R008021c0g1_i01	8.5610	8.5495	8.6133	8.6816	8.5359	8.6280	8.5865	8.5421	8.6497	8.6291	8.6397	8.6188	8.6257	8.6330	8.5829	8.5361	8.5545	8.6165	8.5300	8.6274	8.5642	8.5310	8.5654	8.4674	8.4540	8.6441	8.3169	8.3726	8.3463	8.3282	8.3876	8.3207	8.4609	8.5058	8.5828	8.4879	8.4950	8.5858	8.4813	8.4815	8.3821	8.3829	8.4317	7.8509	7.9904	7.9529	7.9076	8.0405	PSMD2
R008022c0g2_i01	1.1199	0.9650	0.3490	0.4812	-0.1071	0.0759	0.6283	1.2089	0.7991	0.4206	0.7325	0.1981	0.0788	0.8085	1.5330	0.9914	0.5845	1.4935	0.3095	0.8517	0.4368	-0.0522	-0.2155	0.7667	0.5721	0.7963	0.6878	0.3423	0.4406	0.0071	0.7564	0.5355	0.4962	1.0355	0.0534	-0.2224	-0.4390	0.2239	-3.2342	-2.6073	-1.5594	-0.3490	-1.7697	-3.2342	-3.2342	-3.2342	-3.2342	-2.6403	NA
R008031c0g1_i02	5.0238	4.9022	5.1194	4.9358	4.9963	4.7916	5.0204	5.2660	4.8471	5.0248	4.8549	4.9288	5.1896	4.9464	4.9104	4.7802	4.9654	4.9026	4.9997	4.9490	4.7041	4.6599	4.7700	4.8960	4.7023	4.8962	4.6457	4.7420	4.7465	4.7717	4.7229	4.7567	4.8613	4.7992	4.8014	4.7507	4.7741	4.7187	3.9613	4.0217	4.0114	4.0731	3.9544	3.6058	3.6009	3.7345	3.7301	3.6186	TMEM94
R008041c0g2_i01	5.6187	5.7019	5.6562	5.7379	5.7831	5.7470	5.7508	5.7476	5.6314	5.7288	5.7259	5.7219	5.7779	5.6435	6.3546	6.4647	6.4752	6.2713	6.1759	6.4143	6.0095	6.0242	6.0292	6.1022	6.1483	6.0664	5.9138	5.9748	5.8423	6.2421	6.1714	6.2606	6.2527	6.1013	6.0838	6.2681	6.1800	6.0018	6.1782	6.1837	6.0237	6.0435	6.0819	5.9931	5.9733	6.1239	5.9601	5.9685	IRF2BP1
R008065c0g1_i01	5.8152	5.6574	5.7710	5.6085	5.8028	5.6384	5.7325	5.6640	5.6908	5.6867	5.7194	5.5996	5.6908	5.6281	5.4410	5.5487	5.7682	5.4299	5.4117	5.5731	5.9185	5.8522	5.7041	5.6586	5.7882	5.5978	5.7147	5.8303	5.7531	5.5310	5.5635	5.5023	5.7903	5.9805	5.9081	5.2055	5.2674	5.3464	2.5944	2.9308	3.1730	2.9328	3.0482	0.6564	1.0694	2.2365	1.4016	1.4918	NA
R008066c2g1_i01	10.0125	9.9417	9.9492	10.1683	9.9602	10.0207	9.9155	9.9416	9.9192	9.8861	9.7908	9.8824	9.9769	9.8742	9.7660	9.9237	9.8658	9.8508	9.9037	9.8975	10.1170	10.1783	10.1223	10.0379	10.0365	9.9622	10.1871	10.1142	10.1531	10.1465	10.0827	10.1307	10.1993	10.0345	10.3792	10.1785	10.0328	10.0970	9.9045	9.9133	9.9536	9.9251	9.9210	10.1091	10.2148	10.2030	10.2355	10.1779	RPS20
R008080c0g1_i01	3.1524	3.1170	3.2676	3.4429	3.2524	3.4181	3.2362	3.3577	3.2415	3.1645	3.3271	3.1859	3.2692	3.3262	3.2062	3.2844	3.1909	3.2079	3.3575	3.0861	3.4260	3.4402	3.3787	3.2180	2.9502	3.2475	3.1991	2.8838	2.9133	2.9156	3.1789	2.9719	3.2831	3.3193	3.2853	3.2467	2.9710	3.2544	3.4041	3.6619	3.6589	3.3631	3.4030	3.5111	3.5010	3.6488	3.5357	3.8145	SDHAF2
R008091c0g1_i01	1.4277	1.2312	1.1345	1.0740	1.2906	0.9628	0.4285	1.5254	1.2386	1.1497	0.7835	0.8587	0.6818	0.7641	1.2164	1.6455	1.5916	0.7100	1.6940	1.4081	1.5616	1.4872	1.4037	1.2903	1.4891	1.2163	1.1127	0.7619	1.3829	0.2076	1.2382	0.8232	1.4810	0.3356	0.3914	1.1709	0.7068	-0.5227	-1.0162	-2.1717	-1.5594	-0.7370	-0.7252	-1.5634	-0.5217	-1.9445	-1.2177	-0.7530	DAZL
R008111c0g2_i01	6.4003	6.3802	6.2823	6.6446	6.5482	6.5075	6.3197	6.4841	6.3658	6.3475	6.2091	6.3845	6.4396	6.3185	6.4339	6.5321	6.3767	6.4628	6.4805	6.4304	6.5379	6.7048	6.6394	6.5457	6.5924	6.4987	6.4948	6.5196	6.4155	6.5663	6.6476	6.6524	6.5536	6.4270	6.6587	6.5466	6.5445	6.5461	6.4979	6.4842	6.4170	6.4286	6.4837	6.7365	6.7217	6.7076	6.6387	6.6425	RBM22
R008117c0g1_i01	3.2139	3.3587	3.5125	3.3907	3.1838	3.3302	3.3194	3.0306	3.3411	3.2996	3.4741	3.2120	3.4441	3.2397	3.5406	3.4666	3.1716	3.3194	3.2223	3.1129	3.2059	3.4072	3.2904	2.9859	2.9276	3.2275	3.3054	3.1750	3.3767	3.3351	3.3523	3.3432	3.6784	3.7036	3.4535	3.5206	3.5266	3.7008	3.7277	3.8872	3.7862	3.9285	3.7490	4.2928	4.4315	4.1383	4.3651	4.3620	SLC35D1
R008120c0g1_i01	3.9096	4.1137	4.1884	4.1674	3.7083	3.9376	4.0514	3.5792	3.6760	3.8678	3.5200	3.6740	3.8175	3.7974	3.7790	4.0117	3.8663	3.2939	3.5690	3.7242	3.6260	3.8116	3.8393	3.3213	3.4475	2.9637	3.8072	3.4578	3.8136	3.1927	3.1094	3.0296	3.5893	3.8527	3.9493	2.9490	2.8708	2.9512	3.1664	3.7009	3.6456	3.7613	3.8016	5.0504	4.9380	4.9455	4.8402	4.8311	NA
R008134c0g1_i01	3.7033	3.9754	3.9512	4.0599	3.5538	3.8665	3.9505	3.7712	3.4418	3.7469	3.8057	3.6213	3.9045	3.9734	5.1583	5.4895	5.0861	4.8771	4.8673	4.5521	3.6305	3.6283	2.6035	3.2903	2.8214	2.9758	3.9451	4.0056	3.9585	3.4906	3.4600	3.6158	3.8340	3.8889	3.5032	3.5002	3.2276	3.0436	5.4710	5.4251	5.1076	5.3519	5.2097	4.2347	4.0688	4.4382	4.2674	4.2960	NA
R008152c0g1_i01	3.9939	4.0288	3.9626	3.9972	4.1187	4.1147	4.0233	4.1028	3.9424	4.1416	3.9854	3.9973	4.0484	3.8301	4.1420	4.3143	3.8901	3.9774	4.0117	3.8779	4.0661	4.3047	3.9395	3.7210	3.9571	3.5582	4.0924	4.0805	4.2259	3.7374	3.7353	3.8059	4.0861	4.0020	4.1227	4.0692	4.2674	3.9039	2.7806	2.9632	2.7912	2.6784	2.7736	4.6973	4.7331	4.4535	4.7184	4.7609	NA
R008163c0g1_i02	3.4709	3.5413	3.5508	3.7361	3.7013	3.7011	3.3194	3.6388	3.7743	3.3336	3.3442	3.5044	3.6803	3.6709	3.4846	3.5321	3.5229	3.8122	3.5426	3.6710	3.8839	3.8932	3.8393	3.8275	3.7474	3.4590	3.8328	3.7930	3.7438	3.8213	4.0161	3.6675	4.0364	3.6919	3.9747	3.7621	3.8498	3.7224	3.3813	3.1057	3.4594	3.0122	3.2507	2.5627	2.4958	2.4542	2.2630	2.7692	NUBPL
R008166c0g1_i01	6.0143	5.7557	5.9722	5.8093	6.0209	5.8794	5.8935	5.8770	5.9107	5.9531	5.8282	5.8314	6.0009	5.8894	5.6170	5.7729	5.7424	5.8701	5.9414	5.8316	5.9884	5.8624	5.7889	5.7808	5.8269	5.8453	5.8042	5.9277	6.0004	5.9193	5.8792	5.9170	5.8366	5.7479	5.7816	5.9264	5.8925	5.7126	5.8947	5.7918	5.8186	5.7758	5.7286	5.5398	5.5848	5.6330	5.5691	5.5899	NA
R008177c0g1_i01	4.6902	4.5712	4.6327	4.9174	4.6489	4.5406	4.4892	4.5380	4.6014	4.6732	4.3366	4.5853	4.5059	4.4919	4.3173	4.5952	4.2064	4.2926	4.3727	4.2480	4.2839	4.2593	4.4184	4.1548	4.1547	4.4040	4.3050	3.9666	4.1800	4.1603	4.2694	4.1190	4.2079	4.2005	4.5034	4.2054	4.1484	4.3078	4.2150	4.3993	4.4486	4.5353	4.3568	4.6403	4.5498	4.5559	4.7649	4.6502	RBX1
R008178c0g1_i01	1.2431	1.6195	1.7497	1.7905	1.2140	1.2768	1.6160	1.1690	1.6546	1.2240	1.0147	1.2857	1.4715	1.4645	1.3657	1.3870	1.5623	1.6013	0.9566	1.5716	1.5992	1.6082	1.7364	1.7440	0.9759	1.4751	0.7750	1.1673	1.1230	0.9288	1.0810	1.5463	1.1228	1.3349	1.6415	1.4511	1.3961	1.7526	1.4974	1.9069	1.4782	1.6463	1.8715	1.9907	2.2935	2.4542	2.3571	2.2180	NA
R008198c0g1_i01	6.2095	6.2588	6.3194	6.5315	6.2261	6.2976	6.1723	6.1863	6.3359	6.1206	6.0423	6.2065	6.2594	6.2478	6.0879	6.2876	6.1270	6.1522	6.1607	6.1424	6.1782	6.3980	6.3525	5.9884	6.0300	6.0832	6.2666	6.1662	6.2023	6.1242	6.1306	6.1674	6.1698	6.1734	6.4211	6.3566	6.0150	6.1922	6.3751	6.5815	6.5735	6.4203	6.5282	6.7015	6.9541	6.8603	6.9501	6.8910	ATP6V1G1
R008201c0g2_i01	3.3110	2.9670	2.7921	3.3547	3.1534	3.4393	3.3480	3.3035	3.2586	3.2018	3.1537	2.9419	3.1732	3.2316	3.1558	3.3902	3.0503	2.7639	3.3033	3.0496	3.1751	3.1258	3.5575	3.2981	3.1585	2.8112	2.8536	3.1253	2.9282	3.3351	3.0576	3.1797	3.2427	3.2963	2.9180	3.0737	2.4799	2.9586	2.7689	2.4402	2.8153	2.5474	2.6357	1.7794	2.1329	1.9800	1.5943	2.1840	NA
R008202c0g1_i01	1.9215	1.1478	2.0783	0.8854	1.8919	0.7978	1.5970	2.0271	2.1519	1.9492	1.6856	2.0514	1.7475	1.5454	1.0933	0.5037	1.5019	1.6821	1.6200	0.8517	1.1948	1.4227	0.7526	1.7891	2.3299	2.2830	1.9701	1.8926	1.8577	1.3235	1.9337	2.0257	1.2677	1.4778	0.7615	1.0265	0.5600	0.8456	-1.3826	-0.9682	-0.9600	-0.4671	-3.2342	-3.2342	-1.3168	-3.2342	-0.7568	-3.2342	NA
R008211c0g1_i01	4.2057	4.3651	4.0238	4.5071	4.1652	4.1493	4.4501	3.9757	4.4120	4.1272	4.0904	4.0884	4.2502	4.1818	4.1626	4.2291	4.0725	3.9409	3.9324	4.2358	4.4603	4.5281	4.5720	4.5481	4.2212	4.1468	4.3553	4.3679	4.3801	4.2349	4.1606	4.1966	4.4751	4.4738	4.6269	3.6371	3.7348	4.0203	1.3165	1.6652	1.9170	1.7820	1.5104	2.0726	2.3363	2.4941	2.2791	2.3464	GGH
R008220c0g2_i01	-1.2201	-0.9948	-0.8987	-1.2220	0.0772	-1.9201	-0.9824	-0.5706	-2.1914	-1.3232	-0.6335	-1.8740	-1.9862	-2.6498	-0.7058	-1.3533	-1.7959	-0.8802	-0.8946	-1.4280	-1.0114	-0.8474	-1.6796	-1.0635	-0.7700	-1.4457	-0.8426	-0.0557	-0.4507	-0.6094	0.0279	-0.6944	-1.2753	-0.4410	-1.2008	0.6852	0.2124	0.4483	-0.3739	-0.6739	-0.0290	0.0455	-0.7252	3.0271	3.0779	3.1718	3.3725	3.6376	NA
R008225c0g1_i01	-3.2342	-2.5379	-3.2342	-3.2342	-3.2342	-3.2342	-3.2342	-3.2342	-1.8610	-1.3232	-2.5900	-2.7572	-1.7912	-1.0657	-3.2342	-3.2342	-2.5834	-2.3683	-3.2342	-1.6503	-3.2342	-3.2342	-3.2342	-3.2342	-3.2342	-3.2342	-2.6765	-3.2342	-2.7823	-3.2342	-3.2342	-3.2342	-3.2342	-2.6547	-3.2342	1.3022	1.1099	-0.1638	1.3794	0.2693	1.3848	0.2835	0.9365	1.7465	1.9243	2.3495	1.8956	2.5467	NA
R008229c0g1_i01	3.1206	3.2728	3.0706	3.0523	3.1012	3.0007	3.1478	3.2083	3.1159	3.0769	3.2014	3.0254	3.1074	3.1303	2.7567	2.9431	2.9178	2.6278	2.8644	3.0026	2.8005	2.8837	2.8973	2.9664	2.8214	2.8112	2.4390	2.3033	2.6057	2.5479	2.7533	2.7291	2.7368	2.3042	2.8538	2.6119	2.5463	2.7038	2.3652	2.7931	2.2173	2.5010	2.4174	2.2935	2.5693	2.4339	2.6943	2.5061	MRPL52
R008237c0g1_i01	-3.2342	-0.6583	-2.5759	-1.7383	-1.2430	-1.0745	-1.5304	-2.5625	-0.8444	-0.7967	-1.3027	-1.0559	-1.6194	-0.7763	-0.8632	-1.5805	-1.7959	-1.2787	-1.6345	-2.6498	-2.1635	-2.1274	-1.6796	-2.6489	-2.5882	-2.5438	-2.6765	-1.5113	-1.3963	-2.6785	-1.0844	-2.5544	-1.7463	-0.9255	-1.6195	-2.6447	-3.2342	-3.2342	3.2779	2.9198	2.9519	2.7856	2.2945	-3.2342	-1.6099	-3.2342	-2.6419	-3.2342	NA
R008270c0g2_i01	2.8504	2.7296	2.7132	3.0523	2.9440	2.9426	2.7013	2.7758	2.8713	2.8492	2.6060	2.4314	2.8685	2.6828	2.4572	2.6862	2.7330	2.5758	2.4879	2.7067	2.9389	3.0985	2.8152	2.9367	2.5529	2.5310	2.9873	2.8228	2.8125	3.2238	3.0256	2.8620	3.0221	2.7939	2.7163	2.9885	2.9117	2.8047	2.7922	2.7565	2.7418	3.0449	2.9585	3.1070	3.0779	3.0433	2.6203	3.1843	SLC25A42
R008274c0g1_i01	3.4195	3.4398	3.3129	3.3179	3.3718	3.2040	3.3078	3.2471	2.8031	3.3668	2.9114	3.2185	3.2801	3.3031	3.9950	4.2680	3.9250	3.5141	3.5756	3.2071	3.8762	4.0721	4.0512	3.8542	3.5397	3.7867	3.8277	3.9890	3.8216	4.2726	4.1309	4.2412	3.3552	3.5043	3.1759	4.3299	4.1611	3.6384	5.5970	5.5353	5.3638	5.6143	5.2992	3.9614	3.5290	3.9577	3.6141	3.8200	NA
R008360c0g1_i01	1.8196	1.7942	1.1345	1.3174	1.3274	1.7754	2.1586	1.6465	2.0960	1.4265	1.7383	1.5950	1.6833	1.3186	1.2930	1.3870	1.4707	1.7017	1.8096	1.8303	1.6358	1.2843	1.6444	1.6736	1.5788	1.6944	1.3583	1.4515	1.5844	1.5371	1.3458	1.2296	0.9898	1.2418	1.3628	1.2381	1.7965	1.2067	0.7776	1.0913	1.2499	0.8259	0.5632	1.7465	1.8075	1.0720	1.8315	1.7915	AC005837.2
R008385c0g2_i01	5.5206	5.6288	5.6509	5.7842	5.5634	5.5824	5.6567	5.5189	5.6955	5.6125	5.6176	5.6920	5.6368	5.6843	5.6932	5.7774	5.7602	5.7417	5.6302	5.7585	5.8875	5.7119	5.7489	5.8166	5.7160	5.7611	5.6266	5.6169	5.7160	5.4344	5.6622	5.5602	5.7144	5.8695	5.8128	5.8981	6.0055	5.8349	6.1660	6.0679	6.0832	6.1017	6.0977	7.0562	7.0806	7.1259	6.9825	7.1493	ZFYVE1
R008480c0g1_i01	3.9280	3.8623	4.0401	4.1146	3.9160	4.0288	3.8857	3.8740	3.8994	3.7469	3.6494	3.8087	4.0064	3.8514	3.7385	3.8036	3.6326	3.6905	3.8045	3.5323	3.9581	3.9401	3.8869	3.6916	3.7474	3.6733	4.0004	4.0001	3.9403	3.9054	3.8372	3.8450	3.9242	3.7938	3.8759	3.6556	3.7962	3.6609	4.2658	4.2048	4.0924	4.1250	4.0820	4.1366	4.0561	4.2932	4.0544	4.2720	NA
R008524c1g1_i01	10.3764	10.6314	10.5395	10.7567	10.3551	10.7140	10.5650	9.7748	10.0864	10.0714	9.8769	10.0258	10.1086	9.9065	10.3717	10.4422	10.3363	9.9397	10.1293	9.8828	10.3243	10.5785	10.4090	9.7411	9.7687	9.8421	10.2399	10.2127	10.2406	9.3598	9.3879	9.4103	10.0543	10.2440	10.1021	9.7539	9.8755	9.5798	7.2918	7.1108	7.7669	7.1677	7.6403	9.6975	9.8785	9.8197	9.7636	9.7251	NA
R008536c0g2_i01	0.4836	1.2312	1.1345	1.3174	0.1612	1.1456	1.3704	-0.5706	0.7516	0.8067	0.1676	0.7197	0.6486	0.3491	1.0933	0.9062	0.6416	0.8212	0.8310	0.8086	1.1448	1.4227	1.1596	0.1590	0.9312	0.8495	1.7511	1.7160	2.0470	1.0025	1.0388	1.0629	1.5007	1.3349	2.1128	1.0639	1.2441	1.3910	1.4098	1.6387	1.8012	1.5584	1.1542	2.5049	2.9598	2.7947	2.8535	2.8794	PTF1A
R008551c0g1_i01	-3.2342	-3.2342	-3.2342	-3.2342	-3.2342	-3.2342	-3.2342	-3.2342	-1.5924	-3.2342	-3.2342	-3.2342	-3.2342	-3.2342	-3.2342	-3.2342	-3.2342	-2.7372	-0.1272	-0.6506	-3.2342	-3.2342	-3.2342	-3.2342	-3.2342	-3.2342	-3.2342	-3.2342	-3.2342	-1.1337	-3.2342	-3.2342	-3.2342	-3.2342	-3.2342	-3.2342	-3.2342	-3.2342	3.5272	3.8816	3.5768	3.8066	3.4531	-0.8099	-0.6832	-3.2342	-0.0448	-1.2143	NA
R008591c0g1_i01	2.2696	1.9984	2.0139	2.1250	2.5038	2.2921	2.2218	2.6218	1.8476	2.3816	1.6856	1.9617	2.1069	2.2558	1.8443	1.7470	2.1595	1.8313	2.5424	1.8517	2.1982	2.0395	1.6124	2.5082	2.0241	1.8848	2.0768	1.8443	2.0606	1.6562	1.7369	1.9321	2.1877	1.4778	1.4522	1.2381	1.3961	1.2311	1.7561	1.4066	1.4477	1.5584	1.4458	0.4266	0.1881	0.4164	0.0334	0.2494	JMJD7-PLA2G4B
R008684c0g1_i01	-1.0179	-0.8167	-0.2454	0.0130	-0.5660	-0.2457	-1.2305	-0.5706	-2.1914	-1.1256	0.3136	-0.7228	-0.7829	-1.2356	-0.7058	-0.1446	-0.6183	-0.8802	-0.7567	-0.9136	-0.6171	-0.7450	-0.3353	-0.9115	-1.1004	-0.3990	0.1497	0.1169	-0.3042	0.2076	-0.0609	-0.6944	-0.9208	-0.7883	-0.1076	-0.6380	0.2765	0.1745	-1.0162	-0.9682	-0.9600	-1.7788	-0.8821	2.7402	2.7699	2.7787	3.2794	3.5132	NA
R008691c0g1_i01	0.6708	1.1478	1.4905	2.1671	0.5205	2.0198	1.5387	1.3932	1.3384	1.6588	1.3888	1.1569	1.0559	1.2235	1.7110	1.6455	1.6203	1.1962	1.6940	1.1218	1.1948	1.7198	1.9565	1.4947	1.3934	1.6944	2.2541	2.2487	2.0470	1.2345	1.2749	2.0482	1.3994	1.8995	2.3327	1.2049	0.8818	1.0235	5.3029	5.4878	5.4470	5.5029	5.4343	0.9730	1.3455	1.6677	1.6696	1.6741	NA
R008709c0g1_i01	0.8365	0.1311	0.8199	1.0740	1.0026	0.0020	1.1280	0.9513	0.7516	1.1110	1.2506	0.8587	1.0304	1.1564	0.9587	1.1847	1.4707	1.0209	1.3105	0.7185	0.8019	0.6197	0.6926	0.8111	0.5721	0.0275	1.2407	1.2438	0.8994	0.7260	-0.1556	0.5978	0.8121	0.9980	0.8518	0.3016	0.8818	0.5680	0.7776	0.7872	0.6440	0.2835	0.9365	-0.4637	-1.0734	-0.3270	-0.5152	-0.7530	NA
R008718c0g1_i01	4.2986	4.5015	4.4378	4.7853	4.5433	4.4566	4.4475	4.7352	4.5008	4.5877	4.3829	4.3785	4.6024	4.4748	4.4487	4.6486	4.3590	4.4537	4.4637	4.3491	4.4628	4.6411	4.6251	4.4672	4.4123	4.5557	4.2828	4.2052	4.2169	4.1522	3.9664	4.0759	4.5478	4.3750	4.6076	4.5307	4.2071	4.1696	4.2987	4.4459	4.2815	4.4027	4.4085	3.8728	3.7508	4.1508	4.0116	4.0065	NA
R008756c0g1_i01	3.7175	3.8225	3.3039	3.9071	3.8916	3.7243	3.6670	3.8924	4.1761	3.8794	4.0751	4.0308	3.9998	4.0494	4.2849	4.4929	4.2757	4.3022	4.4637	4.5224	3.8915	4.3717	4.2672	4.0932	4.3414	4.2932	4.2414	4.1860	4.2016	4.4379	4.5387	4.6019	4.6171	4.0577	4.5978	4.0920	4.0418	4.0514	4.7067	4.8273	4.8258	4.9058	4.6604	3.5873	4.0303	3.9216	3.7301	3.7346	NA
R008774c0g1_i01	0.8365	0.9155	1.3234	0.7258	0.4554	1.1108	0.8997	0.6374	0.7025	0.8543	1.7891	0.7909	1.1058	0.8085	1.1765	1.1481	0.9437	1.0516	0.1076	1.0122	0.7693	0.8660	1.3268	-0.0634	0.5721	0.4963	0.2135	0.3423	0.7397	-0.3125	0.5318	0.5355	1.0445	0.7946	1.1655	0.5856	0.2124	0.6425	0.6304	0.8808	0.8445	0.8259	0.4361	-0.0631	-0.2445	0.5735	0.7405	0.6485	C15orf61
R008783c0g1_i01	2.6120	2.1561	1.8015	2.2279	2.2779	2.1959	2.1456	2.0925	2.0960	2.3320	2.0614	2.2412	1.8679	1.9735	2.1002	2.3084	2.3081	2.1902	2.5154	2.6097	2.5450	2.1231	2.1914	1.9367	2.2593	2.2035	1.9136	2.2487	2.3310	2.6661	2.3673	2.4025	2.5319	1.9196	2.3942	2.3937	2.0000	2.2104	2.5404	2.2777	2.6104	2.4692	2.8125	2.8371	3.1275	3.2897	2.9674	3.1929	NA
R008820c0g1_i01	4.8857	5.1660	4.9803	5.1422	5.0930	5.1831	5.0186	5.0443	5.2358	5.3618	5.1983	5.2604	5.2082	5.2718	5.1583	5.4008	5.4281	5.2740	5.4969	5.4629	5.5353	5.6800	5.5004	5.5612	5.5632	5.2502	5.7872	5.8791	5.8205	5.8498	5.8445	5.9109	5.2525	5.2210	5.4247	5.5173	5.6159	5.5490	5.9000	5.8363	5.8142	5.8610	5.7388	4.8599	4.9415	5.1021	4.9247	4.8556	CUZD1
R008831c0g1_i01	4.8245	4.6415	4.3623	4.7954	4.6306	4.7069	4.6075	4.6142	4.7202	4.4856	4.4672	4.5878	4.6002	4.6250	4.5806	4.4484	4.6751	4.5987	4.6856	4.5875	4.4603	4.7349	4.6211	4.5283	4.4720	4.3496	4.5655	4.5140	4.6077	4.5832	4.5797	4.5398	4.5666	4.6381	4.7699	4.7960	4.9065	4.6594	5.3605	5.2951	5.4296	5.3166	5.3683	6.0295	5.9901	6.0572	6.0557	5.9784	NA
R008880c0g2_i01	4.7045	4.6415	4.6362	4.8894	4.7233	4.9024	4.7770	4.9474	4.7865	4.8302	4.4904	4.7304	4.8618	4.6769	4.4653	4.4446	4.3759	4.6065	4.7037	4.3302	4.4705	4.6529	4.3227	4.3442	4.1450	4.1887	4.4477	4.3112	4.4070	4.1961	4.2042	4.2016	4.2809	4.4428	4.2486	4.3299	4.3774	4.3501	4.6440	4.6425	4.7807	4.6985	4.5949	4.7271	4.7451	4.8335	4.5950	4.8007	UCHL1
R008894c0g1_i01	3.5994	3.7677	3.4244	3.6274	3.5064	3.7695	3.5188	3.5091	3.5499	3.7215	3.4585	3.3945	3.6554	3.6095	3.2062	3.2503	3.4447	3.3691	3.6394	3.5843	3.5221	3.7472	3.6862	3.3815	3.5765	3.6131	3.3837	3.6101	3.4507	3.5655	3.5677	3.3341	3.5473	3.2413	3.8705	3.5340	3.5910	3.5394	3.4778	3.2705	3.3483	3.2646	3.2412	3.1949	3.2778	3.3344	3.3267	3.4431	SPR
R008911c0g1_i01	2.7707	2.0453	2.3458	2.9477	2.9321	2.5473	2.4501	2.6938	2.6169	2.1908	2.7019	2.5179	2.5996	2.5969	2.8098	2.4355	2.7590	2.4078	2.7875	2.5715	2.8790	2.8432	2.5705	2.7093	2.6248	2.7566	2.4120	2.3386	2.5000	2.6886	2.6310	2.7430	2.5604	2.1759	2.5907	2.5992	2.2277	2.6506	2.2854	2.0548	1.7522	1.8076	2.0985	1.5317	1.8960	1.5211	1.5683	1.5727	MED8
R008967c0g1_i01	0.7282	-0.2664	0.8199	0.3414	0.6424	0.5085	0.6283	0.6947	0.2347	0.4206	0.3136	0.2992	0.5074	0.0861	1.2930	0.6680	0.9885	0.9573	0.9159	0.8086	0.7017	0.6945	0.6926	0.4671	1.0192	0.1170	0.0130	0.9101	-0.1091	0.8105	0.5913	-0.0927	0.3300	0.2102	0.0534	0.2374	0.0011	0.4893	1.4098	1.0515	0.8445	0.5499	1.2328	1.2792	1.9243	1.5963	1.5148	2.0204	XXYLT1
R009030c0g2_i01	9.0914	8.9716	8.9868	9.1607	9.0324	9.0793	8.9754	9.0514	9.0668	8.9814	8.8739	9.0002	9.0806	8.9745	8.8707	9.0152	8.9924	8.9713	9.0005	8.9901	9.1536	9.2602	9.2713	9.0484	9.0476	9.0653	9.1635	9.1138	9.1293	9.1641	9.1910	9.1359	9.2138	9.0741	9.3849	9.2122	9.0866	9.1980	8.8743	8.9829	8.9460	8.9041	8.9400	8.7559	8.8004	8.7429	8.7809	8.7601	EIF3I
R009039c0g1_i01	3.7799	3.6665	3.6173	3.7909	3.7765	3.7185	3.7248	3.5639	3.5147	3.5514	3.8661	3.5564	3.6762	3.6405	3.9484	4.0716	3.8360	4.0704	4.0685	4.0542	4.1791	4.1736	4.0392	4.2014	4.1693	4.1835	3.8530	3.9149	4.1986	4.2078	4.1606	4.0371	3.9849	3.8047	3.8432	4.2508	4.2153	4.0919	4.5985	4.6853	4.5739	4.5199	4.6568	5.4960	5.7911	5.8072	5.7170	5.6719	LPCAT1
R009120c0g2_i01	3.6597	3.6438	3.7218	4.0655	3.7898	3.5920	3.9431	4.0815	3.6242	3.9901	3.7491	3.9358	3.7834	3.8514	3.7856	3.6870	3.4999	3.7941	3.7477	3.9638	3.9103	3.9817	3.9069	3.7668	3.6542	3.7169	3.6604	3.5955	3.5407	3.7211	3.6816	3.6382	3.5473	3.6502	3.8377	3.9640	3.9949	4.0886	4.2364	4.1957	4.2106	4.2236	4.3742	5.5009	5.5579	5.4525	5.4387	5.4088	NA
R009175c0g1_i01	1.7930	2.2982	2.5104	2.4140	1.8162	2.4943	2.3742	2.0925	2.1149	2.2274	2.7794	2.3630	2.2578	2.2558	2.4064	2.2052	2.0791	2.1194	2.1624	1.9341	2.4245	2.3712	2.0311	2.0887	1.4260	2.3583	1.8747	2.3559	2.2503	2.0875	2.1470	2.4872	2.3155	1.9395	2.1841	2.2219	2.3369	2.1349	2.0352	2.5583	2.6376	2.5474	2.3485	2.9854	2.6897	2.6956	2.8642	2.8580	FAM219A
R009216c0g2_i01	0.5487	0.3706	0.9632	0.8342	0.7548	1.2127	0.9602	0.7498	1.0552	0.7575	0.9266	0.6449	1.0811	-0.0659	1.2552	1.1105	1.2311	0.9894	1.1087	1.0496	0.9548	0.7305	1.2032	1.2903	1.1420	0.6238	0.8966	0.7619	0.8688	1.0727	1.3108	1.7792	0.3734	1.3045	0.6651	0.3631	0.9619	1.4125	0.7302	1.2042	0.7970	0.9692	0.5010	0.4266	-0.0120	-0.4731	-0.0448	0.3136	NA
R009219c0g1_i01	-1.0179	0.7557	-0.1439	0.7258	0.2405	0.3387	0.4707	-0.4415	-0.5786	-0.5290	0.5082	0.0318	-0.4593	-0.9137	-0.5639	0.1053	-0.3722	-1.1333	-1.0471	-0.7761	-0.5333	-0.1147	-1.3929	-1.4261	-2.5882	-2.0789	-0.3068	0.5372	0.3984	-1.1337	-0.9093	-0.3043	0.7802	0.2102	0.6143	-0.7638	-0.1592	-0.1638	-0.2738	0.4015	0.3464	0.1293	0.0583	3.0271	2.4958	2.9461	3.1450	2.9109	NA
R009303c0g1_i01	-3.2342	-3.2342	-3.2342	-3.2342	-3.2342	-3.2342	-3.2342	-3.2342	-3.2342	-3.2342	-3.2342	-2.7572	-3.2342	-2.6498	-3.2342	-3.2342	-3.2342	-3.2342	-3.2342	-3.2342	-3.2342	-3.2342	-3.2342	-3.2342	-3.2342	-3.2342	-3.2342	-3.2342	-3.2342	-3.2342	-3.2342	-3.2342	-3.2342	-3.2342	-3.2342	2.2052	1.9018	1.8184	-3.2342	-3.2342	-3.2342	-3.2342	-3.2342	2.7895	3.1275	2.7126	2.2135	2.9109	NKX2-2
R009352c0g1_i01	6.3870	6.3984	6.4580	6.5031	6.2706	6.2334	6.2645	6.1534	6.4556	6.2329	6.3104	6.2584	6.1685	6.3262	6.3899	6.4403	6.3066	6.3736	6.2432	6.4125	6.5281	6.4188	6.5042	6.3357	6.3822	6.3064	6.4088	6.4875	6.4201	6.1779	6.2917	6.2277	6.4326	6.5240	6.6004	5.8439	6.0815	6.1521	3.3105	3.5452	3.6788	3.7010	3.7690	3.1703	3.6009	3.8154	3.5884	3.6747	NA
R009384c0g1_i01	-3.2342	-3.2342	-3.2342	-3.2342	-3.2342	-3.2342	-3.2342	-3.2342	-3.2342	-3.2342	-3.2342	-3.2342	-3.2342	-3.2342	-3.2342	-3.2342	-3.2342	-3.2342	-3.2342	-3.2342	-3.2342	-3.2342	-3.2342	-3.2342	-3.2342	-3.2342	-3.2342	-3.2342	-3.2342	-3.2342	-3.2342	-3.2342	-2.7895	-3.2342	-2.6343	-3.2342	0.0011	-1.2487	0.6812	1.9069	1.0206	1.4647	0.5632	3.0542	2.9460	3.3882	3.1798	3.4068	NA
R009424c0g1_i01	0.0152	0.5107	-0.1439	0.0130	0.1612	-0.2457	0.0921	-0.0168	-1.1704	0.4825	-0.7740	-0.2967	-0.0246	-0.7763	0.8614	0.6680	0.7495	0.1524	0.4300	0.4647	0.5176	1.0481	0.4240	0.6736	0.0930	0.7411	1.1458	1.0010	0.3102	0.3272	1.1219	0.7149	1.0710	1.2735	0.8518	1.7330	2.5974	1.4125	-0.7242	-1.1415	-0.3123	-0.7370	0.1422	6.0157	5.7342	6.1830	5.7650	5.8824	NA
R009528c0g1_i01	3.9762	3.8359	3.9339	4.2528	3.9340	3.9911	3.9468	3.9929	4.0196	3.9847	4.0123	4.0418	4.0985	4.0586	3.6245	3.8327	3.9192	3.7987	3.8538	4.0215	4.0894	4.1473	4.0452	4.1418	3.7730	4.0536	3.9215	3.7477	3.7480	3.9292	3.9265	3.9201	4.0263	3.7883	3.8041	4.2790	3.9902	4.2039	5.0939	4.6820	4.8435	4.7753	4.9200	4.7355	4.9449	4.9128	4.8321	4.9008	TRAPPC5
R009545c0g1_i01	-3.2342	-3.2342	-3.2342	-3.2342	-3.2342	-3.2342	-3.2342	-3.2342	-3.2342	-2.5999	-3.2342	-3.2342	-2.8079	-1.6505	-3.2342	-3.2342	-3.2342	-3.2342	-3.2342	-3.2342	-3.2342	-3.2342	-3.2342	-3.2342	-3.2342	-3.2342	-3.2342	-3.2342	-2.7823	-3.2342	-0.9093	-2.5544	-3.2342	-2.6547	-3.2342	-1.0538	-0.0768	-0.6957	-3.2342	-3.2342	-2.6036	-1.5017	-3.2342	2.8214	2.5330	2.5892	2.3108	2.0011	NA
R009624c0g2_i01	5.3345	5.1392	5.3433	5.5342	5.2925	5.4162	5.3594	5.3575	5.3949	5.3964	5.3625	5.4592	5.4967	5.2914	5.3272	5.3145	5.0938	5.3456	5.4514	5.3130	5.3478	5.2948	5.3795	5.2035	5.2787	5.2916	5.1236	5.0993	5.1087	5.0856	4.8532	4.9924	5.0552	5.0847	5.2236	4.9813	4.8285	4.8306	5.1847	5.1778	5.4624	5.2781	5.3106	4.8941	5.1950	5.0428	4.9475	4.9471	NA
R009668c0g1_i01	3.5840	3.4915	3.5279	3.6572	3.2902	3.5536	3.5238	3.5484	3.5841	3.5586	3.7682	3.8300	3.6554	3.7640	3.4431	3.4814	3.5897	3.8651	3.7006	3.8031	3.4155	3.3620	3.5062	3.6797	3.5546	3.7592	3.7706	4.0595	3.9068	4.1028	3.9265	3.9382	3.3713	3.4773	3.6985	5.2610	5.2295	5.0485	4.5065	4.3428	4.3490	4.3643	4.4543	4.7187	4.3555	4.6383	4.5755	4.4540	FSCN1
R009704c0g1_i01	3.5446	3.5656	3.5202	3.8501	3.5692	3.7011	3.6984	3.4185	3.5004	3.6491	3.5644	3.4505	3.6087	3.7919	3.3918	3.8094	3.3278	3.6856	3.5359	3.5715	3.7607	3.4617	3.6862	3.5283	3.2793	3.5259	3.7055	3.3922	3.6924	3.7046	3.7935	3.6456	4.0926	3.8735	3.8377	3.6556	3.6766	3.5636	3.5410	3.6081	3.8748	3.4874	3.6306	3.9898	4.0561	4.4072	4.0822	4.1453	PLD6
R009792c0g1_i01	-2.0864	-3.2342	-2.1256	-2.0878	-2.5605	-3.2342	-3.2342	-2.1060	-3.2342	-2.5999	-3.2342	-3.2342	-3.2342	-2.6498	-2.5596	-2.1823	-3.2342	-3.2342	0.9566	-2.6498	-3.2342	-2.4112	-1.6796	-2.6489	-3.2342	-3.2342	-3.2342	-3.2342	-3.2342	-1.9655	-3.2342	-2.5544	-2.4502	-1.0771	-3.2342	-2.6447	-3.2342	-3.2342	5.3894	5.4915	5.5330	6.4562	6.5542	-3.2342	-1.9780	-1.2746	-3.2342	-3.2342	NA
R009803c0g2_i01	1.3198	2.4276	2.0139	2.1876	2.4039	1.6600	1.9800	1.5872	2.4335	2.1533	2.6479	2.1763	2.4629	2.3933	2.1830	2.4804	2.3081	2.3839	2.1968	2.5191	1.9874	2.0819	2.3159	2.1930	2.5529	1.6045	2.2989	2.3386	2.2021	2.0358	1.9337	1.9797	1.9930	2.9194	2.5642	2.0077	2.4934	2.6596	2.7452	2.6805	2.6241	2.3865	2.4671	2.0458	1.6125	1.7022	1.8956	1.9001	NA
R009807c0g1_i01	2.8760	2.5300	2.8049	2.7818	2.5038	2.5858	2.6098	2.2913	2.4924	1.7622	1.8382	2.5179	2.2578	2.1039	1.8186	2.1320	2.1398	1.6821	2.0541	1.6711	2.2225	2.1499	2.0787	2.1243	1.9588	2.3583	2.6496	2.2300	2.5490	2.7648	2.2975	2.8234	2.7368	2.4361	2.4531	1.5861	1.7294	2.3943	5.2618	5.2715	5.1859	5.3735	5.2146	0.7915	0.3638	0.8442	0.4299	0.7448	NA
R009822c0g1_i01	2.8760	3.1280	3.0600	3.0523	3.1737	3.1451	3.3705	2.4824	2.9151	2.9622	2.5032	2.4090	2.5644	2.6220	3.1352	3.7738	3.3278	2.8364	2.4879	2.7415	3.1626	3.2363	3.2597	3.2506	3.0266	3.0343	3.7055	3.8307	3.8296	4.0428	4.1508	3.9139	3.2427	3.2170	3.1671	5.4067	5.2713	4.8835	0.9939	1.8150	1.8486	1.6745	1.6883	5.6417	5.4402	5.5168	5.3346	5.4962	WNT5B
R009834c0g1_i01	0.3437	0.0415	0.9632	-0.6847	-0.0120	-0.1584	0.3401	0.3823	0.7991	-0.1082	0.3136	0.6828	0.2212	0.2236	-0.0098	0.1798	0.1840	0.9894	1.2788	0.2237	-0.3078	-0.1147	-0.3353	0.7667	0.8374	0.9503	0.4960	0.6539	0.6347	0.1438	1.1219	0.4704	0.0912	0.2102	0.3299	0.9880	0.8818	0.8137	0.0689	-0.8136	0.0543	0.2835	0.5632	1.2325	1.0177	0.1431	0.9158	0.0375	NA
R009852c0g1_i01	3.8462	3.5576	3.7083	3.8241	4.0432	3.8923	3.7593	3.7307	3.5976	3.8736	3.8896	3.7563	3.7486	3.7470	3.6466	3.7858	3.6811	3.6954	3.5156	3.5455	3.9065	3.7647	3.7091	3.8275	3.9571	3.8402	3.7330	3.7802	3.6345	4.0774	3.8124	3.8059	3.7826	3.8262	3.7045	4.0412	3.8445	3.9039	3.8212	4.0114	3.9904	3.9460	3.7220	4.5948	4.4116	4.4933	4.4133	4.3846	C19orf44
R009859c0g2_i01	2.1275	2.2187	2.4304	2.2279	1.9163	2.2287	2.1968	2.0493	2.6943	2.3977	2.1804	2.4090	2.1901	2.1734	2.5997	2.3249	2.4266	3.0108	2.2792	2.5191	2.2225	2.3597	2.2129	2.5741	2.9724	2.5472	2.9504	2.8838	3.0074	3.1608	3.2545	3.1278	2.6512	2.9783	2.4239	3.5993	3.5910	3.4012	1.8916	1.7421	1.5660	1.4647	2.0985	3.3991	3.6526	3.5001	3.8961	3.5994	NA
R009870c0g1_i01	-3.2342	-3.2342	-3.2342	-3.2342	-3.2342	-3.2342	-3.2342	-3.2342	-3.2342	-3.2342	-3.2342	-3.2342	-3.2342	-3.2342	-1.4752	-3.2342	-3.2342	-3.2342	-3.2342	-3.2342	-3.2342	-3.2342	-3.2342	-3.2342	-3.2342	-3.2342	-3.2342	-3.2342	-3.2342	-3.2342	-3.2342	-3.2342	-3.2342	-3.2342	-3.2342	-3.2342	-3.2342	-3.2342	2.5541	2.2604	2.3219	2.1259	1.6883	-2.4451	-1.0734	-3.2342	-1.2177	-0.7530	NA
R009893c0g1_i01	2.9011	2.7151	3.0600	3.0746	2.8203	2.6108	2.7536	2.9968	2.6817	2.6878	2.7668	2.8942	2.8829	2.9439	2.5381	2.5938	2.5511	2.9871	2.4313	2.6345	2.8713	2.8267	2.5537	2.6371	2.6934	2.4644	2.7172	2.9986	2.6603	2.7962	2.4338	2.8746	2.7116	2.5569	2.6920	2.7215	2.9807	2.6775	2.6967	2.6139	2.6776	2.6216	2.8125	2.9425	2.4768	2.6075	2.7761	2.7461	NA
R009957c0g1_i01	1.9215	-0.2664	0.3490	-0.8426	1.6224	-1.0745	0.6652	1.8619	0.5990	0.7575	0.7835	1.1569	1.2678	0.8515	1.3298	0.9914	1.5019	1.7587	1.8533	1.6949	1.2431	1.3551	0.6926	2.2745	2.1659	1.9349	2.0066	2.0920	1.8885	2.5964	2.2796	2.2557	1.6668	1.1763	-0.0248	1.3332	1.1786	0.9074	0.9939	0.8348	0.7970	0.7217	0.5010	-1.5634	-0.3764	-3.2342	-0.6309	-2.6403	NA
R009969c0g1_i01	1.1622	0.4423	0.7688	0.1865	0.2405	0.3387	0.3401	0.6374	1.2038	0.1424	0.3136	0.9235	1.1300	0.0861	0.8614	1.0322	0.7495	0.1524	0.8741	0.6222	0.5941	0.1204	0.8656	0.7667	0.8850	0.0275	1.3007	1.3164	1.6031	0.9288	0.7034	1.4817	0.3300	0.7045	0.6651	0.5331	0.6595	0.1745	0.4664	0.3369	0.2787	1.0996	0.6801	0.0491	-0.6832	-1.0288	-0.8947	-1.0436	NA
R009986c0g1_i02	2.2304	2.5625	2.8175	2.9597	2.4713	2.7301	2.5120	2.1551	2.7677	2.3816	2.1418	2.5387	2.6255	2.5584	2.1422	2.5240	2.5660	2.3717	2.5688	2.2071	2.6383	2.5429	2.5705	2.4533	2.2040	2.7705	2.5419	2.5032	2.3860	2.6200	2.0443	2.5036	2.1998	2.8580	3.2190	2.9590	2.4662	2.9439	2.4843	2.7316	2.7912	2.7856	2.7997	2.5627	2.9734	2.7460	2.2467	2.6745	BOLA1
R010022c0g1_i01	3.3843	2.8663	3.4408	3.0523	3.2620	2.8081	3.5634	3.4354	3.3571	3.4152	3.2923	3.1321	3.4537	3.3031	3.3831	2.4951	3.5678	3.3691	3.0068	3.2640	3.3117	2.9075	3.3105	3.3888	3.4396	3.4068	3.4515	3.2877	3.4559	3.2468	3.2266	3.4314	3.2888	3.3040	3.2934	2.3789	2.8708	3.0909	-0.0095	0.3369	0.0543	0.4229	0.2215	-1.5634	-3.2342	-0.8188	-1.0472	-3.2342	NA
R010044c0g1_i01	3.3932	3.6589	3.6670	3.8175	3.7222	3.5143	3.6395	3.3840	3.6824	3.7021	3.6901	3.7828	3.4870	3.5453	3.3743	3.7798	3.7925	3.3067	3.5291	3.2720	3.5123	3.6706	3.4709	3.3517	3.3146	3.4590	3.5901	3.5130	3.2461	3.4317	3.6114	3.1384	3.5939	3.5043	3.6739	3.8772	3.8071	3.5491	4.2823	4.5169	4.2987	4.3686	4.2848	5.2832	5.2851	5.2047	5.3073	5.3411	NA
R010086c0g1_i01	6.8571	6.8944	6.8723	6.3056	6.7198	6.6856	6.7332	6.5851	6.7335	6.7511	6.9429	6.6729	6.6128	6.7145	6.8210	6.4933	6.7054	6.6874	6.5360	6.7479	6.6574	6.4488	6.6503	6.7981	6.7970	6.7281	6.7486	6.7127	6.7832	6.4802	6.5118	6.4739	6.7354	6.9996	6.4736	5.8493	6.2525	6.3084	3.0933	3.3707	3.7240	3.3717	3.5095	1.1842	1.5411	2.0350	1.9369	1.6243	NA
R010090c0g1_i01	-3.2342	-3.2342	-2.5759	-2.5500	-3.2342	-3.2342	-2.7734	-3.2342	-3.2342	-1.8247	-3.2342	-3.2342	-3.2342	-3.2342	-3.2342	-3.2342	-3.2342	-2.7372	-1.6345	-3.2342	-3.2342	-3.2342	-2.5154	-2.6489	-3.2342	-3.2342	-2.6765	-3.2342	-3.2342	-2.6785	-2.5807	-3.2342	-2.7895	-2.2424	-2.6343	-0.3157	-0.5457	-0.2969	3.0649	3.3462	3.1730	3.2830	3.3154	1.9039	1.9521	1.9227	2.2630	2.2995	GLUL
R010205c0g2_i01	1.7658	2.3551	2.1990	2.9834	2.2589	2.7186	2.0089	2.1551	2.5491	2.5644	2.6201	2.5073	2.2467	2.5055	2.6147	2.4202	2.1981	2.2176	2.4313	2.5971	2.7924	2.5018	2.4488	2.4392	2.2411	2.2830	2.6950	2.6649	2.7384	3.2315	3.1594	3.0741	3.0221	3.1841	3.0669	2.5992	2.9903	2.8128	1.9341	2.9308	2.4350	2.7059	2.6925	4.1742	4.2250	3.8770	4.0450	3.9571	NA
R010208c0g1_i01	1.5912	1.7095	1.3584	1.5888	1.8919	1.8615	1.6531	2.0925	1.8476	1.5473	1.7383	1.5132	1.5636	1.3186	1.2552	1.8188	1.2311	1.1112	1.4595	1.7184	1.7573	1.6082	1.5796	1.0521	1.3601	0.9982	0.7321	0.6539	0.7397	0.9288	0.4049	0.4022	1.7348	1.3938	0.8074	1.3332	0.5076	1.7859	0.2139	0.0450	-0.0290	-0.2398	0.3680	0.1531	-0.6832	-1.0288	-0.1274	-0.5113	IMMP1L
R010350c0g1_i01	1.4953	1.8742	0.6608	1.7357	1.6517	1.8191	1.4570	1.2089	1.4013	1.3621	1.0147	1.4486	1.2233	1.0120	1.9663	2.0349	2.0157	1.7587	1.8747	1.6949	1.3790	2.0106	1.6444	1.5216	1.7169	1.6651	1.9136	1.9846	2.2021	2.2629	1.7887	1.7792	1.9930	2.4220	2.1666	2.4794	2.4102	2.5477	4.8467	4.7885	4.6360	4.6778	4.6990	5.2630	5.3979	5.4751	5.2410	5.2901	NA
R010363c0g2_i01	-3.2342	-3.2342	-3.2342	-2.5500	-3.2342	-2.2408	-2.7734	-3.2342	-1.5924	-3.2342	-1.1041	-2.7572	-3.2342	-3.2342	-1.7547	-3.2342	-3.2342	-3.2342	-1.4110	-3.2342	-2.4404	-2.4112	-2.5154	-1.4261	-3.2342	-3.2342	-3.2342	-3.2342	-3.2342	-2.6785	-2.1326	-3.2342	-1.7463	-1.4386	-3.2342	-3.2342	-2.6539	-3.2342	0.6812	0.9687	1.6217	1.7558	1.6314	-2.4451	-2.4735	-3.2342	-2.6419	-2.6403	NA
R010432c0g1_i01	3.7104	4.1082	3.9280	4.0984	3.4067	4.3073	4.1027	3.7910	4.1023	3.9632	3.7297	3.9121	4.1016	3.8777	5.1141	4.8532	5.0470	4.7931	4.1671	4.9240	5.3711	5.6639	5.4424	5.5366	5.2607	4.9244	5.4900	5.5731	5.5124	5.7476	5.7627	5.8752	4.9801	5.1438	4.9546	5.1477	5.0826	5.2764	3.2779	3.1813	3.4441	3.0663	3.1631	3.6686	3.8278	3.7836	3.5949	4.0065	NA
R010433c0g1_i01	3.1313	2.9425	2.8548	2.9597	2.9080	3.2122	3.0606	3.1785	3.1253	2.9292	2.9566	3.1252	3.1496	3.0678	3.0822	2.9431	2.7461	2.7732	3.0260	2.7067	2.9242	2.6120	2.9366	3.1930	3.1092	3.1126	2.1107	2.2300	2.1266	1.8079	1.9789	2.7010	2.2704	2.3643	2.4531	2.5863	2.5068	2.3052	1.2840	1.6913	1.5081	1.1804	1.6021	0.9730	1.5040	1.1237	1.3414	0.6975	IQUB
R010490c0g1_i01	1.7099	0.2154	1.0514	1.0740	1.7363	1.1108	0.8997	1.4274	1.4013	1.4882	0.7325	0.4824	1.2233	0.1565	1.1765	1.2894	1.2679	1.5804	1.7414	1.4921	1.3790	1.4660	0.9190	1.1243	1.4579	1.7791	1.9327	2.1527	1.5655	1.7448	1.5395	1.8829	1.1228	1.1076	1.2003	1.9286	1.9809	1.3910	2.5266	1.9722	2.0649	2.4692	2.4671	3.6860	3.8352	3.7916	4.0450	3.9967	NA
R010538c0g1_i01	2.7291	3.0725	2.9030	3.0183	2.5356	3.2204	2.9898	2.9268	3.1801	3.0769	2.8043	3.0106	3.0952	2.8829	2.8356	3.1426	3.2193	2.7072	2.7875	3.1820	3.2241	2.9840	3.1963	3.1591	3.1192	2.6706	3.1264	3.5809	3.2461	3.6367	3.7550	3.7384	3.1080	2.9491	3.1494	1.9286	2.6223	2.5859	2.6967	2.7688	2.6776	2.7330	2.7997	3.0542	2.9040	3.4402	3.1184	3.0399	NA
R010543c0g1_i01	1.9459	1.9984	2.0991	2.0143	2.0545	2.0009	2.3404	2.3813	2.4632	2.1908	1.9980	2.1082	2.2905	2.3338	2.1422	1.9309	1.7032	1.5592	2.0352	1.8086	2.0566	2.4380	2.1474	1.7209	2.4457	1.5732	1.8548	2.2300	2.3642	2.5602	1.9337	1.5775	2.3044	2.1072	2.2685	1.5066	1.6829	0.4483	2.1478	1.9933	2.3050	2.1661	2.2192	1.2325	2.2268	1.7022	1.4873	1.6243	NA
R010586c0g2_i01	5.5145	5.3980	5.3607	5.6792	5.4109	5.4755	5.3817	5.3374	5.3833	5.3903	5.3667	5.3337	5.3939	5.4293	5.7125	5.8027	5.6444	5.6137	5.5920	5.7712	5.3491	5.4898	5.5977	5.4410	5.3902	5.4931	5.3918	5.3727	5.3940	5.3887	5.3647	5.2970	5.6899	5.6426	5.8212	5.7261	5.5590	5.6985	4.8986	4.8448	5.0730	4.8233	4.9925	4.8828	5.0674	5.2227	5.0915	5.2269	NA
R010639c0g1_i01	-0.2919	-2.0703	-0.6011	-1.4572	-1.2430	-0.2457	-1.1012	-1.0459	-0.8444	-1.3232	-1.5331	-1.0559	-0.8766	-1.2356	-1.0398	-1.1571	-1.2893	-0.7686	-1.0471	-1.0656	-1.2581	-1.3499	-0.7693	-0.2334	-0.0793	-0.5287	-1.1287	-1.0799	-0.7975	0.3272	-0.2569	-0.0927	-1.1472	-0.3417	-1.3951	0.8659	0.2124	0.5292	-0.4815	-0.3214	0.7478	0.2085	-1.2587	2.6892	2.7699	2.8724	2.8098	2.7226	NA
R010751c0g1_i01	2.3264	1.8214	2.5713	2.2671	1.7634	2.1280	2.2463	1.9586	2.5491	2.1908	1.9762	2.3395	2.0697	2.1734	2.1213	2.7487	2.3256	2.5864	2.5948	2.1040	2.4860	2.6780	2.5537	2.6247	2.5529	2.5632	2.4784	2.3210	2.3860	2.4850	2.5129	2.5516	2.5509	2.4775	2.7636	2.7448	2.2911	2.7467	2.3178	2.7063	2.5107	2.8487	2.4342	2.5244	2.8752	2.8263	2.9270	2.8031	PIGP
R010755c0g1_i01	2.9502	3.3771	3.0169	2.0143	3.2620	3.5076	2.8765	3.3308	3.1159	3.1926	2.8883	3.0904	2.8685	3.2478	3.1352	2.5096	2.8098	2.7824	3.2306	2.8622	2.4760	2.5327	2.4488	3.3290	3.1778	3.2073	2.6950	2.6925	2.6149	2.4720	2.7137	2.9601	2.3266	2.3495	1.5089	2.0827	1.9220	2.4157	2.1112	2.0944	2.1807	1.9295	1.9894	0.8545	0.7275	-0.4731	0.5410	-0.2110	NA
R010811c0g2_i01	0.8878	0.9650	0.2777	0.9828	0.2405	1.1108	1.0742	1.4608	1.0938	0.9004	0.9266	0.9548	0.6145	1.0860	0.5850	0.8616	1.1149	1.4247	0.4300	0.7185	1.1700	0.8333	0.8656	0.4106	0.6841	1.2163	1.3298	1.5452	0.7731	1.2036	0.9045	1.0629	1.5201	1.8372	1.8311	0.5856	0.7969	1.1310	0.6304	0.7380	0.8906	0.7217	0.6228	0.1531	-1.0734	0.2401	0.1075	0.1821	NA
R010941c0g1_i01	4.9564	4.9461	4.9024	5.2091	5.0850	4.9791	4.9076	4.9237	4.9133	5.0633	4.9333	5.0298	4.9429	4.9612	5.1299	5.2228	5.2397	4.9089	5.0593	5.2916	5.1733	5.1986	5.1281	5.1396	5.0257	5.1636	4.7808	4.9589	4.8576	5.0004	4.8922	4.8934	5.0995	5.0301	4.9106	5.0646	4.8681	4.9474	5.0584	5.0222	5.0529	5.0309	4.9953	4.9384	4.7726	4.8257	4.7243	4.9895	ERI1
R010944c0g1_i01	3.0208	3.1388	2.9836	3.4767	3.1737	3.1451	3.0537	3.1378	2.9886	3.3252	3.2293	2.9728	3.1555	3.2638	3.0929	3.3095	3.2099	3.2875	3.3190	3.3715	3.2888	3.3331	3.2070	3.3059	3.4554	3.1868	2.4784	2.9309	2.9355	3.0694	2.9706	2.8746	3.1460	3.2493	2.7282	2.8014	3.0092	2.8288	3.3265	3.5665	3.2807	3.3631	3.3686	2.8055	2.4380	2.6784	2.7647	2.8143	GORAB
R011015c0g1_i01	6.0085	5.9952	5.8438	6.0132	6.0138	6.0218	6.0679	6.0652	5.8230	6.0572	6.0265	5.8544	5.9557	5.7946	5.9921	6.0325	6.0367	5.9731	5.9628	6.0251	5.9461	5.9866	5.9970	6.0206	5.9664	5.8713	5.9066	5.8488	5.8324	5.8435	5.8445	5.8191	6.0141	5.8261	6.0591	6.0507	5.9216	5.8389	5.2429	5.2801	5.3391	5.2219	5.3083	4.5190	4.5361	4.7618	4.5723	4.8257	NUP35
R011076c0g1_i01	2.2304	2.1561	2.4629	2.7682	2.3512	2.3528	2.3175	2.3460	2.2913	2.1533	2.0819	2.2912	2.0697	2.1390	1.8695	2.2229	1.6485	1.8313	2.2303	2.0496	2.3270	2.2021	2.2550	1.8753	1.8904	1.5732	2.0421	1.8443	2.3967	1.7872	1.7369	1.8320	1.9930	2.3346	2.7163	1.2705	1.3670	1.6479	-0.0095	0.0450	0.0543	0.4878	-0.0308	-1.2664	-0.6832	-0.3270	-0.8947	-0.6271	NA
R011094c0g1_i01	0.1046	2.8399	2.6154	2.3606	-0.7079	2.7641	2.5715	-0.7123	2.8713	2.6206	3.0111	2.6385	2.1069	2.6947	2.1830	1.8647	1.5324	2.4078	-0.0446	1.8086	0.2603	-0.3202	0.8102	-0.5329	-0.7700	0.9008	-1.7042	-1.7875	-2.7823	-1.9655	-0.9093	-1.7458	-0.3278	1.9196	1.4808	0.2374	1.5071	2.3615	0.3456	1.8150	1.7769	2.2053	1.7431	0.7255	-1.0734	-1.2746	-1.2177	-0.5113	NA
R011107c0g1_i01	3.5994	3.3680	3.4571	3.3728	3.1938	3.0474	3.3194	3.0636	3.1253	3.4152	3.1440	3.0106	2.8246	2.9637	3.4927	3.7124	3.3536	2.8275	2.9873	2.6468	3.1875	3.1918	2.9495	2.6494	2.7967	2.1829	3.7166	3.7608	3.6660	2.7858	3.1195	3.0850	3.3389	3.0256	3.5779	2.4514	2.5593	1.9853	1.8916	1.6387	2.3050	2.3693	1.7431	2.5244	2.4182	2.4542	3.1184	2.9315	NA
R011117c0g1_i01	1.9459	1.8742	2.1599	1.8943	1.5306	2.2448	1.8580	2.0710	1.9771	1.9047	1.8857	1.9147	1.9520	1.9138	2.0787	1.6972	2.0157	2.0602	1.7872	1.6222	1.6891	1.6650	2.0787	1.6975	2.1268	1.4058	1.8346	1.3856	1.6215	1.6097	1.2005	1.3430	1.5201	2.0165	1.6913	1.7330	1.5851	1.6297	0.5778	1.4377	0.0543	1.0574	1.1940	0.3410	1.4270	1.5211	0.9565	0.9608	CCNB1
R011123c0g1_i01	5.2755	5.2732	5.0273	5.3110	5.1962	5.3433	5.0847	5.0716	5.2075	5.1588	5.1746	5.3485	5.2859	5.1325	5.2524	5.2338	5.3423	5.1194	5.2328	5.3603	5.2448	5.4911	5.2606	5.2746	5.3547	5.0086	5.4123	5.3875	5.3532	5.3219	5.3475	5.4673	5.5410	5.3267	5.7079	5.3509	5.5461	5.3309	5.5585	5.7192	5.6747	5.5886	5.5578	5.5565	5.6241	5.6441	5.5999	5.4910	AGFG2
R011126c0g1_i01	3.2039	3.0838	3.2490	3.6349	3.2524	3.3302	3.3078	3.3927	3.4418	3.5586	3.1920	3.3656	3.2747	3.2875	2.9816	2.9106	3.2746	2.6779	3.1095	3.1392	3.1373	3.2300	3.2177	3.1243	3.1092	3.0228	2.9504	2.7977	2.8521	2.9440	2.9251	2.9482	3.3279	2.8788	2.9993	3.3026	3.1355	2.8682	2.8376	2.8405	3.0566	3.0769	2.9814	3.3342	3.4138	3.5577	3.3498	3.5536	CRYM
R011178c0g1_i01	6.5835	6.5080	6.4909	6.5877	6.6989	6.6789	6.6251	6.6048	6.5983	6.6273	6.5595	6.5111	6.5551	6.5321	6.5330	6.7202	6.6271	6.5978	6.5692	6.6956	6.6156	6.7586	6.6997	6.5217	6.5924	6.6021	6.7547	6.7960	6.6742	6.7026	6.7052	6.7292	6.7198	6.7709	6.6927	6.6823	6.8124	6.7422	6.9553	6.8560	6.8984	6.7913	6.8484	7.0128	7.1831	7.2453	7.1209	7.1499	SYVN1
R011182c0g1_i01	2.7007	2.5300	2.6721	2.6546	2.6991	2.8296	2.4710	2.5460	2.9470	3.0050	2.5628	2.6953	2.9112	2.3933	2.8610	2.7115	3.0713	2.9468	2.8856	2.7184	2.7512	3.0637	2.5022	2.9165	2.6248	1.9349	2.7818	2.9538	3.0421	2.8270	2.8417	2.9362	2.6335	2.5440	2.5907	2.7677	2.5068	2.1219	2.7211	3.0362	2.9078	3.2460	2.5916	3.1453	2.9598	3.1595	3.2632	2.9417	MGAT5B
R011204c0g1_i01	-3.2342	-3.2342	-3.2342	-3.2342	-3.2342	-3.2342	-3.2342	-3.2342	-3.2342	-3.2342	-3.2342	-3.2342	-3.2342	-3.2342	-3.2342	-3.2342	-3.2342	-3.2342	-1.0471	-3.2342	-3.2342	-3.2342	-3.2342	-3.2342	-3.2342	-3.2342	-3.2342	-3.2342	-3.2342	-3.2342	-3.2342	-1.2308	-1.0296	-3.2342	-3.2342	-3.2342	-2.6539	-1.7233	2.0926	1.9722	1.8486	1.6745	0.8393	1.0824	0.8507	0.9046	1.2130	1.7915	NA
R011216c0g1_i01	2.2104	1.7942	1.8758	2.2279	2.0545	2.0749	2.0513	2.1551	1.8476	1.9271	1.9317	2.0514	2.2130	2.0119	1.9427	2.0549	1.5324	2.1902	2.0541	2.1565	2.0966	1.7198	1.9045	2.1066	2.1465	2.0976	1.1781	1.6889	1.6577	1.7448	1.0388	1.1486	1.7839	1.3938	1.9586	2.0457	1.5071	1.5545	1.0721	0.9254	1.1011	1.1804	1.2706	1.3245	0.9642	1.4819	0.8308	0.8782	HUS1B
R011231c0g1_i01	-0.2919	-0.3856	-1.2741	0.1865	0.5205	-0.1584	0.3401	0.3823	-0.4620	-0.0197	0.1676	-1.0559	-0.1952	-0.1484	-1.0398	0.1798	0.3302	-0.0287	0.1781	-0.2357	0.2603	-0.8474	0.7526	-0.0634	0.0094	-0.1700	-0.3068	0.5372	0.0077	-0.0664	0.1907	0.2554	-0.1332	-0.2487	-0.3888	0.9484	1.0378	0.8768	0.6812	0.5795	0.1331	-0.0435	0.8887	4.2524	4.1309	4.1999	3.8429	3.9520	NA
R011242c0g1_i01	3.6299	3.6208	3.6530	3.5421	3.3451	3.8717	3.7248	3.2567	3.6824	3.6219	3.6968	3.6262	3.4728	3.6095	3.2161	3.5742	3.8782	3.7290	3.6581	3.7754	4.0390	4.1272	3.9714	3.2344	3.5981	2.9022	4.3013	4.3201	4.2705	3.9666	3.8433	3.9139	4.0730	4.0067	4.0906	4.7421	4.7146	4.2493	5.4215	5.3696	5.3033	5.4283	5.2266	4.6448	4.6801	4.4835	4.4984	4.6251	NA
R011253c0g1_i01	2.7431	2.2390	2.2558	2.3964	2.1806	2.5473	2.4710	2.7217	2.3562	2.0548	2.5481	2.4535	2.0444	2.3933	2.1830	2.1872	2.3937	2.0450	2.2631	2.3641	2.0431	2.0958	2.0311	2.1418	2.0027	1.9593	2.0768	2.1125	2.0740	1.5121	1.9789	2.1762	2.1383	2.0716	2.1128	2.3937	2.0558	2.3393	2.7571	2.9739	3.1730	3.1983	3.0263	2.8527	3.4435	2.7294	2.8855	3.2350	NA
R011312c0g1_i01	4.6720	4.5306	4.3963	4.3149	4.6598	4.5308	4.3376	4.6067	4.4310	4.5521	4.6084	4.5030	4.5175	4.5288	4.0007	3.8838	3.4765	3.9409	4.2348	3.8727	3.4570	3.3735	3.4163	3.1066	3.7474	3.6953	4.0229	4.0220	3.9730	4.2463	4.4124	4.2412	4.9374	5.1287	4.9648	4.7876	4.9015	4.6322	5.4327	5.6411	5.4794	5.4711	5.5347	4.9529	4.6208	4.7901	4.8017	4.8229	NA
R011369c0g1_i01	2.6272	3.2529	2.9381	2.6096	2.6991	3.0102	2.8040	2.7078	2.8934	3.2996	3.0637	2.9262	2.8021	2.9439	2.7294	2.7730	3.3536	2.9468	2.5154	2.7865	2.4556	2.7411	3.0244	3.0241	2.7588	2.7978	3.5098	3.6101	3.4559	3.7481	3.7679	3.9680	2.9013	3.1588	2.6548	2.8771	3.1355	3.2721	4.2699	4.2538	4.2465	4.4805	4.2615	2.4031	2.8311	2.8106	2.8098	2.7461	NA
R011432c0g1_i01	4.5776	4.3277	4.4089	4.4402	4.4504	4.4180	4.3631	4.2582	4.2463	4.1175	4.2071	4.1674	4.3723	4.4006	4.6071	4.5147	4.6300	4.5074	4.5493	4.5521	4.6603	4.6028	4.5340	4.4178	4.5331	4.1415	4.4378	4.6814	4.6007	4.6875	4.5943	4.5239	4.7871	4.6073	4.6926	4.4865	4.5972	4.2730	4.3969	4.4111	4.4791	4.1996	4.4127	4.7605	4.8299	4.6471	4.7065	4.7752	NA
R011448c0g1_i01	3.9219	3.7746	3.8317	3.7500	3.9281	3.9911	3.8137	3.9815	3.6697	3.8326	3.5862	3.6503	3.8832	3.8725	3.9602	3.7249	3.9703	3.8476	3.8045	4.0073	3.7565	3.9090	3.7166	4.1111	3.8105	3.7799	3.7384	3.8794	4.0362	3.8958	3.8676	4.1030	3.6567	3.7437	3.5101	4.2508	3.9806	3.9339	3.2529	3.1628	3.1448	3.1082	3.0373	5.2975	5.0288	5.0361	5.0356	5.0846	CLUAP1
R011466c0g1_i01	-1.4554	-0.9948	-0.3545	-0.4129	-0.4369	-1.0745	-0.3474	-0.0168	-1.3661	-2.1609	-0.1780	-1.3301	-0.4593	-1.0657	-0.5639	-0.6908	-0.7591	-0.5684	-0.6308	-1.6503	0.1120	-1.3499	-0.9488	-1.9117	-1.5297	-0.1700	-1.9617	-0.9045	-1.2550	-1.3010	-1.5154	-2.5544	-0.2600	-1.2466	-1.0297	-0.4153	-1.0753	-0.1017	-1.8750	-3.2342	-2.6036	-1.0692	-3.2342	1.7794	1.5040	1.5591	1.2130	0.7907	NA
R011478c0g1_i01	3.9643	3.6589	3.9105	3.8372	4.1292	3.7185	3.8581	4.1186	4.1165	4.1126	3.4741	3.7958	4.4248	3.5649	3.3918	3.6416	4.0932	3.3383	3.3499	3.8831	3.0918	3.3331	2.9749	2.7668	2.5079	3.5662	2.7282	2.5936	2.9058	2.5105	2.3673	2.7151	4.0126	3.9490	3.7346	3.5670	4.2595	4.1085	2.7571	2.1890	2.1991	2.0845	2.2760	2.1995	2.5693	2.4941	2.3723	2.6867	NA
R011489c0g1_i01	5.4434	5.1257	5.1596	5.2921	5.3064	5.2284	5.2454	5.2398	5.3358	5.2394	5.2006	5.2478	5.2153	5.1712	5.2111	5.1248	5.1267	5.2209	5.3035	5.3917	5.2741	5.4336	5.2837	5.2903	5.3183	5.1451	5.3797	5.3748	5.3351	5.3092	5.5354	5.4098	5.2113	5.3020	5.3237	5.3642	5.3937	5.2996	5.8342	5.9714	5.9400	5.9195	5.9440	6.1538	5.9665	6.2731	6.1153	6.2238	WDSUB1
R011491c0g1_i02	2.7007	2.9175	2.9610	2.9111	2.2006	2.5984	2.8686	2.5615	2.4779	2.5787	2.8529	2.7409	2.5465	2.3490	2.4901	2.4804	2.5511	2.1339	2.5017	2.2236	2.9679	2.6594	2.4846	2.4947	2.4771	2.6407	2.7282	2.4717	2.8753	2.2926	2.7137	2.6578	2.6335	3.0532	3.2690	2.8124	2.4799	2.8447	1.2508	1.2400	1.5660	1.8576	1.7160	1.8737	1.6805	2.0078	2.0351	1.8139	NA
R011496c0g1_i01	6.1091	6.0508	6.0678	6.0572	6.1472	6.0802	6.0909	5.9971	5.9998	6.0948	5.9151	6.0512	6.1516	6.0272	6.1381	6.1036	6.0499	5.9811	6.0464	5.9490	6.0567	5.9355	5.9736	5.8234	5.9356	5.8745	5.8055	5.8746	5.7192	5.8347	5.8214	5.7488	5.8347	5.7813	5.9824	5.7493	5.8418	5.8731	5.9292	5.8377	5.8841	5.8284	5.7884	5.4836	5.1597	5.3931	5.1800	5.3392	COPS6
R011513c0g1_i01	6.9429	6.6089	6.3545	6.7065	7.0850	6.8120	6.4508	6.7223	6.5225	6.6753	6.8427	6.6317	6.6960	6.8712	7.2203	6.9290	6.6376	7.4541	7.1137	6.5529	7.1856	7.4961	6.8308	7.2938	7.3487	6.4650	7.0930	6.9686	7.0370	7.2985	7.1457	7.2316	7.0659	6.9416	6.5608	6.8263	7.3019	6.9335	7.3261	7.2285	6.4462	7.0517	6.5647	5.8745	5.4304	5.5830	5.5999	5.5769	NA
R011523c0g1_i01	6.2505	6.4965	6.4233	6.5436	6.2455	6.4505	6.3540	6.1107	6.3863	6.3589	6.2973	6.3385	6.2927	6.2285	6.4265	6.5913	6.4465	6.3865	6.2173	6.4489	6.8191	6.7930	6.8420	6.5391	6.4639	6.4349	6.6613	6.5080	6.7156	6.4385	6.5776	6.5158	6.6570	6.7500	6.9993	6.0830	6.2465	6.3170	3.9562	4.3632	4.6018	4.2751	4.3611	4.5287	4.8668	4.6864	4.8072	4.8339	NA
R011533c0g2_i01	-3.2342	-3.2342	-3.2342	-1.7383	-3.2342	-3.2342	-1.9093	-3.2342	-3.2342	-2.5999	-3.2342	-3.2342	-2.8079	-2.6498	-3.2342	-2.6144	-2.5834	-3.2342	-1.2176	-3.2342	-2.1635	-3.2342	-3.2342	-3.2342	-3.2342	-2.5438	-2.6765	-3.2342	-3.2342	-3.2342	-3.2342	-2.0942	-1.5716	-1.6602	-3.2342	-3.2342	-3.2342	-3.2342	3.8212	3.5805	3.6853	2.6503	2.7997	-1.2664	-3.2342	-1.5710	-2.6419	-0.3043	NA
R011549c0g1_i01	-3.2342	-3.2342	-3.2342	-3.2342	-3.2342	-3.2342	-3.2342	-3.2342	-3.2342	-3.2342	-3.2342	-3.2342	-3.2342	-3.2342	-3.2342	-3.2342	-3.2342	-3.2342	1.5684	-3.2342	-3.2342	-3.2342	-3.2342	-3.2342	-3.2342	-3.2342	-3.2342	-3.2342	-3.2342	-3.2342	-3.2342	-3.2342	-3.2342	-3.2342	-3.2342	-3.2342	-3.2342	-3.2342	6.5603	6.8151	6.8262	6.6531	6.7870	-3.2342	-3.2342	-3.2342	-3.2342	-3.2342	NA
R011555c0g1_i01	4.5340	4.3465	4.1085	4.5315	4.4628	4.2203	4.3059	4.2486	4.1940	4.1512	4.4034	4.2861	4.3099	4.2638	3.7922	4.0015	3.9759	3.7051	4.1453	4.1348	4.3734	4.4997	4.2517	4.0751	4.1836	3.9170	4.2528	4.3289	4.4307	4.5712	4.4730	4.3894	4.5596	4.3677	4.3097	4.5993	4.3628	4.3305	4.3893	4.5776	4.5561	4.4964	4.4828	4.7850	5.0386	4.9775	4.9298	5.0235	SLC37A3
R011573c0g1_i01	3.5762	3.5166	3.4811	3.4515	3.6441	3.6596	3.5036	3.6241	3.5429	3.7532	3.6286	3.2055	3.4441	3.5054	3.5008	3.3902	3.6184	3.5894	3.6886	3.5651	3.5844	3.6706	3.7900	3.4533	3.5172	3.3979	3.5287	3.3582	3.1791	3.6823	3.1789	3.3879	3.7377	3.5308	3.6552	3.6057	3.4933	3.5098	3.6597	3.5875	3.8104	3.8380	3.5864	4.0784	4.2972	4.2179	4.4811	4.2475	NA
R011584c0g2_i01	0.6708	1.0593	0.9632	1.0291	1.1741	0.5085	0.9303	0.9975	0.7025	0.7575	0.3814	0.3472	0.4698	0.8085	0.9587	0.1798	0.5845	1.0817	0.3710	0.2879	0.4778	0.8333	1.2032	-0.5329	0.7881	0.6836	0.5951	0.7619	1.2705	0.8904	0.8075	1.3062	0.9898	0.9596	1.6159	3.1885	2.9117	2.8128	1.3165	1.5273	1.4477	1.6463	1.4458	5.2336	5.1235	5.3530	5.3895	5.4875	NA
R011613c0g1_i01	0.1046	0.8109	0.0398	1.2407	0.5827	0.6115	-0.1424	0.2357	0.8451	0.3559	0.0886	0.3937	0.6486	0.6221	1.2552	0.6680	-0.6183	0.4580	0.9566	0.5192	1.0664	2.1892	1.8229	1.5996	1.5788	1.2563	1.3007	1.6889	1.5463	1.7012	1.3458	1.8577	1.5393	1.5047	1.3932	-0.4153	0.2124	0.2717	1.9956	2.2071	2.0649	2.1461	2.3834	3.9757	4.0688	4.0608	3.7876	4.0729	NA
R011617c0g1_i01	1.7658	1.4558	2.1796	1.8943	1.6804	1.9028	1.5387	2.0925	1.3702	1.8352	1.9089	1.6911	2.1311	1.5454	1.0933	1.9091	1.5916	1.7587	1.4875	1.4646	1.9732	1.6650	1.5796	2.0705	1.9809	1.8329	1.5434	1.5751	1.6577	1.9263	1.5090	2.2362	1.7181	1.6805	1.5634	1.7788	1.5335	1.1819	0.0689	0.5226	0.6440	0.1293	0.3680	0.0491	-1.6099	-1.0288	-0.0448	-0.6271	TERF1
R011625c0g1_i01	4.2307	3.0382	2.7663	3.4684	4.0265	3.0102	2.8843	4.3367	3.0971	2.8492	3.4025	2.8533	3.0890	3.4078	5.3852	3.8094	4.0829	5.0752	3.9375	3.6034	2.3044	2.6407	4.9410	2.1243	3.6123	2.2035	3.8124	3.6736	3.8649	3.2842	3.5528	3.3967	2.5223	3.8421	5.5070	2.7563	4.9757	6.9629	4.2782	5.6544	6.0519	5.5587	6.0319	3.5592	5.1265	4.3968	4.9701	4.5571	NA
R011659c0g1_i01	5.6708	5.5294	5.4445	5.4914	5.6089	5.4874	5.4702	5.4415	5.4812	5.4935	5.4947	5.5934	5.5336	5.4452	5.2926	5.3573	5.3722	5.3732	5.5072	5.4611	5.3505	5.2812	5.4582	5.3233	5.3074	5.2228	5.4475	5.5952	5.4962	5.4543	5.5163	5.4484	5.5049	5.4323	5.5548	5.4463	5.5639	5.4316	5.6867	5.6790	5.8290	5.6921	5.6891	5.4609	5.4861	5.5144	5.4315	5.5099	UVRAG
R011660c0g1_i01	-0.2919	-0.2664	-0.3545	-0.6847	-0.5660	-0.6602	-0.4227	-0.7123	-0.3542	0.2172	-0.9296	-0.8255	0.0788	-0.7763	-0.5639	0.2507	-0.2633	-0.6650	-1.4110	-2.2350	-1.5558	0.1737	-0.4660	-0.6484	-0.3837	-0.3990	-0.3992	0.1960	-0.0496	-0.1439	-1.0844	-0.8520	-0.1952	-0.7883	-0.3888	-1.4172	-0.7863	-0.3683	-1.8750	-1.5665	-1.1335	-1.5017	-0.8821	2.1995	2.7855	2.9461	2.9270	2.4357	NA
R011675c0g1_i01	6.4331	6.2160	6.1906	6.2381	6.3432	6.1821	6.2149	6.3590	6.1493	6.2205	6.1544	6.1677	6.2573	6.1670	5.9335	6.1036	6.0260	6.0776	6.0825	6.0109	6.1212	6.1424	6.1992	5.9884	5.8793	5.9736	6.1379	6.0605	6.0892	5.9441	5.9102	5.9487	5.9635	5.9489	6.1774	5.9789	6.1015	6.0582	5.9539	6.0466	6.1078	5.9968	6.0605	5.8745	5.7462	5.9231	5.8752	5.9622	GNAO1
R011676c0g1_i01	3.8266	3.9510	3.7616	3.9558	3.9281	3.8134	3.6895	4.0869	3.6760	3.7406	3.7995	3.8757	3.7757	3.8567	3.8504	3.7977	3.6466	3.7941	3.9015	3.8463	3.9436	4.0113	3.9459	3.8542	3.7279	3.9170	3.8226	3.8368	3.7269	3.8664	3.6816	4.0315	3.6030	3.4076	4.0095	3.8929	3.6035	3.6743	4.6974	4.6018	4.5163	4.6028	4.6353	3.8575	3.9772	3.9216	4.0116	3.9470	DTD1
R011707c0g1_i01	1.8715	2.0220	2.0357	2.1035	1.7634	1.9229	2.1059	1.8367	2.1701	1.8587	2.3079	1.9462	2.3329	2.2397	2.1628	2.1320	2.3937	1.9005	2.3420	2.4646	2.2582	1.7725	2.5537	2.2097	2.1069	2.0754	2.2989	2.2300	2.5682	2.6547	2.3328	2.6578	2.3485	2.1759	2.1128	2.1187	2.0558	2.3052	2.6592	2.5724	2.6511	2.6216	2.3485	1.3684	0.3638	0.4164	0.9565	0.7448	NA
R011729c0g1_i01	-3.2342	-2.0703	-3.2342	-2.0878	-3.2342	-3.2342	-3.2342	-1.7597	-3.2342	-2.1609	-3.2342	-3.2342	-3.2342	-3.2342	-3.2342	-3.2342	-2.5834	-3.2342	-2.2231	-2.8560	-2.7834	-2.7648	-3.2342	-3.2342	-3.2342	-2.5438	-2.6765	-3.2342	-3.2342	-3.2342	-3.2342	-3.2342	-2.7895	-3.2342	-3.2342	-3.2342	-3.2342	-3.2342	0.2813	0.5226	1.2848	1.5883	2.0558	-3.2342	-2.4735	-3.2342	-3.2342	-3.2342	NA
R011760c0g1_i01	-3.2342	-3.2342	-3.2342	-3.2342	-3.2342	-3.2342	-3.2342	-3.2342	-3.2342	-3.2342	-3.2342	-3.2342	-3.2342	-3.2342	-3.2342	-3.2342	-3.2342	-3.2342	-3.2342	-3.2342	-3.2342	-3.2342	-3.2342	-3.2342	-3.2342	-3.2342	-3.2342	-3.2342	-3.2342	-3.2342	-3.2342	-3.2342	-3.2342	-3.2342	-3.2342	1.5066	0.8818	1.6113	-3.2342	-3.2342	-3.2342	-3.2342	-3.2342	4.6581	4.2532	4.4835	4.4097	4.5099	CYGB
R011778c0g1_i01	3.6071	3.9449	3.8192	4.0655	3.5692	3.9226	3.9242	3.5639	3.8775	3.9740	3.8423	3.7740	3.7603	3.8514	3.8119	3.9385	3.8299	3.4636	3.4097	3.7184	3.9761	4.0331	3.8802	3.5547	3.7730	3.6207	3.7221	3.4254	3.6162	3.5956	3.3947	3.3063	4.0894	4.2492	3.8596	3.7678	3.4797	3.9001	3.1753	3.4415	3.3483	3.4471	2.9352	3.3342	3.4916	3.6488	3.5018	3.8902	NA
R011845c0g1_i01	3.6961	3.3953	3.6459	3.7361	3.5996	3.6354	3.7161	3.7100	3.6824	3.6759	3.4973	3.6310	3.6638	3.7974	3.5169	3.5250	3.2925	3.4052	3.5426	3.6529	3.7313	3.9285	3.7316	3.4879	3.7730	3.0571	3.9310	3.8244	4.0868	3.8162	3.6186	3.8704	4.0730	3.9490	4.1718	3.5800	3.8179	3.2721	3.6597	3.8530	3.9583	3.8002	3.6086	3.9178	4.0172	4.1694	3.8856	4.1497	NA
R011880c0g1_i01	4.6647	4.4106	4.5780	4.5828	4.6232	4.6138	4.5618	4.4240	4.3092	4.5557	4.5653	4.3814	4.5871	4.5021	4.2707	4.5642	4.1777	4.2600	4.3538	4.3641	4.5325	4.4893	4.5967	4.4070	4.5105	4.4520	4.3340	4.3764	4.1955	4.3346	4.3916	4.2066	4.5620	4.2885	4.4501	4.4516	4.4135	4.4469	4.3188	4.4306	4.3817	4.2889	4.2755	4.8941	4.9689	5.0395	4.9849	4.9521	FXN
R011901c0g2_i01	4.1490	4.0803	3.7484	4.1360	4.1028	3.8242	3.8621	3.9929	3.9049	3.7021	3.6834	3.7384	3.9461	3.6888	3.5717	4.0117	3.7862	3.3993	3.7125	3.6650	3.8877	4.0222	3.6939	3.7151	3.5692	3.4504	3.8729	3.9890	4.0084	3.9292	3.7485	3.8321	4.1023	3.7938	3.9287	3.7507	4.0325	3.8340	4.4306	4.5206	4.3449	4.6708	4.6280	5.2157	5.0957	5.1683	5.1452	5.0846	NA
R011950c0g1_i01	-0.8405	0.8109	0.5440	-0.4129	0.3158	0.6115	-0.0801	1.1280	1.1680	0.5988	0.2424	0.8252	0.4698	-0.0659	0.8614	0.1053	0.5250	0.8212	-0.1272	0.3492	0.0591	0.0651	-0.1049	0.9762	1.1022	1.3329	1.1458	0.4752	0.8057	0.8904	1.0388	0.4022	-0.3278	0.4510	-0.7384	-0.1349	-1.2448	-0.4435	-1.8750	-0.3214	-0.4207	-1.2693	-0.3366	-2.4451	-1.9780	-2.4497	-0.8947	-3.2342	NA
R011971c0g1_i01	0.5487	0.1311	0.6608	0.4130	0.2405	1.1108	1.0183	0.7498	0.1639	0.4206	0.3136	-0.0282	0.6145	-0.0659	-1.4752	-0.8302	-1.5205	-1.2787	-1.6345	-2.2350	0.0040	-0.8474	-1.1538	-0.9115	-1.8043	-0.3990	-0.1381	1.2438	-0.4507	-0.8479	-0.6121	-1.7458	-0.2600	-0.0790	0.5072	0.2374	-1.2448	-0.1638	-1.1878	-2.6073	-2.6036	-1.7788	-1.0581	0.7255	-0.1236	0.3309	-0.7568	-0.1233	NA
R011987c0g1_i01	0.0152	1.0129	0.6036	0.5464	0.0772	0.8409	1.1013	0.9035	1.3384	0.4825	1.7639	1.4039	1.3109	1.1903	-1.0398	-0.8302	0.1050	-0.2358	-0.1272	-0.0658	0.6309	0.9599	1.3657	0.6736	-0.2749	-0.2800	1.3007	1.1673	0.9874	1.2036	0.8568	1.4482	0.8121	1.3349	1.7860	-1.0538	-0.7863	0.0152	1.9341	2.4402	2.2705	2.2434	2.0773	0.2501	-0.0120	0.6461	-0.5152	0.3136	NA
R012010c0g1_i01	3.5366	3.4659	3.6530	3.8437	3.7153	3.5143	3.4091	3.6167	3.2155	3.7151	3.2746	3.4669	3.5737	3.3860	3.2453	3.3981	3.3278	3.3257	3.2306	3.4008	3.8016	3.4830	3.5062	3.5349	3.3909	3.1660	3.7330	3.4896	3.6570	3.5160	3.1094	3.4141	3.8379	3.4429	3.5779	3.7507	3.5067	3.4796	3.7337	3.6815	3.4518	3.5110	3.6450	4.2928	3.8937	4.2473	4.2593	4.3313	COMMD2
R012029c0g1_i01	0.8878	0.8641	0.5440	0.7810	-0.1071	1.3381	0.8038	-1.0459	-0.5786	-0.7967	-0.1780	-0.6269	-0.7829	-0.5353	0.5228	-0.1446	0.2590	-0.7686	-0.5151	-1.2354	0.7359	0.4574	0.4960	-0.9115	-1.1004	-0.3990	1.3862	1.2806	1.4872	-0.5035	-0.0609	-0.0927	1.2677	1.3646	0.8074	0.9077	0.5076	0.1233	-3.2342	-3.2342	-3.2342	-3.2342	-3.2342	2.4031	1.8075	2.1393	2.1966	2.1840	NA
R012048c0g1_i01	5.5938	5.2509	5.1321	5.5119	5.5556	5.4357	5.1462	5.3056	5.1261	5.1939	5.1036	5.0112	5.1170	5.1860	5.7571	5.8275	5.6037	5.1833	5.1844	5.2439	5.6969	5.8522	5.7709	5.3685	5.2964	5.5604	5.8749	5.8179	5.8334	5.3219	5.4374	5.5044	6.0908	5.8837	6.0745	4.9033	4.8964	4.9855	5.4728	5.7224	5.6648	5.6306	5.7081	4.4543	4.5544	4.6559	4.5425	4.6564	PLPPR2
R012051c0g1_i01	2.4338	1.8742	1.6683	1.8943	1.8162	1.8823	2.0089	2.6797	2.2058	2.8014	1.8857	2.3034	2.9321	2.1039	0.6447	1.1105	1.4062	0.8565	0.3710	1.0122	0.0040	0.2746	-0.2155	-1.2335	-1.8043	1.0894	-0.3068	-0.9045	-0.4507	-1.9655	-0.6121	-1.7458	0.6452	0.7503	0.8950	1.3332	1.6590	1.0235	1.3483	1.4981	0.9785	1.0574	0.8887	-0.8099	-1.0734	-0.4731	-0.3083	-0.5113	NA
R012056c0g1_i01	4.4639	4.3465	4.4742	4.8088	4.5196	4.4908	4.5121	4.3897	4.4082	4.5877	4.3993	4.4599	4.5243	4.2718	4.2372	4.5075	4.5123	4.4188	4.4352	4.1946	4.3842	4.7828	4.5211	4.3741	4.3835	4.1887	4.6544	4.5293	4.5219	4.5156	4.3916	4.5077	4.4874	4.4942	4.5978	4.6434	4.4796	4.6992	4.9769	5.1801	5.1341	5.1334	5.0560	5.7761	5.5870	5.6855	5.7891	5.7230	SLC25A44
R012059c0g1_i01	-3.2342	-3.2342	-3.2342	-1.7383	-3.2342	-3.2342	-2.7734	-3.2342	-3.2342	-3.2342	-1.8073	-2.3994	-2.8079	-2.2351	-3.2342	-3.2342	-2.5834	-2.0748	-2.6418	-2.6498	-2.7834	-3.2342	-3.2342	-1.9117	-3.2342	-3.2342	-3.2342	-2.5786	-2.4387	-3.2342	-3.2342	-1.0290	-2.1756	-3.2342	-2.6343	0.1703	-0.0768	-1.2487	-2.6284	-3.2342	-3.2342	-3.2342	-2.5683	3.5401	3.8278	3.5099	3.4314	3.2839	SLC17A8
R012070c0g1_i01	3.3297	3.1388	3.1626	3.3456	3.3361	3.2204	3.2239	3.1378	3.2501	3.1833	3.2293	3.1659	3.3176	3.3489	2.5537	2.9853	3.0397	2.8798	2.7875	2.9638	3.0381	2.8595	3.2283	2.7891	3.1682	3.0458	3.0145	3.0947	2.8830	3.1927	3.1789	2.9482	2.9946	3.2006	2.9894	3.3641	3.2030	3.1624	2.5677	2.8863	2.9947	2.9328	2.9700	3.2778	2.7855	3.0961	2.8427	2.7461	RAB34
R012125c0g1_i01	1.6518	1.7665	2.1990	1.7634	1.2528	1.3381	1.7071	1.3223	1.6546	1.7622	1.5741	1.5750	1.9520	1.8515	1.6541	1.4784	1.9493	1.5376	2.1272	1.6949	2.3927	1.8399	1.6444	1.5216	2.2040	0.9982	2.0596	1.9394	1.9036	2.1538	2.2053	1.8320	2.4633	2.1247	1.7394	0.9077	1.6829	1.3471	0.6304	-0.2207	0.6440	0.4229	0.2215	0.7915	0.0915	-0.3270	0.5410	0.6975	NA
R012152c0g1_i01	7.3972	7.0177	7.2612	7.2880	7.3789	7.1439	7.3137	7.5425	7.2675	7.4314	7.0207	7.2340	7.4709	7.0859	7.0828	6.9801	6.6446	7.3497	7.3410	6.8262	6.7725	6.7383	6.6592	6.6864	6.6173	6.4819	5.5699	5.5952	5.6680	5.2555	5.1880	5.2781	5.4716	5.6756	6.3414	5.2407	5.6343	5.9226	6.7424	6.9649	7.2238	6.9064	7.0566	6.6108	6.8674	6.8391	6.7778	6.8202	NA
R012156c0g1_i01	0.8365	1.6801	1.2508	1.3542	1.4326	1.5605	1.6160	1.8867	1.4616	1.8587	1.2864	1.0155	1.3528	1.5454	1.5642	1.4486	1.2311	1.6013	1.4017	1.1218	1.0930	1.3083	1.2032	1.7209	1.6356	1.2163	1.3583	1.1673	0.7731	1.2345	1.5987	1.4140	0.6801	1.4778	1.3628	1.1005	1.3961	1.3910	0.8681	0.7380	0.6440	1.1405	1.0275	1.2792	0.6617	1.0720	0.9960	0.5978	NA
R012158c0g4_i01	-0.4108	-0.5155	0.0398	-1.2220	-0.7079	-2.6536	-1.3727	-1.4807	-0.8444	-0.9518	-1.1041	-1.1865	-0.8766	-1.0657	-0.1049	-0.9844	-1.0901	-0.7686	-1.8990	-0.7761	-1.9313	-0.9576	-1.6796	-0.9115	-0.5013	-0.6712	-0.7183	-1.5113	-1.3963	0.5890	-0.0609	-0.5523	-1.5716	-0.6630	-0.8767	-0.2224	0.2124	-0.1638	-0.4815	-0.8136	-0.6653	-0.0435	0.5010	1.2325	1.6125	1.4819	1.2786	1.4637	NA
R012220c0g1_i01	1.9215	1.2312	1.3584	1.3174	1.7086	1.2127	1.5970	1.2089	1.3384	0.9450	1.3213	1.0155	1.4134	1.5969	0.6447	1.1105	1.3037	1.3022	1.6200	1.6949	0.8338	1.3083	0.7526	1.0146	1.2184	1.2951	1.1458	1.2438	1.7104	1.6562	1.1219	1.5463	1.0445	1.4778	1.3000	1.0639	1.6590	1.0235	0.9939	1.7911	1.2141	1.2191	0.7882	0.3410	-0.0120	0.6461	0.3709	0.3136	NA
R012231c0g2_i01	2.3449	2.0906	2.1197	2.6247	2.0977	2.3528	2.3630	2.3098	2.0574	2.3151	2.0194	1.9462	2.4044	2.0859	1.9663	2.0745	1.6485	1.5804	1.8316	2.2071	2.1982	2.2021	2.0311	2.3517	2.1465	2.2035	2.1439	1.9622	2.2384	2.1699	2.5282	2.3310	2.3376	2.2732	2.2353	2.3335	2.1096	1.8967	2.3178	2.1890	2.1431	2.3693	2.1998	1.7794	1.3455	2.2365	1.8532	1.7915	ZBTB8OS
R012258c0g1_i01	3.8068	3.8557	4.0238	3.9317	3.6294	3.9326	3.8581	3.9107	3.6950	3.7343	3.7232	3.7696	4.0162	3.8514	3.6755	3.7495	3.4447	3.7804	3.5291	3.7865	3.9178	3.6936	3.8184	3.6060	3.7603	3.8855	3.4112	3.4417	3.6526	3.1446	3.6469	3.5385	3.7542	3.5632	3.8321	3.7507	3.7176	3.5683	3.2696	3.2705	3.4441	3.3717	3.2972	3.6149	3.5290	3.5001	3.4810	3.5336	RBBP9
R012267c0g1_i01	-1.0179	0.0415	-0.2454	-0.4129	-0.0120	0.2133	-0.9824	-2.1060	-0.7054	0.6537	-0.0836	-0.3725	-0.6949	-0.5353	0.3181	-0.6908	-0.7591	-0.4778	0.1076	-0.4283	0.2603	0.1737	-0.6097	0.0146	0.0094	-0.5287	0.0130	1.1275	0.8376	-0.5035	0.0279	-0.6944	0.2392	0.5054	1.1298	-0.4153	-0.5457	-0.6066	-0.7242	-0.6739	-0.5378	-0.5957	-0.1257	1.4925	1.7133	1.0720	1.3414	1.2830	NA
R012279c0g1_i01	2.7707	3.1060	2.6154	3.2215	3.0689	3.0566	3.0744	2.6797	2.8031	2.9180	2.5917	3.1252	2.8829	2.8829	2.3715	2.9748	2.7590	2.7546	2.7875	2.6468	3.4364	3.2915	3.3204	3.4741	2.7588	3.0684	3.0145	3.2230	3.2341	2.9809	3.2266	2.9241	2.8790	3.0982	2.9490	2.6738	2.5848	2.5379	0.5778	0.7872	0.9785	0.5499	0.2966	0.5837	-0.1236	0.9046	0.1075	0.4907	GGH
R012366c0g2_i01	-3.2342	-3.2342	-3.2342	-3.2342	-3.2342	-3.2342	-3.2342	-3.2342	-2.6205	-3.2342	-1.5331	-3.2342	-3.2342	-3.2342	-3.2342	-3.2342	-3.2342	-3.2342	-2.6418	-3.2342	-3.2342	-3.2342	-3.2342	-3.2342	-3.2342	-3.2342	-3.2342	-3.2342	-3.2342	-3.2342	-3.2342	-3.2342	-3.2342	-3.2342	-3.2342	-3.2342	-3.2342	-3.2342	4.4454	4.2362	4.0474	4.1553	4.7993	-3.2342	-3.2342	-2.4497	-2.6419	-3.2342	NA
R012372c0g1_i01	0.3437	0.6982	1.1345	0.6685	0.1612	0.6604	0.8038	-2.1060	-1.1704	-1.1256	0.2424	-0.2967	-0.2568	-1.4282	0.6447	1.0322	0.0213	-0.7686	-1.0471	-0.2357	-0.3791	0.3225	-0.9488	-1.6486	-1.2992	-2.5438	0.5464	0.7089	0.1668	-0.8479	0.3369	-0.3043	1.1228	1.1424	0.9369	1.7561	1.6101	1.0512	-0.8628	-0.3214	-0.6653	-0.3490	-0.4549	2.9570	3.2556	3.3233	3.0066	2.9719	BOK
R012373c0g1_i01	3.1206	3.0382	3.0706	2.5473	3.2620	2.3968	2.7102	3.0306	3.1253	2.9944	3.0111	3.0031	2.8246	3.0949	3.2549	2.8549	3.4040	2.9791	2.8319	3.2640	2.4453	2.5327	2.5537	2.6616	3.0266	3.2475	3.0411	3.0947	3.2928	3.0346	3.1396	3.1797	2.5974	2.9294	1.9987	2.0827	2.2277	2.6233	1.8254	1.6387	2.0034	1.5278	2.2945	1.1842	1.8671	0.5735	1.5943	1.2506	NA
R012384c0g1_i01	5.7474	5.8674	6.0153	5.9272	5.8730	5.8295	5.9147	5.9136	5.9870	5.9961	5.9574	5.9624	5.8628	5.9488	5.9124	5.8086	5.8719	5.9801	5.9325	5.9353	5.9777	5.9151	5.9449	5.9025	5.9041	5.9403	5.8600	5.9592	5.9355	5.7925	5.9291	5.9124	5.8917	5.9104	5.9674	5.8994	6.1483	5.9375	7.1011	6.9582	7.0200	7.0450	6.9924	6.9945	7.0861	7.1573	7.1584	7.1657	BAIAP2L2
R012388c0g1_i01	1.2032	0.5759	1.6115	0.5464	0.9085	-0.1584	1.3251	0.7498	1.4616	1.1497	1.2506	1.3101	0.9233	0.6221	0.7020	0.7681	1.3387	0.3132	0.3710	0.7643	0.4778	0.1204	0.2683	0.5741	1.2552	0.9503	0.3895	1.0010	0.7731	0.9288	0.3369	0.7701	0.1422	0.3356	0.3299	-0.0523	-0.0768	0.6057	-2.2031	-2.6073	-1.5594	-1.7788	-1.2587	-2.4451	-3.2342	-2.4497	-2.6419	-3.2342	NA
R012390c0g1_i01	3.6374	3.7746	3.3481	3.5815	3.7698	3.9719	3.6715	3.2662	3.2586	3.3503	3.4585	3.3242	3.2135	3.4222	3.8054	4.0765	3.7148	3.5306	2.5688	3.1129	4.0628	4.1339	4.5254	3.5283	3.2062	3.9232	3.7811	3.8914	3.6570	2.9440	3.0576	3.1384	4.6013	4.3860	4.3057	3.1100	2.7963	3.3353	2.2009	1.8617	2.0447	1.3295	1.7431	1.8737	2.1329	2.3276	2.0351	2.4642	NA
R012391c0g1_i01	0.8365	0.6384	1.3234	1.1175	0.9085	0.9233	0.9602	0.5777	1.0938	1.1497	1.2506	0.7557	1.1058	0.6710	0.7020	1.5077	1.3387	0.0945	0.7865	0.3492	1.1448	0.6576	0.6300	0.2903	0.8374	0.7411	0.6422	0.7089	0.4815	0.8510	0.7564	0.4022	1.1228	0.8795	0.3914	0.1703	0.2124	0.3627	-1.3826	-2.1717	-2.6036	-2.1222	-1.7697	-1.5634	-3.2342	-3.2342	-1.6346	-3.2342	NA
R012405c0g2_i01	6.9076	6.6774	6.7696	6.6777	6.9215	6.7349	6.8463	6.9679	6.7112	6.8439	6.7805	6.7227	6.7895	6.7884	6.6568	6.5930	6.6663	6.6089	6.7164	6.6725	6.6242	6.4325	6.5930	6.6691	6.6004	6.6967	6.3752	6.2841	6.4194	6.4243	6.5233	6.4264	6.5044	6.4261	6.5200	6.2263	6.4045	6.4475	5.6774	5.4672	5.7359	5.4969	5.6376	4.3042	3.8793	4.1878	4.0544	4.2720	NCBP1
R012413c0g1_i01	4.3543	4.1137	4.3141	4.4740	4.5196	4.3414	4.3088	4.6616	3.9789	4.4781	4.4357	4.4184	4.2885	4.2953	4.2323	4.2680	4.2575	4.2301	4.4171	4.3971	4.4188	4.4997	4.6490	4.4034	4.2981	4.6930	4.2528	4.2148	4.1986	4.3203	4.1704	4.2557	4.4726	4.1287	4.2528	4.3975	4.2193	4.1281	4.2063	4.0010	4.0776	4.1503	4.0168	3.6773	3.3210	3.5764	3.4810	3.5994	MED17
R012433c0g1_i01	1.5280	1.0593	0.8693	1.4595	0.9563	1.2127	1.6894	1.7311	0.5443	1.0304	0.8328	0.8587	1.3528	1.5969	0.9587	0.6153	0.5250	0.2616	0.3095	-0.0658	0.7693	0.3689	0.8656	0.4671	0.4506	1.0445	0.2135	-0.3608	0.1668	0.3272	-0.2569	0.2554	0.8432	-0.4410	0.3914	0.4786	-0.2466	0.3627	-1.8750	-1.8376	-1.1335	-1.5017	-1.2587	-2.4451	-1.6099	-1.0288	-3.2342	-2.6403	PAQR9
R012451c0g2_i01	2.3989	2.4966	2.3458	2.7406	2.5668	2.5858	2.5120	2.3280	2.3562	2.5500	2.3423	2.1629	2.5374	2.3639	2.4572	2.6604	2.2724	2.1763	2.3573	2.7184	2.4760	2.6687	2.9366	2.5741	2.5079	2.7705	2.6381	2.5491	2.5682	2.6082	2.6310	2.4707	2.5319	2.5177	2.5372	2.9982	3.2194	2.8526	3.9665	4.2755	4.4096	4.1301	4.2662	5.8649	5.9424	5.9231	5.9273	5.9086	NA
R012499c0g1_i01	0.9373	0.6982	-0.0492	1.2407	0.2405	0.9628	0.6283	0.1563	0.6517	-0.0197	0.2424	-0.0908	0.2212	-0.2358	0.4577	-0.1446	0.1050	-0.3925	-0.2149	-0.5352	0.7693	0.2250	0.4960	0.4671	0.4506	0.6238	1.0442	1.1673	0.8057	0.2686	0.7034	-0.0927	0.6801	0.2102	0.8074	0.8228	0.2124	1.3471	0.8236	-0.0383	0.8445	0.6095	0.9827	3.3885	3.4629	3.6040	3.8483	3.8420	NA
R012500c0g1_i01	0.8878	1.7095	1.4260	1.2008	1.3274	1.1456	1.8420	1.3932	1.8700	1.6041	1.4533	1.6147	1.7631	1.8301	0.3181	1.4181	0.5845	1.3276	0.9566	0.7643	1.3573	1.1040	0.9704	1.0887	0.8374	1.4409	-0.7183	-0.4788	-0.4507	1.0727	0.9045	1.3430	-0.2600	1.6567	1.1298	1.6857	1.5851	2.2347	2.9139	2.4856	2.5107	2.6922	2.5615	1.9623	1.7133	1.6324	1.3718	1.3147	TRAF1
R012518c0g1_i01	0.0152	0.3706	0.1235	-0.0823	0.3158	0.2133	-0.2076	-0.0168	-0.2539	0.4206	0.0886	-0.9361	0.6818	-0.2358	-0.4348	-0.5638	0.0213	-0.3121	-0.8946	-0.1482	0.3065	-0.0522	-0.1049	0.3517	-0.0793	-0.0679	-0.3992	0.5372	-0.8990	-0.4048	-0.2569	0.2554	-0.9208	-0.0790	0.1983	-0.1349	0.3378	-0.4435	2.3652	2.1705	2.5253	2.7984	2.1399	1.8737	1.3030	1.6677	1.8094	1.3458	NA
R012541c0g2_i01	4.3267	4.2598	4.2409	4.5275	4.3555	4.2325	4.3964	4.3635	4.3694	4.3717	4.0700	4.2612	4.4588	4.1691	3.7988	4.1980	4.1533	4.0246	4.3840	4.1348	4.1884	4.2500	4.2977	4.1762	4.2026	4.1990	4.0184	3.8552	3.9143	3.9340	3.8248	3.9261	4.0364	3.8683	4.0144	4.0080	4.2436	4.0718	3.3889	3.5523	3.7923	3.4714	3.6805	3.4097	3.6184	3.5671	3.3498	3.7169	MAT2B
R012608c0g1_i01	1.9215	2.0220	2.1796	2.1876	1.4987	2.0384	1.9050	1.6753	1.6802	1.6317	1.8382	1.7459	1.0304	1.4645	1.3298	1.8419	1.6761	1.6624	1.8316	1.9139	1.9295	2.5429	2.5022	1.5216	2.1465	1.9593	2.1439	2.1527	2.2621	1.9452	1.7103	1.8320	1.7677	1.8790	2.2849	1.6367	1.4527	1.6113	1.7322	1.4377	1.2848	1.6176	1.6314	-0.8099	-0.6832	0.1431	0.2452	0.2494	NA
R012620c0g1_i01	3.0436	3.1602	3.2112	3.1394	2.8073	2.7641	3.4253	2.9854	3.3331	3.2381	3.5498	3.3656	3.2583	3.2797	3.3204	2.9853	3.4765	3.2416	2.6702	2.9341	3.2120	2.6120	2.5368	3.2344	3.0787	3.1764	3.4515	2.8228	3.2099	3.1768	3.0785	3.1278	2.7857	3.1841	2.8538	2.1883	2.2438	2.7718	-0.2738	0.1237	0.4110	0.4878	-0.0308	-0.8099	-2.4735	-1.2746	-1.0472	-1.6315	NA
R012626c0g1_i01	6.7373	6.5942	6.6877	6.8121	6.6525	6.6885	6.6975	6.5660	6.6437	6.6040	6.6283	6.6159	6.6384	6.6633	6.6248	6.6758	6.6271	6.7177	6.6080	6.7052	6.5790	6.7570	6.6718	6.5797	6.5734	6.6299	6.6037	6.5945	6.6553	6.4689	6.4846	6.5118	6.6831	6.6096	6.7838	6.4508	6.5024	6.5049	5.6898	5.6904	5.8727	5.6537	5.6821	5.5302	5.7322	5.5945	5.6840	5.7082	LMAN1L
R012634c0g1_i01	2.0620	2.8921	2.2558	2.3052	2.5513	3.2040	2.5519	2.7217	2.3720	2.6206	2.7668	2.4753	2.4436	2.7065	2.5223	2.2748	2.1789	2.5545	2.7988	2.5191	2.3270	2.0819	2.4306	2.6736	2.9943	3.0343	2.5169	2.5032	2.3422	2.4978	2.7402	2.9952	2.5319	2.3346	1.8532	2.2384	2.5463	2.5379	1.4688	1.8386	1.5660	1.1405	1.6021	0.4266	0.1881	-0.0729	-0.0448	-0.0407	NA
R012643c0g2_i01	4.7640	4.7085	4.6111	4.6021	4.8266	4.5275	4.4554	4.6544	4.4828	4.8122	4.3952	4.6248	4.6989	4.4006	4.5419	4.6188	4.7679	4.6039	4.6520	4.5257	4.7020	4.8312	4.7881	4.6371	4.7352	4.6145	4.7327	4.7120	4.8102	4.6189	4.7784	4.7499	4.6875	4.2768	4.6043	4.9441	4.5298	4.6616	4.9146	4.8792	4.9588	4.9782	4.9348	5.2307	5.1979	5.3799	5.3034	5.3621	NKIRAS2
R012655c0g1_i01	-2.5491	-1.7177	-2.5759	-2.5500	-0.8652	-1.9201	-3.2342	-3.2342	-1.5924	-0.9518	-1.3027	-1.4897	-1.9862	-3.2342	-1.7547	-0.9844	-1.5205	-0.7686	-1.6345	-1.4280	-1.2581	-1.6869	-2.5154	-3.2342	-1.2992	-3.2342	-3.2342	-2.5786	-3.2342	-1.9655	-2.5807	-2.0942	-1.4159	-1.9222	-1.3951	2.4228	1.7294	1.8184	-3.2342	-1.5665	-2.6036	-2.1222	-2.5683	6.6096	6.6462	6.5860	6.5011	6.5354	NA
R012684c0g1_i01	0.2683	1.1042	1.2508	0.0130	0.1612	1.3078	0.5118	0.2357	0.5990	0.7575	0.7835	0.6828	0.6145	1.0495	1.2164	1.4784	1.1547	0.9894	0.9159	1.4366	0.8650	0.5808	1.7064	0.6247	1.0613	0.9503	0.8966	0.9101	0.7397	1.2945	0.1116	0.4704	1.0710	0.6084	1.2003	1.2705	1.2441	1.5153	1.1096	0.7872	1.5941	1.4966	1.1132	4.7059	4.6251	4.7120	4.2139	4.4252	NA
R012700c0g2_i01	5.6300	5.5760	5.6823	5.8994	5.5958	5.7875	5.6984	5.8489	5.6232	5.4898	5.4774	5.6217	5.7827	5.5857	5.4535	5.6554	5.5318	5.6555	5.4478	5.5274	5.6783	5.7353	5.7925	5.6601	5.3694	5.5464	5.5453	5.4063	5.3940	5.5011	5.3604	5.4442	5.5457	5.4093	5.6957	5.6200	5.4469	5.6164	5.5887	5.7396	5.6829	5.6713	5.5768	6.1237	6.2359	6.2674	6.2369	6.1321	POMP
R012730c0g1_i01	6.7117	6.6196	6.7225	6.7047	6.6696	6.7148	6.7499	6.7846	6.5975	6.6230	6.7130	6.7238	6.7056	6.7856	6.7800	6.7715	6.8921	6.8127	6.7164	6.8595	6.7387	6.6365	6.8080	6.7752	6.8558	6.8308	6.8247	6.9192	6.7786	6.9346	6.8839	6.9135	7.2356	7.0576	7.0116	7.0170	6.8563	6.7932	5.9253	5.9172	5.6911	5.7495	5.8844	4.9348	5.1143	5.0924	4.9725	4.9394	RSF1
R012731c0g1_i01	4.8179	5.0616	5.0300	5.1183	4.8865	4.8533	4.9456	4.9650	4.9214	4.9501	5.0577	4.9716	5.0770	4.9904	4.9988	5.0938	5.1292	4.8899	4.9552	5.0239	5.2133	5.0120	5.0821	5.0004	4.9853	5.0231	5.0469	5.0628	5.0857	5.1088	5.2261	5.0850	5.1962	5.2451	5.1319	5.1907	5.0440	5.0330	5.3290	5.3976	5.2623	5.4242	5.1877	5.9139	5.8696	5.8597	6.0498	5.9484	TMEM259
R012746c0g1_i01	3.9997	3.9387	3.9907	4.1038	3.7832	4.1147	4.0374	3.8802	3.9892	3.9901	3.8302	3.8044	3.9665	4.0540	3.9835	4.2203	4.0088	3.8167	4.0545	4.0215	4.1445	4.2218	4.0332	3.8542	3.8166	4.0134	3.9119	3.7738	3.8454	4.0030	3.7485	3.9798	4.1654	4.0114	4.3911	4.0875	3.9217	4.2344	4.3308	4.5206	4.4096	4.2889	4.2755	4.7971	4.9552	5.0157	5.1253	4.9895	NA
R012775c0g1_i01	4.3588	4.5306	4.6147	4.4402	3.9810	4.2763	4.4685	3.8363	4.4497	4.3511	4.3578	4.4462	4.3336	4.3676	4.2177	4.3550	4.2981	3.9409	3.6142	4.1217	4.2723	4.1068	4.2620	3.9063	3.9847	3.8919	3.9310	4.0220	4.0084	3.7747	3.9265	3.7175	3.9315	4.5142	4.4894	3.3413	3.2356	3.7437	0.5778	1.1299	1.6487	1.3987	1.6314	-0.4637	0.9085	0.4971	0.6442	-0.4041	NA
R012791c0g2_i01	4.5970	4.7157	4.4419	4.6948	4.4037	4.6076	4.5070	4.4699	4.5845	4.4473	4.5977	4.6151	4.5672	4.7297	4.4403	4.7408	4.5942	4.7209	4.5984	4.6376	4.8001	4.8660	4.7296	4.8569	4.6923	5.0260	4.6486	4.5745	4.6510	4.7504	4.7720	4.5867	4.6171	4.4498	4.7047	4.7450	4.6646	4.9158	5.8145	5.8723	5.7870	5.8300	5.8443	6.6142	6.8647	6.6602	6.7006	6.6619	PLEKHB2
R012846c0g1_i01	6.0956	5.9996	5.9117	6.2220	6.0237	6.0610	5.9403	5.9611	6.0485	6.0080	5.9767	6.0154	6.1110	6.1520	6.1277	6.1850	6.1977	6.0841	6.1877	6.2500	6.1867	6.1631	6.1174	6.1353	6.2116	6.1038	6.0258	6.0325	6.2160	6.1849	6.3129	6.2054	6.4854	6.1661	6.3356	6.1433	5.9636	6.0616	6.0500	6.0453	6.1475	6.0190	6.0333	5.4328	5.4353	5.5264	5.4097	5.4840	SLC25A37
R012852c0g2_i01	3.3663	3.3116	3.1224	3.4343	3.3451	3.3894	2.9604	3.0194	3.0971	3.0769	3.3943	3.3421	3.1377	3.1986	3.5640	3.3424	3.6396	3.2549	3.3268	3.3111	3.4102	3.2110	3.4255	3.0796	3.0787	3.2962	3.2683	2.9876	3.1791	3.0258	2.9017	2.9952	3.4392	3.1418	3.4962	3.1010	3.2437	3.1937	3.2696	3.5452	3.2279	3.2079	3.2788	3.5305	3.5104	3.5764	3.5754	3.6869	MRPS28
R012862c0g1_i01	4.9352	4.8171	4.6922	5.0069	4.7575	4.8897	4.7854	4.7488	4.7717	4.7787	4.8903	4.9189	4.8923	4.7974	4.8291	4.7561	4.6264	4.6943	4.9067	4.9954	4.8497	4.9637	5.0585	4.9317	4.6721	4.5913	5.0708	4.7387	4.9186	4.7585	4.7911	4.8588	4.7173	4.7992	5.1785	4.9441	4.7879	4.9270	4.9356	4.9592	5.0402	4.9950	4.9697	5.5589	5.5026	5.5691	5.5224	5.4962	ELOC
R012872c0g2_i01	3.3297	3.0382	3.2676	3.1603	3.4322	3.0926	3.1800	3.3126	3.3331	3.2018	3.1920	3.1659	3.1615	3.2797	3.3831	3.3585	3.3190	3.4052	3.4315	3.0496	3.2831	3.3331	3.6233	3.5015	3.5172	3.2962	2.9597	2.9424	3.0489	3.0170	2.9818	3.0958	3.1335	3.0714	3.4317	3.2053	3.2030	3.4119	3.0064	3.1534	3.0052	2.8363	2.8504	3.3006	3.7025	3.3988	3.8320	3.5403	NA
R012907c0g1_i01	4.3634	4.3971	4.3666	4.1570	4.5819	4.3034	4.3575	4.2910	4.5080	4.2961	4.4943	4.4240	4.4000	4.4006	4.4276	4.1571	4.3504	4.4623	4.5225	4.3678	4.2279	4.1736	4.1381	4.3778	4.4163	4.3404	4.2182	4.2430	4.3277	4.2576	4.4247	4.1609	4.1623	4.3116	3.7813	3.8877	4.3738	4.2222	4.0843	3.7137	4.0372	3.9109	4.0334	3.6597	3.1636	2.9886	3.0821	3.1496	VPS52
R012932c0g1_i01	6.2145	6.0056	6.0757	6.2443	6.1498	6.1212	6.1342	6.2968	6.1561	6.2306	6.1312	6.1760	6.2663	6.2447	5.6556	5.9377	5.6755	5.7755	5.9312	5.8126	6.2203	6.2005	6.0383	6.1730	6.0524	6.1174	6.1874	6.0945	6.2046	6.1809	6.0743	6.1388	6.1355	5.9624	6.1023	6.1433	6.2244	6.0633	5.7535	5.6038	5.7671	5.6233	5.6768	6.0260	5.7521	5.9786	5.9157	5.9709	CLPTM1
R012937c0g1_i01	2.3989	2.8266	2.7663	2.6397	2.6122	2.4671	2.6098	2.7217	2.4030	2.2807	2.0406	2.4644	2.6675	2.4919	2.3175	2.3413	2.3081	2.5329	2.6944	2.8410	2.5546	2.9539	2.1020	2.5082	2.2593	2.5947	2.3424	1.9622	1.9914	2.2629	1.8630	2.5198	2.1257	1.9976	2.3638	2.2708	2.2598	2.4882	2.6336	2.2251	2.2530	2.3167	2.3485	2.4650	2.4768	2.2365	2.5687	2.0584	AAGAB
R013003c0g1_i02	3.7316	3.5974	3.9739	4.0599	3.9925	3.8134	3.7847	4.0815	3.8940	3.8794	3.5790	3.9860	3.9564	3.7123	3.9003	3.8211	3.7798	3.6856	3.6642	4.1040	3.9725	4.1068	3.7972	3.7498	3.7981	3.4156	3.7811	3.8430	3.9106	3.9387	3.8855	3.6233	3.9567	3.8368	3.7166	3.8981	3.7001	3.6609	4.2193	3.9317	4.1456	4.0247	4.1083	4.0314	4.0432	4.1571	3.9322	4.1541	AP5S1
R013010c0g2_i01	4.2986	4.3230	4.2596	4.4098	4.3907	4.3563	4.1293	4.3635	4.1023	4.2744	4.3787	4.3075	4.2939	4.4078	4.3713	4.1007	4.1084	4.1857	4.2265	4.0121	4.4319	4.3660	4.2977	4.2056	4.1401	4.4986	4.0924	4.3593	4.0293	4.1522	4.2231	4.3447	4.4115	4.5854	4.4246	4.1234	4.2275	4.1633	4.0018	4.1635	4.3324	3.9168	4.1083	4.1239	4.2587	4.4124	4.3726	4.3846	AC256223.3
R013024c0g2_i01	3.5605	3.3116	3.5584	3.6122	3.7083	3.6354	3.5924	3.5562	3.3962	3.5586	3.3527	3.5097	3.5103	3.4150	3.2453	3.6613	3.3103	3.4521	3.5950	3.5124	3.5890	3.4724	3.6071	3.6555	3.5546	3.5259	3.4970	3.3582	3.4559	3.1848	3.1396	3.3791	3.3766	3.5176	3.4096	3.4933	3.2194	3.4998	2.8817	3.1996	3.4822	2.7595	3.2788	3.3452	3.4238	3.5857	3.2873	3.5132	AC027796.3
R013025c0g1_i02	3.5994	2.8399	3.1426	2.8861	3.4657	2.7972	3.3424	3.6315	3.6504	3.6011	3.8779	3.5917	3.6470	3.6769	2.8098	3.1144	3.3364	3.5522	3.7764	3.4008	3.5024	3.4183	3.4529	3.9664	3.7793	3.4504	3.8480	3.7993	3.7311	4.1277	4.2089	4.0483	3.6434	3.3344	3.3946	3.7959	3.7962	3.5826	4.2616	4.0870	4.1120	4.0571	4.1135	3.5012	4.0106	3.7511	3.7932	3.7694	NA
R013065c0g1_i01	-2.5491	0.0415	-1.5062	-0.6847	-1.4769	-0.6602	-1.2305	-0.2136	-0.8444	-1.5523	-0.9296	-0.0908	-1.7912	-1.9134	-1.4752	-0.2386	-0.9151	-1.8310	-0.3082	-0.7761	-1.2581	-2.7648	-1.6796	-0.9115	-1.5297	0.2012	-1.7042	-0.7482	-1.1264	0.2076	-0.3659	-0.8520	-2.4502	-1.2466	-2.2119	0.0998	0.5076	0.5680	0.9112	1.3748	0.7478	1.0996	0.9365	2.7733	2.8008	2.6610	3.0259	3.0111	GSTM3
R013073c0g2_i01	-3.2342	-3.2342	-3.2342	-1.7383	-3.2342	-3.2342	-3.2342	-2.5625	-1.1704	-3.2342	-0.5054	-1.8740	-1.7912	-1.6505	0.1634	-1.5805	0.3981	-0.6650	0.2453	-0.1482	-2.1635	-2.7648	-2.5154	-0.6484	-1.1004	-2.0789	-2.6765	-3.2342	-3.2342	-1.9655	-1.0844	-2.5544	-1.9450	-2.2424	-2.6343	-3.2342	-2.6539	-1.0016	2.8151	1.8150	2.2878	2.1858	2.4342	-1.0201	-1.6099	-3.2342	-1.8991	-0.1233	NA
R013077c0g1_i01	-3.2342	-3.2342	-3.2342	-3.2342	-3.2342	-3.2342	-3.2342	-3.2342	-3.2342	-2.5999	-3.2342	-3.2342	-3.2342	-3.2342	-3.2342	-3.2342	-3.2342	-3.2342	-3.2342	-3.2342	-3.2342	-3.2342	-3.2342	-3.2342	-3.2342	-3.2342	-1.4859	-3.2342	-3.2342	-3.2342	-3.2342	-3.2342	-2.7895	-3.2342	-3.2342	1.9687	1.0378	0.9373	-3.2342	-3.2342	-3.2342	-3.2342	-3.2342	4.9920	4.3398	4.7412	4.8238	4.9521	NA
R013077c0g2_i01	-1.4554	-1.7177	-1.2741	-2.0878	-1.4769	-3.2342	-2.1441	-0.8695	0.5990	-1.3232	0.6796	0.6828	-1.0844	0.6710	-1.0398	-1.8502	-0.3722	0.6709	2.0352	1.7415	-1.5558	-0.9576	-0.6097	0.3517	0.9312	-0.2800	0.4960	0.2710	0.7055	1.3520	1.3799	1.1486	-0.1332	0.7045	0.0534	0.4220	1.3069	0.9954	7.1236	7.5060	7.4367	7.7113	7.6899	0.2501	0.5205	0.9626	0.5410	0.6975	NA
R013098c0g1_i01	2.4338	2.5134	2.4139	2.5313	2.5972	2.5078	2.3404	2.4660	2.4335	2.6206	2.4568	2.4753	2.4436	2.2558	2.2990	2.6208	2.5511	2.5220	2.5688	2.4784	2.5256	2.6216	2.1914	2.5082	2.3640	2.4299	2.1274	2.3730	2.2503	2.4850	2.3153	2.1762	2.2704	2.4220	2.1128	2.7215	2.5333	2.7635	2.4700	2.7190	2.9947	2.8610	2.8995	3.3006	3.2887	3.5388	3.4241	3.3389	FBXL12
R013099c0g2_i01	2.5497	2.7151	2.8300	2.8861	2.4547	2.8509	2.5617	2.6218	2.8262	2.2631	2.3925	2.5283	2.1901	2.3933	2.6295	2.6074	2.3937	2.5329	2.7648	2.5324	2.8165	2.1631	2.7431	2.2586	2.0866	1.8329	2.7282	2.1527	2.3860	2.2015	2.1270	2.3492	2.6065	2.4775	3.1224	1.1709	0.4532	1.2067	-1.1878	-0.2207	-0.6653	-0.5957	-0.3366	-0.4637	-0.2445	0.6461	0.3709	0.1116	NA
R013123c0g1_i01	0.7282	-0.0540	0.7688	0.1023	1.0026	0.2773	0.3401	-0.0168	-1.3661	0.3559	-0.0836	-0.2967	-0.1361	0.3491	0.9109	1.3870	0.8499	0.7100	0.9566	0.9342	1.1448	0.8333	0.9190	0.9762	0.0930	0.9503	0.0829	0.2710	0.2162	0.6361	0.7034	1.2296	0.0912	0.5054	0.0534	0.4786	0.1453	0.3627	1.8478	0.7380	1.4782	1.7292	1.0710	-0.6264	0.3638	0.2401	0.1780	-1.4078	NA
R013138c0g1_i01	6.5015	6.5863	6.4650	6.7092	6.4240	6.6269	6.5128	6.2110	6.6092	6.4643	6.5102	6.4656	6.4697	6.4833	6.8943	7.0538	6.9575	6.7420	6.9036	6.9906	6.9929	7.0942	7.0618	6.8536	6.8905	6.7316	7.1219	7.1145	7.1318	7.1553	7.1238	7.1560	7.3030	7.2496	7.3521	7.2519	7.4032	7.1402	9.0142	9.0382	9.0283	9.0214	8.9879	9.2824	9.4255	9.3592	9.4062	9.4091	KLF12
R013153c0g1_i01	4.5737	4.4589	4.3879	4.6621	4.4996	4.5242	4.4154	4.5063	4.4422	4.6929	4.6084	4.5803	4.6577	4.6126	4.0346	4.2723	4.0410	4.0853	4.2876	3.9589	4.2954	4.1671	4.2774	4.1676	4.1836	3.9720	4.2566	4.4100	4.3556	4.3346	4.1753	4.3850	4.2608	4.1714	4.3412	4.1190	4.3442	4.2759	4.5651	4.6492	4.7053	4.6985	4.5912	5.1854	5.0157	5.2197	5.0427	5.1867	NA
R013155c0g1_i01	2.1275	3.0612	2.7663	2.7266	1.7634	2.5858	2.5908	1.5567	2.2406	1.9924	1.4844	2.2789	2.1668	1.8515	2.5063	2.6074	2.7846	1.9005	0.8741	2.1904	2.5924	2.2891	2.4846	1.7667	1.6356	1.5085	2.0244	2.2487	2.0606	2.6661	2.0654	2.3310	2.9876	3.1841	2.9592	3.7959	3.4313	3.5148	-0.3739	-0.4296	-0.3123	-0.8936	0.5010	3.9030	3.7428	3.9216	3.5557	3.5669	NA
R013156c0g1_i01	6.2158	6.1875	6.2766	6.1531	6.1991	6.1946	6.2280	6.1054	6.2435	6.2318	6.2962	6.1365	6.0342	6.1670	5.9993	6.1449	6.1481	5.9293	5.9863	6.1217	6.3780	6.4140	6.3354	6.1857	6.1422	6.2581	6.1624	6.2428	6.1389	5.9580	6.0049	6.0258	6.1418	6.3220	6.2756	5.6695	5.8218	5.8943	3.2275	3.4719	3.5483	3.5871	3.3333	2.1500	1.9243	2.2828	2.0540	2.4065	JUND
R013166c0g1_i01	3.9997	4.1192	4.4979	4.4572	4.0432	4.1790	4.2913	4.1445	4.3615	4.3552	4.1883	4.4627	4.3925	4.4114	4.2849	4.4966	4.5123	4.4878	4.5493	4.5553	4.3432	4.3342	3.9964	4.1111	3.9847	4.4040	4.2065	4.2052	4.2587	4.2576	4.3054	4.3356	3.9279	4.3001	4.1630	4.6891	4.7685	4.9214	5.4492	5.5190	5.5276	5.4811	5.3749	6.0019	6.0667	6.1270	5.9947	6.1108	SLC17A9
R013274c0g2_i01	4.3080	4.1676	4.3051	4.4098	4.2444	4.2203	4.3405	4.0707	4.2591	4.1368	4.0802	4.0671	4.1880	3.9928	4.1829	4.1055	4.2936	3.9450	4.1320	4.2112	4.3815	4.4814	4.1494	4.0194	4.1352	4.0479	4.4902	4.4985	4.5243	3.9573	4.0642	3.9914	4.4924	4.4498	4.5514	3.7904	3.9854	4.1183	2.6336	3.1996	2.9947	2.8610	3.2124	3.0542	2.6897	2.9171	2.8208	3.0111	NA
R013291c0g1_i01	7.4929	7.4243	7.3778	7.5797	7.5468	7.5332	7.4327	7.5094	7.4449	7.4933	7.4295	7.4428	7.5793	7.4231	7.4520	7.6271	7.4571	7.4279	7.4704	7.4611	7.6271	7.5878	7.5169	7.4819	7.4738	7.4394	7.4100	7.4688	7.4281	7.4639	7.5578	7.5054	7.5865	7.5008	7.7015	7.4410	7.4629	7.4670	7.3548	7.3064	7.3047	7.2968	7.2871	7.6248	7.5829	7.5203	7.5687	7.4880	SF3A2
R013341c0g2_i01	4.3033	4.2796	4.3837	4.5633	4.2587	4.4322	4.1489	4.3095	4.3133	4.1512	4.1596	4.1472	4.3205	4.3147	4.3801	4.3868	4.2892	4.3462	4.3951	4.3789	4.3349	4.4221	4.2041	4.2903	4.2397	4.3542	4.2065	4.2100	4.2675	4.3594	4.1157	4.3356	4.4850	4.2690	4.4573	4.3865	4.2234	4.3135	4.3108	4.2450	4.1970	4.2797	4.2521	4.4492	4.5130	4.5032	4.5257	4.6188	JAGN1
R013362c0g1_i01	-3.2342	-3.2342	-3.2342	-3.2342	-3.2342	-3.2342	-3.2342	-3.2342	-3.2342	-3.2342	-3.2342	-3.2342	-3.2342	-3.2342	-3.2342	-3.2342	-3.2342	-3.2342	-2.6418	-3.2342	-3.2342	-3.2342	-3.2342	-3.2342	-3.2342	-3.2342	-3.2342	-3.2342	-3.2342	-3.2342	-3.2342	-3.2342	-3.2342	-3.2342	-3.2342	-3.2342	-3.2342	-3.2342	2.4260	2.7316	1.7014	2.6360	1.9199	-3.2342	-3.2342	-3.2342	-3.2342	-3.2342	TMEM175
R013522c0g1_i01	1.3926	1.5236	1.7497	0.6685	0.8591	1.1795	0.7011	0.6947	1.0938	1.4577	1.3555	0.8587	0.8076	1.1564	1.2930	1.7952	1.5916	1.9005	0.9566	1.6222	0.9548	0.3225	1.3268	1.3213	1.9364	0.8495	1.0442	0.6539	0.8376	0.9288	1.0388	0.5978	0.7143	1.4223	0.1277	0.1703	0.0750	0.6784	-1.8750	-1.5665	-1.1335	-2.5736	-0.4549	-3.2342	-3.2342	-2.4497	-1.6346	-1.8963	NA
R013546c0g1_i01	1.6218	1.3479	1.6115	1.7357	1.3984	1.5345	1.4358	1.2477	1.3059	1.2598	1.3555	1.5750	1.2895	1.3186	1.4684	1.4181	1.5324	1.3770	1.4017	1.4646	1.9147	1.3551	1.2032	1.5216	1.7169	1.3329	2.2079	2.0920	2.0874	2.0532	2.4175	2.0703	1.8922	1.4223	2.0184	2.1365	2.1783	1.5350	1.4688	2.0748	1.8012	1.5278	1.8467	4.9090	4.4800	4.6068	4.6703	4.8903	NA
R013552c0g1_i01	-1.0179	-2.5379	-3.2342	-3.2342	-1.7563	-1.9201	-2.1441	-3.2342	-1.1704	-3.2342	-1.8073	-1.8740	-1.6194	-2.2351	-1.2411	-0.6908	-1.7959	-1.1333	-0.6308	-2.6498	-2.1635	-1.5085	-1.1538	-3.2342	-1.8043	-1.7278	-3.2342	-1.5113	-2.7823	-2.6785	-1.7912	-2.0942	-2.1756	-2.6547	-2.6343	-1.6403	-2.6539	-2.1570	-1.8750	-3.2342	-1.8312	-2.1222	-1.2587	3.7118	2.8008	2.8106	2.6822	2.6248	NA
R013567c0g1_i01	4.1118	3.8157	3.9396	4.1777	3.9400	4.0519	3.9801	4.0268	3.9103	4.0165	3.7682	3.8920	3.9324	4.0214	3.8631	3.9385	4.0932	3.8780	3.7302	3.8356	4.2399	3.9439	4.0512	4.0382	3.8590	4.0075	3.8124	3.7412	3.9476	3.7799	3.8796	3.9502	3.9495	3.8991	3.8812	4.0553	4.0555	3.9741	4.2905	4.1912	4.2197	4.3337	4.2283	5.2217	5.3228	5.2665	5.1605	5.2901	DYNC2I2
R013659c0g1_i03	3.8001	3.6130	3.8564	3.9194	3.9281	3.4807	3.6578	3.9406	3.8608	3.8794	3.9355	3.7384	3.8100	3.7974	3.9003	3.6870	3.7735	3.7195	3.6206	3.8516	3.8492	3.6798	3.9395	3.9664	3.7474	3.9417	3.8175	3.8613	3.8056	3.9712	3.5225	3.9139	3.9459	3.9042	4.1272	3.9886	3.9066	3.7480	4.0890	3.4719	3.6589	3.8504	3.7490	3.0808	3.5010	3.3122	3.4880	3.6376	L3MBTL2
R013683c0g1_i02	5.5206	5.3475	5.3650	5.6199	5.4942	5.5519	5.4240	5.5923	5.5643	5.2506	5.3026	5.5581	5.4648	5.3933	5.3112	5.6090	5.5580	5.3959	5.3989	5.4277	5.5712	5.5312	5.4982	5.5741	5.5166	5.4973	5.5313	5.3140	5.4415	5.4995	5.5505	5.5873	5.7006	5.5790	5.7772	5.5849	5.4469	5.3930	4.9564	4.9805	4.9204	5.0172	4.8281	5.2157	5.2658	5.1652	5.2076	5.0684	DR1
R013735c0g1_i01	-1.0179	-0.5155	-1.2741	0.1865	-0.3184	-0.6602	-0.9824	-1.4807	-0.4620	-1.5523	-1.3027	-1.0559	-1.9862	-0.7763	-1.0398	-0.3390	-1.0901	-1.1333	0.0335	-1.2354	-0.4541	-0.3957	-1.1538	-0.0634	-0.7700	-1.7278	0.2135	0.1960	0.1157	0.5890	0.1907	0.0918	-0.4739	-0.4410	-0.3888	0.1703	-0.2466	0.1233	3.3966	3.2876	3.3809	3.5265	3.5330	2.5049	3.2103	3.1218	3.1625	3.0494	NA
R013739c1g1_i01	4.4297	4.3926	4.3580	4.3427	4.3994	4.4462	4.3088	4.3457	4.2844	4.3879	4.5689	4.3929	4.4564	4.3109	4.0234	4.3986	4.3504	4.4709	4.3690	4.3149	4.4188	4.5127	4.3713	4.2666	4.2714	4.3680	4.4773	4.4346	4.3277	4.3239	4.3318	4.2314	4.2637	4.2729	4.3911	4.5374	4.4728	4.5762	4.4745	4.5529	4.4978	4.5430	4.5146	4.5621	4.4608	4.7120	4.6237	4.5167	SLC15A3
R013750c0g1_i01	0.9852	1.4558	0.9632	1.2407	0.6424	0.9628	1.2051	1.3223	1.0938	0.9004	1.1374	0.8587	1.3320	1.2876	1.4350	0.6153	1.1149	1.1401	0.9159	0.9737	0.6309	1.1579	1.2868	1.2903	0.9312	0.9982	0.5951	1.2438	0.8057	0.6361	0.5318	0.9717	0.3300	0.3356	0.8074	1.0265	0.3378	1.3692	-0.0923	0.3369	-0.1174	0.7217	0.1422	0.6564	1.0177	1.0183	0.8308	0.5453	NA
R013769c0g1_i01	6.3163	6.1167	6.3216	6.4208	6.2835	6.3338	6.2411	6.2498	6.3489	6.1720	6.2242	6.3206	6.2988	6.2747	6.0092	6.2218	6.0193	6.1317	6.2646	6.1084	6.2692	6.4277	6.3645	6.2676	6.0948	6.2654	6.1934	6.2169	6.1846	6.1065	6.1943	6.2289	6.0311	6.2118	6.2633	6.4883	6.5703	6.5618	6.5821	6.5435	6.5341	6.5740	6.5223	6.5784	6.7217	6.6667	6.6348	6.5605	GORASP2
R013812c0g1_i01	3.9703	4.1570	3.8564	4.1981	4.1239	4.2325	4.1060	4.2245	4.0493	4.2700	4.0648	4.0635	4.1229	4.1902	5.0271	5.0197	5.2093	4.9885	4.7007	5.0793	4.7654	4.7304	4.6918	4.8002	4.5443	4.1835	4.8922	4.9503	4.7444	5.0072	4.9699	4.9808	4.4825	4.4975	4.6269	4.9566	4.9291	4.8815	6.0476	5.7797	5.6296	5.7855	5.6176	6.5164	6.6451	6.5674	6.5821	6.5843	SH3RF1
R013846c0g1_i01	1.4277	1.4901	1.3584	1.4252	1.2528	1.7073	1.5187	2.0493	2.0178	1.8113	1.8139	1.8825	1.7475	1.6709	1.6541	1.3552	2.2724	1.8835	1.8747	2.1736	1.8692	2.2275	1.9307	1.8960	2.2593	1.6651	1.9136	2.0500	1.8102	2.1538	2.1068	2.4199	1.5393	1.4503	2.2353	2.8980	2.8287	2.7884	0.9532	0.8808	1.0614	0.6095	1.0710	1.9039	0.8507	1.3578	1.3718	1.8576	NA
R013858c0g1_i01	5.9343	5.8691	5.8095	6.0985	5.9220	5.9163	5.9327	6.0543	5.9441	5.9748	5.8021	5.9872	5.9003	5.8984	5.7247	5.7532	5.6824	5.7995	5.7708	5.7627	5.9007	5.9268	5.8605	5.7850	5.8556	5.7559	5.6869	5.7007	5.6746	5.5217	5.6200	5.7034	5.7027	5.6243	5.8240	5.9813	5.9241	5.8741	5.8947	5.9554	5.9262	5.9356	5.9160	6.3139	6.4075	6.4355	6.4628	6.3545	ACTR1B
R013879c0g1_i01	5.6561	7.2091	7.1148	7.2414	5.8839	7.1069	7.0164	5.4183	6.7289	6.7582	6.5722	6.6140	6.7321	6.5354	6.5300	6.1202	5.7650	6.1584	5.0984	5.3378	5.6838	6.3078	6.4141	5.0977	5.1504	5.9796	5.0793	5.2962	5.0706	4.6100	4.5943	4.4456	5.3682	6.9085	6.4034	5.8916	5.5232	6.3831	6.4890	7.0454	6.8098	6.9603	6.7797	6.9374	6.7878	6.9255	6.6434	6.9041	NA
R013898c0g1_i01	2.0842	2.0453	1.7758	1.2008	2.0763	1.9428	2.0373	2.3638	1.5750	2.1147	2.4088	1.8661	1.6833	1.8933	1.5330	1.3552	2.1199	1.9005	1.5945	1.4366	1.6538	1.5286	1.4766	1.9762	2.0027	1.6351	1.1781	1.7687	1.3611	2.2015	2.2796	1.9321	0.8432	1.4778	1.3318	1.5601	1.6590	1.9853	2.8488	2.3284	2.8738	2.6922	2.8125	2.2473	1.9243	1.3578	2.3264	1.5193	NA
R013919c0g1_i04	-1.0179	0.6982	-0.8987	-0.0823	-0.3184	-0.2457	-0.4227	-0.7123	-1.1704	-0.7967	-0.7740	0.0894	0.3089	-0.1484	-0.4348	-0.0564	-0.6183	-1.1333	-1.2176	-0.0658	-0.4541	-0.1800	-0.1049	-0.4260	-0.5013	-0.2800	0.1497	0.0332	-0.1091	0.7689	-0.7531	-0.6944	0.4155	0.2102	-0.4962	0.3016	-0.9236	-0.6066	0.0689	-1.5665	-0.0290	-1.5017	-1.4917	2.1500	2.3982	2.0350	1.8956	1.9615	NA
R013957c0g1_i01	-1.4554	0.5759	-0.7422	-0.0823	-0.8652	0.0759	-0.8727	-2.5625	-3.2342	-3.2342	-3.2342	-3.2342	-2.8079	-3.2342	-0.8632	-0.6908	-0.1621	-2.3683	-2.2231	-3.2342	-1.2581	-1.5085	-3.2342	-2.6489	-3.2342	-3.2342	0.2746	-0.0557	-0.1713	-2.6785	-3.2342	-1.7458	-1.1472	-0.1613	0.1983	-2.2275	-2.2412	-2.1570	1.2508	0.7872	1.3522	1.1804	1.1132	3.3885	3.4821	3.5292	3.5884	3.8089	NA
R013969c0g1_i01	0.3437	0.3706	0.9170	0.6685	0.7548	0.7077	0.0370	0.5777	1.0156	0.9004	0.4462	0.9855	0.7143	0.4080	0.3896	0.3827	0.9437	1.1401	0.2453	0.5716	0.9548	0.2250	0.2683	0.5216	0.0930	0.7411	-0.0606	0.3423	0.8376	0.5890	0.4049	0.7149	0.6801	0.6572	0.1983	0.4220	0.7068	0.6057	0.7776	0.4015	1.1011	0.6095	0.8393	1.2792	0.8507	1.4819	1.4593	1.4060	NA
R013996c0g1_i01	-3.2342	-3.2342	-3.2342	-3.2342	-3.2342	-3.2342	-2.7734	-3.2342	-3.2342	-3.2342	-3.2342	-2.7572	-3.2342	-2.6498	-2.5596	-1.8502	-3.2342	-3.2342	-2.6418	-3.2342	-3.2342	-3.2342	-3.2342	-3.2342	-3.2342	-2.5438	-3.2342	-3.2342	-3.2342	-3.2342	-3.2342	-3.2342	-3.2342	-3.2342	-3.2342	-3.2342	-3.2342	-3.2342	1.6581	1.6913	1.6753	1.2569	1.1940	-3.2342	-3.2342	-2.4497	-3.2342	-2.2209	NA
R014030c0g1_i01	3.2240	3.4043	3.4326	3.1394	3.0689	3.1957	3.1282	3.4185	3.4641	3.1067	3.3185	3.4002	3.4489	3.1477	2.9816	3.2241	2.8945	3.2482	2.8319	3.2480	2.8324	3.2672	3.4438	2.7093	2.8931	3.4244	3.0586	3.2324	3.0826	2.9990	3.0038	3.1695	2.9161	3.0256	2.9894	3.3489	3.1612	3.0436	3.2275	3.5665	3.4207	3.5342	3.3945	3.7784	3.7188	3.8466	3.9220	3.9820	C6orf120
R014077c0g1_i01	-0.4108	-0.0540	-0.2454	0.1023	0.0772	-0.4381	-0.2076	0.0723	-0.0720	0.1424	-0.2791	0.1448	-0.0246	0.1565	0.7571	0.2507	0.3302	0.6308	0.6933	0.7185	0.2603	0.0651	0.3483	0.5741	0.0094	0.2012	0.4437	0.2710	0.0077	0.4377	-0.3659	0.0918	-0.3990	0.6572	0.3914	0.2374	1.1099	0.0703	0.1432	-0.2207	-0.0290	0.0455	-0.4549	1.4925	1.3868	0.8442	1.1790	1.3147	NA
R014078c0g1_i01	4.0512	4.0347	3.8255	4.3381	4.0265	4.1493	3.9983	4.1290	4.0976	3.9577	4.1402	4.0671	4.1108	4.1860	3.7656	3.8949	3.7798	3.7479	3.8699	3.6650	3.9509	4.1539	4.1381	3.9467	4.1003	3.7522	3.9071	3.6028	3.5977	3.7046	3.6609	3.6748	3.9351	3.5823	3.6924	3.7275	3.5397	3.8459	2.9864	3.3867	3.3565	3.2079	3.2972	3.1949	3.1153	3.3453	3.1184	3.2350	NA
R014094c0g1_i01	3.7594	3.5736	3.4161	3.6122	3.6441	3.2842	3.4832	3.6960	3.3807	3.3336	3.5717	3.6927	3.4964	3.4222	2.8983	3.3260	2.9178	2.9468	3.3112	3.3111	3.4049	3.4238	3.5149	3.0614	3.1778	2.8768	3.1753	3.3495	3.1729	3.3634	3.2637	3.2099	3.4083	3.0441	3.4750	3.1969	3.3443	3.3297	3.1841	3.0564	3.0866	3.3012	3.1929	3.0808	3.0653	3.1470	3.0163	3.1049	PRR5L
R014190c0g1_i01	3.1835	2.6560	3.0386	2.9597	2.9201	3.0747	2.8921	2.9506	2.7068	3.0155	3.1920	2.6672	2.9321	2.7413	2.9700	2.7730	3.1021	2.6278	2.5289	2.5324	3.0381	3.0707	3.2283	3.0241	2.8336	2.3765	3.1264	2.9764	3.0074	2.7434	2.8170	2.5516	2.7368	2.9589	2.9075	2.2708	2.6223	2.5859	0.4073	0.3369	0.7970	1.0574	0.3680	0.1531	-0.1236	-0.0729	-0.1274	0.1116	NA
R014295c0g2_i01	4.2795	4.3182	4.3751	4.3008	4.3102	4.3929	4.3291	4.2723	4.2927	4.3511	4.4789	4.2768	4.2722	4.1563	4.1106	4.2976	4.1135	4.2200	4.0824	4.2277	4.3949	4.4547	4.1269	4.3366	4.2848	4.1938	3.9357	4.1114	4.2169	4.1236	4.1802	4.0594	4.3639	4.2372	4.4465	4.4012	4.4591	4.3164	4.1534	4.3346	4.1645	4.1653	4.2615	4.4389	4.2698	4.3702	4.4458	4.5269	NA
R014346c0g1_i01	3.2536	2.9548	3.0706	2.9597	3.2428	3.0007	3.1608	2.8782	3.2068	3.3082	2.8648	2.7852	3.3123	3.0678	3.0929	3.0952	3.0713	3.1017	2.6944	2.8516	2.9679	3.2047	2.6827	3.1155	3.0890	3.1971	2.6725	2.8228	2.7552	3.1117	2.9135	2.7430	2.8017	2.5697	3.1671	3.2385	2.4384	2.9658	2.9033	2.7063	2.4194	2.6503	2.7867	2.9132	2.9598	2.8572	2.8642	2.6499	GEMIN2
R014380c0g1_i01	0.6708	0.9155	0.3490	0.1023	0.7548	-0.7855	0.0921	0.8028	0.5443	0.2172	1.1761	0.7557	-0.1952	0.6710	0.5228	-0.2386	0.8006	1.3525	0.3095	0.8935	0.4778	0.1204	1.2456	1.2262	0.9312	1.2163	0.8167	0.7089	0.6705	0.6361	0.5913	0.2554	0.0912	0.6572	0.3299	-0.0523	0.7068	-0.6066	-0.0923	-0.5466	-1.8312	0.0455	0.4361	-1.2664	-2.4735	-1.2746	-1.4111	-1.4078	NA
R014382c0g1_i01	5.9954	5.7888	5.9537	6.0304	5.9606	5.8806	5.9691	6.0042	6.0061	6.0198	5.9222	6.0135	6.0700	6.0802	5.6647	5.7286	5.5431	5.9095	5.8019	5.8044	5.8313	5.8905	5.7996	5.6826	5.8299	5.8502	5.6015	5.5048	5.5987	5.6434	5.5820	5.6802	5.5622	5.5486	5.3949	5.8126	5.8771	5.9403	6.2836	6.1547	6.2371	6.1564	6.1769	6.1011	6.0395	6.0489	6.0720	5.9846	NA
R014391c0g1_i01	2.8632	3.0382	3.2208	2.7406	3.1012	3.3601	2.9825	2.8782	2.8824	3.1067	3.1243	3.0401	3.0640	2.8084	2.8983	3.0856	2.7330	2.4887	2.2952	2.8935	2.7678	2.6120	2.8568	3.0335	2.9943	2.8112	3.1833	3.3233	3.4610	3.1364	2.9706	3.1695	3.3978	2.9093	2.9894	1.3636	1.6101	1.5736	1.3794	1.8386	1.7270	1.7558	1.4458	1.1842	0.6617	1.6324	0.9565	1.1129	NA
R014451c0g1_i01	4.7743	5.0673	4.9317	5.2166	5.1962	5.0813	4.8980	5.0525	5.0022	5.0300	5.0884	5.0168	5.0422	5.1127	4.9012	4.9035	4.5687	4.8899	5.1887	5.1151	5.2208	5.1824	5.0315	5.1676	5.0779	5.2552	5.4542	5.4774	5.4389	5.4690	5.4616	5.3249	5.5146	5.1024	5.3098	5.3395	5.1568	5.1106	5.9344	5.8523	5.8290	5.8502	5.8333	5.1001	5.0450	5.1465	4.9298	5.0983	SOX14
R014541c0g1_i01	3.5605	3.4133	3.6388	3.8757	3.5144	3.4532	3.4780	3.5484	3.4039	3.4925	3.5125	3.5967	3.5603	3.5189	3.4681	3.3585	3.1716	3.4463	3.6015	3.3340	3.5937	3.7251	3.8114	3.4392	3.5323	3.2769	3.4515	3.3837	3.5790	3.4970	3.1495	3.6603	3.6076	3.4218	3.7755	3.7791	3.6766	3.5683	3.8713	4.0114	3.8862	4.0518	4.0279	4.5948	4.3915	4.7699	4.4950	4.6564	PIGW
R014557c0g1_i01	0.1046	0.6384	0.6608	0.7810	-0.0120	0.4541	0.3850	1.3223	1.2386	0.9004	1.2506	1.7637	1.3934	1.2559	4.0290	4.1339	4.0621	3.7896	3.5291	3.8674	1.7236	2.0106	2.1474	2.0335	2.6526	3.3340	1.0442	1.3164	1.2937	2.7434	2.6591	2.5198	0.1915	-0.1613	0.6651	-0.1349	0.4532	2.2104	-0.8628	-1.3384	-0.9600	-1.0692	-2.5683	-2.4451	-3.2342	-3.2342	-1.8991	-3.2342	NA
R014573c0g1_i02	6.0874	5.9218	5.9480	6.0614	5.9853	6.1503	5.9636	5.9316	5.8903	5.9801	5.8448	5.8198	5.9802	5.9137	5.8361	6.0562	5.8031	5.8440	6.0274	5.8609	5.9552	5.9894	5.8975	5.8635	5.8007	5.8729	5.7338	5.8085	5.7085	5.5043	5.6289	5.7158	5.8132	5.7064	5.8935	5.9264	5.9328	5.8299	5.7251	5.8566	5.8452	5.7578	5.7371	5.9450	5.9665	6.1286	6.0261	6.0473	LMAN2L
R014591c0g1_i01	-0.6826	-2.5379	-2.5759	-2.5500	-1.7563	-3.2342	-3.2342	-3.2342	-1.5924	-1.8247	-3.2342	-1.8740	-1.9862	-1.9134	-3.2342	-3.2342	-3.2342	-1.8310	-0.5151	0.0862	-3.2342	-2.7648	-3.2342	-2.6489	-1.8043	-3.2342	-3.2342	-2.5786	-3.2342	-0.8479	-1.0844	-1.4655	-2.7895	-2.6547	-2.2119	-0.1349	-0.2466	-0.3683	4.0217	4.0870	3.9420	4.2659	4.3077	3.2893	3.0779	3.0831	3.5424	3.4141	NA
R014647c0g1_i01	5.5645	5.3144	5.7726	5.6480	5.7529	4.9572	5.5586	5.8645	6.0546	5.7176	5.8612	6.0430	5.7722	5.9238	5.7806	5.5522	5.7794	6.0522	5.8673	6.0702	5.5437	5.7843	5.5178	5.9859	6.0885	6.1509	5.8588	5.9762	5.9337	6.0435	5.9967	6.1789	5.7559	5.8499	5.5632	6.0518	6.2585	6.2433	6.8336	6.4711	6.6575	6.8041	6.6630	5.5847	5.8532	5.6984	5.8416	5.6346	MRC1
R014650c0g1_i01	1.4619	2.2590	2.1399	1.9910	1.8419	2.2287	2.0652	2.0493	2.1701	1.8113	2.2726	2.2156	2.3224	2.0308	1.9427	2.2404	2.5806	1.9173	2.0727	1.9139	2.3382	2.0819	1.8506	1.7891	1.6903	1.8848	1.8942	2.0920	1.8262	1.4607	1.8386	2.0257	1.9930	2.3789	2.3327	2.0457	2.0919	2.0688	2.6207	2.7565	2.6644	2.4034	2.5150	2.6892	2.2268	2.3923	2.6075	2.2011	UROS
R014680c0g1_i01	7.5357	7.3747	7.3312	7.5640	7.4794	7.4095	7.3934	7.4352	7.3678	7.3744	7.2753	7.3615	7.4127	7.3569	7.2756	7.4218	7.4461	7.2674	7.3625	7.2818	7.4092	7.5354	7.4968	7.3300	7.3294	7.2366	7.3925	7.3958	7.3504	7.3586	7.2555	7.4720	7.3550	7.2046	7.5393	7.5020	7.2565	7.4300	7.3256	7.3336	7.2805	7.3293	7.2784	7.7555	7.8129	7.7362	7.8403	7.7308	ATP5F1D
R014682c0g1_i01	7.7574	7.6447	7.6078	7.8052	7.7672	7.7381	7.7081	7.6928	7.7271	7.6646	7.6082	7.6657	7.7907	7.6516	7.5396	7.5986	7.4910	7.5671	7.6455	7.5492	7.7003	7.7212	7.5798	7.5196	7.4131	7.5470	7.4424	7.3911	7.4050	7.4288	7.4118	7.4458	7.4181	7.3686	7.5570	7.5793	7.4404	7.5155	7.6326	7.5855	7.6153	7.6019	7.5856	7.9874	7.9633	7.9425	7.8605	7.9028	CYC1
R014688c0g2_i01	4.7223	4.6491	4.8011	4.0875	4.4420	4.5009	4.6947	4.1290	4.4608	4.3090	4.6364	4.2675	4.2251	4.3970	5.0438	4.5039	5.0390	4.6245	4.2182	4.7357	4.7319	4.5684	4.5468	4.3667	4.5846	3.4845	5.2257	5.3360	5.2621	4.5029	4.4769	4.3673	5.4157	5.4924	4.8212	4.2670	4.3329	3.9778	4.2448	4.0371	3.6589	4.1948	3.8460	2.5815	2.2716	1.7022	2.4167	2.3464	NA
R014689c0g1_i01	2.2888	2.1982	1.5522	2.1462	2.2006	1.7530	1.8258	1.9818	1.7783	1.8352	1.8382	1.9306	1.9245	1.8933	1.4684	1.7223	1.7559	1.3770	1.7179	1.3492	2.2225	2.1631	2.3552	1.2903	1.6075	1.7232	2.4120	1.9162	2.2021	1.9637	1.8139	1.9077	1.5582	1.6325	1.8963	2.0077	2.2598	1.9119	2.1112	2.3117	2.0849	2.1858	2.1399	1.4925	1.3868	1.1237	1.4873	1.4351	NA
R014696c0g1_i01	3.8591	3.9633	3.6670	4.1092	3.9810	4.0565	3.9801	4.0100	3.9529	3.9413	3.9908	3.7828	3.9358	4.2478	3.9245	4.0716	3.7214	3.9653	4.0214	3.6710	3.7398	3.7162	3.8254	3.9165	3.9232	3.6359	3.7110	3.6942	3.5647	3.6367	3.5751	3.7105	3.6698	3.7209	3.9797	3.7791	3.7060	3.9001	3.3424	3.4338	3.5193	3.4471	3.3686	3.3452	3.0525	3.2201	2.9969	3.0866	ERAL1
R014703c0g1_i01	3.7662	3.7536	3.9795	3.9972	3.6943	3.8508	3.9691	3.9986	3.8830	3.9413	3.2385	3.8384	3.8434	3.6888	3.6683	4.0015	3.7214	3.6408	3.7593	3.5907	3.7014	3.7862	3.7757	3.7947	3.7148	3.6880	3.6662	3.6667	3.6967	3.4384	3.4838	3.6308	3.6030	3.6502	3.7286	3.3641	3.4029	3.3796	2.8925	2.8976	2.7292	2.8112	3.1731	2.7402	2.8008	2.7126	2.5288	2.7344	NUDT22
R014707c0g1_i01	5.0992	5.0531	5.2809	5.1075	5.0274	5.1535	5.1199	5.0770	5.1537	4.9772	5.0960	5.0407	5.1231	5.1237	5.3249	5.2338	5.3701	5.0715	5.3153	5.4044	5.2972	5.3407	5.3138	5.2262	5.2148	5.0260	5.2082	5.2984	5.3365	5.3921	5.3837	5.2994	5.3261	5.3677	5.4484	5.3791	5.4745	5.3239	5.4400	5.6577	5.5847	5.6288	5.5328	5.4276	5.5374	5.6441	5.5207	5.5538	PTPN5
R014718c0g1_i01	2.8886	2.7006	2.9948	3.0635	2.2006	2.6597	2.6471	2.3813	2.5210	2.5644	2.6616	2.3155	2.3944	2.3490	3.0822	2.4506	2.7846	2.1623	2.7533	2.9638	2.9018	3.2110	3.0365	2.8111	2.6934	2.3946	2.6496	2.6368	2.7042	2.0181	2.2975	1.9561	3.1523	2.8890	3.0287	2.5204	2.3369	2.7125	-0.3739	0.3369	-0.5378	0.4229	0.5010	-2.4451	0.0915	-0.1943	-1.2177	0.2494	NA
R014729c0g2_i01	1.0315	1.1042	1.0514	2.0143	1.3633	1.2127	1.1541	0.9975	1.6286	1.6041	1.7122	1.2608	1.0304	1.8301	1.5011	1.3227	1.4062	1.8489	1.5945	2.1565	0.8338	1.1841	1.0681	0.5216	0.0930	0.8495	1.3007	1.5146	1.2230	1.1719	1.0388	1.2296	1.2905	1.5572	1.4230	1.2705	1.2758	1.5926	-0.2738	-0.4296	-1.3308	-0.2398	-0.5837	-1.9379	-1.3168	-0.8188	-1.6346	-1.0436	NA
R014740c0g1_i01	4.4036	4.4931	4.5328	4.3381	4.4752	4.3747	4.3405	4.4902	4.4828	4.4317	4.4672	4.4268	4.5059	4.4609	4.5142	4.3750	4.4735	4.5267	4.2554	4.3641	4.6197	4.4840	4.5636	4.5250	4.7123	4.4563	4.5439	4.4629	4.5390	4.6189	4.6373	4.6283	4.7089	4.5502	4.4894	4.6861	4.6556	4.4930	4.5550	4.7046	4.4941	4.8201	4.6816	4.5763	4.6294	4.6777	4.5558	4.4857	DCTN4
R014742c0g1_i02	3.0990	3.0612	2.9948	3.3456	2.8958	2.9816	3.0327	3.2662	2.9470	2.8955	2.9342	3.1659	3.0449	3.2638	2.2614	2.9748	2.7973	3.1163	3.0544	3.1305	2.9316	2.5729	2.5871	2.7668	2.7330	2.7842	2.5042	2.2853	2.4074	2.8066	2.2796	2.6431	2.4329	2.4500	2.4386	2.5069	2.8393	2.2937	2.5404	2.7565	2.3714	2.5010	2.5307	1.9334	1.5772	2.3276	2.1795	1.9001	SLC25A27
R014743c0g1_i01	4.3313	4.3419	4.3318	4.5867	4.3555	4.4669	4.4943	4.2245	4.3456	4.4239	4.2440	4.3698	4.3441	4.3338	4.6146	4.6020	4.6229	4.3860	4.3074	4.5843	4.5422	4.6077	4.6956	4.5773	4.5737	4.5557	4.4210	4.3157	4.4617	4.6848	4.4329	4.5359	4.5549	4.4601	4.5714	4.6588	4.5298	4.4495	5.2000	5.1069	5.0351	4.9725	5.0960	5.1512	5.1507	5.0891	5.0731	5.1119	SLC38A10
R014746c0g1_i01	5.4562	5.5640	5.5371	5.5816	5.5223	5.5744	5.4611	5.4888	5.6670	5.4144	5.6385	5.5246	5.4955	5.5155	5.4240	5.4637	5.4035	5.4688	5.4389	5.3072	5.5182	5.4779	5.4240	5.4620	5.3694	5.2477	5.2392	5.2249	5.1959	5.2612	5.3302	5.2420	5.3024	5.2046	5.4229	5.4231	5.4382	5.4316	5.5224	5.6643	5.5724	5.6520	5.6140	5.4710	5.4402	5.4270	5.4423	5.5099	STRADB
R014747c0g2_i01	5.6375	5.5859	5.5655	5.7553	5.5537	5.5009	5.5780	5.3795	5.6654	5.4708	5.6506	5.6543	5.4696	5.5420	5.9878	6.0660	5.7921	5.9761	6.0546	5.8609	5.6990	5.8034	5.6300	5.4410	5.7677	5.5939	5.8029	5.7734	5.8294	5.5573	5.6691	5.5464	5.7332	6.0102	6.0436	5.7305	5.8056	5.8507	6.9630	7.0448	6.8008	7.1109	6.7407	6.9356	7.1947	7.2240	7.2523	7.2022	SLC39A5
R014751c0g1_i04	4.8793	4.8137	4.8232	5.0156	4.9079	4.6923	4.8123	4.8625	4.9843	4.8655	4.8489	5.0261	4.9983	4.8829	4.7396	4.9575	4.7288	4.8899	4.9702	4.9164	4.9220	4.9675	4.7809	4.7440	4.8417	4.7182	4.9979	4.9730	5.1071	5.1274	5.1265	5.0603	4.9553	4.8786	4.8894	4.7988	4.8913	4.8465	5.3566	5.3370	5.3515	5.3821	5.3508	5.0572	4.8777	4.8451	4.9092	4.8850	HS1BP3
R014754c0g1_i01	3.0208	3.1708	3.4651	3.2896	3.3088	3.3527	3.4360	3.2279	3.5773	3.1263	3.4585	3.3656	3.3644	3.3489	3.3386	3.0856	3.4205	3.4289	3.3801	3.4224	3.3341	3.3331	3.0485	3.5547	3.3991	3.4068	3.3698	3.3837	3.4142	3.4516	3.4916	3.1488	3.2251	3.3344	3.1042	2.7902	3.1269	2.8447	2.8151	2.9525	2.6644	2.7726	2.7200	4.3210	4.1728	4.4280	4.1319	4.2475	MAPK8IP2
R014761c0g1_i01	2.0167	2.1561	2.3282	2.8735	2.2397	2.6355	2.2218	2.1953	2.3876	2.0950	2.3592	2.4090	2.4241	2.3787	2.0348	2.3574	2.1199	2.0752	2.2303	2.3033	2.7512	2.8757	2.6515	2.1761	2.5079	2.2035	2.8735	2.5187	2.4285	2.3217	2.2429	2.5673	2.3593	2.6199	2.5235	2.0827	2.2277	1.8184	-0.2738	0.1237	-0.2116	-0.4671	-0.4549	0.6564	1.0694	1.0720	1.4307	0.5978	NA
R014777c0g2_i01	7.2702	7.6042	7.5752	7.7939	7.1628	7.4979	7.3910	8.1080	8.3747	8.4022	8.3233	8.1596	8.2220	8.2470	7.8033	7.6926	7.6759	8.5832	8.5684	8.5128	7.5431	8.0815	7.8968	8.3047	8.5761	8.2918	7.5823	7.5340	7.5708	8.2916	8.2289	8.2904	7.3834	7.5062	7.5422	7.7111	8.0099	7.8695	6.2918	6.1371	6.7202	6.0462	6.5340	1.2792	1.1192	1.4417	1.8532	1.7457	NA
R014784c0g1_i02	5.7952	5.8804	5.9205	5.7044	6.0180	5.7639	6.0073	6.0760	5.7837	5.8260	6.0760	5.8617	5.9100	5.9855	5.9631	5.7714	5.9727	5.8396	5.8240	5.9990	5.9516	5.7051	5.8312	6.0452	6.0366	6.1066	5.7352	5.8272	5.7149	5.8844	5.8010	5.8626	5.9591	5.8643	5.8114	5.7862	5.9191	5.8269	5.3069	5.2801	5.3265	5.2918	5.2194	4.9565	5.0025	4.6515	4.8591	4.7377	SETD1A
R014791c0g3_i01	5.3018	5.3000	5.3302	5.4537	5.3087	5.4992	5.3982	5.1246	5.4217	5.2901	5.3792	5.3719	5.2778	5.2458	5.1506	5.2425	4.9958	5.0469	5.1951	5.0995	5.1965	5.3172	5.0009	5.0099	5.0728	4.7395	5.1503	5.1720	5.0639	4.9617	4.8952	4.9180	5.2954	5.0090	5.4412	5.1079	5.0871	5.2166	5.6490	5.9268	5.7343	5.7211	5.7917	5.9737	5.9834	6.0167	5.8897	5.9747	HYI
R014795c0g1_i01	2.2104	1.9744	2.2925	2.4654	1.6804	2.2921	2.4288	2.0271	2.2233	2.8492	2.7412	2.8615	2.5996	2.3639	2.1628	2.3413	2.7198	2.2176	2.4599	2.5586	2.3493	2.7499	2.3934	2.0335	2.0866	2.3022	1.7725	2.1919	2.2854	2.3502	2.2053	2.3672	2.8485	2.3643	2.7519	1.9081	2.0188	2.5379	5.1737	5.0948	4.7653	5.0605	5.1012	1.0287	1.3455	1.4417	0.6442	1.4918	NA
R014801c0g1_i01	4.2747	4.4061	4.1136	3.9498	4.2395	4.2919	4.1424	4.2196	4.1984	3.9135	4.0283	4.1404	4.1529	4.3147	6.1172	5.5505	5.6993	5.8096	5.3443	5.2112	5.1965	5.1546	5.2528	5.1155	4.9296	5.6845	4.5957	4.3463	4.6030	5.2384	5.1088	5.0768	3.9169	3.8579	3.7346	4.7622	4.5429	4.5498	4.7036	4.4612	4.6428	4.5003	4.4666	4.4644	4.3079	4.1129	4.1670	4.2557	NA
R014805c0g2_i02	5.3252	5.3451	5.1670	5.4128	5.2331	5.2304	5.3064	5.2032	5.4812	5.3051	5.3833	5.3849	5.2737	5.3915	5.4026	5.3248	5.3616	5.2477	5.2245	5.2174	5.2580	5.2303	5.2293	5.0406	5.2898	5.0173	5.0381	5.0172	5.0690	5.0161	4.8502	4.8169	5.1765	5.1024	5.1409	5.4140	5.3385	5.4303	6.0342	5.9172	5.9818	6.0689	5.8521	5.6551	5.7402	5.6747	5.7051	5.8271	PXK
R014815c0g1_i01	-3.2342	-3.2342	-3.2342	-2.5500	-2.1031	-2.6536	-3.2342	-3.2342	-1.8610	-3.2342	-2.5900	-2.7572	-3.2342	-2.6498	-3.2342	-1.8502	-3.2342	-2.7372	-2.6418	-2.6498	-2.7834	-2.1274	-3.2342	-1.9117	-3.2342	-1.7278	-3.2342	-2.5786	-2.7823	-3.2342	-3.2342	-3.2342	-2.1756	-1.6602	-3.2342	-1.4172	-0.7863	-2.7800	0.8681	0.6343	0.9352	0.1293	1.0275	3.1199	3.1872	2.7126	3.1004	2.9315	NA
R014821c2g3_i01	5.1208	5.2459	5.3564	5.4622	4.8678	4.9935	5.1099	3.8924	3.9317	4.2479	4.0123	3.8757	4.0923	3.9086	5.0658	5.2139	5.0203	3.7051	3.9676	3.5651	4.3869	4.6149	4.6686	3.4178	3.4554	3.4068	4.9658	5.0308	4.8789	3.3135	3.1396	3.6675	4.3230	4.9757	4.7198	3.2137	3.5000	3.5394	0.2139	0.1983	1.4166	1.0574	0.6228	3.2778	3.8051	3.5948	3.9271	3.9520	NA
R014824c0g1_i01	4.2891	4.5388	4.4702	4.5633	4.3776	4.5009	4.2585	4.6290	4.3928	4.5303	4.1978	4.3957	4.5380	4.3527	4.1979	4.5039	4.5723	4.3493	4.5123	4.5389	4.3460	4.3746	4.4595	4.5579	4.0541	4.4391	4.1627	4.1012	4.2850	4.2463	4.2603	4.0704	4.6239	4.3968	4.5378	4.3566	4.2396	4.2523	4.0315	3.8759	3.9088	4.1250	3.9251	3.7287	4.0303	4.0871	4.0164	3.9967	NA
R014825c0g2_i02	5.7646	5.7504	5.6771	5.8143	5.8158	5.7667	5.7920	5.8614	5.9547	6.0898	5.9208	5.9381	6.1026	5.9575	5.8535	6.0236	5.8808	6.2010	5.9565	6.1468	5.9397	5.8735	6.0352	6.1044	5.9156	5.7153	5.9864	6.0379	6.0266	6.2335	6.0950	6.1441	5.6585	5.7950	5.7657	5.9072	5.9128	5.9170	8.0072	7.9528	7.8229	7.9061	7.8042	6.4375	6.4112	6.3926	6.2695	6.4460	NA
R014832c0g1_i01	2.5012	2.4625	2.7793	2.8607	2.2779	2.5984	2.7957	1.9818	2.6561	2.6343	2.5183	2.6093	2.5006	2.5055	2.5063	2.7115	2.8222	2.6779	2.5289	2.6345	2.7924	2.6963	2.3357	2.2586	2.4297	2.7842	2.6381	2.8957	2.3860	2.6082	2.4175	2.8996	2.6946	2.7719	2.3638	2.8124	2.6708	2.7884	3.2445	3.2618	3.4746	3.1589	3.4115	4.1987	4.2476	4.1193	4.1670	4.3157	PLXDC1
R014835c0g1_i01	0.6111	0.2951	0.2027	1.3174	0.0772	0.8409	0.2460	0.4505	0.5443	0.8067	0.5676	0.5659	0.6145	0.8515	1.2552	1.0719	1.1934	0.9894	0.9962	0.9737	1.1191	0.6945	1.2456	1.0521	0.8374	0.0275	1.0087	0.5372	1.3390	0.5403	1.2749	0.7701	1.3351	1.1076	1.1298	1.5066	0.9224	0.9954	1.4974	1.5560	1.5373	1.4647	1.4124	2.0458	1.9793	1.6677	1.9966	2.3153	NA
R014842c0g1_i02	0.1888	-0.0540	-0.2454	1.4252	0.5827	0.4541	0.7011	0.8540	0.7991	0.4825	0.5082	0.8587	0.6145	0.2236	0.6447	0.3182	0.1840	0.2080	0.5937	0.7643	0.6668	0.1737	-0.1049	1.1930	0.2468	-0.3990	0.2135	0.9563	1.0969	1.3520	0.9954	1.7520	0.2392	0.9980	1.7155	1.7561	1.3670	1.6837	1.3794	1.3748	1.5373	1.2569	2.1193	3.6686	3.6356	2.8263	3.0259	3.0111	NA
R014863c0g1_i01	5.1420	5.2052	4.9462	4.8957	5.1837	5.2039	5.1133	5.1168	5.1674	4.9959	5.1794	5.1848	5.0066	5.0746	4.9670	4.9008	5.0257	5.2757	5.1607	5.0725	4.9873	4.8374	5.0224	4.8382	5.0805	5.2844	4.9820	5.0035	5.0072	4.8336	4.8006	5.0039	4.9118	4.9490	4.7986	4.9238	5.2274	5.1701	5.7098	5.7766	5.5148	5.7126	5.7081	3.7945	3.6694	3.8920	3.7301	3.4856	FUT8
R014869c0g1_i01	4.3033	4.5015	4.2780	4.4782	4.2444	4.3377	4.3770	2.8782	3.0683	3.0155	2.9454	3.0690	3.2856	3.1215	4.0622	4.1617	4.7614	2.9549	2.9373	2.8727	4.7106	4.7612	4.7333	3.6676	3.5020	2.6407	4.7217	4.9446	5.0246	3.0779	3.2819	3.0520	4.9063	5.0667	4.7347	4.6089	4.4796	3.9523	2.0155	1.9069	1.8718	1.7558	1.7958	4.7102	4.8336	4.9810	4.7592	4.8823	GGT5
R014870c0g1_i01	-3.2342	-3.2342	-3.2342	-3.2342	-3.2342	-3.2342	-3.2342	-3.2342	-3.2342	-3.2342	-3.2342	-3.2342	-3.2342	-3.2342	-3.2342	-3.2342	-3.2342	-3.2342	-0.4079	-3.2342	-3.2342	-3.2342	-3.2342	-3.2342	-3.2342	-3.2342	-3.2342	-3.2342	-3.2342	-3.2342	-3.2342	-3.2342	-3.2342	-1.0771	-3.2342	-3.2342	-3.2342	-3.2342	6.0858	5.7287	5.8799	5.8486	5.9264	-3.2342	-3.2342	-3.2342	-3.2342	-3.2342	NA
R014900c0g1_i02	7.2623	6.8414	7.0733	6.8154	7.1208	6.9138	6.9966	7.0614	6.8123	6.9151	6.7527	6.8013	6.9348	6.7218	6.7336	6.7549	6.9582	6.7099	6.7694	6.8863	7.1253	7.1131	7.0897	6.9210	6.8217	6.9851	6.9305	6.9163	6.9380	6.5919	6.6085	6.6697	6.9363	7.0712	7.1927	6.4240	6.4513	6.7019	3.2943	4.1210	4.1265	3.9632	3.9251	2.5049	2.8752	3.6751	2.8960	3.3389	NA
R014909c0g1_i01	4.1171	3.8753	3.7151	4.0599	3.6801	3.5982	3.8218	3.7976	3.9529	3.8562	3.7682	3.9514	3.9045	3.9238	3.5640	3.8949	3.7346	3.7099	3.6703	3.7698	4.0424	3.9780	4.0211	3.9566	3.7345	3.7592	3.8020	3.6173	3.6570	3.4582	3.4838	3.3967	3.9638	3.8315	4.1407	3.7735	3.7405	3.6292	2.8488	2.8863	3.2368	2.8363	3.1015	3.0271	2.6048	2.6075	3.0259	2.9818	NA
R014912c0g1_i01	-3.2342	-3.2342	-3.2342	-3.2342	-3.2342	-3.2342	-3.2342	-3.2342	-3.2342	-3.2342	-3.2342	-3.2342	-3.2342	-3.2342	-3.2342	-3.2342	-3.2342	-2.7372	0.4866	-3.2342	-3.2342	-3.2342	-3.2342	-3.2342	-3.2342	-3.2342	-0.3068	-3.2342	-3.2342	-1.3010	-3.2342	-0.6944	-3.2342	-3.2342	-3.2342	-3.2342	-3.2342	-2.7800	6.7137	6.8788	6.8269	6.8168	6.7641	-3.2342	-3.2342	-3.2342	-3.2342	-3.2342	NA
R014915c0g1_i01	2.0167	2.9791	2.8791	3.5659	2.0977	3.1874	3.0880	1.8619	3.1529	3.1833	3.3527	3.0974	2.9458	3.1215	3.0159	3.3424	3.4286	2.9137	2.5819	3.6096	2.7088	2.5429	2.7724	2.2903	2.3807	2.6853	2.9504	2.8718	2.6780	3.3422	3.6469	3.3249	1.3130	2.7153	2.5235	5.0413	4.8938	5.2734	-1.3826	-1.5665	-0.4207	-0.5957	-1.4917	3.5497	2.8008	3.4402	3.0636	3.5063	DDC
R014920c0g1_i01	0.2683	2.0453	1.6402	1.7634	0.8591	1.6357	1.7071	0.2357	2.1335	1.9492	1.6028	2.3275	1.9520	1.6948	-0.0098	0.8156	1.1934	0.7100	0.3710	1.0862	0.8338	0.8980	0.4960	0.0886	-0.0793	0.6836	-1.2962	-0.4788	0.3550	0.2686	-0.3659	0.2554	0.3300	1.5047	0.3914	0.8228	1.0378	1.8023	4.8439	4.8035	4.3977	4.5315	4.1795	-0.0631	0.4443	0.5735	0.0334	0.4341	NA
R014921c0g2_i01	2.5656	2.1346	2.4139	2.3964	2.4039	2.4808	2.1586	2.5304	2.5491	2.1722	2.1993	1.9922	2.6758	2.3933	1.8943	2.1320	1.8798	2.1194	2.4740	1.9540	2.3712	2.1763	2.1020	2.1591	1.8429	2.0754	2.3984	2.1125	2.2264	1.6331	1.9105	2.1348	2.2355	2.1590	2.2520	2.3025	2.0558	2.3834	2.0155	1.6913	1.7270	1.6745	1.6602	2.3161	1.9521	2.1642	2.1966	2.4357	CIAO2A
R014931c0g1_i01	5.6653	5.5539	5.5988	5.4579	5.5341	5.6153	5.6579	5.6977	5.5932	5.6108	5.7128	5.7139	5.6939	5.7079	5.9275	5.9524	6.1245	6.0654	6.1951	6.2540	5.8770	5.7928	5.8278	5.9591	5.9242	5.9187	5.9576	6.0325	5.9791	6.1918	6.2450	6.1596	6.2129	6.0869	5.9341	6.1313	6.1863	6.0289	6.5611	6.5640	6.5566	6.4834	6.5780	6.4743	6.3447	6.4096	6.3480	6.2771	PI4KB
R014997c0g1_i01	6.2007	6.4869	6.4098	6.1803	6.2274	6.4251	6.4442	6.0841	6.2742	6.3297	6.2907	6.3657	6.2751	6.3657	6.1106	6.0746	6.2978	6.1026	6.0058	6.2081	6.4899	6.4596	6.6969	6.4034	6.3997	6.3112	6.3210	6.2773	6.4155	6.0748	6.1919	6.1493	6.0404	6.5025	6.3732	5.7144	5.6556	6.0810	3.5682	3.7941	3.4897	3.7938	3.6735	2.7402	2.8459	2.6784	2.4020	2.4500	NA
R014999c0g1_i01	6.6893	6.6483	6.5648	6.1439	6.6723	6.6238	6.5758	6.7266	6.6396	6.5900	6.5920	6.6202	6.4944	6.6865	6.7515	6.4327	6.6911	6.8289	6.7267	6.6993	6.4324	6.3475	6.4943	6.7710	6.7814	6.8317	6.7153	6.5999	6.6874	6.6061	6.6976	6.6624	6.4971	6.6026	6.3713	6.5457	6.6166	6.6189	6.6274	6.6005	6.5664	6.4883	6.5066	5.6727	5.5980	5.1559	5.6764	5.2821	KIF5C
R015004c0g1_i01	6.2711	6.1599	6.1350	6.2961	6.2503	6.1684	6.1111	6.2402	6.1999	6.2125	6.1213	6.1149	6.2497	6.2017	6.1929	6.2470	6.3077	6.1933	6.1443	6.1873	6.2852	6.2959	6.3019	6.1983	6.2789	6.1188	6.1904	6.1452	6.1260	6.1034	6.1871	6.2215	6.4054	6.1057	6.1297	6.1268	5.9254	6.0877	5.4308	5.4615	5.3678	5.3714	5.3640	4.4644	4.4656	4.3702	4.5053	4.5736	NA
R015009c0g1_i01	6.6218	6.1221	6.6877	6.3208	6.6812	5.9326	6.5575	6.8459	6.7373	6.6686	6.6695	6.6492	6.7116	6.6776	6.7336	6.4860	6.6586	6.5676	6.5183	6.5488	6.4729	6.3811	6.2956	6.6279	6.7591	6.7405	6.5690	6.6561	6.6197	6.6963	6.6814	6.6715	6.7668	6.8387	6.5243	6.4445	6.5420	6.5552	5.9934	5.7113	5.8349	5.9701	5.7770	4.5479	4.9484	4.6471	4.9118	4.6687	YLPM1
R015015c0g1_i01	1.9935	1.5882	1.8998	1.4595	1.8671	1.6838	1.5387	1.7311	1.9771	2.0135	2.3079	1.9147	1.7631	2.0494	1.7925	1.8188	1.7032	1.8835	1.9370	2.1736	2.0015	1.2098	2.0787	1.8960	2.2411	2.2830	1.7935	1.8443	1.9335	2.1044	2.4660	2.2165	1.7839	2.0351	1.8749	2.1539	2.4934	2.4781	1.8027	1.8845	2.2705	2.1461	2.2192	3.7287	4.2863	3.5857	4.0822	3.7463	CEP126
R015018c0g1_i02	1.1199	1.1042	0.7688	0.6087	1.2140	0.3387	0.8684	1.7582	0.8451	1.2598	1.1374	0.8587	0.9233	1.6220	1.5642	1.2205	0.1050	1.1962	1.6698	0.8517	0.0040	0.1204	0.6300	0.4671	0.7881	0.7963	0.7321	0.4103	0.7731	0.0771	0.0279	0.0918	0.3734	0.2102	-0.3888	-0.2224	-0.0768	0.5680	-0.7242	-0.5466	-0.6653	0.2085	-0.5837	-1.9379	-1.3168	-1.2746	-1.4111	-1.6315	NA
R015029c0g1_i01	0.4153	0.2951	0.0398	1.1175	-0.5660	0.5609	0.4707	-0.1119	1.2038	1.2598	1.1761	0.4824	0.8076	1.1564	0.6447	0.5037	0.6416	0.2616	-0.0446	0.7643	0.0040	-0.7450	0.2683	0.1590	0.3859	-0.0679	-0.6039	-0.4788	-1.5530	-1.1337	0.1907	-1.0290	0.1915	-0.5478	0.8518	0.3016	0.3967	0.0703	-0.5978	0.5226	-0.2116	0.0455	0.5010	1.3245	1.3455	1.8932	1.3414	2.0954	NA
R015034c0g1_i01	2.3449	2.6710	2.5412	2.8987	2.7810	2.8924	2.6471	2.5145	2.5351	2.4759	2.6616	2.6289	2.7003	2.3639	2.9105	2.8774	2.5806	2.1623	2.7183	2.4921	3.0174	2.9231	2.8973	2.6856	2.7588	2.8112	2.5419	2.8838	2.4799	2.6432	2.7663	2.7703	2.7614	2.5044	2.4674	2.6616	2.8287	2.6506	3.1303	2.5297	2.5685	2.4852	2.4992	3.3006	3.0266	2.9023	3.1712	3.0208	AC007040.2
R015036c0g1_i01	-3.2342	-3.2342	-3.2342	-3.2342	-3.2342	-3.2342	-3.2342	-3.2342	-3.2342	-3.2342	-3.2342	-3.2342	-3.2342	-3.2342	-3.2342	-3.2342	-3.2342	-3.2342	-2.6418	-3.2342	-3.2342	-3.2342	-3.2342	-3.2342	-3.2342	-3.2342	-3.2342	-3.2342	-3.2342	-3.2342	-3.2342	-3.2342	-3.2342	-3.2342	-3.2342	0.2374	0.6106	-0.5227	-3.2342	-3.2342	-3.2342	-3.2342	-1.4917	2.3818	2.6563	3.0831	2.2135	2.4923	NA
R015039c0g1_i01	3.4282	3.3587	3.2397	3.3995	3.3088	3.4181	3.2843	3.1481	3.2501	2.9622	3.3695	3.1990	3.0577	3.3262	3.1455	3.2929	3.1521	3.2349	3.2306	3.3862	3.6305	3.6425	3.7464	3.2180	3.0159	3.4929	3.4646	3.4738	3.4456	2.9900	3.1982	3.1797	3.6256	3.3933	3.0857	3.8125	4.0827	3.8732	4.2823	4.4189	4.2015	4.3159	4.1545	5.1669	5.0988	5.1181	5.1253	5.2639	NA
R015041c0g1_i01	4.3903	4.4931	4.5631	4.4948	4.4504	4.4975	4.4369	4.4943	4.6014	4.3302	4.6189	4.5803	4.5358	4.6281	4.5806	4.6020	4.4255	4.6473	4.6796	4.7837	4.6447	4.4547	4.5468	4.6279	4.4876	4.3310	4.6572	4.8065	4.7981	4.8686	4.7229	4.8461	4.5596	4.6441	4.4999	5.3338	5.6404	5.1431	6.6029	6.3464	6.4032	6.3324	6.4062	6.7818	6.7926	6.7819	6.8910	6.7097	LRIG1
R015047c0g1_i02	5.6091	5.6817	5.5063	5.8454	5.6819	5.7819	5.6406	5.6871	5.7852	5.5488	5.6176	5.7127	5.6703	5.6663	5.6914	5.6733	5.6583	5.8208	5.9042	5.7740	5.7173	5.7971	5.6733	5.5383	5.5705	5.4931	5.6178	5.7007	5.5905	5.6419	5.6605	5.4982	5.4902	5.4323	5.7018	5.4158	5.4847	5.5706	5.9501	6.1524	6.0055	5.9940	5.9672	5.6462	5.6392	5.6963	5.6047	5.6425	GSTZ1
R015052c0g1_i01	6.4735	6.3676	6.3675	6.6269	6.3929	6.4763	6.3596	6.5033	6.3459	6.3692	6.2391	6.3303	6.4738	6.3395	6.2127	6.2833	6.3033	6.2753	6.4053	6.2570	6.4344	6.4729	6.3884	6.3769	6.3368	6.2618	6.2543	6.1238	6.2069	6.2459	6.2264	6.2339	6.1941	6.2511	6.3997	6.3547	6.2908	6.4403	6.0342	6.0802	5.9400	6.0394	6.0041	6.0071	6.0297	6.0455	6.0069	6.1221	TXNL1
R015053c0g1_i01	4.2747	4.1463	4.3006	4.4782	4.2540	4.3563	4.1779	4.3810	4.1118	4.3217	4.0283	4.2264	4.3441	4.2757	3.9245	3.9492	3.9869	3.9653	3.9222	3.9589	3.9545	4.2218	3.9651	4.1155	3.9402	3.8982	3.7166	4.1012	3.8296	3.7694	3.8310	3.7175	3.5801	3.6623	4.1044	4.0031	3.7797	4.0886	3.6406	4.0269	4.2061	3.9689	4.0168	4.3154	3.9636	4.0408	4.1319	3.9770	MMAB
R015056c0g1_i01	3.6961	4.0347	3.7550	4.1517	3.9752	3.9573	3.8096	3.9347	4.0044	3.7719	3.5350	3.7339	3.9150	3.6220	3.7656	3.9650	3.7671	3.9077	4.0961	3.9341	3.7731	3.9780	4.1212	4.4637	4.4642	3.9107	4.0624	4.2242	4.1893	4.5374	4.6195	4.6208	3.6434	3.7381	4.1935	5.3623	5.3664	4.9233	4.9590	4.9725	4.9093	4.7753	4.9840	7.8077	7.9849	7.7762	8.0431	7.9541	NA
R015057c0g1_i01	2.0167	1.6502	1.8758	2.3424	1.4987	2.0928	1.5779	1.7311	2.2577	2.2807	1.9980	1.9771	1.8965	2.2397	1.2164	1.1481	0.5845	1.3276	1.1444	1.2878	2.3382	2.3825	1.7064	1.9566	1.8429	2.5791	2.4120	2.6509	2.7042	2.0358	2.1470	2.3672	2.9013	2.3195	2.7163	0.5331	0.5600	0.5292	1.7322	1.7911	1.5941	1.6745	1.2706	-1.5634	-2.4735	-1.5710	-1.2177	-1.2143	NA
R015062c0g1_i01	3.9033	4.0577	3.9682	4.3654	4.0209	4.0565	4.1874	3.8552	4.1940	3.9468	4.0802	3.9669	4.1851	3.9389	3.9893	4.1103	4.1185	4.2764	4.0778	4.0403	4.1350	4.2500	4.3027	4.0194	4.0645	4.1938	4.2452	3.8430	3.9837	4.0297	4.1005	4.1137	4.1405	3.9441	4.1227	4.4761	4.4625	4.2963	4.8824	5.1357	5.2601	5.2051	5.0614	6.0765	6.2471	6.1412	6.1475	6.0247	UBE2H
R015065c1g1_i01	-0.5403	-0.5155	-0.7422	0.1023	-0.4369	-0.4381	0.1452	-0.7123	0.7991	-0.2025	0.1676	0.3472	-0.6121	0.4645	-0.2067	0.1798	0.2590	0.9573	-0.2149	0.7643	-0.7060	0.2250	0.8102	0.0146	0.5127	-0.3990	0.4960	-0.0557	0.1668	0.6361	0.6485	0.1759	0.0383	-0.0011	-0.6122	0.8659	0.1453	0.7476	1.2508	1.3748	1.1011	1.5278	0.7351	1.9623	1.2592	1.4417	1.1086	1.4351	NA
R015066c0g1_i01	1.7930	2.2788	2.2743	1.8433	2.2779	1.9229	2.3175	1.2089	1.3059	1.0304	0.6247	0.6828	1.3528	0.8515	2.6588	2.2229	2.2541	1.1962	1.3719	1.1905	1.3790	1.5286	1.8229	1.1930	0.7881	1.0445	2.6146	1.8443	2.3422	1.5617	1.3458	1.2296	1.4810	2.2415	1.5089	2.7790	2.6223	2.1605	0.7776	0.1983	-0.0290	-0.3490	0.6801	3.3231	3.2103	3.0700	3.1450	3.2919	EFNA1
R015073c0g1_i01	3.5605	4.0691	3.9280	3.6274	3.7898	3.9376	3.7720	3.8986	3.7564	3.8620	4.1596	3.8960	3.9080	3.9488	3.5640	3.4888	3.5529	3.5306	3.6581	3.8986	3.9974	3.8489	3.8735	3.8166	3.9002	3.3433	4.2104	4.1467	4.2108	3.8664	3.8124	4.0814	4.2139	4.2169	3.5239	3.9238	4.2315	3.7138	4.3854	4.2538	4.3532	4.0836	4.3568	3.5305	3.0779	2.9171	3.3111	3.2432	NA
R015075c0g1_i01	0.8365	1.3479	1.2508	1.2008	1.4660	0.5609	1.3704	0.8540	1.0156	1.3947	0.8805	0.7557	0.6486	0.5190	0.6447	0.5606	0.2590	0.0945	0.7407	1.4081	1.5033	0.8980	0.7526	0.8111	1.1420	1.1752	1.4670	1.0444	1.4044	0.4899	1.0388	1.1897	0.4564	0.9596	1.5634	0.6852	0.7526	0.7134	1.4688	0.9687	0.5892	1.4966	1.0275	1.6784	1.5772	1.4819	1.8315	1.7915	RNF19B
R015102c0g1_i01	6.7090	6.5451	6.5317	6.4625	6.6821	6.5283	6.5812	6.7394	6.5738	6.5571	6.6370	6.5482	6.5861	6.6008	6.7189	6.4786	6.5601	6.5569	6.5469	6.6057	6.5755	6.3489	6.3896	6.6502	6.6093	6.7666	6.4590	6.4835	6.4559	6.5747	6.4568	6.4966	6.6986	6.6372	6.5122	6.5638	6.4948	6.5321	5.9173	5.9214	5.8290	5.8988	5.9513	5.0572	5.2603	5.3201	5.1562	5.2290	SIN3B
R015123c0g1_i02	4.7468	4.6604	4.7526	4.9388	4.8330	4.8080	4.7937	4.7283	4.6636	4.7380	4.8064	4.6418	4.7507	4.6739	5.1609	5.4748	5.0783	4.9026	5.2595	5.0168	5.1112	5.0763	5.0967	4.9811	5.0728	4.9367	5.0686	5.1349	4.9463	5.1880	5.0960	5.1093	5.3480	5.1046	5.2694	5.6073	5.4045	5.2924	6.1367	6.0478	6.0160	6.0569	6.0250	6.7386	6.7781	6.8138	6.8578	6.7653	NA
R015124c0g1_i01	-0.2919	0.0415	-0.2454	0.1023	0.1612	-0.9228	-0.5863	-0.7123	0.4283	-0.9518	-1.8073	0.0318	-0.0246	-0.1484	-0.0098	0.1053	-0.2633	-1.2787	-0.3082	0.2237	-0.2398	-0.2484	-0.9488	1.1590	0.8374	0.4280	0.7321	0.7089	0.4815	0.9288	0.8568	0.4022	-0.0737	-0.1613	0.9776	1.4792	1.3961	1.6113	0.9939	-0.0383	0.3464	0.4878	0.6801	4.7522	4.4848	4.6559	4.0403	4.3313	IRGQ
R015138c0g1_i01	3.2240	3.8359	3.6101	3.9194	3.2037	3.9276	3.3310	3.2942	3.7979	3.5514	3.9184	3.8593	3.4344	3.8193	4.2660	4.1709	4.0463	4.3022	4.2265	3.9687	3.2946	3.0495	3.2597	3.3366	2.9276	3.5340	3.6257	3.7145	3.6615	3.6879	3.5677	3.7993	3.3659	3.6563	3.6924	3.1799	3.3739	3.4643	2.3959	2.0548	2.4350	2.1259	2.4342	0.8545	1.1192	0.7152	0.6932	1.3458	NA
R015139c0g2_i01	2.8632	2.6560	2.3971	3.0856	2.6563	2.9327	2.8447	2.7078	2.6561	2.8374	2.9114	2.5795	2.7245	2.6709	2.9700	2.5523	2.3430	2.5545	2.6077	2.4784	2.6473	2.7759	2.6980	2.6371	2.7967	2.8639	2.5169	2.4717	2.5100	2.7542	2.6730	2.7837	2.5790	2.5177	3.2608	2.9186	2.6467	2.7965	2.7332	2.6274	2.6644	2.7195	2.7063	2.4240	2.5872	2.9316	2.5422	2.8688	MTHFS
R015140c0g1_i01	5.1888	5.2707	5.1720	5.3886	5.2061	5.1320	5.1911	4.8811	5.0812	5.1373	5.0420	5.0910	5.1736	5.1563	5.1609	5.2533	5.2919	5.0431	4.8240	5.2838	5.3491	5.5401	5.4008	5.1221	5.1698	5.1237	5.2082	5.2483	5.1234	5.0094	5.1037	4.8620	5.3855	5.4288	5.6788	4.6921	4.5033	4.9819	2.0545	2.9308	2.6241	2.7195	2.5150	1.8737	2.2039	2.8572	2.1966	2.3464	NA
R015147c0g1_i01	4.3127	4.0915	4.0129	3.1074	4.2682	4.2325	4.0055	4.2629	3.8211	3.8385	3.9908	4.0813	4.1047	4.0401	3.7108	3.3744	3.6326	3.5306	3.7593	3.7067	3.4570	3.2237	3.6233	4.2465	4.0118	4.0422	3.5841	3.6244	3.8016	3.6654	3.4277	3.4228	3.2192	3.2252	3.0190	3.2220	3.5656	3.5588	2.3178	2.4555	2.8966	2.4530	2.4832	2.1247	2.4575	2.0881	1.8746	1.8359	NA
R015162c0g1_i01	3.5605	3.3306	3.4326	2.8479	3.6943	2.9912	3.5238	3.6677	3.0779	3.6356	3.4268	3.5867	3.6554	3.7006	3.5008	3.3902	3.5678	3.6358	3.5625	3.6221	3.5797	3.6425	3.4886	3.7383	3.5248	3.6207	3.6888	3.7930	3.6880	3.8615	3.6539	3.6820	3.6166	3.5823	3.3488	3.5002	3.4453	3.2485	3.4488	3.3626	3.1730	3.3888	3.0040	2.4447	2.0835	2.5519	1.9770	2.1136	NA
R015173c0g1_i01	3.5446	2.2788	2.6721	2.6247	3.2234	2.7641	2.9380	3.4930	2.8376	3.2736	3.1730	3.0833	3.3334	2.9734	3.5794	3.4666	3.4367	3.2939	3.6394	3.3033	3.0449	3.3447	3.2070	3.3059	2.7330	4.4734	2.9410	2.9192	2.9502	2.6200	2.8294	2.7837	1.7677	1.4503	1.4808	1.3022	2.3066	2.3052	2.2009	2.5005	2.0034	2.0419	1.8959	2.0988	1.3030	1.5591	1.6939	2.0396	CA8
R015177c0g1_i01	4.4597	4.6300	4.4541	4.7581	4.5781	4.8481	4.7916	4.7180	4.7078	4.6087	4.6294	4.8075	4.6089	4.7526	4.4487	4.6682	4.4009	4.3739	4.4986	4.6283	4.6802	4.5882	4.5885	4.3998	4.5591	4.4860	4.6165	4.6951	4.5145	4.6848	4.6618	4.6542	4.9624	4.7093	4.8323	4.6215	4.7204	4.3777	4.2864	4.3713	4.2858	4.0192	4.1444	4.2524	3.7898	4.1446	3.9322	4.0065	NA
R015179c0g1_i01	5.0152	5.0502	4.8875	5.0011	4.9380	5.0610	5.1166	5.1683	5.0422	5.0326	4.8727	5.0910	5.0660	4.9010	5.3430	5.5662	5.3616	5.3190	5.0916	5.2936	5.1258	5.1873	5.0879	5.1265	5.0390	5.1451	5.0793	4.9010	5.0194	4.9869	5.0276	4.9924	4.9355	4.9066	5.2674	4.9085	4.8602	4.9602	6.1196	5.9200	5.9221	5.8533	5.9440	5.2918	5.4230	5.5432	5.4024	5.4788	NRL
R015195c0g1_i02	4.7152	4.5712	4.5818	4.6548	4.7575	4.7185	4.6813	4.6067	4.5811	4.3175	4.6909	4.5030	4.6430	4.7065	4.2226	4.5002	4.3674	4.5267	4.3727	4.4116	4.5897	4.2987	4.3374	4.4741	4.4798	4.3771	4.3123	4.2843	4.5021	4.2039	4.1802	4.2509	4.4036	4.3530	4.5648	4.5374	4.2153	4.4391	4.4709	4.5565	4.6225	4.3600	4.5067	4.6358	4.4990	4.6950	4.4060	4.5899	COMMD3-BMI1
R015196c0g1_i01	4.6499	4.7760	4.9201	4.4530	4.8394	4.4145	4.8185	4.9116	5.0323	4.9308	4.9887	4.8540	4.8708	4.9364	5.1786	4.7772	4.8429	5.0882	5.0546	5.1018	4.5661	4.7785	4.6725	5.2097	5.0177	5.0347	4.6457	4.8832	4.8001	5.0382	4.9839	5.0659	4.7891	4.8812	4.5913	4.9289	5.3005	5.2333	5.7712	5.6090	5.6091	5.8456	5.6627	4.6223	4.6760	4.7981	4.7961	4.6314	MRC1
R015218c0g2_i01	1.3567	1.9500	1.1743	1.8172	1.6517	2.0198	1.5584	1.8619	1.3384	1.8352	1.6585	1.5546	1.2005	2.0308	1.8695	2.0745	2.4428	1.9173	1.9771	2.5455	1.9874	1.4872	1.5118	2.6247	2.8814	2.4473	1.7725	2.3900	2.0740	3.6425	3.2172	3.3702	2.1998	2.1926	2.6920	3.9340	3.9116	3.6108	1.7796	1.9290	1.5941	1.9527	1.3074	6.7270	6.7800	6.6569	6.7643	6.6401	NA
R015221c0g1_i02	2.5175	3.1708	3.2303	3.2314	2.7131	2.9816	3.1478	2.8533	2.9043	3.2560	3.1537	3.3945	3.1074	3.0859	3.1863	3.1144	3.3874	3.1090	3.1713	3.1305	3.3286	2.8917	2.9236	2.6856	2.9834	3.3889	3.4906	3.3056	3.5790	3.4582	3.4113	3.3156	3.3873	3.8940	3.3015	3.3790	3.0647	3.1496	2.3652	1.9290	2.4350	2.2987	2.1998	1.9623	1.3868	2.0618	1.7643	1.7915	OAS2
R015225c0g1_i01	4.3360	4.2298	4.1787	4.4865	4.2103	4.1277	4.2464	4.0761	4.3655	4.1888	4.2025	4.3375	4.2558	4.3527	3.8693	4.1980	4.0142	3.7850	4.0404	3.9391	4.3815	4.4521	4.2876	4.2981	4.1499	4.3725	4.3268	3.8854	4.0049	4.0472	4.1606	4.1557	4.3313	4.2412	4.2569	4.1323	4.2275	4.0685	4.3188	4.2362	4.1831	4.2705	4.1894	4.6930	4.7996	4.8178	4.6855	4.8823	ZNRF1
R015249c0g1_i01	3.5285	3.5331	3.4490	3.7008	3.4657	3.2919	3.3424	3.1481	3.0089	2.9837	2.5183	2.8861	2.9662	2.9035	3.5089	3.4058	2.8827	2.8275	2.8319	2.8935	3.3508	3.3272	3.3005	2.7440	2.6388	3.0112	3.2683	3.0096	3.1854	2.5964	2.0654	2.1557	2.6512	2.7607	2.9694	2.0077	2.0000	2.2821	1.8478	1.7668	2.4194	1.7558	2.2945	1.6431	1.5040	1.3578	1.9369	1.5727	NA
R015252c0g1_i01	3.3663	3.3020	3.1224	3.0746	3.0689	2.8189	3.1608	2.9739	2.9886	3.3082	3.1144	3.0833	3.1437	3.0119	2.7835	2.8997	3.0608	3.0263	3.2715	3.0951	3.1875	3.1983	3.1412	3.0887	3.1390	3.2475	3.1181	3.0528	3.0283	3.0779	2.8780	3.0182	3.1708	3.1158	3.1671	2.8343	3.0186	2.9439	2.4260	2.2777	2.4036	2.7059	2.6501	1.2792	2.3778	2.5892	2.0910	2.2011	TAP1
R015259c0g1_i01	0.0152	1.0129	0.2027	0.9828	0.9085	0.5609	0.6652	1.0858	1.1680	1.6317	1.0147	0.9855	1.2233	1.2559	0.7571	1.0719	0.9437	0.5470	0.3710	0.6222	1.1700	0.8980	1.1596	0.8111	0.7881	1.0894	0.4960	0.7619	0.8376	1.2036	0.9507	0.5355	0.9329	0.9596	1.0172	1.1005	0.0750	1.2551	1.2840	1.1299	1.0206	1.0996	1.1542	1.5317	1.8376	1.7687	1.8315	1.5987	NA
R015262c0g1_i01	2.8760	2.8266	2.3802	2.7545	2.6563	2.8509	2.7364	2.4158	2.1149	2.5500	2.5183	2.4860	2.5099	2.2558	2.5845	2.8086	2.4588	2.4546	2.7988	2.9833	2.6563	1.9959	2.4846	1.9762	2.2773	2.0754	2.9597	2.9075	2.7800	2.4720	2.4974	2.9482	2.3593	2.3346	2.5097	2.7448	2.5974	2.3834	2.3959	2.8288	2.5253	2.6503	2.4174	1.6069	1.8376	1.8323	1.7412	1.7457	NA
R015267c0g1_i01	6.0681	6.2134	6.1562	6.4033	6.2455	6.2811	6.1424	5.9271	5.9703	6.1194	5.9876	6.0191	6.0739	6.1060	6.6404	6.7021	6.4334	6.4806	6.2927	6.2769	6.3355	6.3797	6.2931	5.8831	6.0287	6.1229	6.4631	6.5349	6.4782	6.0014	5.9562	5.9337	6.7814	6.7379	6.8469	6.3193	6.5240	6.0315	4.9225	5.2343	5.1508	5.1000	4.9348	7.2505	7.2608	7.3711	7.2456	7.2951	NA
R015269c0g1_i01	0.5487	0.2154	0.7688	0.4812	-0.2089	-0.4381	0.1965	0.3109	-0.5786	-0.2025	-0.9296	-0.2967	0.6486	0.2236	0.1634	0.4445	0.5250	-0.2358	-0.6308	-0.7761	-0.6171	0.1204	-0.3353	0.0886	-0.6294	0.5615	0.8572	0.7619	1.2230	0.1438	0.4049	-0.6944	0.7143	0.9596	0.6651	0.7784	0.9224	1.1819	-2.2031	-2.1717	-1.5594	-1.7788	-1.7697	0.3410	0.0915	-0.4731	0.2452	-0.3043	NA
R015272c0g3_i01	5.2340	5.3889	5.3191	5.5660	5.1686	5.3747	5.2947	4.9679	5.2031	4.9528	5.1959	5.1531	5.2859	5.2417	5.6282	5.6123	5.4462	5.5559	5.7608	5.4134	5.4218	5.5439	5.5286	5.3098	5.3247	5.4931	5.7859	5.7007	5.7531	5.6303	5.5893	5.6364	5.6942	5.8005	5.6972	6.1897	6.2039	5.9329	8.9664	8.7077	8.8688	8.7289	8.8527	7.0861	7.0212	7.1052	7.0111	7.0995	ESRP1
R015278c0g1_i01	0.0152	0.3706	0.0398	-1.2220	0.1612	0.3387	-0.2758	0.8028	-0.7054	-0.3033	0.1676	-0.1562	-0.0793	-0.3289	-0.1049	-0.5638	0.5845	-0.0945	1.6451	0.0862	-0.5333	0.2250	-0.7693	0.2903	-0.5013	0.0275	-0.7183	-0.9045	-0.3756	-0.5035	-0.6121	-0.5523	-0.9208	0.2743	-0.8767	-0.7638	-1.0753	-0.2969	5.7535	5.9310	5.8655	5.2940	5.5308	-2.4451	-1.3168	-1.0288	-0.7568	-1.2143	NA
R015284c0g1_i02	6.9045	6.8530	6.7680	6.9487	6.8779	6.8896	6.8287	6.8757	6.9128	6.7401	6.7984	6.8900	6.8187	6.8226	6.7941	6.8471	6.9067	6.8956	6.8720	6.9748	7.0454	7.1037	6.9628	6.8902	6.9547	6.6203	7.1440	7.0784	7.0301	7.0248	6.9782	7.0409	7.1098	7.0813	7.1173	6.9715	7.0120	6.7700	7.1356	7.2445	7.1386	7.1148	7.1640	7.1722	7.1896	7.2743	7.1870	7.2660	NA
R015285c0g1_i01	3.3016	3.3400	3.2767	2.8987	3.0797	3.2526	3.1864	3.1065	3.3250	3.1926	3.8241	3.3772	3.3123	3.4006	2.7016	2.7115	2.4428	2.6278	2.9970	3.1479	3.5797	3.8283	3.5908	3.3059	3.2341	2.7705	3.3487	3.4578	3.7011	3.6767	3.5071	3.5225	3.5330	3.8368	3.1846	2.7332	3.1948	2.2937	4.4232	4.5493	4.3977	4.5238	4.4828	3.4408	3.3103	3.5001	3.5155	3.4141	NA
R015294c0g1_i02	0.4836	1.6801	1.3234	1.2008	0.8591	1.5345	0.8684	-0.1119	-0.0720	0.5988	0.0051	0.2496	-0.0793	0.1565	0.3896	0.6680	0.8976	-0.3121	-0.2149	-0.7761	1.7236	1.2098	2.2959	1.1243	2.1069	1.5732	0.9723	0.9563	1.1739	2.7434	2.9818	2.8492	1.4408	1.4778	0.6651	3.8981	3.6943	3.7224	0.5778	0.7872	0.6440	1.0140	0.6228	3.2310	2.9460	3.0162	3.2953	2.8363	VENTX
R015308c0g1_i01	2.2304	2.3736	2.2925	2.0143	2.0545	2.1105	2.0789	1.9111	1.9563	2.2980	2.5032	2.0368	2.0315	2.1216	2.2422	2.3413	2.6238	2.3959	2.1093	2.3491	2.6017	2.4050	2.4846	2.2586	2.5079	2.2238	2.0244	1.8687	2.0740	1.3520	1.3799	1.5143	2.1877	2.3643	2.0944	1.8232	1.8606	2.0823	-0.7242	-0.9682	-1.3308	-0.8936	-0.3366	-1.5634	-2.4735	-1.2746	-1.6346	-1.8963	NA
R015314c0g1_i01	0.7282	0.7557	1.3234	1.2796	0.5205	1.1795	1.2783	1.0424	1.4317	1.7869	1.6028	1.5132	1.2457	1.5714	2.1422	2.2229	2.3256	1.9826	2.0911	1.8935	1.4833	1.4445	1.2456	1.5741	1.1420	1.2163	1.3583	1.2438	1.2705	1.4866	1.5987	1.3430	1.7514	1.8158	1.7629	1.5066	1.5335	1.7186	1.6832	1.6387	1.8486	1.5883	1.4458	0.0491	-0.2445	-1.9445	-0.3083	-0.1233	NA
R015325c0g1_i01	-2.0864	-2.5379	-1.7829	-2.5500	-3.2342	-2.6536	-1.7075	-3.2342	-1.8610	-2.1609	-0.6335	-2.7572	-1.4659	-1.0657	-2.5596	-0.9844	-1.7959	-1.4404	-1.0471	-1.0656	-1.7314	-1.3499	-3.2342	-0.9115	-0.1738	-1.7278	-1.4859	-1.2795	-0.3042	-0.3125	0.5318	0.0918	-1.4159	-3.2342	-2.6343	0.6363	0.3967	0.1745	-2.6284	-1.1415	-0.8051	-2.5736	-1.7697	2.7895	2.4575	2.4132	2.6329	2.9518	NA
R015334c0g1_i01	-2.0864	-1.7177	-1.5062	-0.6847	-1.4769	-1.2441	-2.1441	-1.4807	-1.8610	-1.8247	-1.5331	-1.6691	-3.2342	-0.6508	-1.0398	-1.3533	-0.9151	-1.2787	-0.8946	-0.7761	-1.9313	-0.9576	-0.9488	-1.6486	-1.2992	-1.7278	-0.2200	-1.2795	-0.6137	-1.7085	-1.7912	-1.7458	-0.8197	-2.2424	-1.8855	0.4786	-0.2466	-0.6957	0.0689	-0.3214	-0.5378	-0.0435	-0.4549	1.2792	1.7454	1.3139	1.6199	1.3147	HRH3
R015341c0g1_i01	12.6780	12.7653	12.7200	12.8999	12.5736	12.8010	12.6791	12.5178	12.7472	12.4489	12.3343	12.5384	12.5907	12.4830	12.4938	12.6373	12.6509	12.4734	12.4156	12.6845	12.8997	12.8694	13.1010	12.6322	12.6638	12.6527	12.7184	12.7727	12.6632	12.5764	12.7521	12.6207	12.9591	12.9792	13.1946	12.3259	12.4680	12.6420	9.5793	10.1443	10.1986	10.0914	10.1083	9.8567	10.2933	10.4637	10.0505	10.3298	NA
R015353c0g1_i02	4.4036	4.1409	4.3794	4.2479	4.3732	4.3034	4.3233	4.1700	4.3655	4.3552	4.2621	4.2102	4.4149	4.2356	4.1677	4.3143	3.9814	3.9653	4.0778	4.1435	4.2925	4.1671	4.3856	4.0932	4.2624	4.2641	3.6547	3.7993	3.6880	3.7799	3.5528	3.6748	4.0697	3.7267	4.0290	4.0599	3.9709	3.8538	3.7516	3.7759	3.6321	3.7547	3.7152	3.5208	3.2444	3.4299	3.2713	3.3845	NA
R015375c0g1_i01	7.1914	7.1128	7.0339	6.8088	7.2636	7.0746	7.1491	7.1758	7.1257	7.0458	7.1252	7.1679	7.1326	7.2366	7.1015	6.8705	7.1209	7.2280	7.1013	7.1495	7.0313	6.8298	6.9557	7.2241	7.2355	7.2076	6.8163	6.8853	6.8350	6.9322	6.9465	6.9234	6.9300	6.8862	6.7460	6.5671	6.7254	6.8221	5.8661	5.8023	6.0263	5.8127	5.9571	4.1987	4.0561	3.8466	4.0068	3.5063	LRPPRC
R015376c0g1_i01	3.8200	3.4745	3.2767	3.4599	3.5692	3.4670	3.4883	3.8802	3.3650	3.8026	2.9896	3.6455	3.5149	3.5519	3.6171	3.6870	3.7346	3.5683	3.4459	3.7754	3.6575	3.5245	3.4974	3.3888	3.6264	3.7025	3.8124	3.6457	3.6436	3.6710	3.7353	3.8450	3.7336	3.5823	3.5170	3.4933	3.2987	3.0017	3.6147	3.5665	3.5768	3.5342	3.5637	3.2429	3.3103	3.3669	3.4740	3.1496	PPME1
R015382c0g1_i01	5.7034	5.8949	5.8577	5.8421	5.7913	5.7916	5.7444	5.5980	5.7822	5.7288	5.6489	5.7321	5.7000	5.6063	5.8264	5.7879	5.9160	5.6840	5.6932	5.7500	6.0208	6.0431	5.7211	5.7766	5.6759	5.9140	5.8235	5.9536	5.8934	5.7728	5.7066	5.6252	6.0571	6.1870	6.0733	5.3660	5.4625	5.5718	2.6207	2.8521	2.8623	2.8238	2.7336	1.8115	1.7454	3.0162	2.1795	2.5600	NA
R015391c0g1_i01	2.7569	2.1128	2.3458	2.7818	2.5513	2.9127	2.6924	2.4495	2.2913	2.6878	2.6201	2.3155	2.2467	2.3490	2.3715	2.4048	2.5511	2.6379	2.3724	2.6949	2.5256	2.5828	2.6515	2.5216	1.9364	2.3583	2.6496	2.2487	2.6955	2.7858	2.5879	2.7703	2.8331	2.5044	2.6167	3.1969	3.1697	3.0158	2.9245	2.8976	2.8033	2.8732	2.7997	4.1430	4.3293	4.2705	4.2674	4.3079	FAIM
R015395c0g1_i01	5.0065	4.8926	5.1143	5.0213	5.0020	5.2100	4.9880	5.0797	4.8861	5.2461	5.1358	4.9601	5.0863	4.9238	5.1912	5.2895	5.1490	4.8445	5.0523	4.8516	5.1193	5.1496	5.0194	4.9492	5.0983	5.0144	4.7861	4.6814	4.7017	4.7691	4.8563	4.8747	5.1902	4.9066	5.0673	4.8560	4.8576	5.1527	4.8158	4.6982	4.7776	4.7156	4.8153	4.4895	4.5361	4.7246	4.5821	4.6961	MIF4GD
R015397c0g2_i01	3.5446	3.4830	3.6740	3.7150	3.6441	3.4532	3.3537	3.9287	3.5499	3.7406	3.4973	3.6359	3.7680	3.7123	3.4515	3.5742	3.6743	3.7573	3.6394	3.7299	3.7731	3.6187	3.7464	3.6555	3.5248	3.6510	3.0586	3.1652	3.1349	3.0608	3.2453	2.9241	3.2369	3.4289	3.3332	3.2220	3.5847	3.3521	2.5811	2.5863	2.7036	2.5626	2.9115	1.7128	2.0581	2.2598	2.1623	1.9001	DPH6
R015400c0g2_i01	1.9699	1.7942	1.8514	1.5256	2.0763	1.8191	1.5779	2.1137	1.4013	1.7114	1.2506	1.1569	1.6996	1.5714	2.0123	2.2052	1.6761	1.6821	1.6451	1.9139	1.9295	2.2275	1.6444	1.7891	1.3934	2.0069	1.4929	1.6044	1.8885	1.9637	1.2749	1.6381	1.5582	1.5047	1.6159	1.7561	1.9809	1.9119	2.2854	1.5560	2.2353	1.9755	1.7431	1.4110	1.7454	1.6324	1.8956	2.0011	LIN52
R015401c0g1_i01	4.2157	4.3835	4.2961	4.3195	4.4209	4.2880	4.3687	4.2294	4.2247	4.3428	4.0853	4.1302	4.2722	4.2678	4.4736	4.6682	4.6370	4.2098	4.3765	4.4401	4.2189	4.4276	4.2620	4.4981	4.3794	4.3771	4.5408	4.4906	4.5511	4.6305	4.3187	4.6975	4.3958	4.3530	4.2693	4.4409	4.0601	4.0919	4.5685	4.2450	4.2332	4.0784	4.2568	3.7032	3.6861	3.3344	3.4740	3.8528	MSL1
R015402c0g1_i01	4.8441	4.7864	4.7493	4.9051	4.9170	4.7723	4.8347	4.6179	4.8214	4.8597	4.6329	4.5828	4.8307	4.6188	4.5061	4.6222	4.6648	4.2301	4.1671	4.5907	5.0066	5.1057	4.8094	4.7063	4.9009	4.8083	4.8426	5.0063	4.9316	4.5529	4.5197	4.5905	4.8877	5.2067	5.2001	4.0223	4.3329	4.6068	1.0721	2.5724	2.0849	2.0845	2.2760	0.9150	0.5205	1.0720	0.3094	1.0389	NA
R015410c0g1_i02	5.1499	5.1065	5.0136	5.0967	4.9848	5.0881	5.0433	5.1809	4.9920	5.2191	5.0525	4.9229	5.0613	5.0401	4.8483	5.0622	5.0861	4.8379	5.0593	4.8883	4.9784	4.8721	5.0615	5.0218	4.8265	4.9244	4.5408	4.5521	4.5867	4.5061	4.3405	4.4413	4.9871	4.7689	4.8378	4.7707	4.5559	4.8719	3.5682	3.4943	3.4746	3.5571	3.5561	2.6364	2.1569	2.5136	2.5555	2.6988	RFC5
R015415c0g1_i01	3.6743	4.1570	3.5881	2.4140	3.7496	4.2039	3.6302	3.9465	3.5705	3.7843	3.9298	3.6598	3.7088	3.7298	4.0007	3.6284	4.2111	4.3369	4.0731	3.9391	4.3680	4.5332	4.4091	5.6509	5.2218	5.3688	4.5377	4.5521	4.4971	4.7638	5.0569	4.9119	3.1831	3.3933	2.8094	4.1629	4.3956	4.8661	5.1491	5.0375	4.9749	4.9838	5.0748	3.0133	3.0905	2.6610	2.7062	2.6374	NA
R015432c0g1_i01	-0.2919	1.7095	0.7688	1.1598	-0.5660	1.1795	0.2938	-0.3231	1.8921	1.7114	1.7639	1.8987	1.0811	1.5969	0.9587	0.8156	0.7495	1.2502	1.0722	2.0121	0.0040	0.7998	1.4766	1.4392	1.3601	1.1330	0.0130	0.2710	0.3102	0.2076	0.2657	0.2554	0.2392	1.6078	1.7860	0.6363	1.3069	1.8659	6.6712	6.7193	6.8150	6.5702	6.5046	-1.0201	-3.2342	-1.0288	-0.7568	-0.6271	CSTL1
R015433c0g1_i01	6.0969	6.0232	5.9708	6.1726	6.1094	6.2545	6.0993	6.1699	6.1215	6.1120	5.7677	6.0311	6.1186	5.9952	5.7384	5.8520	5.8031	5.9011	6.0082	5.8766	5.9416	5.9707	5.9513	5.9076	5.8896	5.9078	5.6742	5.6681	5.6933	5.6818	5.6146	5.6676	5.7467	5.6181	5.8975	5.8533	5.7741	5.8809	6.0512	6.1156	6.0455	5.9884	5.9160	6.2798	6.3021	6.3361	6.3142	6.2599	IMPA2
R015457c0g1_i01	5.8544	5.7201	5.8000	5.8110	5.8715	5.8559	5.6850	5.8739	5.7719	5.8050	5.7819	5.8166	5.8844	5.7835	5.9395	5.8477	5.9657	5.9650	5.9863	5.9552	6.0885	6.0776	6.0577	5.9329	6.0524	5.8648	6.1844	6.1942	6.3248	6.3190	6.4173	6.3982	6.0336	6.0078	5.9328	5.8291	5.8823	5.6575	5.5014	5.5099	5.3432	5.3255	5.3985	5.5613	5.5050	5.5691	5.5658	5.6061	NA
R015477c0g1_i01	0.7834	0.2951	-0.2454	0.1023	0.6424	-0.3387	0.6283	1.0424	0.2347	0.0636	-0.5054	0.3937	0.3509	0.4645	-0.1049	1.1847	0.5845	0.7480	0.1076	0.4647	0.7693	0.8660	1.2456	0.2903	0.8850	0.2012	1.0789	1.0010	0.9874	0.8105	0.5318	0.8232	1.2210	1.1076	1.0172	0.5331	1.2441	0.5680	-1.0162	-0.8136	-1.5594	-2.5736	-1.0581	-1.2664	-3.2342	-3.2342	-2.6419	-1.6315	NA
R015480c0g1_i01	-3.2342	-3.2342	-3.2342	-3.2342	-3.2342	-3.2342	-3.2342	-3.2342	-3.2342	-3.2342	-3.2342	-3.2342	-3.2342	-3.2342	-3.2342	-3.2342	-3.2342	-3.2342	0.6933	-3.2342	-3.2342	-3.2342	-3.2342	-3.2342	-3.2342	-3.2342	-3.2342	-3.2342	-3.2342	-3.2342	-3.2342	-3.2342	-1.5716	-2.6547	-3.2342	-3.2342	-2.6539	-3.2342	5.5771	5.6594	5.7469	5.3948	5.8598	-3.2342	-3.2342	-3.2342	-3.2342	-3.2342	NA
R015481c0g1_i01	5.1046	4.7444	5.1596	4.6474	4.9409	4.7328	5.0025	4.9415	4.9052	4.8152	4.8248	4.7968	4.8195	4.8461	4.7566	4.5361	4.8090	4.7725	4.6080	4.8140	5.1402	4.9955	5.0645	4.9884	5.0831	4.9998	4.9865	5.0941	5.1234	4.7097	4.7262	4.8267	4.7608	4.8181	4.9366	4.5105	4.6646	4.8226	3.0163	3.0158	3.3400	3.3012	3.2317	2.5815	2.7855	3.3561	2.9270	2.9212	GALNT6
R015482c0g2_i01	5.4856	5.3310	5.4985	5.5362	5.5459	5.4162	5.4320	5.5050	5.4443	5.5614	5.4500	5.5683	5.5773	5.4713	5.2833	5.2206	5.1998	5.3487	5.3309	5.4241	5.3629	5.2366	5.3628	5.2626	5.3419	5.3779	5.3604	5.1523	5.2264	5.2308	5.1588	5.0268	5.0096	5.2807	5.0022	5.1056	5.4081	5.3903	5.2152	5.2519	5.2380	5.1078	5.2146	5.0572	4.7609	4.9985	4.8402	5.0283	NMT1
R015487c0g1_i01	4.7675	4.8990	4.6219	5.0327	4.7776	4.9251	4.8488	4.8084	4.8723	4.8914	4.9047	4.8664	4.8026	4.7269	4.8797	4.8418	4.9170	4.7863	4.9452	4.7865	4.6933	4.8104	4.8580	4.7947	4.8686	4.7074	4.8701	4.9098	4.7570	4.9686	4.9783	4.8136	4.7750	4.6918	4.9622	4.7848	4.8043	4.8346	5.3468	5.4251	5.2447	5.4158	5.2831	4.6625	4.5223	4.6777	4.6764	4.6870	GPAT3
R015490c0g1_i01	6.1712	5.9139	5.9877	6.0190	6.1317	6.0768	5.9626	6.0760	6.0411	6.0886	5.9237	5.9901	6.0895	6.0655	5.9017	5.8333	5.9948	5.9671	6.0179	5.9821	5.8343	5.7971	5.8173	5.8502	5.8162	5.7903	5.7202	5.5970	5.7095	5.7820	5.5801	5.5719	5.8510	5.7950	5.9949	5.6725	5.5956	5.6631	5.0070	5.0526	5.2110	5.1308	5.0748	4.1680	4.1962	4.2297	4.0403	4.1715	DCAF13
R015498c0g1_i01	-1.7367	-3.2342	-1.7829	-1.0199	-1.7563	-0.7855	-1.5304	-1.0459	-1.1704	-1.8247	-1.8073	-1.0559	-1.6194	-1.0657	-0.4348	-1.5805	-0.7591	-0.7686	-0.7567	-0.6506	-1.1295	-0.7450	-1.6796	-1.4261	-0.5013	-0.5287	-1.4859	-0.6072	-1.9289	-1.1337	0.0279	-0.6944	-0.1952	-0.1613	-1.0297	1.1005	0.2765	0.6425	-1.8750	-1.3384	-0.8051	-1.5017	-2.1144	2.1500	1.1192	2.0350	1.2786	1.1834	NA
R015506c0g1_i01	4.9949	5.0730	5.0026	5.2898	5.1761	5.0903	5.0114	5.1958	5.0323	5.1106	4.7272	4.9773	5.0390	5.0071	4.9641	5.0622	5.1490	4.9523	5.0870	4.9291	4.9127	5.2272	4.8409	5.0312	4.9239	4.9641	4.8376	4.9925	4.9735	4.8537	4.7262	4.8934	4.9428	4.8473	5.1386	4.9516	4.9733	4.9729	4.8824	5.1824	5.0978	5.0363	5.0260	5.3449	5.5958	5.4244	5.4530	5.5488	NDUFA12
R015514c0g1_i01	5.8656	5.7415	5.7613	5.7449	5.7913	5.8079	5.7368	5.7391	5.7065	5.8394	5.6626	5.7700	5.7518	5.8394	5.7504	5.9106	5.7682	5.8604	5.7694	5.9736	5.9425	5.9726	5.7996	5.8220	5.8330	5.6587	5.9447	5.9277	5.8801	5.8904	5.8941	5.9680	6.0158	5.7978	5.9521	5.9566	5.9514	5.7925	6.2045	6.1571	6.1998	6.1663	6.2040	6.2798	6.1530	6.2602	6.1298	6.1825	NA
R015520c0g1_i01	4.2107	4.2845	4.3318	4.4907	4.1753	4.5076	4.2280	3.7443	4.1895	4.0165	3.9411	3.9746	3.8580	4.0119	4.3889	4.5111	4.3025	3.8823	3.8910	3.8779	4.3209	4.2469	4.2148	3.8329	3.8709	3.6207	4.3375	4.3679	4.4149	3.9666	3.8494	4.1030	4.3367	4.7093	4.4681	4.2670	4.2674	4.1378	1.2168	1.7911	2.1240	2.0201	1.6883	4.3377	4.3864	4.6515	4.4565	4.3921	UPB1
R015524c0g1_i01	3.8782	3.7816	4.1187	4.1879	3.9810	4.0288	4.1906	3.8863	3.9103	3.9302	3.8057	3.9121	3.8939	3.9289	3.8631	3.8327	4.0304	3.7099	3.8156	3.8249	4.3869	4.2867	4.4184	3.8436	4.2259	4.1521	4.2375	4.2477	4.4515	4.1961	4.1409	4.2412	4.4398	4.5142	4.5681	3.9187	3.9997	3.8340	1.1819	2.0548	1.0206	1.8328	1.4785	1.1342	1.2140	1.5963	0.9158	1.0004	TSPAN11
R015541c0g3_i01	5.0662	4.8438	4.9171	5.1553	4.9049	5.1599	4.9153	4.8656	4.9400	4.8828	5.0103	4.9620	4.9751	4.9389	4.8766	5.1435	4.9738	4.9604	4.8619	4.9564	5.0716	5.0463	5.1225	5.0683	4.9935	4.9088	5.1483	4.9953	5.0124	5.0771	5.0195	5.0603	5.2068	5.0347	5.2978	4.9641	4.6066	4.7612	4.7637	4.8154	4.8199	4.8513	4.4543	4.1742	4.0625	4.3649	4.2511	4.3157	C1D
R015546c0g2_i01	-3.2342	-3.2342	-3.2342	-3.2342	-3.2342	-3.2342	-3.2342	-3.2342	-3.2342	-3.2342	-3.2342	-2.7572	-3.2342	-3.2342	-3.2342	-3.2342	-3.2342	-3.2342	4.3727	-2.6498	-3.2342	-3.2342	-3.2342	-3.2342	-1.2992	-3.2342	-3.2342	-3.2342	-3.2342	-3.2342	-3.2342	-3.2342	-1.0296	2.2732	-3.2342	-2.6447	-3.2342	-2.7800	9.2186	9.0916	9.2446	8.9812	9.0196	-3.2342	-3.2342	-3.2342	-3.2342	-3.2342	NA
R015570c0g1_i01	3.5684	3.4222	3.7550	3.7079	3.9160	3.3966	3.3927	3.7712	3.3087	3.5514	3.6834	3.5410	3.5692	3.5969	3.2644	3.1703	3.2287	3.5788	3.6642	3.4715	3.4774	3.6187	3.5321	3.1591	3.5097	3.6807	3.3975	3.2786	3.2281	3.2990	3.4838	3.4568	3.2774	3.2413	3.3015	3.4865	3.5133	3.5539	3.8822	3.8001	4.0372	3.9344	3.7755	3.4913	3.6694	3.6576	3.8856	3.5403	AGPAT3
R015579c0g1_i01	3.4709	3.6589	3.5202	3.8757	3.4322	3.6835	3.5731	3.5011	3.4567	3.6956	3.3695	3.4115	3.5196	3.5905	3.2927	3.7311	3.5152	3.3630	3.4170	3.4152	3.6971	3.4456	3.4798	3.2506	3.3575	3.4760	3.5536	3.2135	3.5014	3.5533	3.4196	3.2781	3.7665	3.3860	3.3332	3.4865	3.2030	3.3353	2.7211	2.8051	2.5107	3.0122	2.6501	3.1949	2.6731	2.9886	2.8535	2.9719	CEP97
R015590c0g1_i01	4.6046	4.6377	4.5706	4.7887	4.6598	4.5076	4.5272	4.3635	4.5709	4.5771	4.3620	4.6798	4.6345	4.4851	4.5181	4.4102	4.6014	4.4334	4.4531	4.5651	5.0463	5.1261	4.9791	4.5901	4.7221	4.5913	4.7162	4.7321	4.8301	4.5374	4.5870	4.5398	4.6417	4.7493	4.9546	4.1542	4.3216	4.5005	1.2840	2.5005	2.6644	1.9980	2.2945	1.9907	2.3572	2.4743	2.3872	2.2347	NA
R015596c0g2_i01	1.0764	1.0129	1.0935	1.1598	0.8079	0.9233	1.0742	0.1563	0.4283	0.4825	0.0886	0.1448	0.3916	0.2236	-0.8632	-0.2386	-0.6183	-1.4404	-0.7567	-0.2357	0.4368	0.7998	0.3483	0.4106	-0.1738	-0.6712	0.6422	0.4752	0.5601	0.4899	-0.7531	-0.5523	0.4155	0.6084	1.0172	-0.6380	-0.9236	-2.7800	1.2840	1.2400	1.1398	1.4647	1.1542	0.0491	0.2787	-0.1943	0.2452	0.2494	NA
R015600c0g1_i01	-1.4554	-1.1980	-2.1256	-1.4572	-1.2430	-1.9201	-3.2342	-3.2342	-1.3661	-2.1609	-2.5900	-2.1129	-2.2118	-1.9134	-2.1017	-1.3533	-1.7959	-2.0748	-0.6308	-2.6498	-2.4404	-2.4112	-2.0378	-1.4261	-2.1436	-1.7278	-1.2962	-1.5113	-1.5530	-1.4904	-1.2839	-0.4230	-1.7463	-0.5478	-2.6343	0.8659	1.1447	-0.1017	3.2613	3.2354	3.5046	3.9689	3.5864	4.4944	4.3607	4.6383	4.5982	4.5834	NA
R015612c0g1_i01	3.1937	3.0030	3.4490	3.2896	3.2136	3.3377	3.1082	3.2849	3.2243	3.2910	3.1342	3.2816	3.1964	3.0769	2.8098	2.5240	2.9521	2.8712	3.0450	2.7976	3.1689	3.0135	2.9998	3.0614	2.9834	2.9394	3.0234	3.1354	2.9355	3.1117	3.0889	2.8364	2.8939	2.3934	2.7282	2.7902	2.6826	2.9291	2.5677	2.5005	2.7036	2.6784	2.5462	2.0185	2.1569	2.3923	2.2467	2.2512	NA
R015613c0g1_i01	0.6708	0.8641	1.0514	0.4812	0.4554	0.0759	1.1798	1.7582	1.5194	0.8067	0.6247	1.5132	1.0304	0.6221	1.3298	0.5037	1.4062	1.1962	1.8316	0.3492	-0.2398	0.1204	-0.1049	1.8542	1.9588	1.3329	1.6394	1.5146	1.4464	1.6331	1.3458	1.2296	0.6452	1.1076	-0.1076	1.6116	1.7965	1.3018	1.4098	1.4682	1.6753	2.1053	1.6602	1.9623	2.0324	-0.8188	2.1623	-0.4041	NA
R015618c0g1_i01	2.6571	2.5134	2.6008	2.3964	2.8459	2.6836	2.4395	2.4985	2.1701	2.6478	2.7540	2.6191	2.2467	2.3933	2.5537	2.6473	2.4428	2.4078	2.5289	2.3491	2.9093	3.0566	2.7282	2.2745	2.5676	2.0069	3.3054	3.2135	3.1285	2.8571	2.7533	2.4707	3.0356	3.1673	2.5235	2.5603	2.3813	2.4983	1.9341	1.8617	1.9823	2.0633	2.1193	2.2706	1.6469	1.6324	1.5418	1.8359	NA
R015621c0g1_i01	4.1699	3.8753	4.0238	4.1307	4.1652	4.0148	4.0549	4.2196	4.0345	4.2656	4.4034	4.2360	4.2194	4.3262	3.8504	3.7798	3.9076	4.2731	4.5626	4.1565	4.2925	4.0438	4.1212	4.1461	4.2759	4.4818	4.0449	3.9208	4.2259	4.2156	4.1946	4.1609	4.1279	4.1964	4.0144	3.9983	3.9997	3.9413	8.6280	8.4731	8.4681	8.4069	8.4555	3.7945	3.9150	4.2356	3.8590	4.1365	ITGB8
R015627c0g1_i01	4.9352	4.7760	4.8011	4.8737	4.7908	4.8533	4.7791	4.7756	4.7687	4.8713	4.6571	4.7213	4.7721	4.8751	4.6587	4.7772	4.7901	4.7609	4.7215	4.8383	4.8691	4.9973	4.8984	4.8516	4.7642	4.8899	4.8401	4.8002	4.7381	4.8462	4.5870	4.9241	4.7526	4.5822	4.7929	4.7650	4.6736	4.6794	5.2044	5.3452	5.0580	5.2804	5.1039	4.4389	4.4066	4.6068	4.5358	4.4926	PDC
R015630c0g1_i02	6.2407	6.2350	6.2686	6.3277	6.4283	6.2395	6.3190	6.4912	6.3549	6.3021	6.3083	6.3466	6.3648	6.3741	6.2299	6.1816	6.2423	6.3675	6.2956	6.3072	6.2398	6.1349	6.2547	6.3925	6.2232	6.2933	6.0824	6.0579	6.1476	6.1447	6.1493	6.1401	6.1759	6.0370	5.9961	6.0921	6.1558	6.0367	5.3429	5.4016	5.3678	5.2409	5.2785	4.2928	3.9150	4.1571	4.2222	4.0729	XPO7
R015652c0g1_i01	3.7033	3.8491	3.8747	4.2132	3.7698	3.9524	3.9242	3.9227	3.9581	3.8444	3.9355	3.9630	4.0324	4.0214	3.7108	3.9650	3.9421	3.7290	3.8101	3.7642	3.8608	4.0367	3.9069	3.9216	3.7856	3.1868	4.1465	4.3933	4.1066	4.1194	3.8372	4.0483	4.1746	4.3230	4.4964	4.0080	4.0044	3.7772	4.0412	4.1589	4.0924	4.1096	4.0979	4.7187	4.6966	4.5417	4.5755	4.5471	NA
R015668c0g1_i01	-3.2342	-3.2342	-3.2342	-3.2342	-3.2342	-3.2342	-3.2342	-3.2342	-2.6205	-1.5523	-3.2342	-2.7572	-3.2342	-3.2342	-0.3162	0.1053	0.8006	-1.4404	0.4866	-0.2357	-2.7834	-2.7648	-2.5154	-2.6489	-3.2342	-1.2098	-3.2342	-2.5786	-3.2342	-3.2342	-3.2342	-3.2342	-1.7463	-3.2342	-1.3951	-1.4172	-0.9236	-2.7800	2.7689	3.4183	2.4657	2.4201	2.9469	-0.1847	-0.8652	-3.2342	0.1075	-0.6271	NA
R015676c0g2_i01	11.8073	11.7899	11.7633	11.7369	11.8072	11.8527	11.7879	11.7899	11.7482	11.7408	11.6928	11.7560	11.7896	11.7302	11.7540	11.7756	11.7864	11.8336	11.7342	11.8290	11.9870	11.9617	12.0387	11.9469	11.9666	11.9671	11.9783	11.9650	11.9847	11.9865	12.0045	11.9746	11.9449	11.9390	11.9046	11.9365	11.9085	11.9920	12.3155	12.2566	12.3117	12.1768	12.2521	11.1469	11.1050	11.2390	11.0980	11.2081	CALR
R015686c0g1_i01	0.8878	0.2154	1.3926	1.0291	0.7548	0.5609	1.4143	0.8028	1.3059	1.1110	1.3213	0.8915	0.7143	0.4645	0.6447	0.5606	0.8499	0.4580	0.3095	0.2879	1.2667	1.1312	0.9190	0.9762	1.2184	0.9008	1.3298	1.4189	1.7104	0.8510	0.7564	1.2296	0.4155	1.3646	1.5089	0.5331	0.2124	0.8137	-1.6079	-1.8376	-2.1663	-1.0692	-1.0581	-2.4451	-0.3764	-0.4731	-1.8991	-0.5113	NA
R015695c0g1_i01	1.3926	2.7151	2.4789	2.6693	1.6224	2.8924	2.3175	1.5872	2.6943	2.5644	2.9114	2.9341	2.5733	2.8514	2.1213	2.2229	1.6203	2.3347	1.6698	2.4646	1.4425	1.4005	2.3357	1.6736	1.6075	1.1752	1.3298	1.3856	1.1739	1.5859	1.6556	1.5143	2.1383	2.9294	2.3942	2.3488	1.7521	2.0688	1.4974	2.1138	2.2530	2.0633	1.8215	2.3603	2.2039	1.3139	1.7643	1.5987	TLCD5
R015697c0g1_i01	2.5337	2.7438	2.8670	2.9356	2.8203	3.1278	2.8765	3.0744	2.7796	2.9622	2.7282	2.8365	2.7245	2.7527	2.8098	2.8435	2.7198	2.5110	2.9271	2.7067	3.0918	2.8015	2.6672	2.8648	2.6107	3.1126	2.7498	2.3386	2.6241	2.6200	2.5732	2.5516	2.8096	2.9974	2.7519	3.2548	2.4384	2.8128	2.9762	2.9950	2.9735	2.8363	3.0040	2.9425	2.7699	2.4941	2.7062	2.7108	HPS1
R015700c0g1_i01	4.3634	4.7121	4.4378	4.6621	4.6919	4.4002	4.4917	4.4325	4.5641	4.7507	4.6707	4.5447	4.6218	4.3186	4.5806	4.6155	4.5906	4.3950	4.2995	4.4818	4.7487	4.8921	4.7845	4.5579	4.3877	4.2444	4.7190	4.7321	4.7549	4.6392	4.8194	4.5905	4.7444	4.7064	4.8921	4.6495	4.6252	4.6253	4.4344	4.4032	4.1970	4.4845	4.3957	4.4543	4.4752	4.4280	4.3838	4.6626	BFAR
R015714c0g1_i01	2.3811	1.1042	1.6115	1.6787	1.8419	0.5609	1.9504	1.8619	2.0378	1.9709	1.8857	1.9617	2.0822	1.9538	2.0787	1.4181	1.5623	2.1049	2.5154	2.2071	2.1483	1.8399	2.1914	2.5869	2.2411	2.8895	2.3424	2.5641	2.4389	2.5105	2.4338	2.7010	1.9649	1.7271	1.9381	1.2049	1.1447	1.1049	0.2139	0.3369	0.1331	1.1804	0.3680	-0.3174	-0.2445	-0.4731	-1.6346	-0.5113	NA
R015730c0g1_i01	-1.0179	0.0415	-0.1439	-0.4129	-0.4369	-0.2457	0.1965	-0.8695	-0.8444	-1.3232	-1.3027	-0.6269	-0.4593	-1.4282	-1.2411	-0.8302	-1.0901	0.0945	-0.1272	-1.0656	0.7359	0.8980	0.4960	-0.6484	0.7370	-0.1700	0.5464	0.7619	0.5214	-0.2257	-0.1556	-0.4230	0.5726	0.2743	0.1277	-0.2224	0.3967	-0.6066	1.0721	1.0913	1.2141	0.7217	0.6228	2.5627	2.6897	2.8874	2.4597	2.3309	NA
R015759c1g1_i01	9.9796	9.8906	9.8917	10.1058	9.9571	9.9801	9.8811	9.9809	9.9073	9.8329	9.6835	9.8463	9.9584	9.8536	9.7539	9.8856	9.8460	9.8844	9.9005	9.9375	10.0784	10.1632	10.1144	10.0162	9.9592	10.0115	10.1453	10.0250	10.1414	10.1353	10.0896	10.1707	10.1857	10.0299	10.3456	10.2015	9.9965	10.1126	9.9647	10.0341	10.0132	9.9743	9.9583	9.8842	10.0123	9.9647	9.9483	10.0047	RPL32
R015762c0g1_i01	7.9419	7.9238	7.9862	8.0495	8.0597	8.0903	8.0169	7.8125	7.8036	7.8052	7.7209	7.7862	7.9136	7.7017	7.8918	8.0765	8.0902	7.8899	7.8036	8.0533	8.1811	8.3625	8.1973	8.0391	8.1245	7.6296	8.3155	8.2860	8.2571	7.9735	7.9380	7.9743	8.1568	7.9075	8.0467	7.8884	7.6876	7.4027	7.7191	7.7445	7.7030	7.6976	7.6111	8.5569	8.5663	8.4943	8.4742	8.4425	CTSZ
R015788c0g1_i01	5.2091	5.2155	5.0300	5.0692	5.0742	5.2743	5.0607	5.2057	5.1651	5.1228	5.0447	5.1102	5.1996	5.1038	4.8419	5.0423	4.9257	5.0450	4.9452	5.0770	4.9275	4.9825	4.8165	4.9266	4.8204	4.6673	4.9682	4.9098	4.8282	4.9547	5.0464	4.9895	4.6659	4.7717	4.6803	5.0200	5.2831	4.9363	4.8439	4.7518	4.6728	4.7590	4.6317	6.0071	5.9630	5.9322	6.0020	6.0127	PCK2
R015792c0g1_i01	4.5619	4.4327	4.5928	4.5672	4.2053	4.5761	4.3518	4.6290	4.3173	4.7060	4.3993	4.1741	4.4825	4.4114	4.4318	4.5002	4.5687	4.4217	4.4280	4.3149	4.4056	4.4997	4.2672	4.3851	4.3199	4.2294	4.3375	4.0001	4.3136	4.2764	4.1898	4.2606	4.4825	4.6381	4.6987	4.1411	4.3216	4.2905	4.1077	3.7698	3.9851	4.2189	4.1595	3.6509	3.7508	3.9289	3.9575	4.0065	COPS7A
R015811c0g1_i01	-0.0801	1.1901	1.2130	-0.0823	0.7548	0.7535	0.5517	0.6374	1.1314	0.4825	1.1761	0.5659	0.5797	0.7183	0.9587	0.9062	0.8499	1.0209	1.2788	1.3188	0.7359	0.2250	1.1146	1.1590	1.1420	1.4058	0.3895	1.2806	0.3102	0.7260	0.4049	0.7149	0.6801	0.8795	-0.0248	0.7784	0.6595	1.2551	0.4073	0.0450	0.0543	1.1804	0.0583	0.9150	1.1674	0.1431	0.4299	0.7448	NA
R015825c0g1_i01	4.4427	4.4106	4.3794	4.5475	4.3240	4.5341	4.4528	4.7249	4.3733	4.4551	4.3494	4.5499	4.5694	4.4078	4.0839	4.2934	4.0034	4.2666	4.1187	4.2154	4.2517	4.1866	4.3276	4.0842	4.2397	4.2738	3.9451	3.7738	4.0258	4.0208	4.0746	4.0759	3.9988	4.1630	4.1407	3.7735	3.9758	4.1410	4.1977	4.3873	4.4056	4.2613	4.3302	3.4305	3.5197	3.7345	3.4022	3.7050	EXOSC6
R015849c0g1_i01	-1.4554	-0.8167	-2.1256	-2.0878	-1.7563	-1.9201	-1.1012	-1.2470	-1.1704	-1.1256	-2.1462	-1.8740	-1.4659	-1.6505	-2.1017	-3.2342	-0.6183	-2.0748	-2.2231	-1.2354	-1.5558	-0.9576	-1.1538	-1.4261	-1.2992	-0.0679	-0.8426	-1.7875	-1.2550	-1.7085	-2.1326	-1.4655	-1.4159	-1.4386	-0.1954	0.1703	-0.3396	-0.3683	1.1819	0.4633	1.6217	1.1405	1.1132	3.3670	3.1029	2.9461	3.2221	3.2678	NA
R015861c0g1_i01	3.5446	3.3863	3.5356	3.4934	3.4574	3.3821	3.6487	3.4686	3.3807	3.5369	3.4507	3.4115	3.4295	3.4782	3.7385	3.6998	3.7346	3.6408	3.6015	3.5843	3.8216	3.9285	3.9069	3.6371	3.6052	3.5820	3.6080	3.5283	3.6660	3.4970	3.4440	3.2589	3.6121	3.7606	3.8542	3.3565	3.3064	3.4998	1.2168	1.7668	1.6217	1.5883	1.3074	0.7255	1.5772	1.2220	1.2786	1.3458	NA
R015870c0g1_i01	1.6218	-0.1563	0.5440	-0.2941	1.0026	0.5609	0.5905	1.2855	0.9328	0.6537	0.6796	0.9235	0.4698	1.0495	0.3896	0.1798	0.1840	0.9894	-0.2149	0.5716	0.3947	-0.7450	0.1837	0.7667	0.7881	0.6836	0.4960	0.1169	0.8057	0.5890	0.3369	0.0025	-0.0166	0.9596	-0.4962	0.2374	-0.4390	0.1745	-0.8628	-1.1415	-0.4207	-0.7370	-1.0581	-0.8099	-1.0734	-3.2342	-1.4111	-1.6315	NA
R015906c0g2_i01	-2.5491	-3.2342	-2.5759	-3.2342	-2.5605	-3.2342	-3.2342	-2.1060	-3.2342	-3.2342	-3.2342	-2.7572	-3.2342	-3.2342	-3.2342	-3.2342	-3.2342	-3.2342	-1.8990	-3.2342	-3.2342	-3.2342	-3.2342	-3.2342	-2.5882	-3.2342	-1.9617	-1.7875	-1.7287	-2.6785	-0.9093	-2.5544	-2.7895	-3.2342	-2.6343	-0.6380	-0.3396	-1.3902	-3.2342	-2.6073	-3.2342	-2.5736	-3.2342	3.1827	2.6393	2.4743	2.7416	3.0111	NA
R015921c0g1_i01	3.4282	3.6438	3.8317	4.1038	3.5223	3.8188	3.4413	3.5250	3.6887	3.7151	3.7491	3.7871	3.8689	3.7123	3.5484	3.7678	3.8603	3.5086	3.3801	3.6034	3.7975	3.6890	3.5659	3.5349	3.3490	3.6659	3.4777	3.6244	3.4142	3.5533	3.4031	3.6158	3.5138	3.5438	3.7639	3.6920	3.3812	3.6246	3.1664	3.1057	3.0260	3.4953	3.2221	3.4305	3.2887	3.4705	3.3111	3.0399	FAHD1
R015924c0g1_i01	6.2711	5.9635	6.2111	6.2344	6.2347	6.1914	6.1375	6.2098	6.0909	6.1242	6.1592	6.1244	6.1975	6.0881	6.3591	6.3504	6.3415	6.2557	6.2204	6.2040	6.4467	6.3647	6.4013	6.3741	6.3853	6.1483	6.5827	6.5954	6.5407	6.5686	6.6737	6.5857	6.7370	6.5083	6.6649	6.4969	6.2752	6.3013	6.1010	6.0753	6.1187	6.0231	6.1173	5.8915	5.8495	6.1506	5.9234	6.0402	RING1
R015929c0g3_i01	6.2915	6.2413	6.2869	6.4110	6.3798	6.2545	6.3362	6.3129	6.4037	6.4537	6.2929	6.4088	6.3410	6.3109	6.3173	6.3813	6.3861	6.4075	6.3868	6.4870	6.3002	6.3315	6.3219	6.1418	6.3087	5.9646	6.3336	6.2965	6.2453	6.1729	6.2623	6.2326	6.3096	6.3904	6.3627	6.2055	6.2840	6.2290	6.6814	6.7607	6.7587	6.7069	6.7204	6.3797	6.2927	6.4771	6.3585	6.4262	NA
R015930c0g1_i01	1.2820	1.0593	1.1743	2.0143	1.0474	1.0752	1.6894	1.1690	1.8476	1.6853	1.8857	1.9617	1.6996	2.0308	2.2803	2.4656	2.2541	2.0602	2.5688	2.7642	1.8538	1.8233	1.7364	1.7440	2.0866	1.5732	2.2692	1.7426	2.2738	2.5844	2.2053	2.2557	1.0971	2.0351	2.0378	2.5734	2.7853	2.8288	5.5517	5.3797	5.4851	5.5087	5.4239	3.8804	3.7349	3.7916	3.6945	3.5268	RUNX2
R015958c0g1_i01	-3.2342	-2.5379	-3.2342	-3.2342	-3.2342	-3.2342	-3.2342	-3.2342	-1.3661	-3.2342	-3.2342	-3.2342	-3.2342	-1.9134	-3.2342	-3.2342	-3.2342	-2.7372	-3.2342	-2.6498	-2.1635	-3.2342	-2.5154	-1.4261	-3.2342	-3.2342	-2.2752	-3.2342	-2.7823	-3.2342	-3.2342	-2.5544	-2.7895	-1.9222	-2.6343	-0.9015	-1.4369	-2.7800	-3.2342	-1.1415	-3.2342	-1.7788	-1.7697	1.6784	2.0581	2.2128	2.3264	1.9001	NA
R015969c0g1_i01	3.1732	3.2923	3.4244	3.5501	3.3361	3.1622	3.2052	3.3840	3.0683	3.1359	3.1920	3.2504	3.2747	3.1902	2.9346	3.2589	2.9745	3.1593	3.2715	2.9833	3.0449	3.2672	3.0956	3.0614	2.8577	3.2275	3.1991	3.0634	3.1285	2.8270	3.1692	3.1384	3.0424	3.1841	3.0949	3.1278	2.8604	2.9803	3.0262	3.2705	3.1448	3.0769	3.2221	3.4613	3.3733	3.5292	3.5557	3.5930	UXT
R015973c0g1_i01	1.7381	2.2590	1.9918	1.8943	2.0977	1.7530	1.9653	1.6753	1.4616	1.2947	2.3925	1.7096	1.8239	1.8515	2.2422	2.3734	1.5019	2.1902	1.8958	1.9341	1.9442	2.0106	2.1474	2.1591	2.5231	2.4473	1.8346	2.3033	2.4493	3.2161	2.8780	2.9482	1.6841	1.7721	1.7860	4.1145	3.6098	3.8694	2.8598	2.8521	2.7667	2.5010	2.8125	7.6428	7.7094	7.5227	7.8187	7.7487	NA
R015976c0g1_i02	2.8886	2.0906	1.8015	2.3964	2.6850	2.3823	2.1193	2.9968	1.8018	2.3151	1.9762	1.9617	2.2356	2.1734	3.1352	3.3095	3.4607	3.1872	2.7183	3.2154	3.5844	3.7251	3.8184	3.8489	3.4633	3.1660	3.9730	4.0960	4.1033	4.0428	3.9032	4.1401	3.9709	3.0714	4.7138	4.7735	3.9167	5.3168	1.2168	0.8348	0.7970	1.2191	0.5632	0.9150	1.0177	0.2401	1.1790	0.7448	NA
R015989c0g1_i01	5.6468	5.6517	5.4219	5.6792	5.5400	5.6292	5.6441	5.5961	5.7281	5.5270	5.6591	5.5884	5.7518	5.6481	5.5048	5.5239	5.4720	5.3763	5.4080	5.5022	5.5437	5.5132	5.4355	5.4724	5.6136	5.5363	5.2564	5.3096	5.1928	5.3486	5.2970	5.2829	5.4716	5.4428	5.5649	5.4552	5.4830	5.5294	5.8258	5.8142	5.6021	5.7278	5.6627	4.9744	5.1019	5.2578	5.1778	5.0330	UROD
R016025c0g1_i01	0.4836	0.3706	-0.7422	0.0130	-1.4769	0.3975	-0.3474	0.1563	0.0895	-0.2025	0.6796	0.0318	0.4312	-0.0659	-0.1049	0.1053	-0.3722	0.3631	0.5411	0.7643	0.0040	-0.9576	0.6300	0.5741	1.1022	1.0445	0.0829	-1.0799	-0.4507	1.0025	0.9045	0.6576	-0.2600	0.3356	-0.1954	0.6852	0.6595	1.2786	4.1123	3.6081	3.8223	4.0784	4.1342	1.3245	1.8376	1.6677	1.6939	1.9615	NA
R016028c0g1_i01	-1.0179	0.6982	0.2027	-0.1843	-1.0418	0.5609	0.0370	-0.8695	-0.7054	0.2882	0.8328	0.5659	-0.5337	0.4645	0.0794	0.3182	0.5845	0.6709	0.1076	1.1905	-0.3078	0.1737	0.5646	-1.2335	-0.6294	-0.3990	-0.3992	0.0332	-0.0496	-0.6094	-0.6121	-0.3043	-0.1952	-0.0011	-0.0248	1.4511	1.9615	1.7357	2.1478	2.6542	2.8033	2.3865	2.4507	4.0517	3.9360	4.2932	4.0403	4.1186	NA
R016101c0g1_i01	4.7811	4.8372	4.8419	5.0581	4.8105	4.9251	4.8961	4.9679	4.7924	4.8421	4.7530	4.6868	4.8399	4.8984	4.6368	4.8040	4.5576	4.5348	4.6238	4.5389	4.7920	4.9351	4.8512	4.7526	4.7610	4.9181	4.5346	4.3636	4.6374	4.6421	4.5686	4.5828	4.6171	4.5075	4.7198	4.9616	4.4660	4.9195	5.0751	5.1709	5.1100	5.1283	5.1323	5.3200	5.2741	5.3312	5.2775	5.3922	GTF2A2
R016108c0g2_i01	4.9773	4.9086	5.0245	5.0011	4.8007	4.9935	4.8568	4.9824	4.9400	5.0933	4.8033	4.9678	4.9934	4.9086	4.8982	5.1201	5.0417	4.9482	4.7850	4.9164	4.9331	5.0463	5.1139	4.9342	4.7705	4.7846	5.3211	5.3317	5.2294	5.2115	5.1365	5.2994	5.1408	5.0958	5.3607	5.1301	4.9781	5.1269	4.9845	4.7794	4.9037	4.8909	4.9811	5.0232	5.0579	5.1181	5.0568	5.2248	NA
R016157c0g1_i01	-3.2342	0.0415	-2.1256	0.1023	-1.4769	-0.1584	-2.1441	-2.1060	-0.5786	-2.5999	-0.7740	-0.3725	-2.2118	-0.2358	0.0794	-0.0564	0.3981	-0.2358	0.2453	0.4081	-1.1295	-3.2342	-1.1538	-2.2337	-1.2992	-0.6712	-0.8426	-0.7482	-2.4387	-0.7237	-1.5154	-1.4655	-0.2600	-0.0790	-1.6195	0.4220	-0.1592	-0.3683	2.8151	3.0464	2.9300	2.8238	2.6785	2.3603	2.1329	2.5519	2.0540	2.2011	NA
R016179c0g1_i01	5.5899	5.3168	5.3650	5.4790	5.4656	5.3149	5.5189	5.3708	5.5694	5.4841	5.4832	5.4288	5.6165	5.4799	5.3181	5.2768	5.4974	5.2610	5.4638	5.4330	5.6051	5.4512	5.5646	5.6494	5.5705	5.6568	5.3121	5.3938	5.3805	5.4543	5.3859	5.4055	5.5170	5.3342	5.4265	5.8358	5.7892	5.5392	5.7068	5.6872	5.6464	5.5756	5.4934	4.9164	4.8373	4.9091	5.0960	4.8610	ABCD2
R016234c0g1_i01	2.5812	2.0906	2.3631	2.5151	1.9870	1.9229	1.8580	2.1953	1.8018	2.2631	1.8139	2.1494	2.2356	2.1039	1.4684	2.1690	2.0996	2.1482	1.9771	1.7184	1.9588	2.5225	2.2129	1.6494	1.9809	2.4123	2.1922	2.1724	2.3197	1.6097	1.8869	1.9561	2.2118	2.3042	1.9381	1.6614	1.9615	2.1477	1.8699	2.1330	2.0034	2.2620	2.3307	2.2935	2.8311	2.7787	2.8098	2.8031	NA
R016316c0g2_i01	3.8397	4.0915	4.0347	3.9558	3.8159	3.8508	3.8739	3.8363	3.8037	4.0217	3.8542	3.9200	3.8544	3.9137	3.6968	4.1007	3.6184	3.5841	3.7593	3.7357	3.9103	3.9780	3.7166	3.5349	3.8650	4.0592	3.6662	3.7412	3.7226	3.8465	3.6328	3.5464	3.7542	3.5043	3.6235	3.6920	3.5067	3.6154	3.3185	3.0260	3.1823	3.2175	3.2880	2.9570	2.1084	3.4604	2.8855	3.1757	NA
R016338c0g1_i01	3.5123	3.5974	3.6245	3.7150	3.5769	3.7185	3.5634	3.4013	3.7504	3.4310	3.7808	3.4002	3.3898	3.6769	3.6897	3.7977	3.8113	3.7051	3.7066	3.7754	3.7143	3.8893	3.8936	3.5612	3.5981	3.4156	3.7384	3.7930	3.9181	3.7641	3.7287	3.8125	3.8340	3.8786	4.2528	3.7507	3.4797	3.7937	3.8098	3.5944	3.8919	3.6018	4.0057	4.1804	4.0497	4.0740	4.1363	4.2351	NA
R016351c0g1_i01	1.3198	0.5107	1.4586	0.7810	1.0026	0.0759	1.1798	2.0925	1.5475	1.0304	1.4844	1.8328	1.1300	1.9538	4.7154	3.8726	4.7996	4.9110	4.1142	4.6376	2.5546	2.5630	2.5705	4.3667	4.2397	3.7240	2.9597	3.3233	3.2221	4.5219	4.7163	4.6357	1.9790	1.8583	2.4091	4.2508	4.5751	4.5857	3.8041	3.3626	3.3400	3.9109	3.2972	3.3562	3.9568	3.1218	3.9117	3.0588	SPINT4
R016369c0g1_i01	0.4836	0.5107	0.4170	0.5464	-0.2089	-0.5449	0.8038	-0.3231	0.6517	-0.5290	0.5082	0.4824	0.1279	-0.1484	0.7020	0.8616	0.8499	0.9245	0.7865	0.9342	0.1120	1.1312	0.6300	0.6247	0.5127	0.2808	0.8167	0.6539	0.6705	0.7260	0.7564	0.8744	-0.0166	0.2102	0.3299	0.5331	1.0378	0.9074	1.3794	1.0515	1.3522	1.9295	2.0119	0.9730	1.5411	0.8442	0.5410	0.9201	CYP4V2
R016409c0g1_i01	-3.2342	-1.7177	-3.2342	-3.2342	-2.5605	-3.2342	-2.4247	-2.5625	-3.2342	-1.5523	-1.8073	-1.8740	-2.8079	-2.2351	-1.4752	-2.6144	-3.2342	-2.7372	-2.6418	-1.9133	-1.7314	-3.2342	-3.2342	-2.6489	-1.8043	-1.0071	-1.9617	-3.2342	-1.9289	-2.2784	-1.0844	-1.2308	-2.7895	-3.2342	-3.2342	-3.2342	-1.9207	-1.5472	1.1462	1.3422	1.8251	1.4647	1.4124	1.6431	0.9642	1.7358	1.3104	1.4060	NA
R016417c0g1_i01	0.3437	0.3706	0.7688	-0.1843	0.5205	-0.6602	0.2938	0.4505	0.2347	0.2882	0.3136	0.2992	0.6818	1.0495	0.2428	-0.3390	0.4629	0.3132	0.0335	0.2237	0.3512	0.3689	0.6300	1.2262	1.2910	0.1170	0.0130	-0.1504	0.4815	0.2076	0.3369	-0.0927	0.6093	-0.0790	0.3299	-1.2241	-0.6610	-0.1638	-1.6079	-1.3384	-1.5594	-0.7370	-2.5683	-1.5634	-3.2342	-3.2342	-3.2342	-3.2342	NA
R016422c0g1_i01	2.7707	3.4133	3.1626	3.4257	3.1327	2.9912	3.3310	2.9739	3.1253	3.1165	3.3527	3.4171	3.3593	3.2397	2.9816	3.5463	3.3190	3.5086	2.9873	3.2480	3.3003	3.3447	3.4529	3.1331	3.1968	3.1764	2.9504	3.0314	2.9933	2.9440	2.8899	3.0408	3.4186	3.4705	3.5512	3.3026	2.9613	3.3632	2.9454	3.4104	3.1730	3.2271	3.2124	3.3119	3.5382	3.7345	3.1625	3.4068	MED27
R016446c0g1_i01	3.7104	3.4745	3.3218	3.9132	3.5845	3.4670	3.6019	3.4849	3.7684	3.6219	3.5350	3.6213	3.8100	3.5255	3.5484	3.9331	3.9307	3.6807	3.7535	3.7921	3.4774	3.8448	3.6551	3.4672	3.5546	3.5820	3.5536	3.3056	3.6391	3.2315	3.3609	3.6529	3.6301	3.3344	3.6041	3.3938	3.3368	3.4998	3.4266	3.6619	3.4671	3.5032	3.6875	3.4201	3.3937	3.6751	3.2304	3.6186	NA
R016457c0g1_i01	4.7606	4.9856	4.9519	5.3227	4.7575	4.9958	5.0555	4.7921	5.1167	4.8742	4.7498	5.0242	5.0454	4.9364	4.8951	5.0817	5.0122	4.6722	4.6887	4.8516	4.9312	4.8921	4.9728	4.5933	4.6890	4.6486	4.6572	4.6001	4.6995	4.5772	4.4926	4.5981	4.8110	5.2026	5.1498	4.8263	4.8392	4.9819	4.7929	4.9348	5.0805	4.7850	4.8249	5.0164	5.0957	4.9419	5.0615	5.1097	FAHD1
R016491c0g1_i01	0.9852	0.0415	-0.2454	-0.0823	-0.0120	0.5609	-0.3474	0.9975	0.7025	-0.1082	0.3814	0.6059	0.4698	-0.1484	0.8102	0.9914	0.6966	0.9245	0.5411	0.7643	0.9255	1.0764	0.6300	0.9762	0.9312	0.9503	0.2135	0.5372	0.3102	0.3835	0.5318	0.5355	0.9898	-0.4410	0.2656	0.9077	1.0003	0.0152	0.5778	0.1237	0.4729	0.4229	0.4361	1.0824	0.7904	0.9626	1.3104	1.4637	NA
R016499c0g1_i01	2.1487	2.9175	2.4468	3.1499	2.3512	2.7972	2.6003	1.0424	0.5990	1.2947	1.1374	1.4264	0.9508	1.2876	2.4064	2.7969	2.7198	1.5157	1.6451	1.3492	2.3820	2.5729	2.4846	0.9366	0.7881	1.0894	3.4970	3.6101	3.7054	1.7872	1.8630	1.9797	3.2486	3.8421	3.4021	3.8719	3.7574	3.3465	3.1664	3.1813	3.0157	2.8732	3.1224	6.9510	7.0375	6.9966	7.0014	7.0103	NA
R016517c0g1_i01	1.0764	-0.8167	1.2130	0.8342	0.7548	0.3975	0.3850	0.6947	1.0156	0.6537	0.3136	0.7909	0.8666	0.6710	0.3181	0.7681	-0.6183	0.6308	-0.5151	0.6222	0.1632	0.3225	0.4960	0.6736	0.3180	0.1170	0.9349	1.0866	-0.0496	0.1438	0.0279	0.0025	0.2853	0.5578	0.7615	0.5331	0.6106	0.4893	1.6581	1.1299	0.6440	1.5278	0.6801	0.9730	0.3638	-0.1943	0.7405	0.5453	NA
R016548c0g2_i01	0.6111	0.5107	1.4905	0.0130	0.1612	-1.4362	1.0465	0.5777	0.4875	0.6537	0.6796	0.2496	0.7143	0.2877	1.5011	1.0719	1.2311	0.6308	0.3710	0.8935	0.6309	1.0193	0.8656	0.8960	0.9759	0.1170	1.3583	1.1673	1.4464	0.0071	0.8075	0.3307	0.9329	1.9395	1.1655	1.4226	1.9809	1.8503	-2.6284	-1.8376	-1.1335	-0.8936	-1.7697	0.5837	1.3455	-0.1943	1.3414	1.2174	NA
R016549c0g2_i01	2.2304	1.8214	1.8267	1.6787	2.1806	1.4811	1.9050	1.8619	2.0574	2.0950	2.1221	2.2539	1.9656	2.3032	2.1628	1.7470	1.9033	2.1902	1.9572	2.2560	1.8692	1.6650	1.9565	2.4947	2.1659	2.2035	2.4255	2.3900	2.6955	2.3643	2.2975	2.5673	1.9506	2.1247	1.1298	1.2705	1.9419	1.4751	1.3794	1.0515	1.4477	1.6463	1.6602	0.3410	-1.0734	-0.3270	-0.3083	-2.6403	NA
R016550c0g1_i02	-2.0864	-2.5379	-2.1256	-1.2220	-2.5605	-3.2342	-1.7075	-2.5625	1.1314	0.4206	0.8328	0.5659	0.7461	1.3186	-2.1017	-3.2342	-1.5205	1.8663	0.6444	2.4224	-3.2342	-2.7648	-1.3929	-2.6489	-1.8043	-1.4457	-2.6765	-2.5786	-1.9289	-1.4904	-1.0844	-1.7458	-1.9450	-2.6547	-3.2342	-2.2275	0.2124	-1.9239	-2.6284	-3.2342	-1.8312	-3.2342	-3.2342	-0.0631	0.9085	-0.0729	0.8739	-0.0407	NA
R016575c0g1_i01	5.6745	5.7486	5.7710	5.8978	5.7135	5.6670	5.7444	5.6907	5.8793	5.6585	5.7866	5.7722	5.7429	5.7355	5.7090	5.8562	5.8078	5.5864	5.7464	5.7879	5.8780	5.9023	5.8208	5.6340	5.7340	5.3801	5.7674	5.8955	5.9114	5.7596	5.9014	5.8846	5.8141	5.6947	5.9238	5.8277	5.9328	5.6831	6.1103	6.0913	6.1005	6.1426	6.1942	6.3485	6.3936	6.4018	6.3783	6.4316	NECAP1
R016577c0g1_i03	7.0225	7.0337	6.9596	7.1296	7.0558	7.0751	6.9762	7.0051	7.0201	6.9207	6.9952	7.0423	6.9668	7.0395	7.2932	7.2881	7.3810	7.1866	7.2267	7.3631	7.2151	7.3674	7.1369	6.9658	7.1238	7.0793	7.2899	7.3067	7.3511	7.1349	7.1568	7.0911	7.4505	7.4924	7.6025	7.1721	7.2445	7.3460	5.2238	5.2541	5.3556	5.2642	5.3061	5.8398	5.9268	6.0721	5.8375	5.9420	NA
R016580c0g1_i01	3.9096	3.5249	3.8066	3.9678	3.8288	3.7862	3.8381	3.7712	3.5773	3.6825	3.6834	3.7203	4.0064	3.6588	3.7790	3.7186	3.5824	3.8211	3.6825	3.7067	3.6752	3.7733	3.6862	3.6616	3.6264	3.7799	3.1912	3.1354	3.3437	3.4450	3.1692	3.0958	3.6121	3.3493	3.5579	3.3489	3.5000	3.2721	3.3658	3.1057	3.1448	3.0341	2.9814	3.6420	3.8937	3.6040	3.6824	3.7521	NUDT14
R016606c0g1_i01	-0.6826	-0.2664	-0.6011	-0.8426	-0.5660	-0.1584	-0.4227	-0.7123	-0.7054	-0.4118	-1.8073	-0.6269	-1.0844	-0.2358	-2.1017	-3.2342	-0.9151	-3.2342	-3.2342	-3.2342	-0.0532	-1.6869	-1.6796	-2.6489	-3.2342	-1.4457	0.6878	0.4752	0.2640	-3.2342	-3.2342	-3.2342	0.1422	0.9596	1.5899	-0.3157	0.0750	1.2311	2.0155	2.2604	2.1046	2.0633	1.9894	0.0491	-1.6099	-0.1943	-0.8947	-1.2143	NA
R016615c0g2_i01	4.6902	4.8537	4.8572	4.6804	4.7908	5.0171	4.7622	4.2817	4.5572	4.5485	4.5689	4.4099	4.5805	4.3787	4.6405	4.2595	4.6544	4.2301	3.9726	4.2759	4.2429	4.2806	4.3569	3.9063	4.1053	3.6880	4.4142	4.3593	4.3022	4.1843	4.1309	4.0922	4.3147	4.6411	4.4098	3.2303	3.3443	3.3409	1.6581	1.8150	1.6753	1.8820	2.0340	2.6000	2.5145	2.7126	2.2135	2.3153	NA
R016646c0g1_i01	3.6448	4.4889	4.0129	4.4055	3.6658	4.4942	3.7972	3.6093	4.4682	4.2524	4.4115	4.4462	4.1290	4.3639	4.7867	4.6188	4.4969	4.7304	4.5919	4.4436	3.6030	3.6091	3.7390	3.6916	3.3909	3.7452	4.0094	4.0274	4.1294	4.0341	4.1107	4.0759	3.9602	4.2452	4.2235	3.6800	3.9854	4.0583	2.8037	3.0362	3.2368	3.0231	3.2601	2.4031	2.1329	2.6784	2.0726	2.5992	NA
R016664c0g1_i01	-0.6826	-0.6583	-1.2741	-0.0823	-1.0418	0.4541	-0.5863	-1.7597	-0.7054	0.2172	-0.5054	-1.0559	-0.3886	-1.2356	-1.4752	-1.5805	-0.7591	-1.0012	-1.4110	-0.4283	-1.1295	-0.4754	-0.7693	0.0146	-0.9258	-1.0071	0.0829	0.0332	-0.0496	-1.1337	-0.1556	-0.1946	-1.1472	-0.2487	-0.7384	-0.0523	0.5600	-0.6957	-1.1878	-0.9682	-0.9600	-1.5017	-1.2587	3.0940	2.9869	3.1090	3.2794	3.3156	NA
R016665c0g2_i01	3.4368	3.1918	3.1526	3.3995	3.3451	3.3675	3.4934	3.1274	2.9258	3.1359	3.0218	3.2504	3.3438	3.0494	3.2062	3.1426	2.9062	3.0263	3.3499	3.0588	3.2715	3.3389	3.4619	3.2903	2.8214	3.2866	3.0586	2.8352	3.0826	3.2392	3.0256	2.8871	3.1952	2.9589	3.1759	2.8771	2.8914	3.2061	1.8699	2.0346	1.9391	1.7820	1.9434	1.8430	1.3455	1.2220	1.4016	0.8351	NA
R016700c0g1_i01	5.8831	5.7539	5.9609	5.8853	5.9429	5.9363	5.9459	5.8908	5.8259	5.8526	5.8567	5.8430	5.8682	5.9538	5.9907	5.9188	6.0670	5.9650	5.9973	6.0438	5.9910	6.0305	5.9593	6.0671	6.0910	6.0873	5.8969	5.9984	5.8589	5.9980	5.9619	5.8986	6.0183	6.0427	5.8517	5.8345	5.7754	5.8693	5.6537	5.6888	5.5742	5.5775	5.6213	4.7522	4.7490	4.8906	4.7477	4.6156	NA
R016737c0g1_i01	4.1385	3.9934	4.0668	4.0260	3.8668	4.2080	4.0584	4.1290	3.7443	3.9577	3.9012	4.1472	3.8471	3.8408	4.1979	4.0219	4.1728	3.8908	4.3424	3.9736	4.2781	4.3284	4.0690	4.0796	4.0799	4.0017	4.4074	4.4985	4.2705	4.4643	4.2089	4.3982	4.5192	4.1840	4.4501	4.3679	4.4028	4.1791	4.7128	4.8650	4.7309	4.7257	4.6851	4.9493	4.7170	4.7204	4.9195	4.7752	TMEM64
R016741c0g1_i01	4.7468	4.8204	4.8603	5.0967	4.7302	4.7583	4.7408	4.9386	4.6636	4.7940	4.8399	4.9050	4.8101	4.8461	4.9043	5.0962	4.7452	4.7016	4.7096	4.8909	4.8863	4.9787	4.9182	4.7440	4.6856	4.9880	4.7569	4.8221	4.9931	4.7262	4.7262	4.8332	5.1826	5.0735	5.1980	5.0646	4.8784	4.9270	4.9119	5.0923	4.9561	5.0336	4.9465	5.1418	5.0706	5.2403	5.2594	5.3099	C7orf50
R016742c0g1_i02	3.2240	3.2125	3.4651	3.5969	3.1117	3.1103	3.3593	3.2942	3.1979	3.2291	3.2014	3.3656	3.2192	3.4222	3.3112	3.2416	3.2472	2.8969	3.2223	2.8303	3.3672	3.2975	3.5062	3.2746	3.5692	3.1764	3.3272	3.2967	3.4089	3.2694	3.3779	3.3249	3.3112	3.5109	3.1133	3.0645	3.3957	3.0776	3.8658	3.7137	3.8282	3.8318	3.9251	3.1949	3.3733	3.0433	3.0636	3.3695	NA
R016751c0g1_i01	3.2633	2.8532	3.1426	3.0297	2.9080	2.8296	3.1478	3.3308	2.9783	2.7770	2.8043	3.2055	3.2021	3.0119	3.0495	3.0661	3.2193	3.1803	3.0260	3.3566	3.1373	2.9690	3.1412	3.0429	3.1390	3.2962	2.7498	2.8475	2.3532	2.8270	2.7270	2.9952	2.6156	2.5824	2.9490	2.6616	2.7177	2.9658	2.6076	2.7316	2.9841	2.5776	2.7604	2.1995	2.4575	2.3923	2.4020	2.3616	NA
R016760c0g1_i02	2.5337	2.4452	2.3971	2.6693	2.7406	2.2448	2.3630	2.4985	2.2913	2.4606	2.5773	2.6481	2.3843	2.4782	3.3020	3.1611	3.0608	2.9386	3.0637	3.0403	2.6293	2.8267	3.0956	2.7554	2.4771	3.0796	2.7498	3.0096	2.7718	2.8571	2.7533	2.9241	2.9451	2.7268	2.8318	3.0828	3.0372	3.1937	4.5952	4.5671	4.7150	4.6283	4.7567	4.8752	4.5902	4.8642	4.5918	4.7894	NA
R016765c0g1_i01	-1.4554	-0.8167	-0.8987	-1.4572	-1.0418	-1.0745	-1.3727	-0.1119	-0.9982	-1.3232	-1.1041	-0.6269	0.1753	-1.6505	-0.2067	-0.1446	-0.9151	-0.7686	-0.2149	-0.5352	-0.1127	-0.8474	-0.3353	-0.4260	0.0930	-0.3990	0.0829	0.1960	0.0077	-0.7237	-0.3659	-0.3043	-0.3990	-1.0771	-0.2888	0.1703	0.3378	-0.7906	-1.3826	-0.2207	-1.3308	-1.5017	-1.0581	2.0988	1.6469	2.2128	2.1966	1.9001	NA
R016766c0g1_i01	5.3322	5.3706	5.4199	5.4748	5.2925	5.4531	5.4009	5.3419	5.6734	5.2168	5.3709	5.6399	5.4396	5.4487	4.1677	4.5255	4.3590	4.7679	4.7593	5.2936	3.8990	4.2313	3.9265	3.9762	4.1978	3.5898	3.6888	3.7212	3.6792	5.3921	5.2745	5.3545	3.5234	4.7209	4.5378	4.8903	4.9660	5.3957	8.6413	8.7556	8.5740	8.6949	8.5904	7.5724	7.2910	7.3400	7.3322	7.2425	NA
R016768c0g2_i01	7.4429	7.5003	7.4796	7.5422	7.4416	7.4823	7.5583	7.4130	7.5584	7.4744	7.5253	7.5374	7.4478	7.5063	7.4166	7.3927	7.3721	7.4414	7.4254	7.4094	7.2413	7.2518	7.3009	7.0938	7.1000	6.9888	7.1296	7.1372	7.1577	7.0592	6.9948	6.9756	7.3448	7.3985	7.3228	7.0727	7.1616	6.9719	7.0422	7.3117	7.1734	7.2224	7.1684	7.0394	7.0326	6.8942	6.9608	6.9478	ACSL4
R016777c0g1_i01	6.5391	6.6671	6.3877	6.3823	6.1460	6.6307	6.4376	6.4841	6.5966	6.4469	6.5804	6.4423	6.2573	6.5486	6.5767	6.3744	6.3491	6.3035	6.2162	6.2480	5.9981	5.7714	6.2166	6.0740	5.9938	6.7519	6.4358	6.5500	6.3423	6.4192	6.2691	6.5546	5.7207	5.9709	6.0219	5.8085	5.5735	6.2500	7.2388	7.1981	7.3346	7.3331	7.4353	2.4447	2.8607	2.7787	2.8427	2.8254	NA
R016806c0g1_i01	6.2529	6.1927	6.1674	6.2949	6.2882	6.2028	6.3118	6.2781	6.1944	6.1999	6.3061	6.3168	6.2954	6.3224	6.3058	6.1553	6.1906	6.3653	6.2544	6.3072	6.3942	6.3056	6.3427	6.3423	6.3043	6.3088	6.1824	6.2818	6.3192	6.2990	6.2725	6.2630	6.3617	6.2797	6.3277	6.3865	6.5558	6.2969	6.7550	6.7859	6.6432	6.5879	6.7246	6.3430	6.3035	6.4070	6.2441	6.2741	NA
R016816c0g1_i01	3.9523	3.7107	4.0668	4.2331	3.9340	3.8560	3.9764	3.8678	4.0095	4.0526	4.0283	4.0308	3.9496	4.0214	4.0007	3.9545	4.0410	4.0629	4.2675	3.8622	3.9903	4.0896	4.1987	4.0568	3.9682	3.8070	4.0537	4.0647	4.0567	4.0208	4.2785	3.9621	4.1623	4.1840	4.2107	4.1455	4.3738	4.3078	4.0557	4.2317	4.3490	4.4236	4.3611	4.8288	4.7089	4.8489	4.7448	4.6687	CA8
R016820c0g3_i01	-0.6826	-0.0540	0.1235	0.2660	0.1612	0.2133	0.5118	-0.2136	-0.2539	-0.0197	0.6247	-0.4524	-0.3212	0.2236	-0.2067	-0.4471	-0.4900	-0.3925	-0.7567	-0.7761	1.0664	0.3225	0.8102	0.0146	0.5127	0.6836	1.1127	0.8623	0.9874	-1.4904	-0.7531	-0.1946	0.6452	0.5054	1.3000	-1.4172	-1.0753	-1.5472	-2.6284	-2.6073	-2.6036	-2.5736	-1.4917	-3.2342	-0.6832	-3.2342	-2.2232	-3.2342	NA
R016836c0g1_i01	-1.2201	-2.0703	-3.2342	-2.5500	-3.2342	-1.2441	-2.1441	0.3109	3.1711	1.0713	2.7540	3.1859	1.3528	2.7527	-3.2342	-1.3533	-3.2342	2.7824	3.9726	3.8249	-3.2342	-3.2342	-3.2342	-0.2334	0.3859	-2.0789	-3.2342	-2.5786	-3.2342	-1.4904	-0.9093	-1.2308	-1.5716	-0.0790	-2.6343	-1.6403	-0.3396	-0.7906	8.6940	8.5816	8.4245	8.6020	8.4891	-0.6264	-3.2342	-2.4497	-2.6419	-3.2342	NA
R016838c0g2_i01	0.0152	1.2312	0.1235	0.7258	-0.0120	1.4256	0.3401	-0.8695	-0.2539	-0.1082	0.9266	-0.0908	-0.1361	-0.0659	0.0794	0.2507	0.0213	-1.0012	-0.4079	-0.7761	0.8338	0.7998	0.9704	0.3517	-0.6294	-0.1700	-0.3068	-0.1504	0.3102	-0.5035	-0.3659	0.0025	0.8121	0.7946	0.5618	0.4220	0.0750	0.7476	-1.3826	-0.6739	-1.8312	-0.7370	-1.0581	1.3245	1.5772	1.3578	1.3718	1.1834	NA
R016859c0g1_i01	4.2843	4.3559	4.3666	4.5712	4.2103	4.4216	4.2645	4.2723	4.1351	4.0929	4.2440	4.2922	4.3258	4.1691	4.3713	4.7469	4.6086	4.5830	4.5593	4.6096	4.5228	4.6269	4.5844	4.3998	4.6412	4.5951	4.5189	4.5745	4.4043	4.8537	4.9416	4.8903	4.5898	4.5502	4.6617	5.2221	5.2889	5.2690	5.4836	5.3493	5.5777	5.5068	5.5597	7.6671	7.5560	7.5371	7.5797	7.5160	NA
R016874c0g3_i01	4.4167	4.5099	4.5594	4.8054	4.3010	4.3637	4.2942	4.7921	4.4460	4.3552	4.3746	4.2953	4.5761	4.3602	4.4570	4.5815	4.5047	4.5101	4.6551	4.4784	4.2693	4.8640	4.5468	4.3442	4.5105	4.4040	4.5532	4.5670	4.5583	4.3239	4.4450	4.4708	3.9022	4.2210	4.3568	4.1101	4.0418	4.1313	2.2854	2.2604	3.1448	2.4692	2.7336	0.9730	0.4443	1.0720	1.4873	1.2174	NA
R016875c0g1_i01	3.5840	4.0113	3.5584	3.9558	3.7496	3.7971	3.7292	3.8924	3.8439	3.8908	3.7995	3.8551	3.8653	3.7355	3.6021	3.5321	3.7214	3.6102	3.7650	3.6221	3.9761	3.8116	3.7972	3.6797	3.4554	3.5741	3.4906	3.3837	3.4300	3.5160	3.4680	3.6007	3.8985	3.6977	3.6489	3.6371	3.5591	3.6788	3.1303	3.5017	3.3565	3.6236	3.2412	3.0808	2.9460	3.3344	3.0354	3.1843	KHK
R016880c0g1_i01	-3.2342	-3.2342	-3.2342	-3.2342	-3.2342	-3.2342	-3.2342	-3.2342	-3.2342	-3.2342	-3.2342	-3.2342	-3.2342	-3.2342	-3.2342	-3.2342	-3.2342	-3.2342	-3.2342	-3.2342	-3.2342	-3.2342	-3.2342	-3.2342	-3.2342	-3.2342	-2.6765	-3.2342	-2.7823	-3.2342	-3.2342	-3.2342	-3.2342	-2.6547	-3.2342	-3.2342	-2.6539	-3.2342	-2.6284	-2.6073	-3.2342	-3.2342	-3.2342	2.4650	2.4380	2.7126	2.8642	2.6120	NA
R016883c0g1_i01	-3.2342	-3.2342	-3.2342	-3.2342	-3.2342	-2.6536	-3.2342	-3.2342	-1.3661	-3.2342	-3.2342	-2.7572	-3.2342	-2.2351	-3.2342	-2.6144	-3.2342	-3.2342	-0.8946	-1.9133	-1.7314	-3.2342	-1.6796	-3.2342	-3.2342	-2.5438	-1.9617	-3.2342	-3.2342	-2.2784	-3.2342	-3.2342	-2.7895	-1.6602	-1.8855	-1.9042	-2.6539	-2.7800	3.8876	3.5944	3.6184	3.6941	3.5561	-3.2342	-2.4735	-3.2342	-3.2342	-2.2209	NA
R016884c0g1_i01	1.1622	1.1901	1.0935	0.9349	1.0474	1.2451	1.0183	0.9975	1.3059	0.8543	1.2138	0.6828	1.0043	0.8085	1.8695	1.3870	1.1934	1.1962	1.3415	1.3789	1.6176	1.1312	1.5118	1.6494	1.6632	1.2951	1.6394	0.7089	1.2470	1.2945	1.0388	0.9239	1.2446	1.4503	1.5634	1.6116	1.3961	1.9709	1.4396	1.0913	0.7970	1.0996	1.5104	3.8652	3.8278	3.5671	3.8483	4.0162	NA
R016887c0g1_i01	4.0680	4.0288	3.9682	4.2381	3.9810	4.0242	3.9166	4.1342	4.0493	4.1126	3.9355	4.1540	4.0260	4.0166	3.9185	3.9598	3.8051	3.7987	4.1097	3.8727	3.9178	4.0186	3.9330	3.9063	3.7410	3.4068	4.1176	4.0001	3.7730	3.8059	3.9032	3.9502	3.9059	3.7094	3.9897	3.8235	3.9661	3.7606	4.1977	4.3953	4.3817	4.2473	4.3699	4.5621	4.8447	4.8296	4.7331	5.0259	NA
R016889c0g2_i01	4.0512	3.6208	3.5432	3.9737	3.8916	3.6045	3.6670	3.8552	3.6568	3.7965	3.4664	3.7020	3.8975	3.7240	3.2644	3.4814	3.3791	3.3131	3.3575	3.3033	3.4364	3.7162	3.3787	3.7268	3.3826	3.2962	3.3628	3.2877	3.3382	3.3422	3.5071	3.3063	3.4030	3.2089	3.4750	3.4373	3.3665	3.3184	3.2016	3.2531	3.5838	3.6523	3.3333	3.7371	3.8427	3.7755	3.6702	3.6123	DMAC2
R016893c0g2_i01	2.9859	3.3116	3.1019	2.8735	3.0021	3.0566	3.1864	3.1274	3.3962	3.2736	3.3861	3.1659	3.2416	3.0119	3.1142	3.3260	3.0290	3.2214	2.9873	3.3264	3.0918	3.3447	3.2597	3.0887	3.1778	3.1342	3.1347	3.0205	2.9429	2.8769	2.8417	2.6723	3.0424	3.2252	3.1933	2.9288	3.0092	2.8604	3.0064	3.1534	2.7036	2.9210	2.9234	2.2473	2.4958	2.8418	2.6822	2.9005	LACTB2
R016898c0g1_i01	3.3843	3.2429	3.3039	3.5659	2.8073	3.4252	3.3480	3.4013	3.2243	3.2736	3.4585	3.2249	3.3998	3.6947	3.1558	3.6806	3.4447	3.1163	3.0355	3.3566	3.5702	3.1592	3.1186	3.4321	3.3826	3.1554	3.5161	3.1253	3.3875	3.1768	3.3947	3.3063	3.5234	3.3567	3.3795	3.1010	3.0465	3.1303	2.8598	2.4856	2.6376	3.0011	3.1530	1.9039	1.8075	2.1642	1.6696	1.4637	TSEN34
R016902c0g1_i01	2.9741	3.3306	3.2859	3.0068	3.1636	3.2526	3.0812	3.1481	3.1621	2.8374	3.2014	3.0031	3.1848	3.0859	2.5997	3.1611	2.6238	2.8364	3.0164	2.8410	3.1437	3.1983	3.1854	2.9165	2.8931	3.2275	3.1097	2.8103	2.9355	3.0949	2.8539	3.0408	2.6946	3.1070	2.6295	2.8234	2.8499	2.8682	2.5811	2.9739	2.7036	2.5010	2.8125	2.1995	2.2716	2.5707	2.2302	2.6248	GPANK1
R016903c0g1_i01	-3.2342	-3.2342	-3.2342	-3.2342	-3.2342	-3.2342	-3.2342	-3.2342	-3.2342	-3.2342	-3.2342	-2.7572	-3.2342	-2.6498	-3.2342	-2.6144	-3.2342	-3.2342	-1.0471	-0.4283	-3.2342	-3.2342	-3.2342	-3.2342	-3.2342	-3.2342	-3.2342	-3.2342	-3.2342	-3.2342	-3.2342	-3.2342	-2.7895	-2.6547	-3.2342	-3.2342	-3.2342	-3.2342	4.0653	4.0166	4.0875	4.0137	3.9369	-2.4451	-3.2342	-3.2342	-3.2342	-3.2342	NA
R016918c0g2_i01	1.8715	2.0220	1.9693	1.6194	1.5618	1.9428	1.8258	1.1280	1.7054	1.9492	1.6028	1.5132	1.3528	1.6948	1.6541	1.4784	1.3729	1.1962	1.7645	1.4366	1.7738	1.6835	1.6757	1.8960	1.6632	1.6045	2.1274	2.4396	2.1649	1.7012	1.5395	2.3125	1.7012	1.7040	2.1489	2.1187	2.1614	1.4953	3.6470	3.4104	3.8748	3.8930	3.9251	2.6718	3.0135	3.0298	2.9064	2.9109	NA
R016924c0g1_i01	6.4179	6.4006	6.2869	6.5154	6.4493	6.5487	6.3589	6.4377	6.4161	6.3753	6.3006	6.5307	6.4182	6.4033	6.3546	6.2886	6.4181	6.4607	6.5200	6.5056	6.4161	6.4683	6.4395	6.3611	6.4261	6.2728	6.3778	6.4293	6.4135	6.4697	6.3618	6.4466	6.3495	6.2491	6.4174	6.4543	6.6381	6.3577	6.6209	6.7359	6.7978	6.5953	6.6630	6.2464	6.3577	6.2146	6.1843	6.1868	AGPS
R016929c0g1_i01	-0.6826	-1.4346	-0.7422	-1.0199	-3.2342	-1.4362	-2.1441	-2.5625	-1.8610	-1.8247	-1.3027	-0.9361	-1.6194	-0.7763	-1.2411	-0.2386	-0.2633	-2.0748	-0.7567	-1.4280	-1.3992	-0.8474	-1.6796	-0.9115	-1.2992	-1.0071	-0.1381	-1.7875	-1.5530	-0.8479	-2.5807	-2.5544	-0.4739	0.0728	-0.4962	2.2219	1.3961	1.1310	2.3806	2.3934	2.4958	2.5166	2.5766	3.7287	3.6526	3.3882	3.7591	3.6123	NA
R016941c0g1_i01	-0.6826	0.1311	-0.2454	-0.5424	0.3158	-1.2441	-0.2758	0.2357	-0.5786	-0.0197	-0.1780	0.3937	-0.3886	-0.5353	0.2428	0.1053	-0.0675	0.6709	0.5937	0.8517	0.3947	0.2746	0.4960	-0.2334	0.3180	0.7963	0.3895	0.7089	0.7055	0.6817	0.9954	1.1897	0.2392	0.5578	0.3299	2.0077	2.0739	2.3167	1.8027	2.0548	1.5941	1.7292	1.6883	2.4447	1.8960	1.8630	2.0910	2.1136	NA
R016946c0g1_i01	4.2257	4.3277	4.2077	4.3472	4.3907	4.3966	4.2585	4.2486	4.2844	4.1368	4.2165	4.3698	4.2166	4.1127	4.1420	4.0117	4.1921	4.0853	4.0261	4.3340	4.3209	4.4761	4.3027	4.2221	4.2305	4.3217	4.4040	4.2337	4.1986	4.2463	4.1850	4.3126	4.1685	4.2768	4.2775	4.2630	4.3292	4.3333	4.1123	4.1400	3.8919	3.7938	3.9369	4.9348	4.8558	4.8718	5.0093	4.8610	PPM1K
R016983c0g1_i01	2.2104	1.6502	1.6115	1.4252	1.6804	1.0752	1.7929	2.1551	1.6286	2.0548	2.1612	1.5750	2.0186	2.1216	1.8943	1.6190	1.8798	1.7017	1.7872	2.1736	2.0834	2.3130	2.1914	1.8753	2.2411	2.2438	2.1439	2.5340	1.9771	1.9452	2.0228	2.0703	2.1001	2.2574	2.3638	2.1883	2.2277	2.4050	1.4396	1.6387	1.5081	1.6463	1.8467	1.9907	1.2592	1.0183	1.5943	1.7457	NA
R016987c0g2_i01	2.9741	3.0149	3.1920	2.8861	3.0905	3.0102	3.0675	3.0744	2.6561	2.6206	3.0429	3.1859	2.8613	2.7527	2.7155	3.0161	2.9062	2.2577	2.4313	2.5455	2.5737	2.9988	2.6827	2.9859	2.8091	2.6998	2.7172	2.6649	2.7384	2.8472	2.8294	2.7703	3.2012	2.4500	3.3642	2.8014	2.3218	2.6863	2.1296	2.1890	2.0242	2.2987	2.2574	2.0988	1.7768	2.1393	1.5683	1.7457	DNAAF3
R016989c0g1_i01	4.5300	4.5551	4.6645	4.5515	4.6489	4.6952	4.5446	4.6363	4.6890	4.4473	4.6013	4.5292	4.7310	4.5519	4.4276	4.6843	4.4617	4.4737	4.5225	4.5488	4.5301	4.6245	4.6211	4.4568	4.4681	4.5873	4.5221	4.4016	4.6238	4.5892	4.6015	4.5595	4.7629	4.5307	4.6043	4.6770	4.3025	4.4829	3.9767	3.6880	3.7366	3.5871	3.7423	3.4305	3.9150	3.8075	3.5623	3.9317	THUMPD3
R017000c0g2_i01	3.2730	3.2429	3.1526	3.6423	3.3806	3.3601	3.3136	3.2756	3.1801	3.5074	3.5644	3.3772	3.3176	3.3713	3.4347	3.2503	3.4686	3.2079	3.4530	3.4576	3.3727	3.7072	3.4619	3.2014	3.1873	3.1660	3.1264	3.5283	3.4352	3.3422	3.2077	3.3879	3.4392	3.0804	3.2690	3.3413	3.2356	3.2838	2.8151	2.9087	2.9841	2.7463	3.0263	3.5111	3.5382	3.5857	3.7301	3.4214	FAM210B
R017006c0g1_i01	6.6303	6.5028	6.4928	6.6877	6.6786	6.5192	6.5147	6.4942	6.5305	6.4498	6.4413	6.5558	6.5905	6.4364	6.4244	6.4573	6.3975	6.5148	6.5527	6.4304	6.5761	6.6722	6.5577	6.3916	6.4892	6.3451	6.3444	6.2998	6.3128	6.2695	6.3370	6.3079	6.5001	6.3333	6.6278	6.2998	6.3544	6.3424	6.0834	6.1059	6.1199	6.0326	6.1134	6.2870	6.3407	6.3403	6.3433	6.2175	PHB2
R017007c0g1_i01	2.4679	2.6255	3.2208	2.9234	2.6991	2.8296	2.9455	3.1885	2.8031	3.0050	2.9342	2.8025	2.9252	2.8620	2.8735	3.0363	3.0919	2.7546	2.6204	2.6345	2.8713	3.1325	2.3357	2.7325	2.6663	2.4814	2.7172	2.6509	2.8125	2.7858	2.5732	2.8234	3.2486	2.8475	2.9694	2.6738	2.7631	2.8208	2.5127	2.6934	2.3876	2.6644	2.4992	2.7064	2.2494	2.1642	2.3264	2.7108	NA
R017008c0g1_i01	4.1542	4.0577	4.0878	3.9796	3.9100	4.3489	4.0055	4.0324	3.9424	4.1368	4.0802	4.0490	4.0195	4.1038	3.7038	3.7617	3.7862	3.6307	3.7821	3.7184	3.9178	3.9324	3.7829	4.1155	3.7856	3.7311	3.9119	3.6028	3.9403	3.9758	4.0215	3.9322	3.6030	3.7437	3.9544	3.7847	3.6035	3.5921	3.7033	4.0573	4.0009	3.9050	3.7152	4.0651	3.7349	3.8075	3.8483	4.0065	HMGXB4
R017023c0g1_i02	4.9594	4.9856	5.0727	4.9019	4.9645	4.9694	4.9880	4.8718	5.0471	4.9772	5.0236	5.0038	4.9784	4.9086	5.1506	5.1780	5.3272	5.2444	4.9627	5.0403	5.1671	5.0833	5.0496	5.1111	5.2471	5.1715	5.1564	5.0890	5.1314	5.0535	5.0779	4.8996	5.1059	5.0208	5.1454	4.7070	4.8392	4.7380	3.2696	3.3787	3.5908	3.5188	3.4115	2.5437	2.9869	3.2082	2.8427	2.9818	NA
R017028c0g1_i01	1.6812	1.4558	1.5522	1.6194	1.8919	1.7303	1.9050	1.5872	1.6286	1.3621	1.7639	0.9548	1.4524	1.6709	1.0050	0.8616	0.3302	0.9245	1.2131	0.4081	2.0015	2.3825	2.2959	2.2745	1.7938	1.5085	2.1922	2.5187	2.3532	1.9263	1.8139	1.7520	2.1632	1.9395	1.9586	1.3636	1.6101	1.2067	0.5231	0.1983	0.5892	0.6667	0.4361	4.4024	4.3026	4.3702	4.1230	4.1759	NA
R017029c0g1_i01	5.4562	5.5065	5.2786	5.5201	5.3064	5.4891	5.4466	5.3553	5.3114	5.4954	5.3091	5.3777	5.4310	5.4132	5.1403	5.3083	5.2897	5.2675	5.3577	5.1479	5.2741	5.3949	5.2988	5.3796	5.3462	5.2650	5.2714	5.2083	5.3069	5.1721	5.2308	5.1797	5.3601	5.2748	5.4700	5.1213	5.1822	5.0941	5.1125	5.0093	5.1626	5.1308	5.0854	4.5190	4.4704	4.6383	4.3950	4.6124	PRPF38A
R017062c0g1_i01	0.8878	1.1042	0.1235	1.2008	0.4554	1.3679	0.4285	0.9035	0.4875	0.5988	0.5082	0.4824	1.0304	1.1216	0.7571	0.7189	0.8499	0.8212	0.8310	0.8086	0.5941	-0.1147	0.7526	0.5216	1.5788	0.4280	1.2098	1.0010	1.0155	0.5890	0.6485	0.4022	0.6452	0.7045	0.7615	-0.2224	0.7969	-0.1017	-0.5978	0.0450	0.6968	0.2085	-0.2273	-0.3174	-0.3764	-0.8188	-1.2177	-0.3043	NA
R017069c0g1_i02	3.5041	3.7180	3.5047	3.2991	3.3541	3.6776	3.6255	1.4608	2.1519	1.9492	1.4844	1.9147	1.5988	2.1039	2.7294	3.2329	3.5076	2.2708	1.7179	1.9930	3.1180	3.1325	3.1854	2.5612	2.7459	1.9101	3.6198	3.5435	3.7730	3.5896	4.0483	3.7658	3.5186	3.7550	3.4750	5.4569	5.2909	4.7654	1.6065	1.1299	1.2499	1.6176	0.8393	4.8714	4.9791	4.9091	4.7506	4.7809	PITX1
R017080c0g1_i01	0.7834	0.1311	0.5440	0.8342	-0.0120	0.7535	0.7704	0.7498	1.3702	0.9883	1.1374	0.9548	1.0304	1.0495	1.0933	0.6153	-0.0675	0.6709	0.4866	0.8517	0.5176	0.5808	0.8656	1.3213	0.9312	0.7411	0.4960	0.5372	0.4406	1.8283	1.5395	1.6962	0.6452	0.8377	1.0557	1.0265	1.1786	1.3471	2.9864	2.8863	2.9735	2.8610	2.9352	2.3161	2.6393	2.7126	2.5947	2.9212	NA
R017085c0g1_i01	5.2851	5.0616	5.0245	5.1527	5.2355	5.1124	5.1083	4.9938	4.9895	5.0326	5.0525	5.0075	5.0613	4.8855	5.0875	4.9967	4.9821	5.1658	5.1165	4.9441	5.1306	5.1413	5.1864	5.1483	4.9826	5.1504	4.9378	5.0118	5.1378	5.0920	5.0437	4.9837	5.1171	5.0370	5.3355	5.1758	5.0600	5.0605	3.7216	3.8060	4.0009	3.8504	3.8271	5.9984	6.1841	6.0885	6.1736	6.0366	NA
R017097c0g1_i01	1.0315	1.3100	1.2876	0.3414	1.6517	0.9233	1.4358	0.8028	0.7025	1.7370	1.1761	0.8587	0.8666	0.2877	1.6829	-0.0564	1.4707	0.5895	0.6444	0.8935	-0.0532	-0.3957	0.1837	0.5216	1.0613	1.3329	1.2098	1.8443	0.8376	0.5403	1.3458	0.5978	0.6452	1.5047	-0.1954	0.4220	0.8400	0.9666	1.6581	0.5795	0.6440	1.6176	0.5632	1.1842	0.7904	0.0392	1.2130	-0.2110	NA
R017115c0g1_i02	5.9081	5.9076	5.8561	6.0530	5.9220	5.8871	5.9271	5.8536	5.7327	5.9044	5.8083	5.8637	5.9893	5.8672	5.7247	5.8844	5.7358	5.7824	5.7822	5.7414	5.8431	6.0749	5.9704	5.6975	5.8038	5.7507	5.8311	5.7990	5.9253	5.7219	5.6709	5.7505	5.9157	5.8086	5.9661	5.8587	5.8848	5.8933	6.2238	6.2760	6.2493	6.2103	6.1806	6.9374	6.8692	6.8517	6.8301	6.8570	CPTP
R017179c0g1_i01	2.8374	3.2022	3.1326	3.4083	2.7406	2.9912	3.1347	1.6753	2.3720	2.1722	2.0406	1.9147	2.2130	2.1216	2.8860	2.7730	3.1323	1.9005	2.3724	2.1040	2.8790	2.9153	2.4488	1.4947	1.7430	1.7791	3.2833	3.0947	3.0557	2.1044	1.9337	2.1762	2.4329	2.9093	3.0763	2.1365	2.2114	1.8503	0.2139	-0.8136	0.5892	-0.2398	0.3680	2.3161	2.6048	3.1470	2.8318	3.1139	NA
R017190c0g1_i01	0.4153	-0.3856	-0.3545	-0.6847	-1.4769	-0.6602	-0.7708	-0.5706	-0.4620	-0.4118	-1.3027	-0.4524	-0.3886	-0.1484	1.2164	1.6972	1.4388	0.5895	-0.5151	0.7643	1.4005	1.1040	0.4960	0.6736	0.1720	0.4963	0.7750	2.1328	1.3829	-0.7237	0.5913	0.1759	-0.3278	-0.0790	-0.2888	-0.7638	-0.9236	-0.8922	-0.7242	-1.1415	-1.5594	-1.0692	-0.8821	-1.5634	-2.4735	-1.9445	-1.6346	-1.4078	NA
R017199c0g1_i01	0.6708	0.2154	-0.3545	1.1598	0.0772	0.5085	0.1965	-0.1119	-0.7054	0.2882	0.3814	0.3472	-0.2568	0.4645	0.8102	0.9062	1.3037	0.7100	0.8741	0.2237	0.2603	1.0193	0.9704	-0.0634	0.5721	0.4963	0.8966	1.1673	0.9293	0.7689	0.9507	0.5978	1.2677	1.1763	1.2343	2.0643	2.1096	2.0552	2.9454	3.2876	2.8852	3.0556	3.0910	4.1742	4.0940	4.2238	4.1928	4.1931	NA
R017208c0g1_i01	-0.1821	-0.3856	-0.2454	-0.6847	-0.4369	-0.0760	-0.8727	-1.0459	-1.3661	-1.1256	0.0886	-0.1562	-1.3272	-1.9134	-0.1049	-0.1446	-0.1621	-0.2358	-1.4110	-0.5352	-1.3992	-0.3957	-0.6097	-1.0635	-1.1004	-0.8294	-0.3068	-0.6072	-0.5299	-0.3125	-0.6121	-0.4230	-0.3278	0.2102	-1.2008	-0.3157	-0.7863	-0.2288	-0.5978	-1.3384	-0.8051	-0.7370	-0.8821	2.3818	2.2935	2.8263	2.5153	2.8472	NA
R017219c0g1_i01	1.5912	2.0681	2.2182	1.8172	2.3150	1.9818	1.9800	1.4608	1.9353	2.0548	1.9980	1.7459	1.6833	1.9538	1.5330	1.5919	1.5623	1.5804	1.3415	1.1218	1.9588	1.7896	1.5118	0.9762	1.3934	0.2808	2.5666	2.2300	2.3532	1.8079	1.0388	1.9077	2.3044	2.0351	1.8963	1.7561	1.7745	0.5292	1.0335	1.4066	1.3189	1.3645	0.9827	3.4408	3.0525	3.3453	3.2387	3.2515	NA
R017225c0g1_i01	-2.5491	-2.5379	-2.1256	-2.5500	-2.5605	-2.6536	-3.2342	-1.4807	-3.2342	-2.1609	-2.1462	-3.2342	-3.2342	-2.6498	-2.5596	-3.2342	-3.2342	-3.2342	-0.5151	-2.2350	-3.2342	-1.8904	-3.2342	-2.6489	-2.5882	-2.5438	-1.4859	-3.2342	-2.7823	-3.2342	-1.0844	-3.2342	-2.7895	-2.2424	-3.2342	-1.6403	-3.2342	-3.2342	4.4120	4.3179	4.2376	4.7915	4.7025	-2.4451	-3.2342	-2.4497	-1.8991	-1.6315	NA
R017229c0g1_i02	3.1835	3.3306	2.9030	3.0297	2.9792	3.0474	3.0880	3.1065	2.9575	3.3993	3.0637	2.9728	2.9729	2.9831	3.2356	3.4289	3.1909	2.9137	3.2139	3.4989	3.2181	3.5798	2.9236	3.1505	3.4475	2.9995	2.8636	3.0421	3.3043	3.1033	2.9818	2.8996	3.4494	3.2006	3.2442	2.9590	3.0828	3.0573	2.6464	2.4555	2.7543	2.5010	2.8253	2.5049	2.4380	2.3276	2.8318	2.5863	NA
R017244c0g1_i01	3.3016	3.3116	3.1122	3.2215	3.1117	3.2122	3.0880	3.5407	3.3491	3.2471	2.8288	3.1792	3.1732	3.1734	2.9932	3.1144	3.2746	2.8006	3.1185	3.2877	2.8790	3.2611	3.2597	2.7891	2.7199	3.0112	2.6838	3.0096	2.9647	2.7326	2.7663	2.7971	2.9451	2.7939	3.4821	2.9083	2.9710	2.7965	2.7689	2.7688	2.8852	2.7726	3.2124	2.8527	2.0835	2.9886	2.6943	2.7919	GID8
R017252c0g1_i01	-1.7367	-3.2342	-1.0742	-0.6847	-2.5605	-1.9201	-1.7075	-3.2342	-2.6205	-1.5523	-1.5331	-1.8740	-3.2342	-1.4282	-0.5639	-0.5638	-0.9151	-1.4404	-1.2176	-0.5352	-0.9023	-0.7450	-0.6097	-2.6489	-3.2342	-1.2098	-2.6765	-1.7875	-1.2550	-2.6785	-2.5807	-2.0942	-1.9450	-1.0771	-1.8855	-1.0538	-0.6610	-1.0016	-1.1878	-2.6073	-1.8312	-0.4671	-0.8821	3.0542	2.6222	2.7294	2.0540	2.5198	NA
R017255c0g1_i02	0.9852	1.4901	1.5522	2.1035	1.3274	2.1623	1.4984	1.7311	2.3078	1.8113	1.7639	2.2664	2.1668	2.1563	2.7155	2.5382	2.3256	2.4999	2.2303	2.7415	1.8846	1.4660	2.2756	1.1590	1.1807	1.6944	1.2710	1.5146	1.8102	1.4343	1.5395	1.7244	1.3569	2.3042	2.0944	2.1365	2.7742	2.6233	4.1444	4.2841	3.9032	3.9859	3.9192	3.7784	3.3733	3.4903	3.0542	3.1757	NA
R017261c0g1_i01	4.6720	4.8372	4.6749	4.7615	4.7608	4.8348	4.7256	4.6901	4.6014	4.6698	4.8217	4.5318	4.7778	4.5873	4.6183	4.7981	4.6955	4.7586	4.5593	4.4366	4.6824	4.6173	4.4994	4.5965	4.4123	4.5597	4.5897	4.5255	4.4016	4.3975	4.5500	4.5943	4.7771	4.9016	4.8406	4.7565	4.3554	4.6549	3.7576	3.7880	3.6589	3.7613	3.8460	3.7865	3.6694	3.7262	3.7124	3.6625	CIBAR2
R017264c0g1_i02	5.1261	4.8926	4.9803	5.1863	5.0190	4.9597	5.1150	5.0304	4.8695	5.0117	4.8489	5.0750	5.0847	4.9213	5.0794	5.2184	5.1539	5.0752	5.0166	5.0656	5.3128	5.4753	5.4582	5.2526	5.2831	5.1584	5.3692	5.4126	5.4113	5.5619	5.4951	5.4120	5.6027	5.2511	5.5260	5.5341	5.1946	5.2646	5.6821	5.6004	5.5056	5.4529	5.6249	5.4786	5.7080	5.5620	5.4794	5.5769	DCXR
R017280c0g1_i01	1.3198	1.2312	1.6683	1.7357	1.6224	1.4811	1.2051	0.6374	0.6517	0.8067	1.0977	0.8252	0.9778	1.0860	1.1765	1.1847	0.8499	0.4113	0.4300	0.3492	1.5616	1.3083	1.2456	1.0521	1.3934	1.4409	1.8346	1.3164	1.6931	0.8105	1.7630	1.1486	1.6135	1.7721	1.7860	2.5339	2.4384	1.8023	0.9939	1.0515	0.9785	0.8753	1.1542	4.9275	5.1204	4.9491	4.8511	4.8118	NA
R017295c0g1_i01	5.3977	5.3521	5.3302	5.3457	5.4800	5.3965	5.3006	5.3509	5.2762	5.5792	5.5892	5.3978	5.4200	5.4078	5.1194	5.2468	5.2420	5.1552	5.4099	5.3283	5.1811	5.0833	5.2372	5.0475	5.1333	5.1210	5.1090	5.0145	5.1410	5.1620	5.1265	5.0904	5.3164	5.1881	5.2341	5.1411	5.0067	5.0824	4.5584	4.5635	4.5844	4.4885	4.6497	3.7371	3.3630	3.7996	3.4529	3.8256	MRPS26
R017312c0g1_i01	2.9259	2.7580	3.0811	3.2511	3.0359	3.0837	2.6745	3.2756	2.8824	2.8725	2.5032	2.7852	2.8829	3.0308	2.7155	3.0661	3.0397	2.8539	2.8319	2.8727	2.8165	3.0135	3.0244	2.9762	2.9724	2.6102	2.4914	2.4067	2.6513	2.7753	2.7533	2.7151	2.8253	2.7268	2.9694	2.9490	2.9710	3.0228	2.8151	3.2176	2.7912	3.0231	2.7867	3.7203	3.3210	3.6131	3.6268	3.7808	COMMD4
R017330c0g1_i02	2.9381	4.1301	3.9105	4.3008	2.9907	4.0242	3.8660	3.2279	4.6442	4.0424	4.3366	4.2612	4.1077	4.5905	2.8983	3.1703	3.0608	3.7804	3.4742	3.9785	2.4556	2.7411	2.6197	2.8753	2.9834	3.3433	1.6160	1.2806	1.2470	2.4590	2.4660	2.5516	1.3783	2.5309	2.2353	2.4372	1.9809	4.0685	6.2174	6.3515	6.2415	6.3012	6.1619	3.0940	2.7061	2.8106	2.9372	2.9212	NA
R017332c0g1_i01	4.8793	4.8570	4.8905	4.9297	4.7405	4.8794	4.7579	4.9474	4.7865	4.8713	4.8609	4.8182	4.7912	4.7724	4.7633	5.0448	4.7964	4.7633	4.6551	4.7183	4.7981	5.0693	4.7845	4.7325	4.8296	4.7146	5.0114	4.7551	4.8731	4.9194	4.8194	4.9302	5.0569	4.9563	4.9597	4.8560	4.6190	4.7230	4.6312	4.7642	4.6662	4.6743	4.7332	4.5809	4.4990	4.6338	4.7360	4.8339	HYPK
R017346c0g2_i01	-3.2342	-3.2342	-3.2342	-3.2342	-3.2342	-3.2342	-3.2342	-3.2342	-3.2342	-3.2342	-3.2342	-3.2342	-3.2342	-3.2342	-2.5596	-3.2342	-3.2342	-3.2342	-3.2342	-3.2342	-3.2342	-3.2342	-3.2342	-3.2342	-3.2342	-3.2342	-3.2342	-3.2342	-3.2342	-3.2342	-1.5154	-3.2342	-3.2342	-3.2342	-3.2342	-0.6380	-0.6610	-0.8922	-3.2342	-3.2342	-3.2342	-3.2342	-1.0581	3.6149	3.0653	2.9746	2.7181	2.6988	NA
R017349c0g1_i01	-3.2342	-3.2342	-3.2342	-3.2342	-3.2342	-3.2342	-3.2342	-3.2342	-3.2342	-3.2342	-3.2342	-3.2342	-3.2342	-3.2342	-3.2342	-3.2342	-3.2342	-3.2342	-3.2342	-3.2342	-3.2342	-3.2342	-3.2342	-3.2342	-3.2342	-3.2342	-3.2342	-3.2342	-3.2342	-2.6785	-3.2342	-3.2342	-3.2342	-3.2342	-3.2342	-1.2241	-3.2342	-1.5472	-3.2342	-3.2342	-3.2342	-1.5017	-3.2342	5.0437	5.3492	4.9845	4.7621	4.7081	NA
R017358c0g2_i01	1.3567	0.6384	1.3584	0.5464	0.3158	1.0387	0.7704	0.8028	0.4283	0.9450	1.0977	0.9855	0.6486	1.0120	0.4577	0.1053	1.2311	0.9245	1.6451	1.1905	1.3351	0.1737	0.7526	1.5741	1.1420	0.9503	0.7750	0.6539	0.6705	1.5121	0.5913	1.2296	0.3734	0.7045	0.7141	1.0265	1.0743	0.3179	0.2139	0.5795	-0.2116	0.1293	0.4361	0.9730	0.1881	-0.1943	0.7405	0.4907	NA
R017370c0g1_i01	7.0522	6.8620	6.9272	6.8965	6.9409	6.9005	6.8528	7.1227	6.9223	6.8513	6.8886	6.8541	6.9201	6.9482	6.6926	6.6175	6.6012	6.7884	6.7164	6.7270	6.7591	6.6282	6.7530	6.7829	6.7559	6.8201	6.4607	6.4190	6.5156	6.3316	6.3326	6.3895	6.6158	6.5166	6.6302	6.6527	6.5598	6.6218	5.2804	5.1732	5.2491	5.2963	5.2386	4.3542	4.1787	4.3156	4.3033	4.4069	MCM5
R017397c0g2_i01	5.5266	5.6422	5.7198	5.8647	5.5556	5.7484	5.6962	5.6222	5.7111	5.6211	5.5856	5.6387	5.7201	5.6297	5.5678	5.6390	5.4442	5.5785	5.5920	5.5422	5.5157	5.4539	5.3748	5.2844	5.4148	5.3131	5.4123	5.3251	5.3778	5.5059	5.5067	5.3902	5.4766	5.5550	5.6987	5.6325	5.6420	5.6164	5.8159	5.8752	5.8870	5.8425	5.8844	5.8573	5.9337	6.0202	5.8659	5.9709	TAB1
R017402c0g2_i01	2.7007	2.0906	2.0991	1.8433	2.8711	1.9028	1.9653	2.2345	1.5475	2.1722	1.8139	1.7986	2.3742	1.7182	2.5537	1.8647	1.7815	2.2445	3.1005	1.9139	2.7842	3.5798	2.9749	2.4392	3.1488	3.1017	3.0758	3.1354	2.9933	2.4850	2.5282	2.4025	2.4833	2.0716	2.2014	1.8449	1.3670	0.9074	1.6065	1.7421	0.9352	1.4321	1.0275	3.9543	3.7898	3.9361	3.9117	3.8796	NA
R017403c0g1_i01	1.2431	1.2711	0.5440	1.1598	0.9563	0.7535	1.2783	0.9035	0.5990	1.2240	0.9266	0.5247	0.6145	0.4645	1.4008	1.8188	1.8798	1.5157	0.4300	0.8086	1.2192	0.9899	1.0201	0.8542	0.7370	0.4963	1.2098	1.0444	1.6931	0.4377	0.0279	0.0918	1.6315	1.4778	1.4522	0.5331	0.2124	0.0703	0.8681	-0.1266	-0.2116	0.2835	-0.2273	-1.2664	-1.6099	-2.4497	-0.8947	-0.6271	NA
R017404c0g2_i01	-2.0864	-0.9948	-2.5759	-0.5424	-1.7563	-1.2441	-1.9093	-3.2342	-1.8610	-3.2342	-1.8073	-2.1129	-3.2342	-0.7763	-0.4348	-0.0564	-1.5205	-1.0012	-0.2149	-0.6506	-3.2342	-1.8904	-2.5154	-1.9117	-3.2342	-1.4457	-1.9617	-2.5786	-3.2342	-3.2342	-1.5154	-1.7458	-1.7463	-2.6547	-3.2342	0.1703	0.3967	0.0703	-1.8750	-3.2342	-2.1663	-2.5736	-3.2342	1.8737	2.7542	2.6075	2.3872	2.6622	NA
R017412c0g1_i01	3.4792	3.8557	3.7939	3.9618	3.7360	3.7069	3.7161	3.2471	3.7920	3.6011	3.5862	3.8593	3.6000	3.6032	3.9777	4.2159	4.2111	4.2501	4.0069	4.0168	3.8608	4.1439	3.9651	3.8701	3.9792	4.0982	4.2414	4.2005	4.0835	4.2614	4.0953	4.1030	4.1215	4.3380	4.4964	4.2949	4.3140	4.2100	2.6843	2.5863	2.8153	2.6784	2.6501	5.0639	5.1950	5.2315	5.0545	5.1454	NA
R017414c0g1_i01	2.8760	2.6560	2.5104	2.9716	2.6707	2.9426	2.8123	2.2726	2.0768	1.7370	1.6585	1.9147	2.3537	1.6948	3.4347	3.5463	3.1021	2.4546	2.5688	2.3789	2.9316	3.2794	3.0244	2.4106	2.3126	2.1621	3.2380	3.3056	3.3100	2.7858	2.6452	2.6723	2.9806	3.2886	3.1494	2.9490	2.4244	2.4263	0.4073	0.1983	0.6968	0.7217	0.2966	1.8737	1.9793	2.6610	1.5943	2.2675	NA
R017451c0g1_i01	4.0680	4.0971	4.1339	4.2282	4.1344	4.1234	4.1160	4.0268	4.1671	3.9686	4.1548	4.1906	4.1966	4.0632	4.4318	4.5255	4.6648	4.5184	4.6175	4.6345	4.4135	4.5049	4.4994	4.2221	4.3025	4.1731	4.4609	4.5293	4.4821	4.3734	4.4965	4.5556	4.6550	4.6441	4.7757	4.7848	4.6097	4.5005	5.6821	5.9103	5.8856	5.7412	5.7064	5.6944	5.7776	5.5288	5.6916	5.6596	NA
R017454c0g1_i01	-0.0801	-0.2664	-1.2741	-0.6847	-1.7563	-0.3387	-1.7075	-1.2470	-1.8610	-2.1609	-2.1462	-1.8740	-1.3272	-0.9137	-0.2067	-0.8302	-1.2893	-1.2787	-0.7567	-0.9136	-1.2581	-0.9576	-1.6796	-1.4261	-1.1004	-1.4457	-2.6765	-2.5786	-3.2342	-1.7085	-2.5807	-2.5544	-2.7895	-2.6547	-3.2342	2.0643	2.1614	0.7134	-0.8628	-3.2342	-0.9600	-1.2693	-0.8821	7.0587	6.8509	6.8372	6.9645	7.1029	NA
R017477c0g1_i01	6.6974	6.8019	6.6937	6.8934	6.6204	6.7385	6.6455	6.4176	6.6092	6.5207	6.4610	6.5558	6.5545	6.4114	6.6917	6.5810	6.5657	6.3895	6.1994	6.2680	6.5079	6.7149	6.5312	6.1941	6.2045	5.8139	6.3726	6.3580	6.4240	5.9229	5.8167	5.9262	6.4529	6.5790	6.6579	5.2929	5.6128	5.5034	4.3348	5.0247	5.0222	4.7753	4.9783	5.8476	5.7988	5.9995	5.8470	6.0731	CD38
R017495c0g2_i01	-0.8405	-0.9948	-0.7422	-0.8426	-0.1071	-0.2457	-1.3727	-0.4415	-0.3542	-0.7967	0.1676	0.0318	-0.1361	-0.3289	-0.8632	-0.9844	0.3981	0.0342	0.9962	0.7643	-0.2398	-0.3957	-1.6796	-0.3265	-0.3837	-1.0071	-0.7183	-0.7482	0.0627	-0.8479	-0.3659	-0.1946	-0.4739	0.5578	0.1983	1.4792	1.6348	1.2786	1.0721	1.0107	0.2077	0.3549	0.3680	1.4925	1.2592	2.1887	1.4873	1.3762	NA
R017528c0g2_i01	1.1199	0.2951	0.9632	0.9828	0.8079	-0.2457	0.8997	0.1563	0.8451	0.8067	0.5676	1.0155	0.8076	0.4645	1.0498	0.6680	0.5250	0.3631	-0.2149	0.2237	0.9835	0.8660	0.3483	0.8542	1.0192	0.3563	0.5464	0.5968	0.8376	0.8904	0.7564	1.1064	0.8432	1.1424	0.5072	0.4220	0.8818	0.1745	-1.8750	-1.8376	-1.5594	-0.8936	-2.5683	-3.2342	-1.3168	-3.2342	-1.6346	-3.2342	NA
R017532c0g1_i01	10.1389	10.0896	10.0770	10.2996	10.0864	10.1666	10.0921	10.0788	10.1222	10.0241	9.9672	10.0374	10.1222	10.0672	9.9730	10.1512	10.0497	10.0623	10.0837	10.0651	10.2275	10.3425	10.2750	10.0948	10.1224	10.1151	10.2773	10.2023	10.2303	10.2417	10.1601	10.2890	10.2939	10.1796	10.4785	10.3115	10.0926	10.2655	10.1774	10.2484	10.2366	10.2149	10.2261	10.1657	10.3208	10.2735	10.2635	10.2574	RPS18
R017534c0g1_i01	3.0548	3.2429	3.6388	3.5892	3.4739	3.3894	3.3424	3.4603	3.4787	3.8147	3.5717	3.5867	3.4728	3.6405	3.3655	3.3178	3.3014	3.1236	3.2552	3.2236	3.4155	3.2237	3.2493	3.1418	3.3991	3.2275	3.4448	3.3321	3.3929	3.3135	3.1982	3.4484	3.3168	3.2572	3.4021	3.0737	3.2910	3.3297	3.3736	3.5163	3.7801	3.6018	3.5637	3.1827	3.3526	3.3453	3.3948	3.2014	SRMS
R017538c0g1_i01	1.0764	1.3100	1.4260	0.8342	0.5827	0.9628	1.4984	1.2089	1.3384	0.4825	0.9266	0.9855	1.4715	0.9340	1.6541	1.7470	0.9885	1.1401	1.0722	1.6222	1.5033	1.5286	1.4037	1.1243	1.0613	1.0445	1.5434	1.2806	1.0703	1.5859	0.9954	1.3062	1.5393	1.4778	1.8749	1.2705	1.4246	1.4751	-0.2738	-0.6739	-0.2116	-0.8936	-0.7252	-1.5634	-0.6832	-1.5710	-1.2177	-0.4041	NA
R017539c0g1_i02	4.0955	4.0634	3.5279	4.1412	3.9281	4.2684	3.6850	3.4099	3.6887	3.7343	3.9298	3.7249	3.6596	3.8138	4.5380	4.5467	4.7711	4.1074	4.2796	4.5586	4.4956	4.5023	4.4413	4.5805	4.9182	3.7025	5.0381	4.9730	5.0194	4.6819	4.7062	4.7635	4.9766	4.8837	5.1631	4.6557	4.7824	4.4260	5.3989	5.3431	5.2291	5.2735	5.2410	5.3748	5.2463	5.3257	5.3073	5.3488	LMCD1
R017567c0g1_i01	3.9939	4.0915	3.9963	4.2674	3.8543	4.1059	4.1194	3.9699	4.0246	3.9632	4.1978	4.1574	3.9899	4.0214	3.9245	4.2638	4.0983	4.0477	4.0915	3.9490	4.1915	4.1769	4.0452	3.9566	3.9792	3.9294	3.8020	3.8119	4.0014	4.1318	3.8796	3.8578	3.8105	3.8474	3.9544	4.3828	4.3063	4.3940	4.4924	4.6558	4.5809	4.5160	4.6990	5.5470	5.4956	5.5644	5.5526	5.5605	SPRYD7
R017655c0g1_i01	4.1118	4.3039	4.3666	4.5194	4.4420	4.3263	4.3319	4.3095	4.3655	4.3676	4.2576	4.2070	4.1966	4.1390	4.0893	4.3429	4.2847	4.0927	4.2756	4.0634	4.3923	4.3107	4.2360	4.2864	4.1401	4.3310	4.0966	4.0165	4.1261	4.0075	3.8186	4.2702	4.3639	4.0668	4.2022	4.2589	4.0418	4.1853	3.3502	3.4183	3.3729	3.4224	3.3859	2.9570	3.0653	3.1090	2.9773	3.3156	EXOSC3
R017664c0g1_i02	1.9699	1.3848	1.5522	1.8943	1.7634	1.4536	1.7592	1.8367	1.6546	1.3947	1.5150	1.5546	1.6161	1.6709	1.9187	1.8419	2.1981	2.4999	2.4599	2.3491	2.0966	1.7375	1.8506	2.3213	2.5231	2.4123	2.0244	2.0285	1.9627	2.9440	3.0256	3.0182	2.0871	2.2254	2.4239	4.5139	4.4694	4.1474	5.4872	4.8095	5.1027	5.1585	5.2314	5.7638	5.5736	5.4398	5.5608	5.6156	NA
R017703c0g1_i01	2.3077	2.1128	2.1796	2.1462	1.8671	2.0009	2.1456	1.9111	2.1880	1.8113	2.1022	2.1895	2.1668	1.9339	1.5330	1.7470	2.1398	2.1049	1.4875	1.8517	2.1609	2.0106	1.9565	2.0705	2.0453	1.8848	1.7295	1.6889	1.9482	1.8079	1.7369	1.8320	1.8772	0.9201	2.2685	2.1712	1.7294	1.9853	1.7796	2.0944	2.0242	2.0419	1.2328	1.1842	2.1084	2.0078	2.3264	2.0396	NDUFAF4
R017750c0g1_i01	1.5280	1.9984	1.8267	2.1671	1.8671	1.9229	2.0089	1.6465	1.8700	1.4577	1.7122	1.6147	1.6332	1.7413	1.6248	2.5801	2.3081	1.9173	1.9967	1.6222	1.4833	1.8885	2.0787	1.6975	2.0866	1.6944	2.2541	1.7160	2.1898	2.6886	2.7137	2.1965	1.8468	2.1072	2.2520	2.7215	3.0556	2.7801	2.2522	2.1519	2.1807	2.0419	2.0985	5.3116	5.5602	5.4295	5.5902	5.4343	NA
R017770c0g1_i01	0.1046	-0.2664	-0.0492	-1.2220	-0.1071	-0.7855	-1.3727	0.2357	-0.7054	-0.5290	-0.2791	-0.0282	-0.1952	-0.0659	-1.4752	0.1798	-0.4900	0.3132	-1.0471	-0.5352	-0.1127	-0.1800	-0.3353	-0.7740	-0.3837	0.0275	-0.4980	-0.7482	-0.7975	-1.1337	-0.6121	-0.8520	-0.2600	-0.6630	-0.1076	-0.5224	-0.5457	-0.2288	1.2840	1.4682	1.4166	2.1259	1.7160	-0.3174	-1.3168	-0.6356	-1.4111	-0.8910	NA
R017823c0g1_i01	6.2444	6.0932	6.1438	6.4262	6.2003	6.1309	6.1619	6.2329	6.2251	6.1554	5.9222	6.2040	6.2649	6.1182	5.6736	5.8871	5.8109	5.9116	6.1075	5.9228	5.9561	6.0251	5.9091	5.8516	5.7501	5.7988	5.4275	5.4022	5.4987	5.5695	5.4853	5.3249	5.5315	5.3305	5.8001	5.4320	5.4312	5.6563	5.1603	5.2607	5.4374	5.3969	5.3530	5.0232	5.1979	5.0225	5.0403	4.9521	NA
R017835c0g2_i01	4.5579	4.4931	4.4172	4.6287	4.4504	4.6864	4.4154	4.5651	4.5398	4.4239	4.4317	4.5447	4.5717	4.4540	4.3081	4.6121	4.6579	4.5101	4.5157	4.6002	4.8241	4.8741	4.9182	4.7469	4.6890	4.7289	4.6940	4.6361	4.7673	4.7796	4.6790	4.7871	4.9499	4.5885	4.9185	4.6831	4.7573	4.4020	4.0461	3.8816	4.0826	3.8870	3.9310	3.6240	3.3316	3.6923	3.5491	3.6563	TIMMDC1
R017843c0g1_i01	3.5994	3.8882	3.7151	3.9498	3.8731	3.7695	3.8857	3.6533	3.5637	3.8620	3.5933	3.6974	3.7288	3.6588	3.4681	3.9492	3.8841	3.1733	3.6764	3.5389	3.8056	3.6981	3.3976	3.6123	3.4789	3.7025	3.7492	3.8056	3.8256	3.8714	3.7871	3.7590	3.8066	3.6259	4.0719	3.8929	3.7962	3.6338	3.7397	3.8645	3.8282	3.8504	3.6378	4.4492	4.2808	4.3432	4.4279	4.1973	EMC6
R017858c0g1_i01	3.9583	3.9694	3.8564	4.2674	3.9039	3.7862	4.0514	4.0489	3.7504	4.0269	3.9854	3.9592	4.1169	4.0071	3.9245	3.7617	3.7280	3.9285	3.7243	3.8779	3.8953	4.0186	4.0211	3.8436	3.7016	3.9417	3.6718	3.9610	3.8493	3.9054	4.0161	3.8578	3.6256	3.6682	3.8972	3.3565	3.5332	3.8577	3.5272	3.6750	3.6388	3.5722	3.6086	1.7128	2.0581	2.7294	2.2951	2.2836	POLR3D
R017890c0g1_i01	4.5380	4.7515	4.7722	5.0040	4.4080	4.9474	4.6992	4.1497	4.8214	4.6052	4.5171	4.6821	4.6784	4.5551	4.5844	4.3789	4.5238	4.4040	4.6765	4.5190	4.5920	4.8861	4.8648	4.5015	4.5294	4.6710	4.8477	4.6951	4.8537	4.9709	4.9388	5.0183	4.7361	5.1693	4.9132	5.0530	4.8861	4.9620	3.5410	3.8816	3.8104	3.5647	3.7821	5.0471	4.9380	5.2017	4.9922	5.1953	NA
R017892c0g1_i01	4.2747	4.7690	4.6504	4.4698	4.2103	4.8052	4.5691	3.8363	4.6540	4.2118	4.5208	4.3698	4.3046	4.4540	4.5768	4.5467	4.5162	4.4129	3.8430	4.1217	3.8374	3.8972	4.1549	3.6797	3.7410	3.5976	4.3833	4.2477	4.3936	4.2156	3.8248	4.0814	4.2109	4.7180	4.3137	3.4656	3.5656	3.6699	4.3969	4.5811	4.4448	4.4360	4.4625	3.0271	2.8459	2.3923	2.8208	2.6745	MOS
R017898c0g1_i01	-3.2342	-3.2342	-3.2342	-3.2342	-3.2342	-3.2342	-3.2342	-3.2342	-3.2342	-3.2342	-3.2342	-3.2342	-3.2342	-3.2342	-3.2342	-3.2342	-3.2342	-3.2342	1.8533	-1.0656	-3.2342	-3.2342	-3.2342	-3.2342	-3.2342	-3.2342	-3.2342	-3.2342	-3.2342	-3.2342	-3.2342	-3.2342	-2.7895	-1.4386	-3.2342	-3.2342	-3.2342	-3.2342	6.7602	6.9972	6.8678	6.7506	6.6550	-2.4451	-3.2342	-3.2342	-2.6419	-2.6403	NA
R017957c0g1_i01	3.7525	3.6961	3.5202	3.8241	3.6658	3.9376	3.7205	3.8299	3.8153	3.6558	3.6699	3.7519	3.6512	3.7470	3.6683	3.8442	3.8299	3.7099	3.5625	3.9589	3.6214	3.8652	3.5062	3.9012	3.8410	3.6807	3.9119	3.8552	3.9068	3.7319	3.8974	3.8321	3.8571	3.5567	3.6924	3.6739	3.6466	3.3576	3.9090	3.9207	3.7740	4.0082	3.8952	3.7538	3.6184	3.3669	3.4880	3.3466	TBCCD1
R017972c0g1_i01	3.5285	3.2728	3.2490	3.7637	3.4152	3.4322	3.3761	3.4930	2.8824	3.3586	2.9566	2.9956	3.3998	3.1477	2.7835	3.1048	2.7719	2.6379	2.2792	2.2560	3.0034	2.9462	3.2700	3.5150	2.8457	3.3979	1.6852	1.7426	1.4669	2.1858	1.9565	2.1557	3.2427	1.9785	2.3010	2.9186	1.9809	2.3725	0.2139	-0.4296	0.1331	0.0455	-0.1257	1.2792	1.0694	1.5591	1.1086	1.6741	REC114
R017997c0g2_i01	-2.5491	-3.2342	-1.7829	-3.2342	-3.2342	-3.2342	-3.2342	-3.2342	-2.1914	-3.2342	-3.2342	-3.2342	-3.2342	-3.2342	-2.5596	-3.2342	-2.5834	-2.3683	0.6444	-3.2342	-3.2342	-3.2342	-3.2342	-3.2342	-3.2342	-2.5438	-3.2342	-3.2342	-2.1614	-3.2342	-3.2342	-1.4655	-1.4159	-0.9255	-1.8855	-0.9015	-0.7863	-0.8922	5.3330	5.5026	5.5900	5.8640	5.9801	-1.9379	-2.4735	-2.4497	-1.8991	-1.6315	NA
R018009c0g1_i01	0.2683	2.1982	1.8267	2.5473	0.5205	1.9818	2.3175	0.9975	2.8031	2.7645	2.7019	2.8942	2.7245	3.0859	-1.4752	-0.2386	-0.1621	0.6709	-0.0446	1.4081	-1.2581	-1.3499	-2.0378	-1.6486	-1.8043	-1.7278	-2.6765	-3.2342	-3.2342	-0.8479	-0.6121	-0.3043	-0.3278	0.3944	-1.3951	-0.4153	-0.1592	2.4882	5.7022	5.6124	5.2819	5.6887	5.4447	-1.0201	-0.5217	-1.0288	-2.6419	-0.8910	NA
R018013c0g2_i01	0.8878	0.1311	0.1235	0.0130	0.3158	0.1462	0.8038	0.3109	0.7025	0.5418	0.7325	0.0318	0.0280	0.8933	0.5228	0.7189	0.3981	0.2080	0.5937	0.0862	0.5941	0.2250	0.9704	0.4106	0.7881	0.2012	0.0829	0.0332	0.7397	0.2076	0.0279	0.2554	0.4962	-0.0011	1.2675	0.4786	-0.3396	0.1233	0.8681	1.1299	0.7478	0.9230	0.9365	1.1342	1.6805	1.0183	1.6939	0.8782	NA
R018025c0g1_i01	1.6812	1.0129	1.4905	1.2407	1.3274	0.9628	1.1541	1.5567	1.4908	1.7370	1.0147	1.7637	1.5275	1.8084	0.9109	1.1105	1.6203	1.4247	1.3415	1.5456	1.3127	1.1312	1.6124	1.7440	2.2227	1.1752	1.0087	1.8687	1.4872	1.4343	1.7369	1.3430	1.1228	1.4778	1.2675	-0.2224	0.2124	-0.3683	-0.4815	-0.8136	-0.6653	-0.4671	-0.0308	-0.6264	-1.6099	-1.2746	-2.6419	-1.4078	NA
R018032c0g1_i01	3.2536	3.0030	2.7132	3.0746	2.8459	2.8189	2.6745	2.5460	2.8376	3.1165	2.8529	2.6191	2.7792	2.7527	3.1558	3.1794	2.8827	2.6877	2.8210	2.5056	2.8085	2.7322	3.0723	2.7210	2.6934	2.6102	2.7818	2.7195	2.9058	2.6432	2.8417	2.6282	3.0886	2.9686	3.1315	2.8124	2.5068	2.4679	2.3017	2.6274	3.0052	2.9210	3.1929	3.0133	3.2778	2.9886	3.2138	3.2099	POLR1H
R018072c0g1_i01	1.0315	0.0415	0.3490	0.7258	-0.2089	0.6604	1.3704	0.8540	0.1639	0.9883	0.3136	-0.1562	0.3089	0.5714	0.9109	0.6153	0.2590	1.0516	0.3710	0.7643	0.1120	0.0651	0.5646	0.4106	0.1720	-0.0679	0.3895	0.8130	0.1668	1.0380	0.8568	0.8744	0.6093	0.2102	0.2656	0.0998	0.6106	-0.4435	0.9112	1.0913	1.0614	0.8753	0.9365	0.4266	0.2787	0.2401	0.3709	0.7907	NA
R018096c0g1_i01	5.1785	5.1175	5.0462	5.4409	5.1300	5.1789	5.0433	5.3102	5.2929	5.0454	5.0783	5.1547	5.1968	5.3051	5.1325	5.0222	5.1879	5.4033	5.2057	5.1195	5.2842	5.4806	5.4171	5.4232	5.2471	5.4805	5.4021	5.3705	5.3873	5.6010	5.5579	5.5266	4.9374	5.0554	5.3491	5.9690	5.9027	5.9217	5.3270	5.4952	5.4794	5.4468	5.5073	9.1722	9.2434	9.0342	9.2139	9.1206	APOD
R018151c0g1_i01	-2.5491	-2.5379	-3.2342	-1.2220	-1.7563	-3.2342	-2.7734	-2.5625	-2.6205	-1.5523	-0.9296	-2.1129	-2.8079	-2.6498	-0.7058	-2.1823	-2.1366	-1.8310	-1.2176	-3.2342	-1.7314	-2.4112	-2.0378	-1.4261	-1.1004	-1.7278	-1.1287	-1.2795	-1.5530	-1.3010	-1.5154	-1.0290	-2.7895	-1.4386	-1.8855	-0.9015	-1.6586	-1.1199	1.7079	2.1330	2.5685	2.2434	2.6785	-0.6264	-0.1236	0.3309	0.9960	0.3751	NA
R018157c0g1_i01	2.5497	2.6710	2.7132	3.1499	2.7542	2.6232	2.5908	2.9268	2.5901	2.7009	2.5481	2.6385	2.7945	2.8408	2.2422	2.3249	2.4746	2.4546	2.6579	2.1392	2.5737	2.4271	2.2341	2.5481	2.4457	2.5632	2.2692	2.3730	2.4285	2.2015	2.0862	2.2557	2.0205	2.1072	1.9381	2.4228	2.5593	2.2586	2.8488	2.7316	3.0465	3.1082	2.9585	3.3452	3.0653	3.6311	3.1625	3.4359	RFK
R018168c1g1_i01	10.4474	10.2722	10.2688	10.4326	10.3705	10.3319	10.2413	10.4011	10.3019	10.3111	10.2320	10.2092	10.2925	10.2310	10.2399	10.3835	10.2923	10.1560	10.2959	10.2711	10.3212	10.3268	10.3599	10.2733	10.3314	10.2307	10.4196	10.3531	10.3803	10.3930	10.3435	10.4081	10.3690	10.1900	10.4710	10.3740	10.2529	10.2422	10.0851	10.1183	10.1511	10.1671	10.2076	9.8773	9.9119	10.0347	9.9627	10.0733	RPL19
R018181c0g1_i02	2.3811	2.2590	2.3631	2.3239	2.0323	2.1105	2.2584	1.8367	2.2058	2.0950	2.2726	2.0073	2.0697	2.3490	1.5330	2.3249	1.9493	2.1339	1.9370	1.5191	2.1734	2.3482	1.9818	1.9165	2.1659	2.1621	1.9136	2.1919	1.9036	2.0002	1.9565	2.0257	1.9217	1.6805	2.3010	2.3639	2.2438	2.0956	3.5817	3.6150	3.5266	3.5796	3.4695	3.0676	3.4337	3.1344	3.5222	3.4431	TMEM243
R018185c0g1_i01	2.3811	1.7665	2.3104	2.3052	1.9870	2.0198	1.9203	2.0710	2.1149	2.4451	2.2364	2.1494	2.3537	2.4364	2.3890	2.8203	2.5511	2.4660	2.5154	2.6590	2.1227	2.1231	2.4488	2.1243	2.4297	2.2438	2.1601	2.3033	2.2384	2.4850	2.1470	2.7010	1.6841	2.5697	1.7155	2.2052	2.3218	2.1349	2.4843	2.4092	2.4657	2.1053	2.3834	2.0185	2.0581	2.1642	2.6577	2.2180	NA
R018187c0g1_i01	3.5840	3.3953	3.7418	3.6791	3.2136	3.5729	3.3310	3.6315	3.3571	3.6356	3.4664	3.3061	3.4681	3.6888	3.5484	3.4136	3.6184	3.5468	3.4387	3.3566	3.4155	3.3331	3.4529	3.4462	3.0890	3.4504	3.3415	3.4417	3.5310	3.1527	3.3947	3.4141	3.5378	3.1673	3.5646	3.2709	3.4242	3.6384	3.2943	3.5236	3.3149	3.4794	3.6306	3.3452	3.5654	3.8995	3.7359	3.8689	HBS1L
R018191c0g1_i01	1.4953	1.4901	2.0139	1.4595	1.2528	1.7974	1.7761	0.9513	1.6802	1.6853	1.8382	1.5750	1.0559	1.0120	2.9105	3.0562	1.9939	1.7587	1.7645	1.6949	2.1097	2.2021	2.6357	1.8542	2.2227	2.7566	2.2692	2.1919	2.1006	2.0705	1.6556	1.9077	2.0068	1.9591	1.6159	1.6367	2.0188	1.6659	2.9139	2.5440	2.5542	2.6360	2.5462	-0.1847	-0.1236	0.9046	0.7864	0.9608	CHRM1
R018200c0g1_i02	2.2501	1.9252	2.0783	2.2279	2.0323	2.1623	2.0089	2.0925	2.0768	2.0135	1.9317	1.9462	2.1431	2.0859	2.0348	2.3084	2.4266	2.3839	2.2952	2.1392	1.9442	2.2021	2.2550	2.3815	2.3807	2.6706	2.5908	2.1724	2.3967	2.3782	2.4818	2.2165	2.0609	2.1759	2.6167	3.1366	3.1697	3.0297	2.6336	3.2086	2.9735	2.7984	2.9585	6.0140	5.9038	5.8955	6.0404	6.0187	NA
R018201c0g1_i01	3.8397	3.5331	3.6809	3.3728	3.5921	3.4875	3.5188	3.5792	3.4192	3.4388	3.5275	3.7249	3.7048	3.4078	3.2833	3.6482	3.6674	3.5998	3.6886	3.4784	3.7100	3.7472	3.3499	3.3517	3.6052	3.7592	3.5841	3.7673	3.4814	3.3493	3.6539	3.6748	3.5893	3.5176	3.2772	3.4444	3.5397	3.4643	3.5479	3.3707	3.3064	3.3631	3.2972	2.5049	2.3572	2.5519	2.3571	2.5992	METTL6
R018203c0g1_i01	5.2116	5.5437	5.4281	5.4366	5.3584	5.5422	5.4091	5.2350	5.4555	5.2726	5.2761	5.2945	5.3298	5.3205	5.4804	5.3513	5.5337	5.3440	5.2014	5.2236	5.3601	5.3879	5.4627	5.2076	5.2562	4.7038	5.5156	5.4167	5.4311	5.3415	5.2858	5.4011	5.6061	5.6010	5.7259	5.4194	5.3460	5.0468	5.6329	5.7842	5.5760	5.7445	5.5824	6.4426	6.3693	6.5779	6.3746	6.4514	NA
R018209c0g1_i01	7.2470	7.1045	7.0680	7.0539	7.1868	7.1914	7.1079	7.2087	7.2685	7.0800	7.0710	7.1519	7.1412	7.1281	7.0760	7.0413	7.1019	7.1542	7.0773	7.2210	7.0745	7.0606	7.0058	7.0904	7.0460	6.9977	7.1177	7.1366	7.1180	7.0891	7.1463	7.1345	6.9654	6.9267	7.0526	7.0489	7.1125	6.9390	7.1660	7.0661	7.1091	7.0671	7.1246	6.5784	6.3936	6.2902	6.4307	6.3716	NA
R018211c0g1_i01	4.8730	4.5511	4.9054	5.0692	4.9260	4.7778	4.9096	4.9086	4.8499	4.8509	4.7466	4.9811	4.8654	4.7583	4.8766	4.9785	4.7288	4.8813	4.9627	4.7754	4.8536	4.7393	4.8165	4.6060	4.7156	4.7395	4.9068	4.8346	4.9806	5.0027	4.9069	5.0039	5.1902	5.0869	5.2529	5.0898	5.0417	5.1463	4.2864	4.3953	4.4903	4.3425	4.4295	4.3042	4.3659	4.3267	4.1583	4.3658	NA
R018213c0g1_i01	6.8047	6.6186	6.7242	6.7295	6.8426	6.7263	6.7003	6.9101	6.6100	6.7822	6.6780	6.5868	6.7837	6.6633	6.6997	6.7076	6.5958	6.5702	6.6458	6.6182	6.6850	6.6412	6.7622	6.7034	6.6539	6.6440	6.4324	6.4303	6.4022	6.4142	6.4598	6.4760	6.8162	6.4916	6.6758	6.5663	6.3910	6.3885	4.9615	4.9592	4.9615	4.8605	5.1400	4.1493	4.3710	4.2762	4.1452	4.3582	CTPS1
R018216c0g1_i01	2.8111	2.9049	2.6721	2.9356	2.9907	2.6717	2.8204	2.0271	2.8147	2.6067	2.9342	2.8615	2.4533	2.4364	2.6295	3.2416	2.8708	2.6072	2.7064	2.8727	2.7512	2.8015	2.9366	2.3815	2.4297	2.5947	2.8435	2.6226	2.6691	2.6317	2.1861	2.8364	2.6512	2.0534	3.1133	2.4514	2.4934	2.8604	3.3024	3.1720	3.0465	3.2460	2.8751	3.3562	3.5921	3.3988	3.4880	3.6930	FAM241B
R018233c0g1_i01	5.0522	4.9675	4.9943	5.0803	5.0661	5.0195	4.9807	4.9026	4.8888	5.0556	4.8002	4.9445	5.0342	4.9339	4.7667	5.1153	4.8058	4.9523	4.9801	4.8622	4.9257	5.1177	5.0436	4.8701	4.8204	4.9056	4.7024	4.7087	4.6732	4.7234	4.7623	4.6724	4.8613	4.7964	4.9774	5.0271	5.0208	4.9565	5.5854	5.5952	5.6681	5.5378	5.6574	6.0682	6.0265	5.9926	5.9539	5.9610	NA
R018236c0g1_i01	-2.5491	-0.9948	-2.5759	-3.2342	-3.2342	-1.9201	-2.7734	-2.1060	-2.6205	-1.1256	-3.2342	-1.1865	-2.8079	-1.9134	-1.4752	-2.6144	-2.5834	-3.2342	-3.2342	-1.6503	-2.4404	-2.4112	-1.3929	-2.2337	-1.5297	-1.4457	-1.7042	-3.2342	-2.7823	-2.6785	-3.2342	-1.2308	-2.4502	-1.9222	-1.8855	-1.2241	-1.4369	-2.7800	0.3456	0.1983	-0.1174	0.6095	0.6228	2.3161	2.2039	1.9516	1.8532	1.9001	NA
R018240c0g1_i01	5.3799	5.2583	5.3147	5.3571	5.3087	5.4339	5.2530	5.3056	5.1741	5.2054	5.3604	5.2509	5.2710	5.1670	5.0327	5.2747	5.3030	5.1464	5.2996	5.1129	5.3213	5.2948	5.2398	5.0999	5.2379	5.2552	5.3284	5.3029	5.2796	5.3056	5.3148	5.4335	5.2217	5.0301	5.4412	5.2650	5.0208	5.2242	4.9304	5.1870	5.0780	5.0844	5.0452	5.0301	5.0091	5.1897	5.1028	5.1254	MIF
R018241c0g2_i01	-3.2342	-2.5379	-2.5759	-3.2342	-3.2342	-1.9201	-2.7734	-3.2342	-3.2342	-3.2342	-3.2342	-3.2342	-3.2342	-3.2342	-3.2342	-3.2342	-3.2342	-2.7372	-1.6345	-3.2342	-3.2342	-3.2342	-3.2342	-2.6489	-1.8043	-3.2342	-3.2342	-2.1295	-3.2342	-1.9655	-2.5807	-3.2342	-2.7895	-2.6547	-1.3951	-1.0538	-0.6610	-1.9239	-1.6079	-1.8376	-3.2342	-1.5017	-2.5683	3.8575	4.0752	3.7511	3.5222	3.5268	NA
R018241c0g2_i02	-3.2342	-3.2342	-1.7829	-3.2342	-3.2342	-2.6536	-3.2342	-3.2342	-3.2342	-3.2342	-3.2342	-3.2342	-3.2342	-3.2342	-3.2342	-3.2342	-0.7591	-2.7372	-3.2342	-2.6498	-3.2342	-2.7648	-3.2342	-2.6489	-3.2342	-3.2342	-2.6765	-3.2342	-3.2342	-2.2784	-3.2342	-3.2342	-3.2342	-2.6547	-3.2342	-0.6380	-1.6586	-2.4351	-2.6284	-3.2342	-3.2342	-2.1222	-1.0581	3.6058	3.7975	3.6400	2.8318	2.9315	NA
R018252c0g1_i01	4.4765	4.3926	4.8294	4.7408	4.8678	4.4357	4.5956	4.8116	4.6014	4.7538	4.5133	4.6052	4.6907	4.6281	4.2707	4.4893	4.2391	4.3980	4.5593	4.4611	4.5614	4.6807	4.6802	4.6525	4.5256	4.5637	4.3659	4.4387	4.3165	4.4708	4.4041	4.4413	4.2637	4.0348	4.2022	4.9238	4.8989	4.6345	5.3049	5.1093	5.1579	5.1881	5.0881	5.5254	5.6625	5.5760	5.5509	5.7274	CANT1
R018254c0g1_i02	5.3368	5.2927	5.2740	5.4150	5.3629	5.4874	5.2947	5.3307	5.4684	5.3577	5.1111	5.2509	5.3775	5.3109	5.2620	5.1597	5.2093	5.1815	5.2245	5.3149	5.2238	5.2675	5.2862	5.2445	5.1456	5.2253	5.2335	5.3007	5.3642	5.2173	5.2517	5.1695	5.2968	5.0936	5.4210	5.2529	5.1780	5.1873	5.1241	4.9725	4.9829	5.0471	5.0668	4.5621	4.6507	4.6821	4.6549	4.3921	RUSF1
R018255c0g1_i01	5.3252	5.3263	5.3390	5.1553	5.1507	5.3451	5.3955	5.3486	5.3814	5.2483	5.3286	5.3051	5.3206	5.4275	5.3089	5.1058	5.2604	5.2277	5.1951	5.2236	5.3751	5.2366	5.2887	5.5741	5.2809	5.5644	5.1885	5.2389	5.2547	5.1600	5.1164	5.1331	5.2335	5.3823	5.0121	5.3679	5.4915	5.3464	4.5584	4.4763	4.3937	4.4885	4.5986	5.1449	4.8558	4.7162	4.8910	4.6749	BICD2
R018264c0g1_i01	2.3989	2.1128	2.6008	2.6096	2.3150	2.2765	1.9653	2.2537	2.3241	2.3977	2.3079	2.1763	2.3224	2.5322	2.4572	2.5801	2.3601	2.4774	2.7183	2.5056	2.2345	2.4050	2.5871	2.3059	2.0453	2.3765	2.7606	2.8597	2.9133	2.8964	3.1692	2.9241	2.4226	2.9783	2.5642	2.8451	2.9515	2.7211	0.7302	1.6913	1.4477	1.7558	1.6314	5.0267	4.8632	5.0293	5.0332	4.8118	NA
R018277c0g1_i02	6.3915	6.3814	6.3749	6.3890	6.5472	6.4091	6.3291	6.4303	6.4949	6.3865	6.3320	6.3569	6.4378	6.2608	6.2731	6.4712	6.3777	6.3226	6.2996	6.3853	6.6305	6.6682	6.5290	6.5612	6.5412	6.1562	6.6875	6.6915	6.6787	6.5845	6.6572	6.6161	6.6575	6.4907	6.5234	6.4692	6.3801	6.2365	6.4908	6.4086	6.4964	6.4409	6.5475	6.5346	6.5731	6.5791	6.5258	6.5522	SCCPDH
R018281c0g1_i01	5.0717	5.0502	5.1143	5.3296	5.0246	5.1471	5.0710	5.1607	5.0883	5.1106	5.0129	5.0839	5.2167	5.1149	5.0848	5.2598	5.3228	5.2838	5.2078	5.0286	5.2683	5.3377	5.4008	5.1044	5.1842	5.1371	5.3516	5.3051	5.3518	5.4444	5.3540	5.3017	5.4666	5.3191	5.6044	5.4031	5.1440	5.3533	4.8411	4.7046	4.7653	4.7257	4.7961	4.8714	4.9689	4.9563	4.9118	4.9993	MRPS18B
R018282c0g1_i01	0.9373	0.5759	1.6402	1.4929	1.0474	1.3970	1.4570	1.2855	1.4908	1.6853	1.3213	1.4920	1.1539	1.6467	1.7658	1.7713	1.6203	2.1049	1.8096	1.7184	1.4425	1.5286	1.8506	1.6494	1.6075	2.1829	1.6625	1.5751	1.8577	1.8079	2.1270	1.6081	1.7514	1.8158	2.0184	1.8232	2.1443	2.0956	1.0335	1.5560	1.4782	1.5278	1.3783	2.2473	2.3778	2.7787	2.3419	2.2011	NA
R018285c0g2_i01	4.7946	4.8035	4.7227	5.1209	4.9350	4.8507	4.9771	5.0388	4.9160	4.6328	4.7909	4.8540	4.8870	4.9112	4.8982	4.8157	4.9485	4.8684	4.9350	4.7443	4.8340	4.9862	5.1139	4.8674	4.7189	4.5233	5.0643	4.8921	4.8731	4.9147	4.7096	4.7938	4.7951	4.8812	5.0194	4.8098	4.9733	4.6299	5.4925	5.6377	5.7008	5.5793	5.4834	6.2927	6.2555	6.3099	6.2265	6.2363	NA
R018289c0g1_i01	3.2536	3.4830	3.7616	3.8501	3.8224	3.8820	3.9983	3.8615	3.4787	3.9954	3.7618	3.9784	3.8616	3.9035	3.3918	3.6217	3.5304	3.6358	3.5019	4.0121	3.8762	3.4456	3.5149	3.9664	3.8043	3.9170	3.7968	4.0700	4.0293	4.1236	4.0694	4.0922	4.2695	3.7324	3.7405	3.8772	4.2234	4.2934	4.6018	4.3953	4.2597	4.4483	4.2187	4.6492	5.0738	4.8139	4.2470	4.3079	GPR137B
R018303c0g1_i01	-0.6826	0.1311	-0.1439	-0.0823	-0.5660	-0.0760	-0.5863	-0.4415	-1.3661	-0.6566	-0.3879	-0.9361	-0.9767	-0.2358	-1.0398	0.0267	-0.9151	-1.0012	-0.6308	-0.2357	-0.7060	-0.1147	0.0938	0.5216	-0.5013	-0.2800	-0.4980	-0.0557	0.0077	0.3835	0.1116	-0.1946	0.6801	0.5578	-0.1076	-0.1349	-0.3396	-0.7906	1.9341	1.6387	1.4477	1.4647	1.7958	2.1750	2.5330	2.0350	2.4167	2.5732	NA
R018307c0g1_i01	6.5718	6.3961	6.4098	6.4175	6.5136	6.3710	6.3971	6.5261	6.3369	6.4909	6.3585	6.4123	6.4625	6.3060	6.2335	6.3423	6.1701	6.1820	6.3016	6.1348	6.3486	6.2846	6.3379	6.1666	6.1149	6.2055	5.9887	6.0379	6.0463	6.0446	6.0976	5.8562	6.2381	6.1134	6.2766	6.0413	6.0044	6.0202	5.5653	5.5726	5.5795	5.5625	5.6084	4.8483	5.0674	5.0529	5.0020	5.0960	NUP62
R018310c0g1_i01	3.5204	3.3020	3.6670	3.6198	3.5921	3.3601	3.6067	3.3577	3.4192	3.6692	3.4427	3.5306	3.6679	3.6157	3.6245	3.4741	3.2746	3.8300	3.5426	3.4784	3.5937	3.6331	3.3787	3.7151	3.4316	3.4845	3.6257	3.6528	3.5212	3.6134	3.8615	3.5543	3.5520	3.6381	3.6299	3.8824	3.9267	3.6061	4.2574	4.2538	4.0166	4.0625	4.2894	4.6800	4.5269	4.6471	4.4097	4.4682	MTMR10
R018312c0g1_i01	1.0315	0.6982	0.2027	0.5464	0.3873	0.3975	0.4707	1.0858	0.8896	0.8067	0.9713	0.6059	0.9778	0.9735	0.3181	0.5037	0.2590	0.7480	0.1076	0.2879	1.1700	0.8333	1.1146	0.9762	0.9759	0.4963	1.3862	1.4515	1.3611	1.2345	1.4778	1.0629	1.1228	1.2735	1.0557	0.4786	1.1786	0.4483	1.8916	1.8845	2.2173	2.6216	2.1998	-0.6264	-1.9780	-1.2746	-1.0472	-1.6315	NA
R018333c0g2_i01	4.9199	5.1500	5.2854	5.2389	4.9230	5.2743	5.2844	4.5880	4.9920	5.1057	5.0525	5.0150	5.0000	4.9264	4.8703	4.8617	4.8996	4.3117	4.7507	4.5907	4.8162	4.7393	4.7952	4.9012	4.8050	4.2787	5.1964	5.3896	5.1569	5.0941	5.0883	5.1436	5.4286	5.4687	5.3158	3.6120	3.4729	3.7437	3.0262	2.8051	2.4958	2.9328	2.8628	1.8430	1.4660	1.4819	1.0345	1.6983	NA
R018334c0g1_i01	-0.6826	0.0415	-0.7422	-0.6847	-0.5660	-0.6602	-1.5304	-1.2470	-0.5786	-0.5290	-1.1041	-0.7228	-1.4659	-0.7763	1.0498	1.1847	0.9437	0.2616	0.3095	1.1218	1.2899	1.1040	0.5646	-0.1459	-0.1738	0.0275	0.4437	0.6539	0.8376	0.2686	-0.6121	-0.8520	-0.2600	-0.2487	-0.1076	-0.7638	-0.7863	-0.8922	-1.3826	-1.8376	-1.5594	-2.1222	-1.7697	-3.2342	-3.2342	-3.2342	-1.6346	-1.4078	NA
R018335c0g1_i01	-3.2342	-0.0540	-3.2342	-1.2220	-3.2342	-1.2441	-3.2342	-3.2342	-3.2342	-3.2342	-1.5331	-0.8255	-3.2342	-1.6505	-2.5596	-0.8302	-0.6183	-2.3683	-0.6308	-1.2354	-3.2342	-3.2342	-2.5154	-3.2342	-3.2342	-3.2342	-3.2342	-3.2342	-3.2342	-3.2342	-3.2342	-2.5544	-0.8197	-2.6547	-3.2342	-3.2342	-3.2342	-2.7800	4.5853	4.3053	4.1120	4.1250	4.0820	-3.2342	-3.2342	-3.2342	-3.2342	-3.2342	NA
R018338c0g1_i03	3.6597	3.7107	3.4490	3.4684	3.8793	3.3966	3.3194	3.6819	3.5773	3.4925	3.6217	3.6262	3.6428	3.8301	3.7656	3.7738	3.8663	3.9653	4.1097	3.9785	3.6927	3.7776	3.4974	4.0977	4.0225	4.1200	3.8630	3.9439	3.7771	4.0731	4.1850	4.3717	3.9315	3.7606	3.6426	4.9365	4.9216	4.8326	4.1757	4.1258	4.3324	4.0993	4.2709	6.3890	6.0330	6.0167	6.1342	5.9685	PKD2L2
R018349c0g1_i01	4.5340	4.6754	4.6956	4.7443	4.6195	4.6384	4.7212	4.3232	4.6213	4.6598	4.8033	4.6844	4.6430	4.6000	4.5691	4.4856	4.5797	4.5129	4.6427	4.5651	4.9622	5.0029	5.0194	4.8302	4.7156	4.7074	4.9068	4.9446	4.8440	4.7691	4.8922	4.8872	4.7131	4.9292	4.7757	4.7764	4.7741	4.7612	6.1793	6.1264	6.0237	6.1197	6.0153	5.2484	5.2547	5.2462	5.2532	5.2414	ADCY9
R018350c0g1_i03	4.4167	4.2648	4.3536	4.5395	4.5276	4.5665	4.5908	4.5341	4.3694	4.4589	4.3409	4.4156	4.2939	4.4222	4.2755	4.4102	4.2847	4.2796	4.0685	4.2759	4.5228	4.3859	4.3423	4.3925	4.3959	4.5027	4.3764	4.3157	4.2528	4.0817	4.3098	4.3079	4.1120	4.0847	4.2528	4.4374	4.3442	4.3249	4.6408	4.6525	4.3857	4.3942	4.4085	6.1237	6.0134	5.9874	6.0356	6.0139	BBOX1
R018357c0g1_i01	-0.5403	-0.2664	-0.6011	-0.8426	-0.0120	-1.4362	-1.1012	0.1563	-0.8444	-0.4118	-1.1041	-0.7228	-1.4659	-0.1484	-1.2411	-0.6908	-0.0675	-0.3121	-0.1272	-0.7761	-0.3078	-0.4754	-0.9488	-0.7740	-1.5297	-0.5287	0.0829	0.1960	-0.2362	-0.1439	-0.4838	-1.2308	-0.9208	0.2102	-1.3951	0.3631	0.0011	-0.7906	2.7452	2.7688	2.5826	2.5166	2.8125	1.0824	0.2787	-0.0729	0.7405	1.2174	NA
R018375c0g1_i01	4.0456	4.1729	4.0129	4.2722	4.0321	4.0288	3.9874	4.1599	3.6697	3.9523	3.9689	4.0919	3.9899	3.9035	3.7521	3.7858	3.7542	3.8476	3.7243	3.7754	4.0009	4.0791	3.7538	4.0382	3.8471	3.7452	4.0317	3.7993	3.8687	3.8860	3.9942	3.9680	4.0565	4.0067	4.0998	4.0175	4.0737	4.0651	3.8713	4.1589	4.1023	4.0784	4.3212	4.2347	4.2808	4.2762	4.2875	4.0822	TMEM161A
R018378c0g1_i01	1.5912	1.5882	1.7497	1.4929	1.0909	1.5860	1.9504	1.2477	1.4616	1.6853	1.7122	1.4486	1.6668	1.6948	1.8443	1.8188	1.8558	1.4935	1.6200	1.4921	1.6716	1.6274	1.6444	1.6975	1.8668	1.1752	2.3706	2.0711	2.0874	2.0532	2.1270	1.8829	1.0174	1.4503	1.1655	1.1709	1.2758	1.4125	0.9112	1.3748	1.0614	1.2569	0.9827	1.3684	0.7275	0.9626	0.9565	0.9201	NA
R018384c0g1_i01	3.8845	3.9137	4.0183	4.1465	4.0868	3.8974	3.8137	4.1851	4.1023	3.9135	3.8057	3.9898	4.1735	3.9928	3.5008	3.5879	3.6113	3.7195	3.7821	3.6890	3.8453	3.9012	4.1381	3.6676	3.5837	3.4504	3.6999	3.5882	3.6116	3.7535	3.4838	3.6963	3.6698	3.6502	3.8377	3.7333	3.8964	3.9039	4.0118	4.0166	4.1878	4.1899	4.0606	4.4492	4.7210	4.5653	4.4984	4.5703	DUSP29
R018394c0g1_i01	5.1234	4.9796	5.0273	5.1474	5.2643	5.0427	5.0150	5.1428	5.0545	5.1325	4.9276	5.0131	5.1809	4.8138	4.7258	4.8244	4.6785	4.7280	4.7934	4.6437	5.0480	5.0157	4.9117	4.9884	4.7320	4.7395	4.8146	4.6642	4.7859	4.6392	4.4650	4.5943	4.6832	4.5208	4.6365	4.9264	4.7175	4.8583	4.3700	4.4189	4.4639	4.3729	4.4868	3.7702	3.9221	3.9929	3.9922	3.8034	NA
R018412c0g2_i01	3.8332	3.9137	3.8317	3.8241	3.7083	3.7806	3.5683	3.7511	4.0444	3.9191	3.4187	3.5867	3.5737	3.6828	3.8054	3.9168	3.8901	3.8077	3.8321	3.6096	3.7648	3.8366	3.9524	3.7668	3.8043	3.5820	3.4448	3.2603	3.4089	3.3842	3.3175	3.5854	3.5378	3.7094	3.7464	3.6246	3.7962	3.5921	3.0839	3.1813	3.1543	3.2553	3.2972	2.6364	2.7855	3.0567	2.9871	3.3466	HTRA3
R018414c0g2_i01	4.8310	4.6604	4.9915	4.8894	4.8616	4.7695	4.8608	4.6830	4.9740	4.8597	5.0783	5.0242	4.9700	4.9636	5.0902	5.0423	5.2211	5.0450	5.1454	5.3990	4.9943	5.1446	5.1478	5.1740	5.1382	4.8899	4.8602	4.8772	4.8498	4.8906	4.9273	4.8004	4.8441	4.8863	4.8679	4.9441	5.2928	4.9363	5.9668	6.1606	6.2135	5.9968	6.1991	5.5326	5.4861	5.4726	5.3384	5.4927	RGL3
R018417c0g1_i01	4.0512	4.1834	4.3879	4.1307	4.0652	3.7640	4.2219	4.1548	4.2377	4.0678	4.1451	4.2737	4.2831	4.0723	4.0290	4.1292	4.1873	4.1292	4.4025	4.1522	4.1350	4.2091	4.2201	4.0614	4.0118	4.0192	3.9119	4.1763	3.9292	3.8860	3.9091	3.9139	4.0631	3.8579	4.2937	4.1145	4.1654	4.1183	4.1170	4.1448	4.4175	4.3025	4.2755	4.2871	4.3864	4.2589	4.3575	4.4179	NA
R018422c0g1_i01	2.6718	3.5083	2.8791	3.7976	2.7677	3.2285	3.3136	2.5920	3.3650	3.0259	3.1825	3.2377	3.1906	3.2069	3.1863	3.1884	3.2655	3.4919	3.1539	3.3188	2.8165	3.4617	3.2177	2.9566	3.0372	3.0684	2.8334	3.0096	2.8364	3.0434	3.0038	3.3702	2.9451	3.3715	3.0287	4.0223	3.8862	3.9302	6.1390	6.1629	6.0757	6.0781	6.0483	4.1618	4.0432	4.0067	4.1095	4.1672	NA
R018423c0g1_i02	5.2635	5.2257	5.1219	5.2682	5.3156	5.0723	5.2785	5.2871	5.0447	5.2770	5.2536	5.2028	5.2967	5.2992	5.0521	5.1342	5.0496	5.0277	4.9299	4.8883	5.2507	5.1824	5.2345	5.2726	5.1674	5.4048	4.7939	4.8096	4.8789	4.9218	4.9949	4.9808	5.2408	4.8288	5.0650	5.2890	5.0938	5.0858	5.1759	5.0972	5.1996	5.2385	5.1476	5.2630	5.3596	5.5120	5.1949	5.3158	NA
R018427c0g1_i01	4.2602	4.2990	4.2173	4.3102	4.3285	4.3452	4.2524	4.1342	4.4310	4.4080	4.2531	4.3756	4.2530	4.1347	4.0346	4.3184	4.2252	4.2501	4.2140	4.2480	4.3265	4.4194	4.2876	3.9956	4.3156	4.1091	4.1342	4.1266	4.3334	4.2911	4.1157	4.3402	4.2894	4.4670	4.4894	4.3261	4.3178	4.2963	4.3584	4.6657	4.2152	4.3025	4.4543	4.7271	4.7569	5.0793	4.8910	4.9420	GNPTG
R018430c0g1_i01	11.1687	11.0741	11.0549	11.2129	11.1497	11.1816	11.0840	11.1134	11.0740	11.0680	11.0200	11.0714	11.1517	11.0494	11.0451	11.1815	11.1247	11.1062	11.1315	11.1444	11.2893	11.3735	11.3031	11.2186	11.2161	11.1627	11.2870	11.2540	11.2696	11.2840	11.3053	11.2752	11.3876	11.2412	11.4302	11.2732	11.2008	11.2418	11.1484	11.1868	11.1737	11.1206	11.1286	10.7632	10.7753	10.8235	10.7348	10.8183	RPL5
R018439c0g1_i02	2.4164	2.1773	2.5563	2.6546	2.6850	2.5602	2.3290	1.9818	2.7557	2.6343	2.6752	2.4425	2.3640	2.7864	2.1422	2.2577	2.0371	2.0901	2.5154	2.3033	2.3270	2.3130	2.0787	2.3213	2.5231	2.2830	2.5543	2.0920	2.1522	2.4326	2.4009	2.1348	2.3913	2.0351	1.9381	2.3937	2.3066	2.1477	3.4488	3.6285	3.3483	3.3192	3.3945	4.0584	3.8793	4.0936	4.1319	3.9368	NA
R018468c0g1_i01	5.0353	4.4283	5.1964	3.6645	4.7809	3.8560	4.8205	5.4055	5.3338	4.7694	4.9778	4.9523	4.7389	4.8138	4.8578	4.3143	4.8550	5.1212	4.8295	4.4295	3.8216	4.0686	3.7464	5.3117	5.2875	5.4136	4.6828	4.9273	4.8712	4.6959	4.7196	4.5239	4.3692	4.8889	3.7813	3.3105	3.8286	4.6728	1.9341	0.8348	1.5660	1.7292	1.8715	0.5073	1.3455	-1.0288	1.6199	-0.8910	NA
R018472c0g2_i01	5.6412	5.3048	5.4526	5.4664	5.5498	5.4321	5.5314	5.5229	5.2423	5.5140	5.5325	5.4092	5.4383	5.4024	5.1351	5.2294	5.3075	5.1410	5.2916	5.2560	5.6063	5.4295	5.4286	5.4913	5.5759	5.3892	5.4509	5.4634	5.4140	5.5122	5.4675	5.5988	5.4066	5.2169	5.2715	5.5671	5.4779	5.3436	5.2130	4.9884	4.9882	4.9087	5.0986	4.6713	4.7804	4.8756	4.8375	4.8366	G2E3
R018476c0g1_i01	4.4297	4.3134	4.5556	4.5112	4.5394	4.4392	4.3826	4.5535	4.2968	4.4743	4.5395	4.4462	4.5849	4.3933	4.2128	4.2595	4.3418	4.3181	4.3576	4.2799	4.2781	4.5358	4.4994	4.3290	4.2259	4.4606	4.2337	4.0001	4.2229	4.3838	4.3142	4.3538	4.1310	4.1714	4.2022	4.2630	4.3292	4.2789	4.5065	4.2712	4.3897	4.3900	4.3915	4.4795	4.7371	4.6249	4.5525	4.6502	NAE1
R018484c0g1_i01	5.0094	5.0645	5.1371	5.1316	5.0930	5.0947	5.0380	5.0137	5.1097	5.0607	5.2216	5.1682	5.1215	5.2028	4.9405	4.9889	4.9457	4.9964	5.2615	5.1151	5.2072	5.1177	5.1891	5.1634	4.9771	5.1291	5.0248	4.9674	5.1266	5.1721	5.0330	5.1252	4.8765	4.7493	4.6076	4.5572	4.8124	4.5450	5.0703	5.1893	5.0630	5.0844	4.9378	3.8804	3.8427	3.9289	3.9322	3.8743	COG8
R018488c0g1_i01	5.4583	5.3775	5.3102	5.6199	5.5381	5.4583	5.4519	5.4226	5.5028	5.4399	5.4696	5.3559	5.4648	5.3166	5.1862	5.4259	5.4779	5.2870	5.3501	5.4188	5.5401	5.5565	5.4492	5.4196	5.4309	5.2723	5.4055	5.2059	5.3012	5.3504	5.1315	5.3087	5.5924	5.3492	5.5897	5.4814	5.2091	5.3253	4.8299	4.6885	4.8079	4.7189	4.9348	5.1001	4.9205	5.0259	5.0403	4.9845	MRPS2
R018492c0g1_i01	3.5123	3.7395	3.4651	3.4170	3.6146	3.8242	3.6161	3.4686	3.3885	3.5442	3.3527	3.4115	3.4823	3.4987	3.3831	3.7495	3.6113	3.1236	3.4024	3.3188	3.8216	3.6520	3.5406	3.6309	3.7730	3.6359	3.7330	3.5130	3.6615	3.6654	3.7871	3.6158	3.7583	3.4218	3.3871	3.4230	3.6466	3.5197	3.9090	3.7759	3.9474	3.6872	3.7821	3.4714	2.9869	2.9886	3.0448	3.0494	NA
R018493c0g1_i01	4.5737	4.6754	4.7261	4.6548	4.7129	4.8134	4.6790	4.7318	4.6922	4.7412	4.4277	4.6101	4.6303	4.6977	4.5261	4.6454	4.6122	4.6623	4.7185	4.6159	4.8021	4.7677	4.4550	4.5283	4.3457	4.5274	4.6996	4.6182	4.5725	4.5498	4.6052	4.6246	4.5312	4.7633	4.4894	4.8098	4.6496	4.5857	5.0243	5.1685	4.9855	5.1000	5.1375	5.1355	5.1019	5.0956	4.9947	4.8903	NA
R018495c0g1_i02	1.9459	2.3551	2.6154	2.7125	2.1806	2.3528	2.5519	2.0493	2.5068	2.3816	2.6616	2.6093	2.3433	2.6344	2.3175	2.8319	2.7719	2.4999	2.1968	2.2236	2.4760	2.1231	2.1248	1.9956	2.2593	2.3211	1.9701	1.9162	2.3422	2.5355	2.6024	2.0029	2.1998	2.6199	2.4386	2.3335	2.5201	2.6596	2.6967	2.8288	2.7036	2.9328	2.8125	2.6364	2.8311	2.7460	2.5016	2.5198	NA
R018508c0g1_i01	6.7064	6.7077	6.7259	6.7564	6.6333	6.7576	6.6345	6.7248	6.7570	6.7169	6.6559	6.7067	6.6914	6.6134	6.7396	6.8320	6.7772	6.6596	6.7186	6.7670	6.8221	6.9001	6.7140	6.7354	6.6895	6.7111	6.8631	6.8031	6.7985	6.8702	6.7798	6.7988	7.0778	6.7737	6.9812	6.8982	6.7347	6.7422	6.3943	6.5101	6.4111	6.3792	6.4470	6.4881	6.5115	6.5952	6.6441	6.7097	NA
R018514c0g1_i01	3.0322	2.6710	2.7267	2.7952	3.0580	2.5473	2.9530	2.5920	2.6036	2.4910	2.7282	2.6953	2.7084	2.6466	2.4404	2.7969	2.9178	3.1380	3.3345	3.0026	2.9823	3.3331	3.1524	3.1591	3.2248	2.9877	2.8130	2.6925	2.7384	3.1117	3.1195	2.9952	2.7450	2.7268	2.7282	3.3790	3.5397	3.1496	5.1195	5.1870	5.0655	4.8758	4.9553	5.4609	5.4670	5.4114	5.4548	5.4487	NA
R018515c0g1_i01	4.2307	4.0747	4.3406	4.3563	4.3644	4.2684	4.4289	4.2582	4.2968	4.3175	4.0904	4.1607	4.3231	4.2953	4.2226	4.2422	4.1873	4.0439	4.2675	3.9589	4.3237	4.2250	3.9777	4.1804	3.9737	3.7452	4.1176	4.1063	3.9585	3.9573	3.8494	3.9798	4.0263	4.1069	3.9897	3.6800	3.8810	3.7095	4.2616	4.3873	4.4253	4.2189	4.1992	4.0177	4.2863	4.1383	4.0776	4.1497	HAAO
R018517c0g1_i02	5.2340	5.2155	5.4886	5.3707	5.2111	5.1684	5.3367	5.1089	5.2971	5.2550	5.4120	5.3411	5.3364	5.2397	5.2135	5.2095	5.3053	5.1356	5.2390	5.3187	5.3395	5.2660	5.2735	5.3328	5.3183	4.9520	5.1422	5.3447	5.2384	5.3644	5.2095	5.1848	5.2246	5.4445	5.3912	5.5020	5.6205	5.6886	4.9039	4.9831	5.0300	5.0765	5.0232	5.3935	5.1686	5.3905	5.3073	5.3295	NA
R018518c0g1_i01	-3.2342	-3.2342	-3.2342	-3.2342	-2.5605	-3.2342	-3.2342	-3.2342	-2.6205	-2.5999	-1.8073	-2.3994	-1.3272	-2.6498	-2.5596	-1.3533	-1.7959	-1.8310	-1.6345	-1.6503	-2.7834	-3.2342	-3.2342	-3.2342	-3.2342	-3.2342	-3.2342	-2.1295	-3.2342	-1.9655	-2.5807	-2.5544	-3.2342	-3.2342	-3.2342	0.2374	0.8400	-1.0016	1.0721	0.5795	0.7970	0.4878	0.2966	3.8026	4.0106	3.5857	3.5884	3.4141	NA
R018523c0g1_i01	6.6610	6.3745	6.4212	6.0807	6.5579	6.4643	6.4808	6.6544	6.3678	6.3568	6.4834	6.4832	6.4697	6.4434	6.4570	6.1060	6.3426	6.3925	6.4007	6.3798	6.3895	6.2486	6.3931	6.6417	6.5272	6.7449	6.4181	6.3983	6.4725	6.5223	6.5233	6.4466	6.4184	6.3201	6.0815	6.4022	6.4676	6.3141	5.8537	5.9351	5.8670	5.8777	5.7917	4.8091	5.0025	4.7821	4.7678	4.7638	NA
R018525c0g1_i02	2.9259	2.2187	3.2208	2.6247	2.9676	2.5078	2.9752	3.3840	2.3241	2.9512	2.7019	2.5895	3.0321	2.4364	2.5997	2.8662	1.9265	1.7017	2.0161	1.4081	2.4658	2.2400	2.4488	2.9566	2.5079	2.4981	1.4136	1.3856	0.8057	1.8683	1.9789	0.9717	2.4431	1.5827	2.0944	2.2384	1.7965	1.4337	-1.1878	0.1237	-0.8051	-1.0692	-0.7252	-1.2664	-1.3168	-1.5710	-0.4080	-1.0436	NA
R018526c0g1_i01	3.3110	3.1170	3.0706	3.2801	3.3893	3.0657	3.1149	3.1170	3.3962	3.1926	3.2293	3.4283	3.0890	3.1563	2.9700	2.8997	3.2655	3.1522	3.2055	3.2236	3.5702	3.4347	2.9998	3.1930	3.1192	3.0571	3.2683	3.1944	3.2696	3.2238	3.3779	3.3156	3.4341	3.4773	3.5444	3.5407	3.6221	3.5345	4.3068	4.2273	4.0474	4.1096	4.1795	4.5092	4.3813	4.5931	4.5755	4.5201	CLSTN2
R018527c0g1_i01	1.7930	1.7665	1.6402	1.7905	1.5924	1.6357	1.6347	1.6172	1.6286	1.5760	1.9317	1.4486	1.4904	1.9538	2.2614	1.9942	2.3081	2.3222	2.2952	2.3641	1.7236	1.8399	1.3268	2.2903	2.5965	2.5472	1.4929	2.2300	2.1774	2.7648	3.3437	2.6132	1.7839	1.9976	1.7629	3.4301	3.5067	2.8368	2.1657	2.0548	2.2878	2.4692	2.4174	6.0312	5.7756	5.6747	5.9837	5.5703	NA
R018539c0g1_i01	6.1399	6.0026	6.1931	5.7673	6.2040	6.0229	6.1490	6.0760	6.2370	6.0418	6.1653	6.1802	6.1163	6.1149	6.1702	5.9577	6.1320	6.1698	6.1277	6.2379	6.0868	5.8745	5.9970	6.1825	6.1137	6.2258	6.0620	5.9719	6.0446	5.9867	6.0333	6.0705	5.8501	5.9379	5.5464	6.2263	6.5141	6.3084	6.2109	6.1547	6.3516	6.2424	6.2185	5.8745	5.6068	5.1590	5.7051	5.1051	PPFIA2
R018550c0g1_i01	0.3437	0.6384	0.8199	0.1023	0.8079	0.5085	0.4707	0.9975	0.4283	0.8067	0.8805	0.4824	0.6145	1.2235	0.9109	0.7681	1.0319	0.4580	0.6933	0.6222	0.5564	0.3689	0.4960	1.2903	1.2184	1.2163	1.1781	1.2806	1.5072	1.2945	1.1219	0.9717	1.3130	1.2418	0.8518	0.5856	1.2758	0.4483	0.9939	1.0107	0.1331	1.2569	1.4785	0.6564	0.9642	-0.4731	-0.3083	-0.5113	NA
R018551c0g1_i01	2.5337	2.0681	2.0571	2.9477	2.4876	2.2448	2.3058	2.3638	2.5068	2.0950	1.8139	2.1358	2.1785	2.0494	1.7925	1.7952	1.9939	2.1902	2.0352	1.8935	2.3927	2.3597	2.2341	2.1761	2.5676	2.3211	2.1601	2.1328	2.1774	2.2171	1.8869	2.2749	2.0205	1.6325	1.8749	2.3639	2.0188	2.1731	2.0737	2.4856	2.8272	2.8853	2.6065	3.2071	3.3210	3.0831	3.3267	3.0494	AC008764.4
R018552c0g1_i01	4.8046	4.7373	4.8294	4.9051	4.6884	4.8080	4.9752	4.8562	4.6985	4.7725	4.6329	4.8288	4.7349	4.7640	4.8130	4.7951	4.9485	4.7794	4.7822	4.7893	4.8575	4.8229	4.8165	4.6616	4.6789	4.8116	4.8426	4.6814	4.5559	4.7926	4.6195	4.8557	4.9940	4.9441	5.0436	4.8181	4.8964	4.7465	5.0020	5.0093	4.9588	4.9028	5.1195	5.3882	5.3255	5.1465	5.1163	5.2619	NA
R018558c0g2_i01	2.3631	2.1561	2.3802	2.9234	2.3690	2.4394	2.3630	2.5145	2.3402	2.5208	2.1612	2.5387	2.5733	1.9339	2.1628	2.4656	2.5361	2.2708	2.3573	2.0121	2.6563	2.1499	1.7947	2.3961	2.6388	2.4473	1.9327	1.8687	1.8421	1.9637	1.9565	2.3310	2.6156	2.2732	1.9381	2.2547	2.2911	2.2104	0.3456	0.7380	0.6968	0.9692	0.9365	4.0107	3.9360	4.1633	3.9824	3.7405	AC069257.3
R018567c0g1_i01	3.6071	3.6888	3.7418	3.8757	3.6872	3.7806	3.7379	3.7778	3.7260	3.6423	3.6631	3.8510	3.8175	3.6769	3.8693	3.8838	3.9018	3.8344	3.8045	3.9240	3.7853	3.8158	4.1269	3.7724	3.9232	3.7097	3.3415	3.4498	3.5014	3.6367	3.4994	3.5699	3.9096	3.8047	3.9078	3.7621	3.5783	3.5197	3.6277	3.8816	3.7176	3.6872	3.8831	3.2778	3.0002	3.0831	2.9773	2.9315	LRRC57
R018571c0g1_i01	-1.0179	0.3706	-0.0492	0.1023	-1.2430	0.0020	-1.7075	-1.2470	-0.1601	0.0636	-0.3879	-0.1562	0.3089	0.2236	-0.1049	-0.3390	-0.7591	-0.2358	-0.8946	-0.3287	-1.0114	-1.0769	0.0938	-1.9117	-0.2749	0.2012	-0.9785	-1.5113	-0.4507	0.0071	0.1907	0.0025	-0.9208	-0.0790	-1.0297	-0.5224	-0.5457	-0.1638	1.2840	1.3422	1.3189	1.2191	1.8959	1.6069	1.0177	1.4819	1.4873	1.1486	NA
R018573c0g1_i02	0.6708	0.6384	0.6036	0.6685	-0.3184	0.3387	-0.1424	0.4505	0.5990	0.5988	0.2424	1.0449	0.4312	0.9735	0.9587	0.1798	0.4629	0.6709	0.9566	0.3492	0.9835	0.6197	0.8656	1.0887	1.2910	1.8063	1.2710	1.3164	1.0432	2.4056	2.4818	2.1965	0.7802	0.9980	0.7615	0.3016	1.0003	1.1819	-1.3826	-0.6739	-0.6653	-0.4671	-0.5837	-0.1847	0.3638	-0.4731	0.0334	-0.1233	NA
R018596c0g1_i01	-2.5491	-3.2342	-3.2342	-3.2342	-3.2342	-3.2342	-3.2342	-3.2342	-3.2342	-3.2342	-3.2342	-3.2342	-3.2342	-3.2342	-3.2342	-3.2342	-3.2342	-3.2342	-1.8990	-3.2342	-3.2342	-3.2342	-3.2342	-3.2342	-3.2342	-3.2342	-3.2342	-3.2342	-3.2342	-3.2342	-3.2342	-3.2342	-3.2342	-2.6547	-3.2342	-1.4172	-1.4369	-2.1570	1.6065	1.6116	1.7014	1.9295	1.6602	1.3684	1.4270	1.4004	1.5943	1.0764	NA
R018602c0g1_i01	4.6424	4.5911	4.5556	4.7268	4.8039	4.5950	4.6379	4.6936	4.4973	4.7027	4.5095	4.5652	4.6928	4.5387	4.0947	4.4102	4.3069	4.2401	4.4098	4.3935	4.6514	4.5153	4.6251	4.6676	4.4681	4.3588	4.3518	4.3068	4.3638	4.3872	4.3318	4.2412	4.5022	4.2729	4.5412	4.5671	4.5033	4.4312	4.4007	4.5600	4.4136	4.3070	4.3122	4.5190	4.8741	4.8178	4.7389	4.8770	HDAC3
R018617c0g1_i02	5.5685	5.5918	5.5674	5.7570	5.5806	5.6966	5.5647	5.6017	5.7080	5.5270	5.6228	5.7001	5.5773	5.6976	5.7588	5.6668	5.7010	5.5732	5.6349	5.7154	5.7343	5.7960	5.6479	5.5709	5.6224	5.4268	5.7780	5.7895	5.7531	5.7728	5.8073	5.6102	5.7722	5.7868	5.8707	5.9328	5.9477	5.8722	6.4169	6.4654	6.3882	6.3834	6.3806	6.9429	6.9429	6.9633	6.9489	6.9138	NDRG1
R018623c0g1_i01	3.7525	3.9694	3.9454	3.9438	3.6071	3.8872	3.7292	3.5639	3.9049	3.7086	3.6494	3.7158	3.9732	3.6709	3.6171	3.8442	3.5897	3.6807	3.6142	3.5323	3.6396	3.7733	3.6629	3.4533	3.5172	3.5662	3.3768	3.4498	3.3100	3.6015	3.4838	3.5305	3.5801	3.4976	3.5976	3.6246	3.5591	3.5539	3.5202	3.7389	3.6116	3.4953	3.5330	3.8026	3.4821	3.6040	4.0116	3.6625	MRPS14
R018627c0g1_i01	3.4792	3.6589	3.7151	3.5260	3.6586	3.6476	3.6624	3.5792	3.4860	3.5514	3.5571	3.6016	3.6173	3.5969	3.2356	3.4289	3.6113	3.0263	3.1970	3.3715	4.0424	3.8242	3.7684	3.4879	3.5765	3.6207	3.7330	3.6387	3.7480	3.6251	3.5897	3.4982	3.6301	3.5567	3.7405	3.1541	2.9318	3.2485	1.3165	0.8348	1.6487	0.9230	0.6801	1.0287	2.1329	1.7022	1.9571	1.9413	NA
R018641c0g2_i01	0.7834	2.4966	2.2371	1.9674	1.2140	2.4671	1.8094	-1.7597	1.5475	-0.3033	1.7383	1.3101	0.3089	1.5969	1.8443	1.6972	2.1398	0.8909	0.9962	1.2878	-0.3078	1.2843	0.9190	-0.4260	-1.2992	-0.1700	-0.8426	-0.6072	-0.6137	-1.1337	-3.2342	-0.4230	1.1480	2.6684	1.8532	0.0258	0.3378	-0.2288	3.8437	4.3428	4.3857	4.1899	3.9132	4.6223	4.3187	4.5369	4.2097	4.4106	NA
R018649c0g1_i02	0.6708	0.1311	0.4819	0.4812	-0.2089	-0.7855	0.3401	-0.0168	0.8451	0.4206	0.6796	1.0155	-0.0246	0.3491	0.5850	0.0267	0.1840	0.8565	0.3710	0.5192	0.1632	-0.3202	-0.6097	0.7209	0.9312	0.7411	1.0087	1.0866	1.1987	1.3235	1.4459	1.3430	0.4564	0.7946	0.4505	1.4511	1.1447	1.3018	0.0689	-0.5466	0.3464	0.7217	-0.7252	1.9623	2.3778	2.0881	2.9969	2.1667	NA
R018659c0g1_i01	5.6110	5.5958	5.6206	5.8900	5.6275	5.6849	5.6279	5.6818	5.5470	5.5048	5.3916	5.5363	5.6703	5.5873	5.2355	5.5113	5.4522	5.3362	5.5293	5.2540	5.6269	5.5248	5.7060	5.5133	5.5242	5.6936	5.2507	5.1399	5.2309	5.2056	5.2654	5.2199	5.4753	5.3020	5.4895	5.3791	5.1504	5.4693	5.1009	5.1045	5.1293	5.0062	5.3083	5.2484	5.3014	5.3557	5.2055	5.1867	LSM4
R018675c0g1_i01	3.4540	3.2728	3.1019	3.7774	2.7131	3.1874	3.1864	3.1885	2.8031	3.0969	2.9896	2.9881	3.2361	2.9538	2.9583	3.3505	2.9062	2.9303	2.7648	2.6949	3.3397	2.7673	3.2802	3.2425	3.3743	3.0684	3.1753	2.9424	2.7800	3.1608	2.6591	3.0182	3.0491	3.0714	2.9592	3.0458	2.7061	3.0367	2.3017	1.6652	1.9608	2.4692	2.2945	3.5497	3.1275	3.4903	3.4670	3.4431	NA
R018708c0g1_i01	4.5892	4.5347	4.4979	4.7752	4.5819	4.5729	4.5643	4.1901	4.6345	4.4512	4.2165	4.4296	4.3749	4.3933	4.5691	4.6519	4.4497	4.4737	4.3765	4.8194	4.8575	4.8019	4.6802	4.4427	4.6025	4.3816	4.8043	4.7486	4.8381	4.4545	4.3916	4.4540	4.9283	4.8073	5.0767	4.0645	4.1905	4.1117	1.6581	2.2251	1.8012	2.1259	1.8215	1.8430	1.8671	2.0618	1.9966	1.7222	NA
R018711c0g1_i01	-0.6826	-0.8167	-1.7829	-1.4572	-0.8652	-0.4381	-0.6756	0.5155	-0.3542	-1.8247	-1.5331	-0.2967	-0.5337	-0.6508	-1.0398	0.0267	-0.4900	-0.5684	-0.7567	-0.7761	0.0040	-0.4754	-0.7693	-0.1459	-1.1004	0.8495	-1.1287	-0.4788	-0.5299	-0.2257	-0.9093	-0.8520	-0.4739	-0.6630	-0.1076	-0.1349	-0.2466	-0.2969	-0.8628	-0.6739	-1.8312	-0.7370	-1.2587	2.0185	1.8075	1.5591	1.2786	1.0764	NA
R018734c0g1_i01	1.9215	1.4558	1.4586	2.0596	1.2528	1.3679	1.2299	1.4608	1.4616	1.6041	1.5448	1.8987	1.8965	1.6467	1.7925	1.9734	1.9033	1.8835	1.6200	1.8517	1.4630	1.8885	1.9307	1.4672	1.8429	1.8848	2.0596	2.0068	1.9914	1.6789	1.8630	1.9077	1.8922	1.4223	1.9174	1.3022	1.2117	1.5926	2.0155	1.7911	1.7014	1.7021	1.8715	1.5317	2.0324	1.5963	1.9966	1.9814	PPP1R35
R018744c0g1_i01	8.2594	8.2256	8.1059	8.2653	8.2413	8.2874	8.1233	8.2335	8.4358	8.1568	8.3022	8.3193	8.2394	8.3501	8.2519	8.2877	8.1980	8.4576	8.5962	8.4513	8.1503	8.2210	8.1207	8.1016	8.2347	8.4002	8.1216	8.0575	8.0900	8.2313	8.2248	8.2305	7.9129	7.9775	8.0777	8.4805	8.5402	8.5452	11.1198	11.1201	11.1713	11.1008	11.1578	9.4076	9.4900	9.4064	9.3850	9.4161	NA
R018758c0g1_i01	0.6111	0.7557	0.2777	1.1175	0.6997	0.9233	0.8997	0.5155	0.4875	0.9450	0.3814	0.5659	-0.0246	0.5190	1.3298	0.6680	0.1840	-0.1635	0.9159	0.5716	1.4833	1.2599	1.0681	1.3814	1.5196	1.3329	1.7295	1.9846	1.6755	1.7661	2.0654	2.0703	1.7348	1.3646	2.0569	1.8663	1.5071	1.6659	3.3345	3.4719	3.4671	3.1689	3.5561	4.6669	4.8595	4.5274	4.8564	4.7638	NA
R018768c0g3_i01	4.2843	4.3880	4.5518	4.6060	4.0815	4.2919	4.0268	4.0379	3.9994	4.4666	4.0177	4.0123	4.1676	4.0586	4.1929	4.4929	4.1921	4.0964	4.1097	4.2071	4.3598	4.5560	4.1824	4.3366	4.2305	3.8727	4.0710	4.0909	4.0902	3.7641	3.7998	3.8830	4.2346	4.2807	4.6205	3.7621	3.5067	3.9450	0.8681	1.4066	1.4782	1.2569	1.8467	1.2325	1.4660	1.3578	1.4593	1.6983	NA
R018782c0g1_i01	4.0171	3.9875	4.0018	4.0655	4.0265	3.7862	3.9355	3.9872	4.0737	3.7021	3.8838	4.1094	4.0737	3.8408	3.5327	3.9808	3.7214	3.8564	3.7877	3.8674	3.9065	3.9169	3.8184	3.6309	3.6815	3.3889	3.5841	3.6028	3.5456	3.5655	3.4277	3.5854	3.5473	3.3493	3.8098	3.6679	3.5656	3.7855	3.4778	3.8985	3.6388	3.7679	3.7288	3.8728	3.8427	3.7836	3.7819	3.7288	PLPBP
R018786c0g1_i01	2.9622	2.7006	2.8049	3.1288	2.6850	2.6597	3.0812	2.8533	2.4924	2.9403	2.7151	2.9881	3.0640	3.0769	3.1863	3.2589	2.9966	2.9871	2.8536	3.1820	3.0585	3.0280	2.9105	3.1591	2.8457	2.6998	2.6264	2.8103	2.8205	2.9440	2.9593	2.8364	3.3713	2.9393	3.1494	2.9982	3.3292	2.6863	2.6207	2.6934	2.8153	2.6071	2.6785	2.6000	2.9598	2.4542	2.4878	2.3917	TBC1D7
R018788c0g1_i01	2.5967	2.7438	2.6154	2.7952	2.4713	2.6836	2.6003	2.4985	2.6431	2.5208	2.7540	2.5283	2.5099	2.5842	2.0569	2.0549	1.8798	2.1623	2.0541	2.2236	2.7002	2.8350	2.5368	2.3213	2.4457	2.3022	2.8833	2.7721	2.7299	2.6886	2.6452	2.4199	2.2931	2.4638	2.5372	2.6494	2.8604	2.6596	2.3017	2.3449	2.6241	2.3344	2.8504	2.7733	2.7699	2.9604	2.7874	2.9417	MPPED2
R018810c0g1_i02	-1.4554	-0.6583	-2.1256	-3.2342	-1.7563	-2.2408	-2.1441	-1.4807	-2.1914	-2.1609	-2.1462	-2.3994	-1.2007	-2.2351	-2.5596	-1.5805	-1.7959	-1.1333	-0.7567	-2.2350	-1.9313	-1.2069	0.3483	-1.2335	-1.5297	-0.8294	-1.4859	-2.5786	-1.9289	-1.4904	-1.0844	-0.5523	-1.7463	-0.6630	-0.1076	1.8663	2.5201	1.4751	2.8598	2.7190	2.5685	2.7856	2.7471	2.7568	2.5513	3.0961	2.7986	2.9719	NA
R018818c0g1_i01	-3.2342	-1.1980	-1.7829	-1.4572	-3.2342	-0.3387	-2.4247	-1.4807	-3.2342	-3.2342	-1.8073	-2.3994	-1.9862	-2.2351	-1.4752	-2.6144	-1.0901	-2.7372	-3.2342	-2.6498	-1.5558	-1.3499	-2.5154	-1.9117	-1.8043	-2.5438	-2.2752	-3.2342	-1.7287	-0.3125	-0.9093	-0.4230	-2.1756	-1.6602	-1.6195	2.6370	2.8914	1.8023	1.0721	0.4015	1.2848	1.0574	0.2966	8.5623	8.7681	8.5857	8.4047	8.3252	NA
R018822c0g1_i01	5.0828	5.3614	5.1769	5.3639	5.1837	5.3263	5.1511	4.9995	5.2119	5.0958	5.1061	5.1665	5.0940	5.1171	5.1062	5.1319	5.4260	5.0004	4.9093	5.0748	5.1128	5.3023	5.1139	4.9216	5.0016	4.3906	5.0599	5.0227	5.0823	4.8954	4.8225	4.7669	5.1872	5.1964	5.2404	4.6372	4.7404	4.5155	4.3506	4.5741	4.5236	4.5353	4.5224	5.9576	6.0966	6.0982	5.8988	6.1120	NA
R018839c0g1_i01	6.5970	6.5215	6.6253	6.4413	6.6388	6.5405	6.6604	6.8188	6.6550	6.5490	6.5622	6.6575	6.5806	6.5494	6.5021	6.3882	6.4889	6.6159	6.5276	6.4732	6.4754	6.4008	6.4899	6.6279	6.6235	6.6958	6.3994	6.4314	6.4009	6.4014	6.5572	6.4477	6.5056	6.4349	6.4521	6.4149	6.3737	6.4133	5.7190	5.7690	5.7296	5.7967	5.7116	4.3487	4.5269	4.4983	4.3033	4.5133	NUP155
R018840c0g1_i01	4.7081	4.8372	4.6715	4.8154	4.7371	4.8794	4.7472	4.7145	4.8012	4.7475	4.8549	4.7968	4.8726	4.7355	4.7600	4.7682	4.8058	4.8045	4.7736	4.6437	4.6424	4.7634	4.6450	4.5349	4.5181	4.3542	4.5157	4.3023	4.4333	4.4805	4.4531	4.4540	4.5095	4.4567	4.5514	4.4900	4.3367	4.4074	4.5685	4.4800	4.8109	4.4442	4.5419	4.6223	4.4942	4.5177	4.6394	4.5571	CHKB-CPT1B
R018851c0g2_i02	1.0764	0.6982	0.7688	0.7258	-0.0120	0.7077	1.1280	1.4608	1.2727	0.7065	1.3888	0.6449	0.3916	0.8515	0.7020	0.6680	1.1547	1.3525	1.1087	1.2878	0.3512	0.6945	0.2683	0.9762	1.0192	1.5085	1.5184	0.8623	1.1487	1.0380	0.9954	0.8232	0.4564	0.9201	0.3914	0.5856	0.3378	0.2239	-0.2738	-0.6739	-0.5378	-1.5017	-0.3366	-2.4451	-3.2342	-1.2746	-0.8947	-0.5113	NA
R018854c0g1_i01	5.7422	5.9028	5.9891	6.1918	5.6694	5.9049	5.8651	6.1380	6.3167	6.5031	6.4433	6.2129	6.3054	6.2638	6.1727	5.9524	5.9755	6.2851	6.3163	6.2798	5.7646	6.0923	6.1429	6.2795	6.4079	6.2245	5.9412	6.0121	5.8014	6.1528	6.0782	6.3515	5.5024	5.5323	5.5699	5.5424	5.8137	5.6245	4.0364	3.8816	4.5490	4.0082	4.4625	0.3410	-0.1236	1.1237	0.2452	1.1486	NA
R018855c0g2_i01	3.4624	3.1388	3.4326	3.4083	3.1327	3.2997	3.3480	3.3218	3.3807	3.2381	3.1920	3.3061	3.3176	3.2234	3.0822	3.4136	3.1521	3.2875	3.1539	3.3033	3.2598	3.6520	3.4619	3.4672	3.0890	3.6284	3.2456	2.9424	3.0759	2.8867	3.0992	3.2876	2.9806	2.9194	3.1494	3.6679	3.6766	3.4488	4.2532	4.3137	4.0525	4.1752	4.2187	6.2046	6.2203	6.2442	6.3585	6.3754	NA
R018904c0g1_i01	-3.2342	-3.2342	-3.2342	-3.2342	-3.2342	-3.2342	-3.2342	-3.2342	-3.2342	-3.2342	-3.2342	-2.7572	-3.2342	-3.2342	-3.2342	-3.2342	-3.2342	-3.2342	2.7648	-3.2342	-3.2342	-3.2342	-3.2342	-3.2342	-3.2342	-3.2342	-3.2342	-3.2342	-3.2342	-3.2342	-3.2342	-2.5544	0.9037	2.2574	-3.2342	-3.2342	-2.6539	-0.8922	8.9459	8.4738	8.4350	8.4252	8.4814	-3.2342	-3.2342	-0.6356	-3.2342	-1.0436	NA
R018915c0g1_i01	6.0750	6.2363	6.2651	6.3335	6.0569	6.2634	6.0934	6.0127	6.1821	6.1649	6.1772	6.1975	6.1758	6.1498	5.9572	6.2085	6.0735	6.0253	6.0570	6.0356	6.1875	6.3197	6.2791	6.0147	5.9664	5.9586	6.0663	6.1264	6.0759	6.0929	5.9773	6.0759	6.0512	6.2036	6.2342	6.1101	6.0893	6.1304	6.2260	6.3423	6.3578	6.3313	6.3621	6.5667	6.4676	6.5091	6.5542	6.5346	NA
R018918c0g1_i01	3.5762	3.9137	3.6028	3.8437	3.7291	3.8134	3.8818	3.6167	3.7624	3.8503	3.6425	3.7828	3.6301	3.5584	3.6319	3.9168	3.7280	3.7290	3.7302	3.7642	3.9545	3.9285	3.7972	3.6494	3.7603	3.8137	3.8630	3.7145	3.9068	3.8909	3.9608	3.7860	3.8836	4.0301	3.8266	4.2345	3.9167	3.9450	3.3889	3.1813	3.5411	3.3888	3.3333	4.4745	4.3555	4.3101	4.4601	4.2760	WDR54
R018933c0g1_i03	3.5123	3.0950	3.1724	3.3638	3.3630	3.0007	3.4091	3.1885	3.2155	3.3082	3.1342	3.1792	3.3948	3.2558	3.3112	3.2844	3.3364	3.1017	3.2471	3.1904	3.2715	3.3791	3.2283	3.3741	3.1390	3.2672	3.0411	3.0528	3.1791	3.1608	2.9017	2.6723	3.1891	2.8890	3.2274	3.0270	2.8914	2.9291	2.4110	2.7810	2.2705	2.4852	2.1801	3.0407	3.3937	3.3882	3.5155	3.2099	PRKN
R018943c0g1_i01	-3.2342	-1.4346	-1.5062	-1.4572	-3.2342	-3.2342	-1.2305	-3.2342	-1.5924	-1.5523	-1.8073	-1.4897	-2.4792	-2.2351	-1.2411	-1.8502	-1.7959	-1.4404	-2.2231	-1.4280	-1.0114	-2.1274	-3.2342	-2.6489	-2.5882	-1.7278	-1.4859	-1.5113	-1.2550	-2.6785	-2.1326	-1.4655	-0.9208	-0.4410	-1.0297	-0.7638	-1.6586	-0.1017	1.0721	1.3422	0.8906	1.0574	1.2706	3.2429	3.1517	3.2554	3.3189	3.1671	NA
R018950c0g1_i01	2.4679	2.4098	2.6154	2.7818	2.5513	2.5984	2.6835	2.6365	2.7068	2.6343	2.3925	2.4967	2.3118	2.6947	2.3715	2.8086	2.5952	2.7546	2.7183	2.7529	2.6110	2.9075	2.8973	3.0052	2.5380	2.7842	2.7922	3.1847	2.7882	3.1768	3.4031	3.5699	2.6424	2.6443	2.8538	4.2179	4.1822	4.0786	2.4260	2.8405	2.6776	2.5010	2.9115	6.0036	6.0935	6.1459	6.1006	6.0366	NA
R018961c0g2_i01	4.4555	4.1301	4.4214	4.5315	4.4378	4.1957	4.2585	4.5613	4.3536	4.2700	3.8838	4.1641	4.2804	4.3452	3.6466	4.2114	3.6255	3.6807	3.8699	3.6096	3.6214	3.8813	4.1212	3.6555	3.6679	4.0017	3.7599	3.4578	3.6300	3.4115	3.4196	3.4484	3.6523	3.4005	3.9391	3.8772	3.7686	3.8099	3.1395	3.1904	2.9627	2.9899	3.1830	3.0542	2.9734	2.7294	3.0821	3.0866	GMNN
R018972c0g1_i01	-0.4108	0.0415	-0.2454	-0.2941	-0.5660	0.0020	-0.9824	-0.5706	-0.5786	0.1424	-0.0836	-0.3725	0.5440	-0.0659	-0.3162	-0.0564	-1.0901	-0.5684	-1.2176	-0.6506	0.1632	-0.1147	0.1837	0.0886	-0.5013	-0.1700	-1.2962	-0.9045	-0.3042	-0.0664	-1.0844	-1.0290	-0.4739	0.1432	-0.8767	1.1361	1.0378	-0.2969	-0.5978	-0.5466	-2.6036	-3.2342	-1.0581	2.8055	2.8459	3.1718	3.3267	3.3920	NA
R018980c0g1_i01	3.1937	2.5625	2.8911	2.6693	2.8711	2.5984	2.9455	2.9968	2.7557	2.8135	2.9342	2.8365	2.7560	2.8620	2.8356	3.0262	2.6379	2.9303	2.7300	2.8935	2.8005	2.8595	3.1635	2.5481	3.0581	3.1126	2.4120	2.5187	2.3310	2.3643	2.7137	2.6578	2.6424	2.4775	3.0949	2.6738	2.8708	2.8682	2.7806	2.1519	2.8033	2.4530	2.3834	2.2236	2.4958	2.7947	2.9674	2.6499	ALKBH4
R019177c0g1_i02	4.5776	4.6029	4.6645	4.8054	4.5819	4.7861	4.4917	4.6866	4.7386	4.6362	4.6013	4.7259	4.5059	4.7182	4.5497	4.7772	4.5833	4.5644	4.5527	4.6620	4.7446	4.9176	4.8305	4.6216	4.6550	4.5233	4.2754	4.4428	4.3417	4.4346	4.5197	4.4791	4.5573	4.6289	4.7078	4.7188	4.6854	4.7881	4.7400	4.7456	4.6956	4.7655	4.8217	5.0936	5.0864	5.0088	5.0777	5.0473	SDR39U1
R019211c0g1_i01	2.7843	2.7580	2.7663	3.1181	2.7810	3.3150	2.8040	2.9854	3.0190	3.0363	2.6752	2.9575	3.1074	2.9538	2.6147	2.7850	2.7973	2.7358	2.8750	2.6097	2.4760	2.7845	2.9236	2.4250	2.8091	2.6255	2.5169	2.6226	2.7299	2.4850	2.6730	2.7430	2.8939	2.8263	3.0857	2.6245	2.5848	2.5765	1.9341	0.9687	1.9823	1.3295	1.7431	1.1342	0.9642	1.5963	1.1086	1.0764	DUS4L
R019268c0g1_i01	2.5812	3.0266	2.9381	3.2608	2.5513	3.3150	3.1672	2.1345	2.8489	2.8135	2.7282	2.6385	2.6758	2.7182	2.8860	2.9431	2.4103	1.3276	2.3420	1.9736	3.3563	3.1122	3.0244	1.9165	1.9809	2.1621	3.2070	3.1944	3.2579	2.5723	2.4974	2.3492	3.3168	3.5373	3.4607	2.8343	3.1441	2.8682	4.4306	4.4574	4.2152	4.4924	4.3167	2.8983	2.7061	2.5892	2.3723	2.6988	NA
R019279c0g1_i01	6.3781	6.2895	6.2183	6.3677	6.3341	6.2545	6.2456	6.3389	6.1561	6.3202	6.1820	6.3213	6.3501	6.2437	6.1941	6.4356	6.2889	6.2206	6.3347	6.1316	6.2765	6.2228	6.3119	6.0785	6.1372	6.1350	6.0620	5.9378	6.0300	6.0104	5.9291	5.9201	6.3630	6.1469	6.3704	6.1769	6.0208	6.1743	5.1378	5.1755	5.1532	4.9668	5.2290	4.9311	5.1235	5.0695	5.0591	5.0543	RPA4
R019280c0g1_i01	4.3033	4.1886	4.3536	4.5395	4.1804	4.3073	4.4315	4.2676	4.3811	4.3175	4.2486	4.4099	4.5059	4.4186	4.1626	4.3266	4.4696	4.5129	4.6887	4.4366	4.6714	4.6853	4.7881	4.5741	4.7863	4.3588	4.4444	4.4749	4.5843	4.5529	4.4369	4.4285	4.6593	4.7855	4.8351	4.9365	5.0509	4.7943	5.3230	5.3224	5.2491	5.2503	5.2338	6.5176	6.6085	6.5756	6.5283	6.4088	KLHL28
R019282c0g1_i01	5.1499	5.3637	5.2990	5.5038	5.2547	5.2821	5.2131	4.9967	5.2185	5.1516	5.2262	5.3127	5.0581	5.1797	5.2809	5.4449	5.4035	5.2967	5.1930	5.3789	5.5641	5.5286	5.5541	5.2566	5.2742	5.0771	5.4492	5.3577	5.3642	4.8686	4.9811	5.0823	5.3547	5.4635	5.6586	4.7932	4.9191	5.1795	2.7922	2.9417	3.1448	2.9210	2.7336	2.0726	2.8897	2.9886	2.7299	3.0111	SLC32A1
R019296c0g1_i02	1.1622	1.8480	1.8998	2.7545	1.3984	2.2765	2.3518	1.5872	2.6817	2.5928	2.8166	2.3862	2.8021	2.7752	3.3295	3.6998	3.9478	3.5629	3.1885	4.0026	3.0585	3.5091	3.5990	3.4106	3.1192	4.1254	0.8966	0.3423	0.8057	1.1719	1.3108	0.7149	1.0174	1.9591	1.2343	0.6363	1.3372	2.0277	2.2182	1.9069	1.3189	1.7292	1.6602	2.6364	2.4575	2.4542	2.1448	2.4642	NA
R019312c0g1_i01	4.2406	4.0171	3.9396	4.4824	4.3421	4.1450	4.0162	4.1238	4.2377	4.0929	4.1105	4.1741	4.2138	3.9928	4.0567	3.9650	4.1034	4.0091	4.1409	4.0121	4.1318	4.0756	4.0690	3.9317	4.0696	3.6659	4.1008	3.8613	4.0293	4.1563	3.9207	4.0201	4.2492	4.1287	4.1407	4.1843	4.0960	4.0203	4.0701	4.2712	4.0924	4.0784	4.2474	4.1239	4.0877	4.2589	4.1885	4.1365	NA
R019316c0g1_i02	5.2166	4.9368	5.0163	5.2340	5.0469	5.1342	5.0693	5.1350	5.1628	4.9852	4.7721	5.1258	5.1215	4.8777	4.9873	4.9941	5.0013	4.9964	5.0452	5.1693	5.1624	5.2209	5.1972	4.9859	5.0337	5.1264	4.8849	4.9244	4.8262	4.9982	4.8349	4.9482	4.9283	4.8708	5.1828	4.8825	4.8628	4.9675	4.7219	4.6885	4.7466	4.7590	4.7863	4.9565	4.9135	4.7120	4.8591	4.7289	LANCL3
R019326c0g1_i01	4.5259	5.0616	4.8263	4.9659	4.4462	4.9176	4.9771	4.5613	5.0594	5.0169	4.9860	5.0407	4.7836	4.9513	5.4598	5.3042	5.0783	5.1728	4.7765	5.1522	4.4526	4.6411	4.7070	4.4250	4.4123	4.3771	4.6486	4.6676	4.5702	4.6041	4.5425	4.6171	4.7046	5.1922	5.1092	4.2670	4.5429	4.4778	4.7667	4.7580	4.7560	4.7291	4.8025	4.2347	4.4364	4.2705	4.3151	4.4252	NA
R019333c0g1_i01	6.0708	6.0820	5.9821	6.1307	6.1317	6.1471	6.0001	6.1636	5.9013	6.0635	6.0186	6.0320	6.1678	6.0459	5.9557	6.1437	6.0206	6.0692	6.1531	6.0192	6.1890	6.2981	6.2219	6.1825	6.1112	5.9541	6.2722	6.1723	6.2834	6.2026	6.2087	6.1401	6.2835	6.0678	6.3875	6.2128	5.9489	6.1149	6.0597	6.2211	6.0683	5.9996	6.1211	5.8063	5.8026	5.9466	5.7463	5.8557	TOMM22
R019334c0g1_i01	4.2356	4.0171	4.1884	4.1828	4.1292	3.9176	4.2585	4.2723	4.3416	4.2435	4.4515	4.2892	4.3179	4.3031	4.2849	4.4484	4.4336	4.4878	4.6143	4.6283	4.3734	4.4303	4.4044	4.1930	4.6061	4.3170	4.2976	4.1417	4.2229	4.3559	4.4848	4.2116	4.2666	4.1459	4.1136	4.4085	4.6526	4.2671	5.3913	5.1286	5.0830	5.3210	5.3196	5.2572	5.2492	5.3146	5.2553	5.2619	NA
R019337c0g1_i01	-0.8405	-1.4346	-0.8987	-1.0199	-2.5605	-0.2457	-1.2305	-0.7123	-0.5786	-0.9518	-1.8073	-3.2342	-0.6121	-0.9137	-1.2411	-0.1446	-0.6183	-1.1333	-1.2176	-0.7761	-1.3992	-0.8474	-0.6097	-1.4261	-3.2342	-3.2342	-1.4859	-1.5113	-2.1614	-1.7085	-3.2342	-2.5544	-1.4159	-0.5478	-0.3888	-1.2241	-0.9236	-1.1199	1.5800	1.6652	0.9352	1.4966	1.2706	0.5073	0.2787	-0.6356	-0.1274	1.0004	NA
R019340c0g2_i01	6.9832	7.0801	6.9446	7.1021	6.9417	7.1439	6.9545	6.8972	7.0294	6.9339	6.9506	6.9607	6.9894	7.0000	7.2282	7.3261	7.2940	7.2136	7.2157	7.2645	7.2211	7.3802	7.2162	7.1038	7.1852	7.0827	7.1476	7.1107	7.1418	7.2069	7.1382	7.1443	7.3284	7.2209	7.4838	7.4276	7.3710	7.4886	8.0897	8.1712	8.1449	8.1311	8.1153	8.3061	8.4183	8.3474	8.3974	8.2746	NA
R019366c0g1_i01	4.1542	4.3182	4.2029	4.3563	4.2682	4.1957	4.2942	4.4283	4.1671	4.3758	4.3536	4.3872	4.3205	4.2478	4.3713	4.2850	4.4617	4.4595	4.2796	4.5056	4.5031	4.3225	4.3617	4.3059	4.4914	4.4084	4.2298	4.2430	4.2199	4.2156	4.4247	4.2892	4.4874	4.4358	4.2652	4.3299	4.2831	4.2671	4.0796	4.0472	4.1265	4.0082	4.0444	3.9030	3.7349	3.9361	3.7418	4.1186	TRMT5
R019370c0g1_i01	3.2633	3.6961	3.3129	3.6046	3.1327	3.5009	3.3310	3.2083	3.3250	3.0669	3.3185	3.3656	3.3282	3.2875	3.3020	3.4058	3.2655	3.3383	3.4243	3.4080	3.0449	3.3620	3.2597	2.6736	2.9390	2.9271	3.6547	3.4336	3.6792	3.0864	3.4196	3.4399	3.6211	3.6860	3.4821	3.4011	3.7348	3.2721	3.3658	3.1534	3.4671	3.2922	3.6160	3.0676	3.0396	3.4903	2.9969	3.2919	NA
R019378c0g2_i01	6.3151	6.4373	6.4212	6.5315	6.2870	6.4746	6.4776	6.2317	6.3439	6.4145	6.3148	6.3348	6.4402	6.3070	6.3997	6.5097	6.4634	6.3584	6.3095	6.4576	6.4892	6.6923	6.5397	6.3242	6.4099	5.9676	6.6177	6.5631	6.6632	6.5364	6.5441	6.5148	6.6028	6.5041	6.4211	6.3847	6.2811	6.2199	6.3400	6.5622	6.5350	6.4501	6.5115	7.1714	7.2998	7.2358	7.1600	7.2342	NA
R019391c0g1_i01	1.7930	1.8742	2.3631	2.1876	1.6517	2.0928	2.0789	1.1280	1.8018	1.6041	1.3555	1.6911	1.5091	2.0119	2.1628	2.2404	2.1398	2.2040	1.4875	1.8303	1.8692	2.0395	2.0787	2.0147	1.9588	1.4409	2.6950	2.3900	2.6780	2.4978	2.2796	2.3672	2.2237	2.8263	2.4817	2.1365	2.5068	2.2226	0.4073	0.7380	0.7970	0.4229	0.3680	2.1247	2.1329	2.3053	2.0351	2.3616	NA
R019407c0g1_i01	-3.2342	-3.2342	-3.2342	-3.2342	-3.2342	-3.2342	-3.2342	-3.2342	-3.2342	-3.2342	-3.2342	-3.2342	-3.2342	-3.2342	-2.5596	-3.2342	-3.2342	-3.2342	-1.2176	-2.6498	-2.7834	-3.2342	-3.2342	-3.2342	-3.2342	-3.2342	-3.2342	-3.2342	-3.2342	-3.2342	-3.2342	-3.2342	-3.2342	-3.2342	-3.2342	-3.2342	-1.6586	-1.9239	-1.6079	-2.6073	-1.1335	-3.2342	-3.2342	1.3245	0.9642	1.5211	1.4307	1.8576	NA
R019422c0g1_i01	1.9699	1.9500	1.9918	1.6787	2.0323	1.5080	1.8420	2.2913	1.8700	1.7370	2.1022	2.3513	1.8823	2.3186	2.2614	2.5663	2.0996	2.5220	2.1449	2.1040	2.0966	2.3712	2.3744	2.4392	2.4136	2.7566	2.6028	2.1724	2.2854	2.9060	2.7137	2.7837	2.2818	2.3643	2.1841	3.3413	3.2356	3.1042	2.6843	2.6274	2.8390	2.4852	2.2574	5.8515	5.8384	5.5644	5.9626	5.9635	LMNTD1
R019441c0g2_i01	0.2683	0.2154	1.0514	0.2660	0.2405	0.7535	0.0370	-0.4415	1.3384	0.3559	0.0051	0.6059	0.1753	0.6221	0.4577	0.8616	0.6966	1.1962	0.4300	0.8086	0.4368	0.8333	1.0201	0.1590	1.2184	0.4280	0.1497	0.6539	0.6347	0.1438	0.2657	0.8744	0.0912	0.8377	0.0534	0.8228	0.2124	0.5292	0.0689	0.8808	0.7970	0.9230	0.8887	1.0287	-0.1236	0.4164	0.3094	0.4341	NA
R019442c0g1_i01	1.5280	1.7095	1.9693	1.5575	1.7634	1.9229	1.5187	0.8540	1.2386	1.6853	1.0977	1.0155	1.3320	1.2876	1.2930	1.3870	1.9033	1.5804	1.6451	1.5971	1.4833	2.0251	1.8229	1.4672	1.8668	1.6351	2.0596	1.8926	2.0606	1.9637	1.8139	2.2165	1.9506	2.1420	1.8087	2.9490	3.0828	2.6951	1.6581	1.5273	1.5660	1.2937	1.7160	4.6358	4.5130	4.6204	4.6733	4.6283	NA
R019445c0g2_i02	3.2039	3.1496	3.2112	3.2014	3.2428	3.1706	2.8843	3.3927	2.9365	3.2648	3.0842	3.2377	3.1964	3.0024	3.1036	3.3744	2.9521	2.9950	2.8428	2.9037	3.5702	3.5749	3.4798	3.2746	3.2704	3.2866	3.4970	3.2877	3.3270	3.1282	3.0889	3.2589	3.5473	3.3641	3.3253	2.9490	2.9998	2.9658	1.2840	1.5273	1.0614	1.8820	1.8467	1.1842	1.2140	2.1139	1.1790	1.0389	NA
R019449c0g1_i01	1.4277	1.1901	1.1743	-0.0823	1.7086	1.0013	1.2783	1.6753	1.3059	1.5181	1.7639	2.1763	1.7475	1.3787	1.5330	0.7681	1.1547	1.4709	1.6200	1.4646	0.4368	0.0651	0.0938	1.7891	1.5196	1.1752	1.3583	1.3514	1.7777	1.4343	1.6274	0.7701	1.0445	1.0720	0.2656	0.2374	0.6595	0.3627	0.3456	0.5226	0.5322	0.6095	0.7882	0.3410	-0.1236	-1.9445	-1.4111	-2.6403	NA
R019463c0g1_i01	1.1199	-0.0540	-0.6011	-1.2220	0.5205	0.7077	-0.2076	1.1690	0.0895	0.6537	0.1676	0.2992	0.2212	0.4080	0.5850	0.1798	0.5250	1.3276	1.0722	0.6222	1.1700	0.4998	0.7526	1.2903	1.7169	1.0445	1.5184	1.3164	1.0703	1.9073	1.4133	1.7520	0.6801	-0.0790	0.5072	0.6363	0.2124	0.2239	0.1432	0.5795	0.4729	0.2085	0.0583	-0.8099	-0.6832	-1.9445	-0.6309	-1.2143	NA
R019467c0g1_i01	5.0353	4.7864	4.8905	5.0637	5.1507	4.8768	4.8824	5.2228	5.0323	5.0143	4.9417	4.9562	5.1170	4.9855	4.7966	5.0222	4.6440	4.7748	4.9677	4.7670	4.9275	4.7785	4.8478	4.7696	4.7320	4.8642	4.7162	4.7746	4.7507	4.4379	4.8069	4.5077	4.7871	4.7465	4.8814	5.0715	4.9829	5.0226	3.5132	3.5875	3.6656	3.7214	3.8080	3.6420	3.7268	3.8154	3.4457	3.6376	TMEM67
R019484c0g1_i01	-1.4554	-1.7177	-1.5062	-2.5500	-2.5605	-3.2342	-1.9093	-2.5625	-1.8610	-1.8247	-0.7740	-2.3994	-1.7912	-2.6498	-1.4752	-2.6144	-0.9151	-1.8310	-1.2176	-1.9133	-1.9313	-2.1274	-1.1538	-3.2342	-1.2992	-0.8294	-1.9617	-1.0799	-2.1614	-2.2784	-2.1326	-0.8520	-2.1756	-1.6602	-3.2342	-0.4153	-1.2448	-1.0016	-1.8750	-0.8136	-0.6653	-0.2398	-0.3366	2.3161	1.6805	0.8442	2.0910	2.3309	NA
R019491c0g1_i01	1.5280	0.8641	1.5522	1.8172	1.2140	1.2451	1.1280	1.3223	1.6286	1.1110	1.4214	1.4704	1.6161	1.6948	1.4008	1.1847	1.2679	0.9245	0.7407	1.3188	1.1191	1.4445	1.5461	1.1243	1.3601	1.4409	1.3862	1.6613	1.6398	2.0181	1.6274	1.5463	1.2210	1.5572	1.6415	1.4511	1.3961	1.4953	1.8027	1.4682	1.5941	1.4321	1.5104	0.9150	0.6617	0.7811	0.6932	1.2506	NA
R019496c0g1_i01	4.5619	4.8668	4.5631	3.8175	4.7507	4.8268	4.5495	4.6436	4.4044	4.5665	4.7846	4.5030	4.5827	4.6281	4.6838	4.1198	4.5238	4.5909	4.4388	4.5224	4.0762	3.9169	3.9135	4.7325	4.7023	4.7708	4.4642	4.2242	4.2259	4.4313	4.6231	4.4873	4.0431	4.3039	3.7286	3.6679	4.1137	4.3277	4.0266	3.9853	3.9583	3.6663	3.9369	2.5815	2.7699	2.2828	2.9773	1.6494	NA
R019516c0g2_i01	3.9463	4.1623	3.9795	4.1517	3.8224	4.0101	4.0618	3.8363	3.9317	3.9079	4.0751	3.9669	4.0954	3.7808	4.3081	4.0370	4.2158	4.0890	4.0498	4.0073	4.3181	4.1305	4.1605	4.3290	4.3414	4.2294	4.0966	3.9032	4.0362	4.0688	4.1107	4.3172	4.2951	4.1672	4.0906	3.9033	3.9465	3.9264	3.5817	3.3297	3.4207	3.5722	3.5864	2.7733	2.8607	3.0025	2.8535	2.8472	NA
R019534c0g2_i01	-0.0801	1.1901	0.4170	0.1865	0.2405	-1.0745	0.6652	0.9975	0.5443	0.4206	0.2424	0.7909	1.2233	0.7641	0.9109	-0.2386	0.6966	0.2080	1.0347	0.7185	0.9548	0.3689	0.2683	0.4671	0.9312	1.3698	0.8966	0.9101	1.1739	0.8510	0.9507	1.5143	0.6801	0.8377	0.8950	0.8659	0.7969	0.6784	0.0689	-0.0383	0.2077	0.4229	0.0583	-0.0631	-0.3764	0.4971	-0.4080	0.0375	NA
R019535c1g1_i01	3.5123	3.6208	3.3129	3.6423	3.4407	3.7862	3.2605	3.5562	3.8325	3.4466	3.6563	3.6016	3.6000	3.7240	3.7178	4.0320	4.1728	4.0629	3.7535	4.0816	3.7228	3.9630	3.9714	4.0242	4.1547	3.1448	3.9404	4.1063	4.1517	4.3094	4.4410	4.0814	4.0894	3.6259	4.0577	3.6371	3.6825	3.6788	4.4888	4.4912	4.1504	4.4845	4.2474	4.9384	5.0223	5.0695	5.0261	5.0090	NA
R019537c0g1_i01	5.7247	5.7504	5.7147	5.8291	5.7880	5.7833	5.6940	5.7661	5.7065	5.6981	5.6862	5.7831	5.7060	5.7065	5.6021	5.6489	5.7077	5.7604	5.6947	5.6680	5.4997	5.4323	5.5583	5.3741	5.4026	5.5939	5.2639	5.2506	5.2384	5.2593	5.3774	5.3568	5.4865	5.4874	5.5070	5.3585	5.4312	5.5084	4.8214	4.9073	4.8638	4.8011	4.8870	4.1865	3.8721	4.2297	4.1363	4.0495	PPP5C
R019575c0g1_i01	-3.2342	-3.2342	-3.2342	-3.2342	-3.2342	-3.2342	-3.2342	-3.2342	-3.2342	-3.2342	-3.2342	-3.2342	-3.2342	-3.2342	-3.2342	-3.2342	-3.2342	-3.2342	-2.6418	-3.2342	-3.2342	-3.2342	-3.2342	-3.2342	-3.2342	-3.2342	-3.2342	-3.2342	-3.2342	-3.2342	-3.2342	-3.2342	-3.2342	-3.2342	-3.2342	-1.4172	-1.4369	-1.2487	0.9532	0.6871	1.0206	1.3295	1.1132	1.8737	1.4660	0.1431	1.3104	0.4907	NA
R019599c0g1_i01	-1.7367	-3.2342	-2.5759	-2.5500	-3.2342	-3.2342	-3.2342	-3.2342	-3.2342	-1.8247	-2.5900	-3.2342	-3.2342	-2.6498	-2.5596	-3.2342	-2.1366	-1.8310	-1.8990	-2.6498	-2.7834	-2.4112	-3.2342	-2.6489	-3.2342	-3.2342	-3.2342	-3.2342	-2.1614	-1.9655	-3.2342	-3.2342	-2.4502	-3.2342	-3.2342	-1.0538	-1.2448	-2.1570	-0.3739	0.2693	-0.3123	0.4878	0.4361	3.4305	3.3316	3.0298	3.7359	3.7921	NA
R019605c0g1_i01	5.0152	5.2231	4.9054	3.7008	4.9934	5.2525	4.8999	4.8903	4.7953	4.5412	4.6433	4.5652	4.6132	4.5551	4.7258	4.1800	4.4892	4.8246	4.5560	4.1522	4.3869	4.2987	4.1098	5.0052	4.9409	4.9998	4.2528	4.3933	4.2792	4.2689	4.2694	4.3717	4.3612	4.5142	4.0144	3.8772	4.0279	4.1822	4.1077	4.0772	4.4056	3.9802	4.1393	1.6069	1.6805	1.1237	1.7871	1.0764	NA
R019617c0g1_i01	4.5619	4.6679	4.4861	4.7615	4.7060	4.4975	4.4969	4.4240	4.5675	4.4894	4.4397	4.4379	4.6045	4.5021	4.3446	4.4559	4.4051	4.4850	4.4708	4.4989	4.6998	4.6622	4.6763	4.5481	4.5067	4.8083	4.2298	4.4828	4.2499	4.4077	4.2418	4.3583	4.6484	4.5470	4.7047	4.6434	4.5364	4.5303	4.5886	4.7611	4.5454	4.5544	4.5875	4.6669	4.5269	4.6383	4.6825	4.6961	TATDN1
R019634c0g1_i01	5.0466	4.7795	5.0053	5.0912	5.1274	4.9450	4.9210	5.1479	5.0223	4.9501	4.8309	5.0224	5.1094	4.9213	4.7566	4.8589	4.6579	4.9256	5.1715	4.8805	4.8419	4.8040	4.8546	4.7639	4.5443	4.7880	4.5157	4.4100	4.4307	4.3872	4.4450	4.4914	4.5336	4.4463	4.5344	4.5703	4.4898	4.4625	4.1713	4.5096	4.5561	4.4153	4.4211	4.4234	4.4462	4.3432	4.2306	4.4324	NA
R019645c0g1_i01	3.5994	3.9200	3.9512	3.7976	3.3806	3.8923	3.7335	3.1065	3.6760	3.7843	3.8896	3.8675	3.7834	3.7863	3.5089	3.5250	3.7148	3.5683	3.3190	3.6221	3.3835	3.5650	3.4974	2.9566	3.3659	3.1971	3.1429	3.3321	3.3712	3.2468	3.2909	3.2099	3.7252	4.1964	3.8759	3.8506	3.6766	4.1216	4.4888	4.6492	4.7053	4.7557	4.5648	3.7287	3.8352	3.9505	3.5491	3.9059	NA
R019647c0g1_i01	1.7381	1.7383	2.3631	2.6546	1.8671	2.0749	1.8895	1.6465	2.2058	2.1908	1.3555	2.0514	2.1785	1.8933	2.4901	2.4048	2.0791	1.6624	2.3110	2.1565	2.6473	2.5018	2.1248	1.6975	2.2773	1.9101	2.4654	2.3900	2.4698	2.2926	1.9337	2.0482	2.2472	2.4500	2.6295	1.2705	1.4246	1.9709	-0.4815	0.0450	0.1331	-0.2398	-0.3366	-0.1847	-0.1236	0.2401	0.1780	0.3136	NA
R019655c0g1_i01	4.1490	4.6679	4.5018	4.7233	4.1187	4.4669	4.5667	4.0869	4.3133	4.5192	4.7401	4.4789	4.3672	4.3750	4.3035	4.3710	4.4969	3.9933	4.0685	4.1820	4.2723	4.3999	4.4504	4.1243	4.4163	3.9660	4.7913	4.6502	4.6397	4.2576	4.3620	4.5037	4.4296	4.7122	4.7436	4.5833	4.4064	4.4547	4.8186	5.1262	5.0144	5.0227	4.9289	5.5986	5.5980	5.6507	5.8592	5.8257	PSENEN
R019671c0g1_i01	5.9852	6.1262	6.1337	6.2818	6.0321	6.2203	6.1152	6.0720	6.0980	6.1813	6.0541	6.1958	6.1133	6.0938	5.9139	6.2007	6.1005	6.0039	6.1007	6.1370	6.1531	6.1754	6.1816	6.0040	5.9271	6.0580	5.9564	5.9277	5.9827	5.8965	5.8970	5.9048	5.8606	5.8682	6.0520	6.0669	6.0657	6.1489	6.3141	6.4916	6.3109	6.3434	6.3924	6.9725	7.0632	7.0906	7.0243	6.9944	MMADHC
R019672c0g1_i01	-1.0179	-2.0703	-3.2342	-2.5500	-2.5605	-3.2342	-3.2342	-2.5625	-3.2342	-3.2342	-3.2342	-2.1129	-2.2118	-3.2342	-2.5596	-2.6144	-2.5834	-2.0748	-3.2342	-3.2342	-1.9313	-2.4112	-3.2342	-2.6489	-2.1436	-2.5438	-1.1287	-0.3608	-1.1264	-0.9837	-0.0609	-0.8520	-1.7463	-1.9222	-2.6343	-1.4172	-0.9236	-0.6957	0.2139	0.4633	-0.5378	0.0455	-0.1257	2.1500	2.2268	2.0618	2.4167	2.7226	NA
R019703c0g1_i02	3.4876	3.3494	3.7616	3.5737	3.5538	2.6954	3.7465	3.9287	3.7862	3.7151	3.7682	3.8798	3.8580	3.6769	3.7589	3.4814	3.4686	4.0704	3.5690	3.4576	3.5750	3.4777	3.3401	3.4250	3.6404	4.1887	3.5412	3.9439	3.7605	3.8314	3.8855	3.9139	3.5939	3.4076	3.4535	2.9389	3.1441	3.2663	3.9613	3.3214	3.6116	3.8990	3.6013	3.8026	4.4559	3.9142	4.3950	3.8796	NA
R019711c0g1_i01	-2.5491	-2.0703	-3.2342	-1.4572	-3.2342	-3.2342	-1.3727	-2.5625	-0.5786	-1.8247	-1.3027	-2.7572	-1.3272	-1.0657	2.0348	1.7470	1.1934	0.8565	0.1076	0.7185	-1.1295	-2.4112	-2.0378	-1.2335	-1.1004	0.2808	-2.6765	-1.0799	-0.7975	-0.7237	-0.7531	-1.7458	-2.1756	-2.6547	-3.2342	-2.6447	-3.2342	-1.9239	-2.6284	-3.2342	-2.6036	-2.5736	-3.2342	-3.2342	-3.2342	-3.2342	-3.2342	-3.2342	NA
R019713c0g1_i01	-1.7367	-3.2342	-3.2342	-2.0878	-3.2342	-3.2342	-3.2342	-2.5625	-3.2342	-2.5999	-2.5900	-3.2342	-2.2118	-1.9134	3.3918	3.5672	3.1813	2.4314	1.7872	2.3340	-0.8008	-0.4754	-0.1049	0.4106	-0.2749	-0.0679	-0.3992	-1.2795	-0.7027	1.6562	0.9507	1.5143	-2.1756	-1.4386	-1.6195	2.2708	1.6590	2.1731	3.2529	2.8170	2.4657	3.3192	2.8504	2.6542	2.1084	2.8572	2.5288	2.9315	NA
R019719c0g1_i01	0.2683	1.3848	1.8514	1.3542	1.0909	1.4256	1.3251	1.2477	1.3384	1.6588	1.4214	1.2608	1.6833	1.1903	1.1355	1.2894	1.3387	1.5592	1.2788	1.0122	1.1191	1.4227	1.7364	1.4106	0.9759	1.4409	1.6160	1.7687	1.3166	1.7232	0.8075	0.7149	1.5953	1.6805	1.8311	1.0639	2.0000	1.5153	2.6718	2.5005	2.1807	2.5010	2.6212	2.2473	1.8376	2.1887	2.0910	2.0954	NA
R019723c0g1_i01	2.6571	2.1773	2.6154	1.8690	2.5972	2.6597	2.6471	2.5920	2.3402	2.5355	2.7668	2.3862	2.5554	2.3933	2.7431	2.5801	2.4588	2.0602	2.6330	2.8195	2.1483	2.4703	2.5537	2.3961	3.0159	2.3583	2.6611	2.9651	2.6149	2.7858	2.9017	2.8620	2.4931	2.7037	2.6920	2.1187	2.3958	2.6233	2.1478	2.2948	2.5253	2.1461	2.0340	2.1750	1.6125	1.8323	1.8956	1.9209	NA
R019725c0g1_i01	2.5656	2.5134	2.7793	3.0183	2.8459	2.8509	2.5617	2.6365	3.1159	2.5787	2.9454	2.8365	2.8394	2.6709	2.8610	2.6733	2.8945	3.2147	3.0637	3.1904	3.1050	2.9231	3.0840	2.9063	3.1291	2.8112	2.8027	2.9764	3.0074	2.9346	2.8294	3.1384	2.6688	2.7153	2.8094	3.3864	3.2113	3.5098	3.7694	3.8588	4.0423	3.9859	4.0224	4.5995	4.4752	4.8869	4.5657	4.5768	FUT7
R019728c0g1_i01	-1.4554	-3.2342	-3.2342	-1.2220	-2.5605	-3.2342	-2.1441	-2.5625	-3.2342	-3.2342	-2.5900	-1.1865	-3.2342	-2.6498	-2.5596	-2.6144	-2.5834	-2.3683	-2.6418	-2.6498	-2.4404	-2.1274	-2.0378	-3.2342	-2.5882	-2.5438	-0.4980	-1.2795	-2.7823	-3.2342	-1.7912	-1.4655	-2.1756	-1.9222	-2.2119	-1.9042	-3.2342	-2.7800	-1.6079	-2.6073	-2.6036	-2.5736	-3.2342	1.0287	1.5040	1.9516	1.7178	0.9608	NA
R019731c0g1_i01	3.4020	3.6130	3.4571	3.7841	3.3893	3.4670	3.4253	3.1885	3.0779	3.4152	3.6005	3.3714	3.6638	3.4987	3.4347	3.2674	3.2925	3.3873	3.2954	3.0403	3.4974	3.5945	3.5575	3.5216	3.3405	3.1342	3.1511	3.2324	3.2696	3.1527	3.0470	3.2685	3.2717	3.5176	3.5308	3.2548	3.4029	3.4226	3.0745	3.4260	3.2098	3.1389	3.1429	3.0407	3.2218	3.3233	3.1273	3.3234	SNRNP35
R019732c0g1_i01	1.4619	0.4423	1.3584	0.3414	0.6997	-2.6536	0.7011	0.9975	0.7025	0.4825	1.1761	1.3341	0.7143	0.4080	0.8614	0.7189	0.9885	0.7851	-0.5151	0.4081	0.4778	0.0077	0.4960	0.9366	1.1022	1.0445	1.0789	1.6613	-0.1713	0.4899	0.8568	0.5978	0.6452	0.5054	0.3299	-0.6380	-0.2466	0.1233	-2.6284	-2.1717	-2.1663	-1.0692	-2.5683	-3.2342	-3.2342	-2.4497	-3.2342	-2.6403	EVA1C
R019740c0g1_i01	0.5487	2.1561	2.1599	1.9435	1.2906	1.9028	1.7071	0.6947	1.8018	2.2631	2.2546	2.0221	2.0055	1.9928	-0.8632	-0.3390	0.6416	1.3525	-0.6308	0.6711	0.7017	1.1841	-0.4660	0.1590	1.3260	0.1170	-0.3992	-0.1504	-0.3042	1.7232	1.4133	1.4482	1.3130	2.3934	1.8532	1.9286	1.5335	1.9417	3.4992	3.7820	3.2633	3.9344	3.5713	1.8115	1.4660	2.0350	1.7178	1.4060	NA
R019759c0g1_i01	4.7709	4.8372	5.0273	4.9143	4.9469	4.9151	4.8687	4.9852	4.9106	4.8509	4.8429	4.7640	4.9463	4.9086	4.8032	4.9469	5.0887	4.9462	4.8989	5.0239	4.9238	4.9019	5.1225	5.0977	5.0702	5.0574	4.9212	4.8096	4.8846	4.8906	4.8038	4.8996	4.9940	4.8421	5.0218	4.9516	4.9973	4.8758	4.8578	4.7794	4.9037	4.9206	4.8281	4.4441	4.4166	4.5885	4.3422	4.5504	DDX28
R019768c0g1_i01	2.0620	1.7095	1.4905	1.6787	2.1603	2.0567	1.7071	1.9586	1.5194	1.6317	1.5448	1.5341	1.5091	1.7640	1.0050	1.1105	0.8499	0.8212	0.9159	0.8517	1.6538	1.9660	1.4037	1.4106	1.5495	0.9008	2.8833	2.5340	2.5682	2.0532	1.8139	2.1762	1.5201	1.6078	2.0378	1.6116	2.0558	1.6297	1.2840	1.9933	2.1991	1.5584	1.6314	1.9334	2.2494	2.0078	2.0726	2.0396	NA
R019790c0g1_i02	-2.5491	-3.2342	-3.2342	-3.2342	-2.5605	-2.2408	-3.2342	-1.4807	-2.6205	-2.5999	-3.2342	-3.2342	-2.4792	-2.2351	-3.2342	-1.8502	-3.2342	-2.7372	-3.2342	-3.2342	-3.2342	-3.2342	-3.2342	-3.2342	-3.2342	-3.2342	-3.2342	-3.2342	-1.7287	-1.7085	-3.2342	-2.5544	-3.2342	-3.2342	-3.2342	0.2374	0.3378	-0.2969	-2.6284	-1.3384	-2.6036	-1.7788	-2.5683	1.9907	2.1569	2.2598	1.8746	2.2347	NA
R019790c0g2_i01	-3.2342	-3.2342	-3.2342	-3.2342	-2.5605	-3.2342	-2.7734	-3.2342	-2.6205	-1.8247	-3.2342	-3.2342	-3.2342	-3.2342	-2.5596	-1.8502	-1.2893	-0.6650	-2.6418	-3.2342	-3.2342	-3.2342	-3.2342	-2.6489	-2.5882	-3.2342	-3.2342	-3.2342	-2.7823	-1.9655	-2.1326	-2.5544	-2.1756	-3.2342	-1.6195	1.1005	1.0003	0.4062	-0.5978	-0.8136	-0.6653	-0.4671	0.0583	3.2663	3.1872	3.0298	2.9969	2.7806	NA
R019798c0g1_i01	4.7979	4.7230	4.8011	4.9082	4.8490	4.9400	4.8205	4.7855	4.7507	4.8001	4.8399	4.8011	4.8380	4.7240	4.6550	5.0597	4.9199	4.6270	4.8806	4.6314	4.7940	4.8700	4.7032	4.4844	4.5369	4.6636	4.4838	4.3933	4.5390	4.3734	4.4288	4.5077	4.5455	4.4182	4.4681	4.5341	4.3516	4.4521	4.4232	4.5565	4.4292	4.4360	4.4420	4.4745	4.7490	4.7618	4.6487	4.5736	SCP2
R019800c0g1_i01	3.6889	3.9510	3.9280	3.4083	3.6943	3.8717	3.8340	3.7307	3.9371	3.4231	3.9070	3.8675	3.8761	3.7123	3.6539	3.8949	3.6947	4.0130	3.9825	4.2520	3.9399	3.4564	3.5743	4.1930	4.1693	4.1835	3.8580	4.1467	3.9512	4.0859	4.4730	4.2265	3.8647	4.2611	3.7166	4.5139	4.4417	4.3722	6.5475	6.4597	6.3278	6.4481	6.3200	4.6492	4.6760	4.4983	4.6300	4.3995	RS1
R019805c0g1_i01	6.7250	6.8759	6.9913	6.9159	6.7473	6.9338	6.8785	6.6104	6.8274	6.7683	6.8261	6.8604	6.7828	6.8401	6.8007	6.9644	6.9226	6.7135	6.6388	6.7343	7.0911	6.9746	6.9581	6.8496	6.8956	6.7156	6.8437	6.9889	6.8774	6.6208	6.8362	6.7447	6.8260	7.0785	7.1337	6.4049	6.6058	6.6627	4.3739	4.6591	4.7837	4.4805	4.6639	4.5141	4.6465	4.3649	4.4636	4.5030	NA
R019806c0g1_i01	-1.2201	-1.1980	-2.5759	-2.5500	-1.2430	-2.2408	-1.2305	-3.2342	-1.8610	-2.5999	-0.6335	-1.8740	-1.7912	-1.0657	-0.5639	-0.6908	-1.0901	-2.3683	-0.8946	-1.2354	-0.4541	-0.8474	-2.5154	-0.6484	-0.5013	-1.0071	-0.7183	-1.2795	-0.5299	0.0071	-0.9093	-0.6944	-0.7251	-0.7883	-0.1076	0.4786	0.6595	0.3179	0.6812	0.6871	1.1398	0.6667	0.5632	3.6686	3.5564	3.6664	3.1969	3.4214	NA
R019817c0g2_i01	-0.8405	-1.7177	-1.5062	-1.7383	-2.1031	-2.2408	-1.9093	-3.2342	-0.9982	-1.5523	-2.1462	-1.3301	-2.2118	-0.7763	-2.5596	-1.5805	-3.2342	-2.3683	2.2136	-1.9133	-1.5558	-1.5085	-1.1538	-2.6489	-1.5297	-0.8294	-2.6765	-2.5786	-1.7287	-1.7085	-3.2342	-3.2342	-0.9208	-1.2466	-2.2119	-3.2342	-1.9207	-1.5472	6.1903	6.4233	6.3340	6.3994	6.2927	-1.5634	-1.0734	-1.0288	-2.6419	-0.8910	NA
R019823c0g1_i01	4.2406	4.2549	4.2409	4.2913	4.1081	4.2605	4.2675	4.2910	4.1851	4.1416	4.4237	4.1472	4.3152	4.2797	4.3801	4.3429	4.2621	4.2301	4.4280	4.3862	4.1026	4.1931	4.2095	4.1634	4.2579	3.9899	4.1465	4.1763	4.2016	4.1803	4.2648	4.1296	4.3257	4.1417	4.2403	4.2508	4.1780	4.3362	3.9968	4.2228	4.0575	3.9517	4.0168	3.6509	3.7821	3.8542	4.0260	3.8636	YY2
R019852c0g1_i01	8.3355	8.2884	8.1927	8.5505	8.3282	8.3556	8.2250	8.2220	8.3016	8.3721	8.3848	8.2939	8.3606	8.3480	8.3779	8.5061	7.9975	8.3543	8.0382	8.1082	7.7591	7.8381	7.7810	7.7850	7.5952	8.4843	7.2811	7.2510	7.2100	7.5398	7.4494	7.5365	7.7352	7.4780	7.8565	7.8423	7.6548	8.1114	8.7698	8.5432	8.6498	8.5521	8.5754	6.8316	7.2794	7.1362	7.2876	7.1444	NA
R019884c0g2_i01	1.8967	1.9252	1.7231	2.2863	2.0323	1.7073	1.3018	1.0858	1.6021	1.1873	1.2506	1.6534	1.3109	0.5714	2.3357	2.3249	2.3937	1.5804	1.8096	1.5971	1.7738	1.8399	2.3357	1.6494	2.0241	1.6944	2.2235	1.9162	2.1006	1.1396	1.1617	0.7701	2.1508	2.2888	2.1489	1.2381	1.6829	1.4337	1.4098	0.8348	0.7970	1.4321	0.9827	1.0824	0.2787	0.6461	0.4299	1.3458	NA
R019886c0g1_i01	-0.1821	1.7665	1.9693	1.8172	-0.1071	1.9624	1.6347	0.1563	2.4030	2.3816	2.3592	2.3976	2.1311	2.4919	-3.2342	-3.2342	-0.7591	-0.1635	-1.0471	0.4081	-1.3992	-0.6494	-0.2155	-1.0635	0.2468	-0.3990	-3.2342	-3.2342	-3.2342	-2.6785	-2.1326	-3.2342	-0.8197	1.2418	-0.8767	0.4220	-1.0753	2.1477	6.2959	6.3576	6.0894	6.3102	6.1056	-1.2664	-2.4735	-1.2746	-2.6419	-1.6315	NA
R019899c0g1_i01	3.6374	3.5166	3.8003	3.6936	3.8543	3.5665	3.6161	4.0156	3.5705	3.9632	3.7682	3.5564	3.7642	3.7182	3.6393	3.6416	3.5304	3.2214	3.7650	3.4646	3.5702	3.6043	3.6785	3.6494	3.1873	3.4676	3.2981	3.2418	3.1413	3.3207	3.0576	3.1695	3.6121	3.1924	3.5308	3.5273	2.9117	3.4278	3.0360	3.3131	3.1160	3.3803	3.5174	3.5305	3.6270	3.5196	3.4169	3.4716	LSM2
R019908c0g2_i01	4.1064	3.5331	3.8255	3.7841	4.1081	3.7185	3.8137	4.0489	3.6439	3.9247	3.9634	3.7158	3.8689	3.8461	3.8504	4.0420	4.0250	3.9694	4.0731	4.2029	4.2339	4.2987	3.9069	4.1719	4.2397	4.2344	4.0406	3.8914	3.9439	4.1400	4.0642	4.1609	3.9531	3.8683	3.6299	3.9238	3.8125	3.8140	3.7397	3.6945	3.7984	3.7744	3.5864	2.9570	2.9321	2.4542	2.6577	3.0958	NA
R019910c0g1_i02	2.4679	2.3736	2.7532	2.7545	2.5513	2.6355	2.7790	2.8021	2.6431	2.4606	2.7019	2.7137	2.3742	2.5055	2.2030	2.7609	2.4428	2.4660	2.4879	2.7529	2.4556	2.5225	2.6672	2.0147	2.3126	2.4123	2.2079	2.2671	2.4596	2.3217	2.3673	2.3310	2.3913	2.1759	2.9075	2.4794	2.2114	2.7125	2.5944	2.6409	2.1620	2.4692	2.4342	2.4031	2.4768	2.6255	2.6943	2.5061	NDUFAF2
R019920c0g1_i01	0.6708	0.8109	-0.1439	0.9828	0.3873	0.3387	0.8038	0.3109	0.8451	0.1424	-0.3879	0.0894	0.3509	0.5714	0.8614	0.8616	0.0213	0.5470	0.5411	0.5716	0.7359	0.7305	0.9190	1.0887	1.2184	0.9008	0.5464	-0.0557	0.3550	1.1719	0.9954	0.5355	0.3734	0.8377	0.3299	1.1709	1.1099	1.6837	1.6581	1.8386	1.5081	1.5278	1.3783	4.6844	4.6077	4.7077	4.8936	4.8090	NA
R019922c0g1_i01	5.6431	5.5002	5.4425	5.6218	5.6640	5.5258	5.4909	5.7185	5.6232	5.5048	5.6298	5.6555	5.6122	5.5371	5.3874	5.4840	5.5166	5.5518	5.6720	5.6815	5.6969	5.6487	5.8208	5.5200	5.7388	5.6209	5.5714	5.6330	5.6321	5.6333	5.7947	5.6603	5.7049	5.7896	5.7902	5.7305	5.8925	5.8078	5.7579	5.7521	5.8275	5.7462	5.7803	5.4736	5.5848	5.5807	5.5122	5.6204	ZNF688
R019926c0g1_i01	7.6971	8.2492	8.0995	7.9172	7.8671	8.2706	8.0549	7.9427	8.2775	8.0236	8.1022	8.1796	8.0357	8.1371	8.1410	8.0002	7.9385	8.3483	8.0808	8.1664	7.5788	7.6390	7.6545	7.7151	7.8321	8.0629	7.6860	7.7498	7.6995	8.0635	8.1436	8.0570	7.3920	7.6722	7.4966	8.0483	8.2108	8.3239	9.5572	9.4878	9.3226	9.3667	9.3173	9.5883	9.8073	9.5635	9.7292	9.5165	NA
R019931c0g1_i01	1.1622	1.1042	1.1345	1.1175	1.5924	1.2768	1.5970	1.6465	0.9748	1.8587	1.4214	1.7637	1.5091	0.5190	2.2803	1.8647	2.3256	2.2838	1.0722	2.2236	0.8019	1.0764	1.4406	0.7209	1.5788	0.9982	1.3007	0.5968	0.8994	0.8510	1.1219	1.1897	1.2905	1.4778	1.6415	1.3022	1.0378	1.7859	1.8699	1.3748	1.9170	1.6176	1.7160	1.2792	0.6617	1.0183	0.7405	0.6975	NA
R019932c0g1_i01	0.6708	1.0129	0.7688	0.6685	1.3274	0.2133	1.1541	0.5777	1.2038	1.0713	0.7325	0.1981	0.8666	0.8515	0.4577	0.5037	0.1840	0.7100	0.4300	0.3492	1.4217	0.8333	0.4960	0.9366	0.7881	1.2163	0.8167	0.7619	0.6705	1.1396	1.2382	0.6576	1.1480	0.8377	0.2656	1.2049	0.0011	0.9074	1.2508	1.9722	1.3189	1.2937	1.6602	2.0726	1.8376	2.2828	2.2302	2.0584	NA
R019933c0g1_i02	3.7799	3.6514	3.7484	3.8241	3.5845	3.7862	3.9166	3.6748	3.6374	3.7215	3.6494	3.8044	3.7007	3.6157	3.8313	3.9114	3.7798	3.6256	3.5291	3.7642	3.6214	3.8813	3.8735	3.5082	3.6473	3.5259	3.8328	3.7608	3.6615	3.5716	3.6469	3.5543	3.9988	3.8838	3.7813	3.6920	3.7405	3.6565	4.1216	4.2362	4.3072	4.1653	4.2235	4.8714	4.9205	4.7659	4.8511	4.7406	NA
R019934c0g1_i01	1.0315	1.1042	1.3234	1.2407	0.5827	1.2768	1.2783	1.0424	1.0938	1.5473	1.6585	1.0449	1.3109	1.1903	1.4350	1.2894	1.3387	1.0516	1.5684	1.4366	1.3790	0.9599	0.3483	1.2586	0.6292	0.7411	1.2407	1.3856	1.1739	1.3800	1.2382	0.8744	1.3351	1.2418	0.8950	1.2049	1.3069	1.0512	1.5800	0.8808	1.0614	1.3987	1.1542	0.9730	0.8507	1.0720	1.2786	1.2506	NA
R019935c0g1_i01	1.4953	-0.1563	1.3234	1.3174	0.6424	0.9233	0.8997	0.6374	0.5990	0.9004	1.0568	1.3101	0.8374	0.6221	0.1634	0.5606	-0.1621	-0.0287	0.6444	0.4647	0.9255	1.1312	1.1146	0.8542	1.0613	0.9008	1.5434	1.1275	1.5269	0.7689	0.9954	0.8232	0.9329	1.3045	1.2003	0.6363	-0.0768	-0.3683	0.5778	1.1299	0.8445	0.8259	0.8393	1.5317	1.2140	1.1237	1.2130	1.6243	NA
R019946c0g1_i01	2.2888	3.0497	2.6154	2.7545	1.8419	3.0474	2.8921	2.2537	2.4183	2.5208	2.6616	2.4425	2.3537	2.5322	2.7835	2.8886	2.3770	2.6975	2.6579	2.3641	2.7842	2.9914	2.9874	2.3815	2.2593	2.6706	3.3907	3.0634	3.3603	2.8066	3.0363	2.7567	2.8714	3.2572	2.8863	2.8124	3.1612	2.7551	1.8916	1.7421	2.3551	1.7820	2.1193	2.7402	2.4768	2.7126	2.6453	2.8363	NA
R019947c0g1_i01	2.5337	2.6255	2.8791	2.6982	2.7810	2.5602	2.7364	2.6365	2.4924	2.5644	2.7019	2.7676	2.5099	2.4505	1.7658	2.5938	2.1398	2.3959	2.5424	2.2071	2.7259	2.6963	2.9622	2.5996	2.4771	2.7978	2.3706	2.4875	2.5100	2.2629	2.3153	2.2362	2.3913	2.5697	2.8429	2.6370	2.5068	2.2347	2.6718	1.9507	1.9608	2.0419	2.6212	2.6364	2.5693	2.7126	2.4738	2.5732	NA
R019948c0g1_i02	0.3437	0.6982	0.2027	0.6087	0.2405	0.8409	0.4707	0.5777	0.3022	-0.2025	-0.2791	-0.2248	-0.3212	0.0861	1.1355	0.2507	0.7495	-0.3121	-0.0446	0.5716	0.3065	0.4574	0.8102	-0.1459	0.5721	0.1170	1.2407	1.0866	1.0703	0.8105	0.9507	0.5355	1.2210	1.3045	0.8950	-0.4153	-0.3396	-0.2288	-1.0162	-1.8376	-3.2342	-1.0692	-1.4917	-1.5634	-1.3168	-2.4497	-1.4111	-2.6403	PRR5L
R019950c0g1_i01	-0.1821	0.3706	0.2027	0.1865	-1.0418	0.5609	0.4707	-0.4415	0.7516	-0.3033	-0.0836	-0.2967	0.0280	0.2877	1.0933	0.6153	0.9885	0.9894	0.0335	0.4081	-0.1127	-0.1147	1.0201	-0.4260	0.4506	-0.2800	0.0829	1.0010	0.1668	0.3835	0.0279	0.7149	0.2392	0.8795	0.8074	0.8659	1.3670	1.5350	2.0545	2.0141	2.1431	2.0633	2.0985	3.8880	3.5104	3.9577	3.8099	3.8365	NA
R019957c0g1_i01	5.8544	6.0085	5.9609	6.0332	5.9953	6.0824	5.9233	5.8723	5.8848	5.9435	5.9712	6.0311	5.9326	5.9112	6.0346	6.0636	6.1119	5.9620	6.0985	5.9869	6.1203	6.0609	6.1074	6.0909	6.0300	6.0179	6.0522	6.0039	5.9374	6.0048	5.9689	5.9754	5.9439	5.9769	6.0134	6.0044	6.0067	6.0385	6.3410	6.1406	6.2382	6.1526	6.2270	5.7761	5.8215	5.9231	5.7592	5.7909	SACM1L
R019965c0g2_i02	5.4668	5.9605	5.9117	6.1160	5.6925	5.8546	5.8320	5.5189	5.6908	5.6246	5.6211	5.6058	5.6630	5.6991	5.8377	6.0709	5.8279	5.5864	5.7751	5.7471	5.9026	6.1441	5.9222	5.5399	5.6433	5.3459	6.4899	6.3951	6.4995	5.9569	5.8260	6.0102	6.1843	6.1221	6.2858	5.6921	5.4982	6.0445	6.8420	6.9742	7.1798	6.9517	7.0999	5.7306	5.7302	5.8635	5.7006	5.9099	NA
R019967c0g1_i01	4.9291	4.9705	4.8201	5.0213	4.9439	5.0241	4.8307	4.6866	5.0348	4.9610	4.8638	4.8746	4.8834	4.9162	4.7085	4.7802	4.7089	4.9047	4.7990	4.7443	5.0101	5.1562	4.9854	4.9392	4.9095	4.9489	4.8824	5.0733	4.9966	4.7691	5.0437	4.9272	5.0418	4.9217	5.1092	4.7158	5.0759	4.9908	5.0219	5.2097	5.0453	5.0525	5.0934	5.2889	5.3622	5.4801	5.3404	5.4523	CRTC1
R019976c0g1_i02	4.1853	4.4846	4.2077	4.3195	4.1344	4.2486	4.2311	3.6819	4.0395	3.9954	4.1451	3.8920	3.9799	4.1433	3.5406	3.8499	3.5229	3.2939	3.8211	3.8463	4.1221	4.3546	4.1155	3.7554	3.5619	3.1017	4.3694	4.3636	4.3108	3.8565	3.5824	3.7315	4.6306	4.4975	4.4609	3.4373	3.4797	3.1368	2.4408	2.4092	2.6907	2.4692	2.4342	3.2191	3.2218	3.1470	3.3111	3.3845	HHEX
R019979c0g1_i02	5.7800	5.5680	5.6995	5.4810	5.7748	5.6075	5.6429	5.8489	5.7925	5.7144	5.6744	5.8198	5.7429	5.6188	5.5188	5.4182	5.6409	5.7119	5.7318	5.7865	5.6662	5.7096	5.5541	5.8805	5.7851	5.9311	5.5850	5.6733	5.5681	5.6010	5.7562	5.6730	5.4963	5.2431	5.2674	5.7173	5.8110	5.6541	6.3151	6.1264	6.2788	6.1872	6.2461	5.3829	5.2575	5.1957	5.3171	5.2496	ATP2B1
R019980c0g1_i01	4.0790	3.9694	3.9105	3.8437	3.9868	3.9524	3.8421	4.2196	3.9049	4.2345	4.2440	4.1641	4.1469	4.2558	4.2707	4.0911	4.0250	4.3244	4.5055	4.1735	4.2037	4.3517	4.0572	4.2626	4.1741	4.2884	4.3304	4.1763	4.2734	4.3699	4.2875	4.2986	4.2637	4.2729	4.1318	3.8772	3.9806	3.9302	5.7579	5.7350	5.8007	6.0010	5.8521	3.5873	3.1153	3.3233	3.1004	3.2515	NA
R019986c0g2_i01	0.8365	1.0129	1.0935	1.7075	1.0026	1.0752	1.0183	1.2089	0.7991	0.4206	0.6247	1.1836	0.4698	1.0860	1.4008	1.3227	1.1547	1.3770	0.8741	0.8517	0.9548	1.4872	1.4037	0.5741	1.3934	1.5412	1.1127	1.2061	1.1487	1.3800	1.8139	1.2684	1.5953	0.5578	1.4230	1.8449	2.1270	1.7694	0.9939	1.5560	1.5941	1.3645	1.4124	4.1987	4.3710	4.1633	4.3073	4.2434	NA
R020003c0g1_i02	3.2438	3.4310	3.3394	3.1707	3.2428	3.4462	3.4571	3.2471	3.2586	3.2018	3.3098	3.2939	3.2192	3.2638	3.5327	3.4058	3.5969	3.3320	3.3345	3.6034	3.4260	3.0280	3.0604	2.7668	3.3659	2.8112	3.0411	3.0739	2.9933	2.5105	2.6867	2.9119	3.6654	3.6502	3.3719	2.4083	2.2755	2.3052	3.1395	2.8521	2.9300	2.7463	2.8504	2.1750	2.4768	2.6610	2.5947	2.3767	BANK1
R020006c0g1_i01	0.1888	1.0593	0.9170	0.8854	0.6424	0.8409	0.6283	1.1690	0.7991	0.7575	0.6796	0.0318	0.8374	0.8933	1.0498	0.9062	1.4062	1.1112	1.5945	1.5191	1.1700	0.7656	0.6926	1.0146	0.8374	0.9008	1.5680	1.8926	1.2937	1.2648	1.8139	1.6081	1.5201	1.3646	0.4505	1.9883	2.0558	2.0415	3.7868	4.0010	3.5978	4.0571	3.8769	4.2583	4.0432	4.2531	4.5019	4.3809	NA
R020010c0g1_i01	3.7934	3.6961	3.6670	3.6645	3.8978	3.9622	3.8300	3.6461	3.3885	3.6956	3.6563	3.6164	3.6301	3.4851	3.2356	3.6015	3.2925	3.5141	3.5359	3.2877	3.3996	3.5297	3.5149	3.5349	3.4073	3.5662	3.2380	3.0739	3.2341	3.2544	3.3175	3.1592	3.3389	3.4773	3.4021	3.3026	2.9998	2.7211	2.5266	2.3774	2.8033	2.3344	2.1801	2.7402	3.0653	3.2554	3.0729	3.1049	NA
R020020c0g1_i01	5.0007	4.9054	4.9288	5.0040	5.0823	5.0311	4.9493	4.9938	4.8750	5.0091	4.9501	4.9010	5.0470	4.8247	4.6294	4.8617	4.6335	4.7040	4.7934	4.7500	5.0750	5.0084	5.0285	4.9367	4.8746	4.8930	4.8652	4.7120	4.8242	4.8759	4.8563	4.8429	4.8765	4.8786	4.8947	4.9838	5.0278	5.0086	4.9667	5.0349	4.7715	4.8233	4.9348	4.9348	5.0256	5.1559	5.0568	5.0162	ITFG2
R020021c0g1_i01	5.1499	5.1686	5.1670	5.1156	5.1010	5.2425	5.1511	5.1758	5.1423	5.1776	5.1865	5.0371	5.1633	5.0563	5.0740	5.1597	5.2420	5.0141	5.0916	5.0611	5.0683	5.1143	5.0376	5.0545	5.0907	5.1793	5.0425	5.1573	5.1104	5.0814	5.1365	5.1120	5.2068	5.1134	5.1958	5.0761	4.8913	4.9120	4.7813	4.8820	4.7928	4.8264	4.8249	4.3154	3.8501	4.3486	4.1583	4.3846	DAP3
R020022c0g1_i01	-0.5403	-0.5155	-0.6011	0.1023	-1.0418	-0.0760	-0.0204	-1.0459	0.2347	-0.4118	-0.3879	-0.6269	-0.4593	-0.3289	0.3896	0.5606	1.3037	0.8565	0.0335	1.0862	0.5941	1.1040	1.0681	0.9762	1.3260	0.9503	-0.0606	0.5372	0.3984	0.3272	0.9045	1.1486	-0.6364	-1.0771	0.3914	2.0643	1.8606	1.9853	1.3794	1.4377	1.3189	1.3645	1.6602	3.3885	3.2444	3.3561	3.1625	3.2678	NA
R020026c0g1_i01	2.2304	2.0220	2.0571	2.2671	2.1189	2.2921	2.1968	2.5615	2.4030	2.5928	2.3079	2.3513	2.0822	2.3933	1.9663	1.8647	1.5623	2.1049	2.2952	1.8303	2.0431	2.1892	2.3159	2.1761	2.0661	1.5732	2.4654	2.3730	2.3084	2.6774	2.2429	2.4872	1.8772	1.9196	2.3790	2.7448	2.7631	2.2937	3.0745	3.1720	3.1063	3.0663	3.1326	4.1110	4.1370	3.9069	4.0914	4.3620	NA
R020029c0g1_i03	1.0764	1.4207	0.6608	1.5575	1.1331	1.0752	1.4358	1.3223	1.2386	0.7575	0.4462	0.9548	1.1058	0.9340	0.7020	0.6680	0.2590	0.8565	-0.8946	0.0123	0.3065	0.5808	0.9704	1.1590	0.3859	0.3563	-0.3992	0.2710	-0.6137	-0.7237	0.1116	0.0918	0.5726	0.3944	0.6651	0.3016	-0.0768	0.6425	-0.3739	-0.0383	0.2077	0.5499	-0.8821	1.4925	0.9085	2.1139	1.5148	1.4351	NA
R020030c0g1_i01	4.2602	4.1516	4.1238	3.9194	4.2298	4.2802	4.0959	4.1751	4.1023	4.2390	4.3238	4.2644	4.3205	4.1390	3.9185	3.8153	4.0410	3.8780	4.0069	4.0403	4.0526	3.7905	4.1040	3.9811	3.8289	4.0927	3.6944	3.4089	3.5261	3.7211	3.5377	3.4228	3.8026	3.6259	3.7639	3.8180	3.6526	3.4488	3.1664	3.1996	3.0866	3.0011	3.4115	2.0726	2.0835	2.4132	1.9966	1.8790	RNF113B
R020034c0g1_i01	6.8928	6.9071	7.0018	6.8729	6.9601	6.9157	6.9921	7.0783	6.9717	6.9607	7.0080	6.9092	6.9541	7.0319	7.1015	6.9458	7.0930	7.1125	7.0842	7.1266	7.0535	6.9434	6.9747	7.1375	7.1250	7.1089	6.9840	6.9770	6.9567	7.0875	7.0978	7.0604	7.1737	7.1161	7.1840	7.0254	7.0102	7.0023	6.6233	6.5246	6.4815	6.5371	6.4419	5.7473	5.8159	6.0539	5.9196	5.9318	NA
R020039c0g1_i01	2.3631	2.6710	2.2925	2.2079	2.1603	2.7070	2.3058	2.2151	1.7054	2.2454	2.1804	2.2026	2.2796	2.2069	2.9816	2.7609	2.7198	2.9053	2.4879	2.5715	2.2699	2.6594	2.4846	2.5996	2.8214	2.6853	2.6146	2.5491	2.8521	3.0080	3.0038	2.8103	3.1144	2.9194	2.9794	3.5605	3.6884	3.3576	2.0926	2.2251	2.1240	1.9059	1.8715	4.6625	4.8993	4.7618	4.8725	4.7377	NA
R020040c0g1_i01	1.3926	1.5563	1.2876	1.7075	1.4660	1.2127	1.5970	1.6465	0.9328	1.2598	1.9980	1.2857	1.5813	1.4645	2.0123	2.0745	1.5916	2.1623	1.8533	1.5971	1.5616	1.6835	1.3268	1.8542	1.6632	1.4058	1.7295	1.6044	1.7444	1.6331	1.4778	1.5143	1.6841	1.8995	1.3628	1.5336	2.3218	1.7859	1.5530	1.2400	1.9391	1.0996	1.9666	3.8264	3.9360	4.2297	3.9970	4.3157	NA
R020045c0g2_i01	7.1355	6.9722	7.0440	7.2135	7.1254	7.1288	7.0538	7.0897	7.0873	7.0750	7.0787	7.1143	7.1152	7.0864	6.9523	7.1309	7.0174	7.1188	7.0973	7.1359	7.1806	7.2456	7.1982	7.0336	7.1076	6.9806	7.0168	6.9480	7.0097	7.0955	7.1339	7.1126	7.1552	6.9465	7.2200	7.0008	7.0043	6.9733	6.5260	6.5542	6.4964	6.4491	6.5446	5.9194	6.1870	6.1428	5.9959	6.1210	OXA1L
R020049c0g1_i01	-3.2342	-3.2342	-3.2342	-3.2342	-3.2342	-3.2342	-3.2342	-3.2342	-3.2342	-3.2342	-3.2342	-3.2342	-3.2342	-3.2342	-3.2342	-3.2342	-3.2342	-3.2342	-3.2342	-3.2342	-3.2342	-3.2342	-3.2342	-3.2342	-3.2342	-3.2342	-3.2342	-3.2342	-3.2342	-3.2342	-3.2342	-3.2342	-3.2342	-3.2342	-3.2342	-0.0523	-1.0753	-1.0016	-3.2342	-3.2342	-3.2342	-3.2342	-3.2342	1.7794	0.1881	1.5591	1.3104	1.3762	NA
R020052c0g1_i01	5.2390	5.5839	5.3821	5.4873	5.2855	5.4496	5.4440	5.0415	5.2699	5.3243	5.3371	5.3690	5.3750	5.1881	5.3295	5.2747	5.4341	5.2176	5.1694	5.3585	5.3846	5.6118	5.4717	5.1526	5.3139	4.9367	5.5926	5.6611	5.5729	5.3326	5.4129	5.4098	5.4000	5.4652	5.6093	4.9340	4.7988	4.4804	5.0169	4.8184	5.1951	4.9264	5.0397	4.8444	4.9518	5.0225	4.8751	4.9647	IZUMO1R
R020061c0g1_i01	4.1171	3.9510	4.1187	4.1674	4.0761	4.0427	4.1260	4.3095	4.0044	4.0829	4.1304	4.0381	4.2885	4.0904	3.8631	3.8036	3.7671	3.8167	3.6886	3.8516	4.0114	4.1238	4.0271	3.9467	3.9289	3.9599	4.0406	4.0056	4.0935	3.9292	4.0377	3.8704	3.8723	3.9392	3.7405	3.8719	3.8445	3.9339	4.0557	4.0968	4.0676	4.1801	3.9944	3.5111	3.4038	3.4503	3.3421	3.5132	TGFBRAP1
R020062c0g1_i01	-1.7367	-3.2342	-1.5062	-3.2342	-1.0418	-1.4362	-2.1441	-1.4807	-3.2342	-1.8247	-1.8073	-2.7572	-2.2118	-2.2351	-3.2342	-3.2342	-3.2342	-1.6225	-3.2342	-1.9133	-1.7314	-2.7648	-2.5154	-2.6489	-1.5297	-1.0071	-1.1287	-2.5786	-1.7287	-2.2784	-2.1326	-2.0942	-1.7463	-0.9255	-1.3951	2.3181	2.2911	1.1567	-2.6284	-2.6073	-1.8312	-3.2342	-1.7697	4.9601	4.5498	4.7536	4.3307	4.3000	NOTO
R020068c0g1_i02	4.7293	4.8504	4.7526	5.0967	4.8298	4.9572	4.9437	4.7249	4.8527	4.8421	5.0368	4.9050	4.9011	4.7498	4.6731	4.7346	4.7582	4.7328	4.6947	4.8701	4.7063	4.7126	4.7296	4.6154	4.7320	4.6068	4.6283	4.7486	4.8182	4.7848	4.7196	4.8652	4.7931	4.7521	4.6834	4.8290	4.9660	4.9418	5.1172	5.2321	5.1173	5.1078	5.0614	5.1731	4.5177	4.8943	4.8321	4.9771	NA
R020074c0g1_i01	4.7946	4.7266	4.5743	4.9629	5.0358	4.7414	4.7643	4.9592	4.8128	4.8391	4.8697	4.8435	4.9463	4.8056	4.4818	4.4446	4.4336	4.4422	4.4673	4.3715	4.4956	4.6340	4.7146	4.5677	4.2714	4.3995	4.3729	4.2707	4.2965	4.3975	4.2739	4.4749	4.5990	4.4738	4.7258	4.1758	4.2275	4.4727	4.1579	4.2538	4.4175	4.1996	4.3302	4.6358	4.4016	4.4983	4.3651	4.4397	NA
R020077c0g1_i01	3.8845	3.9994	4.0615	3.9438	3.9459	3.6354	3.9393	4.0707	3.9892	4.0007	3.9962	3.9898	4.0484	4.1902	4.0677	4.1709	4.0410	4.1220	4.0824	4.4853	4.0492	3.7905	4.1381	4.0842	4.0489	3.9958	3.8827	3.8794	3.8096	4.0901	4.0953	3.9972	3.9709	4.0531	4.1892	4.0365	4.3025	4.3305	4.9278	4.8933	4.9397	4.9439	4.9407	4.3704	4.4656	4.3702	4.5788	4.3157	INVS
R020078c0g1_i02	3.9280	3.9387	3.9795	4.0599	4.0706	3.6231	3.8381	3.9287	3.9686	3.9468	3.6076	4.0271	3.8507	3.6769	3.8441	3.9277	3.7214	3.8300	3.8538	3.6770	3.5464	3.7990	3.5321	3.6737	3.2062	3.4590	3.2981	3.3145	3.4814	3.5285	3.6399	3.3791	3.6870	3.5759	3.7755	3.8070	3.9267	3.8732	3.9354	3.9262	3.9088	3.7679	4.0334	4.3432	4.1610	4.0067	4.4671	4.2720	SLC35D3
R020081c0g1_i01	3.7934	3.9449	4.1490	4.2381	4.0321	3.9573	4.0409	3.7307	4.2334	3.8794	3.9127	3.9121	3.9766	4.0071	4.0893	4.2070	4.1435	4.1111	4.0915	4.0403	4.0114	3.9246	4.0631	3.8489	3.8228	3.8204	4.0317	4.0111	4.1862	4.0341	4.1994	4.1349	4.0697	4.1881	4.2652	4.2221	4.3884	4.1442	5.0963	5.1021	5.0780	5.0605	4.9953	5.1355	5.1235	5.0088	5.1141	5.2143	NA
R020083c0g1_i01	3.1835	3.2826	3.4244	3.3907	3.1534	3.5536	3.3310	3.0082	3.3005	3.4073	3.4187	3.6262	3.2361	3.3787	3.1247	3.2241	3.4447	3.2549	2.9774	3.4366	3.4672	3.4617	3.3976	3.1243	3.0581	2.9147	3.5536	3.6667	3.4456	3.4048	3.3437	3.3967	3.3334	3.6563	3.6171	3.2948	3.5973	3.5683	2.3806	2.4856	2.7912	2.6071	2.4507	3.6149	3.2887	3.7511	3.4670	3.2515	NA
R020084c0g2_i01	2.6422	2.0906	2.2925	2.5787	2.7269	2.1623	2.1456	2.3813	1.9353	2.4910	1.9089	2.0221	2.1550	2.3787	2.1830	2.5801	2.1789	2.3839	2.0352	2.6711	2.5831	2.4914	2.3744	2.3059	2.3640	2.1194	2.5908	2.4232	2.0470	2.3360	2.0862	1.8058	2.2704	2.4361	2.4817	1.7330	1.9018	2.3393	-2.2031	0.6343	-0.9600	-0.3490	-0.8821	-1.0201	-0.6832	0.2401	-0.6309	0.2494	NA
R020087c0g1_i01	2.9011	2.9300	3.1019	3.5016	3.1534	3.1957	2.9455	3.0744	2.6943	3.0363	2.7668	2.8780	2.8757	2.7527	2.8983	3.0463	3.1123	2.6680	2.2792	2.5191	3.2181	3.3272	3.4255	2.9063	2.4297	2.5310	3.4315	3.2511	3.4507	2.6082	2.9818	2.8364	3.2831	3.2963	3.2019	0.9880	2.0374	1.8967	0.5778	1.6652	1.2848	0.9692	1.1132	1.9907	1.9243	2.1642	2.2630	2.4065	NA
R020089c0g2_i01	5.6412	5.5107	5.6806	5.6517	5.5183	5.6444	5.4466	5.5209	5.3578	5.4631	5.4696	5.4496	5.4672	5.4748	4.8641	5.0914	5.1637	4.9068	5.2266	4.8356	5.6257	5.7063	5.5199	5.6586	5.5904	5.5179	5.7661	5.6330	5.5112	5.5357	5.4951	5.4463	5.8161	5.5869	5.6206	5.2870	5.2928	5.0554	4.7128	4.9725	4.9882	4.9176	4.8961	4.6268	4.7371	4.5931	4.5853	4.8770	NA
R020090c0g1_i01	4.5096	4.4973	4.7294	5.0858	4.5394	4.7357	4.7451	4.6830	4.6859	4.7253	4.4633	4.7327	4.6866	4.5809	4.1472	4.5502	4.5085	4.4566	4.5326	4.3491	4.5446	4.5153	4.6686	4.3214	4.2937	4.2542	4.4210	4.3636	4.4307	4.3906	4.2231	4.4498	4.5192	4.4040	4.2652	4.2096	4.2030	4.2404	4.5886	4.5386	4.6225	4.5955	4.6639	4.2169	4.3503	4.2473	4.2388	4.2557	NA
R020091c0g1_i01	-0.4108	-0.3856	-0.7422	-1.4572	-0.7079	-0.5449	-0.5863	-0.3231	-0.0720	-0.2025	-0.7740	-0.6269	-0.1361	-0.2358	-0.5639	-1.8502	-2.5834	-0.3925	-0.6308	-0.2357	-1.2581	-0.1800	0.2683	0.1590	0.0094	0.0275	0.0130	0.6539	-0.2362	1.2036	1.1219	0.9717	-0.3278	-0.5478	-0.3888	-1.6403	-0.9236	-1.1199	2.2522	2.5724	2.4504	2.4367	2.4992	-1.9379	-3.2342	-2.4497	-2.6419	-3.2342	NA
R020103c0g1_i02	5.4731	5.5539	5.4985	5.6142	5.4023	5.4566	5.5376	5.5772	5.5711	5.4360	5.3895	5.5167	5.5806	5.5665	5.5007	5.5835	5.3931	5.4502	5.5659	5.5323	5.6016	5.7298	5.6180	5.6263	5.7772	5.4550	5.5344	5.5009	5.4608	5.7054	5.5801	5.5084	5.4951	5.4199	5.6555	5.7932	5.8285	5.6496	6.2969	6.2803	6.3372	6.3102	6.3007	6.7427	6.8583	6.7819	6.7891	6.8035	WASL
R020106c0g1_i01	1.1622	1.2312	0.7158	0.7810	0.3873	1.1108	0.7361	0.8028	-0.2539	1.1497	0.0886	0.8915	0.9508	0.5714	1.0050	1.1847	1.1934	1.0817	0.7407	0.7185	1.0664	0.6576	0.5646	0.9366	0.6841	0.4280	1.0442	0.8623	0.8688	1.0727	1.5694	1.1897	1.0971	1.3349	1.1655	1.1709	1.8182	0.6784	1.7796	2.0548	1.5941	2.0201	0.8887	3.0542	3.0002	2.9604	3.1625	3.1319	NA
R020115c0g1_i01	4.2986	4.5015	4.4662	4.4444	4.6195	4.5275	4.3547	4.4409	4.4196	4.4278	4.6084	4.5370	4.5605	4.6032	4.1979	4.4180	4.5389	4.4129	4.4567	4.4715	4.5006	4.4601	4.4818	4.4603	4.4000	4.5795	4.5157	4.5255	4.4971	4.4837	4.5500	4.4666	4.4850	4.5631	4.4135	4.1279	4.2831	4.2992	4.1845	3.9587	3.9904	4.0678	3.8831	3.0271	2.4958	3.0298	2.5687	2.7919	IGBP1
R020123c0g1_i01	5.0634	5.0531	5.0515	5.0994	4.9018	4.9911	5.0150	4.8436	5.0422	4.9027	4.9805	4.7903	4.7740	4.9439	4.8859	5.0197	5.0230	4.6698	4.7651	5.0121	5.3900	5.3068	5.4806	5.1440	5.1159	4.8994	5.0556	5.0415	5.0350	4.7234	4.8287	4.7601	5.2172	5.3153	5.4502	4.6340	4.8259	4.9997	2.2522	2.8521	2.8507	2.6216	2.9352	1.8737	1.9793	2.4132	2.2791	2.2512	OTOP1
R020130c0g1_i01	3.0771	3.1280	2.8670	3.5659	3.2234	3.2366	3.1215	3.1274	2.9988	3.2471	3.0637	2.9956	3.0952	2.9928	2.8983	2.8086	2.7461	2.4314	2.9373	2.9638	3.0243	3.1983	3.1635	3.3059	2.9834	3.1126	3.0498	3.0528	3.1155	3.1608	3.0363	2.9482	3.0951	3.0162	3.1583	3.3026	2.9318	2.8447	3.3105	3.3462	3.3483	3.0556	3.2412	2.6183	2.5145	2.9316	3.0354	2.8900	AP1AR
R020133c0g1_i01	-0.6826	0.4423	0.2027	0.2660	-0.7079	0.2133	0.6652	0.0723	0.2347	-0.9518	0.0886	-0.4524	-0.6949	0.2877	0.3181	0.6680	1.1547	-0.2358	0.7865	-0.5352	0.4778	0.9599	0.6300	0.0146	0.1720	0.2808	0.4960	0.2710	0.2640	0.8510	0.2657	0.7149	0.1915	0.7946	0.5072	2.7448	2.7853	2.5573	4.0509	4.3053	4.4563	4.3513	4.3167	4.3650	4.3187	4.2119	4.3112	4.4106	NA
R020141c0g1_i03	2.5497	3.0497	2.9724	2.8086	2.7269	3.1706	2.9825	2.3280	2.7796	2.9512	3.0429	2.9341	2.7945	2.9035	3.1455	3.2241	2.9966	3.0108	3.2552	3.1040	2.9964	3.0916	3.1072	2.8002	3.1192	2.8112	3.4382	3.3753	3.5552	3.6192	3.2909	3.5777	3.4695	3.6074	3.3410	3.8125	3.6466	3.5921	2.6843	2.4555	2.2530	1.8076	2.4342	5.8261	5.8587	5.8654	5.8618	5.8864	NA
R020149c0g1_i01	-3.2342	-3.2342	-3.2342	-3.2342	-3.2342	-3.2342	-3.2342	-3.2342	-3.2342	-3.2342	-3.2342	-3.2342	-3.2342	-3.2342	-3.2342	-3.2342	-3.2342	-3.2342	1.4875	-3.2342	-3.2342	-3.2342	-3.2342	-2.6489	-3.2342	-3.2342	-3.2342	-3.2342	-3.2342	-3.2342	-3.2342	-3.2342	-2.7895	-3.2342	-3.2342	-3.2342	-3.2342	-3.2342	6.7015	6.3647	6.6765	6.4399	6.6928	-3.2342	-3.2342	-3.2342	-3.2342	-3.2342	NA
R020156c0g1_i01	6.8482	6.8019	6.8073	6.8129	6.9237	6.8248	6.8513	6.8741	6.8808	6.8314	6.8427	6.8809	6.8759	6.8226	7.0746	7.0795	7.0853	7.1125	6.9949	7.0553	7.0799	7.1579	7.0662	7.0076	6.9672	7.0203	7.1130	7.0218	7.0802	7.0812	7.2428	7.0409	7.2650	7.0706	7.2226	7.1532	7.0674	7.1248	7.2749	7.0883	7.0883	7.0770	7.0761	7.1952	7.3012	7.2771	7.2533	7.2451	SMG7
R020168c0g1_i01	1.1199	1.4901	1.0514	1.4252	1.3274	1.3970	1.4984	1.6172	0.8896	1.6853	1.2138	1.2857	0.7143	1.0860	1.7925	1.9523	1.3387	1.0209	1.5945	1.2237	1.1448	1.5689	1.6444	0.9366	1.1022	0.9008	1.8942	1.5452	1.5463	1.4343	1.4778	1.3062	1.5953	1.5312	1.7629	2.0457	2.5463	1.9564	1.2168	1.5273	1.4166	1.6745	1.2706	4.5141	4.4462	4.5417	4.6363	4.6251	NA
R020179c0g1_i01	5.7509	5.7164	5.6509	5.9164	5.6640	5.7957	5.8471	5.7594	5.5864	5.9435	5.7356	5.7047	5.9659	5.7369	5.4987	5.7020	5.5673	5.5718	5.5123	5.5715	5.6326	5.5350	5.6400	5.6555	5.5976	5.4421	5.4359	5.4554	5.4020	5.7164	5.6164	5.6139	6.2657	5.8420	6.0268	5.2549	5.2635	5.2749	4.7784	4.7142	4.6293	4.6426	4.6425	4.2169	4.0625	4.2647	4.1005	4.2268	PARN
R020183c0g1_i01	4.2257	3.9633	4.3751	4.2232	4.3102	4.2919	4.3030	4.4943	4.3694	4.3552	4.1931	4.3256	4.1735	4.1259	3.9719	4.1936	4.0983	4.1074	4.1715	4.2358	4.4628	4.3284	4.2774	4.4070	4.2981	4.2294	3.9914	4.1317	4.0430	4.2726	4.1994	4.2557	4.0664	3.7717	4.1363	4.3939	4.1988	4.4521	4.5952	4.5422	4.7150	4.6210	4.5380	4.7768	4.8447	4.7329	4.9169	4.8421	PGLS
R020184c0g1_i01	2.3264	2.4452	1.9465	2.2079	1.8671	2.2921	2.1842	2.0271	2.4030	2.2454	1.9089	2.2156	1.9923	2.2718	2.5997	2.2052	2.1981	2.2577	2.4021	2.0121	2.0566	2.1095	2.2550	2.4392	2.3470	2.1194	1.5680	1.4189	2.0606	2.1044	2.0862	1.9561	2.3701	1.9976	2.2185	1.9081	1.3961	1.6113	1.4688	1.3090	1.1011	1.3645	1.3074	0.4266	0.2787	0.5735	0.3094	0.7907	HDHD3
R020188c0g1_i01	4.6123	4.7795	4.8169	4.6437	4.6525	4.8742	4.8922	3.1274	3.0190	2.7267	2.5333	2.7409	2.8613	2.8620	4.4105	4.7128	4.5760	2.8798	3.0355	2.8410	4.5990	4.2344	4.3077	2.7780	2.8814	3.1234	4.8947	4.7938	4.9073	2.5479	2.8780	2.6578	4.0431	4.3530	4.1849	2.4372	2.8393	2.0137	-1.6079	-0.8136	-1.1335	-1.5017	-1.4917	2.9994	3.4138	3.3010	3.4169	3.4786	NA
R020189c0g1_i01	-0.8405	0.8641	0.4819	0.6685	-0.2089	0.7535	0.5517	1.8619	3.0190	2.7009	3.0324	2.7228	2.7003	3.0859	0.0794	0.4445	0.3302	2.5545	2.5688	3.3566	1.1448	1.0481	1.1146	2.2262	2.5821	1.5412	0.6878	1.0444	0.5979	2.6998	2.4009	2.7971	1.1480	1.9395	1.2343	1.7561	1.1447	1.3018	5.0916	5.0067	4.8464	5.0417	5.1195	-3.2342	-1.9780	-3.2342	-3.2342	-3.2342	NA
R020202c0g1_i01	0.6111	1.3848	1.4905	1.3174	1.3274	1.2127	1.1798	1.4608	1.5475	1.2947	1.1374	1.1569	1.1300	1.5714	1.8695	1.3227	1.5623	1.9665	1.8096	2.0861	1.4005	1.5081	1.7947	1.6736	1.8186	2.1621	1.7725	1.7943	1.2705	1.6562	2.6452	2.2165	1.6135	1.8790	1.7155	2.0077	2.0919	1.8967	4.0606	3.9262	3.7048	3.9517	3.7821	2.1995	2.0581	1.3578	1.9164	2.0771	NA
R020204c0g1_i01	3.6743	3.9137	3.9222	3.8630	3.8793	3.8080	3.8581	3.9524	4.0976	3.9686	3.7297	3.8879	3.7525	3.9928	3.8504	3.6350	3.5678	3.6559	3.5756	3.8883	3.6619	3.7733	3.5743	3.3213	3.6194	3.1554	3.8072	3.5052	3.6660	3.5594	3.4600	3.5621	3.8417	3.8315	3.6739	3.6679	3.7176	3.5539	4.1398	3.7759	3.7801	3.9575	3.8335	3.4814	2.8607	3.2897	3.3344	3.2998	NA
R020208c0g1_i01	5.7016	5.6211	5.5523	5.6536	5.7170	5.6670	5.6429	5.7661	5.6412	5.6314	5.6070	5.5581	5.7429	5.5793	5.4722	5.4581	5.6108	5.6455	5.5410	5.5553	5.6783	5.7153	5.7041	5.6841	5.6118	5.6936	5.5313	5.4126	5.5693	5.5372	5.5984	5.5145	5.5362	5.5582	5.6206	5.3660	5.4399	5.5183	5.4252	5.2475	5.2905	5.3562	5.2194	4.8249	4.5177	4.6647	4.6174	4.7522	AC012314.13
R020223c0g1_i01	5.0522	5.1120	5.0354	5.2874	5.1222	4.9548	5.0150	5.0716	5.0373	5.0733	4.7008	4.9170	5.0000	4.8958	5.0327	4.9495	4.8670	4.8157	5.0639	4.7125	4.7255	4.7892	4.8270	4.7268	4.6447	4.3816	4.4277	4.3721	4.4202	4.3629	4.2325	4.2986	4.5095	4.2169	4.5310	4.4409	4.4660	4.3940	4.2905	4.5133	4.5273	4.5582	4.5027	5.0936	5.2351	5.2751	5.3461	5.2476	NA
R020230c0g1_i01	2.1901	1.8999	2.2925	2.2476	1.9163	2.1105	2.4180	2.4660	2.2913	2.4759	2.3760	2.4644	2.5099	2.3639	1.9895	2.1506	1.9265	2.1623	2.1093	2.3033	2.3044	2.4914	2.2550	2.2586	2.2951	2.3583	1.7511	1.6613	1.6398	2.1210	2.1270	1.4140	1.7012	1.2094	1.8311	2.1883	2.1949	2.1349	2.8376	2.8170	2.4809	2.6071	2.4342	2.2473	2.1569	2.0881	2.2951	2.2675	N6AMT1
R020242c0g1_i01	5.0267	5.0094	5.0218	5.2266	5.0358	5.0265	4.9456	5.0165	4.8639	4.9799	5.0103	5.0535	5.0676	5.1215	4.9553	4.9654	4.9598	4.9256	4.9527	5.0951	5.1733	5.0641	5.0967	5.1155	4.9210	4.9998	5.0248	5.1424	5.1054	5.0447	5.0437	5.0268	5.3164	5.2689	5.2529	5.1499	5.1354	4.9101	5.9371	5.8127	5.7516	5.8502	5.8333	5.6922	5.6625	5.7793	5.6253	5.6503	FZD1
R020261c0g1_i01	12.7817	12.5954	12.5900	12.6948	12.7500	12.7250	12.6294	12.6806	12.6741	12.5965	12.5461	12.6208	12.7259	12.6215	12.5925	12.7055	12.6699	12.6571	12.7172	12.6914	12.7979	12.8956	12.7320	12.7542	12.7990	12.6852	12.9599	12.9162	12.9062	12.9997	12.9829	13.0281	12.8012	12.6372	12.9151	13.0106	12.8943	12.9255	14.1409	14.1330	14.0593	14.0676	14.0426	15.0674	15.2017	15.1188	15.1051	15.0556	NA
R020270c0g2_i03	2.7569	3.1814	2.8791	2.8479	2.9201	2.9623	2.9825	3.0636	2.9258	3.2018	3.1144	2.8698	2.7945	3.2558	3.1558	2.8203	2.7065	3.0795	2.6330	2.8935	2.7595	2.9840	3.0956	3.1155	2.8931	3.3340	2.4390	2.1125	2.6057	2.5844	2.4500	2.3850	2.4226	1.8790	1.9586	2.2547	2.0558	2.1856	1.4396	1.1299	1.7014	1.0140	1.4785	1.3245	1.5411	1.1737	1.5683	1.5987	CCDC138
R020278c0g2_i01	3.0322	2.9670	2.7267	3.0965	3.0797	3.0837	3.1672	2.9739	3.2155	3.2736	3.0842	3.1321	3.1790	3.0678	3.2549	3.1426	3.3622	3.1663	3.3876	3.5651	3.0104	3.0352	2.8431	3.1676	3.1291	2.9022	2.5543	2.7195	3.0283	3.0170	2.9480	2.8746	2.9451	2.8684	3.2442	3.2548	3.5000	3.3850	3.9354	4.1065	3.8400	3.8443	3.8585	4.4845	4.6966	4.6821	4.5392	4.5133	MMD
R020292c0g1_i01	0.6708	0.6384	1.0514	0.1023	-0.3184	0.5609	0.1965	0.3823	-0.0720	-0.1082	0.7325	0.7909	0.5797	0.6710	0.5850	0.9062	0.6966	0.4113	1.0722	0.4647	0.7017	1.1040	0.6300	0.2903	0.9312	0.2012	0.6878	0.2710	0.1157	0.7689	0.9507	1.0629	1.2210	0.4510	0.6651	0.8228	0.8818	0.4483	0.7776	0.2693	0.1331	0.4229	0.2966	0.6564	0.5928	0.6461	0.7864	0.6975	UFSP1
R020294c0g1_i01	2.6120	2.7858	2.6154	2.5787	2.5668	2.5984	2.4917	1.8367	2.0768	2.2274	2.5032	2.3746	2.1431	2.3032	2.0348	2.5096	2.4588	2.1902	2.6823	2.3491	2.5450	2.5828	2.6197	1.8111	2.2951	1.7791	2.6496	2.5641	2.5394	1.9073	2.0654	1.6674	2.6688	2.7153	2.8429	2.9490	2.6588	2.5182	3.9716	4.2926	4.0218	4.2934	4.0334	4.9565	5.1326	4.7740	4.9247	4.8311	NA
R020296c0g3_i01	-2.0864	-1.7177	-1.0742	-0.6847	-1.7563	-2.6536	-2.1441	-2.5625	-3.2342	-1.5523	-3.2342	-1.6691	-2.8079	-1.9134	-1.0398	-2.1823	-2.5834	-1.8310	-1.8990	-3.2342	-1.7314	-1.5085	-2.0378	-3.2342	-1.2992	-2.0789	-1.2962	-1.2795	-0.7975	-1.9655	-1.7912	-1.7458	-1.9450	-1.4386	-1.0297	-0.5224	0.7969	0.1745	2.9864	2.7931	2.4809	2.9444	3.0804	1.8430	1.7454	2.2365	2.0160	2.3917	NA
R020299c0g1_i01	4.1802	4.7373	4.9662	4.9629	4.2540	4.8820	4.9286	4.3984	5.0618	5.0933	5.0156	5.1120	5.0454	5.0447	2.6874	2.9215	2.9293	3.9933	3.4024	4.3752	3.0918	3.2733	3.2070	3.6737	3.9402	3.3708	1.0442	1.4515	1.4255	3.9940	4.1946	4.1915	2.4833	4.1459	3.0287	4.2262	3.4660	4.9139	7.5855	7.5907	7.2680	7.4462	7.3207	4.9637	4.8261	4.7329	4.7184	4.7979	NA
R020300c0g1_i01	1.5912	0.6982	0.1235	1.0740	1.3274	0.7077	0.6652	1.4274	1.3384	1.1873	0.4462	0.5659	1.1774	0.9340	1.1355	0.4445	0.1050	0.7100	0.9566	0.2879	1.1948	0.9899	1.4037	0.8111	1.3934	0.9008	0.1497	0.1169	0.3102	0.5403	0.0279	0.6576	0.2853	0.1432	0.8074	0.6852	0.3378	0.9954	0.4664	1.0515	1.1774	1.4647	0.8887	0.7915	0.7904	0.4971	0.8308	0.6485	NA
R020304c0g1_i01	3.0322	2.9300	2.8548	2.7406	2.6850	2.7528	2.7190	2.6655	2.6301	2.9403	2.6752	2.6191	2.6922	2.5969	2.9465	2.8435	3.0713	2.5329	2.7417	2.7865	2.6293	2.6780	2.5871	2.5349	2.2593	2.1829	2.7922	2.5641	2.6149	2.6661	2.9480	2.7837	2.7777	3.0256	3.0092	2.5992	2.2598	2.5954	2.8264	3.0862	2.8623	3.2366	2.8379	2.4031	2.1569	1.9227	2.4455	2.3917	NA
R020308c0g3_i01	5.4794	5.3752	5.4667	5.3952	5.3629	5.3130	5.4400	5.3620	5.5522	5.3863	5.3730	5.2775	5.2873	5.2992	5.6114	5.5920	5.7060	5.3988	5.4281	5.6529	5.6606	5.5689	5.7248	5.4232	5.5540	5.3574	5.6368	5.7309	5.5717	5.4477	5.3859	5.5641	5.7783	5.6562	5.7584	5.1411	5.2831	5.3068	2.0352	2.7316	3.0157	2.5474	3.0263	1.4523	2.0061	2.3923	2.0726	2.1315	NA
R020317c0g1_i02	3.1628	2.9911	3.0278	2.7818	3.0797	2.9912	2.9076	2.8533	2.8934	2.4451	2.1993	2.6093	2.6840	2.6828	2.9346	2.9956	3.0397	2.8626	2.9474	3.0861	2.8636	2.8917	2.8152	2.8753	2.6934	2.8112	2.9410	3.0528	3.1791	3.1200	3.1094	2.9836	3.2251	2.7939	3.3332	2.6494	2.8604	2.8526	3.1575	3.0362	3.0157	2.8610	2.7604	2.6718	2.1084	2.4941	2.7299	2.5198	IDI1
R020322c0g1_i02	4.3992	4.4931	4.2125	4.6912	4.4336	4.5665	4.4100	4.4492	4.3336	4.5007	4.5208	4.3669	4.4849	4.2875	4.4105	4.7921	4.7189	4.3799	4.4602	4.2640	4.5638	4.5075	4.3374	4.5709	4.3372	4.3816	4.7623	4.5745	4.7168	4.5281	4.6618	4.6615	4.5216	4.4463	4.7347	4.5833	4.4171	4.4391	5.0463	5.1569	5.0144	4.9668	5.1653	5.2127	5.1891	5.3421	5.3423	5.3119	NTAN1
[truncated: 13,971 more rows]
[truncated: 4 more columns]
