# Supplementary material for: Wnt signaling restores evolutionary loss of robust foot regeneration rates in Hydra
Source: Nat Commun. 2025 Dec 10;16:11447. doi: 10.1038/s41467-025-66299-2 (PMC12748876; doi:10.1038/s41467-025-66299-2)
Supplement: Supplementary file 6 — Source data [file 41467_2025_66299_MOESM6_ESM.zip › Source_Data_ALL/Source_Data_17.xlsx]

## Sheet: Foot-specific_orthologs_FigS3
H_vulgaris_ID	F0	F3	F8	F12	H_oligactis_ID	FR	FR3	FR12	FR24	FR48
g10056	-2.53818	3.23287	2.57758	3.17127	R028485c0g1_i01	4.84604	4.86273	4.83099	4.70797	4.56539
g10127	5.46978	5.41618	5.5128	5.18801	R040508c0g1_i01	2.56051	2.58898	2.68663	2.68768	2.57913
g10349	5.08058	4.96871	4.79581	1.48334	R037192c0g2_i03	-1.97571	-1.27879	-2.36334	-1.69252	-1.63051
g10458	-1.83896	1.33442	-0.343526	1.35935	R023676c0g1_i01	-1.2957	0.190702	-0.434558	0.131888	-0.0733251
g10556	8.84609	8.51725	8.94149	9.07662	R040617c3g2_i03	-1.06621	-1.14153	-1.78751	-2.22299	-1.82742
g10850	3.43053	3.43162	3.24428	3.40924	R036228c0g1_i05	1.50341	1.98816	1.99577	2.03323	1.70257
g10961	-0.130989	1.1381	2.88264	3.77208	R028029c0g2_i01	-0.270622	-0.248857	0.397912	0.26489	-0.390864
g11134	9.17789	9.63515	10.1647	11.1006	R048101c0g1_i01	0.722625	1.7157	2.11068	2.51351	1.9466
g11134	9.17789	9.63515	10.1647	11.1006	R029113c0g1_i01	1.8602	2.03078	2.7536	3.21836	2.93258
g1132	3.19982	3.29294	3.46873	3.82479	R009870c0g1_i01	-3.23416	-2.64783	-3.23416	-3.23416	-3.23416
g1132	3.19982	3.29294	3.46873	3.82479	R031287c0g1_i02	-3.23416	-3.23416	-3.23416	-3.23416	-3.23416
g11394	3.67608	3.92065	4.15485	4.49104	R029193c1g1_i01	-0.732403	-0.947767	-0.58917	-0.273184	-0.692142
g1151	0.810807	0.724588	0.970509	0.775382	R040116c0g2_i01	0.134456	0.678939	0.340655	0.484837	1.02661
g11636	1.15132	1.4689	1.23287	0.472904	R040124c0g1_i01	2.24331	2.6066	3.05128	3.26575	2.7548
g12274	2.94644	3.44125	3.86658	3.4962	R033439c0g2_i01	3.8428	4.36829	4.40328	4.40638	4.40947
g12462	9.06161	9.26506	9.30727	10.2349	R015432c0g1_i01	0.60763	0.841251	0.760164	0.19805	1.21099
g12572	2.2348	2.38682	2.59059	2.5606	R040655c3g2_i02	3.46481	3.40619	3.26976	3.97314	3.33665
g12706	2.21748	2.58167	3.42787	4.00348	R040071c2g1_i01	-3.23416	-3.23416	-3.23416	-3.23416	-2.62806
g12951	-0.141327	2.18145	-0.198859	0.598485	R014920c0g1_i01	1.417	0.666397	0.742611	-0.473341	0.742066
g12992	2.97953	5.29404	4.40586	4.27195	R024420c0g1_i01	-2.56889	-2.43685	-2.95983	-2.31303	-2.64225
g13175	6.42192	6.37229	6.18192	2.98993	R015278c0g1_i01	-0.0817698	-0.0280732	-0.359201	-0.666157	-0.507751
g13247	5.5045	6.98352	6.7578	6.49447	R038311c1g2_i04	-2.93771	-3.23416	-1.26167	-0.776574	-1.15527
g13387	0.337588	0.778371	0.986084	0.836854	R030052c1g1_i01	0.888244	1.03798	0.780333	1.46596	1.34658
g1351	-1.22075	0.33007	-1.06675	-0.653006	R033612c0g2_i01	0.911199	1.95769	0.887076	1.56799	2.11578
g13585	2.15228	1.23686	1.80775	2.27214	R022698c0g1_i01	-3.07046	-0.869202	-1.59277	-2.71531	-1.56596
g13735	5.70558	5.62555	5.76576	5.66184	R039893c1g1_i01	-0.413351	-0.285618	-0.323447	0.491245	-0.740831
g14070	5.76767	5.66249	5.64851	2.39528	R038909c0g10_i01	-0.0300396	0.202674	-0.274483	0.281885	-0.563906
g14145	6.65919	6.7046	6.6117	6.87165	R034359c0g1_i01	5.61943	6.14153	6.29392	6.59565	6.62135
g14224	-1.86205	-1.77448	-1.11777	-0.694295	R020189c0g1_i01	0.324315	0.284693	1.10249	0.776701	1.44061
g14572	9.20231	9.34815	9.46256	10.4399	R027983c0g1_i01	-2.88124	-2.77285	-2.71498	-3.23416	-2.79683
g14895	0.942157	0.80503	0.62123	0.535596	R028516c0g2_i01	1.20212	1.34504	1.26784	1.40359	1.20416
g15342	2.03889	2.13545	2.07512	2.11338	R025663c0g1_i01	-3.13642	-3.23416	-3.23416	-3.23416	-3.23416
g15357	1.79232	1.4615	1.31696	0.591185	R039289c1g3_i01	-2.56316	-2.43685	-2.31618	-2.80999	-1.96876
g15630	1.72603	4.75861	4.90912	5.79416	R034458c0g1_i02	4.46375	4.41985	4.4128	4.61929	4.46189
g15789	2.24394	1.79273	1.67179	1.15917	R028638c0g1_i01	0.932646	0.964964	2.08279	1.91639	0.589096
g15952	6.93429	8.34399	7.68713	8.51904	R038644c0g1_i04	7.64551	7.59013	7.25483	8.09042	7.87526
g16235	1.69922	1.22314	1.6215	1.55522	R037264c0g1_i01	2.3991	3.83916	2.5128	2.68929	2.55814
g16325	1.86761	1.55417	1.74485	1.16669	R042426c0g1_i01	-3.23416	-3.23416	-3.23416	-3.23416	-2.51515
g16864	2.1231	2.0661	2.0931	2.42094	R040621c4g2_i01	3.71838	3.57244	3.73125	3.51343	3.61982
g16877	3.08536	3.61435	3.54873	4.65137	R037551c2g2_i01	-3.05334	-2.86829	-2.80956	-3.04825	-3.23416
g16881	2.34285	1.63762	1.7351	3.3543	R014912c0g1_i01	-3.23416	-3.23416	-3.23416	-2.25838	-3.23416
g16882	-2.41289	-0.298238	-0.560324	0.437692	R025715c0g1_i01	-3.23416	-2.56981	-3.23416	-2.89763	-2.54505
g16882	-2.41289	-0.298238	-0.560324	0.437692	R025715c0g1_i03	-3.23416	-3.23416	-3.23416	-3.23416	-2.5812
g1718	0.719302	4.01652	3.24989	3.33967	R024701c0g1_i02	-1.67438	-1.16201	-1.28167	-1.87191	-1.08467
g17506	-3.22071	0.879532	-0.322843	-0.245315	R025957c0g1_i01	-2.48555	-0.338895	-1.61091	-1.08341	-3.0342
g18245	2.9347	2.64415	2.82789	4.30896	R029042c0g1_i02	1.33918	2.55086	2.27164	1.79219	2.17709
g18250	8.09377	8.18901	8.40801	8.65652	R023281c0g1_i01	1.64118	1.85256	2.09995	1.96209	1.87683
g18466	-1.96266	4.68857	4.4971	5.32516	R034318c0g1_i01	0.746894	-0.0398388	-0.158778	0.449645	0.526218
g18495	2.61432	2.40513	2.17849	2.32312	R076557c0g1_i01	-1.96473	-1.50381	-2.15477	-0.935472	-1.17972
g18779	-0.0845412	-1.14301	-1.34464	0.972604	R014795c0g1_i01	2.19199	2.40793	2.49749	2.08326	2.65491
g19341	0.36142	1.24072	0.0379032	0.981805	R020299c0g1_i01	4.70158	2.8461	3.19074	1.30709	3.21929
g19342	1.82166	1.5703	1.94935	1.79075	R038496c1g2_i01	5.00895	4.92211	4.83915	4.60569	4.72466
g19358	2.888	3.15099	2.81703	3.18138	R017997c0g2_i01	-2.92896	-2.79237	-3.23416	-2.87657	-1.40896
g19742	3.03124	2.97857	3.10236	2.39645	R039137c3g1_i01	1.71977	1.54989	1.62678	1.68603	1.2358
g19747	4.51979	4.51867	4.49645	5.0562	R039137c2g3_i02	0.385217	0.746501	0.525004	0.532196	0.358315
g19781	2.71937	5.26123	2.67938	4.09907	R036896c0g1_i02	1.52178	3.02828	1.32789	1.44525	0.670019
g20013	2.60218	2.78863	2.85238	2.96728	R055540c0g1_i01	-3.23416	-3.23416	-3.23416	-3.23416	-3.23416
g2028	4.46738	5.16652	5.09379	5.59172	R021190c0g2_i01	-3.23416	-3.23416	-3.23416	-3.23416	-3.23416
g20432	2.41664	3.01891	3.09903	3.53869	R040517c0g3_i02	0.0829537	0.578531	0.236889	0.870749	0.603986
g20783	2.44479	2.78111	2.57966	2.615	R070222c0g1_i01	-3.23416	-3.23416	-2.73322	-3.23416	-3.23416
g20783	2.44479	2.78111	2.57966	2.615	R049492c0g1_i01	-2.98752	-2.81066	-2.86524	-2.65937	-2.64225
g20911	3.86379	2.04862	3.2203	4.54785	R023611c0g1_i01	3.21017	2.19786	3.60677	3.65242	3.22365
g21027	-1.98027	-0.770386	-0.828476	-1.41457	R035800c0g5_i01	-2.87858	-1.93484	-1.55679	-1.7148	-1.60503
g21027	-1.98027	-0.770386	-0.828476	-1.41457	R035800c0g3_i01	-3.03855	-3.23416	-2.11965	-3.23416	-1.94391
g2114	2.00168	2.1792	1.96747	2.52525	R025924c0g1_i01	-1.01219	0.147562	-0.779018	-1.09171	-0.263844
g21164	3.42387	3.76269	3.60119	3.30046	R030499c0g1_i01	0.237175	0.889388	0.699846	0.521706	-0.398097
g21311	1.33676	0.600284	0.175624	-0.523607	R031567c0g1_i02	2.70567	2.88957	2.5372	3.01158	2.72324
g21345	5.68051	5.69411	5.57982	5.48786	R040379c2g1_i01	1.03648	1.24284	0.770563	1.49902	0.815956
g21389	1.66282	1.56789	1.54217	1.00446	R015621c0g1_i01	4.06207	3.84595	4.15249	4.06388	4.11289
g21608	2.88185	3.00317	2.60603	2.23353	R030459c0g2_i03	3.02739	3.04504	3.28227	3.60474	3.51436
g2198	-1.81001	-2.83098	-2.07359	1.83874	R023095c0g1_i01	-2.81107	-2.18212	-1.82797	-3.23416	-0.537436
g24036	3.90179	5.89079	5.52777	6.04858	R000916c0g2_i01	-1.93904	-1.89713	-1.603	-2.75194	-1.94924
g24446	3.89952	3.79822	3.83515	3.05993	R038164c0g1_i05	5.01302	5.23545	5.02844	4.9631	5.01012
g24685	1.1813	2.85163	1.74808	1.37195	R036003c0g2_i01	2.21213	3.95643	1.93835	1.53812	2.40154
g24715	1.61331	2.47747	1.62659	1.81953	R034806c0g1_i05	-0.948479	0.0974826	0.180759	-0.219593	-0.0825768
g24883	3.71271	5.17108	3.94266	3.91983	R032227c0g1_i01	0.57599	1.39796	0.30297	0.0138276	0.763649
g25064	7.3697	7.14738	7.25434	7.34913	R010363c0g2_i01	-2.92868	-2.741	-2.45564	-3.23416	-2.1397
g25199	1.92629	1.7272	1.32766	1.54496	R028591c0g1_i01	-3.23416	-3.23416	-3.23416	-3.23416	-1.60229
g25276	2.6148	2.07554	2.24685	2.39444	R029695c0g2_i02	0.712815	0.905944	-0.333924	-2.47214	1.1947
g25353	0.636925	-0.158305	1.92604	0.0181866	R016606c0g1_i01	-0.505667	-2.08367	-1.13987	0.475643	0.897229
g26250	-0.196936	1.29256	1.10137	1.21012	R021940c0g1_i01	0.0593219	1.51622	1.4627	1.06021	-0.241948
g27079	4.25818	3.82626	3.65548	2.66241	R032646c0g2_i02	-2.9487	-2.66662	-3.23416	-3.23416	-1.23273
g27334	3.99762	4.65745	4.60044	5.51637	R032520c0g2_i06	-0.399977	-0.811898	0.0219724	-1.94764	0.323744
g27338	8.32785	8.49366	8.56824	8.99812	R040737c4g1_i02	-1.3406	-3.23416	0.362387	-2.15844	-1.45975
g27426	6.96153	6.79963	6.93181	7.0642	R038059c0g2_i06	-0.491495	-0.554373	-0.917589	-0.662006	-0.232858
g27604	1.41415	0.649097	1.39562	1.86725	R037112c0g3_i01	2.39704	1.91051	2.49304	2.71907	2.95569
g2771	5.84874	5.50575	5.67328	6.21029	R033324c0g1_i01	5.43648	5.47327	5.99995	6.11905	5.7907
g27737	1.76235	1.29898	0.837418	0.556588	R040807c1g2_i01	1.30487	1.62529	1.01063	1.69843	1.61243
g27773	2.32206	1.89717	2.12963	2.32348	R026014c0g1_i02	3.09547	3.29806	3.20359	3.38287	3.60565
g27791	5.59528	5.36213	5.5486	5.96978	R040988c4g2_i01	3.71303	3.57114	4.10638	3.87762	3.64741
g27886	1.1508	0.953865	1.36144	0.771786	R039238c4g1_i04	2.24053	2.02334	2.14014	2.48886	1.97093
g28327	3.31008	3.42463	3.50933	3.26482	R035276c0g1_i01	4.03961	3.97545	4.24252	4.21985	4.04505
g28449	3.3088	1.02737	2.812	4.49335	R032408c0g1_i01	-2.69951	-2.52987	-2.27545	-2.50923	-1.46088
g28681	3.28824	2.85869	3.17328	2.89012	R033433c0g1_i01	-0.425757	-0.305687	-0.131273	-0.354424	-0.676488
g28978	1.42575	1.54421	1.85379	0.413673	R039244c6g4_i03	2.09435	2.41015	2.11982	2.64896	2.2426
g28987	8.62817	8.38489	8.46436	9.02107	R013077c0g2_i01	-1.91288	-1.08742	-1.041	0.490833	0.208249
g31099	1.1232	0.477821	1.07473	1.11513	R036445c3g4_i02	2.70517	3.61027	3.26474	2.53505	2.80301
g31099	1.1232	0.477821	1.07473	1.11513	R036445c0g1_i01	-3.07579	-3.23416	-2.83809	-2.89763	-2.41461
g31502	5.7585	5.84553	6.37029	6.42861	R062977c0g1_i01	-3.13792	-3.00929	-3.23416	-3.23416	-2.79683
g31954	0.217364	-0.566524	0.440269	1.85956	R037127c0g1_i01	1.47627	2.07145	2.24027	1.83728	2.19399
g32158	6.57402	8.29181	7.79091	7.45216	R037410c0g1_i02	2.97572	2.95519	3.06353	2.98543	3.37686
g32158	6.57402	8.29181	7.79091	7.45216	R031508c0g1_i01	2.01705	2.46089	2.37888	2.72017	1.79663
g32158	6.57402	8.29181	7.79091	7.45216	R037410c0g2_i02	3.0743	3.24901	3.21511	3.50931	2.73434
g32193	4.05285	4.1019	4.20803	5.52871	R028570c0g1_i01	-2.07362	-1.41352	-0.868099	-0.957822	-0.689516
g32332	3.68433	3.90945	4.42649	4.74741	R037807c0g2_i01	3.49284	3.95536	4.38728	4.54601	4.48002
g32344	-1.72832	2.21198	-1.51094	-0.309795	R037198c0g1_i01	-2.9074	-2.77285	-3.23416	-3.23416	-2.14387
g32459	1.43082	1.8755	2.36373	1.40346	R037868c0g2_i03	4.52877	4.23043	4.42522	3.56548	4.01774
g32459	1.43082	1.8755	2.36373	1.40346	R037868c0g2_i04	2.73081	1.74233	1.72467	0.0130865	0.586236
g32499	1.09302	0.578609	0.572938	1.07452	R034309c0g1_i01	1.61536	3.53839	2.45927	1.81698	2.24598
g3286	4.217	4.10685	4.39465	4.6834	R038714c1g3_i02	3.64793	4.03865	2.48158	2.17551	3.54552
g3294	0.678282	0.624065	0.533541	-1.74842	R038714c2g1_i01	1.51939	2.09522	0.21664	0.481372	1.50581
g33052	3.73365	3.24328	2.85954	3.40557	R035570c0g1_i01	-3.23416	-2.6072	-3.23416	-3.23416	-2.63565
g33159	2.79993	2.30796	2.37123	1.9632	R034032c0g1_i04	2.10165	2.37975	2.44156	2.76338	2.05142
g3321	2.44437	2.18533	2.18362	2.19887	R032943c1g1_i03	-1.14303	-0.182151	-0.348579	-0.000196951	-0.829237
g3321	2.44437	2.18533	2.18362	2.19887	R032943c0g1_i01	-1.689	-0.985691	-1.27355	-1.53008	-1.58158
g3327	1.90361	1.63829	1.32327	1.78912	R036310c1g1_i01	-0.488475	-0.0193643	-0.580645	0.11721	-0.121253
g33343	3.75135	4.07606	4.32842	4.44026	R028365c2g1_i01	3.78846	3.9621	4.15847	4.52046	4.72213
g33581	3.01628	6.68979	4.07905	4.11906	R028192c0g2_i01	4.61305	5.20854	3.75618	2.99525	4.04024
g33666	3.72337	3.50036	3.35247	3.39963	R035862c0g2_i01	2.21465	2.94189	2.65838	2.34534	2.57814
g33666	3.72337	3.50036	3.35247	3.39963	R035862c0g3_i02	3.02644	3.46276	3.17316	3.08857	3.12639
g33750	0.658989	0.733921	0.725351	2.0825	R031070c0g1_i01	0.0707105	0.298097	0.84541	1.05755	1.87326
g4323	0.927448	2.06006	3.20351	3.1086	R039893c4g1_i01	0.287854	0.639431	0.455531	1.12347	0.551087
g4326	10.0259	10.2752	9.94956	9.87354	R039893c6g1_i03	6.22432	5.90043	5.89387	5.11949	5.33457
g4917	1.87893	0.362879	1.39446	3.33967	R035649c0g1_i01	1.30486	0.879213	1.3781	1.72959	2.07094
g4978	7.32237	7.28997	7.07998	7.35215	R040379c5g2_i02	1.78403	1.92237	1.72379	2.07341	1.52332
g4978	7.32237	7.28997	7.07998	7.35215	R040379c5g5_i08	6.10861	6.25317	6.1641	6.3757	6.34701
g4978	7.32237	7.28997	7.07998	7.35215	R040379c5g2_i10	3.3235	3.43899	3.16495	3.75096	3.34511
g5067	5.64496	5.77335	5.75243	5.98663	R036293c1g1_i01	3.70829	3.96313	3.61721	3.84066	3.95384
g5203	2.71899	2.55584	2.90112	2.81709	R014870c0g1_i01	-3.23416	-3.23416	-3.23416	-3.23416	-2.51515
g5237	-1.99541	-0.0903951	-0.50779	1.3837	R036082c1g1_i01	-1.31222	-1.74571	-1.80273	-1.41993	-1.4479
g5455	2.77565	3.71805	2.72681	2.78003	R038612c0g1_i01	1.04232	4.8245	3.08713	2.26863	1.63004
g5548	6.88399	6.99566	6.92642	7.07501	R008551c0g1_i01	-3.23416	-3.23416	-3.23416	-3.23416	-3.23416
g6131	2.70787	3.37432	3.51619	2.90512	R002611c0g1_i01	-3.23416	-3.01724	-3.23416	-3.23416	-3.23416
g6182	3.6897	4.2535	4.03468	5.74542	R031071c0g1_i01	-0.00549417	-0.189259	0.35387	0.685742	-0.366869
g6540	4.1018	4.28244	4.53649	4.13463	R023004c0g1_i01	-3.23416	-3.23416	-3.23416	-3.23416	-2.54505
g6567	1.44927	1.45103	1.55498	2.08481	R034916c0g1_i01	0.829568	0.683515	0.602389	0.486953	1.3056
g6991	5.43319	5.74747	5.69881	5.28823	R007492c0g1_i01	-1.74887	-0.900282	-1.30231	-0.585915	-1.15272
g7108	2.2443	1.77256	1.66175	1.73112	R038071c5g3_i01	0.944615	1.20346	1.64185	2.04137	1.38091
g7108	2.2443	1.77256	1.66175	1.73112	R038071c2g1_i01	-0.0161299	0.089441	0.242844	0.836332	-0.410985
g712	5.47283	6.89487	6.28359	7.0325	R023113c0g1_i01	-2.79	-1.80027	-1.9407	-2.41488	-1.40227
g7342	2.84715	2.94658	2.8395	3.28978	R029759c1g1_i01	2.03576	2.59731	2.49613	2.64212	2.38177
g7738	7.01531	7.34764	7.30613	7.89849	R031405c0g1_i01	9.57514	8.68985	9.04948	7.75795	7.48549
g7944	2.91508	2.6117	2.44763	2.50854	R038561c3g3_i10	2.93708	3.06645	3.24513	3.83481	3.34454
g7997	5.34617	5.4137	5.43228	5.72913	R034428c0g1_i02	3.84174	3.13844	2.00627	1.74353	3.03206
g844	2.08412	2.12403	2.25917	2.6159	R034554c0g1_i01	2.425	3.26333	2.25287	1.68385	1.87466
g8766	2.45794	2.43518	2.4861	2.96027	R039975c0g1_i01	-1.63186	-0.82659	-1.87468	-1.64201	-1.90577
g8924	2.63931	2.83976	2.77642	2.51066	R023445c0g1_i01	3.77648	3.69651	4.06969	3.71181	3.6978
g9118	-1.60208	1.91002	1.67399	1.8353	R025555c0g1_i01	0.611703	3.37066	0.938945	0.417453	0.906537
g9713	2.54113	2.66767	2.35157	2.50155	R037908c0g2_i01	1.37306	1.99576	1.86033	1.38322	1.67465
g9713	2.54113	2.66767	2.35157	2.50155	R037908c0g1_i04	2.00663	2.71434	2.2133	1.77592	2.23399
g9812	1.38605	1.06115	1.42604	1.42913	R023043c0g1_i01	-0.0131461	-1.40706	-0.822818	-0.642413	-0.558606
g9819	5.64373	5.91802	5.71137	6.54951	R033588c0g1_i01	-1.1411	0.876209	-1.84599	-2.65804	1.14289
g9821	1.5401	1.53836	1.60101	1.84539	R041141c2g1_i01	-3.04238	-2.53443	-2.72997	-2.58055	-0.0446009
g9821	1.5401	1.53836	1.60101	1.84539	R041141c0g1_i01	-3.23416	-3.23416	-3.23416	-3.23416	-1.87688

## Sheet: Randomly-sel_orthologs_FigS3
H_vulgaris_ID	F0	F3	F8	F12	H_oligactis_ID	FR	FR3	FR12	FR24	FR48
g10961	-0.130989	1.1381	2.88264	3.77208	R007976c0g1_i01	6.93414	7.0361	7.03014	6.58191	7.00066
g10976	4.42422	4.50705	4.49267	4.47737	R031098c0g1_i01	1.86177	1.43183	1.56219	1.43898	1.63116
g11187	5.63556	5.28515	5.29344	3.67704	R040029c0g1_i01	5.84951	5.96087	5.61104	5.82374	5.47261
g1181	2.89194	2.76626	2.72087	2.61627	R034768c0g1_i01	2.22757	2.1551	2.11368	2.06959	2.04756
g11904	1.35637	1.23082	0.999093	2.09632	R032157c1g1_i02	0.352168	-0.140182	0.658935	1.15471	0.180181
g12704	6.34995	6.20924	6.12943	6.17311	R032512c0g1_i01	5.79957	5.54426	5.67009	5.62574	5.46764
g13125	6.74473	7.08172	7.02836	6.61767	R024520c0g1_i01	8.47285	8.41474	8.32315	8.28992	8.10385
g13305	3.4724	3.29864	3.44951	3.44238	R036459c0g2_i01	4.49566	4.33739	4.43395	4.21176	4.20335
g1407	3.44934	3.25403	3.09073	2.97142	R033099c0g1_i01	3.48661	3.17789	3.5971	4.03693	3.72878
g14725	6.47826	6.66041	6.63106	6.85075	R037290c3g1_i01	7.13618	7.04967	7.23903	7.00499	6.97198
g15643	1.04128	1.17089	0.608563	-0.0373873	R028253c0g2_i01	4.71753	4.53433	4.59055	4.45238	4.39318
g15733	3.59086	3.61044	3.69654	2.47052	R039942c0g1_i03	4.94006	5.12775	5.11872	5.08227	5.19255
g16579	1.62098	1.51957	1.75808	0.149628	R040642c3g3_i04	1.08568	1.07265	1.07998	1.57572	1.2474
g16704	6.75525	6.80587	6.96411	7.08507	R028152c0g1_i01	6.68416	6.704	6.75074	6.59025	6.71071
g16858	3.99051	3.44648	3.53903	3.21842	R039474c7g2_i01	4.58791	4.6757	4.70772	4.75015	4.65395
g17529	4.0701	4.17838	4.29859	4.30063	R030979c0g1_i01	5.40221	5.2597	5.4529	5.29098	5.43343
g17638	0.901793	0.917278	0.857343	0.136503	R041052c3g5_i04	1.58111	1.33657	1.59025	1.23033	1.84758
g18417	6.65728	6.65018	6.58649	6.08317	R025113c0g1_i02	3.28213	3.32404	3.55255	3.25029	3.33712
g18421	11.4877	11.5939	11.7311	12.3083	R028480c0g2_i01	11.8331	11.7327	12.0461	12.0667	12.0802
g18493	3.59865	3.5065	3.44558	3.61843	R030820c0g2_i02	4.73805	4.74187	4.84097	4.68266	4.94522
g19300	3.12102	3.14763	3.03104	1.13301	R022832c0g1_i02	2.52978	2.32343	2.65867	2.68568	2.3949
g19761	4.21642	4.39025	4.27799	4.14455	R037645c0g2_i01	4.88854	4.95075	4.80268	4.83428	5.00067
g20487	2.58391	2.11122	2.31323	2.52212	R030739c0g1_i01	4.80574	4.75781	4.82655	4.8254	4.73866
g20536	1.73971	1.64925	1.97744	0.31606	R026173c0g1_i01	3.6682	2.98911	3.29687	2.69733	3.05183
g21045	2.34688	2.5297	2.40345	1.72433	R023926c0g1_i01	3.00672	2.99196	3.12543	2.99682	3.08774
g21153	5.02193	4.60299	4.66725	4.67387	R021495c0g1_i01	4.04445	4.28057	4.21005	4.23301	4.50236
g21239	2.37198	2.182	2.49964	2.88822	R036143c1g1_i02	1.13971	1.03708	0.727358	0.668857	0.546117
g23366	5.19008	4.92209	4.88581	4.73487	R029881c0g1_i01	7.30968	7.45457	7.44287	7.44963	7.57035
g23467	6.47623	6.30716	6.21123	6.20851	R040347c0g1_i02	6.52956	6.56869	6.55288	6.61272	6.6305
g24106	1.54916	1.73217	1.47541	1.08986	R032806c0g1_i02	4.76584	4.57122	4.68785	4.1556	4.29644
g24300	4.13992	4.20308	3.92869	3.81429	R035741c0g1_i01	1.92493	2.19658	1.84549	1.69858	2.17799
g2650	2.14645	2.07926	1.9634	2.02556	R033687c0g1_i02	3.42536	3.20202	3.29252	3.32766	3.29374
g26528	5.98807	6.18752	6.03003	6.48037	R033642c0g2_i02	6.8164	7.01807	7.27996	7.60793	7.32346
g26583	5.51734	5.76975	6.07077	6.05168	R028986c0g1_i02	4.41379	4.47647	4.71829	4.64614	4.52944
g26973	3.44388	3.58946	3.50703	3.75713	R034058c0g1_i01	3.99591	4.01255	4.03778	4.20013	3.99497
g27009	5.05204	5.27204	5.2529	5.33887	R032811c0g1_i01	4.65702	4.92847	4.80726	4.60004	4.75524
g27012	4.4672	4.75179	4.84114	5.05031	R031371c0g1_i01	4.75708	4.59821	4.8379	4.46771	4.44027
g27148	3.60878	3.73023	3.76572	3.72613	R008163c0g1_i02	3.57442	3.51316	3.87213	3.78986	3.901
g28325	3.52651	3.64045	3.39957	2.59437	R029340c0g1_i02	5.71845	5.80844	5.77639	5.96955	6.09675
g28432	3.3891	3.27412	3.19739	3.28871	R020389c0g1_i01	4.08275	4.02014	4.03786	3.94674	4.14325
g28918	0.743971	1.49692	0.670848	1.24616	R032780c0g1_i01	1.94973	2.65889	2.28317	2.44821	2.01406
g29020	5.41831	5.30321	5.21344	5.1545	R018414c0g2_i01	4.83774	5.11785	5.09558	4.86241	4.8661
g29046	2.94427	3.12996	3.07651	3.61281	R033207c0g5_i02	4.4739	4.30386	4.10853	4.24073	4.31104
g29744	6.3023	6.12193	6.0773	5.71723	R037189c0g1_i01	6.25672	6.18661	6.15685	6.35107	6.202
g30675	5.01014	5.26644	5.35002	5.43883	R038800c0g1_i10	6.74335	6.55832	6.68067	6.61283	6.60418
g3082	2.79898	3.02859	2.38298	2.0254	R037429c0g1_i01	2.3406	2.07702	2.16409	2.25845	2.26707
g31349	1.69546	1.6631	1.93623	2.42094	R027889c0g1_i01	-2.08097	-2.29342	-2.00894	-1.75704	-1.6395
g33274	3.29316	2.90595	2.89058	2.82536	R025258c0g1_i01	4.31113	4.41936	4.37615	4.73361	4.93952
g33754	5.07717	5.15333	5.23833	5.43651	R029282c0g1_i01	5.97901	5.81875	5.90629	5.84832	5.63621
g33780	4.6905	4.92027	4.7528	4.38268	R026346c0g1_i01	4.41522	4.92672	4.51695	4.46454	4.50134
g3639	6.77466	6.82417	6.88474	7.23838	R023670c0g1_i01	6.451	6.40749	6.46778	6.29609	6.43196
g4004	6.6006	5.51707	6.07861	6.9876	R014777c0g2_i01	7.47074	7.72392	7.84048	7.56234	7.47729
g4924	4.74429	4.50768	4.58381	3.79394	R054659c0g1_i01	2.96308	2.82048	2.33109	2.64685	2.63049
g4956	5.43766	5.58922	5.67745	5.61901	R035903c0g1_i03	6.20254	6.12871	6.11369	6.07399	5.93918
g5401	7.07477	5.74714	6.29804	7.57784	R031914c0g2_i01	7.81264	7.94334	8.3366	7.75963	7.78851
g7252	8.90249	8.88698	9.09503	9.24012	R040883c1g1_i05	9.63709	9.68505	9.7863	9.83169	9.40918
g7973	4.38735	4.37684	4.37835	4.02851	R025853c0g2_i01	5.71017	5.67664	5.70232	5.43042	5.62328
g7986	3.39395	3.46023	3.67186	4.07335	R034874c0g1_i02	4.67109	4.87143	5.0367	4.91714	4.55672
g8182	3.51006	3.49475	3.59332	3.26658	R023121c0g1_i01	3.81731	3.80005	3.80037	3.65003	4.00355
g8198	4.28178	4.27354	4.31492	4.10839	R035473c1g1_i01	3.03432	2.9006	3.02144	2.8848	2.8408
g8924	2.63931	2.83976	2.77642	2.51066	R023445c0g1_i01	3.77648	3.69651	4.06969	3.71181	3.6978
g9418	0.723555	0.260571	-0.19007	0.0731679	R040692c1g2_i02	-0.661825	-0.77053	0.16559	-0.306177	-0.594885
g9972	5.22565	5.73872	5.25016	5.56023	R022118c0g1_i01	6.99406	7.3953	7.37626	7.41881	7.43265
