# Supplementary material for: Wnt signaling restores evolutionary loss of robust foot regeneration rates in Hydra
Source: Nat Commun. 2025 Dec 10;16:11447. doi: 10.1038/s41467-025-66299-2 (PMC12748876; doi:10.1038/s41467-025-66299-2)
Supplement: Supplementary file 6 — Source data [file 41467_2025_66299_MOESM6_ESM.zip › Source_Data_ALL/Source_Data_16.csv]

	genes	logFC_3hpa_ALP	logFC_12hpa_ALP	logFC_24hpa_ALP	logFC_48hpa_ALP	logFC_3hpa_DMSO	logFC_12hpa_DMSO	logFC_24hpa_DMSO	logFC_48hpa_DMSO	H_vulgaris105	Full_name	Gene_name	H_sapiens	P_Name	G_Name	GO_BP	Description
1692	R023356c0g1_i01	-0.592919523	2.788184949	4.557280485	6.443782191	3.698846392	-0.592919523	-0.592919523	5.340390608	g30087	Transcription factor VBP	NAN	HLF	Transcription factor VBP (Thyrotroph embryonic factor homolog) (Vitellogenin gene-binding protein)	TEF VBP	positive regulation of transcription by RNA polymerase II [GO:0045944]; positive regulation of transcription, DNA-templated [GO:0045893]	Transcription factor that binds to and transactivates the vitellogenin II (VTG2) promoter. Binds to the palindromic sequence 5'-GTTTACATAAAC-3'.
1779	R023611c0g1_i01	-1.830636126	-0.245693125	0.91637433	0.475095078	-0.991776386	0.418903878	0.409499692	0.026181823	g20911	Transcription factor GATA-3	NAN	GATA1	GATA-binding factor 2 (GATA-2) (Transcription factor xGATA-2)	gata2	hemopoiesis [GO:0030097]	NA
2065	R025013c0g1_i01	0	1.79387122	0	6.037187791	0	1.730369698	1.70436887	2.06085797	g17310	Zinc finger protein sens	NAN	NA	Zinc finger protein sens (Protein senseless)	sens Lyra CG32120	Notch signaling pathway [GO:0007219]; axon guidance [GO:0007411]; chaeta morphogenesis [GO:0008407]; compound eye photoreceptor development [GO:0042051]; negative regulation of apoptotic process [GO:0043066]; negative regulation of transcription by RNA polymerase II [GO:0000122]; peripheral nervous system development [GO:0007422]; photoreceptor cell differentiation [GO:0046530]; photoreceptor cel…	Transcription factor both necessary and sufficient for proper development of most cell types of the embryonic and adult peripheral nervous system (PNS). Essential component of the proneural Notch signaling pathway required for proper sensory organ precursor (SOP) differentiation. Correct expression requires expression of scalloped (sd). Repression of rough (ro) in R8 photoreceptor is an essential…
2297	R026014c0g1_i02	0.143158633	-0.187583605	0.048529144	0.31018158	0.269020392	0.100386041	0.237141493	0.50895861	g27773	Core-binding factor subunit beta	CBF-beta	CBFB	Core-binding factor subunit beta (CBF-beta) (Polyomavirus enhancer-binding protein 2 beta subunit) (PEA2-beta) (PEBP2-beta) (SL3-3 enhancer factor 1 subunit beta) (SL3/AKV core-binding factor beta subunit)	CBFB	cell maturation [GO:0048469]; definitive hemopoiesis [GO:0060216]; lymphocyte differentiation [GO:0030098]; myeloid cell differentiation [GO:0030099]; negative regulation of CD4-positive, alpha-beta T cell differentiation [GO:0043371]; negative regulation of transcription by RNA polymerase II [GO:0000122]; osteoblast differentiation [GO:0001649]; positive regulation of CD8-positive, alpha-beta T …	Forms the heterodimeric complex core-binding factor (CBF) with RUNX family proteins (RUNX1, RUNX2, and RUNX3). RUNX members modulate the transcription of their target genes through recognizing the core consensus binding sequence 5'-TGTGGT-3', or very rarely, 5'-TGCGGT-3', within their regulatory regions via their runt domain, while CBFB is a non-DNA-binding regulatory subunit that allosterically …
3582	R029042c0g1_i02	-0.644567852	2.533583288	1.57717979	1.185038937	1.253421659	0.968492297	0.451369213	0.838891746	g18245	Homeobox protein Dlx1a	DLX-1	DLX2	Homeobox protein DLL homolog		multicellular organism development [GO:0007275]; regulation of transcription, DNA-templated [GO:0006355]	NA
3885	R029543c0g1_i01	-1.538937295	-0.087117799	1.928587125	2.460806358	1.128880156	-0.172730873	0.158979219	0.680477478	g267	Ankyrin repeat domain-containing protein 23	NAN	NA	GA-binding protein subunit beta-2 (GABP subunit beta-2) (GABPB-2)	GABPB2	positive regulation of transcription by RNA polymerase II [GO:0045944]	May function as transcription factor capable of interacting with purine rich repeats (GA repeats).
3987	R029759c1g1_i01	-0.050794119	0.526067044	1.130005212	0.49670451	0.564284737	0.387957137	0.598732756	0.334527678	g7342	NAN	NAN	NA	Zinc finger protein 324A (Zinc finger protein ZF5128)	ZNF324 ZNF324A	regulation of transcription by RNA polymerase II [GO:0006357]	May be involved in transcriptional regulation. May be involved in regulation of cell proliferation.
5732	R032408c0g1_i01	-3.077713311	2.062988	4.172541065	4.611381807	0.558907924	0.521295502	-0.030036204	2.292369937	g28449	Forkhead box protein D4	NAN	NA	Fork head domain-containing protein FD4	fd96Ca FD4 CG11921	anatomical structure morphogenesis [GO:0009653]; cell differentiation [GO:0030154]; multicellular organism development [GO:0007275]; regulation of transcription by RNA polymerase II [GO:0006357]	Involved in development during embryogenesis.
9677	R037127c0g1_i01	0.733052497	-0.050051431	1.160320825	1.40214817	0.625715127	0.792801892	0.33907716	0.745012129	g31954	Homeobox protein Nkx-2.6	NAN	NKX2-6	Homeobox protein Nkx-2.5 (xNKx-2.5) (Homeobox protein NK-2 homolog E)	nkx-2.5	cardiac muscle contraction [GO:0060048]; heart development [GO:0007507]; regulation of cardiac conduction [GO:1903779]; regulation of transcription by RNA polymerase II [GO:0006357]	Implicated in commitment to and/or differentiation of the myocardial lineage. May regulate the expression of genes involved in cardiogenesis and play a role in the formation of gut and the pharyngeal region. Binds to the core DNA motif of promoter.
11825	R039158c0g1_i05	0.357354654	1.037802878	0.696444809	1.044487105	1.286938863	0.716560687	0.831580764	0.024401828	NA	Homeobox protein NOBOX	NAN	NA	NA	NA	NA	NA
13111	R040267c0g3_i12	0.214114487	0.286283743	0.501752953	-0.04879763	0.643932087	0.127569387	0.397776053	0.3524972	NA	Calcium-responsive transcription factor	NAN	NA	NA	NA	NA	NA
