# Supplementary material for: Wnt signaling restores evolutionary loss of robust foot regeneration rates in Hydra
Source: Nat Commun. 2025 Dec 10;16:11447. doi: 10.1038/s41467-025-66299-2 (PMC12748876; doi:10.1038/s41467-025-66299-2)
Supplement: Supplementary file 6 — Source data [file 41467_2025_66299_MOESM6_ESM.zip › Source_Data_ALL/Source_Data_12.csv]

treatment	Polyps w/regenerated feet	Regenerated Ectopic Heads	batch.size	notes	percentage[%]_Foot_regeneration	percentage[%]_Ectopic_heads
10 µM ALP	11	7	24	Treated for 3 hours right after bisection	45.83333333	29.16666667
10 µM ALP	9	5	22	Treated for 3 hours right after bisection	40.90909091	22.72727273
10 µM ALP	12	2	24	Treated for 3 hours right after bisection	50	8.333333333
2.5 µM ALP	7	0	21	Treated for 3 hours right after bisection	33.33333333	0
2.5 µM ALP	8	0	21	Treated for 3 hours right after bisection	38.0952381	0
2.5 µM ALP	7	0	23	Treated for 3 hours right after bisection	30.43478261	0
2.5 µM ALP	6	0	24	Treated for 3 hours right after bisection	25	0
5 µM ALP	16	1	23	Treated for 3 hours right after bisection	69.56521739	4.347826087
5 µM ALP	12	5	23	Treated for 3 hours right after bisection	52.17391304	21.73913043
5 µM ALP	11	3	22	Treated for 3 hours right after bisection	50	13.63636364
DMSO (0.05%)	4	0	26	Treated for 3 hours right after bisection	15.38461538	0
DMSO (0.05%)	4	0	24	Treated for 3 hours right after bisection	16.66666667	0
DMSO (0.05%)	2	0	24	Treated for 3 hours right after bisection	8.333333333	0
FOOT REGENERATION	DMSO	2.5µM	5µM	10µM
Mean	13.46153846	31.71583851	57.24637681	45.58080808
SD	4.487179487	5.478948186	10.7236584	4.550712447
ECTOPIC HEADS	DMSO	2.5µM	5µM	10µM
Mean	0	0	13.24110672	20.07575758
SD	0	0	8.7023869	10.66676352
