# Supplementary material for: Wnt signaling restores evolutionary loss of robust foot regeneration rates in Hydra
Source: Nat Commun. 2025 Dec 10;16:11447. doi: 10.1038/s41467-025-66299-2 (PMC12748876; doi:10.1038/s41467-025-66299-2)
Supplement: Supplementary file 6 — Source data [file 41467_2025_66299_MOESM6_ESM.zip › Source_Data_ALL/Source_Data_13.csv]

ID	DMSO_0H_1	DMSO_0H_2	DMSO_0H_3	DMSO_0H_4	DMSO_0H_5	DMSO_0H_6	DMSO_0H_7	DMSO_3H_1	DMSO_3H_3	DMSO_3H_4	ALP_3H_1	ALP_3H_3	ALP_3H_4	DMSO_12H_1	DMSO_12H_2	DMSO_12H_4	ALP_12H_1	ALP_12H_2	ALP_12H_3	DMSO_24H_1	DMSO_24H_2	DMSO_24H_3	ALP_24H_1	ALP_24H_2	ALP_24H_3	DMSO_48H_1	DMSO_48H_2	DMSO_48H_4	ALP_48H_1	ALP_48H_2	ALP_48H_3	ALP_48H_4	FOOT_ON1	FOOT_ON2	FOOT_ON3	FOOT_ON5	FOOT_ON6	H_sapiens	G_Name	GO_BP	Description
R000064c0g1_i01	5.95393	5.97717	5.99185	6.12006	5.99247	6.1124	6.06183	6.20901	6.14486	6.32528	6.34306	6.26622	6.36536	6.22479	6.26631	6.19514	6.20043	6.26475	6.24729	6.12554	6.07627	6.12277	6.12622	6.12353	6.22601	6.17512	6.15121	6.25401	6.26471	6.14892	6.1861	6.15331	7.51598	7.40918	7.32943	7.28826	7.30655	NA	march5 march5l zgc:56713	negative regulation of cell aging [GO:0090344]; protein autoubiquitination [GO:0051865]; regulation of mitochondrial fission [GO:0090140]	Mitochondrial E3 ubiquitin-protein ligase that plays a crucial role in the control of mitochondrial morphology by acting as a positive regulator of mitochondrial fission. May play a role in the prevention of cell senescence acting as a regulator of mitochondrial quality control.
R000076c0g1_i02	0.18878	0.96501	0.60358	0.66846	0.45539	0.88267	0.73614	1.68285	2.0147	1.37286	-0.00031	0.79663	0.83572	0.63088	1.75511	0.91895	0.94294	1.24756	0.76515	0.3895	0.41026	1.31655	1.2426	0.71757	0.73424	0.7476	-0.24868	-0.02483	0.73781	1.29028	1.22435	0.946	2.48434	2.20714	1.84864	2.48517	1.87152	NA	NA	NA	NA
R000093c0g2_i01	0.83653	0.13106	0.34904	0.01297	-0.70786	0.45409	0.34011	2.16276	2.34125	2.56595	1.05755	0.4966	1.41717	0.98352	-0.24836	0.86561	1.6325	1.35806	1.21182	0.27457	0.03318	0.95862	1.31718	1.90775	1.42427	0.14223	-0.00108	-0.49619	0.47727	0.05945	-0.06219	0.13165	2.38063	2.05481	1.72698	2.12588	1.6021	NA	NA	NA	NA
R000105c0g1_i01	-2.08643	-2.07026	-3.23416	-3.23416	-2.5605	-2.65359	-3.23416	-3.23416	-2.61443	-2.5834	-2.31958	-3.23416	-3.23416	-2.16352	-3.23416	-3.23416	-3.23416	-2.31633	-3.23416	-3.23416	-2.57858	-1.9289	-2.56448	-3.23416	-1.9031	-2.1756	-1.92217	-3.23416	-1.22522	-1.18284	-0.65877	-0.51491	2.30171	2.24284	2.88523	2.51663	2.43415	NA	dram1 dram	apoptotic process [GO:0006915]; autophagy [GO:0006914]; regulation of autophagy [GO:0010506]	Lysosomal modulator of autophagy that plays a central role in p53/TP53-mediated apoptosis.
R000108c0g1_i01	2.86321	2.91751	2.69965	3.04108	2.48762	2.85085	2.97517	2.42349	2.66037	2.80978	2.87743	2.42736	2.59158	2.90176	2.73222	2.77238	2.89143	2.90259	2.82703	3.05855	3.06336	2.82051	2.80977	2.86478	2.81421	3.11442	2.87876	2.76359	2.898	2.5496	2.73004	2.65061	2.80365	2.55827	2.6776	2.2987	2.81251	RDH12	RDH11 ARSDR1 PSDR1 SDR7C1 CGI-82	cellular detoxification of aldehyde [GO:0110095]; retinal metabolic process [GO:0042574]; retinoid metabolic process [GO:0001523]; retinol metabolic process [GO:0042572]	Retinol dehydrogenase with a clear preference for NADP. Displays high activity towards 9-cis, 11-cis and all-trans-retinol, and to a lesser extent on 13-cis-retinol (PubMed:12226107, PubMed:12036956, PubMed:29410696). Exhibits a low reductive activity towards unsaturated medium-chain aldehydes such as cis -6-nonenal and no activity toward noNAal or 4-hydroxy-nonenal (PubMed:15865448). Has no dehy…
R000121c0g1_i01	3.92191	3.88819	3.76808	3.91941	3.72913	3.94254	3.83806	3.86931	3.73725	4.00881	3.89459	3.71725	3.70795	3.71857	3.78621	3.91345	3.87142	3.75261	3.66071	3.95449	4.10117	4.0189	3.46329	3.71721	3.7351	3.92423	4.05312	4.0719	3.95757	3.39694	3.76652	3.9356	4.08432	4.26682	4.05247	4.27053	4.15449	NA	NA	NA	NA
R000129c0g2_i01	0.61105	0.63835	0.86925	-0.2941	0.80787	0.21326	0.62831	1.13551	0.61531	0.6416	1.21197	0.6544	0.29309	1.1448	0.00765	0.09375	0.61331	1.06411	0.80813	0.59507	1.20605	0.63465	0.06754	0.81422	0.95011	1.01737	0.75028	0.19825	-0.33077	0.52919	0.4894	0.85425	0.46636	-0.03825	0.97853	0.54994	0.56322	NA	NA	NA	NA
R000143c0g1_i01	5.04939	5.19483	5.05151	5.17085	5.06606	4.99107	5.09652	5.18619	5.21616	5.10144	5.20298	5.30438	5.29538	5.43094	5.42128	5.38665	5.40828	5.24444	5.42182	4.96584	4.89509	4.98596	4.96838	5.00038	5.02176	5.30242	5.05079	5.185	5.09318	4.9285	5.32947	5.1296	4.8905	4.83018	4.88957	4.85438	4.90511	FOXN2	NA	NA	NA
R000176c0g1_i01	2.8886	2.82659	3.06001	2.95971	2.94403	2.69536	2.95299	2.7431	2.94309	3.00747	2.84946	3.05562	2.92843	3.27146	3.23628	3.12996	3.07069	3.37953	3.30327	2.96898	3.2786	3.33815	2.94528	3.11295	3.29656	2.80168	3.15883	3.27721	2.74828	2.79165	2.88061	2.90042	0.0689	0.83476	0.41104	0.48781	0.62283	SERINC2	serinc v1g242820	phospholipid biosynthetic process [GO:0008654]	Enhances the incorporation of serine into phosphatidylserine and sphingolipids.
R000185c0g1_i01	3.94024	3.94486	4.29613	3.81752	3.70834	4.25254	4.34901	3.63927	2.53822	2.36007	1.50275	1.82002	1.51456	2.36026	2.7845	2.37439	2.32621	3.22771	2.71856	1.35826	1.84432	1.84205	2.44422	2.40337	2.30425	1.92172	2.19257	1.16552	4.81112	4.54229	4.50928	4.97482	5.22803	4.86496	4.52726	4.70536	4.56484	NA	NA	NA	NA
R000186c0g2_i01	4.19551	4.02883	4.12887	4.38333	4.25395	4.18315	4.15542	3.89412	3.9004	4.09826	4.13752	4.21209	4.19664	4.23392	4.36603	4.14935	4.14396	4.10135	4.1938	4.22597	4.02737	4.08352	4.30418	4.1831	3.96083	4.24341	3.93423	4.0338	4.27068	4.34289	4.32016	4.17247	3.80413	3.44149	4.06759	3.80019	3.60864	RCCD1	RCCD1 QtsA-13681	chromatin organization [GO:0006325]	Plays a role in transcriptional repression of satellite repeats, possibly by regulating H3K36 methylation levels in centromeric regions together with KDM8. Possibly together with KDM8, is involved in proper mitotic spindle organization and chromosome segregation. Plays a role in regulating alpha-tubulin deacetylation and cytoskeletal microtubule stability, thereby promoting cell migration and TGF…
R000236c0g1_i01	-0.29191	1.01292	0.81988	0.72583	0.16115	0.21326	0.55167	0.2428	0.66804	0.94374	-0.4787	-0.20541	-0.69166	0.00403	-0.11468	0.34828	0.2463	1.18896	0.62794	0.27457	0.65394	0.56012	0.30598	1.10911	0.4803	0.33004	1.0355	0.12766	-0.4166	0.38894	0.94935	0.49785	0.2139	0.6871	0.3464	0.66672	0.93651	NA	NA	NA	NA
R000238c0g1_i01	4.41234	4.75501	4.63266	4.48238	4.24436	4.40733	4.55936	4.58059	4.99666	4.48918	3.55113	3.71725	4.06619	4.51786	4.70806	4.48178	4.1599	4.49211	4.415	4.61356	4.79381	4.74858	4.05455	4.21	4.09834	4.61486	5.07797	4.82952	4.33446	4.79245	4.51185	4.4509	3.30238	3.89286	3.74919	3.72812	4.21385	NA	Inx3 CG1448	dorsal closure [GO:0007391]; intercellular transport [GO:0010496]; ion transport [GO:0006811]; phototransduction, visible light [GO:0007603]	Structural components of the gap junctions. Essential for proper epithelial development of the epidermis.
R000288c0g1_i03	1.81959	1.76653	1.32342	1.96744	1.73627	1.7754	1.80944	1.68285	1.69716	1.99387	1.9341	1.82002	2.10516	1.83812	1.52864	1.73641	1.67748	1.75133	1.84847	1.61602	1.6331	1.56548	2.12932	1.64413	1.88911	1.7012	1.77212	1.89627	1.75137	1.40397	2.25383	1.65683	1.07208	1.05154	1.3522	1.52782	1.34324	PCGF1	pcgf1	histone H2A-K119 monoubiquitination [GO:0036353]	Component of a Polycomb group (PcG) multiprotein PRC1-like complex, a complex class required to maintain the transcriptionally repressive state of many genes, including Hox genes, throughout development. PcG PRC1 complex acts via chromatin remodeling and modification of histones; it mediates monoubiquitination of histone H2A 'Lys-119', rendering chromatin heritably changed in its expressibility.
R000366c0g1_i02	3.48757	3.09495	3.06001	3.64234	3.61461	3.17063	3.45712	3.16605	3.40583	3.20045	2.98418	3.314	3.17922	3.35627	3.47768	3.43471	3.33209	3.40549	3.61302	3.3054	3.26948	3.39822	3.47962	3.49467	3.37332	3.3713	3.55029	3.21897	3.55148	3.75219	3.74922	3.39958	5.22161	5.00407	5.16492	4.96114	5.09599	RAB15	NA	NA	NA
R000427c0g1_i01	2.21037	2.44517	2.03567	1.99104	1.79003	2.05674	1.85799	1.76582	1.56438	1.75587	2.49964	2.08323	1.99135	2.16091	1.3319	1.90452	2.09713	2.01015	1.74167	1.51837	1.76869	1.69305	1.67009	1.59055	1.66315	1.93625	1.99761	1.76288	1.67043	1.50935	1.82903	1.87485	1.14624	1.2042	1.3189	1.36453	0.98274	ICE1	NA	NA	NA
R000431c0g2_i01	1.96989	2.4276	2.2182	2.3964	1.89188	2.45332	2.19682	2.61469	2.89965	2.56595	2.29367	2.53952	2.63554	2.47596	2.59259	2.72824	2.68669	2.45761	2.86823	2.37064	2.47173	2.13949	3.01416	2.61939	2.65113	2.24723	2.19257	2.692	2.59223	2.69071	2.87265	2.62307	3.47058	3.59438	3.5908	3.26462	3.56372	TM2D1	TM2D1 BBP	apoptotic signaling pathway [GO:0097190]	May participate in amyloid-beta-induced apoptosis via its interaction with beta-APP42.
R000433c0g1_i01	1.31979	1.0593	1.58214	1.67872	1.17414	1.14557	1.45698	1.56423	1.28941	1.78152	1.82344	1.46981	1.56089	1.31267	1.30829	1.40366	1.67748	1.55652	1.69662	2.17623	1.54517	1.81024	1.64134	1.9509	2.06604	1.61349	1.36463	1.09326	1.71147	1.03189	1.32117	1.33348	2.14775	2.11383	2.33857	2.51663	2.56147	NA	NA	NA	NA
R000437c0g1_i01	0.41531	0.13106	0.27771	0.01297	-0.43691	0.21326	-0.0204	0.52277	1.03218	1.1149	-0.00031	-0.29879	0.23712	0.35124	0.27458	0.69261	0.94294	0.92742	0.4763	-0.22	0.11689	0.39838	0.6324	0.55925	0.63796	0.28533	0.14315	0.61433	0.73781	0.657	0.68401	0.88549	4.94605	4.79455	4.25532	4.62103	4.51064	NA	DIRAS2	signal transduction [GO:0007165]	Displays low GTPase activity and exists predomiNAtly in the GTP-bound form.
R000467c0g1_i01	2.45093	1.7383	2.72669	1.6194	2.38655	1.14557	2.14559	2.49007	2.2577	2.34295	2.08564	2.02661	1.3659	1.37904	1.01932	1.06808	1.92133	1.88654	1.92857	2.35658	2.30327	2.22641	0.57276	2.05346	2.35056	1.48099	1.65669	1.66657	0.85233	1.32918	1.17338	1.37809	-1.1878	-1.56652	-1.1335	-1.26933	-0.88206	NA	NA	NA	NA
R000600c0g1_i02	4.64988	4.64147	4.82006	4.74774	4.62323	4.61377	4.53219	4.41908	4.50748	4.48528	4.36527	4.45313	4.46682	4.78386	4.76987	4.83393	4.81174	4.81146	4.85752	4.39369	4.54453	4.3051	4.59018	4.48051	4.55244	4.46255	4.47724	4.52413	4.65684	4.5088	4.90647	4.80754	4.83272	4.94027	5.12694	4.90578	5.01766	TEAD3	TEAD1 TCF13 TEF1	hippo signaling [GO:0035329]; positive regulation of pri-miRNA transcription by RNA polymerase II [GO:1902895]; positive regulation of transcription by RNA polymerase II [GO:0045944]; positive regulation of transcription, DNA-templated [GO:0045893]; protein-containing complex assembly [GO:0065003]; transcription initiation from RNA polymerase II promoter [GO:0006367]	Transcription factor which plays a key role in the Hippo signaling pathway, a pathway involved in organ size control and tumor suppression by restricting proliferation and promoting apoptosis. The core of this pathway is composed of a kinase cascade wherein MST1/MST2, in complex with its regulatory protein SAV1, phosphorylates and activates LATS1/2 in complex with its regulatory protein MOB1, whi…
R000654c0g1_i01	10.50075	10.3476	10.28814	10.47457	10.41767	10.45204	10.30785	10.25288	10.41925	10.43279	10.50818	10.4992	10.53774	10.53286	10.57981	10.4923	10.32631	10.46199	10.46845	10.54347	10.47327	10.49051	10.62646	10.53263	10.50148	10.52722	10.36757	10.67084	10.55712	10.57799	10.44228	10.45634	10.32449	10.3349	10.40298	10.37275	10.37574	NA	rpl18a zgc:56546	translation [GO:0006412]	NA
R000657c0g2_i01	6.64063	6.61858	6.69629	6.65667	6.6901	6.52248	6.76854	6.63767	6.53206	6.73026	6.75155	6.71525	6.75358	6.65018	6.55858	6.58271	6.71563	6.54727	6.63372	6.64906	6.68897	6.74166	6.29027	6.63106	6.61231	6.77234	6.83738	6.7966	6.69638	6.714	6.88046	6.76037	6.93252	6.70899	6.76877	6.72134	6.74405	TMEM131	TMEM131 KIAA0257 RW1	NA	May play a role in the immune response to viral infection.
R000697c0g2_i01	4.16467	4.53883	4.40892	3.84367	4.05424	4.46693	4.36869	4.18286	4.1007	4.33317	4.50628	4.28229	4.14814	4.0044	4.03665	4.02713	4.11973	4.09339	4.04453	4.08386	4.15662	4.02237	4.25759	4.1557	3.92557	4.0565	4.37137	4.13175	3.87869	4.01332	3.98545	4.15976	1.34827	1.83855	1.84864	1.3987	1.68834	NA	NA	NA	NA
R000703c0g1_i01	4.54201	4.35586	4.49005	4.49068	4.442	4.45659	4.31173	4.08393	4.20251	4.23449	4.17181	4.40212	4.15571	4.48307	4.37174	4.24644	4.31025	4.3219	4.1816	4.071	3.98901	3.98724	4.28107	4.38147	4.28873	4.19588	3.83151	4.43192	4.43283	4.30436	4.24502	4.42721	3.70946	3.8414	3.70477	3.71462	3.78208	MRPL10	mrpl10 zgc:112529	ribosome biogenesis [GO:0042254]; translation [GO:0006412]	NA
R000745c0g1_i01	-0.08007	1.1478	0.71578	-1.22201	0.07716	1.11082	0.5905	0.86142	0.10526	1.07398	1.61775	0.84108	0.79753	0.55636	0.17366	-0.21551	0.90563	0.69453	1.11244	1.07887	1.48342	0.83762	1.88149	1.0705	1.17262	-0.07374	0.83768	-0.49619	0.09849	-0.13863	0.68401	0.53772	1.28402	1.09125	0.64401	0.82587	1.27055	NA	TCNA	metabolic process [GO:0008152]; pathogenesis [GO:0009405]	Developmentally regulated neuraminidase implicated in parasite invasion of cells.
R000749c0g1_i01	4.23564	4.05767	3.96257	4.28177	4.14471	4.23652	4.08578	4.08393	4.13388	4.14347	4.21993	4.12488	4.15193	4.17909	4.1605	4.00263	3.9049	3.79743	4.04453	3.98223	3.86738	3.91805	3.81819	3.98972	3.72927	3.99188	3.73805	4.19785	4.00373	3.76643	4.05749	3.81098	3.59496	3.93711	3.73032	3.70099	3.75569	IFT22	ift22 rabl5 TGas031j16.1	Rab protein signal transduction [GO:0032482]; intracellular protein transport [GO:0006886]	NA
R000752c0g1_i01	3.23389	2.79952	3.24902	2.43131	3.33612	2.21236	3.1149	3.56398	2.91063	3.37906	3.79058	4.01276	3.56181	3.23609	2.96144	3.03651	3.04518	2.82775	3.11925	3.50341	3.37526	3.48136	2.68857	2.93094	3.12068	3.26017	3.14175	3.36422	3.23	3.24248	3.03133	3.13944	3.21031	2.98447	3.05664	3.16887	3.19288	NA	lrk-1 T27C10.6	axon extension involved in axon guidance [GO:0048846]; cellular protein localization [GO:0034613]; negative regulation of neuron death [GO:1901215]; response to endoplasmic reticulum stress [GO:0034976]; response to oxidative stress [GO:0006979]; synaptic vesicle transport [GO:0048489]	Determines polarized sorting of synaptic vesicle (SV) proteins to the axons by excluding SV proteins from the dendrite-specific transport machinery in the Golgi. Role in stress response. Appears to antagonize the effects of pink-1 both in the regulation of axon guidance and stress response.
R000819c0g1_i01	4.70451	4.77945	4.80111	5.14216	4.74391	4.77782	4.67904	4.61083	4.7712	4.61219	4.67778	4.63772	4.42046	4.62429	5.01201	4.79165	4.67705	4.52505	4.5509	4.81977	4.77138	4.89602	4.66349	4.59716	4.51904	4.35579	4.57586	4.50685	4.89367	4.71746	4.45697	4.44042	1.91302	1.61163	2.32186	1.85762	2.48322	CPB1	CPA1 CPA	proteolysis [GO:0006508]	Carboxypeptidase that catalyzes the release of a C-terminal amino acid, but has little or no action with -Asp, -Glu, -Arg, -Lys or -Pro.
R000843c0g2_i01	4.27949	4.07471	4.27796	4.43586	4.2347	4.25254	4.1906	4.19289	4.27229	4.23912	4.24877	4.37969	4.16324	4.23093	4.2344	4.12685	4.01849	3.96395	4.06682	4.04494	3.98344	3.99434	4.02147	3.89898	4.21973	4.07303	3.97335	4.15855	4.44809	4.31409	4.15266	4.27629	2.92448	3.17204	3.31491	3.21754	3.04818	WDR18	NA	NA	NA
R000857c0g1_i01	2.06204	1.84804	2.11966	1.76336	1.86709	1.88229	2.06516	1.96625	2.03492	2.25414	1.45406	1.96768	1.75274	2.23445	1.88848	2.16955	2.22381	1.92295	1.98585	2.00655	2.02854	1.94816	2.34075	2.38775	2.02855	1.75137	1.99761	1.56337	2.18928	2.17564	2.25383	1.81121	2.18341	2.42478	1.96084	2.36932	2.72001	NA	arl3	cilium assembly [GO:0060271]; kidney development [GO:0001822]; mitotic cytokinesis [GO:0000281]; photoreceptor cell development [GO:0042461]; protein transport [GO:0015031]; small GTPase mediated signal transduction [GO:0007264]	Small GTP-binding protein which cycles between an inactive GDP-bound and an active GTP-bound form, and the rate of cycling is regulated by guanine nucleotide exchange factors (GEF) and GTPase-activating proteins (GAP). Required for normal cytokinesis and cilia signaling. Required for targeting proteins to the ciliary membrane by releasing myristoylated protein from unc119 cargo adapters into the …
R000864c0g1_i01	4.19042	4.01125	4.30063	4.44443	4.27296	4.28408	4.08578	4.05123	4.33478	4.1484	3.8623	4.18217	4.09403	4.22191	4.18664	4.40908	3.77125	4.24848	4.10179	4.06237	4.07	4.03962	4.28107	4.1831	4.203	3.99188	4.03936	4.26928	4.51046	4.1875	4.27555	4.22837	4.97432	5.10207	5.00399	4.99224	5.056	SELENOP	SELENOP SELP SEPP1	brain development [GO:0007420]; locomotory behavior [GO:0007626]; platelet degranulation [GO:0002576]; post-embryonic development [GO:0009791]; regulation of growth [GO:0040008]; response to oxidative stress [GO:0006979]; response to selenium ion [GO:0010269]; selenium compound metabolic process [GO:0001887]; sexual reproduction [GO:0019953]	Might be responsible for some of the extracellular antioxidant defense properties of selenium or might be involved in the transport of selenium. May supply selenium to tissues such as brain and testis.
R000865c0g1_i01	2.6422	2.82659	3.21124	3.24127	3.25243	2.93272	3.10823	5.14803	5.36531	5.17826	5.00169	4.76719	5.01452	3.52209	3.41825	2.72824	4.00532	3.38606	3.64893	3.57194	3.09467	3.24009	3.739	3.66633	3.79213	3.32787	3.55674	2.9894	3.28541	3.18001	3.42361	3.13944	4.87695	4.67552	4.6495	4.63901	4.75335	LARP6	LARP6	RNA processing [GO:0006396]; positive regulation of collagen biosynthetic process [GO:0032967]; positive regulation of mRNA binding [GO:1902416]; positive regulation of translation [GO:0045727]	Regulates the coordinated translation of type I collagen alpha-1 and alpha-2 mRNAs, CO1A1 and CO1A2. Stabilizes mRNAs through high-affinity binding of a stem-loop structure in their 5' UTR. This regulation requires VIM and MYH10 filaments, and the helicase DHX9.
R000867c0g2_i01	5.54272	5.36371	5.5804	5.6237	5.45104	5.49244	5.50494	5.38082	5.43162	5.3827	5.41341	5.4022	5.55634	5.52919	5.50025	5.41478	5.38474	5.33842	5.28778	5.31568	5.27127	5.21881	5.31174	5.26262	5.32014	5.38684	5.26695	5.61574	5.55156	5.48188	5.44544	5.44346	5.24711	5.24754	5.20648	5.36489	5.28775	STRAP	Strap Unrip	mainteNAce of gastrointestinal epithelium [GO:0030277]; negative regulation of epithelial cell migration [GO:0010633]; negative regulation of epithelial cell proliferation [GO:0050680]; negative regulation of epithelial to mesenchymal transition [GO:0010719]; negative regulation of pathway-restricted SMAD protein phosphorylation [GO:0060394]; negative regulation of transcription by RNA polymerase…	The SMN complex plays a catalyst role in the assembly of small nuclear ribonucleoproteins (snRNPs), the building blocks of the spliceosome. Thereby, plays an important role in the splicing of cellular pre-mRNAs. Most spliceosomal snRNPs contain a common set of Sm proteins SNRPB, SNRPD1, SNRPD2, SNRPD3, SNRPE, SNRPF and SNRPG that assemble in a heptameric protein ring on the Sm site of the small n…
R000872c0g1_i01	-3.23416	-2.53789	-3.23416	-3.23416	-3.23416	-2.24075	-3.23416	-3.23416	-3.23416	-3.23416	-3.23416	-3.23416	-3.23416	-3.23416	-3.23416	-3.23416	-3.23416	-3.23416	-3.23416	-3.23416	-3.23416	-3.23416	-3.23416	-3.23416	-2.64412	-3.23416	-3.23416	-3.23416	-3.23416	-3.23416	-3.23416	-2.77751	1.28402	1.69131	1.72698	1.55837	1.41244	NA	osmY b4376 JW4338	chaperone-mediated protein folding [GO:0061077]; hyperosmotic response [GO:0006972]	NA
R000888c0g2_i01	3.52852	3.61304	3.52022	3.85014	3.70134	3.53411	3.55362	3.50079	3.45167	3.62554	3.47995	3.314	3.43695	3.47735	3.61393	3.6313	3.5351	3.68001	3.64893	3.40439	3.58822	3.36576	3.604	3.42751	3.40292	3.45442	3.44289	3.78703	3.55148	3.51973	3.70952	3.40498	3.21031	3.02603	3.0363	2.86103	2.78668	NA	NA	NA	NA
R000893c0g1_i01	6.37473	5.9847	5.82674	6.18926	6.50259	6.11897	5.95894	6.37458	6.28544	5.87335	6.78146	5.86872	6.37835	6.59016	7.08643	6.18156	6.46857	6.20225	6.03641	6.42404	6.33084	6.34577	6.35255	6.31531	6.27285	6.2461	6.18285	5.91461	6.18043	6.66827	6.04349	6.03727	6.71448	6.46919	5.85684	6.41404	5.90255	NA	NA	NA	NA
R000898c0g1_i02	2.72909	2.82659	2.87905	2.65457	2.48762	2.61084	2.96782	2.75669	3.00588	2.55111	2.81131	2.69293	2.76981	2.91673	2.73222	2.85682	3.01921	3.09038	3.04033	2.74984	3.02053	2.50001	2.63125	2.99419	2.86826	2.45326	2.7037	2.01837	3.165	3.11472	2.91979	2.93815	3.15749	2.89755	2.98414	3.07689	2.87514	PORCN	PORCN MG61 PORC PPN	Wnt signaling pathway [GO:0016055]; canonical Wnt signaling pathway [GO:0060070]; glycoprotein metabolic process [GO:0009100]; protein lipidation [GO:0006497]; protein palmitoleylation [GO:0045234]; regulation of postsynaptic membrane neurotransmitter receptor levels [GO:0099072]	Protein-serine O-palmitoleoyltransferase that acts as a key regulator of the Wnt signaling pathway by mediating the attachment of palmitoleate, a 16-carbon monounsaturated fatty acid (C16:1), to Wnt proteins. Serine palmitoleylation of WNT proteins is required for efficient binding to frizzled receptors.
R000916c0g2_i01	-3.23416	-1.198	-1.27406	-0.68471	-3.23416	-2.24075	-1.70745	-1.7547	-1.3533	-2.5834	-2.01535	-1.89245	-1.77216	-2.78337	-1.07685	-0.94877	-3.23416	-1.75983	-2.66503	-3.23416	-1.78751	-3.23416	-2.56448	-3.23416	-3.23416	-2.78954	-1.43864	-1.61954	-3.23416	-1.70463	-1.08553	-1.38357	4.25743	4.53502	4.6053	4.3772	4.538	NA	NA	NA	NA
R000926c0g1_i01	1.92151	2.21874	1.80145	2.4654	2.07627	1.84048	2.13249	2.01229	2.09392	2.01565	1.02458	1.60485	1.83045	2.21035	2.24004	2.10196	2.32621	2.3142	2.19463	2.09388	2.09197	2.20211	2.22927	1.84049	2.1382	2.21183	2.33455	2.13093	2.01992	2.15414	2.071	2.0505	1.6065	2.07475	2.63764	2.38645	2.09845	AC022384.1	TATDN2 KIAA0218	IRE1-mediated unfolded protein response [GO:0036498]	Putative deoxyribonuclease.
R000927c0g1_i01	1.39258	2.13461	1.58214	1.35423	1.49865	1.65996	1.53867	1.4684	1.79524	1.75587	2.46319	2.51228	2.12071	1.77379	1.62736	1.51178	2.40854	2.51837	2.80598	2.35658	2.00675	2.45958	1.95341	1.90775	2.1205	2.57899	2.33455	1.91735	2.12997	0.88298	1.17338	1.46337	0.95317	1.43774	1.8012	1.43208	1.41244	NA	NA	NA	NA
R000978c0g2_i01	3.83968	3.98145	4.17376	4.37887	4.03767	3.96217	4.11936	3.98927	4.07163	4.12855	3.84824	4.10223	4.08613	4.08944	4.24688	4.05122	4.37311	4.20848	4.09747	4.00944	4.01651	3.74799	4.07081	4.1603	4.03831	4.11835	4.18396	4.06247	4.36693	4.50456	4.25425	4.28803	5.42149	5.39562	5.2601	5.28722	5.22181	SLC35A2	SLC35A2	carbohydrate transport [GO:0008643]	Transports nucleotide sugars from the cytosol into Golgi vesicles where glycosyltransferases function.
R000994c0g2_i01	-3.23416	1.49009	-1.50615	0.98278	-2.5605	1.79742	-3.23416	0.86142	1.61897	1.62032	0.35833	-2.21766	-3.23416	-2.78337	-1.68687	-0.76929	-0.33375	-2.70345	-3.23416	-3.23416	-1.07988	-2.1614	-1.76315	-1.35434	-0.90007	0.3734	-0.16134	-1.39506	0.99212	0.23358	0.40355	1.13981	-3.23416	-3.23416	-2.16628	-3.23416	-3.23416	NA		NA	Inhibits trypsin, kallikrein, subtilisin Carlsberg, human leukocyte elastase, porcine pancreatic elastase and chymotrypsin. Two domains are for the inhibition of chymotrypsin.
R001032c0g1_i01	-3.23416	-3.23416	-3.23416	-3.23416	-3.23416	-3.23416	-3.23416	-3.23416	-3.23416	-3.23416	-3.23416	-3.23416	-3.23416	-3.23416	-3.23416	-3.23416	-3.23416	-2.70345	-3.23416	-3.23416	-3.23416	-3.23416	-3.23416	-3.23416	-3.23416	-3.23416	-3.23416	-3.23416	-3.23416	-2.5302	-3.23416	-2.77751	3.16643	3.50901	2.93003	3.05563	3.34222	NA	NA	NA	NA
R001039c0g1_i01	0.72819	0.21539	0.03975	0.34137	0.52045	1.00125	0.03695	0.95869	1.41813	1.19343	1.05755	1.57884	1.3659	-0.17485	0.06513	0.63001	1.27101	1.21856	0.36555	0.85716	0.95625	0.48152	0.94621	0.76671	0.73424	0.23919	1.0355	0.56175	-0.60528	0.23358	0.60929	0.45685	1.21677	1.46821	1.50807	1.14053	1.19401	NA	NA	NA	NA
R001064c0g1_i01	4.90445	4.67908	4.66447	4.75465	4.62692	4.69226	4.67904	4.39322	4.59519	4.55013	4.62377	4.71738	4.59481	4.6514	4.58327	4.58853	4.47852	4.62789	4.66051	4.5532	4.53315	4.53654	4.62363	4.68285	4.71465	4.53357	4.24918	4.45012	4.83453	4.75365	4.58923	4.52963	4.70051	4.72999	4.74348	4.89085	4.75001	YEATS4	YEATS4 GAS41	histone H2A acetylation [GO:0043968]; histone H4 acetylation [GO:0043967]; mitotic cell cycle [GO:0000278]; positive regulation of transcription by RNA polymerase II [GO:0045944]; positive regulation of transcription, DNA-templated [GO:0045893]; regulation of growth [GO:0040008]	Component of the NuA4 histone acetyltransferase (HAT) complex which is involved in transcriptional activation of select genes principally by acetylation of nucleosomal histones H4 and H2A. This modification may both alter nucleosome - DNA interactions and promote interaction of the modified histones with other proteins which positively regulate transcription. This complex may be required for the …
R001073c0g1_i01	-0.18211	1.10423	-0.14394	0.18649	0.31576	0.39754	-0.08013	0.16342	0.38271	0.69656	-0.57649	0.25514	0.63378	0.26026	-0.64944	-0.21551	1.88344	-0.57067	-1.10146	0.27457	0.27102	0.26395	0.06754	-0.9855	-0.41378	0.71425	1.17628	1.23433	-0.10023	-0.2489	-0.32986	0.28007	-0.86283	0.12368	-0.02899	0.12926	-1.05811	NA	NA	NA	NA
R001078c0g2_i01	5.13674	5.02413	5.04884	4.92049	5.25233	5.08134	5.03274	4.96115	4.95218	5.08608	5.02896	4.99576	4.9332	4.86136	4.98434	4.82348	4.90214	5.01069	4.9777	5.04468	4.92733	5.02632	4.95385	4.84319	4.98554	5.12507	4.93665	4.82394	5.15956	5.08727	5.22072	5.12306	4.93824	4.80354	4.93972	4.82012	4.79605	TBC1D5	TBC1D5 KIAA0210	activation of GTPase activity [GO:0090630]; autophagy [GO:0006914]; intracellular protein transport [GO:0006886]; macroautophagy [GO:0016236]; positive regulation of receptor internalization [GO:0002092]; response to starvation [GO:0042594]; retrograde transport, endosome to Golgi [GO:0042147]	May act as a GTPase-activating protein (GAP) for Rab family protein(s). May act as a GAP for RAB7A. Can displace RAB7A and retromer CSC subcomplex from the endosomal membrane to the cytosol; at least retromer displacement seems to require its catalytic activity (PubMed:19531583, PubMed:20923837). Required for retrograde transport of cargo proteins from endosomes to the trans-Golgi network (TGN); …
R001113c0g2_i01	1.87145	1.87422	1.55223	2.24763	1.86709	1.63572	1.68937	2.26137	2.09392	2.29032	1.89815	1.55234	1.95712	1.94422	2.1231	1.85063	2.26859	2.01015	1.90896	1.61602	1.60438	1.76118	2.12932	1.90775	1.90987	2.27036	1.77212	1.71553	1.97006	1.75768	1.70891	1.87485	1.68323	1.43774	1.84864	2.08449	1.71597	NA	NA	NA	NA
R001142c0g1_i01	1.07637	0.91545	0.96317	0.66846	0.80787	0.88267	1.22988	0.6447	0.90615	0.80057	1.08979	1.35186	0.63378	0.63088	0.58082	0.75261	1.18018	1.41029	1.30479	1.17814	1.24378	0.95862	1.8058	1.61759	1.48088	1.31297	1.47779	0.66507	1.08873	1.50935	0.57042	1.16549	0.40726	0.8808	0.53222	0.42287	0.73514	NA	Pkdrej	detection of mechanical stimulus [GO:0050982]; regulation of acrosome reaction [GO:0060046]	May have a central role in fertilization. May generate a Ca(2+) transporting channel directly involved in initiating the acrosome reaction of the sperm.
R001180c0g1_i01	2.5967	2.71514	2.72669	2.76817	2.85855	2.69536	2.57148	1.89431	2.07452	2.11985	1.72426	2.25735	1.93969	2.80046	2.9914	3.20704	2.48643	2.67601	2.74091	2.04212	2.28529	2.41797	2.66019	2.16762	2.75806	2.21183	2.31945	3.06691	2.14503	2.58217	2.5012	2.26759	-0.27383	0.04498	0.05431	-0.46707	0.43606	NA	NA	NA	NA
R001194c0g1_i01	-2.54905	-1.43456	-1.78287	-2.55	-1.7563	-0.78553	-2.14414	-1.24112	-1.85024	-0.61829	-3.23416	-3.23416	-3.23416	-1.55576	-3.23416	-2.51535	-1.50758	-1.35924	-1.94087	-2.67645	-3.23416	-1.39632	-3.23416	-3.23416	-3.23416	-1.94503	-0.66302	-1.39506	-0.94459	-0.2489	-0.56925	-1.71726	1.99558	1.74208	1.75215	1.4647	1.27055	NA	Gabbr1	adenylate cyclase-inhibiting G protein-coupled receptor signaling pathway [GO:0007193]; gamma-aminobutyric acid signaling pathway [GO:0007214]; negative regulation of adenylate cyclase activity [GO:0007194]; negative regulation of cell population proliferation [GO:0008285]; negative regulation of dopamine secretion [GO:0033602]; negative regulation of epinephrine secretion [GO:0032811]; negative …	Component of a heterodimeric G-protein coupled receptor for GABA, formed by GABBR1 and GABBR2 (PubMed:10773016, PubMed:10075644). Within the heterodimeric GABA receptor, only GABBR1 seems to bind agonists, while GABBR2 mediates coupling to G proteins (By similarity). Ligand binding causes a conformation change that triggers signaling via guanine nucleotide-binding proteins (G proteins) and modula…
R001234c0g2_i02	5.95993	6.20439	6.13873	6.29375	5.98816	6.27816	6.11855	5.99926	6.13436	6.04332	5.51186	5.63464	5.83848	6.0643	6.12056	5.9861	6.03317	6.09364	5.96699	6.13587	6.21214	6.17911	6.04898	6.0348	6.09501	5.98289	6.21381	6.12744	6.1859	6.25752	6.09061	6.08515	4.54472	4.61211	4.75286	4.33812	4.86556	BACE1	Bace2	amyloid-beta metabolic process [GO:0050435]; glucose homeostasis [GO:0042593]; membrane protein ectodomain proteolysis [GO:0006509]; negative regulation of amyloid precursor protein biosynthetic process [GO:0042985]; protein catabolic process [GO:0030163]; proteolysis [GO:0006508]	Responsible for the proteolytic processing of the amyloid precursor protein (APP). Cleaves APP, between residues 690 and 691, leading to the generation and extracellular release of beta-cleaved soluble APP, and a corresponding cell-associated C-terminal fragment which is later released by gamma-secretase. It has also been shown that it can cleave APP between residues 671 and 672 (By similarity). …
R001246c0g1_i01	-1.22011	-1.43456	-0.60106	-0.68471	-0.86517	-1.0745	-0.98242	-0.56393	-0.23856	-0.75909	-0.7945	-1.20948	-0.58691	-0.45414	-1.68687	-0.21551	-1.00301	-0.91173	-0.68912	-0.39924	0.03318	-0.6137	0.30598	-0.83131	-0.13329	-0.63644	-0.44102	-0.61223	0.61341	0.31335	0.21482	0.13165	6.68757	6.52099	6.75561	6.91896	7.02104	NA	NA	NA	NA
R001253c0g2_i01	2.106	1.89993	1.72306	2.16706	1.39837	1.61106	2.07888	1.56423	2.03492	1.83148	1.86127	1.79764	2.30895	1.98741	1.77247	1.79465	1.78413	2.41989	2.24242	1.83464	2.11251	1.90364	1.92983	1.14672	1.48088	2.3266	1.93952	1.83112	2.17468	1.63885	1.6542	1.35595	1.63253	1.9069	1.77688	1.64633	1.76971	NA	Tsnaxip1 Txi1	cell differentiation [GO:0030154]; multicellular organism development [GO:0007275]; spermatogenesis [GO:0007283]	Possible role in spermatogenesis.
R001255c0g2_i01	4.64988	4.77251	4.68184	4.7887	4.78089	4.67154	4.70581	4.86092	4.8617	4.7838	4.60994	4.61869	4.55531	4.8497	4.93122	4.85118	4.78116	4.82595	4.80544	4.82743	4.77782	4.90358	4.78015	4.86874	4.94336	4.70036	4.60106	4.73175	4.9948	5.04408	4.7992	4.99823	5.91335	5.8216	5.65814	5.90619	5.68209	NA	NA	NA	NA
R001357c0g1_i01	6.00706	5.87393	6.03169	5.97527	5.95619	6.02294	5.83	5.85828	5.97999	5.82946	5.95951	6.00684	6.12536	5.97145	6.03952	6.00318	5.81153	5.75546	5.95747	5.84627	5.78945	5.78614	5.85138	5.79684	5.70729	6.06701	5.93909	6.1443	5.94478	5.78094	5.82768	5.89966	5.51543	5.87944	5.79158	5.76761	5.6995	TBPL2	tbp tfiid TEgg042d23.1	RNA polymerase III preinitiation complex assembly [GO:0070898]; embryo development ending in birth or egg hatching [GO:0009792]; transcription by RNA polymerase II [GO:0006366]; transcription by RNA polymerase III [GO:0006383]	General transcription factor that functions at the core of the DNA-binding multiprotein factor TFIID. Binding of TFIID to the TATA box is the initial transcriptional step of the pre-initiation complex (PIC), playing a role in the activation of eukaryotic genes transcribed by RNA polymerase II. Members of the TBP family are differentially required to regulate transcription and development during e…
R001361c0g1_i01	-2.54905	-3.23416	-3.23416	-3.23416	-3.23416	-3.23416	-3.23416	-3.23416	-3.23416	-3.23416	-2.70557	-3.23416	-2.70937	-3.23416	-3.23416	-3.23416	-3.23416	-3.23416	-2.66503	4.05803	-2.57858	3.84536	-3.23416	3.62029	-3.23416	-2.78954	-2.65471	-2.63429	-3.23416	-3.23416	-2.76786	-3.23416	-2.62841	-3.23416	-3.23416	-3.23416	-3.23416	NA	NA	NA	NA
R001402c0g1_i01	-0.5403	-0.65825	-0.24537	-0.18432	-0.56603	-1.0745	-1.23054	-0.20669	-0.14462	-0.26332	-1.19939	-0.6218	-0.3118	-0.53332	-2.41116	-1.1538	0.12166	-0.38118	-0.81392	-0.84257	-0.47875	-1.72873	-0.7167	-1.35434	-1.9031	-0.32783	-0.00108	-0.38879	-1.78606	-0.80045	-0.25814	-0.59889	-0.59778	0.52259	0.13306	-0.0435	0.22146	NA	NA	NA	NA
R001440c0g1_i01	1.68115	0.86412	1.87579	1.2008	1.65168	1.03871	1.97999	1.98945	1.44859	1.67608	1.5265	1.35186	1.53791	1.06641	1.20978	0.97039	1.72109	1.86798	1.39213	2.17623	2.26709	2.1898	0.89842	1.99281	1.86804	1.87722	1.65669	1.97881	0.85233	1.40397	1.19909	1.92081	1.07208	0.4633	0.64401	1.25687	0.88874	NA	NA	NA	NA
R001469c0g1_i01	2.70071	2.1561	3.03859	2.26708	2.65632	1.58598	2.88434	2.9465	2.2577	2.45875	2.54684	2.32151	2.42622	2.30443	2.0538	2.44882	2.88185	2.87498	2.6255	2.98734	2.71948	2.76352	1.92983	2.80723	3.1987	2.45326	2.858	2.01837	1.56242	2.21771	1.86159	2.4247	2.18341	1.37478	2.10457	2.08449	2.1193	NA	NA	NA	NA
R001493c0g1_i01	-3.23416	-1.71768	-1.78287	-1.73831	-1.47694	-0.54489	-1.90933	-1.47518	-1.85024	-1.79588	-2.70557	-1.89245	-2.70937	-1.93131	-1.2069	-1.67958	-1.72444	-0.78887	-0.68912	-3.23416	-1.51126	-2.1614	-0.57505	-1.58145	-1.9031	-1.94503	-1.92217	-3.23416	-1.22522	-0.64158	-1.51635	-0.59889	0.95317	1.34224	1.67529	1.21912	1.30735	NA	NA	NA	NA
R001524c0g2_i01	0.61105	0.86412	0.20266	0.83416	0.90851	0.92329	0.51177	1.13551	0.71891	0.69656	-0.14285	-0.1177	0.49749	-0.11272	0.17366	0.97039	1.41074	0.46685	0.4763	1.11272	0.59677	0.31017	0.6324	0.9048	0.36472	0.68012	1.36463	0.93688	0.27312	1.03189	1.09339	0.72206	2.07367	1.99327	1.72698	1.6745	1.84673	NA	NA	NA	NA
R001547c0g1_i01	3.00925	2.33639	2.62976	1.27956	2.74064	2.26071	2.68347	3.10362	2.05486	2.74608	2.40033	2.4127	2.61372	2.52564	2.43797	2.2756	2.52385	2.67601	2.70725	2.34238	2.35591	2.46979	2.37607	2.60595	2.81421	2.54146	1.91963	2.05687	2.24625	2.08763	2.071	2.69536	2.59441	2.2251	2.62407	2.42012	2.23842	BCOR	BCOR KIAA1575	blastocyst hatching [GO:0001835]; heart development [GO:0007507]; histone H2A monoubiquitination [GO:0035518]; negative regulation of bone mineralization [GO:0030502]; negative regulation of histone H3-K36 methylation [GO:0000415]; negative regulation of histone H3-K4 methylation [GO:0051572]; negative regulation of tooth mineralization [GO:0070171]; negative regulation of transcription by RNA po…	Transcriptional corepressor. May specifically inhibit gene expression when recruited to promoter regions by sequence-specific DNA-binding proteins such as BCL6 and MLLT3. This repression may be mediated at least in part by histone deacetylase activities which can associate with this corepressor. Involved in the repression of TFAP2A; impairs binding of BCL6 and KDM2B to TFAP2A promoter regions. Vi…
R001548c0g1_i01	-3.23416	-3.23416	-3.23416	-3.23416	-3.23416	-3.23416	-3.23416	-3.23416	-3.23416	-3.23416	-3.23416	-3.23416	-2.70937	-3.23416	-2.76475	-2.51535	-3.23416	-2.70345	-3.23416	-2.67645	-3.23416	-2.78228	-2.56448	-3.23416	-2.64412	-3.23416	-1.66024	-3.23416	-3.23416	-3.23416	-3.23416	-3.23416	-0.09231	-0.03825	-0.21157	-0.73696	-0.33657	NA	Casr Gprc2a Pcar1	G protein-coupled receptor signaling pathway [GO:0007186]; JNK cascade [GO:0007254]; adenylate cyclase-inhibiting G protein-coupled receptor signaling pathway [GO:0007193]; apoptotic process [GO:0006915]; bile acid secretion [GO:0032782]; branching morphogenesis of an epithelial tube [GO:0048754]; calcium ion import [GO:0070509]; cellular calcium ion homeostasis [GO:0006874]; cellular response to…	G-protein-coupled receptor that senses changes in the extracellular concentration of calcium ions and plays a key role in maintaining calcium homeostasis (PubMed:7816802). Senses fluctuations in the circulating calcium concentration and modulates the production of parathyroid hormone (PTH) in parathyroid glands (By similarity). The activity of this receptor is mediated by a G-protein that activat…
R001552c0g1_i01	-3.23416	-3.23416	-3.23416	-3.23416	-3.23416	-3.23416	-3.23416	-1.03979	-0.5638	-0.75909	-3.23416	-3.23416	-3.23416	-1.93131	-3.23416	-3.23416	-0.86763	-2.70345	-2.66503	-0.22	0.41026	-0.23623	-0.7167	-0.14588	-0.22087	-0.39901	-3.23416	-2.63429	-0.70976	-3.23416	-3.23416	-1.71726	2.18341	2.51513	2.2173	2.74629	2.76038	NA	NA	NA	NA
R001560c0g1_i01	-2.54905	-0.15629	-3.23416	-0.68471	-3.23416	-0.24572	-3.23416	-2.10172	0.02668	-0.37222	-1.76425	-3.23416	-3.23416	-3.23416	-3.23416	-1.39287	-1.00301	-3.23416	-3.23416	-2.67645	-3.23416	-2.78228	-3.23416	-3.23416	-3.23416	-1.57163	-2.65471	-3.23416	-1.57396	-0.80045	-1.21535	-1.38357	0.77763	1.16752	0.8906	0.82587	0.43606	NA	Rrh	G protein-coupled receptor signaling pathway [GO:0007186]; cellular response to light stimulus [GO:0071482]; phototransduction [GO:0007602]; protein-chromophore linkage [GO:0018298]; visual perception [GO:0007601]	May play a role in rpe physiology either by detecting light directly or by monitoring the concentration of retinoids or other photoreceptor-derived compounds.
R001567c0g2_i01	4.64244	4.35586	4.59648	4.60595	4.37322	4.71268	4.47627	4.59956	4.74689	4.70558	4.68571	4.52302	4.854	4.75083	4.63875	4.62108	4.4464	4.45529	4.37267	4.48376	4.46689	4.74648	4.4187	4.47683	4.32783	4.74025	4.70931	4.6956	4.57303	4.55875	4.55976	4.47933	4.70359	4.81544	4.92596	4.73909	4.66749	IFT43	ift43a	cilium assembly [GO:0060271]; intraciliary retrograde transport [GO:0035721]	Component of IFT complex A (IFT-A) involved in retrograde ciliary transport along microtubules from the ciliary tip to the base.
R001568c0g1_i01	0.83653	1.61953	1.52168	1.84331	0.69967	1.7754	1.32505	1.59481	1.88707	1.03186	0.80918	1.15462	1.33956	1.21915	0.69448	1.28677	-0.08815	0.46685	0.2456	0.93491	1.001	1.17387	0.37744	0.76671	0.90944	1.71812	1.72705	1.50886	1.44566	1.12326	1.29757	1.08704	0.28128	0.33688	0.84454	0.60951	0.73514	RND2	Rnd3 Arhe Rhoe	Rho protein signal transduction [GO:0007266]; actin filament bundle assembly [GO:0051017]; actin filament organization [GO:0007015]; establishment or mainteNAce of actin cytoskeleton polarity [GO:0030950]; regulation of actin cytoskeleton organization [GO:0032956]; regulation of cell migration [GO:0030334]; regulation of cell shape [GO:0008360]	Binds GTP but lacks intrinsic GTPase activity and is resistant to Rho-specific GTPase-activating proteins.
R001571c0g1_i01	6.12925	6.09455	5.99185	5.87897	6.14852	6.25249	6.07129	6.04704	5.99555	5.94461	6.21283	6.03939	6.08926	6.01297	5.80341	5.96565	5.90667	5.83762	5.88279	5.79767	5.84421	5.86373	5.9098	5.84195	5.84439	5.95282	6.0576	5.98744	5.91215	5.92598	5.95949	5.98955	5.52589	5.46716	5.54748	5.40537	5.3574	NA	CDC40 EHB3 PRP17 PRPF17	RNA export from nucleus [GO:0006405]; mRNA 3'-end processing [GO:0031124]; mRNA export from nucleus [GO:0006406]; mRNA splicing, via spliceosome [GO:0000398]	Required for pre-mRNA splicing as component of the activated spliceosome.
R001575c0g1_i01	5.25127	4.93055	5.29674	5.34803	5.42579	5.25649	5.3238	4.34005	4.6255	3.87225	4.32183	4.49547	4.54957	5.07495	4.60038	4.875	4.50059	4.05289	4.54773	3.58406	3.7279	3.51628	4.15456	3.98972	3.97074	4.75672	3.89401	4.25693	4.51626	4.71746	4.89668	5.02302	1.6065	1.5273	1.38475	1.43208	1.41244	NA	NA	NA	NA
R001585c0g1_i01	0.5487	1.23119	1.42596	1.31738	0.64237	1.36788	0.80379	1.2164	0.86157	0.98847	0.80918	0.96678	0.97911	0.5941	0.49975	0.69261	0.36102	0.07221	0.2456	0.27457	0.34232	-0.17128	0.23079	-0.23981	-0.13329	0.23919	0.95959	1.23433	-0.17306	0.7169	0.4894	0.88549	0.46636	1.05154	1.50807	0.77475	1.11318	CGAS	NA	NA	NA
R001592c0g1_i01	-3.23416	-2.53789	-3.23416	-3.23416	-2.5605	-2.65359	-2.77341	-1.47518	-2.18231	-2.5834	-3.23416	-2.63817	-3.23416	-3.23416	-3.23416	-3.23416	-3.23416	-2.01141	-2.66503	-3.23416	-2.57858	-3.23416	-3.23416	-1.85112	-3.23416	-2.78954	-3.23416	-3.23416	-2.716	-3.23416	-2.13339	-3.23416	0.57775	0.52259	0.74775	0.20845	0.62283	NA	Grin1 Nmdar1	cellular response to manganese ion [GO:0071287]; ionotropic glutamate receptor signaling pathway [GO:0035235]; learning or memory [GO:0007611]; positive regulation of Schwann cell migration [GO:1900149]; positive regulation of calcium ion transport into cytosol [GO:0010524]; positive regulation of cell death [GO:0010942]; positive regulation of cysteine-type endopeptidase activity [GO:2001056]; p…	Component of NMDA receptor complexes that function as heterotetrameric, ligand-gated ion channels with high calcium permeability and voltage-dependent sensitivity to magnesium. Channel activation requires binding of the neurotransmitter glutamate to the epsilon subunit, glycine binding to the zeta subunit, plus membrane depolarization to eliminate channel inhibition by Mg(2+) (PubMed:1350383, Pub…
R001596c0g2_i01	4.78784	4.8504	5.05685	5.16308	5.01053	4.95724	5.0345	4.89511	5.08657	4.98208	5.04959	5.13841	5.1381	4.94224	5.24439	4.96652	4.86617	5.0128	4.9824	4.90917	4.79062	5.01938	5.09832	4.87435	4.92563	5.21423	5.18391	5.20228	5.04583	4.95672	5.019	5.07476	5.1332	5.01701	4.94246	5.05251	4.88395	SLC35B4	slc35b4 zgc:55288	carbohydrate transport [GO:0008643]	Sugar transporter that specifically mediates the transport of UDP-xylose (UDP-Xyl) and UDP-N-acetylglucosamine (UDP-GlcNAc) from cytosol into Golgi.
R001602c0g2_i01	-1.01787	-0.81674	-1.07419	-1.22201	-2.10308	-0.92279	-2.14414	-3.23416	-2.61443	-1.52048	-1.76425	-3.23416	-2.02241	-2.44041	-1.89038	-1.67958	-0.86763	-0.57067	-1.46096	-2.67645	-1.78751	-3.23416	-0.02159	-0.565	-1.41594	-1.14719	-0.9255	-2.63429	0.27312	-0.49848	0.11031	0.37116	4.81577	4.74562	4.55255	4.51987	4.43367	NA	drn-1 C54A12.4	signal transduction [GO:0007165]	Displays low GTPase activity and exists predomiNAtly in the GTP-bound form (By similarity). Together with epac-1, may regulate acetylcholine release at the neuromuscular junctions probably downstream of G-protein gsa-1 and adenylate cyclase acy-1 (PubMed:22897658).
R001608c0g1_i01	3.99386	4.13549	3.68091	4.08204	3.94592	3.93759	3.72918	3.9602	4.04197	4.15332	4.07851	4.07922	4.0702	4.01139	4.03665	4.03923	3.69675	3.96831	3.86789	3.9868	3.89728	4.02929	3.97039	3.72344	3.86306	4.10233	3.8991	4.16297	3.90104	4.117	3.85408	3.81504	3.83248	3.80604	3.77398	4.08886	3.65221	BLOC1S2	RALBP1 RLIP1 RLIP76	chemotaxis [GO:0006935]; doxorubicin transport [GO:1900753]; endocytosis [GO:0006897]; positive regulation of GTPase activity [GO:0043547]; regulation of GTPase activity [GO:0043087]; regulation of small GTPase mediated signal transduction [GO:0051056]; small GTPase mediated signal transduction [GO:0007264]; transmembrane transport [GO:0055085]; xenobiotic detoxification by transmembrane export a…	Can activate specifically hydrolysis of GTP bound to RAC1 and CDC42, but not RALA. Mediates ATP-dependent transport of S-(2,4-dinitrophenyl)-glutathione (DNP-SG) and doxorubicin (DOX) and is the major ATP-dependent transporter of glutathione conjugates of electrophiles (GS-E) and DOX in erythrocytes. Can catalyze transport of glutathione conjugates and xenobiotics, and may contribute to the multi…
R001609c0g1_i01	-3.23416	-1.198	-1.78287	-2.55	-3.23416	-2.65359	-3.23416	-0.0098	-1.3533	-0.75909	-3.23416	-1.62724	-2.02241	-2.16352	-1.2069	-1.67958	-1.72444	-2.01141	-2.66503	-1.48586	-1.07988	-1.55297	-2.56448	-3.23416	-2.64412	-1.94503	-1.92217	-1.20084	-1.57396	-1.18284	-1.35801	-2.1521	2.0155	2.11383	1.96084	1.52782	1.82151	NA	npy1r	NA	Receptor for neuropeptide Y and peptide YY.
R001619c0g1_i01	3.90956	3.58161	3.38251	4.00301	3.75639	3.60449	3.6984	3.28334	3.52497	3.25639	2.87743	3.37574	3.18662	3.71429	3.56993	3.58254	3.6636	3.57524	3.71253	3.29068	3.13539	3.28707	3.28894	3.46521	3.41749	3.22509	3.19237	3.12243	4.0364	3.71595	3.48237	3.79872	3.56147	3.78198	3.61844	3.63801	3.47754	COMMD1	COMMD1 C2orf5 MURR1	Golgi to plasma membrane transport [GO:0006893]; copper ion homeostasis [GO:0055070]; negative regulation of NF-kappaB transcription factor activity [GO:0032088]; negative regulation of protein localization to cell surface [GO:2000009]; negative regulation of sodium ion transmembrane transport [GO:1902306]; plasma membrane to endosome transport [GO:0048227]; positive regulation of protein ubiquit…	Proposed scaffold protein that is implicated in diverse physiological processes and whose function may be in part linked to its ability to regulate ubiquitination of specific cellular proteins. Can modulate activity of cullin-RING E3 ubiquitin ligase (CRL) complexes by displacing CAND1; in vitro promotes CRL E3 activity and dissociates CAND1 from CUL1 and CUL2 (PubMed:21778237). Promotes ubiquiti…
R001629c0g1_i01	-0.5403	0.37057	-0.7422	0.34137	0.24053	-0.33871	0.09211	-0.20669	0.31819	-1.28931	-0.30103	-0.03503	-1.37326	0.26026	-0.11468	0.26832	0.05506	-0.13675	0.57914	0.27457	0.03318	0.00765	-0.32768	-0.34028	-0.22087	0.4155	-0.07898	-0.49619	0.09849	-0.3683	-0.12459	-0.22075	0.52313	0.57954	0.41104	0.42287	0.43606	NA	PTPRD	heterophilic cell-cell adhesion via plasma membrane cell adhesion molecules [GO:0007157]; neuron differentiation [GO:0030182]; phosphate-containing compound metabolic process [GO:0006796]; positive regulation of dendrite morphogenesis [GO:0050775]; positive regulation of synapse assembly [GO:0051965]; presynaptic membrane assembly [GO:0097105]; protein dephosphorylation [GO:0006470]; regulation o…	Can bidirectionally induce pre- and post-synaptic differentiation of neurons by mediating interaction with IL1RAP and IL1RAPL1 trans-synaptically. Involved in pre-synaptic differentiation through interaction with SLITRK2.
R001632c0g1_i01	3.30161	3.39532	3.4651	3.57369	3.38934	3.33773	3.56828	3.79882	3.93308	3.80507	3.19147	3.64386	3.47374	3.72283	3.49869	3.38818	3.9049	3.97699	3.67239	3.79162	3.87341	3.60701	3.89933	3.62029	3.53577	3.87227	3.68601	3.76394	3.67592	3.61725	3.65019	3.87073	4.93039	4.72999	4.6053	4.68473	4.60234	NA	NA	NA	NA
R001637c0g2_i01	1.92151	0.37057	0.20266	-1.22201	1.39837	0.07588	0.51177	0.86142	1.18473	1.19343	1.76475	1.52535	0.87293	1.06641	0.00765	1.15957	0.7459	1.5094	1.17945	1.20976	1.89263	1.65774	1.31718	1.28804	1.33497	1.17273	0.21019	-0.28884	1.02505	-0.64158	-0.25814	0.88549	0.52313	-0.22068	0.74775	0.28352	1.071	NA	rnf213a	blood circulation [GO:0008015]; sprouting angiogenesis [GO:0002040]; ubiquitin-dependent protein catabolic process [GO:0006511]	E3 ubiquitin-protein ligase involved in angiogenesis (PubMed:21799892). Involved in the non-canonical Wnt signaling pathway in vascular development: acts by mediating ubiquitination and degradation of proteins downstream of rspo3, leading to inhibit the non-canonical Wnt signaling pathway and promoting vessel regression. Also has ATPase activity (By similarity). Also involved in neuromuscular reg…
R001645c0g1_i01	4.50964	4.90539	4.7722	5.43015	4.73708	5.13421	4.82049	5.21108	5.1082	4.84285	5.04959	5.50766	5.17207	4.78997	5.23033	5.28111	4.71529	4.64706	4.91272	5.06211	5.05486	4.88079	4.74005	4.60055	4.67577	5.00267	5.25906	5.75691	4.80165	4.68408	4.90256	4.5321	4.66311	4.90171	4.83466	4.82327	4.9754	ARG1	ARG1	adaptive immune response [GO:0002250]; aging [GO:0007568]; arginine catabolic process [GO:0006527]; arginine catabolic process to ornithine [GO:0019547]; cellular response to dexamethasone stimulus [GO:0071549]; cellular response to glucagon stimulus [GO:0071377]; cellular response to hydrogen peroxide [GO:0070301]; cellular response to interleukin-4 [GO:0071353]; cellular response to lipopolysac…	Key element of the urea cycle converting L-arginine to urea and L-ornithine, which is further metabolized into metabolites proline and polyamides that drive collagen synthesis and bioenergetic pathways critical for cell proliferation, respectively; the urea cycle takes place primarily in the liver and, to a lesser extent, in the kidneys.
R001653c0g1_i01	5.54072	5.4047	5.46472	5.41279	5.53215	5.38202	5.26501	5.33173	5.39689	5.30525	5.44334	5.48157	5.40739	5.46698	5.35656	5.41478	5.34522	5.28522	5.41835	4.97966	5.00079	5.06895	5.1297	5.14908	5.19037	5.55165	5.11998	5.31777	5.29566	5.15649	5.48386	5.33449	4.25324	4.17742	4.3449	4.29795	4.31218	TFDP1	TFDP1	cell cycle [GO:0007049]; negative regulation of fat cell proliferation [GO:0070345]; regulation of cell cycle [GO:0051726]	Can stimulate E2F-dependent transcription. Binds DNA cooperatively with E2F family members through the E2 recognition site, 5'-TTTC[CG]CGC-3', found in the promoter region of a number of genes whose products are involved in cell cycle regulation or in DNA replication. The E2F1:DP complex appears to mediate both cell proliferation and apoptosis. Blocks adipocyte differentiation by repressing CEBPA…
R001669c0g1_i01	3.45395	3.93868	3.21124	4.09842	3.30876	3.92764	3.39267	3.63191	3.02622	3.57511	3.89915	3.58626	3.65019	3.41545	4.00027	4.27741	2.06364	1.41029	1.84847	3.28327	3.47381	3.31567	3.91743	3.65984	3.7809	3.42896	3.61975	4.26517	4.05246	4.69157	4.41096	4.30834	1.57998	1.97216	1.96084	1.99797	1.89588	GDF11	gdf-8	NA	Acts specifically as a negative regulator of skeletal muscle growth.
R001678c0g1_i01	3.28258	3.23285	3.43263	3.33643	3.23315	2.89236	2.95299	2.8098	2.86619	3.30141	2.78202	2.96813	3.11855	3.0174	3.27334	3.17451	2.75122	2.92071	2.98522	2.5543	2.51866	2.883	3.03641	2.93094	2.89974	3.08211	3.10699	3.14047	3.23704	3.09228	2.9275	2.90805	0.2139	0.92542	0.69681	-1.06924	1.23279	NA	NA	NA	NA
R001684c0g1_i01	4.62366	5.09541	4.66796	3.40829	4.555	5.31299	4.62395	3.85043	3.11436	3.08161	3.75081	2.91713	2.90167	3.68835	3.76468	3.56591	4.10746	3.8072	3.61302	4.66865	4.52933	4.46174	4.90329	4.80842	4.82809	3.65665	4.33429	3.95953	3.77604	4.13357	3.99282	3.87073	3.75757	4.24058	4.31987	3.91679	4.12902	NA	NA	NA	NA
R001686c0g1_i01	4.50555	4.26974	4.44192	4.55541	4.64162	4.44618	4.39361	4.31272	4.52545	4.19686	4.52703	4.71738	4.65746	4.37611	4.42485	4.36651	4.11973	4.31164	4.43913	4.36939	4.32008	4.21079	4.20454	4.24075	4.11184	4.5875	4.15448	4.50337	4.37653	4.18219	4.36911	4.12091	4.02167	4.05726	3.76782	3.85044	3.98311	MRPL35	NA	NA	NA
R001694c0g1_i01	2.54973	2.57853	2.15989	2.75445	2.29656	2.29207	2.47101	2.77015	2.84345	2.6238	2.49964	2.28979	1.83045	1.70647	2.52249	2.14737	2.1776	2.2583	1.86892	1.83464	2.07113	1.85769	1.2038	1.38564	1.39511	1.87722	1.89946	2.30098	2.20373	1.86747	2.24151	2.21937	1.63253	1.12989	1.82512	0.87525	2.03404	NA		arachidonic acid secretion [GO:0050482]; lipid catabolic process [GO:0016042]; phospholipid metabolic process [GO:0006644]	Heterodimer: conodipine-M catalyzes the calcium-dependent hydrolysis of the 2-acyl groups in 3-sn-phosphoglycerides. This activity may be supported by the alpha chain. Conodipine-M inhibits the binding of isradipine (a ligand specific for L-type calcium channel) to L-type calcium channels.
R001699c0g1_i01	3.70325	3.65894	3.55835	3.84367	3.68724	3.67755	3.55362	3.2927	3.48143	3.02904	3.08356	3.38328	3.47374	3.85695	3.37912	3.44384	3.50423	3.60915	3.55111	3.45145	3.63157	3.4864	3.7322	3.53068	3.62009	3.74598	3.38603	3.41698	3.88319	3.89515	3.51855	3.72293	3.24447	3.42604	3.28073	3.12871	3.33333	SLC66A2	SLC66A2 PQLC1	phospholipid translocation [GO:0045332]; retrograde transport, endosome to Golgi [GO:0042147]	NA
R001701c0g1_i01	-1.22011	-1.43456	-3.23416	-1.22201	-3.23416	-1.65799	-1.23054	-2.10172	-2.18231	-0.75909	-2.31958	-1.40329	-0.92716	-0.70603	-2.41116	-2.03777	-1.31909	-1.04605	-1.68105	-0.97853	-0.90454	-1.12635	-1.251	-2.18305	-1.63906	-1.41586	-0.44102	-2.21186	-3.23416	-0.80045	-1.51635	-0.59889	-0.59778	0.04498	-1.83115	-0.0435	-0.03075	VOPP1	NA	NA	NA
R001749c0g1_i01	1.24312	2.06812	1.49047	2.2279	2.09774	1.73033	2.15857	1.91869	2.05486	1.87977	1.89815	1.96768	1.93969	2.31577	2.28911	2.05507	1.86412	1.88654	2.04094	1.75112	2.17243	2.28544	2.64579	2.65897	2.42457	1.92172	1.45032	2.34831	2.36675	2.25859	2.12564	1.97989	3.75164	3.98532	3.95287	3.94597	3.89519	NA	NA	NA	NA
R001751c0g1_i01	1.31979	0.8109	1.61145	2.16706	0.95632	1.58598	1.67137	2.03477	2.30841	2.50567	1.9341	2.10161	1.84924	1.48329	1.23504	1.40366	1.65517	1.64636	1.65013	1.44054	1.60438	1.48718	2.10846	2.2734	2.24011	1.96489	2.03507	2.16658	1.26448	1.43996	2.071	1.65683	3.92492	3.96409	4.01657	4.24258	3.9717	NA	NA	NA	NA
R001752c0g1_i01	3.8971	4.08034	3.85027	4.20819	4.12393	3.89227	3.98738	3.99501	4.16172	4.09315	4.12591	4.11133	4.34303	4.1572	4.15389	3.97141	4.07421	3.94637	4.01273	3.9638	3.98901	4.0014	3.89325	3.65332	3.66964	4.27233	4.26503	4.31765	3.86966	3.93982	3.92896	3.72724	3.94583	3.90405	3.7176	3.6803	3.85225	PIGV	NA	NA	NA
R001755c0g1_i01	4.89195	4.85698	4.96617	5.05529	5.01899	4.89478	4.88829	4.87344	5.02726	4.70892	4.90989	5.02737	4.82819	4.90893	5.02655	4.88173	4.93492	5.19691	4.97298	4.89708	4.87118	4.98062	5.15788	5.02583	5.03836	4.84602	4.62275	4.74949	5.35514	5.3078	5.0564	5.11814	6.2514	6.40073	6.32986	6.30115	6.19787	NA		calcium-mediated signaling [GO:0019722]	Calmodulin mediates the control of a large number of enzymes, ion channels and other proteins by Ca(2+). Among the enzymes to be stimulated by the calmodulin-Ca(2+) complex are a number of protein kinases and phosphatases.
R001764c0g1_i01	4.18017	3.70342	3.83793	4.06547	4.10284	4.08362	3.54376	6.50508	6.85276	6.37561	4.74763	4.92524	5.22878	4.74455	5.00468	4.76277	5.12954	4.15973	4.3474	4.86764	4.79698	4.94261	5.05539	5.16749	5.07789	5.3561	5.22502	4.74949	4.54493	4.17687	4.29951	3.91682	7.36935	6.89926	6.90615	6.97382	6.88691	CHAC1	Chac1 Botch Npg7	Notch signaling pathway [GO:0007219]; apoptotic process [GO:0006915]; glutathione catabolic process [GO:0006751]; negative regulation of Notch signaling pathway [GO:0045746]; negative regulation of protein processing [GO:0010955]; neurogenesis [GO:0022008]; response to unfolded protein [GO:0006986]	Catalyzes the cleavage of glutathione into 5-oxo-L-proline and a Cys-Gly dipeptide. Acts specifically on glutathione, but not on other gamma-glutamyl peptides. Glutathione depletion is an important factor for apoptosis initiation and execution. Acts as a pro-apoptotic component of the unfolded protein response pathway by mediating the pro-apoptotic effects of the ATF4-ATF3-DDIT3/CHOP cascade. Neg…
R001771c0g2_i01	-3.23416	-1.71768	-2.5759	-2.55	-2.5605	-1.0745	-2.42473	-1.47518	-1.3533	-3.23416	-3.23416	-0.6218	-1.55896	-1.55576	-1.89038	-1.67958	-0.86763	-1.75983	-0.68912	-0.97853	-1.51126	-2.78228	-1.0501	-1.15817	-1.9031	-0.92078	-1.92217	-1.61954	-1.07809	-1.18284	-1.51635	-1.38357	3.13034	2.87498	2.61037	2.65028	2.6501	NA	ADORA2B	adenylate cyclase-activating G protein-coupled receptor signaling pathway [GO:0007189]; cellular response to extracellular stimulus [GO:0031668]; positive regulation of cGMP-mediated signaling [GO:0010753]; positive regulation of chemokine production [GO:0032722]; positive regulation of chronic inflammatory response to non-antigenic stimulus [GO:0002882]; positive regulation of guanylate cyclase …	Receptor for adenosine. The activity of this receptor is mediated by G proteins which activate adenylyl cyclase.
R001773c0g1_i01	2.56556	2.75795	2.85475	1.15976	2.45471	1.88229	2.30584	3.0272	2.53822	2.83449	2.62591	2.17291	2.05748	1.63584	1.52864	1.61236	2.29768	2.92071	2.79533	2.50417	2.45574	2.44929	1.4557	3.01468	2.89974	2.33759	2.43606	1.48081	1.05724	0.77441	1.12055	1.65683	2.09255	1.58407	2.16203	1.97551	1.91985	NA	NA	NA	NA
R001776c0g2_i01	4.78784	4.60285	4.73274	4.91124	4.89874	4.61066	4.60037	4.7189	4.8157	4.41328	4.57905	4.7024	4.6943	4.7859	4.87004	4.91165	4.66034	4.88251	4.95158	4.53459	4.66415	4.52189	4.70228	4.6274	4.6697	4.69182	4.57903	4.7612	4.80165	4.65758	4.92585	4.87135	4.74296	4.7855	4.86382	4.77205	4.76662	CTDSPL2	CTDSPL2 RCJMB04_4a24	NA	Probable phosphatase.
R001779c0g1_i02	4.50555	4.2648	4.39213	4.44015	4.62323	4.33766	4.30007	4.48587	4.65519	4.58696	4.59317	4.52642	4.69949	4.60131	4.56843	4.48178	4.39347	4.34556	4.4928	4.40739	4.15662	4.34449	4.45219	4.35761	4.39933	4.42698	4.48741	4.46451	4.56746	4.24457	4.4355	4.32837	4.07486	4.34691	4.21968	3.97457	4.40424	ST7L	NA	NA	NA
R001784c0g1_i01	6.65087	6.23375	6.38558	6.57414	6.7033	6.68412	6.59263	4.91947	5.84195	4.3201	3.8716	4.28229	4.88165	5.73853	4.91763	4.7032	4.55884	3.35974	4.7208	2.79224	2.96514	2.95021	3.92341	3.85422	3.93066	4.99749	3.66824	3.92352	3.5287	4.13357	4.5448	4.75566	4.38925	3.04638	3.34003	3.21754	3.24123	NA		nucleosome assembly [GO:0006334]	Core component of nucleosome. Nucleosomes wrap and compact DNA into chromatin, limiting DNA accessibility to the cellular machineries which require DNA as a template. Histones thereby play a central role in transcription regulation, DNA repair, DNA replication and chromosomal stability. DNA accessibility is regulated via a complex set of post-translational modifications of histones, also called h…
R001786c0g2_i01	-1.01787	-0.51547	-1.07419	-0.41293	0.07716	-0.33871	-0.98242	-0.31623	-0.5638	-0.37222	-0.38713	-0.5059	-0.3978	-0.45414	-0.3957	-0.21551	0.05506	-0.57067	-0.02914	-1.70424	-0.1504	0.21621	0.849	0.24934	0.02736	-0.07374	-0.24868	-0.73842	-0.8224	-0.80045	-0.32986	-0.88483	2.26888	1.99327	2.32186	2.50099	2.13985	NA	NA	NA	NA
R001792c0g1_i01	2.85035	3.03819	2.99478	3.181	2.65632	2.95248	2.68347	2.62953	2.76089	2.0996	2.45084	2.64358	2.59158	2.97511	2.58278	2.7868	3.1204	2.61055	3.13622	2.74984	2.83523	2.73838	2.83537	2.87602	2.84688	2.92339	3.08036	2.7519	2.73838	3.06948	2.95039	2.77258	2.39591	3.15341	2.95192	3.24597	2.79966	DAZL	BOLL QtsA-21032	germ cell development [GO:0007281]; multicellular organism development [GO:0007275]; regulation of translation [GO:0006417]; spermatogenesis [GO:0007283]	Probable RNA-binding protein, which may be required during spermatogenesis. May act by binding to the 3'-UTR of mRNAs and regulating their translation (By similarity).
R001795c0g1_i02	4.08454	3.06117	3.68091	3.61982	3.98678	3.41809	3.61611	3.66831	3.5321	4.1873	3.69428	3.68102	3.68721	4.0079	3.92852	3.64719	4.07	3.83613	3.61907	3.7384	3.56606	3.65704	3.83097	3.82552	3.90503	3.63899	2.84751	3.90781	4.57581	3.71595	3.98545	4.03297	3.34237	3.62852	3.54113	3.6164	3.45312	NA	LIPA	cell morphogenesis [GO:0000902]; cell population proliferation [GO:0008283]; cellular lipid metabolic process [GO:0044255]; cytokine production [GO:0001816]; homeostasis of number of cells within a tissue [GO:0048873]; inflammatory response [GO:0006954]; lipid catabolic process [GO:0016042]; low-density lipoprotein particle clearance [GO:0034383]; lung development [GO:0030324]; sterol metabolic p…	Crucial for the intracellular hydrolysis of cholesteryl esters and triglycerides that have been internalized via receptor-mediated endocytosis of lipoprotein particles. Important in mediating the effect of LDL (low density lipoprotein) uptake on suppression of hydroxymethylglutaryl-CoA reductase and activation of endogenous cellular cholesteryl ester formation.
R001796c0g2_i01	4.09549	4.04044	4.09814	4.04307	4.02652	4.14502	4.1969	3.85043	3.7738	3.77984	3.93063	3.98826	3.92276	3.98322	3.87327	3.8667	3.99203	3.66396	3.89804	3.59607	3.6874	3.59306	3.89933	3.49467	3.63264	3.99535	3.68601	3.64892	4.04043	3.96474	3.94044	3.97606	3.47778	3.70729	3.34003	3.36309	3.4613	NSMCE2	nsmce2 mms21	cell cycle [GO:0007049]; cell division [GO:0051301]; cellular senescence [GO:0090398]; double-strand break repair via homologous recombination [GO:0000724]; positive regulation of mainteNAce of mitotic sister chromatid cohesion [GO:0034184]; positive regulation of mitotic metaphase/anaphase transition [GO:0045842]; telomere mainteNAce via recombination [GO:0000722]	E3 SUMO-protein ligase component of the SMC5-SMC6 complex, a complex involved in repair of DNA double-strand breaks by homologous recombination. Is not be required for the stability of the complex. The complex may promote sister chromatid homologous recombination by recruiting the SMC1-SMC3 cohesin complex to double-strand breaks. The complex is required for telomere mainteNAce via recombination …
R001801c0g1_i01	3.96432	4.02883	3.98513	4.25279	3.93403	3.91762	3.95054	3.47636	3.82694	3.92499	3.76085	3.8428	3.88684	4.03216	4.09646	3.99644	4.13593	3.8923	3.74608	3.86297	3.70779	3.86485	4.33142	3.98454	3.95584	3.66103	3.58227	3.82656	3.98293	3.91447	3.96687	4.09107	4.38159	4.30109	4.31565	4.22364	4.29396	MMGT1	Mmgt1 Emc5 Tmem32	copper ion transport [GO:0006825]; magnesium ion transport [GO:0015693]	Mediates Mg(2+) transport.
R001889c0g1_i01	-3.23416	-3.23416	-3.23416	-3.23416	-3.23416	-3.23416	-3.23416	-3.23416	-3.23416	-3.23416	-2.70557	-1.40329	-3.23416	-3.23416	-3.23416	-2.51535	-3.23416	-3.23416	-3.23416	-3.23416	-3.23416	-3.23416	-3.23416	-3.23416	-3.23416	-3.23416	-3.23416	-3.23416	-2.716	-3.23416	-1.21535	-2.77751	-3.23416	-3.23416	-3.23416	-3.23416	-2.56829	NA	NA	NA	NA
R001926c0g1_i01	1.46188	0.75565	1.77579	1.1175	1.25282	0.92329	0.86842	0.52277	0.44447	0.98847	0.066	0.43991	0.6765	0.92549	0.92931	0.81022	0.61331	1.21856	1.07773	1.32976	0.813	1.19865	0.94621	1.10911	1.2722	1.04445	1.1076	1.09326	1.64946	1.16686	0.97933	1.13981	1.07208	1.5273	1.06141	1.32953	1.27055	PAQR3	NA	NA	NA
R001952c0g1_i01	1.1199	1.65015	2.09912	1.6194	1.25282	2.03837	1.51868	1.09329	1.41813	1.59161	1.26939	1.18943	1.86779	1.58051	1.99585	1.85063	1.6325	1.79127	1.82773	1.38621	1.66125	1.48718	1.58208	1.47704	1.20658	1.44079	1.70397	1.39324	1.84655	1.0783	1.43373	1.48392	1.75609	1.71692	1.62167	1.70212	1.27055	CPLANE2	cplane2 rsg1	cellular protein localization [GO:0034613]; cilium assembly [GO:0060271]; exocytosis [GO:0006887]; protein transport [GO:0015031]; regulation of exocytosis [GO:0017157]; regulation of vesicle fusion [GO:0031338]	Potential effector of the planar cell polarity signaling pathway. Plays a role in targeted membrane trafficking most probably at the level of vesicle fusion with membranes. Involved in cilium biogenesis by regulating the transport of cargo proteins to the basal body and to the apical tips of cilia. More generally involved in exocytosis in secretory cells (By similarity).
R001976c0g2_i01	5.69799	6.363	5.98066	6.45831	5.8652	6.38836	6.01264	6.80149	6.59213	6.45645	6.27636	6.60678	6.51407	5.71624	5.70851	5.869	5.99925	5.7171	5.63527	6.07814	6.06841	6.09581	6.24441	6.26276	6.18294	5.96705	6.35659	6.41181	6.23862	6.42512	6.08459	6.18896	5.28659	5.4803	5.54389	5.26192	5.46515	NA	NA	NA	NA
R002040c0g1_i01	1.8967	2.4276	1.89975	2.26708	2.38655	2.22866	2.37419	2.18303	2.48043	2.15951	2.10154	1.82002	2.33584	2.36026	2.56296	2.82922	2.26859	2.17017	2.258	2.61462	2.57894	2.26212	2.06584	1.86326	1.73473	2.94511	2.49102	2.79809	2.39221	2.15414	2.601	2.06422	1.91302	1.99327	2.19911	1.78196	2.36601	NA	At5g18840 F17K4.90	NA	Sugar transporter.
R002137c0g1_i02	1.68115	1.1478	1.61145	2.32393	1.73627	1.92292	1.61599	1.53299	1.90914	1.2679	1.57285	1.70446	1.33956	1.80632	1.54893	0.97039	1.5623	1.38441	1.5524	1.46695	1.91619	1.50716	1.67009	1.59055	0.98966	1.46103	1.14235	1.78599	2.05223	1.63885	1.61654	1.60146	2.45547	3.13453	2.80332	2.51663	2.76038	NA	NA	NA	NA
R002247c0g1_i01	2.48462	2.19816	2.03567	1.42523	1.94024	2.63549	2.38528	2.16276	1.77134	2.15951	2.03687	2.04573	1.67061	1.50326	1.18406	1.73641	1.6325	1.77144	1.92857	1.79348	1.84432	1.81024	2.32275	1.88568	1.90987	1.89221	1.74976	0.97759	1.05724	0.38894	1.24917	1.16549	1.25079	0.96869	0.74775	0.9692	1.02754	ICE1	NA	NA	NA
R002379c0g2_i01	-1.73668	-2.53789	-1.78287	-1.45719	-1.7563	-1.0745	-2.42473	-1.03979	-0.5638	-1.52048	-1.36426	-1.89245	-0.80461	-1.73135	-2.41116	-0.60968	0.05506	-1.35924	-0.46789	-0.30684	-1.07988	-0.45068	-1.251	-2.61493	-1.9031	-0.92078	-0.34165	0.19825	-0.8224	-2.05915	-2.13339	-0.68805	-1.38262	-1.3384	-0.95998	-2.12215	-0.72517	NA	NA	NA	NA
R002499c0g1_i01	5.86559	5.70736	5.79517	5.98411	5.89617	5.87935	5.88765	5.57355	5.50411	5.64791	5.4742	5.59948	5.36068	5.8875	5.93161	5.89419	5.74706	5.82084	5.68368	5.70501	5.77018	5.59404	6.04075	5.9602	6.01821	5.40001	5.45491	5.4302	6.11694	6.09068	5.8703	5.95224	6.10684	6.15005	6.16161	5.98421	6.06717	GMPPB	CG1129	GDP-mannose biosynthetic process [GO:0009298]; larval lymph gland hemopoiesis [GO:0035167]	NA
R002524c0g1_i01	1.35665	0.91545	0.54403	0.98278	0.80787	0.45409	0.77036	0.31805	0.66804	0.52498	0.9209	0.4966	0.79753	1.17001	0.54086	0.09375	0.78752	0.51535	0.80813	0.4437	0.53724	0.89939	0.6324	0.61398	0.42367	-0.25999	-0.07898	0.45046	0.47727	0.7169	1.12055	0.45685	1.70793	1.01071	1.21412	1.09957	0.93651	NA	NA	NA	NA
R002566c0g2_i01	0.67081	0.86412	0.81988	-0.2941	0.31576	-0.6602	0.73614	1.4684	0.02668	1.1149	0.80918	0.6544	0.29309	0.05905	-0.24836	0.09375	-0.16546	0.36467	0.30682	0.68783	0.813	0.35495	-0.57505	0.61398	-0.22087	0.33004	0.65724	0.26556	-1.07809	-0.64158	-0.18982	0.02347	-1.60792	-2.60726	-2.16628	-0.73696	-1.76971	NA	NA	NA	NA
R002578c0g1_i01	1.46188	1.1478	0.91697	1.45946	0.85907	0.9628	1.20507	0.81022	1.38701	1.19343	2.05331	1.38227	1.33956	1.26667	0.225	1.28677	0.65887	0.89112	1.17945	1.24071	1.48342	1.36114	0.37744	0.66671	0.78008	1.52011	1.0355	1.30001	1.44566	1.03189	1.53814	0.65112	1.28402	1.4066	1.53732	1.52782	0.88874	NA	NA	NA	NA
R002611c0g1_i01	-3.23416	-3.23416	-3.23416	-3.23416	-3.23416	-3.23416	-3.23416	-3.23416	-3.23416	-2.5834	-2.70557	-3.23416	-3.23416	-3.23416	-3.23416	-3.23416	-3.23416	-3.23416	-3.23416	-3.23416	-3.23416	-3.23416	-3.23416	-3.23416	-3.23416	-3.23416	-3.23416	-3.23416	-3.23416	-3.23416	-2.76786	-2.77751	3.72769	3.41043	3.67217	3.18853	3.09103	NA	cyp17a1 cyp17	sex differentiation [GO:0007548]; steroid biosynthetic process [GO:0006694]	Conversion of pregnenolone and progesterone to their 17-alpha-hydroxylated products and subsequently to dehydroepiandrosterone (DHEA) and androstenedione. Catalyzes both the 17-alpha-hydroxylation and the 17,20-lyase reaction.
R002614c0g1_i01	5.4153	5.38207	5.54855	5.28977	5.35399	5.33574	5.37335	5.2596	5.32278	5.3616	5.29398	5.29442	5.44956	5.40197	5.21135	5.24501	5.34348	5.39622	5.39563	5.22186	5.27127	5.13944	5.30029	5.34378	5.31041	5.23935	5.37499	5.19798	5.41537	5.2733	5.43871	5.34717	5.14681	5.29931	5.2513	5.32769	5.27387	FRMD4A	FRMD4A FRMD4 KIAA1294	establishment of epithelial cell polarity [GO:0090162]; negative regulation of protein secretion [GO:0050709]; positive regulation of protein secretion [GO:0050714]	Scaffolding protein that regulates epithelial cell polarity by connecting ARF6 activation with the PAR3 complex (By similarity). Plays a redundant role with FRMD4B in epithelial polarization (By similarity). May regulate MAPT secretion by activating ARF6-signaling (PubMed:27044754).
R002678c0g1_i01	0.83653	0.29506	1.32342	1.52558	1.29061	0.75346	1.12798	1.293	1.25535	1.40621	1.18238	1.41204	1.07801	1.21915	1.48718	1.06808	1.30006	0.77641	0.57914	1.30068	1.31641	1.33902	0.94621	0.81422	0.63796	1.50068	1.1076	1.26754	0.777	0.77441	0.05507	0.61431	-0.18022	-0.22068	-0.42065	0.12926	-0.03075	NA	ML0127	lipid biosynthetic process [GO:0008610]	Catalyzes the O-methylation of the hydroxyl group located on C-2 of the first rhamnosyl residue linked to the phenolic group of glycosylated phenolphthiocerol dimycocerosates (PGL) and p-hydroxybenzoic acid derivatives (p-HBAD).
R002695c0g1_i01	4.79121	4.9243	5.08062	5.39521	4.80067	5.09029	5.08976	4.80316	4.91175	4.94284	4.82387	4.82367	4.80431	4.89198	4.88409	4.94096	4.7863	4.7031	4.88287	4.68281	4.6182	4.66436	4.97704	4.84033	4.51566	4.80503	4.99247	5.08375	4.90919	4.8166	4.88287	4.8298	4.60184	4.65579	4.80791	4.77205	4.60973	NA	GLRX2 GRX2	cell redox homeostasis [GO:0045454]	Glutathione-dependent oxidoreductase that facilitates the mainteNAce of mitochondrial redox homeostasis upon induction of apoptosis by oxidative stress. Involved in response to hydrogen peroxide and regulation of apoptosis caused by oxidative stress. Acts as a very efficient catalyst of monothiol reactions because of its high affinity for protein glutathione-mixed disulfides. Can receive electron…
R002717c0g1_i01	1.94591	1.89993	1.74967	1.91906	1.70862	1.70725	1.72471	1.32983	1.93088	1.30374	1.29726	1.49785	1.90419	1.67158	1.85628	2.16955	1.86412	1.90486	2.31871	1.95149	1.93937	1.65774	1.08075	1.0705	1.48088	1.29053	1.45032	1.7394	2.17468	1.75768	1.77877	2.0505	1.80269	1.92898	1.67529	1.72923	1.63142	TMEM186	tmem186 zgc:194533 zgc:194539	NA	NA
R002769c0g1_i01	4.61227	4.35586	4.49792	4.43155	4.34656	4.39294	4.4342	4.73958	4.69066	4.87597	4.56192	4.89393	4.78248	4.37881	4.4166	4.50813	4.37993	4.2592	4.18975	4.6224	4.70867	4.67101	4.50898	4.31696	4.38457	4.84216	4.99247	5.21723	4.68544	4.54643	4.59891	4.71494	6.55857	6.53276	6.72097	6.67155	6.79353	NA	SPCC594.04c	steroid metabolic process [GO:0008202]	NA
R002848c0g1_i01	3.56047	3.34004	3.25832	3.25107	3.20374	3.38212	3.3252	2.7967	3.1611	3.09189	3.01807	2.96813	3.25163	3.07191	3.19181	3.33029	2.94759	2.87498	2.83744	3.03225	2.94237	3.06921	2.92157	2.87602	3.07545	2.88645	2.8263	2.9894	3.35828	3.5113	3.35666	3.23349	3.03597	2.7688	2.6644	2.95588	3.05902	SRD5A2	Srd5a1	androgen biosynthetic process [GO:0006702]; androgen catabolic process [GO:0006710]; androgen metabolic process [GO:0008209]; bone development [GO:0060348]; cell differentiation [GO:0030154]; cellular response to cAMP [GO:0071320]; cellular response to dexamethasone stimulus [GO:0071549]; cellular response to epinephrine stimulus [GO:0071872]; cellular response to estradiol stimulus [GO:0071392];…	Converts testosterone into 5-alpha-dihydrotestosterone and progesterone or corticosterone into their corresponding 5-alpha-3-oxosteroids. It plays a central role in sexual differentiation and androgen physiology.
R002856c0g1_i01	-0.41076	-0.05401	0.96317	0.78101	0.31576	0.75346	0.62831	0.38957	0.61531	0.84989	-0.21977	0.25514	0.39891	0.39466	0.41386	0.56457	0.46728	0.89112	0.30682	0.59507	0.47515	0.1157	0.51054	0.3814	0.6869	0.84324	0.27425	0.93688	0.81516	0.93434	0.75506	0.32634	1.95489	1.95073	2.0242	2.22443	1.34324	NA	ADGRE1 EMR1 TM7LN3	G protein-coupled receptor signaling pathway [GO:0007186]; adaptive immune response [GO:0002250]; adenylate cyclase-activating G protein-coupled receptor signaling pathway [GO:0007189]; cell adhesion [GO:0007155]; cell surface receptor signaling pathway [GO:0007166]	Orphan receptor involved in cell adhesion and probably in cell-cell interactions specifically involving cells of the immune system. May play a role in regulatory T-cells (Treg) development.
R002872c0g1_i04	1.39258	2.13461	2.15989	2.0371	1.13312	1.94281	1.95044	1.84428	1.77134	1.56232	1.5265	2.04573	2.04123	1.94422	2.2021	1.51178	2.20857	2.30043	1.76367	1.68515	1.91619	2.16486	1.92983	1.61759	2.30425	2.13832	2.07158	1.80873	1.93584	1.54283	1.8454	1.67482	2.07367	1.74208	1.75215	1.52782	1.51038	NA	NA	NA	NA
R002888c0g1_i01	3.57618	3.82248	3.7285	3.93165	3.38934	3.6231	3.57798	3.31123	3.69341	3.09189	3.27094	3.59278	3.5788	3.54154	3.63306	3.71662	3.47905	3.41191	3.42562	3.48414	3.69423	3.58368	3.86866	3.65332	3.47436	3.7377	3.72091	3.68624	3.66029	3.65602	3.73171	3.84316	4.44907	4.34691	4.27282	4.3204	4.37854	NA	NA	NA	NA
R002932c0g1_i01	0.9373	0.96501	1.21304	1.5888	1.29061	0.75346	0.93027	1.2164	1.25535	1.33871	1.12132	1.08239	1.46669	1.4005	0.95994	1.06808	1.95824	0.96282	0.92989	1.41363	1.54517	0.98735	0.89842	1.18337	1.02815	1.22101	1.68052	2.36375	1.26448	1.29028	0.68401	0.82232	0.52313	0.33688	0.69681	0.82587	0.36801	NA	Cntnap4 Caspr4	cell adhesion [GO:0007155]; regulation of grooming behavior [GO:2000821]; regulation of synapse organization [GO:0050807]; regulation of synaptic transmission, GABAergic [GO:0032228]; regulation of synaptic transmission, dopaminergic [GO:0032225]	Presynaptic protein involved in both dopaminergic synaptic transmission and GABAergic system, thereby participating in the structural maturation of inhibitory interneuron synapses. Involved in the dopaminergic synaptic transmission by attenuating dopamine release through a presynaptic mechanism. Also participates in the GABAergic system.
R002985c0g1_i01	3.56835	3.11704	3.19197	3.46836	3.38934	3.29193	3.12816	3.68972	3.89488	3.90179	3.81005	3.90695	3.71821	3.09184	3.40718	3.14122	2.43497	2.3142	2.07654	2.62638	2.84753	2.36422	1.52027	1.41675	1.39511	4.16845	3.9588	4.2319	3.37115	3.25263	3.77081	3.94675	1.43958	1.49806	2.06494	1.70212	2.09845	SRD5A2	Srd5a1	androgen biosynthetic process [GO:0006702]; androgen catabolic process [GO:0006710]; androgen metabolic process [GO:0008209]; bone development [GO:0060348]; cell differentiation [GO:0030154]; cellular response to cAMP [GO:0071320]; cellular response to dexamethasone stimulus [GO:0071549]; cellular response to epinephrine stimulus [GO:0071872]; cellular response to estradiol stimulus [GO:0071392];…	Converts testosterone into 5-alpha-dihydrotestosterone and progesterone or corticosterone into their corresponding 5-alpha-3-oxosteroids. It plays a central role in sexual differentiation and androgen physiology.
R003000c0g1_i01	1.07637	0.13106	0.71578	0.18649	0.5827	0.92329	-0.08013	-0.70579	0.31819	0.02132	-0.30103	0.55114	0.11821	0.92549	0.54086	0.26832	0.78752	0.60772	1.14633	0.89656	0.47515	0.35495	1.2038	1.0705	1.63848	0.09119	0.65724	0.56175	0.85233	1.0783	0.44711	0.75626	2.39591	2.71898	2.97348	2.77259	2.94687	PAQR9	PAQR5 MPRG	multicellular organism development [GO:0007275]; oogenesis [GO:0048477]	Plasma membrane progesterone (P4) receptor coupled to G proteins (PubMed:23763432). Seems to act through a G(i) mediated pathway (PubMed:23763432). May be involved in oocyte maturation (PubMed:12601167).
R003012c0g1_i01	3.71038	4.26974	3.76808	4.29131	3.74962	4.23248	4.12929	3.71778	4.03697	3.87821	3.96145	3.76418	3.83593	4.30107	4.40273	4.28251	3.99648	4.14053	4.15687	4.4108	4.55957	4.41756	4.2764	4.04055	3.96083	3.99882	4.39318	4.22769	3.96607	3.86237	3.86214	3.71425	1.25079	1.16752	0.64401	1.01398	0.56322	NA	NA	NA	NA
R003044c0g1_i01	2.12749	1.52355	1.92331	1.70749	1.53058	1.79742	1.84198	2.1422	1.93088	2.05824	1.95174	1.57884	1.83045	1.42165	1.23504	0.97039	1.86412	1.41029	1.44756	1.85478	2.22997	1.99135	1.55151	2.41882	1.97043	1.66675	1.36463	1.36283	1.08873	1.89366	1.41191	1.48392	1.86989	1.37478	1.917	2.28048	1.89588	NA	NA	NA	NA
R003050c0g1_i01	-2.54905	-3.23416	-3.23416	-3.23416	-3.23416	-2.65359	-3.23416	-3.23416	-3.23416	-3.23416	-3.23416	-3.23416	-3.23416	-3.23416	-3.23416	-3.23416	-3.23416	-3.23416	-3.23416	-3.23416	-3.23416	-3.23416	-3.23416	-3.23416	-3.23416	-3.23416	-2.65471	-3.23416	-1.57396	-1.70463	-2.13339	-3.23416	1.49739	1.71692	1.98227	1.6176	1.89588	NA	NA	NA	NA
R003053c0g1_i01	-3.23416	-2.53789	-3.23416	-3.23416	-3.23416	-3.23416	-3.23416	-3.23416	-3.23416	-3.23416	-3.23416	-3.23416	-3.23416	-3.23416	-3.23416	-2.51535	-1.15241	-3.23416	-3.23416	-3.23416	-3.23416	-2.1614	-3.23416	-2.61493	-3.23416	-3.23416	-2.24244	-3.23416	-3.23416	-3.23416	-3.23416	-3.23416	-2.20309	-2.17171	-2.16628	-2.57356	-3.23416	NA	FPV245	NA	NA
R003061c0g2_i01	-3.23416	-3.23416	-2.5759	-1.22201	-3.23416	-2.65359	-1.70745	-3.23416	-3.23416	-1.52048	-2.70557	-3.23416	-3.23416	-3.23416	-1.50854	-2.51535	-1.15241	-2.70345	-1.68105	-2.67645	-2.57858	-1.9289	-2.56448	-3.23416	-3.23416	-1.94503	-1.66024	-2.63429	-1.78606	-2.5302	-1.89716	-2.77751	-1.38262	-2.17171	-0.95998	-0.73696	-2.56829	OR10G7	NA	NA	NA
R003062c0g1_i01	0.5487	0.29506	0.27771	0.10234	0.31576	0.21326	0.51177	-0.31623	0.02668	0.10496	-0.4787	-1.89245	-0.69166	0.26026	1.30829	0.42404	0.78752	0.96282	0.67514	0.33318	0.19602	0.44055	0.37744	0.94804	0.90944	0.33004	-0.00108	0.80737	-0.10023	-0.64158	0.11031	-0.28886	-1.38262	-0.81357	-0.53778	-0.89356	-1.25867	TMEM175	TMEM175 RCJMB04_8l18	phagosome-lysosome fusion [GO:0090385]; potassium ion transmembrane transport [GO:0071805]; regulation of lysosomal lumen pH [GO:0035751]	Organelle-specific potassium channel specifically responsible for potassium conductance in endosomes and lysosomes. Forms a potassium-permeable leak-like channel.
R003091c0g1_i01	2.3264	2.04526	2.23713	2.57874	2.42103	2.4111	2.45005	2.28031	2.55232	2.45875	2.4258	2.22417	2.48747	2.34926	2.50182	2.6827	2.14595	1.9759	2.36263	2.67251	2.38996	2.49001	2.30454	2.64589	2.36567	2.33759	1.95914	2.84285	2.36675	2.44723	2.74757	2.32569	2.64644	2.64086	2.80332	2.79842	2.74705	PSPH	Psph	L-serine biosynthetic process [GO:0006564]; L-serine metabolic process [GO:0006563]; dephosphorylation [GO:0016311]; in utero embryonic development [GO:0001701]; response to mechanical stimulus [GO:0009612]; response to nutrient levels [GO:0031667]; response to testosterone [GO:0033574]	Catalyzes the last step in the biosynthesis of serine from carbohydrates. The reaction mechanism proceeds via the formation of a phosphoryl-enzyme intermediates (By similarity).
R003120c0g1_i01	-0.5403	-0.05401	-1.50615	-1.45719	-2.5605	-1.0745	-0.67557	-0.20669	-0.5638	-0.61829	-0.68138	-1.62724	-0.3118	-1.01139	-0.95755	-0.46599	-0.74388	-1.19416	-0.81392	-0.1381	0.53724	-0.45068	-0.11658	0.86022	-0.22087	-0.63644	-1.07713	-0.10758	-1.22522	-0.0362	-1.51635	-0.59889	1.18194	1.34224	1.87179	1.52782	2.33069	NA	NA	NA	NA
R003173c0g1_i01	6.3948	6.36185	6.30379	6.39781	6.35546	6.41887	6.31972	6.76246	6.86199	6.87279	6.62185	6.84779	6.71888	6.74393	6.73166	6.70448	6.64875	6.64723	6.73743	6.55755	6.51087	6.51934	6.43022	6.52171	6.48922	6.77689	6.85974	6.7715	6.55275	6.55181	6.5342	6.41852	3.32651	3.3867	3.35653	3.36309	3.64504	NA	Znf239 Mok-2 Mok2 Zfp239	negative regulation of transcription by RNA polymerase II [GO:0000122]; regulation of transcription by RNA polymerase II [GO:0006357]	May be involved in transcriptional regulation.
R003177c0g1_i01	4.73982	4.8733	4.70242	5.08575	4.6158	4.91506	4.85479	4.70144	4.71593	4.74522	4.64018	4.65026	4.52641	4.9568	4.83948	4.82697	5.01376	4.68201	4.80278	4.80949	4.90396	4.87311	5.05266	4.97447	4.77814	4.7951	4.7937	4.87871	4.89144	4.89324	4.91037	4.94362	5.26386	5.25411	5.13174	5.16598	5.0614	KLHL1	KLHL5	post-translational protein modification [GO:0043687]	NA
R003199c0g1_i01	1.94591	2.11278	1.74967	2.44846	1.91626	2.19587	2.19682	1.71104	1.9942	1.53242	1.47861	1.6802	1.75274	2.65627	2.42705	2.10196	2.26859	2.55363	2.21073	2.51687	2.24865	2.12663	2.10846	2.2734	2.22362	1.95064	2.03507	2.05687	2.27391	2.08763	2.37155	2.32569	3.58832	3.68799	3.46706	3.70782	3.6945	NA	Kcnq5	potassium ion transmembrane transport [GO:0071805]; potassium ion transport [GO:0006813]; regulation of ion transmembrane transport [GO:0034765]	Associates with KCNQ3 to form a potassium channel which contributes to M-type current, a slowly activating and deactivating potassium conductance which plays a critical role in determining the subthreshold electrical excitability of neurons. Therefore, it is important in the regulation of neuronal excitability. May contribute, with other potassium channels, to the molecular diversity of a heterog…
R003223c0g1_i01	0.5487	1.10423	1.09351	0.78101	0.38727	0.6604	1.25426	1.0498	0.17979	0.6416	1.3246	0.96678	0.94458	1.01168	0.79983	1.2456	0.46728	0.92742	-0.02914	0.6422	1.001	0.98735	1.61201	0.99003	1.13784	0.81206	1.24183	0.80737	0.85233	0.82971	0.60929	0.72206	0.68115	0.8808	1.13978	0.66672	0.88874	NA	NA	NA	NA
R003376c0g1_i01	2.70071	2.93004	2.91476	2.9477	1.79003	2.75283	2.39628	2.68744	2.6473	1.83148	1.70358	2.24085	1.92205	1.50326	1.23504	2.14737	1.08324	1.38441	1.52689	1.59222	1.35139	1.69305	1.88149	1.563	2.08442	1.63147	1.95914	1.50886	1.6066	2.11014	1.59733	1.82738	-1.60792	-0.6739	-0.53778	-0.46707	0.14219	NA	MIMI_L93	NA	NA
R003492c0g1_i01	4.56581	5.21289	5.12448	5.393	4.53546	5.3282	5.15759	6.23108	6.23281	6.3512	5.42135	5.7234	5.73745	5.41257	5.69378	5.80491	6.17125	5.91649	5.842	4.86019	4.74202	4.83212	5.47946	5.28387	5.48489	4.84023	5.44277	5.34136	5.73441	5.51811	5.36823	5.73899	7.66413	7.6825	7.35121	7.479	7.42693	NA	NA	NA	NA
R003520c0g1_i01	-3.23416	-2.07026	-2.5759	-1.45719	-2.5605	-2.65359	-1.90933	-2.10172	-2.61443	-3.23416	-3.23416	-2.63817	-2.32538	-2.16352	-2.41116	-2.51535	-1.72444	-1.54567	-2.66503	-1.96167	-1.78751	-2.1614	-1.48447	-1.58145	-3.23416	-2.45016	-1.92217	-1.88552	-2.03481	-3.23416	-1.69423	-1.54079	-0.18022	-0.12659	-0.42065	-0.0435	-0.03075	NA	NA	NA	NA
R003624c0g1_i02	3.95233	3.82248	3.77457	3.78414	3.87307	3.74708	3.75504	3.64658	4.03697	3.82371	3.61897	3.79275	3.9094	3.85307	3.88129	3.66291	3.76605	3.431	3.53841	3.75457	3.37526	3.61163	3.54315	3.40441	3.52235	3.63899	3.47732	3.74047	3.64977	3.72327	3.80887	3.74438	3.83809	4.13055	4.1217	3.90495	4.04435	MED6	Med6	RNA polymerase II preinitiation complex assembly [GO:0051123]; positive regulation of transcription by RNA polymerase II [GO:0045944]; protein ubiquitination [GO:0016567]; regulation of transcription by RNA polymerase II [GO:0006357]; stem cell population mainteNAce [GO:0019827]	Component of the Mediator complex, a coactivator involved in the regulated transcription of nearly all RNA polymerase II-dependent genes. Mediator functions as a bridge to convey information from gene-specific regulatory proteins to the basal RNA polymerase II transcription machinery. Mediator is recruited to promoters by direct interactions with regulatory proteins and serves as a scaffold for t…
R003625c0g1_i01	4.67198	4.89264	4.81377	5.05529	4.89874	4.73852	4.84679	4.65503	4.63215	4.3375	4.4822	4.58314	4.60314	4.70844	4.77634	4.77367	4.62059	4.64978	4.63686	4.52205	4.49845	4.49213	4.68477	4.62074	4.6327	4.58289	4.41466	4.62688	4.81818	4.88999	4.83448	4.8318	4.57188	4.73313	4.66283	4.61741	4.59864	NA	NA	NA	NA
R003691c0g1_i01	0.9373	0.8109	1.49047	0.26601	1.29061	-0.43812	1.4984	1.25521	0.10526	1.62032	1.08979	0.92608	0.63378	0.5176	0.00765	-0.00215	1.48851	1.77144	1.3636	1.38621	1.41892	0.98735	0.51054	1.86326	1.68741	0.71425	1.1076	0.61433	0.21722	0.88298	0.44711	1.11367	-3.23416	-1.83761	-1.1335	-1.77882	-2.56829	NA	NA	NA	NA
R003693c0g1_i01	2.71497	2.44517	2.93808	1.39017	2.61223	0.92329	2.42878	2.68744	1.9734	2.65188	1.9341	1.82002	1.39176	1.77379	1.80658	1.51178	2.06364	2.98239	2.87835	2.11073	2.33858	2.22641	0.99246	2.87602	2.36567	2.0068	2.77186	1.85317	1.67043	1.50935	1.82903	1.7783	-0.48152	-2.17171	-0.95998	-0.73696	-0.72517	NA	NA	NA	NA
R003815c0g1_i01	4.92913	5.13924	5.04347	5.24386	4.83943	5.09696	5.10325	4.8259	4.9915	4.71891	4.86403	4.79853	4.60037	4.70197	5.09197	5.02242	4.88786	4.67668	4.82911	4.8552	4.93888	5.00891	4.82876	4.70508	4.50205	4.63059	4.70641	4.71078	5.01952	4.90937	4.53474	4.68196	2.426	2.45553	3.24571	2.60709	3.09103	NA	NA	NA	NA
R003823c0g1_i01	3.28258	3.54948	3.47311	3.81752	3.72913	3.52753	3.5828	3.52482	3.58104	3.7081	3.61344	3.80963	3.93161	3.67079	3.81162	3.88692	3.80203	3.59794	3.65483	3.59008	3.66671	3.31567	3.28894	3.15968	3.41749	3.7583	3.70357	3.88659	3.57946	3.5113	3.74486	3.50893	3.96645	3.81199	3.88053	3.68723	3.88305	NA		NA	NA
R003843c0g1_i01	4.55396	4.28933	4.30512	4.46142	4.42511	4.47379	4.25848	4.12642	4.06181	4.27116	4.12591	4.31812	4.02133	4.24878	4.34297	4.22012	4.1599	4.27689	4.15271	4.08386	3.90319	4.03962	4.2764	4.1831	3.95584	4.06644	4.13736	4.24447	4.46918	4.29457	4.36344	4.20069	4.40444	4.46118	4.52726	4.35562	4.49078	LZIC	LZIC	response to ionizing radiation [GO:0010212]	NA
R003865c0g2_i01	-3.23416	-1.71768	-3.23416	-1.73831	-1.7563	-1.92014	-3.23416	-1.7547	-1.85024	-0.91513	-3.23416	-3.23416	-2.02241	-1.12946	-1.07685	-0.76929	-0.16546	-0.06368	-0.02914	-3.23416	-1.51126	-2.78228	-0.57505	-0.69202	-0.41378	-2.78954	-3.23416	-3.23416	-1.78606	-0.97901	-1.89716	-2.77751	-2.20309	-2.60726	-3.23416	-3.23416	-2.56829	NA	Diras2	signal transduction [GO:0007165]	Displays low GTPase activity and exists predomiNAtly in the GTP-bound form.
R003890c0g1_i01	5.83163	5.99964	5.83453	6.02326	5.84946	5.99701	5.85214	5.81834	5.76234	6.04332	6.28073	6.20588	6.32398	6.17429	6.01875	6.00472	6.00918	5.88684	6.0677	6.16136	6.15636	6.18533	5.89921	5.94827	5.89864	6.3331	6.20664	6.25401	5.97037	5.66978	5.92139	5.90538	6.27432	6.24332	6.1849	6.24121	6.18062	GGNBP2	GGNBP2 ZNF403 RCJMB04_15h5	cell differentiation [GO:0030154]; multicellular organism development [GO:0007275]; spermatogenesis [GO:0007283]	May be involved in spermatogenesis.
R003944c0g1_i02	0.18878	0.44231	0.60358	0.98278	0.31576	0.70768	0.14524	1.4684	0.76805	1.03186	0.066	0.55114	0.44904	0.83381	0.41386	0.91895	0.46728	0.36467	0.52864	0.81665	1.20605	1.14866	1.2426	1.41675	1.2722	1.52011	0.99804	1.20033	1.20824	0.31335	1.19909	0.75626	2.39591	2.24284	2.32186	2.83631	2.77359	NA	NA	NA	NA
R003961c0g1_i01	2.65705	2.86626	2.79214	3.28009	2.43797	2.7752	2.0232	2.33568	2.68617	1.85583	0.64534	0.96678	1.07801	1.42165	1.48718	2.87042	2.02935	1.41029	2.19463	1.44054	1.81955	1.65774	1.58208	0.86022	1.33497	1.84677	1.1076	1.71553	1.31861	2.83283	1.98494	2.4353	4.39686	4.3428	4.60874	4.91761	4.99809	NA	NA	NA	NA
R004026c0g1_i01	1.03149	0.13106	1.32342	0.10234	0.75478	0.79782	0.14524	0.38957	1.11047	0.39809	0.46048	0.04316	0.23712	-1.01139	0.45744	-0.00215	-0.08815	0.13563	0.52864	0.01296	0.19602	0.06269	0.37744	0.50237	0.98966	0.23919	-0.24868	-0.19536	0.21722	0.46077	0.53048	0.13165	2.78055	2.84045	2.28784	2.7595	2.78668	NA	NA	NA	NA
R004205c0g1_i02	4.3769	4.37432	4.31406	4.55145	4.45454	4.31112	4.37427	3.99501	4.16172	4.32447	4.36198	4.36834	4.34303	4.45771	4.21549	4.2723	4.2959	4.06922	4.24162	3.99135	3.89728	3.96935	4.13408	4.14645	4.34318	4.08938	3.94411	4.0672	4.40183	4.20329	4.28158	4.40043	3.91964	3.76366	3.78622	3.92267	3.63783	C1orf112	si:dkey-97o5.1 zgc:110228	NA	NA
R004206c0g1_i01	5.25616	5.42033	5.20599	5.31335	5.33377	5.34325	5.29176	5.40042	5.45056	5.32719	5.59842	5.59624	5.55348	5.31988	5.24595	5.33852	5.27928	5.12645	5.3234	5.18056	5.23426	5.16795	5.2102	4.97969	5.01938	5.49755	5.2981	5.39869	5.22302	5.14018	5.17611	5.14582	4.69435	4.72999	4.62927	4.65677	4.51458	PAXIP1	PAXIP1	DNA recombination [GO:0006310]; DNA repair [GO:0006281]; negative regulation of DNA-binding transcription factor activity [GO:0043433]	Involved in DNA damage response and in transcriptional regulation through histone methyltransferase (HMT) complexes. Plays a role in early development. In DNA damage response is required for cell survival after ionizing radiation. In vitro shown to be involved in the homologous recombination mechanism for the repair of double-strand breaks (DSBs). Its localization to DNA damage foci requires RNF8…
R004209c0g1_i01	6.57763	6.31603	6.2254	6.35413	6.45969	6.3609	6.31321	6.34789	6.51866	6.44947	6.7547	6.68965	6.84184	6.69212	6.7383	6.62345	6.58231	6.50662	6.72907	6.81505	6.71186	6.77191	6.6741	6.66142	6.61627	6.697	6.53307	6.74742	6.5619	6.38068	6.50422	6.51093	6.37607	6.25757	6.32777	6.28182	6.24012	GET3	v1g161623	posttranslational protein targeting to endoplasmic reticulum membrane [GO:0006620]; tail-anchored membrane protein insertion into ER membrane [GO:0071816]	ATPase required for the post-translational delivery of tail-anchored (TA) proteins to the endoplasmic reticulum. Recognizes and selectively binds the transmembrane domain of TA proteins in the cytosol. This complex then targets to the endoplasmic reticulum by membrane-bound receptors, where the tail-anchored protein is released for insertion. This process is regulated by ATP binding and hydrolysi…
R004211c0g1_i01	6.03006	6.01737	6.0492	6.01465	6.05144	6.03689	5.92516	6.01206	6.05244	5.96154	5.97577	6.09781	6.01006	6.02425	6.18112	6.00164	5.98814	6.04697	5.94188	6.00454	6.01349	6.06918	6.06395	6.0348	6.01701	6.02853	5.98886	5.98369	6.16943	6.3022	6.06986	6.2344	6.84059	6.85453	6.92218	6.93796	6.89146	CASP8	Casp8	TRAIL-activated apoptotic signaling pathway [GO:0036462]; activation of cysteine-type endopeptidase activity [GO:0097202]; activation of cysteine-type endopeptidase activity involved in apoptotic process [GO:0006919]; apoptotic process [GO:0006915]; cellular response to mechanical stimulus [GO:0071260]; cellular response to organic cyclic compound [GO:0071407]; execution phase of apoptosis [GO:00…	Most upstream protease of the activation cascade of caspases responsible for the TNFRSF6/FAS mediated and TNFRSF1A induced cell death. Binding to the adapter molecule FADD recruits it to either receptor. The resulting aggregate called death-inducing signaling complex (DISC) performs CASP8 proteolytic activation. The active dimeric enzyme is then liberated from the DISC and free to activate downst…
R004213c0g2_i01	1.16215	1.10423	1.17429	1.84331	1.04743	1.17951	1.32505	0.31805	0.99138	0.6416	0.066	-0.74782	0.49749	1.33514	1.35513	0.42404	0.51762	0.36467	0.57914	1.83464	1.41892	1.93347	1.31718	0.76671	1.10219	1.61349	1.79414	1.20033	0.777	1.16686	1.12055	1.08704	0.86807	1.09125	1.3189	1.21912	0.98274	NA	kcna2	neuronal action potential [GO:0019228]; potassium ion transmembrane transport [GO:0071805]; protein homooligomerization [GO:0051260]; regulation of ion transmembrane transport [GO:0034765]	Voltage-gated potassium channel that mediates transmembrane potassium transport in excitable membranes, primarily in the brain and central nervous system. Prevents aberrant action potential firing and regulates neuronal output. Forms tetrameric potassium-selective channels through which potassium ions pass in accordance with their electrochemical gradient. The channel alternates between opened an…
R004225c0g2_i01	6.0736	6.10565	6.07704	6.34615	6.18785	6.17996	6.11356	6.15359	6.34636	6.26746	6.34973	6.41424	6.34482	6.17585	6.34529	6.27659	6.21003	6.28937	6.12513	6.14407	6.10859	6.13886	6.13526	6.12588	6.03602	6.21887	6.10572	6.4584	6.36054	6.1825	6.13123	6.11181	6.72888	6.6751	6.68875	6.70265	6.65762	NA	Prkab2	fatty acid biosynthetic process [GO:0006633]; positive regulation of cold-induced thermogenesis [GO:0120162]; regulation of catalytic activity [GO:0050790]	Non-catalytic subunit of AMP-activated protein kinase (AMPK), an energy sensor protein kinase that plays a key role in regulating cellular energy metabolism. In response to reduction of intracellular ATP levels, AMPK activates energy-producing pathways and inhibits energy-consuming processes: inhibits protein, carbohydrate and lipid biosynthesis, as well as cell growth and proliferation. AMPK act…
R004230c0g1_i01	3.35723	3.37713	3.25832	3.55005	3.07972	3.68937	3.18	3.17619	3.17937	3.15212	3.1308	3.42038	3.37346	3.48239	3.26109	3.23885	3.40075	3.13762	3.37649	3.25323	3.02053	3.22207	3.22257	3.18701	3.21547	3.25438	3.20064	3.02868	3.30565	3.06948	3.41267	3.10668	3.13034	3.33802	3.01566	3.32806	3.19288	ZNF181	ZNF19	regulation of transcription, DNA-templated [GO:0006355]	May be involved in transcriptional regulation.
R004231c1g1_i01	9.50234	9.59525	9.64394	9.81589	9.37939	9.59988	9.5482	9.21306	9.26565	9.33826	9.05523	9.12817	8.93798	9.03693	9.1754	9.32974	9.13529	8.99571	9.03083	9.17847	9.1328	9.04237	9.1377	9.03228	8.98253	8.92367	9.19994	9.34767	9.26361	9.08232	8.90984	9.09094	9.96479	10.1322	10.06689	10.17791	10.13763	NA	NA	NA	NA
R004233c0g2_i01	2.99763	3.11704	2.84244	3.07459	2.85855	2.81891	2.77902	3.66111	3.80944	3.4607	3.75081	3.6932	3.37346	3.11149	3.76468	3.26998	2.87222	2.68664	2.72978	3.61391	3.68054	3.63905	2.66019	2.50821	2.63874	3.71681	3.46364	3.86505	2.95891	2.81923	2.81562	2.90042	1.68323	2.01407	2.79123	2.48517	1.98944	NA	NA	NA	NA
R004252c0g1_i01	5.79852	5.70736	5.79517	5.72743	5.74785	5.72993	5.76783	6.06353	6.03372	6.12322	6.35056	6.34743	6.39364	6.00249	6.0688	5.94972	6.00478	6.06541	6.07652	6.11931	6.1175	6.10075	5.89008	5.68467	5.86846	6.42871	6.25606	6.09311	5.87425	5.73097	5.82871	5.78734	6.75948	6.54978	6.53953	6.5129	6.55329	NA		NA	May be involved in transcriptional regulation.
R004258c1g1_i01	7.15913	7.16277	7.39892	7.17153	7.1083	6.97664	7.32741	7.53018	7.26747	7.21798	7.05124	7.06249	6.93053	6.93987	6.91773	7.10915	7.4649	7.45072	7.37067	6.95517	7.04873	6.97428	6.88419	7.4083	7.3655	6.77689	7.12375	6.78947	7.46611	7.84073	7.61472	7.64684	9.03066	8.5959	8.68723	8.81601	8.77761	NA	NA	NA	NA
R004262c0g1_i01	-0.08007	1.1478	1.00794	0.48122	0.16115	1.07522	0.51177	0.95869	0.76805	1.19343	0.99084	0.75076	0.79753	0.47777	1.20978	1.11455	1.46305	1.09635	1.50093	1.49289	1.60438	1.52687	1.67009	0.99003	1.13784	1.19707	2.03507	1.64145	1.02505	0.46077	1.3444	0.49785	-0.09231	0.1983	0.41104	0.60951	-0.33657	OR10G7	HTR2B	ERK1 and ERK2 cascade [GO:0070371]; G protein-coupled receptor internalization [GO:0002031]; G protein-coupled receptor signaling pathway [GO:0007186]; G protein-coupled receptor signaling pathway, coupled to cyclic nucleotide second messenger [GO:0007187]; activation of phospholipase C activity [GO:0007202]; behavior [GO:0007610]; cGMP-mediated signaling [GO:0019934]; calcium-mediated signaling …	G-protein coupled receptor for 5-hydroxytryptamine (serotonin) (PubMed:8143856, PubMed:7926008, PubMed:8078486, PubMed:8882600, PubMed:18703043, PubMed:23519210). Also functions as a receptor for various ergot alkaloid derivatives and psychoactive substances (PubMed:8143856, PubMed:7926008, PubMed:8078486, PubMed:12970106, PubMed:18703043, PubMed:23519210, PubMed:23519215, PubMed:24357322, PubMed…
R004272c0g1_i01	1.49532	1.7383	2.05713	2.0371	1.68043	1.73033	1.61599	1.53299	1.32268	1.43881	0.6013	0.25514	0.49749	1.17001	1.25987	1.54609	1.69945	1.5094	1.62631	1.32976	1.04441	1.84205	0.79782	1.53491	1.10219	1.78388	1.9785	2.21846	1.97006	1.63885	1.12055	1.7783	1.25079	0.83476	1.13978	1.70212	1.63142	FUT7	NA	NA	NA
R004276c0g1_i01	1.31979	1.58824	1.92331	1.86901	1.00259	2.07489	1.95044	1.13551	1.9942	1.53242	1.3246	1.00635	1.33956	1.17001	0.83331	1.28677	1.27101	1.30387	1.17945	1.24071	0.53724	0.95862	1.35308	1.44721	0.98966	0.4155	1.47779	-0.19536	0.85233	0.7169	1.17338	1.16549	0.40726	-0.03825	0.3464	0.28352	0.62283	NA	NA	NA	NA
R004277c0g1_i03	3.02078	3.11704	3.12242	3.35474	3.06889	3.26847	2.98249	3.3386	3.31782	3.20045	3.78074	3.43495	3.5788	3.23609	3.52454	3.26998	2.833	3.05801	3.25748	3.27582	3.00962	2.86763	2.93348	2.87602	2.54893	3.47945	3.19237	3.3946	3.60691	3.02279	3.32198	3.35564	4.0796	4.01659	4.25532	4.09408	3.96595	NA	NA	NA	NA
R004298c0g1_i01	1.42765	1.23119	1.45858	1.73569	1.56182	1.39701	1.67137	1.6541	1.59193	1.85583	1.12132	1.75181	1.58351	1.83812	2.02511	2.05507	1.6325	1.73094	1.92857	1.72947	1.04441	1.79407	1.8058	1.41675	1.36535	1.50068	1.58271	1.48081	1.67043	1.0783	1.55814	1.31064	1.43958	1.43774	1.13978	1.6745	1.41244	NA	NA	NA	NA
R004307c0g1_i01	2.61203	3.31159	3.19197	3.44292	3.11174	3.15366	3.16721	3.4177	3.48143	3.31903	3.5219	3.24123	3.52723	2.93155	3.67059	3.40697	3.04518	3.24219	3.05825	3.11809	3.18472	3.15402	2.89747	2.65897	3.08461	3.29442	3.08929	3.15829	3.94472	3.50281	3.8172	3.55823	3.84923	3.55942	4.21968	3.65931	4.0279	NAAA	Naaa Asahl	N-acylethanolamine metabolic process [GO:0070291]; fatty acid metabolic process [GO:0006631]; lipid catabolic process [GO:0016042]	Degrades bioactive fatty acid amides to their corresponding acids, with the following preference: N-palmitoylethanolamine > N-myristoylethanolamine > N-stearoylethanolamine > N-oleoylethanolamine > N-linoleoylethanolamine > N-arachidonoylethanolamine.
R004319c0g1_i01	6.31394	6.28709	6.30154	6.12673	6.30903	6.26242	6.31175	6.06217	5.9669	6.17615	6.23642	6.11941	6.20137	6.12277	5.82956	6.04727	6.09353	6.05725	6.07981	6.00115	5.92771	5.93644	6.21179	6.19707	6.14732	6.03023	5.80726	5.93414	6.39086	6.19044	6.22259	6.25323	6.14125	5.96341	6.00029	6.0299	6.03873	ACSS2	ACSS2 ACAS2	acetate biosynthetic process [GO:0019413]; acetyl-CoA biosynthetic process from acetate [GO:0019427]; ethanol oxidation [GO:0006069]; lipid biosynthetic process [GO:0008610]; propionate biosynthetic process [GO:0019542]	Catalyzes the synthesis of acetyl-CoA from short-chain fatty acids (PubMed:10843999, PubMed:28003429). Acetate is the preferred substrate (PubMed:10843999, PubMed:28003429). Can also utilize propionate with a much lower affinity (By similarity).
R004324c0g1_i01	-1.73668	-2.07026	-1.78287	-2.55	-1.7563	-1.92014	-2.77341	-2.55956	-2.61443	-2.13656	-3.23416	-3.23416	-3.23416	-1.39924	-3.23416	-2.51535	-0.42587	-1.54567	-2.66503	-2.67645	-2.57858	-1.9289	-2.56448	-3.23416	-1.9031	-2.78954	-2.65471	-2.21186	-2.33557	-0.49848	-1.51635	-2.1521	0.40726	1.30895	0.05431	1.01398	0.36801	NA	Grin1 Nmdar1	cellular response to manganese ion [GO:0071287]; ionotropic glutamate receptor signaling pathway [GO:0035235]; learning or memory [GO:0007611]; positive regulation of Schwann cell migration [GO:1900149]; positive regulation of calcium ion transport into cytosol [GO:0010524]; positive regulation of cell death [GO:0010942]; positive regulation of cysteine-type endopeptidase activity [GO:2001056]; p…	Component of NMDA receptor complexes that function as heterotetrameric, ligand-gated ion channels with high calcium permeability and voltage-dependent sensitivity to magnesium. Channel activation requires binding of the neurotransmitter glutamate to the epsilon subunit, glycine binding to the zeta subunit, plus membrane depolarization to eliminate channel inhibition by Mg(2+) (PubMed:1350383, Pub…
R004329c0g1_i01	2.53373	3.20217	2.68594	2.89865	2.75423	2.70704	2.59076	2.87354	2.95374	2.73299	2.65851	2.83158	2.61372	3.00344	3.14592	3.1635	2.81299	2.68664	2.69585	3.06721	2.91924	3.04208	2.80977	2.75948	2.72329	2.93791	2.87876	2.6295	3.11235	3.06948	2.85658	2.72157	3.45607	3.48685	3.28935	3.58706	3.33333	PHETA2	Pheta1 Fam109a	endosome organization [GO:0007032]; receptor recycling [GO:0001881]; retrograde transport, endosome to Golgi [GO:0042147]	Plays a role in endocytic trafficking. Required for receptor recycling from endosomes, both to the trans-Golgi network and the plasma membrane.
R004336c0g1_i01	5.2266	5.24585	5.23452	5.23153	5.15325	5.31108	5.23775	5.20613	5.24247	5.19028	5.0598	5.09547	5.02075	5.37648	5.2614	5.2424	5.26462	5.39784	5.19569	5.1401	5.02266	5.14583	5.43828	5.10199	5.30258	5.29398	5.37864	5.31578	5.21591	5.35333	5.28815	5.33166	5.32101	5.20971	5.27537	5.13843	5.29235	DNAJC25	CG7872	protein folding [GO:0006457]	NA
R004346c0g1_i01	1.84576	1.95002	1.28756	2.05959	1.86709	1.81911	1.45698	1.68285	2.46561	1.90333	2.1482	2.02661	2.0248	1.68913	1.85628	1.11455	1.43713	1.75133	1.74167	1.61602	1.79434	1.52687	1.83147	1.74565	1.86804	1.84677	1.79414	2.52351	1.80923	2.39318	1.67267	1.23989	1.91302	1.8617	2.30495	1.85762	2.25735	GLRX2	GLRX2	cell redox homeostasis [GO:0045454]	Glutathione-dependent oxidoreductase that facilitates the mainteNAce of mitochondrial redox homeostasis upon induction of apoptosis by oxidative stress. Involved in response to hydrogen peroxide and regulation of apoptosis caused by oxidative stress. Acts as a very efficient catalyst of monothiol reactions because of its high affinity for protein glutathione-mixed disulfides. Can receive electron…
R004352c0g1_i01	6.29626	6.29074	6.22302	6.51026	6.4112	6.14925	6.31683	6.62846	6.75332	6.62706	6.36956	6.69192	6.5654	6.63442	6.69742	6.75669	6.77568	6.83867	6.74229	6.73851	6.868	6.80859	6.5854	6.82475	6.74246	6.65753	6.77992	6.82477	6.64964	6.72315	6.74794	6.63961	7.64027	7.54985	7.55176	7.59361	7.66087	MEX3A	mex3b rkhd3	NA	RNA-binding protein. May be involved in post-transcriptional regulatory mechanisms (By similarity).
R004353c0g1_i01	3.9997	3.85571	3.88669	4.13065	3.96941	3.97672	3.92038	3.71082	3.96504	4.09826	4.02534	4.24141	4.06217	3.75234	3.87327	3.7684	3.84702	3.81206	3.94212	3.71655	3.7279	3.64357	4.05455	3.90448	3.61378	3.92423	3.81545	3.85416	4.02424	4.02522	3.90573	3.97243	3.95618	3.86449	3.90879	4.06246	4.06061	COMMD10	COMMD10 HSPC305 PTD002	NA	May modulate activity of cullin-RING E3 ubiquitin ligase (CRL) complexes (PubMed:21778237). May down-regulate activation of NF-kappa-B (PubMed:15799966).
R004357c0g1_i01	6.91997	7.15612	7.0759	7.17153	6.90253	7.20745	7.06241	7.26435	7.37595	7.25735	7.35544	7.39016	7.38268	7.23985	7.17477	7.188	7.10275	7.20998	7.12828	7.43658	7.48711	7.43362	7.10157	7.02923	7.05305	7.45803	7.64179	7.55868	7.32903	7.34874	7.21094	7.18673	5.62485	5.56734	5.80065	5.69556	5.74548	GSS	gss	NA	NA
R004360c0g1_i01	3.77307	3.96327	3.755	3.97962	3.87928	3.61693	3.72045	3.52482	3.83273	3.93645	3.86696	4.09766	4.11359	3.52697	3.61393	3.54909	3.63538	3.68001	3.61907	3.6775	3.61726	3.77296	3.76588	3.57962	3.54907	4.02285	3.77727	4.00455	3.63917	3.57741	3.70055	3.6656	3.1485	3.55942	3.39699	3.23655	3.29719	SUPT4H1	supt4h1 zgc:92824	chromatin organization [GO:0006325]; positive regulation of DNA-templated transcription, elongation [GO:0032786]	May function as a component of the DRB sensitivity-inducing factor complex (DSIF complex), which regulates transcription elongation by RNA polymerase II. Probably enhances transcriptional pausing at sites proximal to the promoter, which may facilitate the assembly of an elongation competent RNA polymerase II complex. Also acts to stimulate transcriptional elongation at low nucleotide concentratio…
R004367c0g2_i01	5.46467	5.28296	5.27858	5.33886	5.56913	5.3395	5.33956	5.31576	5.43733	5.49741	5.52665	5.56345	5.52015	5.44262	5.41853	5.43323	5.52053	5.26586	5.35816	5.2238	5.39171	5.34071	5.6242	5.47892	5.52077	5.31637	5.33612	5.37413	5.45518	5.48619	5.37952	5.37632	6.28359	6.17798	6.04807	6.14383	6.11855	NA	tdcB SA1271	L-threonine catabolic process to propionate [GO:0070689]	Catalyzes the anaerobic formation of alpha-ketobutyrate and ammonia from threonine in a two-step reaction. The first step involved a dehydration of threonine and a production of enamine intermediates (aminocrotonate), which tautomerizes to its imine form (iminobutyrate). Both intermediates are unstable and short-lived. The second step is the nonenzymatic hydrolysis of the enamine/imine intermedia…
R004385c0g1_i01	2.26955	2.64085	2.38021	2.43131	2.33323	2.49434	2.55194	2.62953	2.6473	2.66572	2.27976	2.49847	2.48747	2.86364	2.96899	2.6827	2.94759	2.61055	2.6611	2.69503	2.54912	2.50995	2.67445	2.55091	2.49498	2.73675	2.51773	2.7519	2.93312	2.80551	2.49083	2.58552	2.26888	2.57237	2.77904	2.18581	2.66435	TMEM170B	TMEM170A TMEM170	endoplasmic reticulum tubular network organization [GO:0071786]; nuclear envelope organization [GO:0006998]; nuclear pore complex assembly [GO:0051292]	Acts as a regulator of endoplasmic reticulum (ER) and nuclear envelope (NE) morphogenesis. Affects the ratio between tubular ER and ER sheets by promoting sheet formation at the expense of tubules. Influences NE expansion, nuclear pore complex formation and proper localization of inner nuclear membrane proteins (PubMed:26906412).
R004386c0g1_i01	4.43836	4.29902	4.25493	4.52745	4.41231	4.41447	4.3631	4.50209	4.54321	4.60861	4.65642	4.53997	4.60037	4.58734	4.61489	4.37608	4.42348	4.26984	4.37267	4.46422	4.31122	4.40962	4.61257	4.31696	4.24446	4.71939	4.683	4.48936	4.43895	4.38964	4.37194	4.42721	4.97432	5.06267	4.96416	5.1026	5.06678	UBE2J2	UBE2J2 NCUBE2	positive regulation of protein targeting to mitochondrion [GO:1903955]; protein polyubiquitination [GO:0000209]; protein ubiquitination [GO:0016567]; response to unfolded protein [GO:0006986]; ubiquitin-dependent ERAD pathway [GO:0030433]	Catalyzes the covalent attachment of ubiquitin to other proteins. Seems to function in the selective degradation of misfolded membrane proteins from the endoplasmic reticulum (ERAD).
R004394c0g2_i01	-3.23416	-3.23416	-3.23416	-2.55	-2.5605	-2.65359	-3.23416	-3.23416	-2.61443	-1.79588	-1.76425	-1.89245	-3.23416	-2.78337	-3.23416	-3.23416	-1.97977	-3.23416	-1.94087	-1.70424	-2.57858	-2.43869	-1.48447	-2.18305	-1.22276	-2.1756	-2.65471	-1.88552	-2.716	-3.23416	-1.89716	-3.23416	-3.23416	-3.23416	-3.23416	-3.23416	-3.23416	NA	NA	NA	NA
R004400c0g1_i01	0.5487	0.91545	1.09351	1.6194	0.52045	1.42557	1.01834	-0.20669	1.07186	0.46293	2.99272	2.95807	2.33584	-0.11272	-0.47542	-0.46599	0.61331	-0.57067	-0.27611	1.04421	0.65394	1.24698	1.58208	1.18337	1.63848	0.5349	1.27353	2.11277	1.4935	1.86747	1.57787	0.49785	0.9939	0.63432	-0.21157	0.60951	0.29659	NA	DMRT2 DSXL2	embryonic skeletal system development [GO:0048706]; positive regulation of myotome development [GO:2000287]; positive regulation of transcription by RNA polymerase II [GO:0045944]; regulation of somitogenesis [GO:0014807]	Transcriptional activator that directly regulates early activation of the myogenic determination gene MYF5 by binding in a sequence-specific manner to the early epaxial enhancer element of it. Involved in somitogenesis during embryogenesis and somite development and differentiation into sclerotome and dermomyotome. Required for the initiation and/or mainteNAce of proper organization of the sclero…
R004415c0g1_i01	0.83653	0.44231	0.66077	0.66846	0.38727	0.45409	0.77036	3.73847	3.5106	4.22517	2.29367	2.53952	2.05748	2.80851	2.94622	2.5196	2.87222	3.12205	2.67278	1.97007	2.09197	2.25031	2.14987	3.03488	2.43893	0.03828	0.60837	0.93688	0.99212	0.05945	0.26437	0.23227	1.52545	0.26925	0.79696	0.9692	1.15416	NA	NA	NA	NA
R004446c0g1_i01	-3.23416	-1.43456	-3.23416	-3.23416	-2.5605	-3.23416	-3.23416	-3.23416	-3.23416	-3.23416	-3.23416	-3.23416	-3.23416	-3.23416	-3.23416	-3.23416	-1.97977	-3.23416	-3.23416	-3.23416	-3.23416	-3.23416	-3.23416	-3.23416	-3.23416	-3.23416	-3.23416	-3.23416	-3.23416	-3.23416	-2.76786	-3.23416	-3.23416	-3.23416	-2.60359	-3.23416	-2.56829	NA	PPP1R27 DYSFIP1	negative regulation of phosphatase activity [GO:0010923]	Inhibits phosphatase activity of protein phosphatase 1 (PP1) complexes.
R004469c0g1_i01	4.03992	4.35121	4.07729	3.52603	4.02091	4.23652	4.10937	3.65386	3.5321	4.01962	3.74576	3.41303	3.66086	3.94721	4.02945	4.1715	3.77125	4.36223	4.1104	3.69437	3.72123	3.7311	4.13408	3.97412	4.22388	3.50404	3.92428	3.41698	3.31234	3.442	3.41267	3.6656	1.28402	1.2042	1.3189	1.09957	1.34324	NA		arachidonic acid secretion [GO:0050482]; lipid catabolic process [GO:0016042]; phospholipid metabolic process [GO:0006644]	PLA2 catalyzes the calcium-dependent hydrolysis of the 2-acyl groups in 3-sn-phosphoglycerides.
R004535c0g2_i01	7.27497	7.16807	7.12753	7.32851	7.21962	7.25745	7.17806	7.07668	7.1617	7.26135	7.2758	7.28295	7.14722	7.24986	7.29377	7.25824	7.19649	7.21549	7.19153	7.17689	7.08166	7.09056	7.27883	7.13652	7.13856	6.96715	6.92355	7.07215	7.25332	7.21688	7.19745	7.14579	8.09701	8.23572	8.19283	8.11581	8.12465	PNP	PNP NP	immune response [GO:0006955]; inosine catabolic process [GO:0006148]; interleukin-2 secretion [GO:0070970]; neutrophil degranulation [GO:0043312]; nicotinamide riboside catabolic process [GO:0006738]; nucleobase-containing compound metabolic process [GO:0006139]; nucleotide biosynthetic process [GO:0009165]; positive regulation of T cell proliferation [GO:0042102]; positive regulation of alpha-be…	The purine nucleoside phosphorylases catalyze the phosphorolytic breakdown of the N-glycosidic bond in the beta-(deoxy)ribonucleoside molecules, with the formation of the corresponding free purine bases and pentose-1-phosphate.
R004543c0g1_i02	3.22395	3.43103	3.10191	3.41703	2.97917	3.12782	3.10152	3.36545	3.45167	3.57511	2.75212	2.97812	3.25867	3.48239	3.71166	3.66291	3.30369	3.58095	3.56997	3.37679	3.36673	3.36576	3.33454	3.18701	3.28865	3.23688	3.22516	3.6106	3.17237	3.58547	3.63143	3.24558	0.63037	0.63432	1.56599	1.43208	0.93651	NA	serinc v1g242820	phospholipid biosynthetic process [GO:0008654]	Enhances the incorporation of serine into phosphatidylserine and sphingolipids.
R004554c0g1_i01	7.04309	6.79509	6.86927	6.98804	7.07147	6.95047	6.92579	6.63859	6.71625	6.72366	6.90379	6.80284	6.78441	6.92606	7.02529	6.80177	6.82523	7.03129	6.88023	6.86556	6.82664	6.84878	7.17172	7.0714	7.15333	6.6192	6.40836	6.67036	7.0633	7.00574	6.86949	6.8757	6.77782	6.68891	6.70253	6.62178	6.79191	TECR	TECR GPSN2 SC2	fatty acid elongation [GO:0030497]; long-chain fatty-acyl-CoA biosynthetic process [GO:0035338]; sphingolipid metabolic process [GO:0006665]; very long-chain fatty acid biosynthetic process [GO:0042761]	Involved in both the production of very long-chain fatty acids for sphingolipid synthesis and the degradation of the sphingosine moiety in sphingolipids through the sphingosine 1-phosphate metabolic pathway (PubMed:25049234). Catalyzes the last of the four reactions of the long-chain fatty acids elongation cycle (PubMed:12482854). This endoplasmic reticulum-bound enzymatic process, allows the add…
R004583c0g2_i01	4.34973	4.35586	4.35362	4.28177	4.301	4.21213	4.26449	4.14203	4.23346	4.25751	4.15286	4.32986	4.15193	4.3349	4.61007	4.2723	4.58857	4.41432	4.4357	4.46422	4.37212	4.25281	4.67771	4.67644	4.60113	3.99882	4.02081	4.24447	4.47217	4.70642	4.40545	4.4587	5.37983	5.51173	5.52027	5.40117	5.47124	RABAC1	RABAC1 PRA1 PRAF1	NA	General Rab protein regulator required for vesicle formation from the Golgi complex. May control vesicle docking and fusion by mediating the action of Rab GTPases to the SNARE complexes. In addition it inhibits the removal of Rab GTPases from the membrane by GDI.
R004607c0g2_i01	3.988	3.92622	4.00183	4.15696	3.84159	3.90754	4.14241	4.01776	4.01169	4.09315	3.86696	4.06054	4.00466	3.71857	4.03665	3.94594	3.79185	3.91959	3.70117	3.24562	3.58822	3.66595	3.63349	3.48002	3.68176	3.5661	3.78279	3.84868	4.00373	4.01332	3.90573	3.94304	2.84877	2.85205	3.02601	2.7595	3.06977	PHYH	PHYH PAHX	2-oxobutyrate catabolic process [GO:0019606]; 2-oxoglutarate metabolic process [GO:0006103]; fatty acid alpha-oxidation [GO:0001561]; isoprenoid metabolic process [GO:0006720]; methyl-branched fatty acid metabolic process [GO:0097089]; protein targeting to peroxisome [GO:0006625]	Converts phytanoyl-CoA to 2-hydroxyphytanoyl-CoA.
R004609c0g1_i01	-3.23416	-3.23416	-3.23416	-3.23416	-3.23416	-3.23416	-3.23416	-3.23416	-3.23416	-3.23416	-3.23416	-3.23416	-3.23416	-3.23416	-3.23416	-3.23416	-3.23416	-3.23416	-3.23416	-3.23416	-3.23416	-3.23416	-3.23416	-3.23416	-3.23416	-3.23416	-3.23416	-3.23416	-3.23416	-3.23416	-3.23416	-3.23416	3.39655	4.06226	3.29792	3.38882	3.80156	NA	NA	NA	NA
R004612c0g1_i01	-0.41076	-1.198	-2.12557	-0.54243	-3.23416	-0.92279	-0.77078	-2.10172	-0.69084	-0.61829	-1.55044	-0.5059	-0.3118	-1.55576	-0.47542	-0.94877	-1.15241	-0.57067	-0.68912	-0.49796	-1.07988	-0.30423	-0.32768	-0.44827	-1.22276	-0.72514	-0.34165	-1.20084	-1.38908	-0.2489	-0.56925	-0.68805	-0.37394	-2.17171	-2.60359	-3.23416	-0.45485	NA	NA	NA	NA
R004719c0g1_i01	4.09549	3.96936	4.21253	4.23314	3.96941	4.17897	4.20318	4.00073	4.35904	4.13354	4.34538	4.40212	4.42673	4.2635	4.35166	4.20946	3.92368	4.16734	4.16102	3.9357	3.90319	4.17065	3.86866	3.77838	3.85772	4.49236	4.16296	4.45373	4.31795	4.19278	4.17226	4.21613	3.35806	3.63525	3.72397	3.17873	3.4366	POLR1F	NA	NA	NA
R004734c0g1_i01	3.47924	3.43103	3.74181	3.91941	3.87928	3.72427	3.67149	3.77231	3.87259	3.86027	3.63544	3.72913	4.14435	3.87623	3.76468	3.54061	3.48538	3.91959	3.82144	3.59607	3.98344	3.77708	3.70468	3.57273	3.58824	3.86849	3.58227	3.9747	3.83758	3.71595	3.75356	3.87463	3.53411	3.13453	3.05664	3.25532	3.35985	ATPAF1	mpv17 zgc:63573	iridophore differentiation [GO:0050935]	Involved in mitochondria homeostasis.
R004756c0g1_i01	3.32039	3.26288	2.93808	3.181	3.40665	3.19572	3.31943	3.50885	3.67421	3.87225	3.23536	3.06502	3.28651	3.15001	3.04953	2.75782	3.13659	2.83732	2.71856	3.19121	3.20399	3.34926	2.94528	3.03488	3.04761	3.24274	3.4359	3.21046	2.95891	3.26272	3.1415	3.05953	2.0155	2.86356	3.24571	2.42012	3.08044	NA	FRRS1 Sdfr2 Sdr2	NA	Ferric-chelate reductases reduce Fe(3+) to Fe(2+) before its transport from the endosome to the cytoplasm.
R004769c0g1_i01	5.28752	5.95894	5.60792	6.17259	5.34504	6.06326	5.6487	6.36906	6.17477	6.04199	5.85203	6.2794	6.13974	5.2639	5.38928	5.51778	5.57354	5.46728	5.37613	5.79246	5.73087	5.77073	6.05444	6.03104	5.89993	5.63642	5.80455	5.88013	5.71814	5.85611	5.71526	5.71962	4.89588	4.8095	4.8019	4.69851	5.0093	NA	CA6	one-carbon metabolic process [GO:0006730]	Reversible hydration of carbon dioxide. Its role in saliva is unknown (By similarity).
R004796c0g1_i01	3.57618	3.70342	3.52793	3.71499	3.55376	3.76396	3.56828	3.19628	3.56722	3.39576	3.54534	3.46367	3.65019	3.54154	3.63781	3.71662	3.57724	3.64774	3.7294	3.61391	3.71453	3.46613	3.68369	3.57273	3.49512	3.7542	3.31166	3.57788	3.87869	3.52811	3.81304	3.72724	3.58166	3.60127	3.33171	3.54953	3.27878	MUL1	mul1	activation of cysteine-type endopeptidase activity involved in apoptotic process [GO:0006919]; mitochondrial fission [GO:0000266]; mitochondrion localization [GO:0051646]; negative regulation of cell growth [GO:0030308]; positive regulation of I-kappaB kinase/NF-kappaB signaling [GO:0043123]; protein ubiquitination [GO:0016567]	E3 ubiquitin-protein ligase that plays a role in the control of mitochondrial morphology. Promotes mitochondrial fragmentation and influences mitochondrial localization. Inhibits cell growth. E3 ubiquitin ligases accept ubiquitin from an E2 ubiquitin-conjugating enzyme in the form of a thioester and then directly transfer the ubiquitin to targeted substrates.
R004805c0g1_i01	3.20386	3.24293	3.30391	3.1707	3.09047	3.07472	3.13474	2.92259	2.67333	2.45875	2.53519	2.70501	2.83725	3.20593	3.49347	3.32041	3.1204	2.99099	3.12776	3.19911	3.12532	3.46613	3.37874	3.15046	3.12068	3.00838	2.63216	2.85383	3.48794	3.36921	3.24385	3.32748	3.04569	2.79308	2.75434	2.90924	2.78668	NA	Casp3 Cpp32	B cell homeostasis [GO:0001782]; T cell homeostasis [GO:0043029]; anterior neural tube closure [GO:0061713]; apoptotic process [GO:0006915]; axonal fasciculation [GO:0007413]; cell fate commitment [GO:0045165]; cellular response to DNA damage stimulus [GO:0006974]; cellular response to organic substance [GO:0071310]; cellular response to staurosporine [GO:0072734]; erythrocyte differentiation [GO…	Involved in the activation cascade of caspases responsible for apoptosis execution. At the onset of apoptosis it proteolytically cleaves poly(ADP-ribose) polymerase (PARP) at a '216-Asp-|-Gly-217' bond. Cleaves and activates sterol regulatory element binding proteins (SREBPs) between the basic helix-loop-helix leucine zipper domain and the membrane attachment domain. Cleaves and activates caspase…
R004861c0g1_i01	0.61105	1.45582	0.86925	1.15976	0.85907	1.30778	1.01834	0.6447	0.94939	1.2679	1.12132	1.08239	0.9092	1.06641	0.49975	1.47663	0.86732	1.30387	0.92989	1.41363	0.70893	1.19865	1.97661	1.14672	1.06565	1.12278	1.30454	1.20033	0.95842	1.20919	0.94935	1.19072	0.34564	1.23997	1.3189	1.14053	0.98274	NA	Ret	MAPK cascade [GO:0000165]; Peyer's patch morphogenesis [GO:0061146]; activation of MAPK activity [GO:0000187]; cell differentiation [GO:0030154]; cellular response to retinoic acid [GO:0071300]; embryonic epithelial tube formation [GO:0001838]; enteric nervous system development [GO:0048484]; glial cell-derived neurotrophic factor receptor signaling pathway [GO:0035860]; homophilic cell adhesion …	Receptor tyrosine-protein kinase involved in numerous cellular mechanisms including cell proliferation, neuronal navigation, cell migration, and cell differentiation upon binding with glial cell derived neurotrophic factor family ligands. Phosphorylates PTK2/FAK1. Regulates both cell death/survival balance and positional information. Required for the molecular mechanisms orchestration during inte…
R004895c0g1_i01	0.72819	0.91545	1.05136	0.6087	0.80787	0.39754	-0.0204	0.75713	0.76805	0.52498	1.45406	1.11896	0.87293	0.63088	1.40051	1.2456	0.70304	1.53315	1.3636	1.30068	1.20605	1.27054	0.44552	1.10911	0.78008	0.84324	0.70451	0.61433	0.95842	0.38894	1.03749	0.85425	-0.09231	-0.22068	0.3464	0.92299	0.22146	NA	PKD1L2 KIAA1879 PC1L2	detection of mechanical stimulus [GO:0050982]	May function as an ion-channel regulator. May function as a G-protein-coupled receptor.
R004918c0g1_i01	3.099	2.83993	2.87905	3.38176	2.95584	3.00073	2.8765	3.19628	3.30122	3.16191	3.39221	3.54655	3.66086	3.05848	2.93855	3.40697	3.00164	3.12986	2.92791	3.23798	3.20399	3.04208	3.14278	2.68476	2.86826	3.66975	3.00684	3.21897	3.09694	2.88598	2.62964	2.99654	2.89252	3.16276	2.95192	2.90924	3.17308	LIPT1	Lipt1	protein lipoylation [GO:0009249]	Catalyzes the transfer of the lipoyl group from lipoyl-AMP to the specific lysine residue of lipoyl domains of lipoate-dependent enzymes.
R004974c0g1_i01	5.33215	5.50444	5.37144	5.5362	5.27842	5.42508	5.29323	5.25003	5.40079	5.26264	5.39256	5.36081	5.42002	5.42702	5.49765	5.44918	5.12143	5.32488	5.36717	5.29002	5.25057	5.30977	5.34331	5.30896	5.31431	5.47409	5.44972	5.5328	5.2889	5.56775	5.25483	5.50132	5.68828	5.64276	5.63126	5.63951	5.59547	ERGIC2	Ergic2	endoplasmic reticulum to Golgi vesicle-mediated transport [GO:0006888]; retrograde vesicle-mediated transport, Golgi to endoplasmic reticulum [GO:0006890]	Possible role in transport between endoplasmic reticulum and Golgi.
R004980c0g1_i01	2.61203	3.27275	2.74002	3.22145	3.24282	2.93272	2.89213	3.42623	3.54625	3.42046	2.93179	2.91713	3.3928	3.23609	3.25493	3.1186	3.45342	3.23496	3.26521	3.3127	2.89573	3.06921	3.43844	3.46521	3.75244	3.14603	3.15883	2.55074	3.29219	2.85965	2.59132	3.07316	4.75189	4.78247	4.75286	4.80108	4.85938	NA	NA	NA	NA
R005002c0g1_i01	4.19551	4.27957	4.24562	4.54748	4.02091	4.44269	4.29714	4.37571	4.3307	4.26662	4.07046	4.19934	4.0742	4.35976	4.37458	4.39973	4.14396	4.23406	4.25722	4.46094	4.47088	4.48962	4.29036	4.292	4.24854	4.36387	4.6592	4.35675	4.27068	4.19278	4.28758	4.24953	1.9341	2.60016	2.08489	2.33444	2.3127	NA	NA	NA	NA
R005005c0g1_i01	3.71748	3.48299	3.67398	3.81752	3.87928	3.64755	3.72482	3.42623	3.53919	3.33644	3.08356	3.27402	3.3928	3.88767	3.79473	3.60712	3.84702	3.89688	3.81091	3.54119	3.61726	3.41946	3.739	3.47263	3.58824	3.77051	3.31166	3.54439	3.98712	3.91447	3.69152	3.75288	3.76935	3.57351	3.42073	3.76788	3.72882	NA	NA	NA	NA
R005052c0g1_i01	3.93415	4.17288	3.96257	4.38333	4.05972	3.96703	4.07556	3.77231	4.08139	3.7988	3.96145	4.22053	4.26471	4.08613	4.28064	4.03923	3.7556	3.76771	3.85257	4.24898	3.94959	4.09677	3.81175	3.83707	3.67571	4.40363	3.87348	4.37592	4.35403	3.93352	4.16576	3.83917	4.12156	4.35101	4.0875	4.2284	4.20412	SLC25A33	slc25a36a si:dkeyp-90g12.1 zgc:92447	pyrimidine nucleotide import into mitochondrion [GO:1990519]	NA
R005061c0g1_i03	1.96989	1.92519	1.52168	1.67872	2.05447	1.73033	2.15857	1.71104	1.61897	1.37286	1.63969	1.32081	1.83045	1.65382	1.80658	1.82291	1.86412	1.03113	1.88908	1.24071	1.89263	1.46693	1.97661	1.38564	1.73473	1.53927	1.63245	1.71553	1.20824	1.54283	2.15221	1.31064	0.9939	0.57954	0.5892	1.14053	0.93651	NA	NA	NA	NA
R005096c0g1_i01	5.74218	5.68905	5.6061	5.72918	5.68717	5.66554	5.6884	5.67543	5.64394	5.55803	5.71925	5.80141	5.68742	5.6794	5.77354	5.81901	5.55257	5.64672	5.69946	5.7352	5.64182	5.66021	5.55845	5.59909	5.58673	5.83076	5.71072	5.83792	5.7194	5.68485	5.74719	5.72934	5.12634	5.37365	5.42763	5.29177	5.36397	UBA2	UBA2 SAE2 UBLE1B HRIHFB2115	protein modification by small protein conjugation [GO:0032446]; protein sumoylation [GO:0016925]	The heterodimer acts as an E1 ligase for SUMO1, SUMO2, SUMO3, and probably SUMO4. It mediates ATP-dependent activation of SUMO proteins followed by formation of a thioester bond between a SUMO protein and a conserved active site cysteine residue on UBA2/SAE2.
R005125c0g1_i01	2.08419	2.39181	1.99177	2.56308	2.03233	2.52105	1.96529	2.37145	2.34125	2.23571	2.75212	2.98804	2.7894	2.52564	2.41605	2.37439	1.82468	1.88654	2.02281	2.90279	2.78493	2.6423	2.17013	2.03353	2.17298	2.65124	2.92938	2.88626	1.88293	2.06476	2.26604	2.37054	2.95575	2.88631	2.99472	3.0663	3.26013	NA	NA	NA	NA
R005166c0g1_i01	3.91575	4.08034	4.12887	4.43155	3.76983	4.44269	4.05488	4.28485	4.28501	4.20162	3.74576	3.83733	3.85465	3.87623	4.14725	3.96509	4.08677	4.08135	3.93244	3.57801	3.6874	3.78528	4.04361	3.70465	3.68779	4.02285	4.23717	4.15412	4.20753	4.27477	4.21068	4.11433	5.96165	6.12397	6.07574	5.96866	6.01668	NA	SPCC663.08c	cellular detoxification of aldehyde [GO:0110095]	NA
R005171c0g1_i01	3.02078	2.79952	3.13256	2.91107	2.5198	2.87176	3.0327	3.302	3.19742	3.55294	3.91273	3.88057	3.55038	2.69151	2.77591	3.32041	3.11223	3.38606	3.21019	3.08437	3.28766	3.38748	3.06915	3.28302	3.14716	3.00148	3.63812	3.55115	2.40478	3.13681	2.98774	3.08666	3.45607	3.70729	3.73032	3.70782	3.62331	NA	NA	NA	NA
R005193c0g1_i01	7.66028	7.60613	7.58309	7.24818	7.67336	7.61759	7.58374	7.50776	7.27599	7.44307	7.63616	7.57301	7.52716	7.41778	7.16371	7.44371	7.38708	7.23463	7.39818	7.0157	6.91991	7.00797	7.14445	7.22158	7.2057	7.36374	7.27085	7.23894	7.2398	7.2227	7.47374	7.48035	5.29068	5.35949	5.54569	5.34969	5.3486	MCM4	mcm4-b	DNA replication initiation [GO:0006270]; DNA unwinding involved in DNA replication [GO:0006268]; cell cycle [GO:0007049]; regulation of DNA-dependent DNA replication initiation [GO:0030174]	Acts as component of the mcm2-7 complex (mcm complex) which is the putative replicative helicase essential for 'once per cell cycle' DNA replication initiation and elongation in eukaryotic cells. The active ATPase sites in the mcm2-7 ring are formed through the interaction surfaces of two neighboring subunits such that a critical structure of a conserved arginine finger motif is provided in trans…
R005243c0g2_i01	2.48462	2.89211	2.75323	2.80857	2.5198	2.8821	2.68347	2.84838	3.1611	2.4902	2.80161	2.64358	2.80873	2.84027	2.612	2.57049	2.61914	2.30043	2.52602	2.52946	2.48754	2.54902	2.63125	2.52259	2.54893	2.95228	2.78292	2.74012	2.79675	2.44723	2.64842	2.80562	2.0155	2.2251	2.18069	2.16611	2.21924	NA	NA	NA	NA
R005343c0g1_i01	0.41531	0.21539	-0.4725	0.66846	0.90851	0.14621	0.24596	-0.10489	0.44447	0.10496	-0.30103	-0.1177	-0.3118	-0.17485	0.86602	0.75261	-0.01477	0.60772	0.52864	-0.30684	0.27102	0.1157	-0.32768	0.17849	0.1719	0.71425	0.14315	0.50718	-0.03091	-0.2489	0.11031	-0.15571	0.28128	0.83476	0.93523	0.48781	0.62283	NA	NA	NA	NA
R005348c0g1_i01	-1.73668	-0.05401	0.34904	-1.45719	-0.43691	0.07588	-0.67557	1.40077	0.66804	1.23114	-0.7945	0.18788	-0.15379	0.80191	0.73046	0.63001	0.41513	-0.21372	0.62794	-0.97853	-0.90454	-1.72873	-0.02159	-0.565	-0.90007	-0.81965	-0.34165	-0.38879	-0.94459	0.46077	-0.96644	0.32634	-1.87503	-2.60726	-3.23416	-2.57356	-1.76971	NA	NA	NA	NA
R005469c0g1_i01	5.04657	5.10373	4.77868	5.20403	4.95865	4.98389	4.91148	5.4112	5.2619	5.60367	5.088	5.29642	5.17766	4.89388	4.97124	5.10818	4.89977	5.01069	5.04662	4.98424	5.0522	4.98062	5.08771	5.10677	5.07329	5.15178	4.95631	5.03636	5.1239	5.09293	5.11159	5.07983	5.2701	5.18469	5.44124	5.21953	5.18025	NA	Deptor Depdc6 Kiaa4200	intracellular signal transduction [GO:0035556]; negative regulation of TOR signaling [GO:0032007]; negative regulation of cell size [GO:0045792]; negative regulation of protein kinase activity [GO:0006469]; regulation of extrinsic apoptotic signaling pathway [GO:2001236]	Negative regulator of the mTORC1 and mTORC2 signaling pathways. Inhibits the kinase activity of both complexes (By similarity).
R005619c0g1_i01	5.56257	5.28296	5.37785	5.55413	5.60332	5.42331	5.40773	5.2996	5.41629	5.38897	5.082	5.32604	5.17021	5.2639	5.41162	5.47835	5.22541	5.16876	5.17531	5.18455	5.22957	5.18975	5.34777	5.18567	5.18824	5.07505	5.12867	5.18934	5.6097	5.73279	5.59696	5.57262	5.72656	5.83774	5.91928	5.80153	5.84739	SNX4	Snx4	endocytic recycling [GO:0032456]; positive regulation of histamine secretion by mast cell [GO:1903595]; protein transport [GO:0015031]	Involved in the regulation of endocytosis and in several stages of intracellular trafficking. Plays a role in recycling endocytosed transferrin receptor and prevent its degradation.
R005656c0g2_i01	1.46188	1.1478	1.32342	0.66846	1.39837	1.00125	1.04654	1.8186	1.88707	1.97176	0.64534	0.04316	1.14037	1.44249	1.20978	1.47663	1.30006	1.64636	1.3345	1.35826	1.001	1.27054	1.72591	1.90775	2.1205	1.57686	1.45032	1.09326	1.64946	1.75768	1.36726	1.31064	3.89834	3.81792	3.72397	3.54953	3.78208	FUT7	FucTA CG6869	N-glycan fucosylation [GO:0036071]; fucosylation [GO:0036065]; nervous system development [GO:0007399]; protein glycosylation [GO:0006486]	Catalyzes alpha-1,3 glycosidic linkages of N-glycans (PubMed:11382750). Plays a role in neuronal development by promoting ventral nerve cord formation, possibly by promoting interactions between migrating cells and the extracellular matrix or by promoting neural activity (PubMed:21203496).
R005723c0g1_i01	-0.5403	-0.26637	-1.27406	-0.18432	-0.3184	-0.54489	0.09211	-0.0098	0.17979	-0.61829	-1.05144	-0.39863	-0.58691	-0.80081	-0.55981	-0.46599	-0.33375	-1.19416	-0.68912	0.14969	-0.6072	-0.04956	-1.251	-1.58145	-0.7623	-0.32783	0.21019	1.30001	-0.8224	-0.3683	0.16351	0.53772	2.21821	1.92898	2.40355	1.99797	2.40048	NA	KCNA1	cell communication by electrical coupling [GO:0010644]; cellular protein localization [GO:0034613]; cellular response to magnesium ion [GO:0071286]; chemical synaptic transmission [GO:0007268]; detection of mechanical stimulus involved in sensory perception of pain [GO:0050966]; detection of mechanical stimulus involved in sensory perception of touch [GO:0050976]; hippocampus development [GO:0021…	Voltage-gated potassium channel that mediates transmembrane potassium transport in excitable membranes, primarily in the brain and the central nervous system, but also in the kidney (PubMed:19903818). Contributes to the regulation of the membrane potential and nerve signaling, and prevents neuronal hyperexcitability (PubMed:17156368). Forms tetrameric potassium-selective channels through which po…
R005737c0g1_i02	4.98611	4.98262	4.99981	5.24386	5.01335	4.98389	5.07443	5.09553	5.14121	5.31626	5.34328	5.40034	5.29538	5.19495	5.17428	5.09085	5.19673	5.10284	4.94918	5.16451	5.34039	5.35869	5.16042	5.17433	5.21143	5.23642	5.26498	5.13863	5.3141	4.96909	5.14007	5.07476	5.46923	5.68716	5.39405	5.5756	5.4322	QKI	NA	NA	NA
R005764c0g2_i01	2.14866	2.1561	1.96931	2.18763	1.94024	1.86153	1.77614	1.59481	2.16902	2.05824	2.26572	2.38294	2.2536	1.74052	2.2021	2.19139	2.26859	2.24398	2.16186	1.95149	1.89263	2.22641	1.99944	1.84049	1.80292	1.73484	1.1076	2.48166	1.97006	1.66949	1.98494	2.03665	1.6065	1.43774	2.2173	2.02009	1.91985	ZNF367	Znf367 Zff29 Zfp367	regulation of transcription by RNA polymerase II [GO:0006357]	Transcriptional activator. Isoform 1 may be involved in transcriptional activation of erythroid genes (By similarity).
R005786c0g1_i02	5.0522	5.35908	5.19151	5.09122	5.13778	5.38384	5.12655	5.60394	5.74096	5.72924	5.58859	5.76438	5.755	5.44262	5.53754	5.42864	5.24235	5.44242	5.49105	5.51713	5.56006	5.61835	5.587	5.57343	5.41942	5.70061	5.82742	5.62538	5.37763	5.21738	5.20177	5.16026	2.56767	2.60016	2.83899	2.22443	2.77359	NA	Foxl1 Fkh6 Fkhl11	Peyer's patch morphogenesis [GO:0061146]; anatomical structure morphogenesis [GO:0009653]; cell differentiation [GO:0030154]; heart development [GO:0007507]; proteoglycan biosynthetic process [GO:0030166]; regulation of Wnt signaling pathway [GO:0030111]; regulation of transcription by RNA polymerase II [GO:0006357]; regulation of transcription, DNA-templated [GO:0006355]; visceral mesoderm-endod…	Transcription factor required for proper proliferation and differentiation in the gastrointestinal epithelium. Target gene of the hedgehog (Hh) signaling pathway via GLI2 AND GLI3 transcription factors.
R005799c0g1_i01	0.78338	0.44231	0.41701	-0.18432	0.38727	0.27734	-0.08013	0.58502	0.38271	0.3302	0.2484	0.11734	0.71798	0.16316	-0.11468	0.75261	0.65887	-0.13675	0.57914	0.49595	0.65394	0.16683	0.30598	0.24934	0.4803	0.5726	-0.00108	0.66507	0.03524	0.23358	0.16351	0.65112	-1.38262	0.26925	-0.21157	-0.46707	0.29659	NA	Shaw SHAW2 CG2822	potassium ion transmembrane transport [GO:0071805]; potassium ion transport [GO:0006813]; protein homooligomerization [GO:0051260]; regulation of ion transmembrane transport [GO:0034765]; sleep [GO:0030431]	Mediates the voltage-dependent potassium ion permeability of excitable membranes. Assuming opened or closed conformations in response to the voltage difference across the membrane, the protein forms a potassium-selective channel through which potassium ions may pass in accordance with their electrochemical gradient.
R005801c0g1_i01	-1.73668	-0.81674	-1.78287	-2.55	-1.47694	-1.43623	-2.77341	-1.03979	-1.15708	-2.13656	-3.23416	-3.23416	-2.70937	-1.12946	-1.68687	-2.51535	-1.72444	-1.35924	-0.68912	-2.67645	-2.57858	-2.1614	-0.87379	-1.58145	-1.63906	-1.14719	-0.9255	-2.21186	-2.33557	-0.80045	-2.76786	-1.38357	-3.23416	-2.60726	-2.60359	-3.23416	-2.56829	NA	NA	NA	NA
R005918c0g2_i01	4.48489	4.5099	4.53663	4.82853	4.60459	4.65656	4.55446	4.46119	4.7951	4.77105	4.58754	4.75563	4.76032	4.72341	4.71705	4.875	4.92096	4.81631	4.66051	4.30496	4.08567	4.39629	4.64189	4.54531	4.56559	4.61937	4.30775	4.56811	4.64894	4.5088	4.57702	4.50972	4.3739	4.48	4.44861	4.36429	4.49078	ROPN1B	ropn1l	NA	Important for male fertility. With ROPN1, involved in fibrous sheath integrity and sperm motility, plays a role in PKA-dependent signaling processes required for spermatozoa capacitation.
R005943c0g1_i01	-3.23416	-3.23416	-3.23416	-1.45719	-3.23416	-3.23416	-2.77341	-2.10172	-1.85024	-3.23416	-3.23416	-3.23416	-2.70937	-3.23416	-3.23416	-3.23416	-3.23416	-3.23416	-3.23416	-3.23416	-3.23416	-2.78228	-2.56448	-3.23416	-2.64412	-2.78954	-3.23416	-3.23416	-3.23416	-2.05915	-3.23416	-3.23416	1.28402	1.12989	1.10113	1.75584	1.63142	FUT7	FUT3	fucosylation [GO:0036065]; protein glycosylation [GO:0006486]	May catalyze alpha-1,3 and alpha-1,4 glycosidic linkages involved in the expression of sialyl Lewis X and Lewis X/SSEA-1 antigens. It may be involved in blood group Lewis determination. Also acts on the corresponding 1,4-galactosyl derivative, forming 1,3-L-fucosyl links.
R006159c0g1_i01	3.066	2.79952	3.33937	2.37862	3.21361	2.19587	3.13474	3.44314	2.96432	3.31903	3.83404	3.36817	3.37346	2.97511	2.84319	2.7431	3.13659	3.40549	3.36214	3.73297	3.7673	3.76053	2.66019	3.66633	3.49512	3.28309	3.37146	2.89691	2.92442	2.64519	3.03133	3.20282	3.31851	2.89755	3.23683	3.43894	3.12235	PIKFYVE	Pikfyve Kiaa0981 Pip5k3	intracellular signal transduction [GO:0035556]; myelin assembly [GO:0032288]; protein localization to nucleus [GO:0034504]; regulation of autophagosome assembly [GO:2000785]; retrograde transport, endosome to Golgi [GO:0042147]	The PI(3,5)P2 regulatory complex regulates both the synthesis and turnover of phosphatidylinositol 3,5-bisphosphate (PtdIns(3,5)P2). Catalyzes the phosphorylation of phosphatidylinositol 3-phosphate on the fifth hydroxyl of the myo-inositol ring, to form phosphatidylinositol 3,5-bisphosphate. Required for endocytic-vacuolar pathway and nuclear migration. The product of the reaction it catalyzes f…
R006180c0g2_i01	2.86321	3.01485	2.98362	2.97162	3.02473	3.05657	2.71895	4.15235	4.25946	4.40092	3.74576	3.80963	3.7929	3.59371	3.54993	3.43471	3.31796	3.13762	3.2729	4.06237	4.21478	4.12613	3.13249	3.45025	3.52235	3.59387	3.67419	3.31741	2.60317	3.0346	2.66696	2.44581	3.35806	3.20861	3.64556	3.6803	3.90122	NA	NA	NA	NA
R006373c0g1_i01	0.98516	0.75565	0.66077	0.78101	1.17414	0.92329	0.86842	1.4684	1.50765	1.19343	1.08979	1.41204	1.14037	1.37904	1.25987	1.82291	1.30006	0.51535	0.80813	0.85716	1.45153	1.46693	0.74476	0.44315	0.98966	1.48099	1.68052	1.69126	0.88857	0.23358	1.09339	0.65112	0.40726	0.12368	0.69681	0.54994	1.02754	NA	CCHa1-R CG30106	G protein-coupled receptor signaling pathway [GO:0007186]; neuropeptide signaling pathway [GO:0007218]	Receptor for the neuropeptide CCHamide-1 (PubMed:21110953, PubMed:23293632). Plays a role in the modulation of starvation-induced olfactory behavior where starved flies show increased responsiveness to food odorants, repellants and pheromones (PubMed:24067446).
R006471c0g1_i01	3.74555	3.68875	3.82548	4.17252	3.82881	3.96217	3.78883	3.97771	3.9059	4.17283	3.90369	3.7984	3.91387	3.91029	4.08609	4.01494	3.86171	3.65858	3.7238	4.1176	3.98901	4.13257	3.97039	4.09927	4.13408	4.09587	4.02081	4.2361	3.856	4.06609	3.80887	4.0434	4.27819	4.33869	4.21968	4.25195	4.35676	AFMID	Afmid	'de novo' NAD biosynthetic process from tryptophan [GO:0034354]; tryptophan catabolic process to kynurenine [GO:0019441]	Catalyzes the hydrolysis of N-formyl-L-kynurenine to L-kynurenine, the second step in the kynurenine pathway of tryptophan degradation. Kynurenine may be further oxidized to nicotinic acid, NAD(H) and NADP(H). Required for elimination of toxic metabolites.
R006553c0g1_i01	1.39258	1.0593	1.52168	1.52558	1.73627	1.56045	1.8258	0.75713	0.76805	1.40621	0.76993	0.88421	0.71798	1.31267	1.6835	1.15957	1.82468	1.41029	1.65013	1.32976	1.48342	1.6755	1.28037	1.59055	1.56183	0.96163	1.072	1.61589	1.56242	1.50935	1.27357	1.16549	-1.01619	-2.17171	-1.83115	-1.77882	-1.25867	NA	NA	NA	NA
R006725c0g1_i01	-3.23416	-3.23416	-3.23416	-3.23416	-3.23416	-3.23416	-1.90933	-3.23416	-3.23416	-3.23416	-3.23416	-3.23416	-2.70937	-3.23416	-3.23416	-3.23416	1.99424	-0.78887	-1.46096	-2.67645	-3.23416	-1.72873	-1.48447	-1.85112	-1.9031	-3.23416	-3.23416	-3.23416	-3.23416	-1.70463	-2.76786	-1.91836	-2.62841	-3.23416	-3.23416	-3.23416	-3.23416	NA	MMP27	collagen catabolic process [GO:0030574]	Matrix metalloproteinases degrade protein components of the extracellular matrix such as fibronectin, laminin, gelatins and/or collagens.
R006818c0g1_i01	4.10093	3.83586	4.07203	4.03741	4.06519	4.02884	3.95054	3.63927	3.80944	3.82371	3.34625	3.51259	3.50962	3.83348	4.07563	3.90025	3.78672	4.12107	3.96604	3.7384	3.67364	3.78936	4.43554	4.33336	4.15597	3.51377	3.34932	3.68008	4.19673	4.11143	4.04337	4.0434	3.33446	2.85205	3.15427	3.12871	3.33333	EXOSC4	EXOSC4 RRP41	DNA deamination [GO:0045006]; U4 snRNA 3'-end processing [GO:0034475]; defense response to virus [GO:0051607]; histone mRNA catabolic process [GO:0071044]; maturation of 5.8S rRNA [GO:0000460]; nuclear mRNA surveillance [GO:0071028]; nuclear-transcribed mRNA catabolic process, exonucleolytic, 3'-5' [GO:0034427]; polyadenylation-dependent snoRNA 3'-end processing [GO:0071051]; positive regulation …	Non-catalytic component of the RNA exosome complex which has 3'->5' exoribonuclease activity and participates in a multitude of cellular RNA processing and degradation events. In the nucleus, the RNA exosome complex is involved in proper maturation of stable RNA species such as rRNA, snRNA and snoRNA, in the elimination of RNA processing by-products and non-coding 'pervasive' transcripts, such as…
R006929c0g1_i01	-1.4554	-1.43456	-0.89867	-0.84257	-1.04175	-0.92279	-3.23416	-0.56393	-1.3533	-2.5834	-3.23416	-1.62724	-2.32538	-1.73135	-1.34985	-2.03777	-0.33375	-1.54567	-0.46789	-2.67645	-2.57858	-1.39632	-0.7167	-0.9855	-1.22276	-2.78954	-2.65471	-1.88552	-2.03481	-2.05915	-0.75422	-2.77751	1.91302	1.37478	2.27052	1.36453	1.91985	NA	NA	NA	NA
R006987c0g1_i01	2.48462	3.06117	3.15263	3.48507	2.69909	3.25262	3.27841	2.61469	3.05621	3.03971	2.60376	2.77542	2.86521	2.66516	3.03521	2.94946	2.80287	3.02489	3.12776	2.68381	2.48754	2.67798	2.60171	2.52259	2.31985	2.70315	3.34932	3.36422	3.2786	3.12581	2.9275	3.02488	1.63253	2.11383	2.16203	1.88198	2.13985	NA	NA	NA	NA
R007004c0g2_i01	1.8967	2.74382	3.00586	2.75445	2.29656	2.42531	2.82044	2.22273	2.37336	2.50567	2.29367	2.33712	1.99135	1.63584	1.25987	1.20323	1.38386	0.65178	0.2456	2.02444	2.07113	1.87317	1.35308	1.84049	1.48088	1.97899	2.59502	1.89627	1.64946	0.98394	1.67267	1.33348	-0.00945	0.7872	0.5892	0.72174	0.78818	NA	NA	NA	NA
R007012c0g1_i01	2.9622	3.09495	2.93808	3.05234	3.04698	3.02892	3.05369	3.09294	2.6473	2.87079	2.84002	2.96813	2.77964	3.18753	3.20466	3.33029	3.35303	3.01649	3.06712	3.18327	3.40054	2.97911	2.99157	3.11295	3.25658	3.06237	3.23324	3.01896	3.18699	3.16933	3.13486	3.12643	3.89834	3.55942	3.46706	3.81292	3.58636	ARHGAP39	NA	NA	NA
R007072c0g2_i01	1.68115	1.45582	1.45858	1.45946	1.68043	1.63572	0.93027	1.73869	1.18473	1.83148	1.57285	1.88516	1.64932	1.92953	1.04811	1.36574	2.28321	1.99312	1.69662	1.59222	1.45153	1.84205	2.77049	2.72261	2.42457	1.46103	1.1076	2.03775	1.77092	2.11014	1.4764	1.93581	1.10964	1.12989	0.05431	1.18036	1.071	NA	NA	NA	NA
R007145c0g1_i01	1.528	1.01292	0.76877	1.1175	0.85907	1.53447	1.04654	1.09329	1.41813	0.7495	0.55587	0.75076	0.94458	0.76929	1.40051	1.11455	1.6325	1.12789	1.07773	1.07887	1.28055	1.50716	1.08075	1.35383	1.33497	1.35685	1.47779	1.69126	0.95842	0.657	0.64713	1.03227	1.40978	1.66524	1.64873	1.83284	1.71597	NA	NA	NA	NA
R007247c0g1_i01	3.90956	3.57364	4.07729	4.26252	3.89777	3.92264	3.89733	3.86931	3.66775	3.79251	3.98735	4.04637	4.08216	3.95811	3.79047	3.97771	3.64107	4.06108	3.9178	3.61981	3.91493	3.87642	3.89325	3.77238	3.69378	4.00573	3.81006	4.09522	4.23242	4.04288	4.07842	3.9905	3.83248	4.06226	4.28149	4.11479	4.28476	ZDHHC14	Zdhhc14	peptidyl-L-cysteine S-palmitoylation [GO:0018230]; protein palmitoylation [GO:0018345]; protein targeting to membrane [GO:0006612]	NA
R007401c0g2_i01	3.54459	3.83586	3.48107	3.97371	3.76983	3.7751	3.71607	3.59457	3.75564	3.51522	3.08356	3.56654	3.52723	3.77716	3.76901	3.83929	3.7022	4.04051	3.88806	3.55357	3.52833	3.54555	3.87485	3.62696	3.86837	3.68704	3.58859	3.81538	3.88767	4.03701	3.46658	3.76553	3.61468	3.80604	3.69831	3.78089	3.72882	NA	NA	NA	NA
R007433c0g1_i02	0.48355	0.37057	0.66077	0.18649	0.45539	-0.33871	-0.42267	1.293	0.90615	0.89758	-0.30103	0.6544	-0.23063	-0.80081	0.27458	0.34828	-0.16546	0.73605	-0.02914	0.49595	-1.27951	0.00765	1.16394	0.31688	0.42367	0.28533	-1.07713	-0.61223	0.21722	0.14914	0.68401	0.49785	0.77763	0.6871	0.13306	0.48781	0.88874	NA	NA	NA	NA
R007492c0g1_i01	-1.73668	-3.23416	-1.27406	-1.73831	-1.47694	-1.0745	-1.70745	0.07941	-0.98437	-1.79588	-0.91726	-1.40329	-0.92716	-1.39924	0.00765	-2.51535	-1.31909	-1.04605	-1.46096	-0.30684	-0.74823	-0.70268	-0.7167	-0.9855	-1.22276	-1.14719	-1.92217	-0.38879	-2.33557	-2.5302	-0.96644	-1.91836	1.82544	2.26036	2.04471	2.20525	1.89588	SLC27A1	SLC27A4 FATP4	fatty acid transport [GO:0015908]	Involved in translocation of long-chain fatty acids (LFCA) across the plasma membrane. Appears to be the principal fatty acid transporter in small intestinal enterocytes. Plays a role in the formation of the epidermal barrier. Required for fat absorption in early embryogenesis. Has acyl-CoA ligase activity for long-chain and very-long-chain fatty acids (VLCFAs). Indirectly inhibits RPE65 via subs…
R007519c0g2_i01	5.98957	5.83946	5.73152	5.90404	5.84788	5.95477	5.85214	5.61889	5.83187	5.711	5.67876	5.71447	5.66108	5.73219	5.71526	5.76541	5.70288	5.74024	5.71083	5.56071	5.51641	5.50619	5.83402	5.72407	5.62805	5.58546	5.62886	5.76565	5.8855	5.98807	5.8753	5.88717	5.71137	5.78272	5.85829	5.63772	5.78842	FNTB	FNTB	negative regulation of cell population proliferation [GO:0008285]; positive regulation of fibroblast proliferation [GO:0048146]; protein farnesylation [GO:0018343]; protein prenylation [GO:0018342]; wound healing [GO:0042060]	Essential subunit of the farnesyltransferase complex. Catalyzes the transfer of a farnesyl moiety from farnesyl diphosphate to a cysteine at the fourth position from the C-terminus of several proteins having the C-terminal sequence Cys-aliphatic-aliphatic-X (By similarity).
R007537c0g1_i01	5.5347	6.22869	6.09401	5.64245	5.54784	6.24048	5.95986	6.04427	5.60897	5.4799	5.52959	5.09087	5.35905	4.96222	5.14792	5.21334	5.21019	5.0128	5.0755	4.86764	4.81589	4.76941	3.91743	3.87677	4.00974	5.05021	5.41106	4.96729	4.88249	4.77846	4.92006	4.85369	3.38893	3.75133	3.64556	3.47141	3.60864	NA		hemolysis in other organism [GO:0044179]	Has hemolytic and lethal activities. Its hemolytic activity is inhibited by anionic lipids, especially potently by cardiolipin.
R007627c0g1_i01	-0.68262	0.13106	1.09351	0.01297	-0.20889	-0.78553	0.14524	-0.0098	0.02668	0.18401	1.54986	1.55234	0.71798	-0.11272	0.41386	-0.00215	-0.24715	-0.06368	0.0446	0.14969	-0.1504	0.1157	-0.57505	0.17849	-0.41378	0.09119	-0.16134	-0.10758	-0.03091	0.14914	-0.18982	0.02347	0.14322	-0.96823	-0.21157	0.20845	-0.33657	NA	NA	NA	NA
R007636c0g1_i01	3.28258	3.17084	3.40779	3.50979	3.28087	3.19572	3.02563	2.91048	3.07585	3.00747	2.08564	2.48453	2.61372	2.98934	3.0847	3.19628	3.42732	3.21308	3.31821	2.43895	2.85973	3.05571	3.41316	3.52355	3.42473	2.84083	3.07137	2.94903	3.33877	3.36921	3.22521	3.19036	2.56767	3.03624	2.58258	2.87323	3.02628	B3GALNT2	NA	NA	NA
R007639c0g1_i01	-3.23416	-1.71768	-2.5759	-1.22201	-1.7563	-2.65359	-2.14414	-2.10172	-2.18231	-2.5834	-3.23416	-3.23416	-3.23416	-2.44041	-3.23416	-3.23416	-2.68633	-2.31633	-1.94087	-3.23416	-3.23416	-3.23416	-1.0501	-3.23416	-1.9031	-2.78954	-3.23416	-3.23416	-3.23416	-3.23416	-2.76786	-2.1521	-0.18022	-1.14147	-1.1335	0.04546	-0.33657	NA	NA	NA	NA
R007649c0g2_i01	3.52852	3.54133	3.48898	3.81752	3.37182	3.48746	3.47798	3.07136	2.97483	3.14225	2.71126	2.59249	2.66765	3.43638	3.72064	3.09562	3.46629	3.54051	3.52559	3.5474	3.23242	3.32132	3.45505	3.41216	3.23206	3.46949	3.41474	3.29342	3.59599	3.37851	3.76221	3.62915	3.16643	3.16276	3.13527	3.25532	3.11198	TMEM121B	NA	NA	NA
R007651c0g1_i01	6.14777	6.15853	6.24657	6.44982	6.10412	6.01592	6.18349	6.01913	6.16907	6.21195	5.49541	5.7308	5.84434	6.41868	6.48414	6.47106	6.18006	6.46401	6.34903	6.21495	6.13392	6.343	6.01437	6.06581	6.06293	6.26205	6.41814	6.48511	6.39716	6.41386	6.28469	6.25398	3.22749	3.7759	4.00615	3.55712	4.03889	NA	SLC24A4 NCKX4	amelogenesis [GO:0097186]; calcium ion transmembrane transport [GO:0070588]; cellular calcium ion homeostasis [GO:0006874]; ion transport [GO:0006811]; response to stimulus [GO:0050896]; sensory perception of smell [GO:0007608]	Transports 1 Ca(2+) and 1 K(+) in exchange for 4 Na(+). Controls the rapid response termination and proper regulation of adaptation in olfactory sensory neurons (OSNs) which subsequently influences how odor information is encoded and perceived. May play a role in calcium transport during amelogenesis (By similarity).
R007652c0g2_i01	3.69607	3.7107	3.66002	3.99136	3.72913	3.61693	3.82184	3.53273	3.60151	3.57511	3.16146	3.59926	3.33398	3.50733	3.76033	3.7684	3.31084	3.65858	3.41175	3.51612	3.40886	3.34926	3.69772	3.62029	3.44621	3.63008	3.60736	3.68624	3.50555	3.72327	3.87017	3.55823	3.26126	3.55942	3.44408	3.43071	3.34222	GOSR2	Gosr2 Gs27	Golgi to vacuole transport [GO:0006896]; endoplasmic reticulum to Golgi vesicle-mediated transport [GO:0006888]; intra-Golgi vesicle-mediated transport [GO:0006891]; protein targeting to vacuole [GO:0006623]; retrograde transport, endosome to Golgi [GO:0042147]; vesicle fusion with Golgi apparatus [GO:0048280]; vesicle-mediated transport [GO:0016192]	Involved in transport of proteins from the cis/medial-Golgi to the trans-Golgi network.
R007667c0g1_i01	8.05763	7.93744	7.869	8.06591	8.06136	7.99432	7.94309	7.89827	7.99181	7.93491	8.13851	8.09585	8.0684	7.97119	7.96248	7.92441	7.88152	7.82633	7.89555	7.86924	7.77453	7.85957	7.78884	7.74238	7.77996	8.02762	7.87434	8.04699	7.91711	7.86699	7.93392	7.9339	7.3881	7.45317	7.3445	7.3702	7.39683	EIF4A3	Eif4a3 Ddx48	associative learning [GO:0008306]; cellular response to brain-derived neurotrophic factor stimulus [GO:1990416]; cellular response to selenite ion [GO:0072715]; embryonic cranial skeleton morphogenesis [GO:0048701]; exploration behavior [GO:0035640]; mRNA splicing, via spliceosome [GO:0000398]; mRNA transport [GO:0051028]; negative regulation of excitatory postsynaptic potential [GO:0090394]; neg…	ATP-dependent RNA helicase. Involved in pre-mRNA splicing as component of the spliceosome. Core component of the splicing-dependent multiprotein exon junction complex (EJC) deposited at splice junctions on mRNAs. The EJC is a dynamic structure consisting of core proteins and several peripheral nuclear and cytoplasmic associated factors that join the complex only transiently either during EJC asse…
R007681c0g1_i01	-0.84053	-0.26637	-1.27406	0.10234	-0.86517	-0.43812	0.51177	-0.70579	-1.3533	-0.37222	-3.23416	-1.40329	-1.55896	-0.45414	-0.84738	-0.76929	-0.42587	-0.57067	-0.68912	-0.39924	-0.05569	-0.10914	-0.57505	-2.61493	-1.22276	-0.81965	0.33559	0.12766	-0.70976	-0.97901	-0.32986	-0.78309	-1.87503	-2.60726	-1.33079	-1.5017	-1.25867	NA	NA	NA	NA
R007697c0g1_i01	0.41531	-0.05401	0.91697	-1.22201	0.85907	0.00195	0.24596	0.95869	0.61531	1.07398	0.72958	0.92608	0.54437	0.30647	-0.32015	1.02006	0.41513	0.99738	0.2456	1.1458	0.95625	1.27054	1.03728	0.50237	0.78008	0.96163	-0.34165	0.05343	0.15908	-0.49848	-0.18982	1.00408	0.82356	-0.32135	-0.42065	-0.34896	0.50104	NA	rnf213a	blood circulation [GO:0008015]; sprouting angiogenesis [GO:0002040]; ubiquitin-dependent protein catabolic process [GO:0006511]	E3 ubiquitin-protein ligase involved in angiogenesis (PubMed:21799892). Involved in the non-canonical Wnt signaling pathway in vascular development: acts by mediating ubiquitination and degradation of proteins downstream of rspo3, leading to inhibit the non-canonical Wnt signaling pathway and promoting vessel regression. Also has ATPase activity (By similarity). Also involved in neuromuscular reg…
R007709c0g1_i01	5.28752	5.13383	5.16457	5.46638	5.09036	5.13853	5.1446	5.12987	5.34925	5.10652	5.06589	5.01529	4.96369	5.02401	5.11257	4.875	4.81677	4.90544	4.9777	4.93068	4.90101	4.96625	5.31174	5.21915	5.11636	4.89705	4.90158	5.04117	5.06377	5.3391	4.99535	4.90413	5.00454	5.06516	5.11244	5.27577	5.13234	NDUFB10	ARF1	intracellular protein transport [GO:0006886]; vesicle-mediated transport [GO:0016192]	GTP-binding protein involved in protein trafficking; may modulate vesicle budding and uncoating within the Golgi apparatus.
R007710c0g1_i01	5.12344	4.74795	4.92007	4.92662	4.9963	4.78058	4.90956	4.84192	5.14586	5.02834	5.29571	5.20795	5.13618	4.95498	5.10059	4.89843	4.84415	4.69785	4.81337	4.94485	4.97859	4.94444	4.83829	4.81427	4.879	5.01128	4.78822	4.85432	5.03374	5.0901	4.90256	5.02828	5.17365	5.23208	5.27754	5.27807	5.2528	EXOC5	Exoc5 Sec10l1	Golgi to plasma membrane transport [GO:0006893]; epithelial cell apoptotic process [GO:1904019]; establishment of planar polarity [GO:0001736]; exocytosis [GO:0006887]; non-motile cilium assembly [GO:1905515]; protein localization to plasma membrane [GO:0072659]; protein transport [GO:0015031]; vesicle docking [GO:0048278]	Component of the exocyst complex involved in the docking of exocytic vesicles with fusion sites on the plasma membrane.
R007721c0g1_i01	-3.23416	-2.53789	-3.23416	-2.55	-3.23416	-3.23416	-3.23416	-1.7547	-3.23416	-1.79588	-3.23416	-3.23416	-3.23416	-3.23416	-3.23416	-2.51535	-3.23416	-3.23416	-3.23416	-3.23416	-2.57858	-3.23416	-3.23416	-2.61493	-3.23416	-2.78954	-2.65471	-2.63429	-2.716	-3.23416	-2.13339	-3.23416	3.47058	3.55942	3.42073	3.33689	3.52518	NA	bath-36 Y75B12B.4	NA	NA
R007731c0g1_i01	3.65967	3.99344	3.99072	3.96777	4.00395	3.62926	3.80955	3.09294	2.89965	2.95208	2.34798	2.60543	2.87441	3.91775	3.94775	3.74644	4.00091	3.45606	3.59473	3.90222	4.04351	3.92549	4.01028	3.93166	3.85237	3.48934	3.79376	3.72262	4.26034	4.43046	4.07842	4.12091	4.76666	4.9511	4.96146	4.83891	4.90211	NA	Grm3 Gprc1c Mglur3	G protein-coupled glutamate receptor signaling pathway [GO:0007216]; modulation of chemical synaptic transmission [GO:0050804]; regulation of sensory perception of pain [GO:0051930]; regulation of synaptic transmission, glutamatergic [GO:0051966]; sensory perception of pain [GO:0019233]; synaptic transmission, glutamatergic [GO:0035249]	G-protein coupled receptor for glutamate. Ligand binding causes a conformation change that triggers signaling via guanine nucleotide-binding proteins (G proteins) and modulates the activity of down-stream effectors. Signaling inhibits adenylate cyclase activity.
R007743c0g1_i01	3.64484	3.66645	3.62453	3.90084	3.84159	4.00538	3.72045	3.72471	3.78578	3.74115	3.85763	3.93285	3.91832	3.95086	3.6613	3.69385	4.1678	3.7727	3.84227	3.63736	3.74115	3.62083	3.59654	3.38881	3.68779	3.76645	3.60113	3.3946	3.97031	3.9272	3.63143	3.53871	4.52052	4.68528	4.45629	4.49639	4.37421	MPST	MPST TST2	cyanate catabolic process [GO:0009440]; hydrogen sulfide biosynthetic process [GO:0070814]; kidney development [GO:0001822]; liver development [GO:0001889]; response to toxic substance [GO:0009636]; spinal cord development [GO:0021510]; sulfur amino acid catabolic process [GO:0000098]; transsulfuration [GO:0019346]	Transfer of a sulfur ion to cyanide or to other thiol compounds. Also has weak rhodanese activity. Detoxifies cyanide and is required for thiosulfate biosynthesis. Acts as an antioxidant. In combination with cysteine aminotransferase (CAT), contributes to the catabolism of cysteine and is an important producer of hydrogen sulfide in the brain, retina and vascular endothelial cells. Hydrogen sulfi…
R007809c0g1_i02	3.35723	3.09495	3.36541	3.50979	3.09047	3.50094	3.05369	3.11421	2.6473	2.79726	3.03472	3.30609	3.6286	3.77306	3.80742	3.54061	2.48643	2.6327	2.67278	4.23752	4.38484	4.27337	4.79979	4.82881	4.76395	4.07959	3.72665	4.2361	3.23704	3.65602	3.95182	3.51394	3.57496	3.86449	3.51931	3.72138	3.73558	MSX2	vab-15 R07B1.1	embryonic morphogenesis [GO:0048598]; locomotory behavior [GO:0007626]; parturition [GO:0007567]	Probable transcription factor needed for the proper production of touch cell precursors. Essential for embryonic morphogenesis.
R007810c0g1_i02	2.93808	3.03819	3.20163	2.91107	2.8835	2.59835	3.02563	3.09294	2.79685	2.96333	2.49964	2.89621	2.91956	3.16889	3.028	2.6827	3.51046	3.31249	3.34764	2.90279	2.59363	2.70418	2.87295	3.28302	3.37332	3.27168	2.87876	2.71626	2.862	2.81923	3.01695	3.12643	3.6212	3.37065	3.42073	3.36309	3.5713	NA	lat-1 B0457.1	adenylate cyclase-activating G protein-coupled receptor signaling pathway [GO:0007189]; anterior/posterior pattern specification [GO:0009952]; cell surface receptor signaling pathway [GO:0007166]; embryo development ending in birth or egg hatching [GO:0009792]; self proteolysis [GO:0097264]; sexual reproduction [GO:0019953]	Has a role in the establishment of anterior-posterior polarity in tissues during embryogenesis. Required for the alignment of the mitotic spindles and division planes. May have a role in cell death events. Required for normal defection and oocyte fertilization. Involved in sperm function. Operates in pharyngeal pumping during feeding.
R007812c0g2_i01	4.3724	4.04044	4.20294	4.3699	4.22497	4.23248	4.44218	4.7933	4.57116	4.74847	4.20161	4.44595	4.57237	4.46791	4.5127	4.40908	4.5254	4.57166	4.34009	4.29762	4.2569	4.24093	4.26703	4.32107	4.22388	4.35308	4.46356	4.5978	4.66731	4.55466	4.39714	4.4112	4.12615	3.96943	3.67875	3.86884	3.9544	NA	frrs1	NA	Putative ferric-chelate reductases reduce Fe(3+) to Fe(2+) before its transport from the endosome to the cytoplasm.
R007816c0g1_i01	-1.22011	-0.99481	-1.07419	-1.45719	-1.7563	-0.78553	-1.53038	-0.20669	-1.15708	-2.13656	-2.31958	-0.6218	-1.55896	-1.39924	-1.07685	-1.39287	-0.86763	-1.35924	-1.10146	-1.29623	-2.57858	-1.72873	-0.7167	-2.61493	-2.64412	-1.57163	-1.92217	-2.21186	-3.23416	-1.42027	-2.13339	-0.88483	2.3338	2.15188	2.30495	2.31668	2.27604	NA	NA	NA	NA
R007921c0g1_i01	4.01131	4.22467	4.40055	4.39664	4.15499	4.4109	4.12268	4.34005	4.28501	4.5008	4.73495	4.67196	4.54093	4.3349	4.49973	4.3713	4.10746	4.29089	4.16516	4.71622	4.45488	4.68861	4.22889	4.12305	4.04302	4.80898	4.67115	4.56143	4.23945	4.24457	4.36344	4.09442	3.93018	4.26682	4.14088	3.99146	4.01127	NA	NA	NA	NA
R007924c0g1_i01	3.52043	3.33062	3.59549	3.62737	3.36297	3.7011	3.45186	3.54844	3.66126	3.56037	3.59109	3.81521	3.74354	3.25976	3.67521	3.56591	3.31084	3.15303	3.09342	3.54119	3.59554	3.41946	3.26086	3.3164	3.21547	3.72938	3.58227	3.6552	3.5287	3.3121	3.33363	3.29876	3.78104	3.73262	3.76164	3.65931	4.082	NA	NA	NA	NA
R007931c0g1_i01	1.7658	2.19816	1.87579	2.43131	2.369	2.49434	2.11927	2.58453	1.9942	2.4266	2.55841	2.74064	2.30895	2.32702	2.32485	2.2756	1.95824	2.27248	2.12833	2.16013	1.91619	2.34215	1.67009	1.79385	2.17298	2.45326	2.19257	2.67971	2.26014	2.17564	2.25383	1.89034	2.9454	2.31168	2.75434	2.69221	2.70629	TMEM203	TMEM203	cellular calcium ion homeostasis [GO:0006874]; spermatogenesis [GO:0007283]	Involved in the regulation of cellular calcium homeotasis (PubMed:25996873). Required for spermatogenesis (PubMed:25996873).
R007971c0g1_i01	5.93882	5.76796	5.9708	5.847	5.82714	5.95966	5.92611	5.77893	5.80122	5.82175	5.63027	5.44423	5.78946	6.14598	6.0591	6.00318	5.75757	6.00301	6.02279	6.05329	5.97615	6.09416	6.01577	6.04355	6.02892	6.01747	6.11011	6.13758	5.87763	6.10336	5.92525	5.94762	2.74519	2.82875	2.74183	2.84872	2.92335	NA	Arsb	autophagy [GO:0006914]; central nervous system development [GO:0007417]; colon epithelial cell migration [GO:0061580]; positive regulation of neuron projection development [GO:0010976]; regulation of epithelial cell migration [GO:0010632]; response to estrogen [GO:0043627]; response to methylmercury [GO:0051597]; response to nutrient [GO:0007584]; response to pH [GO:0009268]	Removes sulfate groups from chondroitin-4-sulfate (C4S) and regulates its degradation (PubMed:24311516). In the central nervous system, is a regulator of neurite outgrowth and neuronal plasticity, acting through the control of sulfate glycosaminoglycans and neurocan levels (PubMed:24311516). Involved in the regulation of cell adhesion, cell migration and invasion in colonic epithelium (By similar…
R007976c0g1_i01	6.73464	6.9338	6.80096	7.41063	6.799	6.95904	6.90091	7.07397	6.86834	7.16599	6.8389	7.11548	6.84885	6.78071	7.28246	7.02726	6.88097	6.68681	6.82244	6.67408	6.56962	6.50202	6.75683	6.66628	6.67355	6.6728	6.77093	7.55826	7.55581	7.05878	7.3005	7.23224	8.03034	8.37871	8.31556	8.30392	8.19323	NA	Glipr2 Gapr1	positive regulation of ERK1 and ERK2 cascade [GO:0070374]; positive regulation of epithelial cell migration [GO:0010634]; positive regulation of epithelial to mesenchymal transition [GO:0010718]	NA
R007982c0g1_i01	0.78338	1.34787	1.49047	0.54637	1.46599	0.21326	1.0742	0.95869	0.44447	1.19343	1.12132	1.11896	1.04579	1.1448	0.27458	0.18368	1.32854	1.09635	1.39213	1.54341	1.81955	1.87317	1.08075	1.35383	1.48088	1.14797	1.36463	0.71408	0.777	0.98394	0.68401	1.13981	0.28128	-0.42957	-0.21157	-0.34896	0.22146	ADGRV1	NA	NA	NA
R007986c0g1_i02	3.61473	3.25294	3.70829	3.79759	3.49022	3.36747	3.50871	3.59457	3.73725	3.60414	3.46159	3.51945	3.74354	3.71	3.85301	3.54909	3.30369	3.62582	3.55111	3.75992	3.7673	3.69237	3.49577	3.53068	3.7351	3.47448	3.44289	3.57124	3.56833	3.5113	3.39609	3.42105	3.91964	3.81199	3.73032	3.81924	3.7951	VAMP4	VAMP4	Golgi ribbon formation [GO:0090161]; SNARE complex assembly [GO:0035493]; membrane organization [GO:0061024]; microtubule cytoskeleton organization [GO:0000226]; regulation of synaptic vesicle endocytosis [GO:1900242]; synaptic vesicle to endosome fusion [GO:0016189]	Involved in the pathway that functions to remove an inhibitor (probably synaptotagmin-4) of calcium-triggered exocytosis during the maturation of secretory granules. May be a marker for this sorting pathway that is critical for remodeling the secretory response of granule.
R007987c0g1_i01	4.91375	5.01239	4.92007	5.01558	5.00769	5.07008	4.94182	5.28092	5.27895	5.08093	5.22672	5.29042	5.2971	5.26097	5.36946	5.26318	5.48934	5.36678	5.30664	5.49965	5.36627	5.39131	5.37639	5.36588	5.23219	5.35204	5.38952	5.31578	5.22302	5.1592	5.06865	5.15706	5.82015	5.70327	5.78245	5.79031	5.8062	PKD2L2	PKD2L1 PKD2L PKDL TRPP3	cation transport [GO:0006812]; cellular response to acidic pH [GO:0071468]; detection of chemical stimulus involved in sensory perception of sour taste [GO:0001581]; detection of chemical stimulus involved in sensory perception of taste [GO:0050912]; detection of mechanical stimulus [GO:0050982]; inorganic cation transmembrane transport [GO:0098662]; potassium ion transmembrane transport [GO:0071…	Pore-forming subunit of a heterotetrameric, non-selective cation channel that is permeable to Ca(2+) (PubMed:10517637, PubMed:11959145, PubMed:25820328, PubMed:27754867, PubMed:29425510, PubMed:23212381, PubMed:30004384). Pore-forming subunit of a calcium-permeant ion channel formed by PKD1L2 and PKD1L1 in primary cilia, where it controls cilium calcium concentration, but does not affect cytoplas…
R007988c0g1_i01	6.55897	6.51216	6.54597	6.53956	6.49552	6.56241	6.56365	6.16383	6.03999	6.02465	6.03491	6.09781	6.1118	6.39682	6.25168	6.27275	6.22241	6.37564	6.46269	6.16237	6.16744	6.12439	6.44173	6.47904	6.49954	6.12684	6.24312	6.18507	6.7398	6.69085	6.69529	6.76511	6.1682	6.09618	5.96843	6.10426	6.11466	ATP13A1	ATP13A1 ATP13A KIAA1825 CGI-152	cellular calcium ion homeostasis [GO:0006874]; ion transmembrane transport [GO:0034220]	Mediates manganese transport into the endoplasmic reticulum. The ATPase activity is required for cellular manganese homeostasis.
R007997c0g1_i01	6.66103	6.48799	6.52975	6.68317	6.58378	6.73492	6.59263	6.67929	6.60824	6.63412	6.96046	6.80144	6.86395	6.60641	6.67912	6.65523	6.65929	6.56682	6.5982	6.61256	6.61801	6.61794	6.52276	6.40436	6.471	6.86593	6.7208	6.88352	6.63904	6.4025	6.59234	6.62464	6.22277	6.26735	6.21802	6.14509	6.16816	PLRG1	PLRG1	mRNA splicing, via spliceosome [GO:0000398]; positive regulation of G1/S transition of mitotic cell cycle [GO:1900087]; protein localization to nucleus [GO:0034504]	Involved in pre-mRNA splicing as component of the spliceosome. Component of the PRP19-CDC5L complex that forms an integral part of the spliceosome and is required for activating pre-mRNA splicing.
R007999c0g1_i01	2.06204	2.25903	2.69965	2.37862	1.73627	2.03837	2.68347	0.4577	0.56058	0.6416	2.64773	2.02661	2.29531	2.39274	1.54893	0.91895	-0.86763	-2.01141	-1.46096	1.49289	1.57508	1.5463	-1.76315	-1.85112	-1.9031	3.46449	2.51773	1.50886	1.67043	1.75768	2.3602	1.31064	-1.38262	-0.32135	-0.95998	-0.23979	-1.49168	NA	NA	NA	NA
R008001c0g1_i01	3.32969	3.00304	3.21124	3.16034	3.10115	3.23659	3.34237	3.13517	3.25888	3.11225	2.88663	3.27402	3.25867	3.54154	3.32132	3.26998	3.06224	2.98239	3.23403	3.26833	2.91924	3.20383	2.89747	2.81893	3.05695	3.3168	3.2808	2.85383	3.20147	3.11472	3.39609	3.16513	2.14775	2.48564	2.14313	2.38645	2.69245	TTK	TTK QtsA-10742	chromosome separation [GO:0051304]; mitotic cell cycle checkpoint [GO:0007093]	Phosphorylates proteins on serine, threonine, and tyrosine. Probably associated with cell proliferation. Essential for chromosome alignment by enhancing AURKB activity (via direct CDCA8 phosphorylation) at the centromere, and for the mitotic checkpoint (By similarity).
R008008c0g2_i01	-2.08643	-2.07026	-0.89867	-0.54243	-1.7563	-2.65359	-0.98242	-2.55956	-1.58048	-0.75909	-1.55044	-1.89245	0.05486	-1.01139	-1.2069	-1.39287	-0.52429	-0.91173	-1.27004	-0.71833	-0.3608	-1.00821	-1.251	0.10398	-1.9031	-1.94503	-1.66024	-1.20084	-1.07809	-1.42027	-0.85643	-1.38357	-0.27383	-0.42957	-1.33079	-1.06924	-0.22727	NA	NA	NA	NA
R008015c0g1_i01	6.66011	6.72849	6.62443	6.61457	6.78582	6.73063	6.75632	6.80803	6.6854	6.79623	6.95391	6.9983	7.00939	6.84962	6.7909	6.88957	6.8196	6.71823	6.85611	6.70977	6.77845	6.75582	6.57214	6.66142	6.63821	6.99735	6.93599	6.94961	6.70593	6.66827	6.84222	6.71436	6.70991	6.43199	6.47581	6.50997	6.46443	RPRD2	RPRD2 KIAA0460 HSPC099	mRNA 3'-end processing [GO:0031124]; snRNA transcription by RNA polymerase II [GO:0042795]	NA
R008021c0g1_i01	8.56096	8.54949	8.61334	8.6816	8.5359	8.62799	8.5865	8.58294	8.53614	8.55448	8.60195	8.61903	8.58167	8.56422	8.53099	8.56539	8.49246	8.52529	8.56114	8.31686	8.37263	8.34626	8.33917	8.42205	8.38696	8.4609	8.5058	8.58281	8.5432	8.47915	8.59115	8.57565	8.48127	8.4815	8.38206	8.38286	8.4317	PSMD2	Psmd2	proteasome-mediated ubiquitin-dependent protein catabolic process [GO:0043161]; regulation of protein catabolic process [GO:0042176]	Component of the 26S proteasome, a multiprotein complex involved in the ATP-dependent degradation of ubiquitinated proteins. This complex plays a key role in the mainteNAce of protein homeostasis by removing misfolded or damaged proteins, which could impair cellular functions, and by removing proteins whose functions are no longer required. Therefore, the proteasome participates in numerous cellu…
R008022c0g2_i01	1.1199	0.96501	0.34904	0.48122	-0.10711	0.07588	0.62831	1.53299	0.99138	0.58447	0.72958	0.96678	0.23712	0.43682	-0.05222	-0.21551	0.86732	1.24756	1.07773	0.68783	0.34232	0.44055	0.89842	0.9048	1.10219	0.49619	1.0355	0.05343	0.65608	0.23358	0.16351	0.85425	-3.23416	-2.60726	-1.55939	-0.34896	-1.76971	NA	NA	NA	NA
R008031c0g1_i02	5.02383	4.90221	5.11939	4.93577	4.9963	4.79159	5.02035	4.91038	4.78021	4.9654	4.86636	5.05358	5.00198	4.70413	4.6599	4.77004	4.65754	4.69259	4.92985	4.64571	4.74202	4.74648	4.56362	4.67322	4.74674	4.86133	4.79915	4.80144	4.94189	4.90294	4.96008	4.99823	3.96132	4.02174	4.01137	4.07308	3.9544	TMEM94	TMEM94 KIAA0195	NA	NA
R008041c0g2_i01	5.61865	5.70189	5.65618	5.73793	5.78308	5.747	5.75079	6.35461	6.46472	6.47523	6.61148	6.55016	6.45396	6.00949	6.0242	6.02919	6.13039	6.08964	6.14098	5.91384	5.97475	5.84227	5.9455	5.89125	5.84977	6.25265	6.10131	6.08382	5.80009	5.53068	5.7996	5.47203	6.17817	6.18373	6.02373	6.04346	6.08185	IRF2BP1	irf2bpl-a eap1-a	NA	NA
R008065c0g1_i01	5.81517	5.65736	5.77102	5.60853	5.80283	5.63835	5.73247	5.44097	5.54873	5.76824	5.59421	5.57007	5.66506	5.91851	5.85219	5.70405	5.68648	5.83285	5.65894	5.71468	5.83032	5.75306	5.73037	5.7194	5.78662	5.79034	5.98049	5.90805	5.80246	5.90682	5.90684	5.76126	2.59441	2.93076	3.17303	2.93275	3.04818	NA	ACE	NA	NA
R008066c2g1_i01	10.01251	9.94172	9.94918	10.16826	9.9602	10.02066	9.91552	9.76596	9.92368	9.86576	10.14627	10.14447	10.13219	10.11696	10.17828	10.12228	9.96001	10.05873	10.08719	10.18705	10.11416	10.15306	10.28495	10.09496	10.10899	10.1993	10.0345	10.37917	10.12949	10.04469	10.04934	10.02273	9.90447	9.91327	9.95364	9.9251	9.92098	RPS20	Rps20	translation [GO:0006412]	NA
R008080c0g1_i01	3.15238	3.11704	3.26755	3.44292	3.25243	3.41809	3.23618	3.20621	3.28443	3.19091	2.87743	3.12018	3.23743	3.42595	3.44015	3.37869	3.10402	3.19085	3.10208	3.19911	2.88383	2.91326	3.49577	2.93094	3.16454	3.28309	3.31927	3.28534	3.35828	3.62509	3.33363	3.36675	3.40412	3.66186	3.65893	3.36309	3.40299	SDHAF2	sdhaf2 pgl2 sdh5 zgc:163000	mitochondrial electron transport, succinate to ubiquinone [GO:0006121]; mitochondrial respiratory chain complex II assembly [GO:0034553]; protein-FAD linkage [GO:0018293]; tricarboxylic acid cycle [GO:0006099]	Plays an essential role in the assembly of succinate dehydrogenase (SDH), an enzyme complex (also referred to as respiratory complex II) that is a component of both the tricarboxylic acid (TCA) cycle and the mitochondrial electron transport chain, and which couples the oxidation of succinate to fumarate with the reduction of ubiquinone (coenzyme Q) to ubiquinol. Required for flavinylation (covale…
R008091c0g1_i01	1.42765	1.23119	1.13447	1.07398	1.29061	0.9628	0.42849	1.2164	1.64551	1.59161	1.05755	1.41204	1.22912	1.56158	1.48718	1.40366	1.32854	1.12789	0.96829	1.11272	0.7619	1.38293	1.2426	0.3814	1.02815	1.48099	0.33559	0.39142	1.6066	1.69949	1.6542	1.54389	-1.01619	-2.17171	-1.55939	-0.73696	-0.72517	DAZL	NA	NA	NA
R008111c0g2_i01	6.40033	6.38023	6.28231	6.64464	6.54815	6.50753	6.31972	6.43392	6.53206	6.37666	6.66862	6.63782	6.68267	6.53786	6.70478	6.63943	6.45894	6.54873	6.58513	6.49475	6.51955	6.41548	6.48382	6.46236	6.40671	6.55355	6.42698	6.65867	6.60677	6.41724	6.55861	6.44104	6.49791	6.48418	6.41702	6.42859	6.48365	RBM22	RBM22 RCJMB04_3g16	cellular response to drug [GO:0035690]; mRNA cis splicing, via spliceosome [GO:0045292]; positive regulation of RNA splicing [GO:0033120]	Required for pre-mRNA splicing as component of the activated spliceosome. Involved in the first step of pre-mRNA splicing. Binds directly to the internal stem-loop (ISL) domain of the U6 snRNA and to the pre-mRNA intron near the 5' splice site during the activation and catalytic phases of the spliceosome cycle.
R008117c0g1_i01	3.21394	3.3587	3.51248	3.39066	3.1838	3.33019	3.31943	3.54061	3.46663	3.17164	3.3261	3.56654	3.23028	3.20593	3.40718	3.29036	3.21495	3.02489	3.10208	3.3054	3.17499	3.37666	3.11169	3.41986	3.3431	3.67842	3.70357	3.45351	3.57391	3.47706	3.37932	3.35564	3.72769	3.88723	3.78622	3.92853	3.74902	SLC35D1	SLC35D2	carbohydrate transport [GO:0008643]; chondroitin sulfate biosynthetic process [GO:0030206]; embryonic skeletal system development [GO:0048706]	Antiporter transporting nucleotide sugars such as UDP-N-acetylglucosamine (UDP-GlcNAc), UDP-glucose (UDP-Glc) and GDP-mannose (GDP-Man) pooled in the cytosol into the lumen of the Golgi in exchange for the corresponding nucleosides monophosphates (UMP for UDP-sugars and GMP for GDP-sugars). May take part in heparan sulfate synthesis by supplying UDP-GlcNAc, the donor substrate, and thus be involv…
R008120c0g1_i01	3.90956	4.11368	4.18842	4.16735	3.70834	3.93759	4.0514	3.77898	4.01169	3.86627	3.69951	3.55991	3.4858	3.62595	3.81162	3.83929	3.52898	3.78265	3.70117	3.80721	3.45784	3.81363	3.61143	3.44271	3.35072	3.58928	3.85265	3.94933	3.76633	3.70859	3.45062	3.69675	3.16643	3.70088	3.64556	3.76133	3.80156	NA	NA	NA	NA
R008134c0g1_i01	3.70325	3.97542	3.95115	4.0599	3.55376	3.86646	3.95054	5.15831	5.48953	5.08608	5.11174	5.26821	5.47398	3.6305	3.6283	2.60345	3.84702	3.35309	3.83189	3.94513	4.00557	3.95851	3.44677	3.36507	3.12956	3.83398	3.88891	3.50316	4.1264	3.75219	3.89003	3.38325	5.47103	5.42505	5.10757	5.35187	5.20971	NA	CYP17A1 CYP17	sex differentiation [GO:0007548]; steroid biosynthetic process [GO:0006694]	Conversion of pregnenolone and progesterone to their 17-alpha-hydroxylated products and subsequently to dehydroepiandrosterone (DHEA) and androstenedione. Catalyzes both the 17-alpha-hydroxylation and the 17,20-lyase reaction.
R008152c0g1_i01	3.99386	4.02883	3.96257	3.9972	4.11869	4.11465	4.0233	4.14203	4.31425	3.89005	4.12591	3.94817	4.1252	4.06613	4.3047	3.9395	3.8272	4.12889	3.7294	4.09237	4.08047	4.22594	3.9819	3.7603	3.90503	4.08613	4.00201	4.1227	4.08406	4.16617	3.9556	4.08772	2.78055	2.96322	2.79123	2.67837	2.77359	NA	NA	NA	NA
R008163c0g1_i02	3.47086	3.54133	3.5508	3.73608	3.70134	3.7011	3.31943	3.48455	3.5321	3.52285	3.86696	3.80403	4.01718	3.88387	3.89324	3.83929	3.62394	3.88309	3.75159	3.83282	3.79297	3.74379	3.9646	3.87677	3.60107	4.0364	3.69189	3.9747	3.76146	3.66365	3.82548	3.63835	3.38127	3.10574	3.45944	3.01215	3.25071	NUBPL	NUBPL C14orf127	iron-sulfur cluster assembly [GO:0016226]; mitochondrial respiratory chain complex I assembly [GO:0032981]; mitochondrion morphogenesis [GO:0070584]	Required for the assembly of the mitochondrial membrane respiratory chain NADH dehydrogenase (Complex I). May deliver of one or more Fe-S clusters to complex I subunits.
R008166c0g1_i01	6.01429	5.75569	5.97222	5.80934	6.02085	5.87935	5.89348	5.61703	5.77291	5.74236	5.65472	5.84572	5.79431	5.98838	5.86236	5.78888	5.77966	5.86946	5.92489	5.80416	5.92771	6.00038	5.77736	5.91324	5.89343	5.83658	5.74786	5.78155	6.11885	6.02704	6.09061	6.01626	5.89465	5.79178	5.81863	5.77575	5.72862	NA	SEC23IP MSTP053	COPII vesicle coating [GO:0048208]; Golgi organization [GO:0007030]; endoplasmic reticulum to Golgi vesicle-mediated transport [GO:0006888]; intracellular protein transport [GO:0006886]	Plays a role in the organization of endoplasmic reticulum exit sites. Specifically binds to phosphatidylinositol 3-phosphate (PI(3)P), phosphatidylinositol 4-phosphate (PI(4)P) and phosphatidylinositol 5-phosphate (PI(5)P).
R008177c0g1_i01	4.69015	4.5712	4.63266	4.91741	4.64891	4.54059	4.48917	4.31731	4.59519	4.20636	4.31843	4.29832	4.23644	4.28385	4.25925	4.41837	4.07	4.2874	4.35104	4.30496	3.96662	4.18001	4.56362	4.45076	4.38457	4.20791	4.20054	4.50337	4.57581	4.50456	4.48336	4.47933	4.21498	4.39926	4.44861	4.53531	4.35676	RBX1	Roc1a CG16982	SCF-dependent proteasomal ubiquitin-dependent protein catabolic process [GO:0031146]; cell population proliferation [GO:0008283]; lipid storage [GO:0019915]; negative regulation of canonical Wnt signaling pathway [GO:0090090]; negative regulation of insulin receptor signaling pathway [GO:0046627]; negative regulation of smoothened signaling pathway [GO:0045879]; positive regulation of neuron remo…	Core component of multiple SCF (SKP1-CUL1-F-box protein) E3 ubiquitin-protein ligase complexes which mediate the ubiquitination of proteins involved in cell cycle progression, signal transduction and transcription. Through the RING-type zinc finger, seems to recruit the E2 ubiquitination enzyme to the complex and brings it into close proximity to the substrate. Required for the specific SCF-depen…
R008178c0g1_i01	1.24312	1.61953	1.74967	1.79051	1.21401	1.27676	1.61599	1.36574	1.38701	1.56232	0.76993	0.6544	0.9092	1.59919	1.60815	1.73641	1.2111	1.60214	1.0057	0.77498	1.16731	1.123	0.99246	1.10911	0.95011	1.12278	1.3349	1.64145	1.58467	2.06476	1.09339	1.56334	1.49739	1.9069	1.47821	1.64633	1.87152	NA	NA	NA	NA
R008198c0g1_i01	6.20952	6.25881	6.31941	6.53153	6.22614	6.29761	6.17234	6.08792	6.28755	6.12698	6.24271	6.22906	6.24281	6.17818	6.39798	6.35247	6.14847	6.07151	6.19055	6.26661	6.16621	6.20227	6.43127	6.2193	6.15386	6.16975	6.17343	6.42106	6.37179	6.2192	6.19889	6.23288	6.3751	6.58149	6.57346	6.42029	6.52817	ATP6V1G1		proton transmembrane transport [GO:1902600]	Catalytic subunit of the peripheral V1 complex of vacuolar ATPase (V-ATPase). V-ATPase is responsible for acidifying a variety of intracellular compartments in eukaryotic cells.
R008201c0g2_i01	3.31103	2.967	2.79214	3.35474	3.15335	3.43925	3.34804	3.15583	3.39022	3.0503	3.41146	3.12018	3.5037	3.17513	3.1258	3.55753	3.14462	3.03324	3.13622	2.85359	3.12532	2.92815	3.11169	2.92012	2.92036	3.24274	3.29631	2.91799	2.95036	2.94978	3.03847	3.35005	2.76886	2.44024	2.81531	2.54742	2.6357	NA	NA	NA	NA
R008202c0g1_i01	1.92151	1.1478	2.07828	0.88542	1.89188	0.79782	1.59704	1.09329	0.50369	1.50189	1.6613	0.84108	1.04579	1.19479	1.42267	0.75261	1.43713	1.9759	1.94792	1.97007	1.89263	1.85769	0.89842	2.2563	1.56183	1.26772	1.47779	0.76147	0.09849	0.93434	1.12055	0.75626	-1.38262	-0.96823	-0.95998	-0.46707	-3.23416	NA	NA	NA	NA
R008211c0g1_i01	4.20565	4.36512	4.02379	4.50714	4.1652	4.14931	4.45012	4.16259	4.22907	4.07252	4.26297	3.96836	4.1097	4.46026	4.52812	4.57197	4.2959	4.37214	4.32907	4.35532	4.36785	4.38014	4.29498	4.18762	4.15597	4.47505	4.47383	4.62688	4.40496	4.38964	4.20752	4.4112	1.3165	1.66524	1.917	1.78196	1.51038	GGH	Ggh	response to drug [GO:0042493]; response to ethanol [GO:0045471]; response to insulin [GO:0032868]; response to zinc ion [GO:0010043]; tetrahydrofolylpolyglutamate metabolic process [GO:0046900]	Hydrolyzes the polyglutamate sidechains of pteroylpolyglutamates. Progressively removes gamma-glutamyl residues from pteroylpoly-gamma-glutamate to yield pteroyl-alpha-glutamate (folic acid) and free glutamate. May play an important role in the bioavailability of dietary pteroylpolyglutamates and in the metabolism of pteroylpolyglutamates and antifolates. Acts as endopeptidase. Lysosomal enzyme i…
R008220c0g2_i01	-1.22011	-0.99481	-0.89867	-1.22201	0.07716	-1.92014	-0.98242	-0.70579	-1.3533	-1.79588	-1.05144	-0.5059	-0.80461	-1.01139	-0.84738	-1.67958	-1.31909	-1.75983	-2.25798	-0.84257	-0.05569	-0.45068	-0.87379	-1.35434	-1.22276	-1.27528	-0.44102	-1.20084	-1.38908	-0.64158	-1.35801	-1.24182	-0.37394	-0.6739	-0.02899	0.04546	-0.72517	NA	CALML5 CLSP	calcium-mediated signaling [GO:0019722]; epidermis development [GO:0008544]; neutrophil degranulation [GO:0043312]; signal transduction [GO:0007165]	Binds calcium. May be involved in terminal differentiation of keratinocytes.
R008225c0g1_i01	-3.23416	-2.53789	-3.23416	-3.23416	-3.23416	-3.23416	-3.23416	-3.23416	-3.23416	-2.5834	-3.23416	-3.23416	-3.23416	-3.23416	-3.23416	-3.23416	-0.86763	-2.70345	-3.23416	-2.67645	-3.23416	-2.78228	-2.56448	-2.61493	-2.64412	-3.23416	-2.65471	-3.23416	-2.716	-3.23416	-3.23416	-1.91836	1.37935	0.26925	1.38475	0.28352	0.93651	NA	fgf1 fgf-1	angiogenesis [GO:0001525]; branch elongation involved in ureteric bud branching [GO:0060681]; cell differentiation [GO:0030154]; fibroblast growth factor receptor signaling pathway [GO:0008543]; mesonephric epithelium development [GO:0072163]; positive regulation of angiogenesis [GO:0045766]; positive regulation of cell division [GO:0051781]; positive regulation of cell migration [GO:0030335]; po…	Plays an important role in the regulation of cell survival, cell division, angiogenesis, cell differentiation and cell migration. Functions as potent mitogen in vitro. Acts as a ligand for FGFR1 and integrins. Binds to FGFR1 in the presence of heparin leading to FGFR1 dimerization and activation via sequential autophosphorylation on tyrosine residues which act as docking sites for interacting pro…
R008229c0g1_i01	3.12059	3.27275	3.0706	3.05234	3.10115	3.00073	3.14782	2.75669	2.94309	2.9178	2.72159	2.76392	2.97194	2.80046	2.88369	2.89725	2.47373	2.74881	2.76293	2.43895	2.30327	2.6057	2.95699	2.57869	3.08461	2.73675	2.30418	2.85383	3.11999	2.94978	2.74757	3.00368	2.36519	2.79308	2.2173	2.50099	2.41741	MRPL52	mRpL52 CG1577	mitochondrial translation [GO:0032543]; translation [GO:0006412]	NA
R008237c0g1_i01	-3.23416	-0.65825	-2.5759	-1.73831	-1.243	-1.0745	-1.53038	-0.86315	-1.58048	-1.79588	-3.23416	-3.23416	-1.77216	-2.16352	-2.1274	-1.67958	-3.23416	-2.70345	-1.94087	-2.67645	-1.51126	-1.39632	-2.56448	-3.23416	-3.23416	-1.74629	-0.9255	-1.61954	-1.38908	-1.18284	-2.76786	-1.11276	3.27785	2.91978	2.95192	2.78556	2.29449	NA	P2ry6	cellular response to organic cyclic compound [GO:0071407]; cellular response to prostaglandin E stimulus [GO:0071380]; cellular response to purine-containing compound [GO:0071415]; cellular response to pyrimidine ribonucleotide [GO:1905835]; phagocytosis [GO:0006909]; positive regulation of ERK1 and ERK2 cascade [GO:0070374]; positive regulation of inositol 1,4,5-trisphosphate-sensitive calcium-r…	Receptor for extracellular UTP > ADP = 2-methylthio-ATP > ADP-beta-S > ATP = ATP-gamma-S. The activity of this receptor is mediated by G proteins which activate a phosphatidylinositol-calcium second messenger system. Functionally coupled to phospholipase C (By similarity).
R008270c0g2_i01	2.85035	2.72955	2.71323	3.05234	2.94403	2.94263	2.70132	2.45716	2.68617	2.73299	2.59255	2.49847	2.65703	2.9389	3.09853	2.81522	2.46093	2.6327	2.84778	2.98734	2.82281	2.8125	2.94528	2.85345	2.62625	3.02207	2.79389	2.71626	2.85286	2.72027	2.29016	2.69536	2.79215	2.7565	2.74183	3.04488	2.95848	SLC25A42	slc25a42	ADP transport [GO:0015866]; AMP transport [GO:0080121]; ATP transport [GO:0015867]; coenzyme A transmembrane transport [GO:0035349]	Mitochondrial carrier mediating the transport of coenzyme A (CoA) in mitochondria in exchange for intramitochondrial (deoxy)adenine nucleotides and adenosine 3',5'-diphosphate.
R008274c0g1_i01	3.41952	3.43982	3.31286	3.3179	3.37182	3.20399	3.30783	3.99501	4.26803	3.92499	3.63544	3.8645	3.90042	3.87623	4.07213	4.05122	3.67473	3.05801	3.51265	3.82774	3.98901	3.82163	4.33142	4.29619	4.26475	3.35517	3.50428	3.17589	3.94041	3.86899	3.87815	3.57748	5.59703	5.53531	5.36375	5.61428	5.29921	NA	NA	NA	NA
R008360c0g1_i01	1.81959	1.79422	1.13447	1.31738	1.32743	1.7754	2.15857	1.293	1.38701	1.47069	1.80414	1.79764	1.67061	1.63584	1.28429	1.64439	1.11628	1.24756	1.42011	1.35826	1.45153	1.58441	1.64134	1.72093	1.39511	0.98977	1.24183	1.36283	1.56242	1.12326	1.38976	1.8592	0.77763	1.09125	1.2499	0.82587	0.56322	AC005837.2	mettl23	NA	Probable methyltransferase.
R008385c0g2_i01	5.52056	5.62882	5.6509	5.78424	5.56336	5.58238	5.65673	5.6932	5.77742	5.7602	5.52959	5.41512	5.50394	5.8875	5.71189	5.74893	5.65168	5.44242	5.43559	5.62663	5.61688	5.71599	5.36325	5.39742	5.43919	5.71438	5.86951	5.81282	5.90664	5.85778	5.80797	5.73149	6.16597	6.06785	6.0832	6.10167	6.09769	ZFYVE1	ZFYVE1 DFCP1 KIAA1589 TAFF1 ZNFN2A1 PP10436	cellular response to starvation [GO:0009267]; macroautophagy [GO:0016236]; negative regulation of phosphatase activity [GO:0010923]	NA
R008480c0g1_i01	3.92804	3.86226	4.04005	4.11463	3.91601	4.02884	3.88567	3.73847	3.80356	3.63261	3.84824	3.6749	3.87313	3.95811	3.94009	3.88692	3.64674	3.44359	3.76801	4.00042	4.00007	3.94026	3.85621	3.81388	3.72341	3.92423	3.79376	3.87586	4.33446	4.07756	3.96312	3.82313	4.26577	4.20482	4.09243	4.12503	4.082	NA	NA	NA	NA
R008524c1g1_i01	10.37643	10.6314	10.53949	10.7567	10.3551	10.71403	10.56499	10.37174	10.4422	10.33625	10.22298	10.34193	10.046	10.32434	10.57854	10.40896	10.32978	10.38944	10.32715	10.23988	10.21273	10.24064	10.29889	10.18045	10.18895	10.05429	10.24397	10.10205	10.67024	10.614	10.39753	10.32316	7.29183	7.11084	7.76691	7.16773	7.64028	NA	NA	NA	NA
R008536c0g2_i01	0.48355	1.23119	1.13447	1.31738	0.16115	1.14557	1.37038	1.09329	0.90615	0.6416	0.95629	0.96678	1.44214	1.1448	1.42267	1.15957	1.11628	1.53315	1.14633	1.75112	1.71597	2.04699	1.52027	0.94804	0.8245	1.50068	1.3349	2.11277	0.61341	1.12326	0.78931	0.88549	1.40978	1.63868	1.8012	1.55837	1.15416	PTF1A	ptf1a si:zc142h2.2 zgc:112216	amacrine cell differentiation [GO:0035881]; animal organ morphogenesis [GO:0009887]; cell differentiation [GO:0030154]; exocrine pancreas development [GO:0031017]; generation of neurons [GO:0048699]; hindbrain development [GO:0030902]; pancreas development [GO:0031016]; positive regulation of transcription, DNA-templated [GO:0045893]; regulation of transcription, DNA-templated [GO:0006355]; retin…	Transcription factor implicated in the cell fate determination in various organs. Binds to the E-box consensus sequence 5'-CANNTG-3'. Required for exocrine pancreatic development. Plays a central role in directing the differentiation of retinal progenitors towards horizontal and amacrine fates.
R008551c0g1_i01	-3.23416	-3.23416	-3.23416	-3.23416	-3.23416	-3.23416	-3.23416	-3.23416	-3.23416	-3.23416	-3.23416	-3.23416	-3.23416	-3.23416	-3.23416	-3.23416	-3.23416	-3.23416	-3.23416	-3.23416	-3.23416	-3.23416	-3.23416	-3.23416	-3.23416	-3.23416	-3.23416	-3.23416	-3.23416	-3.23416	-3.23416	-2.77751	3.52719	3.88158	3.57679	3.80657	3.45312	NA	Ace Dcp1	aging [GO:0007568]; angiogenesis involved in coronary vascular morphogenesis [GO:0060978]; animal organ regeneration [GO:0031100]; bradykinin catabolic process [GO:0010815]; brain development [GO:0007420]; cellular response to aldosterone [GO:1904045]; cellular response to glucose stimulus [GO:0071333]; eating behavior [GO:0042755]; embryo development ending in birth or egg hatching [GO:0009792];…	Converts angiotensin I to angiotensin II by release of the terminal His-Leu, this results in an increase of the vasoconstrictor activity of angiotensin. Also able to inactivate bradykinin, a potent vasodilator. Has also a glycosidase activity which releases GPI-anchored proteins from the membrane by cleaving the mannose linkage in the GPI moiety. This GPIase activity seems to be crucial for the e…
R008591c0g1_i01	2.26955	1.99843	2.01389	2.12503	2.5038	2.29207	2.22177	1.84428	1.74703	2.15951	1.72426	1.77491	1.31273	2.19815	2.03953	1.61236	1.78413	2.45761	2.09401	2.07683	1.84432	2.06058	1.8567	2.239	2.19006	2.18774	1.47779	1.4522	2.34083	1.91938	1.97009	2.11781	1.75609	1.4066	1.44773	1.55837	1.44583	JMJD7-PLA2G4B	Jmjd7	protein hydroxylation [GO:0018126]	Bifunctional enzyme that acts both as an endopeptidase and 2-oxoglutarate-dependent monoxygenase (PubMed:28847961) (By similarity). Endopeptidase that cleaves histones N-terminal tails at the carboxyl side of methylated arginine or lysine residues, to generate 'tailless nucleosomes', which may trigger transcription elongation (PubMed:28847961). Preferentially recognizes and cleaves monomethylated…
R008684c0g1_i01	-1.01787	-0.81674	-0.24537	0.01297	-0.56603	-0.24572	-1.23054	-0.70579	-0.14462	-0.61829	-1.19939	-1.89245	-1.20875	-0.61709	-0.74502	-0.33532	0.12166	-0.67565	-0.46789	0.14969	0.11689	-0.30423	-1.251	0.44315	0.30327	-0.92078	-0.7883	-0.10758	-1.07809	-0.49848	-0.48496	-0.09348	-1.01619	-0.96823	-0.95998	-1.77882	-0.88206	NA	NA	NA	NA
R008691c0g1_i01	0.67081	1.1478	1.49047	2.16706	0.52045	2.01976	1.53867	1.71104	1.64551	1.62032	1.21197	1.28907	1.58351	1.19479	1.71975	1.95647	1.46305	1.30387	1.44756	2.25413	2.24865	2.04699	1.48835	1.0705	0.73424	1.39943	1.89946	2.33271	1.39617	1.63885	1.4764	1.26386	5.30289	5.48776	5.44703	5.50285	5.43428	NA	NA	NA	NA
R008709c0g1_i01	0.83653	0.13106	0.81988	1.07398	1.00259	0.00195	1.12798	0.95869	1.18473	1.47069	1.47861	1.88516	1.2854	0.80191	0.61971	0.69261	0.90563	0.31073	0.11476	1.24071	1.24378	0.89939	-0.87379	0.55925	0.8245	0.81206	0.99804	0.85184	0.47727	0.7169	0.35863	1.28744	0.77763	0.7872	0.64401	0.28352	0.93651	NA	NA	NA	NA
R008718c0g1_i01	4.29856	4.50153	4.43784	4.78533	4.5433	4.45659	4.44748	4.44868	4.64864	4.35895	4.62652	4.63772	4.56387	4.46282	4.64112	4.6251	4.49117	4.42705	4.52214	4.28283	4.20524	4.21687	4.18476	4.16947	4.12522	4.54783	4.37503	4.60756	4.53924	4.54643	4.32309	4.57584	4.29866	4.44594	4.28149	4.40269	4.40849	NA	NA	NA	NA
R008756c0g1_i01	3.71748	3.82248	3.30391	3.90706	3.89163	3.72427	3.66696	4.28485	4.49294	4.27568	4.59878	4.30627	4.46682	3.89147	4.37174	4.26716	4.11156	4.26984	4.21791	4.24135	4.18599	4.20163	4.41446	4.292	4.15597	4.61712	4.05768	4.5978	4.33446	4.06032	4.16901	4.12419	4.70665	4.82725	4.8258	4.90578	4.66039	NA	NA	NA	NA
R008774c0g1_i01	0.83653	0.91545	1.32342	0.72583	0.45539	1.11082	0.89967	1.17652	1.14808	0.94374	0.066	0.43991	0.58977	0.76929	0.86602	1.32679	0.78752	0.73605	1.04216	0.21348	0.34232	0.7397	0.06754	1.14672	0.10144	1.04445	0.79464	1.16552	0.61341	0.23358	0.82277	0.72206	0.63037	0.8808	0.84454	0.82587	0.43606	C15orf61	NA	NA	NA
R008783c0g1_i01	2.61203	2.1561	1.80145	2.2279	2.27786	2.19587	2.14559	2.10018	2.30841	2.30808	2.33459	2.27366	2.51127	2.54504	2.1231	2.19139	1.90251	2.49437	2.60127	1.91358	2.24865	2.33098	2.68857	2.37196	2.39542	2.53192	1.91963	2.39415	2.28754	2.76352	1.99965	2.0505	2.54042	2.27767	2.61037	2.46918	2.81251	NA	NA	NA	NA
R008820c0g1_i01	4.88566	5.16598	4.98028	5.14216	5.09304	5.18312	5.01858	5.15831	5.40079	5.42806	5.22491	5.27632	5.1033	5.53527	5.68004	5.50039	5.103	5.45646	5.32525	5.78723	5.87909	5.82048	6.00171	5.73182	5.82128	5.25248	5.22096	5.42469	5.53308	5.37905	5.33818	5.30879	5.90002	5.83628	5.81416	5.86095	5.73876	CUZD1		NA	NA
R008831c0g1_i01	4.82448	4.64147	4.36227	4.79542	4.63061	4.70688	4.60748	4.58059	4.44842	4.67511	4.51818	4.6658	4.5976	4.46026	4.73488	4.62108	4.63206	4.59159	4.55406	4.56548	4.51398	4.60766	4.56362	4.57319	4.43916	4.56664	4.63805	4.76992	4.741	4.69529	4.81591	4.6183	5.36049	5.29507	5.42958	5.31656	5.36833	NA	NA	NA	NA
R008880c0g2_i01	4.70451	4.64147	4.63623	4.88944	4.72333	4.90242	4.77697	4.46533	4.44464	4.37589	4.19422	4.3023	4.08216	4.47045	4.65288	4.32265	4.2105	4.28391	4.30301	4.44774	4.31122	4.40697	4.53265	4.56627	4.28873	4.2809	4.44281	4.24863	4.99063	4.75007	4.81383	4.5925	4.64404	4.64249	4.78065	4.69851	4.59492	UCHL1	UCHL3	post-translational protein modification [GO:0043687]; protein catabolic process [GO:0030163]; protein deubiquitination [GO:0016579]; protein ubiquitination [GO:0016567]; ubiquitin-dependent protein catabolic process [GO:0006511]	Deubiquitinating enzyme (DUB) that controls levels of cellular ubiquitin through processing of ubiquitin precursors and ubiquitinated proteins. Thiol protease that recognizes and hydrolyzes a peptide bond at the C-terminal glycine of either ubiquitin or NEDD8. Has a 10-fold preference for Arg and Lys at position P3", and exhibits a preference towards 'Lys-48'-linked ubiquitin chains. Deubiquitina…
R008894c0g1_i01	3.59943	3.76767	3.4244	3.62737	3.50637	3.76954	3.51881	3.20621	3.25025	3.44474	3.51598	3.28211	3.59559	3.52209	3.74722	3.68618	3.40744	3.71677	3.4187	3.38374	3.61006	3.45074	3.40463	3.3164	3.4533	3.54729	3.24128	3.87046	3.81892	3.50281	3.68244	3.51394	3.47778	3.27045	3.3483	3.26462	3.24123	SPR	SPR	tetrahydrobiopterin biosynthetic process [GO:0006729]	Catalyzes the final one or two reductions in tetra-hydrobiopterin biosynthesis to form 5,6,7,8-tetrahydrobiopterin.
R008911c0g1_i01	2.77065	2.04526	2.34575	2.9477	2.93212	2.54728	2.45005	2.8098	2.43551	2.75904	2.23723	2.53952	2.26764	2.87901	2.84319	2.57049	2.8429	2.49437	2.85804	2.41201	2.33858	2.50001	2.94528	3.01468	2.94068	2.56035	2.17589	2.59066	2.84366	2.48216	2.62964	3.05953	2.28539	2.05481	1.75215	1.80763	2.09845	MED8	med8 zgc:76877	protein ubiquitination [GO:0016567]; regulation of transcription by RNA polymerase II [GO:0006357]	Component of the Mediator complex, a coactivator involved in the regulated transcription of nearly all RNA polymerase II-dependent genes. Mediator functions as a bridge to convey information from gene-specific regulatory proteins to the basal RNA polymerase II transcription machinery. Mediator is recruited to promoters by direct interactions with regulatory proteins and serves as a scaffold for t…
R008967c0g1_i01	0.72819	-0.26637	0.81988	0.34137	0.64237	0.5085	0.62831	1.293	0.66804	0.98847	0.1294	0.6544	0.34697	0.70174	0.69448	0.69261	1.2111	0.13563	0.80813	0.01296	0.91006	-0.10914	0.99246	0.44315	0.8676	0.33004	0.21019	0.05343	0.56945	0.05945	0.60929	0.37116	1.40978	1.05154	0.84454	0.54994	1.23279	XXYLT1	Xxylt1	O-glycan processing [GO:0016266]	Alpha-1,3-xylosyltransferase, which elongates the O-linked xylose-glucose disaccharide attached to EGF-like repeats in the extracellular domain of target proteins by catalyzing the addition of the second xylose. Known targets include Notch proteins and coagulation factors, such as F9.
R009030c0g2_i01	9.09139	8.97164	8.98677	9.16069	9.03244	9.07934	8.97535	8.87068	9.01523	8.99236	9.24385	9.15758	9.25222	9.1536	9.26015	9.27133	8.96521	9.0989	9.12148	9.16353	9.11382	9.12933	9.18421	9.08378	9.08637	9.21381	9.07413	9.38492	9.17228	9.11208	9.13526	9.0412	8.87427	8.98286	8.94598	8.90414	8.94003	EIF3I	v1g239264	formation of cytoplasmic translation initiation complex [GO:0001732]	Component of the eukaryotic translation initiation factor 3 (eIF-3) complex, which is involved in protein synthesis of a specialized repertoire of mRNAs and, together with other initiation factors, stimulates binding of mRNA and methionyl-tRNAi to the 40S ribosome. The eIF-3 complex specifically targets and initiates translation of a subset of mRNAs involved in cell proliferation.
R009039c0g1_i01	3.77988	3.66645	3.61732	3.79088	3.7765	3.71852	3.72482	3.94841	4.07163	3.836	4.12202	4.28229	4.21848	4.17909	4.17363	4.03923	4.18347	4.23044	4.3474	3.85299	3.91493	4.19856	4.38875	4.292	4.28476	3.98491	3.80465	3.84318	4.13397	3.7735	3.91739	4.0434	4.59854	4.68528	4.57388	4.51987	4.65683	LPCAT1	Lpcat2 Aytl1 Aytl1a Lpcat2a	membrane organization [GO:0061024]; phosphatidylcholine acyl-chain remodeling [GO:0036151]; platelet activating factor biosynthetic process [GO:0006663]	Possesses both acyltransferase and acetyltransferase activities (PubMed:17182612, PubMed:18156367). Activity is calcium-dependent (PubMed:17182612). Involved in platelet-activating factor (PAF) biosynthesis by catalyzing the conversion of the PAF precursor, 1-O-alkyl-sn-glycero-3-phosphocholine (lyso-PAF) into 1-O-alkyl-2-acetyl-sn-glycero-3-phosphocholine (PAF) (PubMed:17182612). Also converts l…
R009120c0g2_i01	3.65967	3.6438	3.7218	4.06547	3.78976	3.59195	3.94306	3.78563	3.68704	3.49985	3.41783	3.49183	3.39919	3.91029	3.98173	3.90687	3.80203	3.93304	3.9849	3.66043	3.59554	3.54071	3.94709	3.73583	3.72341	3.54729	3.65024	3.83766	3.89214	3.9709	3.9556	3.96148	4.23636	4.19574	4.21063	4.22364	4.37421	NA	Btbd6	neurogenesis [GO:0022008]	Adapter protein for the cul3 E3 ubiquitin-protein ligase complex (By similarity). Involved in late neuronal development and muscle formation (By similarity).
R009175c0g1_i01	1.79295	2.29823	2.51038	2.41396	1.81617	2.49434	2.37419	2.40635	2.20515	2.07907	2.17849	2.24085	2.16638	2.42452	2.37117	2.03105	1.99424	2.124	1.98585	1.87465	2.35591	2.25031	2.39341	2.16762	1.86804	2.31553	1.93952	2.18408	2.66716	2.41142	1.99965	2.30273	2.03515	2.55827	2.63764	2.54742	2.34846	FAM219A	fam219a zgc:101028	NA	NA
R009216c0g2_i01	0.5487	0.37057	0.96317	0.83416	0.75478	1.21266	0.96022	1.25521	1.11047	1.23114	-0.06982	0.31939	0.29309	0.95479	0.73046	1.20323	0.70304	0.36467	0.67514	0.89656	0.7619	0.86884	1.2426	0.86022	1.02815	0.3734	1.30454	0.66507	0.21722	1.43996	0.68401	0.61431	0.7302	1.2042	0.79696	0.9692	0.50104	NA	B3GNT4 UNQ1898/PRO4344	O-glycan processing [GO:0016266]; keratan sulfate biosynthetic process [GO:0018146]; poly-N-acetyllactosamine biosynthetic process [GO:0030311]; protein glycosylation [GO:0006486]	Beta-1,3-N-acetylglucosaminyltransferase involved in the synthesis of poly-N-acetyllactosamine. Has activity for type 2 oligosaccharides.
R009219c0g1_i01	-1.01787	0.75565	-0.14394	0.72583	0.24053	0.33869	0.47073	-0.56393	0.10526	-0.37222	0.35833	0.55114	0.05486	-0.53332	-0.11468	-1.39287	-0.62991	-0.67565	-0.46789	-0.30684	0.53724	0.39838	-1.251	-3.23416	-1.22276	0.78019	0.21019	0.61433	0.09849	-0.2489	0.21482	0.28007	-0.27383	0.40148	0.3464	0.12926	0.05831	NA	kcnq1 kvlqt1	inner ear development [GO:0048839]; intestinal absorption [GO:0050892]; membrane repolarization [GO:0086009]; regulation of gastric acid secretion [GO:0060453]; regulation of ion transmembrane transport [GO:0034765]; renal absorption [GO:0070293]	Potassium channel that plays an important role in a number of tissues, including heart, inner ear, stomach and colon (By similarity). Associates with KCNE beta subunits that modulates current kinetics (By similarity). Induces a voltage-dependent by rapidly activating and slowly deactivating potassium-selective outward current (By similarity). Promotes also a delayed voltage activated potassium cu…
R009303c0g1_i01	-3.23416	-3.23416	-3.23416	-3.23416	-3.23416	-3.23416	-3.23416	-3.23416	-3.23416	-3.23416	-2.70557	-3.23416	-3.23416	-3.23416	-3.23416	-3.23416	-3.23416	-3.23416	-3.23416	-3.23416	-3.23416	-3.23416	-2.56448	-3.23416	-3.23416	-3.23416	-3.23416	-3.23416	-3.23416	-3.23416	-3.23416	-3.23416	-3.23416	-3.23416	-3.23416	-3.23416	-3.23416	NKX2-2	NA	NA	NA
R009352c0g1_i01	6.38703	6.39838	6.45795	6.5031	6.27055	6.23343	6.26451	6.38992	6.4403	6.30663	6.64169	6.48861	6.48132	6.52814	6.4188	6.50416	6.43458	6.35247	6.26957	6.40879	6.48747	6.42009	6.18963	6.37792	6.26482	6.43255	6.52404	6.60039	6.53214	6.45401	6.3399	6.23743	3.31047	3.5452	3.67875	3.70099	3.76895	NA	NA	NA	NA
R009384c0g1_i01	-3.23416	-3.23416	-3.23416	-3.23416	-3.23416	-3.23416	-3.23416	-3.23416	-3.23416	-3.23416	-3.23416	-3.23416	-3.23416	-3.23416	-3.23416	-3.23416	-2.68633	-3.23416	-3.23416	-3.23416	-3.23416	-3.23416	-3.23416	-3.23416	-3.23416	-2.78954	-3.23416	-2.63429	-3.23416	-0.64158	-3.23416	-3.23416	0.68115	1.9069	1.02056	1.4647	0.56322	NA	opn4a	phototransduction [GO:0007602]; protein-chromophore linkage [GO:0018298]; visual perception [GO:0007601]	Photoreceptor implicated in non-image-forming responses to light.
R009424c0g1_i01	0.01522	0.51066	-0.14394	0.01297	0.16115	-0.24572	0.09211	0.86142	0.66804	0.7495	1.02458	0.6544	1.01284	0.5176	1.04811	0.42404	1.5623	-0.21372	0.18166	1.1458	1.001	0.31017	0.06754	-0.69202	0.4803	1.07104	1.27353	0.85184	0.61341	0.82971	0.88745	1.33348	-0.72423	-1.14147	-0.31233	-0.73696	0.14219	NA	NA	NA	NA
R009528c0g1_i01	3.97621	3.83586	3.93385	4.25279	3.93403	3.99112	3.9468	3.62452	3.83273	3.91922	4.22719	4.262	4.05814	4.08944	4.14725	4.04524	3.85683	4.10135	4.11896	3.92145	3.74773	3.74799	3.97039	4.02044	3.95084	4.02625	3.78828	3.8041	4.24295	4.44382	4.01832	4.1437	5.09392	4.68203	4.84347	4.7753	4.92004	TRAPPC5	TRAPPC5	endoplasmic reticulum to Golgi vesicle-mediated transport [GO:0006888]	May play a role in vesicular transport from endoplasmic reticulum to Golgi.
R009545c0g1_i01	-3.23416	-3.23416	-3.23416	-3.23416	-3.23416	-3.23416	-3.23416	-3.23416	-3.23416	-3.23416	-3.23416	-3.23416	-2.70937	-3.23416	-3.23416	-3.23416	-2.68633	-1.35924	-2.66503	-3.23416	-3.23416	-2.78228	-0.57505	-3.23416	-3.23416	-3.23416	-2.65471	-3.23416	-3.23416	-3.23416	-1.51635	-1.54079	-3.23416	-3.23416	-2.60359	-1.5017	-3.23416	NA	OPN3 ECPN	G protein-coupled receptor signaling pathway [GO:0007186]; cellular response to light stimulus [GO:0071482]; detection of light stimulus [GO:0009583]; phototransduction [GO:0007602]; protein-chromophore linkage [GO:0018298]; regulation of circadian rhythm [GO:0042752]	May play a role in encephalic photoreception.
R009624c0g2_i01	5.33446	5.13924	5.34333	5.53419	5.29246	5.41622	5.35937	5.32718	5.31453	5.09378	5.31459	5.38165	5.23772	5.34776	5.29482	5.37954	5.16353	5.18009	5.1038	5.12359	5.09927	5.10872	5.1297	5.13511	5.07099	5.05522	5.08468	5.22359	5.61917	5.40659	5.24869	5.24248	5.18469	5.17779	5.46236	5.27807	5.31059	NA	TDH	L-threonine catabolic process to glycine [GO:0019518]; threonine catabolic process [GO:0006567]	Catalyzes the NAD(+)-dependent oxidation of L-threonine to 2-amino-3-ketobutyrate, mediating L-threonine catabolism.
R009668c0g1_i01	3.58398	3.49147	3.52793	3.65717	3.29022	3.55364	3.52384	3.44314	3.48143	3.5897	3.26389	3.57315	3.37346	3.41545	3.36202	3.50617	3.62967	3.76771	3.54477	3.77057	4.05946	3.90681	4.28107	4.27512	4.38827	3.3713	3.47732	3.69847	3.94472	3.61725	3.73171	3.69234	4.50651	4.3428	4.34903	4.36429	4.45433	FSCN1	FSCN1 FAN1 HSN SNL	actin cytoskeleton organization [GO:0030036]; actin filament bundle assembly [GO:0051017]; cell migration [GO:0016477]; cell motility [GO:0048870]; cell-cell junction assembly [GO:0007043]; cytokine-mediated signaling pathway [GO:0019221]; establishment of apical/basal cell polarity [GO:0035089]; establishment or mainteNAce of cell polarity [GO:0007163]; microspike assembly [GO:0030035]; parallel…	Actin-binding protein that contains 2 major actin binding sites (PubMed:21685497, PubMed:23184945). Organizes filamentous actin into parallel bundles (PubMed:20393565, PubMed:21685497, PubMed:23184945). Plays a role in the organization of actin filament bundles and the formation of microspikes, membrane ruffles, and stress fibers (PubMed:22155786). Important for the formation of a diverse set of …
R009704c0g1_i01	3.54459	3.56563	3.52022	3.85014	3.56921	3.7011	3.6984	3.39181	3.80944	3.32776	3.71509	3.72913	3.94913	3.76066	3.46171	3.68618	3.46629	3.41191	3.53201	3.7055	3.39216	3.69237	3.86245	3.34903	3.5088	4.09263	3.87348	3.83766	3.5287	3.58547	3.43447	3.53379	3.541	3.60813	3.87482	3.48738	3.63059	PLD6	CHLREDRAFT_190403	lipid catabolic process [GO:0016042]; meiotic cell cycle [GO:0051321]; piRNA metabolic process [GO:0034587]	Plays a critical role in PIWI-interacting RNA (piRNA) biogenesis (By similarity). piRNAs provide essential protection against the activity of mobile genetic elements. piRNA-mediated transposon silencing is thus critical for maintaining genome stability. Backbone-non-specific, single strand-specific nuclease, cleaving either RNA or DNA substrates with similar affinity (By similarity). Produces 5' …
R009792c0g1_i01	-2.08643	-3.23416	-2.12557	-2.08781	-2.5605	-3.23416	-3.23416	-2.55956	-2.18231	-3.23416	-3.23416	-3.23416	-3.23416	-3.23416	-2.41116	-1.67958	-2.29022	-2.70345	-2.66503	-3.23416	-3.23416	-3.23416	-3.23416	-3.23416	-3.23416	-2.45016	-1.07713	-3.23416	-0.94459	-0.64158	-0.75422	-0.51491	5.38941	5.49147	5.53304	6.45623	6.55424	NA	NA	NA	NA
R009803c0g2_i01	1.31979	2.4276	2.01389	2.18763	2.40389	1.65996	1.97999	2.18303	2.48043	2.30808	2.08564	2.27366	1.99135	1.98741	2.08192	2.31593	2.25382	2.43257	2.28868	2.29893	2.33858	2.20211	2.08731	2.44924	1.88911	1.99296	2.9194	2.56417	1.84655	2.19683	1.98494	2.11781	2.74519	2.68045	2.62407	2.38645	2.46705	NA	NA	NA	NA
R009807c0g1_i01	2.87596	2.52995	2.80488	2.78177	2.5038	2.58575	2.60978	1.8186	2.13196	2.13982	1.80414	2.38294	2.23942	2.22245	2.14992	2.07871	1.76342	1.73094	2.21073	2.64963	2.22997	2.54902	2.55624	2.53682	2.63874	2.73675	2.43606	2.45308	2.41723	2.59819	2.88854	2.595	5.26178	5.2715	5.18585	5.37351	5.21456	NA	NA	NA	NA
R009822c0g1_i01	2.87596	3.12796	3.06001	3.05234	3.17372	3.1451	3.37053	3.13517	3.7738	3.32776	2.99272	3.26589	3.31383	3.16263	3.23628	3.25968	3.91901	3.99848	3.2497	3.7055	3.83066	3.82959	3.51173	3.5933	3.54907	3.24274	3.21703	3.16711	3.04972	3.02279	2.57177	2.67763	0.9939	1.81503	1.84864	1.6745	1.68834	WNT5B	WNT5A	Wnt signaling pathway [GO:0016055]; Wnt signaling pathway involved in midbrain dopaminergic neuron differentiation [GO:1904953]; Wnt signaling pathway, calcium modulating pathway [GO:0007223]; Wnt signaling pathway, planar cell polarity pathway [GO:0060071]; activation of GTPase activity [GO:0090630]; activation of JUN kinase activity [GO:0007257]; activation of MAPK activity [GO:0000187]; activa…	Ligand for members of the frizzled family of seven transmembrane receptors. Can activate or inhibit canonical Wnt signaling, depending on receptor context. In the presence of FZD4, activates beta-catenin signaling. In the presence of ROR2, inhibits the canonical Wnt pathway by promoting beta-catenin degradation through a GSK3-independent pathway which involves down-regulation of beta-catenin-indu…
R009834c0g1_i01	0.34368	0.04149	0.96317	-0.68471	-0.01204	-0.15835	0.34011	-0.0098	0.17979	0.18401	0.55587	-0.29879	-0.23063	-0.30775	-0.11468	-0.33532	1.08324	0.96282	0.52864	0.49595	0.65394	0.63465	-0.87379	1.38564	0.63796	0.09119	0.21019	0.32986	-0.10023	-0.2489	0.16351	0.53772	0.0689	-0.81357	0.05431	0.28352	0.56322	NA	NA	NA	NA
R009852c0g1_i01	3.84617	3.55758	3.70829	3.8241	4.04322	3.89227	3.75931	3.64658	3.78578	3.6811	3.14621	3.314	3.46767	3.90654	3.76468	3.70907	3.86171	3.65858	3.68397	3.73297	3.78019	3.63451	3.67663	3.71721	3.64508	3.78263	3.82618	3.70454	3.8095	3.86899	3.52873	3.81098	3.82121	4.01143	3.99037	3.94597	3.72202	C19orf44		NA	NA
R009859c0g2_i01	2.12749	2.21874	2.43041	2.2279	1.91626	2.22866	2.19682	2.59969	2.32492	2.4266	1.47861	1.94749	2.26764	2.22245	2.35973	2.21291	2.5959	2.6653	2.24242	2.95037	2.88383	3.00744	2.55624	2.41882	2.19006	2.65124	2.97828	2.42391	1.93584	2.44723	2.19116	2.73877	1.89162	1.74208	1.56599	1.4647	2.09845	NA	Cntnap4 Caspr4	cell adhesion [GO:0007155]; regulation of grooming behavior [GO:2000821]; regulation of synapse organization [GO:0050807]; regulation of synaptic transmission, GABAergic [GO:0032228]; regulation of synaptic transmission, dopaminergic [GO:0032225]	Presynaptic protein involved in both dopaminergic synaptic transmission and GABAergic system, thereby participating in the structural maturation of inhibitory interneuron synapses. Involved in the dopaminergic synaptic transmission by attenuating dopamine release through a presynaptic mechanism. Also participates in the GABAergic system.
R009870c0g1_i01	-3.23416	-3.23416	-3.23416	-3.23416	-3.23416	-3.23416	-3.23416	-1.47518	-3.23416	-3.23416	-3.23416	-3.23416	-3.23416	-3.23416	-3.23416	-3.23416	-3.23416	-3.23416	-3.23416	-3.23416	-3.23416	-3.23416	-3.23416	-3.23416	-3.23416	-3.23416	-3.23416	-3.23416	-2.716	-3.23416	-3.23416	-3.23416	2.55411	2.26036	2.32186	2.12588	1.68834	NA	NA	NA	NA
R009893c0g1_i01	2.90113	2.71514	3.06001	3.07459	2.82031	2.61084	2.75358	2.53807	2.59379	2.55111	2.81131	2.51228	2.68867	2.87134	2.82666	2.55373	2.86251	2.58805	2.82703	2.71721	2.99863	2.66025	2.63125	2.55091	2.72329	2.71163	2.55689	2.692	2.7581	2.49932	2.38281	2.84588	2.69666	2.61385	2.6776	2.62163	2.81251	NA	NA	NA	NA
R009957c0g1_i01	1.92151	-0.26637	0.34904	-0.84257	1.62235	-1.0745	0.66516	1.32983	0.99138	1.50189	2.03687	1.65552	1.60578	1.24311	1.35513	0.69261	1.30006	1.9759	1.67357	2.00655	2.09197	1.88848	-0.02159	1.74565	1.63848	1.66675	1.17628	-0.02483	0.65608	0.46077	1.17338	1.03227	0.9939	0.83476	0.79696	0.72174	0.50104	NA	rnf213a	blood circulation [GO:0008015]; sprouting angiogenesis [GO:0002040]; ubiquitin-dependent protein catabolic process [GO:0006511]	E3 ubiquitin-protein ligase involved in angiogenesis (PubMed:21799892). Involved in the non-canonical Wnt signaling pathway in vascular development: acts by mediating ubiquitination and degradation of proteins downstream of rspo3, leading to inhibit the non-canonical Wnt signaling pathway and promoting vessel regression. Also has ATPase activity (By similarity). Also involved in neuromuscular reg…
R009969c0g1_i01	1.16215	0.44231	0.76877	0.18649	0.24053	0.33869	0.34011	0.86142	1.03218	0.7495	0.95629	0.55114	0.49749	0.5941	0.12042	0.86561	0.41513	0.51535	0.80813	1.30068	1.31641	1.6031	0.23079	1.59055	1.50837	0.33004	0.70451	0.66507	0.21722	0.05945	0.60929	1.00408	0.46636	0.33688	0.27874	1.09957	0.68008	NA	NA	NA	NA
R009986c0g1_i02	2.23037	2.56252	2.81751	2.95971	2.47126	2.73012	2.51204	2.1422	2.52399	2.56595	2.65851	2.85345	2.54623	2.63831	2.54287	2.57049	2.93838	2.39418	2.52602	2.54193	2.50318	2.38596	2.77049	2.69749	2.48117	2.19984	2.858	3.21897	2.41723	2.15414	2.25383	2.44581	2.48434	2.7316	2.79123	2.78556	2.79966	BOLA1	Bola1	transcription, DNA-templated [GO:0006351]	Acts as a mitochondrial iron-sulfur (Fe-S) cluster assembly factor that facilitates (Fe-S) cluster insertion into a subset of mitochondrial proteins (By similarity). Probably acts together with the monothiol glutaredoxin GLRX5. May protect cells against oxidative stress (By similarity).
R010022c0g1_i01	3.38426	2.86626	3.44082	3.05234	3.26197	2.80811	3.56341	3.38308	2.4951	3.56776	3.60788	3.59278	3.41819	3.31166	2.90746	3.31047	3.59493	3.15303	2.89838	3.45145	3.28766	3.45589	3.04741	3.34903	3.32002	3.28876	3.304	3.29342	2.98425	2.94978	3.16125	3.35005	-0.00945	0.33688	0.05431	0.42287	0.22146	NA	NA	NA	NA
R010044c0g1_i01	3.39316	3.65894	3.66702	3.81752	3.72223	3.5143	3.63945	3.37429	3.7798	3.79251	3.20625	3.61855	3.5675	3.51226	3.67059	3.47088	3.60661	3.78265	3.36214	3.59008	3.51296	3.24605	3.66953	3.40441	3.56879	3.59387	3.50428	3.6739	3.54582	3.62509	3.73611	3.39958	4.28231	4.51691	4.29867	4.36861	4.28476	NA	NA	NA	NA
R010086c0g1_i01	6.85705	6.89437	6.8723	6.30556	6.71984	6.68559	6.73319	6.82103	6.49331	6.70536	6.80107	6.64803	6.58865	6.65744	6.44881	6.65031	6.67254	6.72727	6.66767	6.74864	6.7127	6.78322	6.61896	6.73964	6.78382	6.73542	6.99955	6.4736	6.43134	6.55284	6.48932	6.75879	3.09333	3.37065	3.72397	3.37172	3.50948	NA	NA	NA	NA
R010090c0g1_i01	-3.23416	-3.23416	-2.5759	-2.55	-3.23416	-3.23416	-2.77341	-3.23416	-3.23416	-3.23416	-2.31958	-3.23416	-2.70937	-3.23416	-3.23416	-2.51535	-1.50758	-3.23416	-3.23416	-2.67645	-3.23416	-3.23416	-3.23416	-3.23416	-2.64412	-2.78954	-2.24244	-2.63429	-0.8224	-1.18284	-1.08553	-1.54079	3.06493	3.34624	3.17303	3.28303	3.31537	GLUL		glutamine biosynthetic process [GO:0006542]	Glutamine synthetase that catalyzes the ATP-dependent conversion of glutamate and ammonia to glutamine.
R010205c0g2_i01	1.7658	2.3551	2.19903	2.98343	2.25892	2.71862	2.00894	2.61469	2.42022	2.19811	2.1934	2.44186	2.43868	2.79237	2.50182	2.44882	2.63062	2.43257	2.47359	2.69503	2.6649	2.73838	2.82263	2.43411	2.54893	3.02207	3.18406	3.06691	2.52476	2.80551	2.26604	3.01785	1.9341	2.93076	2.43497	2.70592	2.69245	NA	MFSD6 MMR2	NA	NA
R010208c0g1_i01	1.59123	1.70951	1.35842	1.5888	1.89188	1.86153	1.65314	1.25521	1.81875	1.23114	1.89815	1.44121	1.31273	1.75725	1.60815	1.5796	1.2111	1.03113	1.52689	0.73206	0.65394	0.7397	1.4223	1.67018	1.06565	1.73484	1.39376	0.80737	0.99212	1.50935	0.75506	1.62016	0.2139	0.04498	-0.02899	-0.23979	0.36801	IMMP1L	NA	NA	NA
R010350c0g1_i01	1.49532	1.87422	0.66077	1.73569	1.65168	1.81911	1.45698	1.96625	2.03492	2.01565	1.76475	1.46981	2.49942	1.37904	2.01056	1.64439	1.97635	1.43572	1.69662	1.91358	1.98464	2.20211	2.4933	1.92949	2.28848	1.99296	2.42199	2.16658	2.11475	2.17564	2.13898	2.26759	4.84668	4.78852	4.63604	4.67779	4.69899	NA	NA	NA	NA
R010363c0g2_i01	-3.23416	-3.23416	-3.23416	-2.55	-3.23416	-2.24075	-2.77341	-1.7547	-3.23416	-3.23416	-3.23416	-3.23416	-3.23416	-2.44041	-2.41116	-2.51535	-3.23416	-2.70345	-1.94087	-3.23416	-3.23416	-3.23416	-3.23416	-2.61493	-3.23416	-1.74629	-1.43864	-3.23416	-1.57396	-2.5302	-2.41602	-2.77751	0.68115	0.96869	1.62167	1.75584	1.63142	NA	inf2	actin cytoskeleton organization [GO:0030036]	NA
R010432c0g1_i01	3.71038	4.10818	3.92804	4.09842	3.40665	4.30728	4.10267	5.11413	4.85318	5.04696	4.98036	4.64086	4.76774	5.37105	5.66385	5.44237	5.00275	5.25698	4.92741	5.49002	5.57309	5.51238	5.18801	5.07054	5.12749	4.98006	5.14375	4.9546	4.21825	4.22923	4.08533	4.17564	3.27785	3.18127	3.44408	3.0663	3.16307	NA	SPCC1494.01	NA	NA
R010433c0g1_i01	3.13127	2.94247	2.85475	2.95971	2.90802	3.21221	3.06062	3.08219	2.94309	2.74608	2.76215	2.52596	2.60269	2.92416	2.612	2.93658	2.98384	2.64365	3.05825	2.11073	2.22997	2.12663	2.60171	2.35599	2.56211	2.27036	2.36429	2.45308	2.42958	2.08763	2.63906	2.7892	1.28402	1.69131	1.50807	1.18036	1.6021	IQUB	IQUB	cilium assembly [GO:0060271]; smoothened signaling pathway [GO:0007224]	May play roles in cilia formation and/or mainteNAce.
R010490c0g1_i01	1.70992	0.21539	1.05136	1.07398	1.73627	1.11082	0.89967	1.17652	1.28941	1.2679	1.59547	1.15462	1.75274	1.37904	1.46599	0.91895	1.65517	1.06411	1.5524	1.93266	2.15274	1.56548	1.90586	1.97201	1.71126	1.12278	1.1076	1.20033	1.82801	1.57555	1.55814	0.946	2.52661	1.97216	2.06494	2.46918	2.46705	NA		cell cycle [GO:0007049]; cell division [GO:0051301]	Plays a fundamental role in microtubule-organizing center structure and function.
R010538c0g1_i01	2.72909	3.07251	2.90295	3.0183	2.53562	3.22038	2.98977	2.83563	3.14258	3.21934	2.84002	3.04616	3.17177	3.2241	2.98397	3.19628	2.42182	2.49437	2.34814	3.1264	3.58087	3.24605	2.66019	2.97342	3.04761	3.10802	2.94914	3.1494	3.25797	2.61402	2.96545	2.70415	2.69666	2.7688	2.6776	2.73296	2.79966	NA	NA	NA	NA
R010543c0g1_i01	1.94591	1.99843	2.09912	2.01425	2.05447	2.0009	2.34042	2.1422	1.93088	1.70317	2.06957	1.84207	2.08945	2.05663	2.43797	2.14737	1.53812	2.21491	2.24242	1.85478	2.22997	2.36422	1.48835	1.67018	1.53535	2.30437	2.1072	2.26853	2.30105	2.06476	2.20391	2.29111	2.14775	1.99327	2.30495	2.16611	2.21924	NA	dat	D-amino acid biosynthetic process [GO:0046437]; D-amino acid catabolic process [GO:0019478]	Acts on the D-isomers of alanine, leucine, aspartate, glutamate, aminobutyrate, norvaline and asparagine. The enzyme transfers an amino group from a substrate D-amino acid to the pyridoxal phosphate cofactor to form pyridoxamine and an alpha-keto acid in the first half-reaction. The second half-reaction is the reverse of the first, transferring the amino group from the pyridoxamine to a second al…
R010586c0g2_i01	5.51445	5.39795	5.3607	5.67922	5.41086	5.47546	5.38168	5.7125	5.80269	5.64442	5.72053	5.68123	5.67563	5.34914	5.4898	5.59766	5.38474	5.26231	5.41662	5.39176	5.37267	5.39399	5.15534	5.13511	5.16468	5.68993	5.64257	5.82124	5.32405	5.3175	5.47599	5.26195	4.89856	4.84478	5.07303	4.82327	4.99245	NA	NA	NA	NA
R010639c0g1_i01	-0.29191	-2.07026	-0.60106	-1.45719	-1.243	-0.24572	-1.10115	-1.03979	-1.15708	-1.28931	-2.01535	-1.20948	-1.55896	-1.25805	-1.34985	-0.76929	-0.62991	-0.78887	-2.25798	-1.12865	-1.07988	-0.79751	-0.32768	-0.9855	-0.7623	-1.14719	-0.34165	-1.39506	-0.94459	-0.3683	-1.08553	-0.68805	-0.48152	-0.32135	0.74775	0.20845	-1.25867	NA	adra1a	adenylate cyclase-activating adrenergic receptor signaling pathway [GO:0071880]; adenylate cyclase-modulating G protein-coupled receptor signaling pathway [GO:0007188]; norepinephrine-epinephrine vasoconstriction involved in regulation of systemic arterial blood pressure [GO:0001994]; phospholipase C-activating G protein-coupled receptor signaling pathway [GO:0007200]; positive regulation of cyto…	This alpha-adrenergic receptor mediates its action by association with G proteins that activate a phosphatidylinositol-calcium second messenger system.
R010751c0g1_i01	2.3264	1.82138	2.5713	2.26708	1.7634	2.12798	2.24629	2.12134	2.7487	2.32562	2.59255	2.55294	2.40097	2.48604	2.67798	2.55373	2.43497	2.24398	2.37697	2.47843	2.32103	2.38596	2.84801	2.85345	2.41007	2.55093	2.47747	2.76359	2.18928	1.89366	2.42699	1.89034	2.31784	2.70625	2.51066	2.84872	2.43415	PIGP	PIGP DSCR5	GPI anchor biosynthetic process [GO:0006506]	Part of the complex catalyzing the transfer of N-acetylglucosamine from UDP-N-acetylglucosamine to phosphatidylinositol, the first step of GPI biosynthesis.
R010755c0g1_i01	2.95019	3.37713	3.01685	2.01425	3.26197	3.50764	2.8765	3.13517	2.50962	2.80978	2.25155	2.1902	2.08945	2.47596	2.53271	2.44882	2.89143	3.12205	3.28816	2.69503	2.69245	2.61494	3.46329	3.10342	3.08461	2.3266	2.3495	1.50886	2.40478	1.86747	2.38281	2.5567	2.11118	2.09443	2.18069	1.9295	1.98944	NA	NA	NA	NA
R010811c0g2_i01	0.88779	0.96501	0.27771	0.98278	0.24053	1.11082	1.0742	0.58502	0.86157	1.1149	1.12132	0.96678	0.71798	1.17001	0.83331	0.86561	0.97932	0.89112	1.07773	1.32976	1.54517	0.77309	0.74476	0.10398	0.53479	1.52011	1.83719	1.83112	1.11955	1.29028	1.17338	1.21552	0.63037	0.73802	0.8906	0.72174	0.62283	NA	NA	NA	NA
R010941c0g1_i01	4.9564	4.94606	4.90239	5.20907	5.085	4.97908	4.90764	5.12987	5.22278	5.23969	5.0598	5.30636	5.26422	5.1733	5.19857	5.12813	5.2386	5.2318	5.36538	4.78082	4.95887	4.85763	5.2512	5.08756	5.05477	5.09947	5.03006	4.9106	5.03172	5.07873	4.92777	4.99644	5.05835	5.02215	5.05292	5.03088	4.99527	ERI1	Eri1 3'exo Thex1	DNA catabolic process, exonucleolytic [GO:0000738]; exonucleolytic trimming to generate mature 3'-end of 5.8S rRNA from tricistronic rRNA transcript (SSU-rRNA, 5.8S rRNA, LSU-rRNA) [GO:0000467]; gene silencing by RNA [GO:0031047]; rRNA 3'-end processing [GO:0031125]	RNA exonuclease that binds to the 3'-end of histone mRNAs and degrades them, suggesting that it plays an essential role in histone mRNA decay after replication. A 2' and 3'-hydroxyl groups at the last nucleotide of the histone 3'-end is required for efficient degradation of RNA substrates. Also able to degrade the 3'-overhangs of short interfering RNAs (siRNAs) in vitro, suggesting a possible rol…
R010944c0g1_i01	3.02078	3.1388	2.98362	3.47674	3.17372	3.1451	3.05369	3.09294	3.30954	3.20993	3.10738	3.03663	3.10298	3.28882	3.33306	3.20704	3.15261	2.92071	3.31076	2.47843	2.93085	2.93554	3.18323	2.88717	3.06623	3.14603	3.24927	2.72824	2.88908	2.83283	3.14812	3.10668	3.32651	3.56648	3.28073	3.36309	3.36858	GORAB	Gorab Ntklbp1 Scyl1bp1	hair follicle morphogenesis [GO:0031069]; non-motile cilium assembly [GO:1905515]; positive regulation of smoothened signaling pathway involved in dorsal/ventral neural tube patterning [GO:1901622]	NA
R011015c0g1_i01	6.00851	5.99518	5.84382	6.01321	6.01381	6.02177	6.06786	5.9921	6.03246	6.03668	6.14734	6.13288	6.15398	5.94614	5.98657	5.99699	5.84148	5.81842	5.97997	5.90662	5.8488	5.8324	5.77736	5.70529	5.82675	6.01405	5.82608	6.05913	6.01817	5.97892	5.92813	5.95316	5.24289	5.28011	5.33905	5.22192	5.30832	NUP35	nup35 nup53 zgc:65979	NLS-bearing protein import into nucleus [GO:0006607]; mRNA transport [GO:0051028]; nuclear pore organization [GO:0006999]	Functions as a component of the nuclear pore complex (NPC). NPC components, collectively referred to as nucleoporins (NUPs), can play the role of both NPC structural components and of docking or interaction partners for transiently associated nuclear transport factors (By similarity).
R011076c0g1_i01	2.23037	2.1561	2.46293	2.76817	2.35122	2.35281	2.31746	1.86951	2.22288	1.64847	1.54986	1.90624	1.60578	2.32702	2.2021	2.255	2.11358	2.01015	1.96701	2.04212	1.84432	2.39671	2.47712	1.64413	2.19006	1.99296	2.33455	2.71626	2.45397	2.49932	2.31389	2.39245	-0.00945	0.04498	0.05431	0.48781	-0.03075	NA	NA	NA	NA
R011094c0g1_i01	0.10461	2.83993	2.61537	2.36062	-0.70786	2.76406	2.57148	2.18303	1.86465	1.53242	0.35833	-0.29879	0.6765	0.26026	-0.32015	0.81022	1.65517	0.92742	1.0057	-1.70424	-1.78751	-2.78228	-1.48447	-3.23416	-1.22276	-0.32783	1.91963	1.48081	-1.38908	0.82971	0.75506	0.72206	0.34564	1.81503	1.77688	2.20525	1.74309	NA	NA	NA	NA
R011107c0g1_i01	3.59943	3.36795	3.45705	3.37281	3.1938	3.04742	3.31943	3.4927	3.71236	3.35364	3.09948	3.36055	3.33398	3.18753	3.19181	2.94946	2.52385	2.77892	2.80598	3.71655	3.7608	3.66595	2.80977	3.08416	2.60093	3.33885	3.02558	3.57788	2.94177	3.20114	2.90425	3.11988	1.89162	1.63868	2.30495	2.36932	1.74309	NA	NA	NA	NA
R011117c0g1_i01	1.94591	1.87422	2.15989	1.89425	1.53058	2.24477	1.85799	2.07871	1.69716	2.01565	1.50275	1.88516	1.86779	1.68913	1.66503	2.07871	2.0119	1.35806	1.92857	1.83464	1.38555	1.62154	1.67009	1.61759	1.53535	1.52011	2.01646	1.69126	1.84655	1.96949	1.55814	1.56334	0.57775	1.43774	0.05431	1.05741	1.19401	CCNB1		cell cycle [GO:0007049]; cell division [GO:0051301]	Essential for the control of the cell cycle at the G2/M (mitosis) transition. Interacts with the CDC2 protein kinase to form MPF. G2/M cyclins accumulate steadily during G2 and are abruptly destroyed at mitosis (By similarity).
R011123c0g1_i01	5.27554	5.27316	5.02725	5.31101	5.19619	5.34325	5.08467	5.25243	5.23375	5.34234	5.53399	5.5282	5.55634	5.24475	5.49111	5.26059	5.24795	5.11862	5.18757	5.4123	5.3875	5.35318	5.15788	5.05826	5.1297	5.54099	5.32671	5.70785	5.16696	5.16189	5.23011	5.08152	5.5585	5.7192	5.67469	5.58861	5.55779	AGFG2	AGFG1 HRB RIP	cell differentiation [GO:0030154]; multicellular organism development [GO:0007275]; spermatogenesis [GO:0007283]	Required for vesicle docking or fusion during acrosome biogenesis. May play a role in RNA trafficking or localization (By similarity).
R011126c0g1_i01	3.20386	3.08378	3.24902	3.63488	3.25243	3.33019	3.30783	2.98164	2.91063	3.27457	2.83051	2.83158	3.11079	3.13729	3.23001	3.21772	3.16055	3.29176	3.18595	2.95037	2.79767	2.85209	3.10117	3.05479	3.03821	3.32787	2.87876	2.99932	3.48794	3.52811	3.39609	3.6012	2.83762	2.84045	3.05664	3.07689	2.98144	CRYM	CRYM THBP	lysine catabolic process [GO:0006554]; negative regulation of transcription by RNA polymerase II [GO:0000122]; sensory perception of sound [GO:0007605]; thyroid hormone metabolic process [GO:0042403]; thyroid hormone transport [GO:0070327]	Specifically catalyzes the reduction of imine bonds in brain substrates that may include cystathionine ketimine (CysK) and lanthionine ketimine (LK). Binds thyroid hormone which is a strong reversible inhibitor. Presumably involved in the regulation of the free intracellular concentration of triiodothyronine and access to its nuclear receptors.
R011178c0g1_i01	6.58347	6.50799	6.49085	6.58774	6.69891	6.67893	6.62514	6.53299	6.72015	6.62706	6.7484	6.72862	6.697	6.61561	6.75859	6.69973	6.46055	6.74961	6.63745	6.75469	6.79602	6.67424	6.61342	6.47904	6.51571	6.71976	6.77093	6.69269	6.57863	6.76277	6.71435	6.64931	6.95527	6.85598	6.89842	6.79134	6.84841	SYVN1	syvn1 hrd1 zgc:55735 zgc:77108	ERAD pathway [GO:0036503]; protein N-linked glycosylation via asparagine [GO:0018279]; ubiquitin-dependent ERAD pathway [GO:0030433]; ubiquitin-dependent protein catabolic process [GO:0006511]	Acts as an E3 ubiquitin-protein ligase which accepts ubiquitin specifically from endoplasmic reticulum-associated UBC7 E2 ligase and transfers it to substrates, promoting their degradation. Component of the endoplasmic reticulum quality control (ERQC) system also called ER-associated degradation (ERAD) involved in ubiquitin-dependent degradation of misfolded endoplasmic reticulum proteins. Also p…
R011182c0g1_i01	2.70071	2.52995	2.6721	2.65457	2.69909	2.82964	2.47101	2.86102	2.71151	3.07125	2.82094	2.86426	2.56908	2.7512	3.0637	2.50222	2.49901	2.67601	2.53884	2.78176	2.9538	3.04208	3.00291	2.65897	2.81421	2.63351	2.54395	2.59066	2.84366	2.42943	2.5619	2.68652	2.72113	3.03624	2.9078	3.24597	2.59162	MGAT5B	NA	NA	NA
R011204c0g1_i01	-3.23416	-3.23416	-3.23416	-3.23416	-3.23416	-3.23416	-3.23416	-3.23416	-3.23416	-3.23416	-3.23416	-3.23416	-3.23416	-3.23416	-3.23416	-3.23416	-3.23416	-3.23416	-1.46096	-3.23416	-3.23416	-3.23416	-2.56448	-0.83131	-2.64412	-1.02955	-3.23416	-3.23416	-1.07809	-3.23416	-0.65877	-2.77751	2.09255	1.97216	1.84864	1.6745	0.83933	NA	rnf145 zgc:56435	hemopoiesis [GO:0030097]; myeloid cell development [GO:0061515]	NA
R011216c0g1_i01	2.21037	1.79422	1.87579	2.2279	2.05447	2.07489	2.05131	1.94267	2.05486	1.53242	1.89815	2.00723	1.97434	2.09662	1.71975	1.90452	2.19317	2.01015	2.37697	1.17814	1.68887	1.65774	1.67009	2.1858	1.63848	1.78388	1.39376	1.95861	2.01992	1.91938	1.6542	2.40328	1.07208	0.92542	1.10113	1.18036	1.27055	HUS1B	HUS1	DNA damage checkpoint [GO:0000077]; DNA repair [GO:0006281]; DNA replication [GO:0006260]; cellular response to DNA damage stimulus [GO:0006974]; cellular response to ionizing radiation [GO:0071479]; double-strand break repair via homologous recombination [GO:0000724]; embryo development ending in birth or egg hatching [GO:0009792]; intra-S DNA damage checkpoint [GO:0031573]; meiotic DNA integrit…	Component of the 9-1-1 cell-cycle checkpoint response complex that plays a major role in DNA repair. The 9-1-1 complex is recruited to DNA lesion upon damage by the RAD17-replication factor C (RFC) clamp loader complex. Acts then as a sliding clamp platform on DNA for several proteins involved in long-patch base excision repair (LP-BER). The 9-1-1 complex stimulates DNA polymerase beta (POLB) act…
R011231c0g1_i01	-0.29191	-0.38555	-1.27406	0.18649	0.52045	-0.15835	0.34011	-1.03979	0.17979	0.3302	-0.7945	-1.20948	-1.0611	0.26026	-0.84738	0.75261	0.3048	0.31073	0.0446	-0.30684	0.53724	0.00765	-0.21827	0.50237	-0.52086	-0.13319	-0.24868	-0.38879	0.27312	0.14914	-0.75422	0.07857	0.68115	0.57954	0.13306	-0.0435	0.88874	NA	NA	NA	NA
R011242c0g1_i01	3.62986	3.62079	3.65299	3.54209	3.34513	3.87166	3.72482	3.21608	3.57415	3.87821	3.72539	3.92254	3.95348	4.03902	4.12715	3.97141	3.44694	4.03636	4.01731	4.3013	4.32008	4.27045	3.69772	3.57273	3.76389	4.07303	4.00674	4.09058	3.82828	3.67878	3.79208	3.64749	5.42149	5.36962	5.30331	5.4283	5.22662	NA	Rv1760 MTCY28.26	glycerol metabolic process [GO:0006071]; glycerolipid biosynthetic process [GO:0045017]; growth of symbiont in host cell [GO:0044119]; response to hypoxia [GO:0001666]; response to nitric oxide [GO:0071731]; triglyceride biosynthetic process [GO:0019432]	Catalyzes the terminal and only committed step in triacylglycerol synthesis by using diacylglycerol and fatty acyl CoA as substrates. Required for storage lipid synthesis (By similarity). ; Upon expression in E.coli functions weakly as a triacylglycerol synthase, making triacylglycerol (TG) from diolein and long-chain fatty acyl-CoA. Has very weak wax synthase activity, incorporating palmityl alc…
R011253c0g1_i01	2.74308	2.23903	2.25581	2.3964	2.18058	2.54728	2.47101	2.18303	2.1872	2.39372	2.34798	2.38294	2.23942	2.04305	2.09578	2.03105	2.52385	2.06004	1.90896	2.07683	2.11251	2.07403	2.44422	2.20375	2.02855	2.13832	2.07158	2.11277	2.5132	2.59819	2.57177	2.70415	2.75708	2.97388	3.17303	3.19826	3.02628	NA	NA	NA	NA
R011312c0g1_i01	4.67198	4.53063	4.39634	4.31487	4.65978	4.53076	4.33764	4.00073	3.88378	3.47649	3.45542	3.61855	3.45546	3.45701	3.37345	3.41628	3.38049	3.60356	3.68397	4.02285	4.02195	3.97295	3.61882	3.45025	3.53577	4.93735	5.12867	4.96476	3.79526	4.01928	4.22951	4.03645	5.43265	5.64109	5.47941	5.47108	5.53469	NA	NA	NA	NA
R011369c0g1_i01	2.62719	3.25294	2.93808	2.60955	2.69909	3.01019	2.80401	2.72939	2.77298	3.35364	2.64773	2.82052	2.48747	2.4556	2.74107	3.02439	2.8429	2.90259	2.63747	3.50978	3.61006	3.45589	3.52753	3.48002	2.99999	2.90134	3.15883	2.65482	2.91566	3.0346	2.90425	3.01078	4.26992	4.25376	4.24649	4.48053	4.26151	NA	NA	NA	NA
R011432c0g1_i01	4.57757	4.32772	4.40892	4.44015	4.45037	4.41803	4.3631	4.60709	4.5147	4.62995	4.77018	4.85382	4.76032	4.66032	4.60281	4.53401	4.29229	4.60846	4.50592	4.43776	4.68144	4.6007	4.41021	4.40494	4.42119	4.7871	4.60729	4.69255	4.72606	4.26978	4.46494	4.37038	4.39686	4.41107	4.47908	4.19961	4.41271	NA	wdsub1 zgc:154085	NA	NA
R011448c0g1_i01	3.92191	3.77464	3.83172	3.74998	3.92805	3.99112	3.81365	3.9602	3.72486	3.9703	3.88544	3.92771	4.2003	3.75651	3.90903	3.71662	3.86171	3.78265	3.91289	3.7384	3.87941	4.03618	3.64077	3.74199	3.7409	3.65665	3.74372	3.51011	3.69651	3.66365	3.75356	3.89012	3.25289	3.16276	3.1448	3.10821	3.03727	CLUAP1	cluap1 zgc:56115	cilium assembly [GO:0060271]; kidney development [GO:0001822]; photoreceptor cell mainteNAce [GO:0045494]	Required for cilia biogenesis and mainteNAce in the kidney, the lateral line organ and eye. Appears to function within the multiple intraflagellar transport complex B (IFT-B).
R011466c0g1_i01	-1.4554	-0.99481	-0.35447	-0.41293	-0.43691	-1.0745	-0.34735	-0.56393	-0.69084	-0.75909	-0.57649	-1.03865	-0.23063	0.11204	-1.34985	-0.94877	-0.33375	-1.04605	-0.95054	-1.96167	-0.90454	-1.25503	-0.87379	-1.35434	-0.52086	-0.25999	-1.24659	-1.0297	-0.17306	-0.80045	-0.40533	-0.28886	-1.87503	-3.23416	-2.60359	-1.06924	-3.23416	NA	NA	NA	NA
R011478c0g1_i01	3.96432	3.65894	3.91046	3.83718	4.12915	3.71852	3.85809	3.39181	3.64162	4.09315	2.40033	2.1377	2.21065	3.09184	3.33306	2.97487	3.51666	3.64229	2.97582	2.72817	2.59363	2.90575	4.90329	4.71137	4.97819	4.0126	3.94902	3.73455	4.87347	4.42599	4.18518	4.02598	2.75708	2.18895	2.19911	2.08449	2.27604	NA	NA	NA	NA
R011489c0g1_i01	5.44342	5.12569	5.15962	5.29214	5.30636	5.2284	5.24537	5.21108	5.1248	5.12667	5.39418	5.30834	5.39466	5.27411	5.43361	5.28366	5.40327	5.42982	5.3491	5.37965	5.3748	5.33514	5.22238	5.41486	5.26479	5.21125	5.30195	5.3237	5.43388	5.36039	5.42652	5.3274	5.83424	5.97141	5.93996	5.91949	5.94404	WDSUB1	Wdsub1	NA	NA
R011491c0g1_i02	2.70071	2.91751	2.96103	2.91107	2.20057	2.59835	2.86863	2.49007	2.48043	2.55111	2.02025	2.77542	2.70939	2.96794	2.65943	2.48464	2.58414	2.51837	2.58899	2.72817	2.47173	2.87533	2.67445	2.40337	2.41007	2.63351	3.05323	3.26903	2.53622	2.85965	2.54195	2.5567	1.25079	1.23997	1.56599	1.85762	1.71597	NA	NA	NA	NA
R011496c0g1_i01	6.10914	6.05075	6.06782	6.05718	6.14724	6.0802	6.09089	6.1381	6.10358	6.04993	6.00881	6.20268	6.09123	6.05672	5.93547	5.97355	5.96792	5.89832	5.90027	5.80546	5.87459	5.71921	5.94109	5.88292	5.81441	5.83465	5.78132	5.98244	6.00689	5.98045	6.05673	5.98505	5.92919	5.83774	5.88414	5.82841	5.78842	COPS6	COPS6	protein deneddylation [GO:0000338]	Component of the COP9 signalosome complex (CSN), a complex involved in various cellular and developmental processes. The CSN complex is an essential regulator of the ubiquitin (Ubl) conjugation pathway by mediating the deneddylation of the cullin subunits of SCF-type E3 ligase complexes, leading to decrease the Ubl ligase activity of SCF-type complexes such as SCF, CSA or DDB2. The complex is als…
R011513c0g1_i01	6.94288	6.60887	6.3545	6.70652	7.08497	6.81198	6.4508	7.22028	6.92901	6.63763	7.73755	6.89666	7.37784	7.18564	7.49608	6.83076	7.24352	6.71369	6.71432	7.09299	6.96861	7.03703	6.96398	6.9323	6.82608	7.06587	6.94155	6.56075	6.60949	7.15055	6.60442	6.62233	7.32613	7.22846	6.44623	7.05172	6.56473	NA	NA	NA	NA
R011523c0g1_i01	6.25048	6.49645	6.42325	6.54355	6.24551	6.45048	6.35398	6.4265	6.59127	6.44646	6.63283	6.72046	6.65823	6.81906	6.79302	6.84203	6.4272	6.67685	6.62248	6.66127	6.50796	6.71561	6.37346	6.5324	6.57461	6.65698	6.74996	6.99926	6.44889	6.51222	6.50744	6.37103	3.95618	4.36322	4.60184	4.27513	4.36114	NA	NA	NA	NA
R011533c0g2_i01	-3.23416	-3.23416	-3.23416	-1.73831	-3.23416	-3.23416	-1.90933	-3.23416	-2.61443	-2.5834	-1.76425	-3.23416	-3.23416	-2.16352	-3.23416	-3.23416	-3.23416	-3.23416	-2.66503	-2.67645	-3.23416	-3.23416	-2.56448	-3.23416	-3.23416	-1.57163	-1.66024	-3.23416	-1.22522	-1.70463	0.26437	-1.54079	3.82121	3.5805	3.6853	2.65028	2.79966	NA	NA	NA	NA
R011549c0g1_i01	-3.23416	-3.23416	-3.23416	-3.23416	-3.23416	-3.23416	-3.23416	-3.23416	-3.23416	-3.23416	-3.23416	-3.23416	-3.23416	-3.23416	-3.23416	-3.23416	-3.23416	-3.23416	-3.23416	-3.23416	-3.23416	-3.23416	-3.23416	-3.23416	-3.23416	-3.23416	-3.23416	-3.23416	-0.60528	-0.2489	-0.75422	-1.11276	6.56027	6.81506	6.82619	6.65309	6.78703	NA	NA	NA	NA
R011555c0g1_i01	4.53398	4.34654	4.10846	4.53148	4.46284	4.22031	4.30591	3.79224	4.00146	3.97586	4.02117	4.03206	4.02547	4.3734	4.49973	4.25165	4.28141	4.34891	4.20591	4.25278	4.32889	4.4307	4.23852	4.21443	4.32397	4.55961	4.36771	4.3097	4.51336	4.30923	4.35774	4.34532	4.38925	4.57758	4.55613	4.49639	4.48276	SLC37A3	SLC37A3 SPX3	carbohydrate transport [GO:0008643]	NA
R011573c0g1_i01	3.57618	3.51662	3.48107	3.45145	3.6441	3.65963	3.50363	3.50079	3.39022	3.61844	3.41146	3.59926	3.44314	3.58436	3.67059	3.79004	3.70763	3.50492	3.7238	3.52871	3.35816	3.17914	3.47962	3.21384	3.26467	3.7377	3.53075	3.6552	3.61234	3.7945	3.62195	3.5239	3.65969	3.58746	3.81038	3.83804	3.58636	NA	NA	NA	NA
R011584c0g2_i01	0.67081	1.0593	0.96317	1.0291	1.17414	0.5085	0.93027	0.95869	0.17979	0.58447	-0.00031	-0.39863	0.54437	0.47777	0.83331	1.20323	1.90251	0.31073	0.92989	0.59507	0.7619	1.27054	1.31718	1.03082	0.53479	0.98977	0.95959	1.61589	0.47727	0.93434	0.68401	0.82232	1.3165	1.5273	1.44773	1.64633	1.44583	NA	NA	NA	NA
R011613c0g1_i01	0.10461	0.8109	0.03975	1.24072	0.5827	0.61152	-0.14244	1.25521	0.66804	-0.61829	0.9209	1.08239	0.75831	1.06641	2.18923	1.82291	1.82468	1.48526	1.96701	1.30068	1.68887	1.5463	2.06584	2.16762	2.04741	1.53927	1.50474	1.39324	0.777	1.29028	1.14721	1.44252	1.99558	2.20714	2.06494	2.14613	2.38335	NA	NA	NA	NA
R011617c0g1_i01	1.7658	1.45582	2.17959	1.89425	1.68043	1.90275	1.53867	1.09329	1.90914	1.59161	1.96918	1.94749	2.16638	1.97315	1.66503	1.5796	1.65517	1.03113	1.86892	1.54341	1.57508	1.65774	1.3881	1.84049	1.42427	1.71812	1.68052	1.56337	1.6066	1.20919	1.63549	1.62016	0.0689	0.52259	0.64401	0.12926	0.36801	TERF1	NA	NA	NA
R011625c0g1_i01	4.23069	3.03819	2.76631	3.46836	4.02652	3.01019	2.88434	5.3852	3.80944	4.08287	3.93063	2.60543	2.53467	2.30443	2.64065	4.94096	2.32621	4.76959	2.87835	3.81237	3.67364	3.86485	4.4187	4.49881	4.6788	2.52232	3.84212	5.50696	2.34083	3.11472	3.53883	5.59406	4.27819	5.65441	6.05187	5.55869	6.03187	NA	DNAJB4	protein folding [GO:0006457]	Probable chaperone. Stimulates ATP hydrolysis and the folding of unfolded proteins mediated by HSPA1A/B (in vitro).
R011659c0g1_i01	5.6708	5.52937	5.44451	5.49141	5.60894	5.48737	5.47022	5.29262	5.3573	5.37219	5.46347	5.34932	5.55061	5.35052	5.28124	5.45822	5.35044	5.22817	5.301	5.44754	5.59515	5.49623	5.30259	5.28387	5.15384	5.50488	5.43227	5.55482	5.58507	5.51389	5.47468	5.49373	5.68673	5.67904	5.82902	5.69212	5.68908	UVRAG	Uvrag Uvrag1	DNA repair [GO:0006281]; SNARE complex assembly [GO:0035493]; autophagosome maturation [GO:0097352]; autophagy [GO:0006914]; centrosome cycle [GO:0007098]; chromosome segregation [GO:0007059]; double-strand break repair via classical nonhomologous end joining [GO:0097680]; mainteNAce of Golgi location [GO:0051684]; receptor catabolic process [GO:0032801]; regulation of cytokinesis [GO:0032465]; r…	Versatile protein that is involved in regulation of different cellular pathways implicated in membrane trafficking. Involved in regulation of the COPI-dependent retrograde transport from Golgi and the endoplasmic reticulum by associating with the NRZ complex; the function is dependent on its binding to phosphatidylinositol 3-phosphate (PtdIns(3)P). During autophagy acts as regulatory subunit of t…
R011660c0g1_i01	-0.29191	-0.26637	-0.35447	-0.68471	-0.56603	-0.6602	-0.42267	-0.56393	0.25065	-0.26332	-0.7945	-0.5059	-0.01139	-1.55576	0.17366	-0.46599	-1.00301	-0.06368	-0.81392	-0.39924	0.19602	-0.04956	-0.21827	-0.565	-0.52086	-0.1952	-0.7883	-0.38879	-0.50785	-0.2489	-0.48496	-0.22075	-1.87503	-1.56652	-1.1335	-1.5017	-0.88206	NA	NA	NA	NA
R011675c0g1_i01	6.43305	6.21595	6.19062	6.23814	6.34315	6.18205	6.2149	5.93348	6.10358	6.02599	5.89371	5.89267	5.90958	6.12115	6.14242	6.19919	5.93009	5.99019	6.10696	6.13792	6.0605	6.0892	6.20935	6.13293	6.21667	5.96351	5.94894	6.17744	6.28439	6.32643	6.23196	6.30108	5.95392	6.04655	6.10778	5.99682	6.06045	GNAO1	GNAO1	adenylate cyclase-modulating G protein-coupled receptor signaling pathway [GO:0007188]; dopamine receptor signaling pathway [GO:0007212]; locomotory behavior [GO:0007626]; regulation of heart contraction [GO:0008016]	Guanine nucleotide-binding proteins (G proteins) are involved as modulators or transducers in various transmembrane signaling systems. The G(o) protein function is not clear. Stimulated by RGS14 (By similarity).
R011676c0g1_i01	3.8266	3.95103	3.76155	3.95583	3.92805	3.81342	3.68949	3.85043	3.79766	3.64663	3.75584	3.98826	3.74855	3.94356	4.01128	3.94594	3.78158	3.87846	3.68973	3.82263	3.83684	3.72685	4.03811	3.93704	3.8416	3.603	3.40761	4.00947	3.91428	3.91447	3.80469	3.88626	4.69743	4.60183	4.51628	4.60282	4.63528	DTD1	DTD1 C20orf88 DUEB HARS2	DNA replication [GO:0006260]; tRNA metabolic process [GO:0006399]	Possible ATPase (PubMed:15653697) involved in DNA replication, may facilitate loading of CDC45 onto pre-replication complexes (PubMed:20065034).
R011707c0g1_i01	1.87145	2.02204	2.03567	2.10354	1.7634	1.92292	2.10594	2.16276	2.13196	2.39372	2.26572	1.98759	1.97434	2.25816	1.77247	2.55373	1.88344	1.94081	1.84847	2.29893	2.22997	2.56816	2.42748	2.1858	1.93034	2.3485	2.17589	2.11277	2.36675	2.25859	2.13898	1.84338	2.65916	2.57237	2.65108	2.62163	2.34846	NA	NA	NA	NA
R011729c0g1_i01	-3.23416	-2.07026	-3.23416	-2.08781	-3.23416	-3.23416	-3.23416	-3.23416	-3.23416	-2.5834	-3.23416	-3.23416	-3.23416	-2.78337	-2.76475	-3.23416	-3.23416	-3.23416	-3.23416	-2.67645	-3.23416	-3.23416	-3.23416	-3.23416	-3.23416	-2.78954	-3.23416	-3.23416	-2.716	-3.23416	-2.41602	-2.1521	0.28128	0.52259	1.28481	1.58829	2.05583	NA	NA	NA	NA
R011760c0g1_i01	-3.23416	-3.23416	-3.23416	-3.23416	-3.23416	-3.23416	-3.23416	-3.23416	-3.23416	-3.23416	-3.23416	-3.23416	-3.23416	-3.23416	-3.23416	-3.23416	-0.42587	-3.23416	-3.23416	-3.23416	-3.23416	-3.23416	-3.23416	-3.23416	-3.23416	-3.23416	-3.23416	-3.23416	-3.23416	-3.23416	-3.23416	-3.23416	-3.23416	-3.23416	-3.23416	-3.23416	-3.23416	CYGB	Ngb	aging [GO:0007568]; negative regulation of hydrogen peroxide-induced cell death [GO:1903206]; neuron projection development [GO:0031175]; positive regulation of catalytic activity [GO:0043085]; response to hypoxia [GO:0001666]; response to iron ion [GO:0010039]; visual perception [GO:0007601]	Involved in oxygen transport in the brain. Hexacoordinate globin, displaying competitive binding of oxygen or the distal His residue to the iron atom. Not capable of penetrating cell membranes (By similarity).
R011778c0g1_i01	3.6071	3.94486	3.81921	4.06547	3.56921	3.92264	3.92418	3.8119	3.93846	3.82986	3.67316	4.03206	3.71821	3.97609	4.03305	3.88022	3.45987	3.65858	3.8003	3.72205	3.42538	3.61623	3.83097	3.37303	3.46035	4.08938	4.24918	3.85961	3.66029	3.41513	3.60282	3.74438	3.17532	3.44149	3.3483	3.44713	2.93516	NA	NA	NA	NA
R011845c0g1_i01	3.69607	3.39532	3.64593	3.73608	3.59964	3.63538	3.71607	3.51685	3.52497	3.29252	4.12202	3.91736	3.91832	3.73132	3.92852	3.73161	3.5351	3.60356	3.53841	3.93097	3.82444	4.08684	3.11169	3.44271	3.62638	4.07303	3.94902	4.17177	3.88767	3.71595	3.8378	3.53379	3.65969	3.85299	3.95829	3.80019	3.60864	NA	Fkrp	glycoprotein biosynthetic process [GO:0009101]; protein O-linked mannosylation [GO:0035269]; protein processing [GO:0016485]	Catalyzes the transfer of CDP-ribitol to ribitol 5-phosphate previously attached by FKTN/fukutin of to the phosphorylated O-mannosyl trisaccharide (N-acetylgalactosamine-beta-3-N-acetylglucosamine-beta-4-(phosphate-6-)mannose), a carbohydrate structure present in alpha-dystroglycan (DAG1) (By similarity). This constitutes the second step in the formation of the ribose 5-phosphate tandem repeat wh…
R011880c0g1_i01	4.66465	4.41055	4.57804	4.58284	4.62323	4.61377	4.56181	4.27072	4.56422	4.17767	4.46387	4.63456	4.49394	4.53251	4.48927	4.59673	4.45288	4.50117	4.40453	4.33395	4.37637	4.19548	4.58642	4.33743	4.4569	4.56196	4.28849	4.45012	4.59239	4.22923	4.39714	4.4587	4.31884	4.43055	4.38165	4.28886	4.27551	FXN	Fxn Frda	adult walking behavior [GO:0007628]; aerobic respiration [GO:0009060]; cellular iron ion homeostasis [GO:0006879]; cellular response to hydrogen peroxide [GO:0070301]; embryo development ending in birth or egg hatching [GO:0009792]; heme biosynthetic process [GO:0006783]; ion transport [GO:0006811]; iron incorporation into metallo-sulfur cluster [GO:0018283]; iron-sulfur cluster assembly [GO:0016…	Promotes the biosynthesis of heme and assembly and repair of iron-sulfur clusters by delivering Fe(2+) to proteins involved in these pathways. May play a role in the protection against iron-catalyzed oxidative stress through its ability to catalyze the oxidation of Fe(2+) to Fe(3+); the oligomeric form but not the monomeric form has in vitro ferroxidase activity. May be able to store large amount…
R011901c0g2_i01	4.149	4.08034	3.74842	4.13595	4.10284	3.82419	3.86206	3.57169	4.01169	3.78619	3.95709	3.8645	3.86392	3.88767	4.02221	3.69385	3.85683	3.69061	3.99423	3.87289	3.98901	4.00842	4.02147	3.79031	3.71754	4.10233	3.79376	3.92872	4.05246	3.98315	3.63143	3.67009	4.43064	4.52055	4.3449	4.67082	4.62803	NA	At1g66620 T12I7.7	multicellular organism development [GO:0007275]; protein ubiquitination [GO:0016567]; ubiquitin-dependent protein catabolic process [GO:0006511]	E3 ubiquitin-protein ligase that mediates ubiquitination and subsequent proteasomal degradation of target proteins. E3 ubiquitin ligases accept ubiquitin from an E2 ubiquitin-conjugating enzyme in the form of a thioester and then directly transfers the ubiquitin to targeted substrates. It probably triggers the ubiquitin-mediated degradation of different substrates.
R011950c0g1_i01	-0.84053	0.8109	0.54403	-0.41293	0.31576	0.61152	-0.08013	0.86142	0.10526	0.52498	0.066	-0.6218	0.11821	0.05905	0.06513	-0.10489	-0.16546	1.35806	0.52864	1.1458	0.47515	0.80571	-0.87379	0.81422	0.78008	-0.32783	0.45096	-0.73842	-0.17306	-0.2489	-0.65877	-0.03382	-1.87503	-0.32135	-0.42065	-1.26933	-0.33657	NA	NA	NA	NA
R011971c0g1_i01	0.5487	0.13106	0.66077	0.41299	0.24053	1.11082	1.01834	-1.47518	-0.83015	-1.52048	-1.55044	-3.23416	-1.77216	0.00403	-0.84738	-1.1538	-0.33375	-0.91173	-1.46096	-0.1381	1.24378	-0.45068	-0.21827	-1.15817	-0.52086	-0.25999	-0.07898	0.50718	0.52409	-1.42027	-0.12459	-0.59889	-1.1878	-2.60726	-2.60359	-1.77882	-1.05811	NA	NA	NA	NA
R011987c0g1_i01	0.01522	1.01292	0.60358	0.54637	0.07716	0.84087	1.10134	-1.03979	-0.83015	0.10496	0.1294	-1.20948	-0.80461	0.63088	0.95994	1.36574	0.46728	0.81567	0.76515	1.30068	1.16731	0.98735	0.30598	-0.565	0.6869	0.81206	1.3349	1.78599	0.95842	0.657	0.88745	0.65112	1.9341	2.44024	2.27052	2.24336	2.0773	NA	NA	NA	NA
R012010c0g1_i01	3.53658	3.46588	3.65299	3.84367	3.7153	3.5143	3.40905	3.24529	3.39805	3.32776	3.44922	3.60572	3.69762	3.80157	3.48296	3.50617	3.34609	3.61473	3.4187	3.73297	3.4896	3.65704	3.16315	3.33281	3.18172	3.83785	3.44289	3.57788	3.5287	3.51973	3.35666	3.65657	3.73371	3.68151	3.45178	3.511	3.64504	COMMD2	COMMD2	NA	May modulate activity of cullin-RING E3 ubiquitin ligase (CRL) complexes. May down-regulate activation of NF-kappa-B.
R012029c0g1_i01	0.88779	0.86412	0.54403	0.78101	-0.10711	1.33814	0.80379	0.52277	-0.14462	0.25896	-0.14285	-0.03503	-0.58691	0.73591	0.45744	0.49601	0.86732	0.99738	1.04216	1.38621	1.28055	1.48718	0.44552	0.17849	-0.22087	1.26772	1.36463	0.80737	0.92392	0.88298	0.53048	0.53772	-3.23416	-3.23416	-3.23416	-3.23416	-3.23416	NA	NA	NA	NA
R012048c0g1_i01	5.59378	5.25085	5.13208	5.51194	5.55562	5.43565	5.14623	5.75713	5.82753	5.60367	5.87186	6.01777	5.92958	5.69685	5.85219	5.77086	5.2938	5.36016	5.63974	5.87491	5.81787	5.83339	5.46313	5.23451	5.25062	6.09075	5.88369	6.07446	5.51581	5.3486	5.49817	5.42497	5.47283	5.72236	5.66478	5.63055	5.70813	PLPPR2	Plpp1 Lpp1 Ppap2a	phospholipid dephosphorylation [GO:0046839]; phospholipid metabolic process [GO:0006644]	Broad-specificity phosphohydrolase that dephosphorylates exogenous bioactive glycerolipids and sphingolipids. Catalyzes the conversion of phosphatidic acid (PA) to diacylglycerol (DG). In addition it hydrolyzes lysophosphatidic acid (LPA), diacyl glycerol pyrophosphate (DGPP), ceramide-1-phosphate (C-1-P) and sphingosine-1-phosphate (S-1-P). The relative catalytic efficiency is LPA > PA > C-1-P >…
R012051c0g1_i01	2.43378	1.87422	1.66834	1.89425	1.81617	1.88229	2.00894	0.6447	1.11047	1.40621	-1.55044	-1.20948	-0.3978	0.00403	0.27458	-0.21551	1.74241	1.88654	1.30479	-0.30684	-0.90454	-0.45068	3.07991	2.75948	3.12068	0.64516	0.75028	0.89499	3.20866	2.51628	2.05701	1.71014	1.34827	1.49806	0.97853	1.05741	0.88874	NA	Egln1	cardiac muscle tissue morphogenesis [GO:0055008]; cellular iron ion homeostasis [GO:0006879]; heart trabecula formation [GO:0060347]; labyrinthine layer development [GO:0060711]; negative regulation of CAMKK-AMPK signaling cascade [GO:1905290]; negative regulation of DNA-binding transcription factor activity [GO:0043433]; negative regulation of cyclic-nucleotide phosphodiesterase activity [GO:005…	Cellular oxygen sensor that catalyzes, under normoxic conditions, the post-translational formation of 4-hydroxyproline in hypoxia-inducible factor (HIF) alpha proteins. Hydroxylates a specific proline found in each of the oxygen-dependent degradation (ODD) domains (N-terminal, NODD, and C-terminal, CODD) of HIF1A. Also hydroxylates HIF2A. Has a preference for the CODD site for both HIF1A and HIF1…
R012056c0g1_i01	4.46393	4.34654	4.47419	4.80876	4.51963	4.49078	4.51211	4.23719	4.50748	4.51234	4.37511	4.41688	4.41731	4.38421	4.78278	4.52113	4.43989	4.46458	4.62489	4.65436	4.52933	4.52189	4.34486	4.24942	4.21139	4.48744	4.49415	4.5978	4.62229	4.55466	4.62286	4.49966	4.97686	5.18009	5.13414	5.13337	5.056	SLC25A44	Slc25a44	NA	NA
R012059c0g1_i01	-3.23416	-3.23416	-3.23416	-1.73831	-3.23416	-3.23416	-2.77341	-3.23416	-3.23416	-2.5834	-1.76425	-2.63817	-2.70937	-2.78337	-3.23416	-3.23416	-0.42587	-3.23416	-3.23416	-3.23416	-2.57858	-2.43869	-3.23416	-1.58145	-3.23416	-2.1756	-3.23416	-2.63429	-3.23416	-1.70463	-2.76786	-3.23416	-2.62841	-3.23416	-3.23416	-3.23416	-2.56829	SLC17A8	NA	NA	NA
R012070c0g1_i01	3.32969	3.1388	3.16257	3.34562	3.33612	3.22038	3.22388	2.55373	2.98525	3.03971	2.89578	3.10203	2.87441	3.03808	2.85952	3.22833	3.2073	3.2987	3.16956	3.01446	3.09467	2.883	3.37001	3.22267	2.95074	2.99456	3.20064	2.9894	2.97585	3.19061	3.1547	3.32178	2.56767	2.88631	2.99472	2.93275	2.97	RAB34	RAB36	Rab protein signal transduction [GO:0032482]; intracellular protein transport [GO:0006886]	Protein transport. Probably involved in vesicular traffic (By similarity).
R012125c0g1_i01	1.6518	1.76653	2.19903	1.76336	1.25282	1.33814	1.70714	1.6541	1.47842	1.94931	2.25155	1.82002	2.36225	2.39274	1.8399	1.64439	1.48851	1.43572	1.24348	2.05958	1.93937	1.90364	1.28037	1.10911	1.33497	2.46333	2.12468	1.7394	1.08873	1.8408	1.6909	1.71014	0.63037	-0.22068	0.64401	0.42287	0.22146	NA	Rab6b D9Bwg0185e	Rab protein signal transduction [GO:0032482]; intra-Golgi vesicle-mediated transport [GO:0006891]; intracellular protein transport [GO:0006886]; retrograde transport, endosome to Golgi [GO:0042147]; retrograde vesicle-mediated transport, Golgi to endoplasmic reticulum [GO:0006890]	Seems to have a role in retrograde membrane traffic at the level of the Golgi complex. May function in retrograde transport in neuronal cells (By similarity).
R012152c0g1_i01	7.39721	7.01766	7.26124	7.28802	7.37885	7.14388	7.31369	7.08276	6.98008	6.64464	5.96929	5.93815	5.72097	6.7725	6.7383	6.65916	6.20139	6.47784	6.54836	5.56988	5.59515	5.668	5.94844	5.85337	5.88297	5.4716	5.67557	6.34142	6.96066	7.02067	6.72877	6.81666	6.7424	6.96485	7.22375	6.9064	7.0566	NA	NA	NA	NA
R012156c0g1_i01	0.83653	1.68014	1.25078	1.35423	1.43258	1.56045	1.61599	1.56423	1.44859	1.23114	1.37779	1.11896	1.25753	1.09302	1.30829	1.20323	1.18018	1.48526	1.04216	1.35826	1.16731	0.77309	1.52027	0.81422	1.66315	0.68012	1.47779	1.36283	1.14973	1.0783	1.43373	1.62016	0.86807	0.73802	0.64401	1.14053	1.02754	NA	NA	NA	NA
R012158c0g4_i01	-0.41076	-0.51547	0.03975	-1.22201	-0.70786	-2.65359	-1.37268	-0.10489	-0.98437	-1.09013	-1.36426	-1.20948	-1.37326	-1.93131	-0.95755	-1.67958	-1.31909	-0.57067	-0.57427	-0.71833	-1.51126	-1.39632	-1.251	-0.69202	-1.41594	-1.57163	-0.66302	-0.87672	-0.60528	-0.64158	-1.69423	-0.9943	-0.48152	-0.81357	-0.66526	-0.0435	0.50104	NA	NA	NA	NA
R012220c0g1_i01	1.92151	1.23119	1.35842	1.31738	1.70862	1.21266	1.59704	0.6447	1.11047	1.30374	1.37779	1.79764	1.25753	0.83381	1.30829	0.75261	1.95824	1.64636	1.52689	1.1458	1.24378	1.71038	1.48835	1.72093	1.66315	1.04445	1.47779	1.30001	0.85233	1.12326	1.19909	1.13981	0.9939	1.79112	1.21412	1.21912	0.78818	NA	NA	NA	NA
R012231c0g2_i01	2.34486	2.09063	2.11966	2.62472	2.09774	2.35281	2.36302	1.96625	2.07452	1.64847	1.84248	2.47044	2.18129	2.19815	2.2021	2.03105	1.6325	2.17017	1.80669	2.14385	1.96218	2.23841	2.54076	1.90775	2.10257	2.33759	2.27316	2.23534	1.7902	1.81362	2.27815	2.33703	2.31784	2.18895	2.14313	2.36932	2.1998	ZBTB8OS	NA	NA	NA
R012258c0g1_i01	3.80676	3.85571	4.02379	3.93165	3.62943	3.93263	3.85809	3.67549	3.74954	3.44474	3.65173	3.78139	3.5675	3.91775	3.69355	3.81839	3.45342	3.67468	3.75159	3.4112	3.4417	3.65256	3.79227	3.70465	3.70571	3.7542	3.56317	3.83213	3.82828	3.84905	3.85002	3.95413	3.26958	3.27045	3.44408	3.37172	3.29719	RBBP9	RBBP9 BOG RBBP10	regulation of cell population proliferation [GO:0042127]	May play a role in the transformation process due to its capacity to confer resistance to the growth-inhibitory effects of TGF-beta1 through interaction with retinoblastoma and the subsequent displacement of E2F-1.
R012267c0g1_i01	-1.01787	0.04149	-0.24537	-0.41293	-0.01204	0.21326	-0.98242	0.31805	-0.69084	-0.75909	-0.4787	-0.39863	-0.48926	0.26026	0.17366	-0.60968	0.2463	0.51535	-1.68105	0.01296	1.12749	0.83762	-1.76315	-1.35434	-0.41378	0.23919	0.50536	1.12984	0.21722	0.14914	0.35863	-0.9943	-0.72423	-0.6739	-0.53778	-0.59571	-0.12566	NA	NA	NA	NA
R012279c0g1_i01	2.77065	3.10604	2.61537	3.22145	3.06889	3.05657	3.07438	2.37145	2.97483	2.75904	2.17849	2.61826	2.32246	3.43638	3.29152	3.32041	3.00164	3.2987	2.97582	3.01446	3.22301	3.23411	3.24184	3.16885	3.12956	2.87895	3.09817	2.94903	2.68787	2.85965	2.82391	2.7302	0.57775	0.7872	0.97853	0.54994	0.29659	GGH	gghA DDB_G0286535	tetrahydrofolylpolyglutamate metabolic process [GO:0046900]	NA
R012366c0g2_i01	-3.23416	-3.23416	-3.23416	-3.23416	-3.23416	-3.23416	-3.23416	-3.23416	-3.23416	-3.23416	-3.23416	-3.23416	-3.23416	-3.23416	-3.23416	-3.23416	-3.23416	-3.23416	-3.23416	-3.23416	-3.23416	-3.23416	-3.23416	-3.23416	-3.23416	-3.23416	-3.23416	-3.23416	-3.23416	-3.23416	-3.23416	-1.91836	4.4454	4.23615	4.0474	4.15533	4.79928	NA	NA	NA	NA
R012372c0g1_i01	0.34368	0.69819	1.13447	0.66846	0.16115	0.6604	0.80379	0.6447	1.03218	0.02132	0.46048	0.92608	0.79753	-0.37909	0.32252	-0.94877	0.46728	-0.29502	-0.36881	0.54636	0.70893	0.16683	-0.7167	-0.23981	-0.13329	1.12278	1.14235	0.93688	0.15908	0.657	0.57042	0.57652	-0.86283	-0.32135	-0.66526	-0.34896	-0.45485	BOK	bokb bok zgc:64041	extrinsic apoptotic signaling pathway in absence of ligand [GO:0097192]; intrinsic apoptotic signaling pathway in response to DNA damage [GO:0008630]; regulation of apoptotic process [GO:0042981]	May play a role in apoptosis. Does not appear to show pro-apoptotic activity when expressed ectopically in early embryos.
R012373c0g1_i01	3.12059	3.03819	3.0706	2.54726	3.26197	2.39675	2.71016	3.2549	2.85486	3.40404	3.51598	2.98804	2.84663	2.44532	2.53271	2.55373	2.71931	3.06617	2.71856	3.04107	3.09467	3.29283	2.24846	2.95233	2.91009	2.59739	2.92938	1.99872	2.12997	1.96949	1.67267	2.0778	1.82544	1.63868	2.00339	1.52782	2.29449	NA	NA	NA	NA
R012384c0g1_i01	5.7474	5.86742	6.01534	5.92716	5.87301	5.82947	5.91468	5.91239	5.80858	5.87186	5.91635	5.93687	5.81597	5.97771	5.9151	5.9449	6.02014	5.81963	5.89779	5.86004	5.95924	5.93552	5.90224	5.84195	5.96587	5.89169	5.9104	5.96736	6.18226	6.13114	6.08286	6.1323	7.10107	6.95816	7.01996	7.045	6.99237	BAIAP2L2	NA	NA	NA
R012388c0g1_i01	1.20321	0.57592	1.61145	0.54637	0.90851	-0.15835	1.32505	0.70201	0.76805	1.33871	0.41031	0.6544	0.49749	0.47777	0.12042	0.26832	-0.08815	1.03113	0.11476	0.3895	1.001	0.77309	-3.23416	1.53491	0.6869	0.14223	0.33559	0.32986	0.03524	0.31335	0.16351	0.23227	-2.20309	-2.60726	-1.55939	-1.77882	-1.25867	NA	NA	NA	NA
R012390c0g1_i01	3.63737	3.77464	3.34811	3.58148	3.76983	3.97188	3.67149	3.80538	4.07652	3.71477	3.74576	3.68713	3.86392	4.06277	4.13388	4.52543	4.17957	3.31249	4.00351	3.78113	3.89135	3.65704	2.41054	2.32352	2.00944	4.60125	4.38595	4.30571	2.92442	4.00133	3.53379	3.82313	2.20091	1.8617	2.04471	1.32953	1.74309	NA	NA	NA	NA
R012391c0g1_i01	0.83653	0.63835	1.32342	1.1175	0.90851	0.92329	0.96022	0.70201	1.50765	1.33871	0.9209	0.79663	1.3659	1.1448	0.65758	0.63001	0.70304	0.19639	0.42199	0.6422	0.70893	0.48152	0.57276	0.66671	0.23908	1.12278	0.87948	0.39142	0.65608	0.59451	1.14721	0.57652	-1.38262	-2.17171	-2.60359	-2.12215	-1.76971	NA	NA	NA	NA
R012405c0g2_i01	6.90761	6.67738	6.76961	6.67773	6.92147	6.73492	6.84631	6.65682	6.59298	6.66631	6.62254	6.71525	6.78868	6.62419	6.43252	6.593	6.54336	6.42487	6.64117	6.37519	6.28408	6.41944	6.4818	6.49917	6.54587	6.50441	6.4261	6.51999	6.69574	6.61023	6.64356	6.76668	5.67738	5.46716	5.73589	5.49694	5.63762	NCBP1	ncbp1 cbp80 TGas055a14.1	7-methylguanosine mRNA capping [GO:0006370]; gene silencing by RNA [GO:0031047]; mRNA cis splicing, via spliceosome [GO:0045292]; mRNA export from nucleus [GO:0006406]; nuclear-transcribed mRNA catabolic process, nonsense-mediated decay [GO:0000184]; positive regulation of mRNA 3'-end processing [GO:0031442]; pre-mRNA cleavage required for polyadenylation [GO:0098789]; regulation of mRNA processi…	Component of the cap-binding complex (CBC), which binds cotranscriptionally to the 5'-cap of pre-mRNAs and is involved in various processes such as pre-mRNA splicing, translation regulation, nonsense-mediated mRNA decay, RNA-mediated gene silencing (RNAi) by microRNAs (miRNAs) and mRNA export. The CBC complex is involved in mRNA export from the nucleus, leading to the recruitment of the mRNA expo…
R012413c0g1_i01	4.35429	4.11368	4.31406	4.47403	4.51963	4.34141	4.30883	4.23233	4.26803	4.25751	4.33869	4.58641	4.56102	4.4188	4.49973	4.64897	4.35592	4.2195	4.45612	4.25278	4.21478	4.19856	4.41021	4.31283	4.3734	4.47256	4.12872	4.25279	4.35403	4.08894	4.53474	4.21613	4.20634	4.00104	4.07758	4.15032	4.01684	MED17	Med17 Crsp6 Trap80	positive regulation of transcription by RNA polymerase II [GO:0045944]; positive regulation of transcription, DNA-templated [GO:0045893]; protein ubiquitination [GO:0016567]; regulation of transcription by RNA polymerase II [GO:0006357]; stem cell population mainteNAce [GO:0019827]; transcription initiation from RNA polymerase II promoter [GO:0006367]	Component of the Mediator complex, a coactivator involved in the regulated transcription of nearly all RNA polymerase II-dependent genes. Mediator functions as a bridge to convey information from gene-specific regulatory proteins to the basal RNA polymerase II transcription machinery. Mediator is recruited to promoters by direct interactions with regulatory proteins and serves as a scaffold for t…
R012433c0g1_i01	1.528	1.0593	0.86925	1.45946	0.95632	1.21266	1.68937	0.95869	0.61531	0.52498	-0.21977	0.70338	0.58977	0.76929	0.36891	0.86561	0.41513	0.51535	0.72085	0.21348	-0.3608	0.16683	0.849	0.0254	0.78008	0.84324	-0.44102	0.39142	0.61341	0.14914	0.94935	1.11367	-1.87503	-1.83761	-1.1335	-1.5017	-1.25867	PAQR9	paqr5a mprg paqr5 zgc:56016	multicellular organism development [GO:0007275]; oogenesis [GO:0048477]	Steroid membrane receptor. Binds progesterone. May be involved in oocyte maturation (By similarity).
R012451c0g2_i01	2.39887	2.49664	2.34575	2.7406	2.56675	2.58575	2.51204	2.45716	2.66037	2.27235	1.74465	1.86378	1.71226	2.47596	2.66873	2.93658	2.833	2.65452	2.60127	2.63805	2.54912	2.56816	3.07991	3.04487	3.24028	2.53192	2.51773	2.53719	2.91566	2.61402	2.64842	3.11988	3.96645	4.27546	4.4096	4.13012	4.26619	NA	NA	NA	NA
R012499c0g1_i01	0.9373	0.69819	-0.04917	1.24072	0.24053	0.9628	0.62831	0.4577	-0.14462	0.10496	0.68807	0.38091	0.05486	0.76929	0.225	0.49601	0.78752	0.99738	1.14633	1.04421	1.16731	0.80571	-0.44607	-0.9855	-0.13329	0.68012	0.21019	0.80737	0.81516	1.8408	0.85547	0.97534	0.82356	-0.03825	0.84454	0.60951	0.98274	NA	HMCN1 FIBL6	cell cycle [GO:0007049]; cell division [GO:0051301]; heterophilic cell-cell adhesion via plasma membrane cell adhesion molecules [GO:0007157]; homophilic cell adhesion via plasma membrane adhesion molecules [GO:0007156]; response to bacterium [GO:0009617]; visual perception [GO:0007601]	Promotes cleavage furrow maturation during cytokinesis in preimplantation embryos. May play a role in the architecture of adhesive and flexible epithelial cell junctions. May play a role during myocardial remodeling by imparting an effect on cardiac fibroblast migration.
R012500c0g1_i01	0.88779	1.70951	1.42596	1.2008	1.32743	1.14557	1.84198	0.31805	1.41813	0.58447	0.19013	-0.03503	0.71798	1.35726	1.10404	0.97039	1.58609	1.79127	1.42011	-0.71833	-0.47875	-0.45068	0.23079	0.76671	0.73424	-0.25999	1.65669	1.12984	1.73156	2.21771	2.04288	2.25569	2.9139	2.48564	2.51066	2.69221	2.56147	TRAF1	NA	NA	NA
R012518c0g1_i01	0.01522	0.37057	0.1235	-0.08231	0.31576	0.21326	-0.20756	-0.43477	-0.5638	0.02132	-0.14285	-0.39863	-0.48926	0.30647	-0.05222	-0.10489	-0.08815	0.25469	0.36555	-0.39924	0.53724	-0.89902	-0.11658	0.0254	0.42367	-0.92078	-0.07898	0.19825	0.21722	0.31335	-0.40533	0.41464	2.36519	2.17054	2.52534	2.79842	2.13985	NA	TBX1	angiogenesis [GO:0001525]; anterior/posterior pattern specification [GO:0009952]; aorta morphogenesis [GO:0035909]; artery morphogenesis [GO:0048844]; blood vessel development [GO:0001568]; blood vessel morphogenesis [GO:0048514]; cell fate specification [GO:0001708]; cell population proliferation [GO:0008283]; cellular response to fibroblast growth factor stimulus [GO:0044344]; cellular response…	Probable transcriptional regulator involved in developmental processes. Is required for normal development of the pharyngeal arch arteries (By similarity).
R012541c0g2_i01	4.32669	4.25984	4.24094	4.52745	4.3555	4.23248	4.39635	3.79882	4.19803	4.15332	4.34872	4.23726	4.1252	4.18838	4.24998	4.29769	4.24452	4.10927	4.39751	4.0184	3.85524	3.91431	4.3224	3.96888	4.22388	4.0364	3.8683	4.01437	4.36372	4.26478	4.05749	4.31982	3.38893	3.55233	3.7923	3.47141	3.68054	MAT2B	MAT2B	S-adenosylmethionine biosynthetic process [GO:0006556]; one-carbon metabolic process [GO:0006730]	Regulatory subunit of S-adenosylmethionine synthetase 2, an enzyme that catalyzes the formation of S-adenosylmethionine from methionine and ATP. Regulates MAT2A catalytic activity by changing its kinetic properties, increasing its affinity for L-methionine. Can bind NADP (in vitro).
R012608c0g1_i01	1.92151	2.02204	2.17959	2.18763	1.49865	2.03837	1.90495	1.32983	1.84188	1.67608	1.61775	2.0646	1.67061	1.92953	2.54287	2.50222	1.92133	2.49437	2.19463	2.14385	2.15274	2.26212	1.97661	2.09253	1.97043	1.76772	1.879	2.28485	1.86486	2.48216	1.61654	2.33703	1.73221	1.43774	1.28481	1.6176	1.63142	NA		calcium-mediated signaling [GO:0019722]	Calmodulin mediates the control of a large number of enzymes, ion channels and other proteins by Ca(2+). Among the enzymes to be stimulated by the calmodulin-Ca(2+) complex are a number of protein kinases and phosphatases.
R012620c0g1_i01	3.04357	3.16024	3.21124	3.13937	2.80733	2.76406	3.42525	3.32041	2.98525	3.47649	3.1308	3.29814	3.1492	3.21201	2.612	2.53676	3.04518	2.80841	2.84778	3.45145	2.82281	3.20994	2.70255	3.22267	2.89974	2.78572	3.18406	2.85383	2.85286	2.91184	2.77347	2.75578	-0.27383	0.12368	0.41104	0.48781	-0.03075	NA	NA	NA	NA
R012626c0g1_i01	6.73726	6.59418	6.68771	6.81212	6.65251	6.68854	6.69751	6.62476	6.67578	6.62706	6.75846	6.63861	6.54897	6.57903	6.75696	6.67184	6.52963	6.48471	6.50167	6.60366	6.59447	6.65534	6.55971	6.39267	6.48577	6.68307	6.60957	6.78375	6.90867	6.91676	6.72711	6.88346	5.68983	5.6904	5.87271	5.65372	5.68209	LMAN1L	Lman1 Ergic53	Golgi organization [GO:0007030]; endoplasmic reticulum organization [GO:0007029]; endoplasmic reticulum to Golgi vesicle-mediated transport [GO:0006888]; positive regulation of organelle organization [GO:0010638]; protein transport [GO:0015031]	Mannose-specific lectin. May recognize sugar residues of glycoproteins, glycolipids, or glycosylphosphatidyl inositol anchors and may be involved in the sorting or recycling of proteins, lipids, or both. The LMAN1-MCFD2 complex forms a specific cargo receptor for the ER-to-Golgi transport of selected proteins (By similarity).
R012634c0g1_i01	2.06204	2.89211	2.25581	2.30523	2.55127	3.20399	2.55194	2.52225	2.2748	2.17894	2.67984	2.30574	2.38818	2.32702	2.08192	2.43057	2.53611	2.64365	2.6611	2.51687	2.50318	2.34215	2.68857	2.46421	2.61365	2.53192	2.33455	1.85317	2.17468	2.08763	2.13898	2.24369	1.46877	1.83855	1.56599	1.14053	1.6021	NA	GTF3C1	5S class rRNA transcription by RNA polymerase III [GO:0042791]; rRNA transcription [GO:0009303]; tRNA transcription [GO:0009304]; tRNA transcription by RNA polymerase III [GO:0042797]; transcription by RNA polymerase III [GO:0006383]; transcription initiation from RNA polymerase III promoter [GO:0006384]	Required for RNA polymerase III-mediated transcription. Component of TFIIIC that initiates transcription complex assembly on tRNA and is required for transcription of 5S rRNA and other stable nuclear and cytoplasmic RNAs. Binds to the box B promoter element.
R012643c0g2_i01	4.76403	4.70848	4.61106	4.60212	4.82662	4.52747	4.45539	4.54188	4.61882	4.76785	4.64562	4.66888	4.55244	4.70197	4.83122	4.78807	4.63206	4.68731	4.40803	4.73265	4.71204	4.81018	4.80952	4.74547	4.74963	4.68753	4.27681	4.60431	4.82053	4.98744	4.57457	4.6482	4.91457	4.87921	4.95876	4.97818	4.93482	NKIRAS2	nkiras2 zgc:92870	I-kappaB kinase/NF-kappaB signaling [GO:0007249]	Atypical Ras-like protein that acts as a potent regulator of NF-kappa-B activity by preventing the degradation of NF-kappa-B inhibitor beta (NFKBIB) by most signals, explaining why NFKBIB is more resistant to degradation.
R012655c0g1_i01	-2.54905	-1.71768	-2.5759	-2.55	-0.86517	-1.92014	-3.23416	-1.7547	-0.98437	-1.52048	-1.76425	-1.62724	-2.70937	-1.25805	-1.68687	-2.51535	1.86412	-1.04605	-3.23416	-3.23416	-2.57858	-3.23416	-2.56448	-3.23416	-3.23416	-1.41586	-1.92217	-1.39506	-2.03481	-1.42027	-1.51635	-1.91836	-3.23416	-1.56652	-2.60359	-2.12215	-2.56829	NA	NA	NA	NA
R012684c0g1_i01	0.2683	1.10423	1.25078	0.01297	0.16115	1.30778	0.51177	1.2164	1.47842	1.1547	-0.4787	-0.29879	-0.23063	0.86502	0.58082	1.70638	1.43713	1.15875	1.0057	0.89656	0.91006	0.7397	0.51054	0.55925	0.90944	1.07104	0.60837	1.20033	1.11955	1.03189	1.27357	0.75626	1.10964	0.7872	1.5941	1.49661	1.11318	NA	NA	NA	NA
R012700c0g2_i01	5.62999	5.57597	5.68231	5.89937	5.59579	5.78745	5.69843	5.45354	5.65541	5.53182	5.64662	5.66277	5.55777	5.6783	5.73532	5.79246	5.6304	5.66699	5.58518	5.5453	5.40634	5.39399	5.78395	5.55081	5.71025	5.54574	5.40928	5.6957	5.68633	5.75081	5.67575	5.70108	5.58874	5.73964	5.68289	5.6713	5.57675	POMP	POMP	proteasome assembly [GO:0043248]	Molecular chaperone essential for the assembly of standard proteasomes and immunoproteasomes. Degraded after completion of proteasome maturation (By similarity). Mediates the association of 20S preproteasome with the endoplasmic reticulum (By similarity).
R012730c0g1_i01	6.7117	6.61955	6.72254	6.70473	6.66964	6.71481	6.74991	6.78003	6.77151	6.89205	7.18641	7.12225	7.16232	6.73867	6.6365	6.80797	6.764	6.48851	6.79265	6.82466	6.91918	6.7786	6.47163	6.48914	6.47013	7.23557	7.05759	7.01157	6.61085	6.46169	6.68167	6.59542	5.92525	5.91721	5.69105	5.74951	5.8844	RSF1	RSF1 HBXAP XAP8	CENP-A containing nucleosome assembly [GO:0034080]; DNA-templated transcription, initiation [GO:0006352]; chromatin remodeling [GO:0006338]; negative regulation of DNA binding [GO:0043392]; negative regulation of transcription, DNA-templated [GO:0045892]; nucleosome assembly [GO:0006334]; nucleosome positioning [GO:0016584]; positive regulation of transcription by RNA polymerase II [GO:0045944]; …	Required for assembly of regular nucleosome arrays by the RSF chromatin-remodeling complex (PubMed:12972596). Facilitates transcription of hepatitis B virus (HBV) genes by the pX transcription activator. In case of infection by HBV, together with pX, it represses TNF-alpha induced NF-kappa-B transcription activation. Represses transcription when artificially recruited to chromatin by fusion to a …
R012731c0g1_i01	4.81789	5.06163	5.02997	5.11825	4.88646	4.85334	4.94557	4.9988	5.09381	5.12917	4.99957	5.10233	5.09348	5.21326	5.01201	5.0821	4.92096	5.00433	5.2277	5.04687	5.0628	5.08565	4.86961	5.00295	4.89471	5.19623	5.24514	5.13188	5.0756	4.87692	5.14999	4.85171	5.329	5.3976	5.26229	5.42416	5.18767	TMEM259	Tmem259 ORF61	negative regulation of neuron death [GO:1901215]; positive regulation of ERAD pathway [GO:1904294]; response to endoplasmic reticulum stress [GO:0034976]	May have a role in the ERAD pathway required for clearance of misfolded proteins in the endoplasmic reticulum (ER). Promotes survival of motor neurons, probably by protecting against ER stress.
R012746c0g1_i01	3.9997	3.93868	3.99072	4.10384	3.78315	4.11465	4.03742	3.9835	4.22027	4.00881	4.17932	4.06054	4.02133	4.14453	4.22182	4.03319	3.93299	4.04877	4.08441	3.91186	3.77376	3.84536	3.86866	3.98972	3.83619	4.16537	4.01144	4.39107	4.01607	4.07184	3.90963	3.96514	4.33082	4.52055	4.4096	4.28886	4.27551	NA	NA	NA	NA
R012775c0g1_i01	4.35884	4.53063	4.61468	4.44015	3.98102	4.27626	4.46848	4.21767	4.35502	4.29806	4.07851	4.11133	4.14814	4.27226	4.10676	4.26201	4.00973	3.96395	4.18568	3.93097	4.02195	4.00842	3.79879	3.82552	3.92046	3.9315	4.51419	4.48936	3.97453	4.57503	4.38879	4.32837	0.57775	1.12989	1.64873	1.3987	1.63142	NA	NA	NA	NA
R012791c0g2_i01	4.59695	4.71574	4.44192	4.69484	4.40372	4.60755	4.50704	4.44029	4.74075	4.59421	4.42334	4.36073	4.79949	4.8001	4.866	4.72956	4.73137	4.96559	4.76237	4.6486	4.57445	4.65095	4.60515	4.47683	4.62016	4.61712	4.44976	4.70473	4.83685	4.72841	4.76303	4.59723	5.81447	5.87233	5.78702	5.82998	5.84427	PLEKHB2	Plekhb2 Evt2	regulation of cell differentiation [GO:0045595]	Involved in retrograde transport of recycling endosomes.
R012846c0g1_i01	6.09557	5.99964	5.91166	6.22203	6.02366	6.06099	5.94027	6.12768	6.18499	6.19774	6.48843	6.50598	6.61291	6.18669	6.16314	6.11741	5.97919	6.03766	6.11233	6.02579	6.03248	6.21599	5.96883	5.92275	5.84034	6.48539	6.16606	6.33555	6.13873	6.05196	6.02564	5.89487	6.05002	6.04529	6.14745	6.01896	6.03325	SLC25A37	SLC25A37 MFRN MSCP HT015	iron import into the mitochondrion [GO:0048250]; iron ion homeostasis [GO:0055072]	Mitochondrial iron transporter that specifically mediates iron uptake in developing erythroid cells, thereby playing an essential role in heme biosynthesis. The iron delivered into the mitochondria, presumably as Fe(2+), is then probably delivered to ferrochelatase to catalyze Fe(2+) incorporation into protoprophyrin IX to make heme (By similarity).
R012852c0g2_i01	3.3663	3.31159	3.12242	3.43434	3.34513	3.38938	2.96042	3.56398	3.34236	3.63964	3.75584	3.61855	3.45546	3.41017	3.21104	3.42552	3.07069	3.31249	3.36933	3.26833	2.98755	3.17914	2.96861	2.90922	2.69963	3.4392	3.14175	3.49617	2.898	3.04632	2.88061	2.91563	3.26958	3.5452	3.22788	3.20793	3.27878	MRPS28	NA	NA	NA
R012862c0g1_i01	4.93523	4.81705	4.69217	5.00693	4.75747	4.88966	4.78536	4.82911	4.75606	4.62641	4.9674	4.90706	4.85633	4.8497	4.96371	5.05853	4.58857	4.67668	4.70383	5.07075	4.73872	4.91857	5.00551	4.69559	4.63894	4.71729	4.79915	5.17847	4.86668	4.76078	4.96944	4.74718	4.93563	4.95917	5.0402	4.99503	4.96967	ELOC	Eloc Tceb1	positive regulation of transcription elongation from RNA polymerase II promoter [GO:0032968]; protein ubiquitination [GO:0016567]; ubiquitin-dependent protein catabolic process [GO:0006511]	SIII, also known as elongin, is a general transcription elongation factor that increases the RNA polymerase II transcription elongation past template-encoded arresting sites. Subunit A is transcriptionally active and its transcription activity is strongly enhanced by binding to the dimeric complex of the SIII regulatory subunits B and C (elongin BC complex) (By similarity). In embryonic stem cell…
R012872c0g2_i01	3.32969	3.03819	3.26755	3.16034	3.43223	3.09264	3.18	3.38308	3.35849	3.31903	3.15385	3.25772	3.1416	3.28306	3.33306	3.62329	3.33911	3.35309	3.36214	2.9597	2.94237	3.04891	3.13249	3.10342	3.29656	3.13347	3.07137	3.4317	3.4338	2.9246	3.19996	3.31606	3.0064	3.15341	3.00523	2.83631	2.85041	NA	IARS	isoleucyl-tRNA aminoacylation [GO:0006428]; osteoblast differentiation [GO:0001649]; tRNA aminoacylation for protein translation [GO:0006418]	Catalyzes the specific attachment of an amino acid to its cognate tRNA in a 2 step reaction: the amino acid (AA) is first activated by ATP to form AA-AMP and then transferred to the acceptor end of the tRNA.
R012907c0g1_i01	4.36338	4.39707	4.36657	4.15696	4.58191	4.30344	4.35748	4.4276	4.15712	4.35041	4.29097	4.22473	4.33971	4.22793	4.17363	4.13814	4.40689	4.26276	4.12747	4.21821	4.243	4.32774	4.40594	4.47313	4.6636	4.16228	4.31157	3.78129	3.98293	4.14996	4.23263	4.25552	4.08432	3.71366	4.0372	3.91088	4.03341	VPS52	Vps52 Are1 Sacm2l	Golgi to vacuole transport [GO:0006896]; ectodermal cell differentiation [GO:0010668]; embryonic ectodermal digestive tract development [GO:0048611]; endocytic recycling [GO:0032456]; lysosomal transport [GO:0007041]; protein transport [GO:0015031]; retrograde transport, endosome to Golgi [GO:0042147]	Acts as component of the GARP complex that is involved in retrograde transport from early and late endosomes to the trans-Golgi network (TGN). The GARP complex is required for the mainteNAce of the cycling of mannose 6-phosphate receptors between the TGN and endosomes, this cycling is necessary for proper lysosomal sorting of acid hydrolases such as CTSD. Acts as component of the EARP complex tha…
R012932c0g1_i01	6.21454	6.00558	6.07572	6.24429	6.14981	6.12115	6.13424	5.65562	5.93767	5.67553	5.89712	5.91624	6.0215	6.22027	6.20049	6.03826	6.13543	6.22064	6.26861	6.18741	6.09446	6.20457	6.30523	6.2681	6.32789	6.13552	5.96237	6.10234	6.5612	6.57324	6.30924	6.44563	5.7535	5.60383	5.76709	5.62334	5.67683	CLPTM1	CLPTM1	cell differentiation [GO:0030154]; multicellular organism development [GO:0007275]; regulation of T cell differentiation in thymus [GO:0033081]	May play a role in T-cell development.
R012937c0g1_i01	2.39887	2.82659	2.76631	2.63972	2.61223	2.46712	2.60978	2.31746	2.34125	2.30808	2.40033	2.10161	2.43868	2.55464	2.95385	2.10196	2.20857	2.75892	2.46017	2.34238	1.96218	1.99135	2.60171	2.2734	2.41007	2.12569	1.99761	2.36375	2.69811	2.53303	2.39398	2.65061	2.63361	2.2251	2.253	2.31668	2.34846	AAGAB	AAGAB	protein transport [GO:0015031]	May be involved in endocytic recycling of growth factor receptors such as EGFR.
R013003c0g1_i02	3.73158	3.59741	3.97389	4.0599	3.99253	3.81342	3.78465	3.90025	3.82113	3.77984	4.05421	3.85911	3.9094	3.97251	4.10676	3.79718	3.7556	3.86916	3.89306	3.78113	3.843	3.91057	3.9353	3.62696	3.7409	3.95667	3.83682	3.71662	4.18949	3.90162	4.0922	3.92436	4.21928	3.93165	4.14564	4.02466	4.10831	AP5S1	NA	NA	NA
R013010c0g2_i01	4.29856	4.32298	4.25957	4.40983	4.39073	4.35632	4.12929	4.3713	4.1007	4.10843	3.94392	4.22053	4.22928	4.43188	4.36603	4.29769	4.2959	4.3082	4.39751	4.09237	4.35928	4.02929	4.13408	4.1418	4.12078	4.41146	4.58536	4.42458	4.51046	4.24457	4.29356	4.38411	4.00183	4.16351	4.33244	3.91679	4.10831	AC256223.3	Rnf139	ERAD pathway [GO:0036503]; negative regulation of cell population proliferation [GO:0008285]; negative regulation of translation [GO:0017148]; positive regulation of ubiquitin-dependent protein catabolic process [GO:2000060]; protein destabilization [GO:0031648]; protein ubiquitination [GO:0016567]; regulation of ER to Golgi vesicle-mediated transport [GO:0060628]; regulation of protein processin…	E3-ubiquitin ligase; acts as a negative regulator of the cell proliferation through mechanisms involving G2/M arrest and cell death. Required for MHC class I ubiquitination in cells expressing the cytomegalovirus protein US2 before dislocation from the endoplasmic reticulum (ER). Affects SREBP processing by hindering the SREBP/SCAP complex translocation from the ER to the Golgi, thereby reducing …
R013024c0g2_i01	3.56047	3.31159	3.55835	3.61223	3.70834	3.63538	3.5924	3.24529	3.66126	3.31025	3.66248	3.84826	3.76349	3.58904	3.47237	3.60712	3.64674	3.47458	3.53201	3.49702	3.35816	3.45589	3.52753	3.39663	3.63264	3.37664	3.51758	3.40956	3.6285	3.70859	3.42905	3.3612	2.8817	3.19955	3.48218	2.7595	3.27878	AC027796.3	NA	NA	NA
R013025c0g1_i02	3.59943	2.83993	3.14263	2.88612	3.46565	2.79722	3.34237	2.8098	3.11436	3.33644	3.22814	3.12917	3.21588	3.50237	3.41825	3.45291	3.39403	3.37296	3.63706	3.84798	3.79932	3.7311	3.77914	3.79624	3.63264	3.64342	3.33437	3.3946	3.72184	3.33139	3.78785	3.38325	4.26161	4.08702	4.11201	4.05712	4.11352	NA	PCSK6 PACE4	cornification [GO:0070268]; determination of left/right symmetry [GO:0007368]; glycoprotein metabolic process [GO:0009100]; nerve growth factor processing [GO:0032455]; nerve growth factor production [GO:0032902]; peptide hormone processing [GO:0016486]; protein processing [GO:0016485]; regulation of BMP signaling pathway [GO:0030510]; regulation of lipoprotein lipase activity [GO:0051004]; secre…	Serine endoprotease that processes various proproteins by cleavage at paired basic amino acids, recognizing the RXXX[KR]R consensus motif. Likely functions in the constitutive secretory pathway, with unique restricted distribution in both neuroendocrine and non-neuroendocrine tissues.
R013065c0g1_i01	-2.54905	0.04149	-1.50615	-0.68471	-1.47694	-0.6602	-1.23054	-1.47518	-0.23856	-0.91513	-2.31958	-3.23416	-3.23416	-1.25805	-2.76475	-1.67958	-0.74388	-2.01141	-3.23416	-1.70424	-0.74823	-1.12635	-0.7167	-1.58145	-1.63906	-2.45016	-1.24659	-2.21186	-1.07809	-1.18284	0.05507	-0.78309	0.91124	1.37478	0.74775	1.09957	0.93651	GSTM3	NA	NA	NA
R013073c0g2_i01	-3.23416	-3.23416	-3.23416	-1.73831	-3.23416	-3.23416	-3.23416	0.16342	-1.58048	0.39809	0.80918	1.35186	1.07801	-2.16352	-2.76475	-2.51535	-1.15241	-1.75983	-1.46096	-2.67645	-3.23416	-3.23416	-1.0501	-1.85112	-1.05241	-1.94503	-2.24244	-2.63429	-1.38908	-2.05915	-1.51635	-0.59889	2.81506	1.81503	2.28784	2.18581	2.43415	NA	NA	NA	NA
R013077c0g1_i01	-3.23416	-3.23416	-3.23416	-3.23416	-3.23416	-3.23416	-3.23416	-3.23416	-3.23416	-3.23416	-3.23416	-3.23416	-3.23416	-3.23416	-3.23416	-3.23416	0.51762	-0.06368	-0.68912	-1.48586	-3.23416	-3.23416	-3.23416	-2.61493	-3.23416	-2.78954	-3.23416	-3.23416	-3.23416	-3.23416	-2.76786	-3.23416	-3.23416	-3.23416	-3.23416	-3.23416	-3.23416	NA	NA	NA	NA
R013077c0g2_i01	-1.4554	-1.71768	-1.27406	-2.08781	-1.47694	-3.23416	-2.14414	-1.03979	-1.85024	-0.37222	-1.76425	-1.40329	-1.37326	-1.55576	-0.95755	-0.60968	-1.31909	-0.29502	-0.57427	0.49595	0.27102	0.70553	0.51054	0.99003	0.6869	-0.13319	0.70451	0.05343	0.65608	-0.13863	-0.32986	0.37116	7.12362	7.506	7.43665	7.71129	7.6899	NA	NA	NA	NA
R013098c0g1_i01	2.43378	2.51339	2.41387	2.53125	2.59723	2.50776	2.34042	2.299	2.62079	2.55111	2.13281	2.35255	2.49942	2.52564	2.62161	2.19139	2.68669	2.86565	2.6611	2.12739	2.37303	2.25031	2.63125	2.2734	2.56211	2.27036	2.42199	2.11277	2.53622	2.21771	2.601	2.60442	2.46998	2.71898	2.99472	2.86103	2.89945	FBXL12	fbxl7 zgc:158346	SCF-dependent proteasomal ubiquitin-dependent protein catabolic process [GO:0031146]; protein ubiquitination [GO:0016567]; ubiquitin-dependent protein catabolic process [GO:0006511]	Substrate recognition component of a SCF (SKP1-CUL1-F-box protein) E3 ubiquitin-protein ligase complex which mediates the ubiquitination and subsequent proteasomal degradation of target proteins.
R013099c0g2_i01	2.54973	2.71514	2.83003	2.88612	2.45471	2.85085	2.56174	2.62953	2.60736	2.39372	2.37439	2.48453	2.28154	2.81652	2.16314	2.7431	1.90251	1.95846	2.28868	2.72817	2.15274	2.38596	2.30454	1.90775	2.27254	2.60651	2.47747	3.12243	2.91566	2.91184	2.08485	2.52729	-1.1878	-0.22068	-0.66526	-0.59571	-0.33657	NA	EMP1	NA	NA
R013123c0g1_i01	0.72819	-0.05401	0.76877	0.10234	1.00259	0.27734	0.34011	0.91087	1.38701	0.84989	0.6013	0.60369	0.79753	1.1448	0.83331	0.91895	0.56626	0.73605	0.62794	0.08294	0.27102	0.21621	1.3881	1.25399	1.2722	0.09119	0.50536	0.05343	-0.4166	0.59451	-0.65877	-0.43556	1.84784	0.73802	1.47821	1.72923	1.071	NA	NA	NA	NA
R013138c0g1_i01	6.50151	6.58628	6.46499	6.70919	6.42401	6.62685	6.51276	6.89431	7.05376	6.9575	7.34295	7.1655	7.34925	6.99293	7.09422	7.06176	7.11352	7.01082	6.99744	7.12185	7.11449	7.13176	7.12382	7.1177	7.06294	7.30301	7.24959	7.35213	6.7311	6.69458	6.85289	6.70673	9.0142	9.03818	9.02828	9.02135	8.98793	KLF12	KLF8 BKLF3 ZNF741	negative regulation of transcription by RNA polymerase II [GO:0000122]; regulation of transcription by RNA polymerase II [GO:0006357]	Transcriptional repressor and activator. Binds to CACCC-boxes promoter elements. Also binds the GT-box of cyclin D1 promoter and mediates cell cycle progression at G(1) phase as a downstream target of focal adhesion kinase (FAK).
R013153c0g1_i01	4.57366	4.45892	4.3879	4.66214	4.4996	4.52418	4.4154	4.03459	4.27229	4.04102	3.90822	4.02244	3.95782	4.29535	4.16708	4.27741	4.28141	4.04051	4.09313	4.25657	4.40995	4.35555	4.26232	4.20555	4.03831	4.26083	4.1714	4.34124	4.70843	4.71746	4.5523	4.44042	4.56514	4.64916	4.70533	4.69851	4.5912	NA	SPCC594.04c	steroid metabolic process [GO:0008202]	NA
R013155c0g1_i01	2.12749	3.06117	2.76631	2.72661	1.7634	2.58575	2.59076	2.50625	2.60736	2.78463	2.06957	1.35186	1.73264	2.59243	2.28911	2.48464	2.29768	2.46997	2.48688	2.02444	2.24865	2.06058	1.2038	0.76671	1.36535	2.9876	3.18406	2.95923	2.21804	1.66949	1.3444	2.1309	-0.37394	-0.42957	-0.31233	-0.89356	0.50104	NA	GRM3	NA	G-protein coupled receptor for glutamate. Ligand binding causes a conformation change that triggers signaling via guanine nucleotide-binding proteins (G proteins) and modulates the activity of down-stream effectors. Signaling inhibits adenylate cyclase activity (By similarity).
R013156c0g1_i01	6.2158	6.18752	6.2766	6.15312	6.19908	6.19455	6.22804	5.99926	6.14486	6.14808	5.61651	5.82373	5.80758	6.37801	6.41397	6.3354	6.13644	6.38871	6.43553	6.16237	6.24275	6.13886	6.30409	6.30287	6.24146	6.1418	6.32196	6.2756	6.18772	6.2205	6.17156	6.25921	3.22749	3.47189	3.54833	3.58706	3.33333	JUND	JUN	Ras protein signal transduction [GO:0007265]	Transcription factor that recognizes and binds to the enhancer heptamer motif 5'-TGA[CG]TCA-3'. May be involved in activated KRAS-mediated transcriptional activation of USP28. May bind to the USP28 promoter.
R013166c0g1_i01	3.9997	4.11917	4.49792	4.45719	4.04322	4.17897	4.29126	4.28485	4.49659	4.51234	3.94832	4.03206	3.97075	4.34324	4.33423	3.99644	4.56782	4.31507	4.31424	4.2065	4.20524	4.25872	4.34931	4.34554	4.37713	3.92787	4.30007	4.16297	4.61149	4.57098	4.49897	4.40851	5.44922	5.51903	5.52758	5.48108	5.37485	SLC17A9	Slc17a9	exocytosis [GO:0006887]; transmembrane transport [GO:0055085]	Involved in vesicular storage and exocytosis of ATP. May accumulate ATP and other nucleotides in secretory vesicles such as adrenal chromaffin granules and synaptic vesicles (By similarity).
R013274c0g2_i01	4.308	4.1676	4.30512	4.40983	4.24436	4.22031	4.34049	4.18286	4.10548	4.29361	4.10635	4.19078	4.28555	4.38151	4.48137	4.14935	4.07841	4.33209	4.13593	4.49021	4.49845	4.52434	4.07081	4.13713	4.08013	4.49236	4.44976	4.55136	4.32126	4.56691	4.38879	4.19447	2.63361	3.19955	2.99472	2.86103	3.21242	NA	B3galnt1 B3galt3	oligosaccharide biosynthetic process [GO:0009312]; protein N-linked glycosylation [GO:0006487]; protein glycosylation [GO:0006486]	Transfers N-acetylgalactosamine onto globotriaosylceramide. Plays a critical role in preimplantation stage embryonic development.
R013291c0g1_i01	7.49292	7.4243	7.37775	7.57967	7.54684	7.53317	7.43266	7.45195	7.62714	7.45707	7.60861	7.69535	7.68584	7.62712	7.58781	7.5169	7.3619	7.5559	7.5364	7.41002	7.4688	7.42807	7.35493	7.34298	7.26985	7.58653	7.50079	7.70147	7.59712	7.51665	7.597	7.40387	7.35476	7.30644	7.30465	7.29678	7.28711	SF3A2	Sf3a2	U2-type prespliceosome assembly [GO:1903241]; mRNA splicing, via spliceosome [GO:0000398]; positive regulation of neuron projection development [GO:0010976]; spliceosomal complex assembly [GO:0000245]	Involved in pre-mRNA splicing as a component of the splicing factor SF3A complex that contributes to the assembly of the 17S U2 snRNP, and the subsequent assembly of the pre-spliceosome 'E' complex and the pre-catalytic spliceosome 'A' complex. Involved in pre-mRNA splicing as a component of pre-catalytic spliceosome 'B' complexes, including the Bact complex. Interacts directly with the duplex fo…
R013341c0g2_i01	4.30328	4.27957	4.38366	4.5633	4.25873	4.43217	4.14893	4.38011	4.38683	4.28915	4.41064	4.35307	4.44537	4.3349	4.42211	4.20409	4.27044	4.14824	4.2377	4.2065	4.21002	4.26753	4.28572	4.30037	4.27679	4.48497	4.26897	4.45733	4.52204	4.38041	4.33473	4.25851	4.31081	4.24498	4.19695	4.27972	4.2521	JAGN1	jagn1a si:ch211-283e2.4 zgc:101070	defense response to fungus [GO:0050832]; endoplasmic reticulum organization [GO:0007029]; granulocyte colony-stimulating factor signaling pathway [GO:0038158]; neutrophil differentiation [GO:0030223]; neutrophil mediated immunity [GO:0002446]; neutrophil migration [GO:1990266]; protein transport [GO:0015031]; vesicle-mediated transport [GO:0016192]	Endoplasmic reticulum transmembrane protein involved in vesicle-mediated transport, which is required for neutrophil function.
R013362c0g1_i01	-3.23416	-3.23416	-3.23416	-3.23416	-3.23416	-3.23416	-3.23416	-3.23416	-3.23416	-3.23416	-3.23416	-3.23416	-3.23416	-3.23416	-3.23416	-3.23416	-3.23416	-3.23416	-3.23416	-3.23416	-3.23416	-3.23416	-3.23416	-3.23416	-3.23416	-3.23416	-3.23416	-3.23416	-3.23416	-2.5302	-3.23416	-3.23416	2.426	2.7316	1.70136	2.63603	1.91985	TMEM175	Tmem175	phagosome-lysosome fusion [GO:0090385]; potassium ion transmembrane transport [GO:0071805]; regulation of lysosomal lumen pH [GO:0035751]	Organelle-specific potassium channel specifically responsible for potassium conductance in endosomes and lysosomes. Forms a potassium-permeable leak-like channel, which regulates lumenal pH stability and is required for autophagosome-lysosome fusion. Constitutes the major lysosomal potassium channel.
R013522c0g1_i01	1.39258	1.52355	1.74967	0.66846	0.85907	1.17951	0.70109	1.293	1.79524	1.59161	1.35144	1.22341	0.97911	0.95479	0.32252	1.32679	1.18018	1.41029	1.30479	1.04421	0.65394	0.83762	1.69827	1.38564	0.98966	0.71425	1.42232	0.12766	0.56945	0.14914	0.91873	0.88549	-1.87503	-1.56652	-1.1335	-2.57356	-0.45485	NA	NA	NA	NA
R013546c0g1_i01	1.62183	1.34787	1.61145	1.73569	1.39837	1.53447	1.43581	1.4684	1.41813	1.53242	1.18238	1.46981	1.67061	1.91469	1.35513	1.20323	1.74241	1.92295	1.71932	2.2079	2.09197	2.08736	1.48835	1.86326	2.00944	1.89221	1.42232	2.01837	1.6066	1.2503	1.55814	1.65683	1.46877	2.07475	1.8012	1.52782	1.84673	NA	NA	NA	NA
R013552c0g1_i01	-1.01787	-2.53789	-3.23416	-3.23416	-1.7563	-1.92014	-2.14414	-1.24112	-0.69084	-1.79588	-1.55044	-2.63817	-1.37326	-2.16352	-1.50854	-1.1538	-0.86763	-1.75983	-1.94087	-3.23416	-1.51126	-2.78228	-2.56448	-1.35434	-1.9031	-2.1756	-2.65471	-2.63429	-3.23416	-2.5302	-2.13339	-1.54079	-1.87503	-3.23416	-1.83115	-2.12215	-1.25867	NA	NA	NA	NA
R013567c0g1_i01	4.11175	3.81574	3.93964	4.17767	3.93999	4.05192	3.98008	3.86305	3.93846	4.09315	3.80521	3.91736	3.92276	4.23988	3.94392	4.05122	4.04876	3.98992	4.02644	3.81237	3.74115	3.94759	3.69772	3.83131	4.11184	3.94952	3.8991	3.88123	3.97453	3.9709	4.13944	4.08772	4.29051	4.19118	4.21968	4.33371	4.22831	DYNC2I2	Wdr34	cilium assembly [GO:0060271]; intraciliary transport [GO:0042073]; microtubule-based movement [GO:0007018]	Critical for ciliary functions, essential to normal development and survival, most probably as a previously unrecognized component of the mammalian dynein-motor-based intraflagellar transport (IFT) machinery. Acts as a negative regulator of the Toll-like and IL-1R receptor signaling pathways. Inhibits the MAP3K7-induced NF-kappa-B activation pathway. Inhibits MAP3K7 phosphorylation at 'Thr-184' a…
R013659c0g1_i03	3.80009	3.61304	3.85641	3.91941	3.92805	3.48067	3.65784	3.90025	3.68704	3.77347	4.00436	4.04162	4.04189	3.84917	3.67982	3.9395	3.66918	3.84089	3.85257	3.81751	3.86132	3.80559	3.48771	3.70465	3.75818	3.94594	3.90417	4.12723	3.81422	3.6863	3.69152	3.63376	4.08903	3.47189	3.65893	3.85044	3.74902	L3MBTL2	mbtd1 TTpA012c17.1	chromatin organization [GO:0006325]; regulation of transcription, DNA-templated [GO:0006355]	Putative Polycomb group (PcG) protein. PcG proteins maintain the transcriptionally repressive state of genes, probably via a modification of chromatin, rendering it heritably changed in its expressibility. Specifically binds to monomethylated and dimethylated 'Lys-20' on histone H4 (By similarity).
R013683c0g1_i02	5.52056	5.34745	5.36501	5.61993	5.49419	5.55194	5.42395	5.31116	5.60897	5.55803	5.69326	5.58975	5.71969	5.5712	5.53118	5.4982	5.4846	5.49929	5.47613	5.53128	5.31402	5.44148	5.49561	5.35387	5.33749	5.70061	5.579	5.77723	5.22833	5.24561	5.32947	5.4316	4.95639	4.98047	4.92042	5.0172	4.82806	DR1	Dr1	chromatin remodeling [GO:0006338]; negative regulation of transcription by RNA polymerase II [GO:0000122]; positive regulation of transcription by RNA polymerase II [GO:0045944]; regulation of RNA polymerase II transcriptional preinitiation complex assembly [GO:0045898]	The association of the DR1/DRAP1 heterodimer with TBP results in a functional repression of both activated and basal transcription of class II genes. This interaction precludes the formation of a transcription-competent complex by inhibiting the association of TFIIA and/or TFIIB with TBP. Can bind to DNA on its own. Component of the ATAC complex, a complex with histone acetyltransferase activity …
R013735c0g1_i01	-1.01787	-0.51547	-1.27406	0.18649	-0.3184	-0.6602	-0.98242	-1.03979	-0.33904	-1.09013	-1.55044	-1.40329	-0.3978	-0.45414	-0.3957	-1.1538	-0.33375	-2.01141	-0.18901	0.21348	0.19602	0.1157	0.06754	-0.0577	-0.7623	-0.4739	-0.44102	-0.38879	0.21722	-0.49848	-0.00237	-0.9943	3.39655	3.28764	3.38094	3.52654	3.53297	NA	NA	NA	NA
R013739c1g1_i01	4.42974	4.39255	4.35795	4.34265	4.3994	4.44618	4.30883	4.02339	4.39858	4.35041	4.09845	4.262	4.2612	4.4188	4.5127	4.3713	4.41355	4.23406	4.32167	4.47728	4.43463	4.32774	4.34039	4.43564	4.38457	4.26372	4.27289	4.39107	4.57303	4.53399	4.51441	4.49713	4.47448	4.5529	4.4978	4.54297	4.51458	SLC15A3	SLC15A4	histidine transport [GO:0015817]; protein transport [GO:0015031]	Proton oligopeptide cotransporter. Transports free histidine and certain di- and tripeptides (By similarity).
R013750c0g1_i01	0.98516	1.45582	0.96317	1.24072	0.64237	0.9628	1.20507	1.43498	0.61531	1.1149	0.68807	0.70338	1.07801	0.63088	1.15788	1.28677	1.0148	1.09635	1.0057	0.59507	1.24378	0.80571	1.31718	1.47704	1.36535	0.33004	0.33559	0.80737	1.69109	1.57555	0.88745	0.78967	-0.09231	0.33688	-0.11739	0.72174	0.14219	NA	NA	NA	NA
R013769c0g1_i01	6.31628	6.11665	6.32163	6.42079	6.28349	6.33384	6.24106	6.00923	6.22183	6.01927	6.03077	6.0382	6.06334	6.26921	6.42773	6.36453	6.01248	6.23971	6.23553	6.19336	6.21689	6.18455	6.32796	6.31737	6.38091	6.03107	6.21176	6.2633	6.52784	6.6843	6.45506	6.51093	6.58214	6.54353	6.5341	6.57399	6.52232	GORASP2	GORASP2 GOLPH6	Golgi organization [GO:0007030]; cell differentiation [GO:0030154]; establishment of protein localization to plasma membrane [GO:0061951]; organelle assembly [GO:0070925]; organelle organization [GO:0006996]; response to endoplasmic reticulum stress [GO:0034976]; spermatogenesis [GO:0007283]	Plays a role in the assembly and membrane stacking of the Golgi cisternae, and in the process by which Golgi stacks reform after breakdown during mitosis and meiosis (PubMed:10487747, PubMed:21515684, PubMed:22523075). May regulate the intracellular transport and presentation of a defined set of transmembrane proteins, such as transmembrane TGFA (PubMed:11101516). Required for normal acrosome for…
R013812c0g1_i01	3.97028	4.15698	3.85641	4.19809	4.12393	4.23248	4.10602	5.0271	5.01967	5.2093	4.42334	4.39468	4.48496	4.76537	4.73044	4.69175	4.72335	4.82355	4.91025	4.89222	4.95034	4.74438	5.04445	4.96923	4.98309	4.48249	4.49751	4.62688	4.71601	4.54229	4.50928	4.52468	6.0476	5.77968	5.62956	5.78547	5.61762	SH3RF1	sh3rf1 posh TNeu006c09.1	apoptotic process [GO:0006915]; neuron migration [GO:0001764]; positive regulation of JNK cascade [GO:0046330]; protein autoubiquitination [GO:0051865]; regulation of CD4-positive, alpha-beta T cell differentiation [GO:0043370]; regulation of CD8-positive, alpha-beta T cell proliferation [GO:2000564]	Has E3 ubiquitin-protein ligase activity. In the absence of an external substrate, it can catalyze self-ubiquitination. Acts as a scaffold protein that contributes to the effective activation of the JNK signaling pathway.
R013846c0g1_i01	1.42765	1.49009	1.35842	1.42523	1.25282	1.70725	1.51868	1.6541	1.3552	2.27235	0.35833	1.22341	1.77256	1.86924	2.2275	1.93073	1.51353	1.77144	1.86892	1.91358	2.04999	1.81024	2.19012	2.07313	2.1382	1.53927	1.45032	2.23534	1.98688	1.72888	1.6909	1.84338	0.95317	0.8808	1.06141	0.60951	1.071	NA	MYC	MAPK cascade [GO:0000165]; cellular iron ion homeostasis [GO:0006879]; cellular response to DNA damage stimulus [GO:0006974]; chromatin remodeling [GO:0006338]; chromosome organization [GO:0051276]; negative regulation of cell division [GO:0051782]; negative regulation of monocyte differentiation [GO:0045656]; positive regulation of DNA biosynthetic process [GO:2000573]; positive regulation of cy…	Transcription factor that binds DNA in a non-specific manner, yet also specifically recognizes the core sequence 5'-CAC[GA]TG-3'. Activates the transcription of growth-related genes. Binds to the VEGFA promoter, promoting VEGFA production and subsequent sprouting angiogenesis.
R013858c0g1_i01	5.93425	5.86905	5.80946	6.0985	5.92198	5.9163	5.93273	5.72465	5.75322	5.68236	5.6068	5.76726	5.67563	5.90074	5.92677	5.86051	5.70152	5.86829	5.74579	5.68686	5.70066	5.67464	5.78395	5.74874	5.80336	5.70273	5.62426	5.82403	5.98613	5.93231	5.93197	5.88524	5.89465	5.95536	5.92621	5.93558	5.91602	ACTR1B	Actr1a Ctrn1	establishment of mitotic spindle orientation [GO:0000132]; nuclear migration along microtubule [GO:0030473]; spermatogenesis [GO:0007283]	Component of a multi-subunit complex involved in microtubule based vesicle motility. It is associated with the centrosome (By similarity).
R013879c0g1_i01	5.65609	7.20914	7.1148	7.24144	5.88386	7.10688	7.01636	6.53002	6.12023	5.76503	4.95433	4.82367	5.28679	5.68378	6.30783	6.41414	6.31515	6.19482	6.2424	5.07933	5.29618	5.07063	4.59394	4.38147	4.68785	5.36821	6.90849	6.40343	4.95477	5.72734	5.39628	5.28117	6.48903	7.04539	6.8098	6.9603	6.77968	NA	NA	NA	NA
R013898c0g1_i01	2.08419	2.04526	1.77579	1.2008	2.07627	1.94281	2.03733	1.53299	1.3552	2.11985	1.87983	1.86378	1.77256	1.65382	1.52864	1.47663	1.53812	1.92295	1.80669	1.17814	1.76869	1.36114	1.35308	1.59055	1.99007	0.84324	1.47779	1.33176	1.39617	2.17564	1.97009	1.93581	2.84877	2.32839	2.87381	2.69221	2.81251	NA	NA	NA	NA
R013919c0g1_i04	-1.01787	0.69819	-0.89867	-0.08231	-0.3184	-0.24572	-0.42267	-0.43477	-0.05643	-0.61829	-0.21977	0.11734	0.34697	-0.45414	-0.17997	-0.10489	-0.62991	-0.38118	-1.27004	0.14969	0.03318	-0.10914	-1.76315	-1.35434	-0.52086	0.4155	0.21019	-0.49619	0.09849	0.05945	-1.35801	-0.88483	0.0689	-1.56652	-0.02899	-1.5017	-1.49168	NA	NA	NA	NA
R013957c0g1_i01	-1.4554	0.57592	-0.7422	-0.08231	-0.86517	0.07588	-0.87272	-0.86315	-0.69084	-0.16207	-2.01535	-1.62724	-1.37326	-1.25805	-1.50854	-3.23416	-0.86763	-0.29502	-0.36881	0.27457	-0.05569	-0.17128	-0.7167	-0.34028	-0.22087	-1.14719	-0.16134	0.19825	-1.38908	-0.3683	-1.35801	-0.88483	1.25079	0.7872	1.3522	1.18036	1.11318	NA	NA	NA	NA
R013969c0g1_i01	0.34368	0.37057	0.91697	0.66846	0.75478	0.70768	0.03695	0.38957	0.38271	0.94374	-0.30103	0.55114	-0.01139	0.95479	0.225	0.26832	0.90563	0.31073	0.42199	-0.06059	0.34232	0.83762	0.44552	-0.23981	0.10144	0.68012	0.65724	0.19825	0.88857	0.82971	0.40355	0.23227	0.77763	0.40148	1.10113	0.60951	0.83933	NA	HSD17B12 SPM2	estrogen biosynthetic process [GO:0006703]; fatty acid biosynthetic process [GO:0006633]	Catalyzes the second of the four reactions of the long-chain fatty acids elongation cycle. This endoplasmic reticulum-bound enzymatic process, allows the addition of two carbons to the chain of long- and very long-chain fatty acids/VLCFAs per cycle. This enzyme has a 3-ketoacyl-CoA reductase activity, reducing 3-ketoacyl-CoA to 3-hydroxyacyl-CoA, within each cycle of fatty acid elongation. Thereb…
R013996c0g1_i01	-3.23416	-3.23416	-3.23416	-3.23416	-3.23416	-3.23416	-2.77341	-2.55956	-1.85024	-3.23416	-3.23416	-3.23416	-3.23416	-3.23416	-3.23416	-3.23416	-3.23416	-3.23416	-3.23416	-3.23416	-3.23416	-3.23416	-3.23416	-3.23416	-3.23416	-3.23416	-3.23416	-3.23416	-3.23416	-3.23416	-3.23416	-3.23416	1.6581	1.69131	1.67529	1.25687	1.19401	NA	BRS3	NA	Role in sperm cell division, maturation, or function. This receptor mediates its action by association with G proteins that activate a phosphatidylinositol-calcium second messenger system (By similarity).
R014030c0g1_i01	3.22395	3.40433	3.43263	3.13937	3.06889	3.19572	3.12816	2.98164	3.22408	2.89449	2.95822	3.09286	2.84663	2.8324	3.26723	3.44384	3.2073	3.42467	3.04033	3.05855	3.23242	3.08259	3.51173	3.13182	2.99999	2.91608	3.02558	2.9894	3.29219	3.37851	3.29243	3.39958	3.22749	3.56648	3.42073	3.53424	3.39446	C6orf120	NA	NA	NA
R014077c0g1_i01	-0.41076	-0.05401	-0.24537	0.10234	0.07716	-0.43812	-0.20756	0.75713	0.25065	0.3302	-0.06982	0.4966	-0.3978	0.26026	0.06513	0.34828	0.18533	-0.06368	0.36555	0.4437	0.27102	0.00765	0.51054	-0.23981	-0.3141	-0.39901	0.65724	0.39142	0.03524	0.05945	0.26437	-0.36035	0.14322	-0.22068	-0.02899	0.04546	-0.45485	NA	NA	NA	NA
R014078c0g1_i01	4.0512	4.03465	3.82548	4.33805	4.02652	4.14931	3.99825	3.76561	3.89488	3.77984	3.74576	3.83733	3.71309	3.95086	4.15389	4.13814	3.85683	4.01544	3.70686	3.90705	3.60282	3.59772	4.07619	3.76635	3.88944	3.93513	3.58227	3.69237	3.85141	3.9272	4.18518	4.18508	2.98636	3.3867	3.35653	3.20793	3.29719	NA	DDX49	rRNA processing [GO:0006364]	NA
R014094c0g1_i01	3.75938	3.57364	3.41612	3.61223	3.6441	3.28415	3.48315	2.89827	3.32604	2.9178	3.13853	3.16458	3.49776	3.40487	3.42376	3.51485	3.05374	3.31934	3.22613	3.17528	3.34953	3.1729	3.41316	3.25746	3.35072	3.40826	3.04407	3.475	3.66029	3.24248	3.37932	3.56306	3.18414	3.05644	3.08663	3.30121	3.19288	PRR5L	Prr5 Protor1	TORC2 signaling [GO:0038203]; cell cycle [GO:0007049]	Subunit of mTORC2, which regulates cell growth and survival in response to hormonal signals. mTORC2 is activated by growth factors, but, in contrast to mTORC1, seems to be nutrient-insensitive. mTORC2 seems to function upstream of Rho GTPases to regulate the actin cytoskeleton, probably by activating one or more Rho-type guanine nucleotide exchange factors. mTORC2 promotes the serum-induced forma…
R014190c0g1_i01	3.18349	2.65601	3.03859	2.95971	2.92012	3.07472	2.89213	2.97002	2.77298	3.10211	2.51159	2.33712	2.47543	3.03808	3.07073	3.22833	2.68669	2.69719	2.85804	3.1264	2.97639	3.00744	3.27964	3.05479	2.73497	2.73675	2.95892	2.90749	3.23	3.01087	3.2744	3.01078	0.40726	0.33688	0.79696	1.05741	0.36801	NA	NA	NA	NA
R014295c0g2_i01	4.27949	4.31822	4.37514	4.30078	4.31023	4.39294	4.32906	4.11063	4.29761	4.11349	4.20529	4.21632	4.26471	4.39494	4.45474	4.12685	4.16385	4.43337	4.45612	3.9357	4.11141	4.21687	4.21433	4.16947	4.01933	4.36387	4.23717	4.4465	4.42668	4.29457	4.35488	4.32837	4.15338	4.33456	4.16451	4.16529	4.26151	NA	NA	NA	NA
R014346c0g1_i01	3.25356	2.95479	3.0706	2.95971	3.24282	3.00073	3.16078	3.09294	3.09524	3.07125	2.72159	2.98804	2.94599	2.96794	3.20466	2.6827	2.79269	3.16828	3.14463	2.67251	2.82281	2.75519	3.18323	3.23144	2.89974	2.80168	2.56971	3.16711	3.1797	3.14773	3.11474	3.05266	2.90325	2.70625	2.41935	2.65028	2.78668	GEMIN2	gemin2 sip1	spliceosomal complex assembly [GO:0000245]; spliceosomal snRNP assembly [GO:0000387]	The SMN complex plays a catalyst role in the assembly of small nuclear ribonucleoproteins (snRNPs), the building blocks of the spliceosome. Thereby, plays an important role in the splicing of cellular pre-mRNAs. Most spliceosomal snRNPs contain a common set of Sm proteins that assemble in a heptameric protein ring on the Sm site of the small nuclear RNA to form the core snRNP. In the cytosol, the…
R014380c0g1_i01	0.67081	0.91545	0.34904	0.10234	0.75478	-0.78553	0.09211	0.52277	-0.23856	0.80057	1.12132	0.04316	0.23712	0.47777	0.12042	1.2456	0.90563	1.38441	0.62794	0.81665	0.70893	0.67053	0.30598	0.71757	0.8676	0.09119	0.65724	0.32986	-0.03091	-0.49848	0.05507	0.02347	-0.09231	-0.54657	-1.83115	0.04546	0.43606	NA	NA	NA	NA
R014382c0g1_i01	5.99542	5.78875	5.95374	6.03039	5.96059	5.88064	5.9691	5.66466	5.7286	5.54311	5.55001	5.74842	5.53764	5.83133	5.89046	5.79959	5.99593	5.91536	5.85999	5.60151	5.5048	5.5987	5.93814	5.91868	5.99774	5.56223	5.54856	5.39494	6.08606	5.99866	5.94532	6.0537	6.28359	6.15474	6.23708	6.15637	6.17689	NA	ACX3 At1g06290 F9P14.15 F9P14_11 T2D23.1	fatty acid beta-oxidation [GO:0006635]; fatty acid beta-oxidation using acyl-CoA oxidase [GO:0033540]; lipid homeostasis [GO:0055088]; medium-chain fatty acid metabolic process [GO:0051791]	Catalyzes the desaturation of medium-chain acyl-CoAs to 2-trans-enoyl-CoAs. Active on C8:0- to C14:0-CoA with a maximal activity on C12:0-CoA.
R014391c0g1_i01	2.86321	3.03819	3.22078	2.7406	3.10115	3.36009	2.98249	2.89827	3.08558	2.73299	3.18403	3.06502	2.70939	2.76781	2.612	2.85682	1.97635	2.32784	2.39118	3.18327	3.32334	3.46102	2.64579	2.65897	2.52221	3.39779	2.90934	2.9894	2.8344	2.53303	2.98035	2.84588	1.37935	1.83855	1.72698	1.75584	1.44583	NA	NA	NA	NA
R014451c0g1_i01	4.77428	5.06732	4.93173	5.2166	5.19619	5.08134	4.898	4.90124	4.90353	4.56866	4.93893	5.03217	4.88393	5.22082	5.18242	5.03154	5.11531	5.01912	4.95636	5.45416	5.47735	5.43888	4.90026	5.05826	5.05243	5.5146	5.10244	5.30982	5.27014	5.29312	5.27763	5.15546	5.93443	5.85225	5.82902	5.85018	5.83327	SOX14	SOX2	cell cycle arrest [GO:0007050]; cell differentiation [GO:0030154]; cell fate commitment [GO:0045165]; central nervous system development [GO:0007417]; endodermal cell fate specification [GO:0001714]; eye development [GO:0001654]; forebrain development [GO:0030900]; inner ear development [GO:0048839]; negative regulation of canonical Wnt signaling pathway [GO:0090090]; negative regulation of epith…	Transcriptional activator. May function as a switch in neuronal development. Downstream SRRT target that mediates the promotion of neural stem cell self-renewal (By similarity). Keeps neural cells undifferentiated by counteracting the activity of proneural proteins and suppresses neuronal differentiation. In cooperation with other transcription factors, binds to the promoter sequence of the cryst…
R014541c0g1_i01	3.56047	3.41328	3.63883	3.87571	3.51437	3.45319	3.47798	3.46813	3.35849	3.17164	2.93179	3.27402	3.01418	3.59371	3.7251	3.81135	3.66918	3.59794	3.83189	3.45145	3.38373	3.57897	3.5739	3.6001	3.5088	3.60755	3.42183	3.77553	3.31899	3.65602	3.77081	3.38325	3.87126	4.01143	3.88623	4.05176	4.0279	PIGW	Pigw	GPI anchor biosynthetic process [GO:0006506]; protein localization to plasma membrane [GO:0072659]	Required for the transport of GPI-anchored proteins to the plasma membrane (By similarity). Probable acetyltransferase, which acetylates the inositol ring of phosphatidylinositol during biosynthesis of GPI-anchor. Acetylation during GPI-anchor biosynthesis is not essential for the subsequent mannosylation and is usually removed soon after the attachment of GPIs to proteins (PubMed:14517336).
R014557c0g1_i01	0.10461	0.63835	0.66077	0.78101	-0.01204	0.45409	0.38498	4.029	4.13388	4.0621	1.76475	2.17291	2.10516	1.72359	2.01056	2.14737	2.53611	2.3142	1.96701	1.04421	1.31641	1.29373	2.79679	2.68476	2.65113	0.19152	-0.16134	0.66507	0.73781	0.657	1.53814	0.28007	-0.86283	-1.3384	-0.95998	-1.06924	-2.56829	NA	NA	NA	NA
R014573c0g1_i02	6.08737	5.92178	5.94801	6.06137	5.98528	6.15032	5.96357	5.83605	6.05615	5.80309	5.76113	5.93045	5.93509	5.95523	5.98936	5.89752	5.88287	5.84476	5.94067	5.73384	5.80846	5.70846	5.88396	5.74107	5.72057	5.81315	5.70637	5.89349	6.20219	6.13937	6.02474	6.0597	5.72505	5.85658	5.84519	5.75777	5.73708	LMAN2L	LMAN2	Golgi organization [GO:0007030]; endoplasmic reticulum organization [GO:0007029]; endoplasmic reticulum to Golgi vesicle-mediated transport [GO:0006888]; protein transport [GO:0015031]	Plays a role as an intracellular lectin in the early secretory pathway. Interacts with N-acetyl-D-galactosamine and high-mannose type glycans and may also bind to O-linked glycans. Involved in the transport and sorting of glycoproteins carrying high mannose-type glycans.
R014591c0g1_i01	-0.68262	-2.53789	-2.5759	-2.55	-1.7563	-3.23416	-3.23416	-3.23416	-3.23416	-3.23416	-2.70557	-3.23416	-2.70937	-3.23416	-2.76475	-3.23416	-1.00301	-2.70345	-2.25798	-3.23416	-2.57858	-3.23416	-2.56448	-1.85112	-3.23416	-2.78954	-2.65471	-2.21186	-2.03481	-1.42027	-2.13339	-1.91836	4.02167	4.08702	3.94198	4.26591	4.30765	NA	BRS3	G protein-coupled receptor signaling pathway [GO:0007186]	Role in sperm cell division, maturation, or function. This receptor mediates its action by association with G proteins that activate a phosphatidylinositol-calcium second messenger system.
R014647c0g1_i01	5.56454	5.31437	5.77264	5.64802	5.75294	4.95724	5.55856	5.78059	5.55224	5.77942	6.17577	5.85116	5.78824	5.54373	5.78428	5.51778	5.85989	5.88338	5.91387	5.8588	5.97615	5.93367	5.13487	5.92816	5.63586	5.75593	5.84993	5.56321	5.80365	5.72004	5.81734	5.95776	6.83359	6.47108	6.65745	6.80414	6.66296	MRC1	MRC1 CLEC13D CLEC13DL MRC1L1	cellular response to interferon-gamma [GO:0071346]; cellular response to interleukin-4 [GO:0071353]; cellular response to lipopolysaccharide [GO:0071222]; receptor-mediated endocytosis [GO:0006898]	Mediates the endocytosis of glycoproteins by macrophages. Binds both sulfated and non-sulfated polysaccharide chains.; (Microbial infection) Acts as phagocytic receptor for bacteria, fungi and other pathogens.; (Microbial infection) Acts as a receptor for Dengue virus envelope protein E.
R014650c0g1_i01	1.46188	2.25903	2.13991	1.99104	1.84185	2.22866	2.06516	1.94267	2.2404	2.58063	1.78458	2.00723	2.19605	2.33818	2.08192	1.85063	2.16186	1.95846	2.34814	1.89424	2.09197	1.82623	1.95341	2.13056	1.61338	1.99296	2.37893	2.33271	2.14503	1.9939	2.21655	1.89034	2.62066	2.7565	2.6644	2.40338	2.51503	UROS	UROS	cellular response to amine stimulus [GO:0071418]; cellular response to arsenic-containing substance [GO:0071243]; heme biosynthetic process [GO:0006783]; protoporphyrinogen IX biosynthetic process [GO:0006782]; response to antibiotic [GO:0046677]; response to platinum ion [GO:0070541]; uroporphyrinogen III biosynthetic process [GO:0006780]	Catalyzes cyclization of the linear tetrapyrrole, hydroxymethylbilane, to the macrocyclic uroporphyrinogen III, the branch point for the various sub-pathways leading to the wide diversity of porphyrins. Porphyrins act as cofactors for a multitude of enzymes that perform a variety of processes within the cell such as methionine synthesis (vitamin B12) or oxygen transport (heme).
R014680c0g1_i01	7.53573	7.37473	7.33117	7.56402	7.47942	7.40951	7.3934	7.2756	7.42177	7.44608	7.46279	7.48557	7.41654	7.40921	7.53538	7.49675	7.24818	7.39996	7.40345	7.39247	7.39579	7.35037	7.46821	7.34904	7.44368	7.35498	7.20458	7.53926	7.54911	7.40558	7.43166	7.30372	7.32563	7.33359	7.28053	7.32926	7.27844	ATP5F1D	Atp5f1d Atp5d	ATP metabolic process [GO:0046034]; ATP synthesis coupled proton transport [GO:0015986]; aerobic respiration [GO:0009060]; mitochondrial proton-transporting ATP synthase complex assembly [GO:0033615]; proton transmembrane transport [GO:1902600]	Mitochondrial membrane ATP synthase (F(1)F(0) ATP synthase or Complex V) produces ATP from ADP in the presence of a proton gradient across the membrane which is generated by electron transport complexes of the respiratory chain. F-type ATPases consist of two structural domains, F(1) - containing the extramembraneous catalytic core, and F(0) - containing the membrane proton channel, linked togethe…
R014682c0g1_i01	7.75736	7.64467	7.60784	7.80521	7.76723	7.73812	7.70813	7.53955	7.59857	7.49098	7.51935	7.65273	7.61487	7.70032	7.72119	7.57984	7.57037	7.6266	7.64634	7.44241	7.39107	7.40496	7.64648	7.57144	7.55333	7.41814	7.36855	7.557	7.78126	7.78323	7.7203	7.5967	7.63263	7.58548	7.61529	7.60188	7.58562	CYC1	CYC1	mitochondrial ATP synthesis coupled proton transport [GO:0042776]; mitochondrial electron transport, ubiquinol to cytochrome c [GO:0006122]; response to glucagon [GO:0033762]	This is the heme-containing component of the cytochrome b-c1 complex, which accepts electrons from Rieske protein and transfers electrons to cytochrome c in the mitochondrial respiratory chain.
R014688c0g2_i01	4.72228	4.64907	4.80111	4.08752	4.442	4.50088	4.69471	5.04383	4.50386	5.03901	5.82356	5.29841	5.48754	4.7319	4.56843	4.54677	4.66034	4.60846	4.68089	5.22574	5.33603	5.26207	3.66239	3.95834	3.96083	5.41565	5.49243	4.82115	4.08406	3.92085	4.41371	4.44828	4.24483	4.03707	3.65893	4.19476	3.84601	NA	nphp3	Wnt signaling pathway [GO:0016055]; cilium assembly [GO:0060271]; convergent extension involved in gastrulation [GO:0060027]; negative regulation of canonical Wnt signaling pathway [GO:0090090]; regulation of Wnt signaling pathway, planar cell polarity pathway [GO:2000095]	Required for normal ciliary development and function. Inhibits disheveled-1-induced canonical Wnt-signaling activity and may also play a role in the control of non-canonical Wnt signaling that regulates planar cell polarity. Probably acts as a molecular switch between different Wnt signaling pathways. Required for proper convergent extension cell movements.
R014689c0g1_i01	2.28875	2.19816	1.55223	2.1462	2.20057	1.75304	1.8258	1.4684	1.72231	1.75587	0.80918	1.60485	1.2854	2.22245	2.16314	2.35516	1.80455	1.86798	2.30377	2.41201	1.91619	2.20211	2.47712	2.33985	2.33529	1.55819	1.63245	1.89627	1.84655	2.58217	1.67267	1.65683	2.11118	2.31168	2.08489	2.18581	2.13985	NA	NA	NA	NA
R014696c0g1_i01	3.85908	3.96327	3.66702	4.10924	3.98102	4.05649	3.98008	3.92453	4.07163	3.72141	3.70472	3.62492	3.67146	3.73977	3.71616	3.82539	3.71843	3.48679	3.71253	3.71104	3.69423	3.56474	3.47148	3.62029	3.35072	3.66975	3.72091	3.97971	3.98712	3.80833	3.97805	3.84316	3.34237	3.43379	3.51931	3.44713	3.36858	ERAL1	ERAL1 HERA	mitochondrial translational elongation [GO:0070125]; mitochondrial translational termination [GO:0070126]; ribosomal small subunit assembly [GO:0000028]	Probable GTPase that plays a role in the mitochondrial ribosomal small subunit assembly. Specifically binds the 12S mitochondrial rRNA (12S mt-rRNA) to a 33 nucleotide section delineating the 3' terminal stem-loop region. May act as a chaperone that protects the 12S mt-rRNA on the 28S mitoribosomal subunit during ribosomal small subunit assembly.
R014703c0g1_i01	3.76624	3.75364	3.97952	3.9972	3.69431	3.85075	3.96908	3.66831	4.00146	3.72141	3.79058	3.57315	3.71309	3.70138	3.78621	3.77565	3.68578	3.75261	3.71818	3.66615	3.66671	3.69672	3.99332	3.44271	3.83619	3.603	3.65024	3.7286	3.74178	3.78753	3.6733	3.6656	2.89252	2.89755	2.72921	2.81116	3.17308	NUDT22	Nudt22	NA	Hydrolyzes UDP-glucose to glucose 1-phosphate and UMP and UDP-galactose to galactose 1-phosphate and UMP. Preferred substrate is UDP-glucose.
R014707c0g1_i01	5.09917	5.05306	5.28086	5.1075	5.02741	5.15354	5.11993	5.32491	5.23375	5.37008	5.52959	5.49381	5.56205	5.29717	5.34065	5.31384	5.07386	5.15925	5.17941	5.20823	5.29842	5.33653	5.17553	5.06564	4.95589	5.32606	5.36767	5.44842	5.10285	4.99048	5.15164	4.99823	5.44004	5.65772	5.58474	5.62875	5.53275	PTPN5	NA	NA	NA
R014718c0g1_i01	2.8886	2.70059	2.99478	3.06351	2.20057	2.65974	2.6471	3.08219	2.45064	2.78463	2.70087	2.77542	2.90167	2.90176	3.21104	3.03651	2.47373	2.86565	3.11069	2.64963	2.63681	2.70418	2.67445	2.7473	2.35056	3.15226	2.88903	3.02868	2.85286	3.12581	2.55196	2.82991	-0.37394	0.33688	-0.53778	0.42287	0.50104	NA	NA	NA	NA
R014729c0g2_i01	1.03149	1.10423	1.05136	2.01425	1.36334	1.21266	1.15414	1.50105	1.32268	1.40621	-0.38713	1.15462	1.20014	0.83381	1.18406	1.06808	1.53812	1.06411	0.42199	1.30068	1.51463	1.22302	1.31718	1.35383	1.06565	1.29053	1.55719	1.42302	1.23664	1.16686	0.88745	1.37809	-0.27383	-0.42957	-1.33079	-0.23979	-0.58369	NA		chitin catabolic process [GO:0006032]; polysaccharide catabolic process [GO:0000272]	This protein functions as a defense against chitin containing fungal pathogens.
R014740c0g1_i01	4.40356	4.49311	4.5328	4.33805	4.4752	4.37474	4.34049	4.51415	4.37498	4.47353	4.4328	4.59293	4.62784	4.61973	4.48401	4.56362	4.55583	4.58593	4.55721	4.54393	4.4629	4.53897	4.5248	4.59376	4.59794	4.70885	4.55021	4.48936	4.32788	4.52145	4.51952	4.53948	4.55496	4.70461	4.49408	4.82012	4.68157	DCTN4	Dctn4	nuclear migration [GO:0007097]	Could have a dual role in dynein targeting and in ACTR1A/Arp1 subunit of dynactin pointed-end capping. Could be involved in ACTR1A pointed-end binding and in additional roles in linking dynein and dynactin to the cortical cytoskeleton.
R014742c0g1_i02	3.099	3.06117	2.99478	3.34562	2.89581	2.98162	3.0327	2.26137	2.97483	2.79726	2.55841	2.95807	2.94599	2.93155	2.5729	2.58707	2.65331	2.70766	2.53884	2.50417	2.28529	2.40738	2.70255	2.59239	2.62625	2.43291	2.45	2.43857	3.10467	2.97453	3.20632	2.93815	2.54042	2.7565	2.37142	2.50099	2.53068	SLC25A27	SLC25A27 UCP4 UNQ772/PRO1566	cellular triglyceride homeostasis [GO:0035356]; inner ear development [GO:0048839]; negative regulation of apoptotic process [GO:0043066]; negative regulation of mitochondrial calcium ion concentration [GO:0051562]; negative regulation of mitochondrial membrane potential [GO:0010917]; neuron death [GO:0070997]; positive regulation of cell population proliferation [GO:0008284]; proton transmembran…	UCP are mitochondrial transporter proteins that create proton leaks across the inner mitochondrial membrane, thus uncoupling oxidative phosphorylation from ATP synthesis. As a result, energy is dissipated in the form of heat. May play a role in thermoregulatory heat production and metabolism in brain.
R014743c0g1_i01	4.33133	4.34186	4.33178	4.58672	4.3555	4.46693	4.4943	4.61457	4.60198	4.62287	4.56192	4.61869	4.87249	4.5422	4.60765	4.69557	4.60322	4.47994	4.46621	4.42097	4.31566	4.46174	4.57886	4.49517	4.44628	4.55491	4.46012	4.57144	4.56186	4.2847	4.38319	4.34532	5.20001	5.10692	5.03508	4.97252	5.09599	SLC38A10	slc38a10	amino acid transport [GO:0006865]; sodium ion transport [GO:0006814]	Putative sodium-dependent amino acid/proton antiporter.
R014746c0g1_i01	5.45621	5.56395	5.53714	5.58159	5.52225	5.57443	5.46109	5.42403	5.46366	5.4035	5.39418	5.48508	5.40104	5.51819	5.47794	5.42403	5.24047	5.28172	5.23756	5.23921	5.22486	5.19592	5.31629	5.09239	5.30062	5.30242	5.20461	5.42285	5.55861	5.44694	5.47731	5.48484	5.52241	5.66431	5.57243	5.65195	5.61395	STRADB	STRADA LYK5 STRAD	MAPK cascade [GO:0000165]; activation of protein kinase activity [GO:0032147]; cell cycle arrest [GO:0007050]; neuron projection morphogenesis [GO:0048812]; protein export from nucleus [GO:0006611]; signal transduction by protein phosphorylation [GO:0023014]; stress-activated protein kinase signaling cascade [GO:0031098]	Pseudokinase which, in complex with CAB39/MO25 (CAB39/MO25alpha or CAB39L/MO25beta), binds to and activates STK11/LKB1. Adopts a closed conformation typical of active protein kinases and binds STK11/LKB1 as a pseudosubstrate, promoting conformational change of STK11/LKB1 in an active conformation.
R014747c0g2_i01	5.63749	5.5859	5.5655	5.75525	5.55368	5.50085	5.57801	5.98778	6.06601	5.7921	5.65741	5.58648	5.7525	5.69902	5.80341	5.63001	5.6545	5.75293	5.72632	5.80287	5.77341	5.82943	5.25831	5.3377	5.47098	5.73322	6.01018	6.04364	6.00173	5.75439	5.65151	5.59406	6.96298	7.04476	6.80079	7.11089	6.74069	SLC39A5	NA	NA	NA
R014751c0g1_i04	4.87934	4.81367	4.82319	5.01558	4.90789	4.69226	4.8123	4.73958	4.95748	4.72883	4.79239	4.98837	5.04744	4.92197	4.96748	4.78089	4.80669	4.89402	5.02401	4.99789	4.97298	5.10708	4.96259	4.76978	4.93831	4.9553	4.87858	4.88942	5.01132	5.05572	5.15492	5.03352	5.35659	5.33696	5.35145	5.38208	5.35081	HS1BP3	NA	NA	NA
R014754c0g1_i01	3.02078	3.17084	3.4651	3.28963	3.30876	3.35268	3.43595	3.3386	3.08558	3.42046	3.53951	3.55324	3.43072	3.33414	3.33306	3.04853	3.45342	3.1142	3.11925	3.36981	3.38373	3.41418	3.06915	3.33281	3.10276	3.22509	3.33437	3.10416	3.45811	3.51973	3.32782	3.14591	2.81506	2.95248	2.6644	2.77259	2.72001	MAPK8IP2	Mapk8ip1 Ib1 Jip1 Mapk8ip	JUN phosphorylation [GO:0007258]; negative regulation of JNK cascade [GO:0046329]; negative regulation of JUN kinase activity [GO:0043508]; negative regulation of apoptotic process [GO:0043066]; negative regulation of intrinsic apoptotic signaling pathway [GO:2001243]; positive regulation of JNK cascade [GO:0046330]; regulation of CD8-positive, alpha-beta T cell proliferation [GO:2000564]; regula…	The JNK-interacting protein (JIP) group of scaffold proteins selectively mediates JNK signaling by aggregating specific components of the MAPK cascade to form a functional JNK signaling module. Required for JNK activation in response to excitotoxic stress. Cytoplasmic MAPK8IP1 causes inhibition of JNK-regulated activity by retaining JNK in the cytoplasm and thus inhibiting the JNK phosphorylation…
R014761c0g1_i01	2.0167	2.1561	2.3282	2.87348	2.23973	2.63549	2.22177	2.03477	2.35739	2.11985	0.76993	1.94749	1.73264	2.7512	2.87568	2.65152	1.86412	2.81811	2.57662	2.87347	2.51866	2.42849	2.82263	2.46421	2.58811	2.35933	2.61989	2.52351	2.20373	2.29834	2.16531	2.29111	-0.27383	0.12368	-0.21157	-0.46707	-0.45485	NA	Chst5 Gst4	N-acetylglucosamine metabolic process [GO:0006044]; carbohydrate metabolic process [GO:0005975]; keratan sulfate biosynthetic process [GO:0018146]; sulfur compound metabolic process [GO:0006790]	Sulfotransferase that utilizes 3'-phospho-5'-adenylyl sulfate (PAPS) as sulfonate donor to catalyze the transfer of sulfate to position 6 of non-reducing N-acetylglucosamine (GlcNAc) residues of keratan. Mediates sulfation of keratan in cornea. Keratan sulfate plays a central role in maintaining corneal transparency. Acts on the non-reducing terminal GlcNAc of short and long carbohydrate substrat…
R014777c0g2_i01	7.27015	7.60418	7.57521	7.79394	7.16281	7.49789	7.391	7.80326	7.69263	7.67585	8.0833	7.76731	7.75224	7.54308	8.08152	7.89684	7.57335	7.52847	7.65666	7.58225	7.53402	7.57075	7.4156	7.28144	7.29029	7.38343	7.50622	7.54223	7.82457	7.45038	7.82514	7.58544	6.29179	6.13707	6.72018	6.04616	6.53401	NA	MEP1B	inflammatory response [GO:0006954]; toxin transport [GO:1901998]	Membrane metallopeptidase that sheds many membrane-bound proteins. Exhibits a strong preference for acidic amino acids at the P1' position. Known substrates include: FGF19, VGFA, IL1B, IL18, procollagen I and III, E-cadherin, KLK7, gastrin, ADAM10, tenascin-C. The presence of several pro-inflammatory cytokine among substrates implicate MEP1B in inflammation. It is also involved in tissue remodeli…
R014784c0g1_i02	5.79517	5.8804	5.92047	5.70442	6.01804	5.76388	6.00727	5.96309	5.77141	5.97271	5.98115	6.06422	5.95474	5.9516	5.70512	5.83124	5.99704	5.87295	6.05103	5.7352	5.82722	5.71492	5.61868	5.67344	5.69985	5.95906	5.86431	5.81142	5.85148	5.74183	5.96231	5.77592	5.30694	5.28011	5.32654	5.29177	5.2194	SETD1A	setd1ba setd1b si:dkey-237o15.4	hematopoietic progenitor cell differentiation [GO:0002244]; histone H3-K4 methylation [GO:0051568]	Histone methyltransferase that specifically methylates 'Lys-4' of histone H3, when part of the SET1 histone methyltransferase (HMT) complex, but not if the neighboring 'Lys-9' residue is already methylated. H3 'Lys-4' methylation represents a specific tag for epigenetic transcriptional activation (By similarity).
R014791c0g3_i01	5.30176	5.29996	5.33017	5.4537	5.30866	5.49917	5.39819	5.15061	5.24247	4.99584	5.27658	5.37032	5.2572	5.19649	5.31718	5.00094	5.01813	5.07277	5.06002	5.15032	5.17202	5.0639	5.01114	4.85744	4.81163	5.29539	5.00904	5.44116	5.49539	5.22255	5.21601	5.20583	5.64897	5.92684	5.73432	5.7211	5.79167	HYI	hyi zgc:63850	NA	Catalyzes the reversible isomerization between hydroxypyruvate and 2-hydroxy-3-oxopropanoate (also termed tartronate semialdehyde).
R014795c0g1_i01	2.21037	1.97443	2.29246	2.4654	1.68043	2.29207	2.42878	2.16276	2.34125	2.71979	1.80414	2.42736	2.28154	2.34926	2.74986	2.39336	2.63062	2.3142	2.28868	1.77246	2.19187	2.28544	2.60171	2.6327	2.68766	2.84854	2.36429	2.7519	2.55889	2.87288	2.93517	2.41403	5.17365	5.09476	4.76528	5.06053	5.10124	NA	Npy4r Ppyr1	NA	Receptor for neuropeptide Y and peptide YY. The rank order of affinity of this receptor for pancreatic polypeptides is PP >> PYY >= NPY.
R014801c0g1_i01	4.27468	4.40607	4.11359	3.94982	4.23954	4.29186	4.14241	6.11719	5.55048	5.69928	4.62101	4.85653	4.70723	5.19649	5.15455	5.25283	4.93723	4.40469	4.27264	4.59572	4.34633	4.60302	5.00833	4.93203	5.1074	3.91692	3.85788	3.73455	4.9569	4.83023	4.31429	4.8378	4.70359	4.46118	4.64279	4.50033	4.46658	NA	VLDLR	axon guidance [GO:0007411]; cholesterol metabolic process [GO:0008203]; dendrite morphogenesis [GO:0048813]; glycoprotein transport [GO:0034436]; lipid transport [GO:0006869]; low-density lipoprotein particle receptor catabolic process [GO:0032802]; memory [GO:0007613]; nervous system development [GO:0007399]; positive regulation of dendrite development [GO:1900006]; positive regulation of protei…	Binds VLDL and transports it into cells by endocytosis. In order to be internalized, the receptor-ligand complexes must first cluster into clathrin-coated pits. Binding to Reelin induces tyrosine phosphorylation of Dab1 and modulation of Tau phosphorylation (By similarity).
R014805c0g2_i02	5.3252	5.34511	5.16704	5.41279	5.23305	5.23042	5.30641	5.40259	5.32483	5.3616	5.29052	5.29841	5.33758	5.25803	5.23033	5.22926	5.19673	5.22635	5.2454	5.03809	5.01723	5.06895	4.93028	5.21251	5.19249	5.17647	5.10244	5.14087	5.45064	5.58994	5.46279	5.4263	6.03424	5.91721	5.98179	6.06888	5.85207	PXK	Pxk	inflammatory response [GO:0006954]; modulation of chemical synaptic transmission [GO:0050804]; negative regulation of ATPase activity [GO:0032780]; negative regulation of ion transport [GO:0043271]; regulation of membrane potential [GO:0042391]	Binds to and modulates brain Na,K-ATPase subunits ATP1B1 and ATP1B3 and may thereby participate in the regulation of electrical excitability and synaptic transmission. May not display kinase activity.
R014815c0g1_i01	-3.23416	-3.23416	-3.23416	-2.55	-2.10308	-2.65359	-3.23416	-3.23416	-1.85024	-3.23416	-3.23416	-1.89245	-3.23416	-2.78337	-2.1274	-3.23416	-1.50758	-2.70345	-1.94087	-3.23416	-2.57858	-2.78228	-2.56448	-2.18305	-2.22655	-2.1756	-1.66024	-3.23416	-1.78606	-3.23416	-1.35801	-1.71726	0.86807	0.63432	0.93523	0.12926	1.02754	NA	KCNH6 ERG2	potassium ion transmembrane transport [GO:0071805]; regulation of ion transmembrane transport [GO:0034765]; regulation of membrane potential [GO:0042391]	Pore-forming (alpha) subunit of voltage-gated potassium channel. Elicits a slowly activating, rectifying current (By similarity). Channel properties may be modulated by cAMP and subunit assembly.
R014821c2g3_i01	5.12076	5.24585	5.35638	5.46216	4.86783	4.99346	5.10994	5.06582	5.21394	5.02028	4.34538	4.32596	4.02133	4.3869	4.61489	4.66857	4.48486	4.23044	4.3619	4.96584	5.03078	4.87887	4.90026	4.81719	4.87108	4.32298	4.97571	4.7198	4.63033	4.68408	4.3434	4.35651	0.2139	0.1983	1.41658	1.05741	0.62283	NA	NA	NA	NA
R014824c0g1_i01	4.28905	4.53883	4.47019	4.5633	4.37762	4.50088	4.25848	4.19788	4.50386	4.57234	4.55616	4.36834	4.55244	4.346	4.37458	4.45945	4.28141	4.31507	4.43913	4.16273	4.10117	4.28499	4.35817	4.05546	4.14287	4.62387	4.39678	4.53781	4.46619	4.38503	4.24811	4.4742	4.03149	3.87591	3.90879	4.12503	3.9251	NA	NA	NA	NA
R014825c0g2_i02	5.76464	5.7504	5.67712	5.81431	5.81584	5.76667	5.79198	5.85354	6.02364	5.88079	5.57014	5.58485	5.52308	5.93974	5.87347	6.03524	5.68234	5.6883	5.81328	5.98639	6.03786	6.02657	6.2634	6.1892	6.20621	5.6585	5.79503	5.76565	5.89555	5.92439	5.90489	5.81701	8.00721	7.95283	7.82292	7.90613	7.80415	NA	NA	NA	NA
R014832c0g1_i01	2.50117	2.46253	2.77929	2.86073	2.27786	2.59835	2.79573	2.50625	2.71151	2.82219	2.41312	2.52596	2.56908	2.79237	2.69629	2.33568	2.71931	2.74881	3.03129	2.63805	2.89573	2.38596	2.20983	2.2563	2.58811	2.69463	2.77186	2.36375	2.64614	2.5496	2.59132	2.69536	3.24447	3.26177	3.47464	3.15893	3.41147	PLXDC1	Plxdc1 Tem7	angiogenesis [GO:0001525]; spinal cord development [GO:0021510]	Plays a critical role in endothelial cell capillary morphogenesis.
R014835c0g1_i01	0.61105	0.29506	0.20266	1.31738	0.07716	0.84087	0.24596	1.25521	1.07186	1.19343	0.99084	0.75076	1.17056	1.11914	0.69448	1.2456	0.78752	0.89112	0.92989	1.00869	0.53724	1.33902	1.03728	0.44315	0.42367	1.33508	1.1076	1.12984	0.99212	-0.0362	0.11031	0.37116	1.49739	1.55597	1.53732	1.4647	1.41244	NA	NA	NA	NA
R014842c0g1_i02	0.18878	-0.05401	-0.24537	1.42523	0.5827	0.45409	0.70109	0.6447	0.31819	0.18401	-2.31958	0.04316	-1.20875	0.66675	0.17366	-0.10489	0.3048	0.85389	0.2456	0.21348	0.95625	1.09687	1.48835	0.66671	0.95011	0.23919	0.99804	1.71553	0.65608	0.7169	0.85547	1.11367	1.37935	1.37478	1.53732	1.25687	2.1193	NA	IHH	bone resorption [GO:0045453]; branching involved in blood vessel morphogenesis [GO:0001569]; camera-type eye photoreceptor cell fate commitment [GO:0060220]; cartilage development [GO:0051216]; cell fate specification [GO:0001708]; cell maturation [GO:0048469]; cell-cell signaling [GO:0007267]; chondrocyte differentiation involved in endochondral bone morphogenesis [GO:0003413]; chondrocyte proli…	Intercellular signal essential for a variety of patterning events during development. Binds to the patched (PTC) receptor, which functions in association with smoothened (SMO), to activate the transcription of target genes. Implicated in endochondral ossification: may regulate the balance between growth and ossification of the developing bones. Induces the expression of parathyroid hormone-relate…
R014863c0g1_i01	5.14203	5.20518	4.94618	4.8957	5.18369	5.20387	5.11328	4.967	4.90078	5.02566	4.98679	4.89657	4.94416	4.98725	4.83742	5.02242	5.20827	5.1147	5.12095	4.98195	5.00354	5.00716	5.34108	5.36986	5.40486	4.91184	4.94897	4.79861	5.1258	5.41113	5.23011	5.43028	5.70984	5.77664	5.51477	5.71264	5.70813	FUT8	FUT8	GDP-L-fucose metabolic process [GO:0046368]; N-glycan fucosylation [GO:0036071]; protein N-linked glycosylation [GO:0006487]; protein N-linked glycosylation via asparagine [GO:0018279]; protein glycosylation in Golgi [GO:0033578]	Catalyzes the addition of fucose in alpha 1-6 linkage to the first GlcNAc residue, next to the peptide chains in N-glycans.
R014869c0g1_i01	4.30328	4.50153	4.27796	4.47821	4.24436	4.33766	4.37704	4.06221	4.16172	4.76142	4.92783	4.7144	5.00198	4.71058	4.7612	4.73329	4.84661	4.86391	4.71234	4.72172	4.94462	5.02459	4.11852	4.35761	4.23215	4.90631	5.0667	4.73473	4.38607	4.61886	4.38599	4.54927	2.0155	1.9069	1.87179	1.75584	1.79584	GGT5	Ggt1 Ggt	aging [GO:0007568]; cellular response to oxidative stress [GO:0034599]; glutamate metabolic process [GO:0006536]; glutathione biosynthetic process [GO:0006750]; glutathione catabolic process [GO:0006751]; peptide modification [GO:0031179]; regulation of immune system process [GO:0002682]; regulation of inflammatory response [GO:0050727]; response to estradiol [GO:0032355]; response to lipopolysac…	Cleaves the gamma-glutamyl bond of extracellular glutathione (gamma-Glu-Cys-Gly), glutathione conjugates, and other gamma-glutamyl compounds. The metabolism of glutathione releases free glutamate and the dipeptide cysteinyl-glycine, which is hydrolyzed to cysteine and glycine by dipeptidases. In the presence of high concentrations of dipeptides and some amino acids, can also catalyze a transpepti…
R014870c0g1_i01	-3.23416	-3.23416	-3.23416	-3.23416	-3.23416	-3.23416	-3.23416	-3.23416	-3.23416	-3.23416	-3.23416	-3.23416	-3.23416	-3.23416	-3.23416	-3.23416	-3.23416	-3.23416	-3.23416	-3.23416	-3.23416	-3.23416	-3.23416	-3.23416	-3.23416	-3.23416	-1.07713	-3.23416	-1.22522	-0.97901	-0.32986	-0.36035	6.08579	5.72867	5.87986	5.84864	5.92641	NA	B3GNT4 UNQ1898/PRO4344	O-glycan processing [GO:0016266]; keratan sulfate biosynthetic process [GO:0018146]; poly-N-acetyllactosamine biosynthetic process [GO:0030311]; protein glycosylation [GO:0006486]	Beta-1,3-N-acetylglucosaminyltransferase involved in the synthesis of poly-N-acetyllactosamine. Has activity for type 2 oligosaccharides.
R014900c0g1_i02	7.26228	6.84144	7.07327	6.81542	7.12081	6.91377	6.99662	6.73355	6.75485	6.9582	6.8947	6.88011	6.93933	7.12529	7.11308	7.08965	6.85917	7.1947	6.93458	6.93047	6.91627	6.93795	7.20831	7.21385	7.23993	6.9363	7.07118	7.19268	7.15866	7.19137	7.10486	7.05983	3.29425	4.12099	4.12652	3.9632	3.9251	NA	P4htm Ph4	peptidyl-proline hydroxylation to 4-hydroxy-L-proline [GO:0018401]; regulation of erythrocyte differentiation [GO:0045646]	Catalyzes the post-translational formation of 4-hydroxyproline in hypoxia-inducible factor (HIF) alpha proteins. Hydroxylates HIF1A at 'Pro-402' and 'Pro-564'. May function as a cellular oxygen sensor and, under normoxic conditions, may target HIF through the hydroxylation for proteasomal degradation via the von Hippel-Lindau ubiquitination complex.
R014909c0g1_i01	4.11713	3.87528	3.71506	4.0599	3.68014	3.59823	3.82184	3.56398	3.89488	3.7346	3.60788	3.98331	3.78317	4.04244	3.97799	4.02105	3.69127	3.96395	3.90795	3.80203	3.61726	3.65704	3.71851	3.71721	3.78653	3.96378	3.83151	4.14074	4.0996	3.75219	3.9328	4.0606	2.84877	2.88631	3.23683	2.83631	3.10154	NA	NA	NA	NA
R014912c0g1_i01	-3.23416	-3.23416	-3.23416	-3.23416	-3.23416	-3.23416	-3.23416	-3.23416	-3.23416	-3.23416	-3.23416	-3.23416	-3.23416	-3.23416	-3.23416	-3.23416	-3.23416	-3.23416	-3.23416	-0.30684	-3.23416	-3.23416	-3.23416	-3.23416	-3.23416	-3.23416	-3.23416	-3.23416	-2.716	-0.13863	0.05507	0.18284	6.71372	6.87884	6.82693	6.81683	6.76405	NA	NA	NA	NA
R014915c0g1_i01	2.0167	2.97911	2.87905	3.56585	2.09774	3.18741	3.08802	3.01594	3.34236	3.4286	1.80414	1.46981	1.51456	2.70882	2.54287	2.77238	3.49169	3.48679	3.1613	2.95037	2.87183	2.67798	3.74577	3.63359	3.67571	1.31297	2.71529	2.52351	3.11999	2.91184	2.11217	2.37054	-1.38262	-1.56652	-0.42065	-0.59571	-1.49168	DDC	DDC	cellular amino acid metabolic process [GO:0006520]; dopamine biosynthetic process [GO:0042416]	Catalyzes the decarboxylation of L-3,4-dihydroxyphenylalanine (DOPA) to dopamine, L-5-hydroxytryptophan to serotonin and L-tryptophan to tryptamine.
R014920c0g1_i01	0.2683	2.04526	1.64017	1.76336	0.85907	1.63572	1.70714	-0.0098	0.81556	1.19343	-0.21977	-0.20541	-0.3118	0.83381	0.89801	0.49601	0.56626	0.92742	0.72085	-1.29623	-0.47875	0.35495	0.30598	-0.23981	0.1719	0.33004	1.50474	0.39142	1.58467	1.2503	1.6909	2.60442	4.8439	4.80354	4.39769	4.53147	4.17952	NA	NA	NA	NA
R014921c0g2_i01	2.56556	2.13461	2.41387	2.3964	2.40389	2.4808	2.15857	1.89431	2.13196	1.87977	1.96918	2.22417	2.0248	2.37117	2.17625	2.10196	1.99424	1.83014	2.30377	2.39835	2.11251	2.22641	2.30454	2.52259	2.19006	2.23553	2.15902	2.25203	2.42958	2.29834	2.34876	2.09126	2.0155	1.69131	1.72698	1.6745	1.66016	CIAO2A	CIAO2A CIA2A FAM96A	chromosome segregation [GO:0007059]; iron-sulfur cluster assembly [GO:0016226]; protein maturation by [4Fe-4S] cluster transfer [GO:0106035]; protein maturation by iron-sulfur cluster transfer [GO:0097428]	Component of the cytosolic iron-sulfur protein assembly (CIA) complex, a multiprotein complex that mediates the incorporation of iron-sulfur cluster into extramitochondrial Fe/S proteins (PubMed:23891004). As a CIA complex component and in collaboration with CIAO1 specifically matures ACO1 and stabilizes IREB2, connecting cytosolic iron-sulfur protein maturation with cellular iron regulation (Pub…
R014931c0g1_i01	5.6653	5.55387	5.5988	5.45793	5.53412	5.61529	5.65787	5.92749	5.95236	6.12447	6.29462	6.36086	6.32649	5.87701	5.79281	5.82776	5.95542	5.77302	5.89031	5.95757	6.03248	5.97908	5.70281	5.64251	5.58834	6.21291	6.08689	5.93414	5.64456	5.62162	5.76774	5.51885	6.56112	6.56396	6.5566	6.48335	6.57797	PI4KB	pi4kb pik4cb	phosphatidylinositol phosphorylation [GO:0046854]; phosphatidylinositol-mediated signaling [GO:0048015]	Phosphorylates phosphatidylinositol (PI) in the first committed step in the production of the second messenger inositol-1,4,5,-trisphosphate (PIP).
R014997c0g1_i01	6.20067	6.48693	6.40976	6.18031	6.22736	6.42507	6.44419	6.11059	6.07458	6.29777	5.95733	5.8834	6.0583	6.48986	6.45957	6.69687	6.21098	6.48775	6.4061	6.32102	6.27727	6.41548	6.57404	6.51454	6.49009	6.04035	6.50247	6.37323	5.91105	5.96972	5.94817	6.14446	3.56823	3.79406	3.48969	3.79379	3.67351	NA		arachidonic acid secretion [GO:0050482]; lipid catabolic process [GO:0016042]; phospholipid metabolic process [GO:0006644]	PLA2 catalyzes the calcium-dependent hydrolysis of the 2-acyl groups in 3-sn-phosphoglycerides.
R014999c0g1_i01	6.6893	6.64828	6.56482	6.14394	6.67232	6.62377	6.5758	6.75147	6.4327	6.69105	6.80167	6.59952	6.54033	6.43242	6.34747	6.49431	6.66976	6.6547	6.63223	6.71529	6.59994	6.68743	6.73574	6.79398	6.79293	6.49708	6.60257	6.37132	6.37099	6.35734	6.501	6.54618	6.62735	6.60053	6.56639	6.48832	6.50658	KIF5C	KIF5A NKHC1	anterograde axonal protein transport [GO:0099641]; anterograde dendritic transport of neurotransmitter receptor complex [GO:0098971]; antigen processing and presentation of exogenous peptide antigen via MHC class II [GO:0019886]; axon guidance [GO:0007411]; chemical synaptic transmission [GO:0007268]; microtubule-based movement [GO:0007018]; retrograde neuronal dense core vesicle transport [GO:19…	Microtubule-dependent motor required for slow axonal transport of neurofilament proteins (NFH, NFM and NFL). Can induce formation of neurite-like membrane protrusions in non-neuronal cells in a ZFYVE27-dependent manner. The ZFYVE27-KIF5A complex contributes to the vesicular transport of VAPA, VAPB, SURF4, RAB11A, RAB11B and RTN3 proteins in neurons. Required for anterograde axonal transportation …
R015004c0g1_i01	6.27114	6.15986	6.13495	6.29612	6.25031	6.16839	6.11106	6.19285	6.24696	6.30773	6.43061	6.49297	6.61222	6.28516	6.29587	6.30191	6.06948	6.06948	6.18037	6.19039	6.14518	6.126	5.99462	6.0448	5.98679	6.40539	6.10572	6.1297	6.08801	5.95736	6.23895	6.13799	5.4308	5.46149	5.36783	5.37136	5.36397	NA	NA	NA	NA
R015009c0g1_i01	6.62183	6.12212	6.68771	6.32077	6.68124	5.93256	6.55754	6.73355	6.48599	6.65855	6.76347	6.80565	6.77031	6.47287	6.3811	6.29562	6.43458	6.50436	6.67277	6.56902	6.65611	6.61966	5.80354	6.33479	6.36408	6.76676	6.8387	6.52429	6.48632	6.33602	6.5323	6.52897	5.99338	5.71125	5.83492	5.97008	5.77698	YLPM1	Ylpm1 Zap Zap3	regulation of telomere mainteNAce [GO:0032204]	Plays a role in the reduction of telomerase activity during differentiation of embryonic stem cells by binding to the core promoter of TERT and controlling its down-regulation.
R015015c0g1_i01	1.99349	1.58824	1.89975	1.45946	1.86709	1.6838	1.53867	1.79245	1.81875	1.70317	1.72426	1.6802	1.81141	2.00152	1.20978	2.07871	2.20857	1.77144	1.44756	1.79348	1.84432	1.93347	1.58208	1.99281	1.80292	1.78388	2.03507	1.87488	1.88293	1.94465	1.76162	1.8592	1.80269	1.88448	2.27052	2.14613	2.21924	CEP126	NA	NA	NA
R015018c0g1_i02	1.1199	1.10423	0.76877	0.6087	1.21401	0.33869	0.86842	1.56423	1.22047	0.10496	0.80918	0.38091	0.05486	0.00403	0.12042	0.63001	0.65887	1.06411	0.92989	0.73206	0.41026	0.77309	1.16394	0.81422	0.8245	0.3734	0.21019	-0.38879	-0.17306	0.88298	-0.18982	0.57652	-0.72423	-0.54657	-0.66526	0.20845	-0.58369	NA	NA	NA	NA
R015029c0g1_i01	0.41531	0.29506	0.03975	1.1175	-0.56603	0.56093	0.47073	0.6447	0.50369	0.6416	0.30441	0.75076	0.79753	0.00403	-0.74502	0.26832	0.18533	-0.67565	-0.46789	-0.60394	-0.47875	-1.55297	-1.48447	-1.15817	-0.63654	0.19152	-0.54775	0.85184	-0.10023	0.77441	0.78931	0.53772	-0.59778	0.52259	-0.21157	0.04546	0.50104	NA	NA	NA	NA
R015034c0g1_i01	2.34486	2.67103	2.54116	2.89865	2.78103	2.89236	2.6471	2.91048	2.87743	2.58063	2.26572	2.70501	2.85595	3.0174	2.92309	2.89725	2.53611	2.94747	2.81654	2.54193	2.88383	2.47994	2.94528	2.67192	2.60093	2.76144	2.50443	2.46744	3.1797	2.97453	2.98774	2.68652	3.13034	2.52966	2.56848	2.48517	2.49922	AC007040.2	NA	NA	NA
R015036c0g1_i01	-3.23416	-3.23416	-3.23416	-3.23416	-3.23416	-3.23416	-3.23416	-3.23416	-3.23416	-3.23416	-3.23416	-3.23416	-3.23416	-3.23416	-3.23416	-3.23416	-1.15241	-3.23416	-0.81392	-3.23416	-3.23416	-3.23416	-3.23416	-3.23416	-3.23416	-3.23416	-3.23416	-3.23416	-3.23416	-3.23416	-3.23416	-3.23416	-3.23416	-3.23416	-3.23416	-3.23416	-1.49168	NA	NPY1R	NA	Receptor for neuropeptide Y and peptide YY.
R015039c0g1_i01	3.42821	3.3587	3.23967	3.3995	3.30876	3.41809	3.28434	3.14553	3.29285	3.15212	2.84002	2.80938	3.01418	3.6305	3.64253	3.74644	3.90016	3.37953	3.60085	3.46461	3.47381	3.44557	3.63349	3.73583	3.847	3.6256	3.39326	3.08565	3.47012	3.9272	3.70952	3.95413	4.28231	4.41889	4.20152	4.31594	4.15449	NA	SYT1	negative regulation of calcium ion-dependent exocytosis [GO:0045955]; synaptic vesicle exocytosis [GO:0016079]	Acts as inhibitor of neurotransmitter release. Overexpression leads to a decrease in the amplitude of the excitatory postsynaptic potential in dissected cholinergic and glutaminergic neurons while depletion with antisense oligonucleotides leads to an increase. Overexpression of isoform 1 blocks the reversal of synaptic depression by serotonin in sensory neurons.
R015041c0g1_i01	4.39029	4.49311	4.56312	4.49481	4.45037	4.49752	4.43686	4.58059	4.60198	4.42553	4.57905	4.66888	4.61142	4.64467	4.45474	4.54677	4.96924	4.69522	4.65463	4.65723	4.80647	4.79807	4.48491	4.50244	4.64514	4.55961	4.64413	4.49988	4.59239	4.63447	4.62286	4.49966	6.60287	6.34639	6.40319	6.33242	6.40624	LRIG1	NA	NA	NA
R015047c0g1_i02	5.60914	5.68165	5.50627	5.84538	5.68185	5.78194	5.64063	5.69143	5.67325	5.65833	5.43553	5.61076	5.49353	5.71731	5.79706	5.67334	5.57651	5.7119	5.65747	5.61781	5.70066	5.59053	5.92925	5.829	5.66821	5.49018	5.43227	5.70178	5.82951	5.98503	5.74719	5.77696	5.95005	6.1524	6.00553	5.99403	5.96723	GSTZ1	Gstz1 Maai	L-phenylalanine catabolic process [GO:0006559]; glutathione metabolic process [GO:0006749]; tyrosine catabolic process [GO:0006572]	Probable bifunctional enzyme showing minimal glutathione-conjugating activity with ethacrynic acid and 7-chloro-4-nitrobenz-2-oxa-1, 3-diazole and maleylacetoacetate isomerase activity. Has also low glutathione peroxidase activity with t-butyl and cumene hydroperoxides. Is able to catalyze the glutathione dependent oxygenation of dichloroacetic acid to glyoxylic acid (By similarity).
R015052c0g1_i01	6.47346	6.36762	6.36745	6.62686	6.39286	6.4763	6.35961	6.21271	6.28333	6.30331	6.2711	6.36942	6.36373	6.43437	6.4729	6.38837	6.3503	6.27711	6.36801	6.25434	6.12384	6.20686	6.34366	6.25525	6.24759	6.19414	6.2511	6.39969	6.49883	6.50161	6.43221	6.45802	6.03424	6.08024	5.93996	6.03941	6.00412	TXNL1	TXNL1 TRP32 TXL TXNL	cell redox homeostasis [GO:0045454]	Active thioredoxin with a redox potential of about -250 mV.
R015053c0g1_i01	4.27468	4.14627	4.30063	4.47821	4.25395	4.35632	4.1779	3.92453	3.94915	3.98693	3.71509	3.70528	3.75853	3.95449	4.22182	3.96509	3.93299	3.96395	4.27647	3.71655	4.10117	3.82959	4.03258	4.11833	4.14725	3.58005	3.66227	4.10444	4.47813	4.27477	4.15266	4.32837	3.64057	4.02687	4.20608	3.9689	4.01684	MMAB	Mmab	cobalamin biosynthetic process [GO:0009236]; cobalamin metabolic process [GO:0009235]	Adenosyltransferase involved in intracellular vitamin B12 metabolism. Generates adenosylcobalamin (AdoCbl) and directly delivers the cofactor to MUT in a transfer taht is stimulated by ATP-binding to MMAB and gated by MMAA.
R015056c0g1_i01	3.69607	4.03465	3.755	4.15174	3.97523	3.95729	3.80955	3.76561	3.96504	3.76706	3.9658	3.87523	3.91832	3.77306	3.97799	4.12117	4.24452	4.01965	3.91289	4.06237	4.22424	4.18932	4.63461	4.34957	4.53249	3.64342	3.73805	4.19354	4.02016	4.01928	4.08877	3.82716	4.95897	4.97252	4.90928	4.7753	4.98395	NA	NA	NA	NA
R015057c0g1_i01	2.0167	1.65015	1.87579	2.34239	1.49865	2.0928	1.57785	1.2164	1.14808	0.58447	0.99084	0.60369	1.62772	2.33818	2.38252	1.70638	1.35646	1.27599	1.24348	2.41201	2.65092	2.70418	2.04404	1.92949	1.95053	2.90134	2.31945	2.71626	1.84655	1.47507	1.76162	0.97534	1.73221	1.79112	1.5941	1.6745	1.27055	NA	NA	NA	NA
R015062c0g1_i01	3.90334	4.05767	3.96824	4.36539	4.02091	4.05649	4.18743	3.98927	4.11025	4.11853	3.96145	4.12038	3.81219	4.13496	4.24998	4.30272	4.04876	4.06108	4.03098	4.24517	3.843	3.98368	4.34486	4.13713	4.26072	4.14048	3.94411	4.1227	4.13019	4.21372	4.16249	4.11103	4.88238	5.13569	5.2601	5.20512	5.0614	UBE2H	NA	NA	NA
R015065c1g1_i01	-0.5403	-0.51547	-0.7422	0.10234	-0.43691	-0.43812	0.14524	-0.20669	0.17979	0.25896	0.066	-0.5059	-0.01139	-0.70603	0.225	0.81022	1.04943	0.07221	-0.81392	0.49595	-0.05569	0.16683	-0.44607	0.10398	0.42367	0.03828	-0.00108	-0.61223	0.03524	-0.64158	-0.96644	-0.03382	1.25079	1.37478	1.10113	1.52782	0.73514	NA	NA	NA	NA
R015066c0g1_i01	1.79295	2.27876	2.27425	1.84331	2.27786	1.92292	2.31746	2.65877	2.22288	2.25414	2.26572	2.08323	1.84924	1.37904	1.52864	1.82291	1.86412	2.02697	1.96701	2.61462	1.84432	2.34215	2.39341	2.33985	2.41007	1.48099	2.24146	1.50886	1.80923	2.19683	1.63549	1.60146	0.77763	0.1983	-0.02899	-0.34896	0.68008	EFNA1	X-element\ORF2 ORF2	transposition, DNA-mediated [GO:0006313]	NA
R015073c0g1_i01	3.56047	4.06905	3.92804	3.62737	3.78976	3.93759	3.77203	3.56398	3.48878	3.55294	3.69428	3.90695	3.77336	3.99737	3.84892	3.87348	3.61241	3.70636	3.66656	4.21042	4.1467	4.21079	3.33454	3.45775	3.36583	4.21389	4.21694	3.52392	3.64977	3.7012	3.77935	3.68792	4.38543	4.25376	4.35315	4.08362	4.35676	NA	NA	NA	NA
R015075c0g1_i01	0.83653	1.34787	1.25078	1.2008	1.46599	0.56093	1.37038	0.6447	0.56058	0.25896	0.76993	0.75076	1.22912	1.50326	0.89801	0.75261	0.7459	0.85389	0.42199	1.46695	1.04441	1.40439	0.89842	0.66671	1.56183	0.45641	0.95959	1.56337	1.08873	0.93434	0.60929	1.05992	1.46877	0.96869	0.5892	1.49661	1.02754	RNF19B	NA	NA	NA
R015102c0g1_i01	6.70903	6.54512	6.53166	6.46253	6.68213	6.52825	6.58123	6.71887	6.47863	6.56011	6.74334	6.6782	6.72207	6.57549	6.34892	6.38955	6.53575	6.31185	6.41829	6.459	6.48353	6.45587	6.28331	6.27023	6.40762	6.6986	6.63724	6.51221	6.38532	6.32764	6.49128	6.45281	5.91733	5.92135	5.82902	5.89875	5.95133	SIN3B	Sin3a Kiaa4126	DNA replication [GO:0006260]; activation of innate immune response [GO:0002218]; aging [GO:0007568]; cellular protein localization [GO:0034613]; cellular response to dopamine [GO:1903351]; cellular response to glucose stimulus [GO:0071333]; cerebral cortex neuron differentiation [GO:0021895]; hematopoietic progenitor cell differentiation [GO:0002244]; histone deacetylation [GO:0016575]; in utero …	Acts as a transcriptional repressor. Corepressor for REST. Interacts with MXI1 to repress MYC responsive genes and antagonize MYC oncogenic activities. Also interacts with MXD1-MAX heterodimers to repress transcription by tethering SIN3A to DNA. Acts cooperatively with OGT to repress transcription in parallel with histone deacetylation. Involved in the control of the circadian rhythms. Required f…
R015123c0g1_i02	4.74678	4.6604	4.75261	4.9388	4.83304	4.80796	4.79371	5.16086	5.47481	5.07834	5.084	5.14285	5.13043	5.1112	5.07633	5.09665	4.79653	4.84268	4.73757	5.06859	5.13485	4.94627	4.6918	4.69876	4.64204	5.34797	5.10464	5.2694	4.94834	4.74289	4.92392	4.75566	6.13671	6.04781	6.01596	6.0569	6.02499	NA	Hebp2 Soul	negative regulation of mitochondrial membrane potential [GO:0010917]; positive regulation of mitochondrial membrane permeability [GO:0035794]; positive regulation of necrotic cell death [GO:0010940]	Can promote mitochondrial permeability transition and facilitate necrotic cell death under different types of stress conditions (By similarity). May have low affinity for heme (PubMed:15518569).
R015124c0g1_i01	-0.29191	0.04149	-0.24537	0.10234	0.16115	-0.92279	-0.58625	-0.0098	0.10526	-0.26332	-0.38713	-0.88592	0.17889	-0.23977	-0.24836	-0.94877	0.05506	0.51535	-0.02914	0.73206	0.70893	0.48152	-0.32768	-0.9855	0.42367	-0.07374	-0.16134	0.97759	-0.10023	0.14914	0.35863	0.13165	0.9939	-0.03825	0.3464	0.48781	0.68008	IRGQ	NA	NA	NA
R015138c0g1_i01	3.22395	3.83586	3.61008	3.91941	3.20374	3.92764	3.33095	4.26598	4.17089	4.04631	3.69428	3.8428	4.04597	3.29457	3.04953	3.25968	3.62394	3.52874	3.08471	3.62569	3.71453	3.6615	3.76588	3.74812	3.65126	3.36594	3.65627	3.69237	3.52295	3.59348	3.35094	3.55823	2.39591	2.05481	2.43497	2.12588	2.43415	NA	nipblb	central nervous system development [GO:0007417]; cohesin loading [GO:0071921]; developmental growth [GO:0048589]; digestive tract development [GO:0048565]; double-strand break repair [GO:0006302]; embryonic pectoral fin morphogenesis [GO:0035118]; embryonic viscerocranium morphogenesis [GO:0048703]; establishment of mitotic sister chromatid cohesion [GO:0034087]; establishment of protein localiza…	May play a structural role in chromatin. Involved in sister chromatid cohesion, possibly by facilitating the cohesin complex loading (PubMed:22039349). Transcription factor, which may promote cortical neuron migration during brain development by regulating the transcription of crucial genes in this process (By similarity).
R015139c0g2_i01	2.86321	2.65601	2.39714	3.08559	2.65632	2.93272	2.84473	2.97002	2.55232	2.34295	2.52343	2.77542	2.62467	2.64732	2.77591	2.69804	2.67565	3.05801	2.56413	2.51687	2.47173	2.50995	2.73011	2.67192	2.71151	2.57899	2.51773	3.26081	3.07353	2.99886	2.58158	2.65967	2.73321	2.62742	2.6644	2.7195	2.70629	MTHFS	MTHFS	tetrahydrofolate metabolic process [GO:0046653]	Contributes to tetrahydrofolate metabolism. Helps regulate carbon flow through the folate-dependent one-carbon metabolic network that supplies carbon for the biosynthesis of purines, thymidine and amino acids. Catalyzes the irreversible conversion of 5-formyltetrahydrofolate (5-CHO-H(4)PteGlu) to yield 5,10-methenyltetrahydrofolate. It can also use 5-formyltetrahydropteroic acid (5-CHO-H(4)Pte) a…
R015140c0g1_i01	5.18877	5.2707	5.17197	5.38857	5.20611	5.13204	5.19114	5.16086	5.2533	5.29193	5.32478	5.27024	5.27294	5.34914	5.54008	5.40078	5.17141	5.31121	5.27826	5.20823	5.24825	5.12335	5.23446	5.21915	5.08703	5.38552	5.42876	5.67882	5.34865	5.48188	5.33673	5.22274	2.05454	2.93076	2.62407	2.7195	2.51503	NA		lipid catabolic process [GO:0016042]	Hydrolyzes ester bonds of triglycerides as well as of their derived partial glycerides with a strong 1,3-positional specificity.
R015147c0g1_i01	4.31269	4.09154	4.01285	3.10735	4.26823	4.23248	4.00545	3.71082	3.37444	3.63261	3.61897	3.51259	3.44314	3.45701	3.22372	3.62329	3.79695	3.93749	3.96129	3.58406	3.62443	3.80155	4.10279	3.96362	4.01933	3.21916	3.22516	3.01896	2.92442	3.18001	3.63143	3.78636	2.31784	2.45553	2.89656	2.45301	2.48322	NA	NA	NA	NA
R015162c0g1_i01	3.56047	3.33062	3.43263	2.84787	3.69431	2.99121	3.52384	3.50079	3.39022	3.56776	3.57979	4.1735	3.76349	3.57966	3.64253	3.48863	3.51046	3.68001	3.40477	3.68877	3.79297	3.688	3.5509	4.05051	3.7409	3.6166	3.58227	3.34878	3.74673	3.65602	3.62195	3.7739	3.44877	3.36256	3.17303	3.38882	3.00403	NA	NA	NA	NA
R015173c0g1_i01	3.54459	2.27876	2.6721	2.62472	3.22341	2.76406	2.93802	3.57936	3.46663	3.43669	1.59547	2.76392	2.38818	3.04491	3.34472	3.20704	3.16845	3.14535	3.69546	2.94098	2.91924	2.95021	4.51295	4.62074	4.64204	1.76772	1.45032	1.48081	3.00915	3.02279	2.83215	2.39245	2.20091	2.50046	2.00339	2.04188	1.89588	CA8	ca2	NA	Reversible hydration of carbon dioxide.
R015177c0g1_i01	4.4597	4.62999	4.4541	4.75809	4.5781	4.84807	4.79163	4.44868	4.66819	4.40092	4.871	4.90967	4.87708	4.6802	4.58818	4.58853	4.59445	4.63064	4.5635	4.61652	4.69512	4.5145	4.50898	4.30868	4.44272	4.96241	4.70931	4.83229	4.69826	4.61493	4.75004	4.47933	4.28642	4.37131	4.2858	4.01918	4.14435	NA	slc46a1 hcp1 pcft	transmembrane transport [GO:0055085]	Has been shown to act both as an intestinal proton-coupled high-affinity folate transporter and as an intestinal heme transporter which mediates heme uptake from the gut lumen into duodenal epithelial cells. Shows a higher affinity for folate than heme (By similarity).
R015179c0g1_i01	5.01522	5.0502	4.8875	5.00113	4.93797	5.06101	5.11661	5.34303	5.5662	5.3616	5.34161	5.51282	5.63965	5.12577	5.18729	5.08794	5.09474	5.09488	5.13368	5.07933	4.90101	5.01938	5.22964	5.05579	5.13853	4.93554	4.90664	5.26735	5.15585	5.15649	5.04935	5.15706	6.11955	5.91997	5.92205	5.85327	5.94404	NRL	Nrl	positive regulation of rhodopsin gene expression [GO:0045872]; positive regulation of transcription by RNA polymerase II [GO:0045944]; regulation of rhodopsin gene expression [GO:0007468]; regulation of transcription, DNA-templated [GO:0006355]; retinal rod cell development [GO:0046548]	Acts as a transcriptional activator which regulates the expression of several rod-specific genes, including RHO and PDE6B. Functions also as a transcriptional coactivator, stimulating transcription mediated by the transcription factor CRX and NR2E3. Binds in a sequence-specific manner to the rhodopsin promoter.
R015195c0g1_i02	4.7152	4.5712	4.58175	4.65478	4.75747	4.71846	4.68129	4.22257	4.50023	4.36744	4.12979	4.32204	4.13672	4.58968	4.29872	4.33742	4.24452	4.53978	4.32538	4.31226	4.28432	4.50212	4.43972	4.53825	4.35459	4.40363	4.35295	4.56478	4.6006	4.76788	4.5523	4.68196	4.47088	4.55645	4.62246	4.35996	4.50669	COMMD3-BMI1	NA	NA	NA
R015196c0g1_i01	4.64988	4.77599	4.92007	4.45295	4.83943	4.41447	4.81845	5.17864	4.77721	4.84285	4.9825	5.02977	4.97443	4.56613	4.77849	4.67246	4.80669	5.02751	4.74035	4.64571	4.88319	4.80009	4.48491	4.9587	4.83896	4.78911	4.88115	4.59125	4.80639	4.79592	4.73474	4.84577	5.77118	5.60897	5.60905	5.84555	5.66269	MRC1	MRC1 CLEC13D CLEC13DL MRC1L1	cellular response to interferon-gamma [GO:0071346]; cellular response to interleukin-4 [GO:0071353]; cellular response to lipopolysaccharide [GO:0071222]; receptor-mediated endocytosis [GO:0006898]	Mediates the endocytosis of glycoproteins by macrophages. Binds both sulfated and non-sulfated polysaccharide chains.; (Microbial infection) Acts as phagocytic receptor for bacteria, fungi and other pathogens.; (Microbial infection) Acts as a receptor for Dengue virus envelope protein E.
R015218c0g2_i01	1.35665	1.95002	1.17429	1.81715	1.65168	2.01976	1.55839	1.86951	2.07452	2.44277	1.59547	1.46981	1.92205	1.98741	1.48718	1.51178	1.9399	1.75133	1.69662	1.77246	2.38996	2.07403	1.03728	1.67018	1.82496	2.19984	2.19257	2.692	1.53981	1.78592	1.92459	1.58253	1.77958	1.92898	1.5941	1.95269	1.30735	NA	Mycbp Amy1	regulation of transcription, DNA-templated [GO:0006355]	May control the transcriptional activity of MYC. Stimulates the activation of E box-dependent transcription by MYC (By similarity).
R015221c0g1_i02	2.51754	3.17084	3.23025	3.23139	2.71308	2.98162	3.14782	3.18627	3.11436	3.38743	2.95822	2.91713	3.70795	3.32855	2.89166	2.92359	3.38728	3.36637	3.00382	3.49059	3.30561	3.57897	3.04741	3.06465	2.92036	3.38725	3.89401	3.30146	3.25103	2.88598	3.22521	3.12643	2.36519	1.92898	2.43497	2.2987	2.1998	OAS2	NA	NA	NA
R015225c0g1_i01	4.33595	4.22975	4.17867	4.48654	4.21026	4.12774	4.24637	3.86931	4.19803	4.01422	4.01279	4.06991	4.11359	4.38151	4.45205	4.28759	4.1238	4.26276	4.40453	4.32676	3.88539	4.00491	4.05455	3.95305	4.12078	4.33125	4.24118	4.25693	4.32788	4.35236	4.25425	4.07083	4.31884	4.23615	4.18313	4.27053	4.18941	ZNRF1	znrf1	proteasome-mediated ubiquitin-dependent protein catabolic process [GO:0043161]; protein K48-linked ubiquitination [GO:0070936]	E3 ubiquitin-protein ligase that plays a role in neuron cells differentiation. Plays a role in the establishment and mainteNAce of neuronal transmission and plasticity.
R015249c0g1_i01	3.52852	3.53314	3.44896	3.70075	3.46565	3.29193	3.34237	3.50885	3.40583	2.88269	2.94065	2.75233	2.63554	3.35077	3.3272	3.30045	3.19962	3.0498	2.77381	3.26833	3.00962	3.18535	3.06915	3.02481	3.08461	2.65124	2.76072	2.96935	2.8344	2.94978	2.67614	2.84588	1.84784	1.76681	2.41935	1.75584	2.29449	NA	NA	NA	NA
R015252c0g1_i01	3.3663	3.30198	3.12242	3.07459	3.06889	2.81891	3.16078	2.78349	2.89965	3.06081	2.74201	2.59249	2.91956	3.18753	3.19825	3.14122	2.86251	2.86565	3.12776	3.11809	3.05278	3.02832	3.21283	2.92012	2.93056	3.17082	3.11576	3.16711	3.36473	3.13681	2.89641	3.19036	2.426	2.27767	2.40355	2.70592	2.6501	TAP1	ABCB9 KIAA1520	peptide transport [GO:0015833]; protein transport [GO:0015031]; transmembrane transport [GO:0055085]	ATP-dependent low-affinity peptide transporter which translocates a broad spectrum of peptides from the cytosol to the lysosomal lumen. Displays a broad peptide length specificity from 6-mer up to at least 59-mer peptides with an optimum of 23-mers. Favors positively charged, aromatic or hydrophobic residues in the N- and C-terminal positions whereas negatively charged residues as well as asparag…
R015259c0g1_i01	0.01522	1.01292	0.20266	0.98278	0.90851	0.56093	0.66516	0.75713	1.07186	0.94374	0.6013	0.75076	0.49749	1.17001	0.89801	1.15957	-0.16546	1.33122	0.76515	0.49595	0.7619	0.83762	0.99246	0.94804	1.13784	0.93293	0.95959	1.01719	1.08873	1.03189	0.75506	1.03227	1.28402	1.12989	1.02056	1.09957	1.15416	NA	NA	NA	NA
R015262c0g1_i01	2.87596	2.82659	2.38021	2.75445	2.65632	2.85085	2.73637	2.58453	2.80864	2.45875	2.63686	2.59249	2.53467	2.65627	1.99585	2.48464	2.0466	2.22952	2.05885	2.9597	2.90753	2.78003	2.79679	2.50821	2.45315	2.35933	2.33455	2.50969	2.74828	2.44723	2.61061	2.75578	2.39591	2.82875	2.52534	2.65028	2.41741	NA	tor	multicellular organism development [GO:0007275]	Probable receptor tyrosine kinase. During postembryonic development, involved in the initiation of metamorphosis probably by inducing the production of ecdysone in response to prothoracicotropic hormone (PTTH) (By similarity). Binding to PTTH stimulates activation of canonical MAPK signaling leading to ERK phosphorylation (PubMed:19965758, PubMed:26928300).
R015267c0g1_i01	6.06806	6.21339	6.15623	6.40332	6.24551	6.2811	6.14243	6.64042	6.70209	6.43338	6.70744	6.79439	6.70282	6.33547	6.37969	6.2931	6.26723	6.02411	6.41047	6.46311	6.53485	6.47818	6.32004	6.4092	6.33463	6.78142	6.73794	6.84691	6.18863	6.16513	6.36424	5.98144	4.9225	5.2343	5.15079	5.10001	4.93482	NA	Slc22a7 Oat2	organic anion transport [GO:0015711]; response to stilbenoid [GO:0035634]	Mediates sodium-independent multispecific organic anion transport. High affinity transport of glutarate and prostaglandin E2 in a sodium-independent manner. Mediates also the uptake of alpha-ketoglutarate, p-aminohippuric acid, methotrexate, ochratoxin A, valproate, allopurinol and bumetanide.
R015269c0g1_i01	0.5487	0.21539	0.76877	0.48122	-0.20889	-0.43812	0.19648	0.16342	0.44447	0.52498	0.46048	0.75076	-0.15379	-0.61709	0.12042	-0.33532	0.86732	0.31073	0.57914	0.85716	0.7619	1.22302	-0.57505	1.47704	0.98966	0.71425	0.95959	0.66507	-0.17306	-0.0362	-0.00237	-0.15571	-2.20309	-2.17171	-1.55939	-1.77882	-1.76971	NA	NA	NA	NA
R015272c0g3_i01	5.23404	5.3889	5.31911	5.56596	5.16855	5.37471	5.2947	5.62816	5.61233	5.44622	5.12929	5.1736	5.13043	5.42178	5.54387	5.52855	5.66291	5.60811	5.67063	5.78592	5.70066	5.75306	5.57944	5.5063	5.65597	5.69421	5.80048	5.69722	5.88326	5.85445	5.95667	5.84011	8.96638	8.70769	8.8688	8.72888	8.85267	ESRP1	Esrp1 Rbm35a	RNA splicing [GO:0008380]; mRNA processing [GO:0006397]; regulation of RNA splicing [GO:0043484]; regulation of inner ear auditory receptor cell fate specification [GO:0042669]	mRNA splicing factor that regulates the formation of epithelial cell-specific isoforms. Specifically regulates the expression of FGFR2-IIIb, an epithelial cell-specific isoform of FGFR2. Also regulates the splicing of CD44, CTNND1, ENAH, 3 transcripts that undergo changes in splicing during the epithelial-to-mesenchymal transition (EMT). Acts by directly binding specific sequences in mRNAs. Binds…
R015278c0g1_i01	0.01522	0.37057	0.03975	-1.22201	0.16115	0.33869	-0.27576	-0.10489	-0.5638	0.58447	0.066	-1.62724	-0.80461	-0.53332	0.225	-0.76929	-0.01477	-0.67565	0.18166	-0.71833	-0.90454	-0.3756	0.15147	0.24934	-0.22087	-0.92078	0.27425	-0.87672	-0.10023	0.14914	0.35863	0.23227	5.7535	5.93095	5.86552	5.29404	5.53081	NA	NA	NA	NA
R015284c0g1_i02	6.9045	6.85301	6.76799	6.94867	6.87792	6.88963	6.82865	6.7941	6.84706	6.90669	7.20905	7.16386	7.15385	7.04538	7.10368	6.96283	6.78277	6.87629	6.90828	7.14401	7.0784	7.03014	6.81911	6.73964	6.7796	7.1098	7.08129	7.11726	7.03428	6.96541	6.99266	6.88588	7.13562	7.24451	7.13863	7.11475	7.16397	NA	SNX12	negative regulation of early endosome to late endosome transport [GO:2000642]; negative regulation of gene expression [GO:0010629]; negative regulation of protein catabolic process [GO:0042177]; negative regulation of protein processing [GO:0010955]; negative regulation of protein transport [GO:0051224]; protein transport [GO:0015031]; regulation of endocytosis [GO:0030100]	May be involved in several stages of intracellular trafficking.
R015285c0g1_i01	3.30161	3.34004	3.27673	2.89865	3.07972	3.25262	3.18635	2.70156	2.71151	2.44277	3.08356	2.92748	3.07132	3.57966	3.82832	3.59078	3.6636	3.41191	3.21818	3.34865	3.45784	3.70107	3.30735	3.09382	3.28865	3.53302	3.83682	3.18461	3.48794	3.39694	3.21264	3.29295	4.4232	4.54934	4.39769	4.52375	4.48276	NA	NA	NA	NA
R015294c0g1_i02	0.48355	1.68014	1.32342	1.2008	0.85907	1.53447	0.86842	0.38957	0.66804	0.89758	0.99084	1.38227	1.01284	1.72359	1.20978	2.2959	1.9399	1.84918	1.90896	0.97227	0.95625	1.17387	0.6324	0.71757	0.53479	1.44079	1.47779	0.66507	0.3788	0.7169	-0.32986	0.91606	0.57775	0.7872	0.64401	1.01398	0.62283	VENTX	vent1 vent-1 TGas069i16.1	BMP signaling pathway [GO:0030509]; determination of ventral identity [GO:0048264]; mesoderm formation [GO:0001707]; negative regulation of transcription by RNA polymerase II [GO:0000122]; negative regulation of transcription, DNA-templated [GO:0045892]; regulation of transcription by RNA polymerase II [GO:0006357]	Transcriptional repressor. Cooperates with vent2 in a ventral signaling pathway downstream of bmp4, which antagonizes the Spemann organizer and dorsal mesoderm formation, and leads to ventral mesoderm formation. Acts downstream of bmp4 to repress transcription of foxa4-B/XFD-1'. Binds to DNA with preference for the target sequence 5'-CTATT[T/C]G-3'. Also binds 5'-TGCATTTTG-3' at a lower frequency…
R015308c0g1_i01	2.23037	2.37357	2.29246	2.01425	2.05447	2.1105	2.07888	2.24218	2.34125	2.6238	2.30744	2.51228	2.63554	2.60172	2.40496	2.48464	2.39514	2.38116	2.21073	2.02444	1.86868	2.07403	1.92983	2.16762	1.78055	2.18774	2.36429	2.09438	2.01992	2.39318	1.70891	2.4247	-0.72423	-0.96823	-1.33079	-0.89356	-0.33657	NA	NA	NA	NA
R015314c0g1_i01	0.72819	0.75565	1.32342	1.27956	0.52045	1.17951	1.27825	2.1422	2.22288	2.32562	-0.21977	0.6544	0.83572	1.48329	1.44449	1.2456	1.0148	1.62442	1.27446	1.35826	1.24378	1.27054	1.4223	1.03082	1.17262	1.75137	1.81583	1.76288	1.39617	1.47507	1.43373	1.67482	1.68323	1.63868	1.84864	1.58829	1.44583	NA	NA	NA	NA
R015325c0g1_i01	-2.08643	-2.53789	-1.78287	-2.55	-3.23416	-2.65359	-1.70745	-2.55956	-0.98437	-1.79588	-0.7945	-1.62724	-3.23416	-1.73135	-1.34985	-3.23416	-1.15241	-3.23416	-1.94087	-1.48586	-1.27951	-0.30423	-0.7167	-0.9855	-1.22276	-1.41586	-3.23416	-2.63429	-2.716	-2.05915	-2.76786	-1.54079	-2.62841	-1.14147	-0.80511	-2.57356	-1.76971	NA	NA	NA	NA
R015334c0g1_i01	-2.08643	-1.71768	-1.50615	-0.68471	-1.47694	-1.24406	-2.14414	-1.03979	-1.3533	-0.91513	-2.01535	-2.63817	-1.55896	-1.93131	-0.95755	-0.94877	-1.31909	-0.21372	-0.57427	-0.22	-1.27951	-0.6137	-1.76315	-0.34028	-1.05241	-0.81965	-2.24244	-1.88552	-2.03481	-0.80045	-1.08553	-1.38357	0.0689	-0.32135	-0.53778	-0.0435	-0.45485	HRH3	NA	NA	NA
R015341c0g1_i01	12.67798	12.76525	12.71999	12.89988	12.57364	12.80097	12.6791	12.49377	12.63729	12.65094	12.8763	12.8253	12.765	12.89966	12.86937	13.10104	12.64723	12.75184	12.81188	12.71835	12.77265	12.66316	12.67974	12.60236	12.56323	12.95906	12.97917	13.19456	12.81252	12.70857	12.70514	12.63774	9.57928	10.14434	10.1986	10.09144	10.10828	NA	COL5A1	NA	Type V collagen is a member of group I collagen (fibrillar forming collagen). It is a minor connective tissue component of nearly ubiquitous distribution. Type V collagen binds to DNA, heparan sulfate, thrombospondin, heparin, and insulin (By similarity).
R015353c0g1_i02	4.40356	4.14089	4.37941	4.2479	4.37322	4.30344	4.32331	4.16769	4.31425	3.9814	4.35204	4.3023	4.18559	4.29248	4.16708	4.38558	4.32446	4.06922	4.415	3.6547	3.79932	3.688	3.95295	4.11833	3.8842	4.06974	3.72665	4.02897	4.0364	4.15539	4.12275	4.10441	3.75164	3.7759	3.63206	3.75474	3.71519	NA	Rsph4a Rshl3	axoneme assembly [GO:0035082]; cilium movement [GO:0003341]; cilium movement involved in cell motility [GO:0060294]	Probable component of the axonemal radial spoke head (By similarity). Radial spokes are regularly spaced along cilia, sperm and flagella axonemes. They consist of a thin stalk which is attached to a subfiber of the outer doublet microtubule, and a bulbous head which is attached to the stalk and appears to interact with the projections from the central pair of microtubules.
R015375c0g1_i01	7.19137	7.1128	7.0339	6.8088	7.26363	7.07456	7.14909	7.10151	6.87045	7.12086	7.22999	7.11887	7.19803	7.03126	6.82977	6.95567	7.06886	7.06478	7.0847	6.81633	6.88527	6.83501	7.04028	7.00832	7.02834	6.92996	6.88624	6.74595	6.85073	6.77427	6.94075	7.06752	5.86613	5.80229	6.02631	5.81266	5.95713	LRPPRC	NA	NA	NA
R015376c0g1_i01	3.82002	3.47446	3.27673	3.45993	3.56921	3.467	3.48829	3.61709	3.68704	3.7346	3.75081	3.77568	3.67146	3.65749	3.52454	3.49742	3.58316	3.41191	3.5824	3.81237	3.64573	3.64357	3.69072	3.53777	3.80327	3.73355	3.58227	3.51703	3.69139	3.80833	3.63143	3.49886	3.61468	3.56648	3.57679	3.53424	3.56372	PPME1	PPME1 PME1	protein demethylation [GO:0006482]	Demethylates proteins that have been reversibly carboxymethylated. Demethylates PPP2CB (in vitro) and PPP2CA. Binding to PPP2CA displaces the manganese ion and inactivates the enzyme (By similarity).
R015382c0g1_i01	5.70336	5.89486	5.85765	5.84214	5.79134	5.79157	5.74435	5.82642	5.78788	5.91595	5.29744	5.3589	5.55919	6.02079	6.0431	5.72105	5.6304	5.92773	5.92611	5.82346	5.95356	5.89344	5.63699	5.69422	5.67125	6.05707	6.18701	6.07329	5.96614	6.07503	6.00484	5.89006	2.62066	2.85205	2.8623	2.82379	2.73359	NA	NA	NA	NA
R015391c0g1_i01	2.75693	2.11278	2.34575	2.78177	2.55127	2.91268	2.69243	2.37145	2.40477	2.55111	2.56988	2.1902	2.5577	2.52564	2.58278	2.65152	2.61914	2.55363	2.83744	2.64963	2.24865	2.6955	2.60171	2.46421	2.48117	2.83309	2.50443	2.61667	2.61404	2.62969	2.33723	2.54697	2.92448	2.89755	2.80332	2.87323	2.79966	FAIM	Faim Faim1	I-kappaB kinase/NF-kappaB signaling [GO:0007249]; apoptotic process [GO:0006915]; negative regulation of extrinsic apoptotic signaling pathway via death domain receptors [GO:1902042]; positive regulation of neurogenesis [GO:0050769]	Plays a role as an inducible effector molecule that mediates Fas resistance produced by surface Ig engagement in B cells.
R015395c0g1_i01	5.00654	4.89264	5.11428	5.02132	5.00201	5.21004	4.988	5.1912	5.28951	5.14901	4.96306	5.22273	5.10915	5.11931	5.14958	5.01937	5.02685	5.13035	5.03083	4.78607	4.68144	4.70167	5.04445	5.06072	4.84705	5.19018	4.90664	5.06734	5.11437	5.04115	5.00267	5.18401	4.81577	4.6982	4.77759	4.71556	4.81534	MIF4GD		NA	NA
R015397c0g2_i01	3.54459	3.48299	3.67398	3.71499	3.6441	3.45319	3.3537	3.45152	3.57415	3.67427	3.51004	3.53306	3.41819	3.77306	3.61874	3.74644	3.72915	3.54636	3.85257	3.05855	3.16519	3.13488	3.41316	3.39663	3.4533	3.23688	3.42888	3.33318	4.01197	3.72327	3.74486	3.57269	2.5811	2.58633	2.70363	2.56257	2.91145	DPH6	DPH6 ATPBD4	peptidyl-diphthamide biosynthetic process from peptidyl-histidine [GO:0017183]	Amidase that catalyzes the last step of diphthamide biosynthesis using ammonium and ATP. Diphthamide biosynthesis consists in the conversion of an L-histidine residue in the translation elongation factor eEF-2 (EEF2) to diphthamide (By similarity).
R015400c0g2_i01	1.96989	1.79422	1.85143	1.52558	2.07627	1.81911	1.57785	2.01229	2.20515	1.67608	1.57285	1.77491	1.79212	1.92953	2.2275	1.64439	1.6325	1.88654	1.42011	1.49289	1.60438	1.88848	1.8567	1.25399	1.88911	1.55819	1.50474	1.61589	1.95305	2.06476	2.02861	1.90565	2.28539	1.55597	2.23526	1.97551	1.74309	LIN52	lin52 zgc:153771	transcription, DNA-templated [GO:0006351]	NA
R015401c0g1_i01	4.21572	4.38347	4.29613	4.31954	4.42086	4.28797	4.36869	4.47358	4.66819	4.63699	4.77267	4.74104	4.8019	4.2189	4.4276	4.26201	4.25198	4.27337	4.1938	4.54082	4.49063	4.55105	4.44389	4.42803	4.15162	4.39577	4.35295	4.26928	4.2218	4.08326	4.0645	3.91682	4.56851	4.24498	4.23315	4.07836	4.25681	MSL1	NA	NA	NA
R015402c0g1_i01	4.84408	4.78636	4.74931	4.90505	4.91698	4.77227	4.83472	4.50612	4.62216	4.66482	4.417	4.4242	4.56387	5.00663	5.10574	4.80942	4.73137	5.00857	4.75415	4.84264	5.00629	4.93156	4.74681	4.56974	4.96088	4.88774	5.20667	5.20013	4.85069	5.12644	4.7215	5.09994	1.07208	2.57237	2.08489	2.08449	2.27604	NA	NA	NA	NA
R015410c0g1_i02	5.14993	5.10649	5.0136	5.09666	4.98482	5.08806	5.04328	4.84828	5.06215	5.08608	4.96088	5.06299	5.1533	4.97836	4.87206	5.0615	4.7863	4.67402	4.79212	4.54082	4.55207	4.58669	4.60886	4.54882	4.55244	4.98705	4.76889	4.83783	4.91139	4.74649	5.04227	4.95102	3.56823	3.49427	3.47464	3.55712	3.55609	RFC5	Rfc5	DNA-dependent DNA replication [GO:0006261]; positive regulation of DNA-directed DNA polymerase activity [GO:1900264]	The elongation of primed DNA templates by DNA polymerase delta and epsilon requires the action of the accessory proteins proliferating cell nuclear antigen (PCNA) and activator 1.
R015415c0g1_i01	3.67434	4.15698	3.58814	2.41396	3.74962	4.20391	3.63016	4.00073	3.62837	4.21108	3.25681	2.77542	2.68867	4.36796	4.53322	4.40908	4.66593	5.10086	4.65169	4.53771	4.55207	4.49713	6.25513	6.06212	6.05012	3.18306	3.39326	2.80941	3.83294	3.9272	3.77509	4.15014	5.14907	5.03748	4.97489	4.98382	5.0748	NA	NA	NA	NA
R015432c0g1_i01	-0.29191	1.70951	0.76877	1.15976	-0.56603	1.17951	0.29381	0.95869	0.81556	0.7495	0.55587	-0.20541	0.39891	0.00403	0.79983	1.47663	0.61331	1.30387	1.5524	0.01296	0.27102	0.31017	0.849	0.71757	0.36472	0.23919	1.60779	1.78599	1.02505	1.57555	1.03749	1.87485	6.67118	6.71932	6.81504	6.57024	6.5046	CSTL1		NA	Inhibits various C1 cysteine proteases including cathepsin L, papain and cathepsin B. This protein has no toxic activity and its function in the venom is unknown. It may play a role as housekeeping or regulatory protein (By similarity).
R015433c0g1_i01	6.09694	6.02323	5.9708	6.17259	6.10941	6.25448	6.09933	5.73842	5.85195	5.80309	5.77483	5.78301	5.79067	5.94157	5.97068	5.95132	5.73115	5.81963	5.78935	5.67416	5.66808	5.69329	5.97891	5.75179	5.80475	5.74668	5.6181	5.89748	6.21384	6.18648	6.01483	6.06397	6.05123	6.11557	6.04552	5.98843	5.91602	IMPA2	Impa1 Imp	inositol biosynthetic process [GO:0006021]; inositol phosphate dephosphorylation [GO:0046855]; phosphatidylinositol biosynthetic process [GO:0006661]; phosphatidylinositol phosphorylation [GO:0046854]; response to lithium ion [GO:0010226]; signal transduction [GO:0007165]	Responsible for the provision of inositol required for synthesis of phosphatidylinositol and polyphosphoinositides and has been implicated as the pharmacological target for lithium action in brain. Has broad substrate specificity and can use myo-inositol 1,3-diphosphate, myo-inositol 1,4-diphosphate, scyllo-inositol-phosphate, glucose-1-phosphate, glucose-6-phosphate, fructose-1-phosphate, beta-g…
R015457c0g1_i01	5.85435	5.72005	5.79995	5.811	5.87145	5.85594	5.68504	5.93945	5.84767	5.96574	6.17577	6.15945	6.15209	6.08847	6.07755	6.05771	5.94511	5.94333	5.85999	6.18443	6.19419	6.32482	6.18092	6.06089	6.05712	6.03361	6.00783	5.93284	5.99135	6.00168	5.92236	5.80787	5.50137	5.5099	5.34319	5.32547	5.39849	NA	NA	NA	NA
R015477c0g1_i01	0.78338	0.29506	-0.24537	0.10234	0.64237	-0.33871	0.62831	-0.10489	1.18473	0.58447	-1.36426	-0.1177	-0.58691	0.76929	0.86602	1.2456	0.7459	0.81567	0.96829	1.07887	1.001	0.98735	0.44552	0.9048	0.5873	1.22101	1.1076	1.01719	0.61341	0.77441	1.17338	0.82232	-1.01619	-0.81357	-1.55939	-2.57356	-1.05811	NA	Fkrp	glycoprotein biosynthetic process [GO:0009101]; protein O-linked mannosylation [GO:0035269]; protein processing [GO:0016485]	Catalyzes the transfer of CDP-ribitol to ribitol 5-phosphate previously attached by FKTN/fukutin of to the phosphorylated O-mannosyl trisaccharide (N-acetylgalactosamine-beta-3-N-acetylglucosamine-beta-4-(phosphate-6-)mannose), a carbohydrate structure present in alpha-dystroglycan (DAG1) (By similarity). This constitutes the second step in the formation of the ribose 5-phosphate tandem repeat wh…
R015480c0g1_i01	-3.23416	-3.23416	-3.23416	-3.23416	-3.23416	-3.23416	-3.23416	-3.23416	-3.23416	-3.23416	-3.23416	-3.23416	-3.23416	-3.23416	-3.23416	-3.23416	-3.23416	-3.23416	-3.23416	-3.23416	-3.23416	-3.23416	-3.23416	-3.23416	-2.64412	-1.57163	-2.65471	-3.23416	-0.24976	0.77441	0.88745	-3.23416	5.57706	5.65937	5.74689	5.39483	5.85984	NA		exocytosis [GO:0006887]	Crustacean-selective presynaptic neurotoxin that induces neurotransmitter exocytosis. Binds to neurexin-1-alpha (NRXN1), adhesion G protein-coupled receptor L1 (ADGRL1, also known as latrophilin-1), and receptor-type tyrosine-protein phosphatase S (PTPRS), and induces neurotransmitter exocytosis through two calcium-dependent mechanisms (membrane pore formation and signaling via latrophilin) and a…
R015481c0g1_i01	5.1046	4.7444	5.15962	4.64737	4.94094	4.73282	5.00247	4.75658	4.53613	4.80896	4.64562	4.51275	4.58924	5.14019	4.99547	5.06446	4.80669	4.9634	5.19164	4.98653	5.09412	5.12335	5.06354	5.03087	5.07789	4.76081	4.81808	4.93664	4.86895	4.93166	4.91037	4.96389	3.01633	3.01575	3.34003	3.30121	3.23169	GALNT6	Galnt1	protein O-linked glycosylation [GO:0006493]; protein O-linked glycosylation via serine [GO:0018242]; protein O-linked glycosylation via threonine [GO:0018243]	Catalyzes the initial reaction in O-linked oligosaccharide biosynthesis, the transfer of an N-acetyl-D-galactosamine residue to a serine or threonine residue on the protein receptor. Has a broad spectrum of substrates for peptides such as EA2, Muc5AC, Muc1a, Muc1b and Muc7.
R015482c0g2_i01	5.48562	5.33101	5.49845	5.5362	5.54588	5.41622	5.43198	5.28327	5.22058	5.19982	4.98679	5.1736	5.17021	5.36288	5.23659	5.36279	5.32063	5.35351	5.52526	5.3604	5.15232	5.22636	5.41299	5.49723	5.39753	5.00956	5.28066	5.00224	5.59881	5.61574	5.39489	5.45391	5.21516	5.25192	5.238	5.10778	5.21456	NMT1	NMT2	N-terminal peptidyl-glycine N-myristoylation [GO:0018008]; intracellular transport of virus [GO:0075733]; regulation of rhodopsin mediated signaling pathway [GO:0022400]	Adds a myristoyl group to the N-terminal glycine residue of certain cellular and viral proteins.
R015487c0g1_i01	4.76746	4.89902	4.6219	5.03274	4.77757	4.9251	4.8488	4.87967	4.84175	4.91704	4.85468	4.75563	4.84701	4.6933	4.81036	4.85803	4.84415	4.94138	4.66344	4.87012	4.90984	4.75695	5.16042	5.10915	5.08475	4.77503	4.69182	4.96222	5.01952	4.94111	4.91425	4.883	5.3468	5.42505	5.24467	5.41584	5.28314	GPAT3	gpat3 agpat9 si:ch211-85e10.5 zgc:91857	CDP-diacylglycerol biosynthetic process [GO:0016024]; triglyceride biosynthetic process [GO:0019432]	Converts glycerol-3-phosphate to 1-acyl-sn-glycerol-3-phosphate (lysophosphatidic acid or LPA) by incorporating an acyl moiety at the sn-1 position of the glycerol backbone (By similarity). Also converts LPA into 1,2-diacyl-sn-glycerol-3-phosphate (phosphatidic acid or PA) by incorporating an acyl moiety at the sn-2 position of the glycerol backbone (By similarity).
R015490c0g1_i01	6.17123	5.91391	5.98766	6.01896	6.13171	6.07683	5.96264	5.90173	5.83332	5.99481	6.00881	6.05008	6.05527	5.83429	5.79706	5.81726	5.57799	5.7879	5.7333	5.72018	5.59697	5.70954	5.51356	5.46596	5.54087	5.85104	5.79503	5.99489	6.0585	5.93073	6.01844	5.92619	5.00703	5.05264	5.21103	5.13083	5.0748	DCAF13	DCAF13 WDSOF1 RCJMB04_5m12	maturation of SSU-rRNA from tricistronic rRNA transcript (SSU-rRNA, 5.8S rRNA, LSU-rRNA) [GO:0000462]; protein ubiquitination [GO:0016567]	Possible role in ribosomal RNA processing. May function as a substrate receptor for CUL4-DDB1 E3 ubiquitin-protein ligase complex (By similarity).
R015498c0g1_i01	-1.73668	-3.23416	-1.78287	-1.01985	-1.7563	-0.78553	-1.53038	-0.43477	-1.58048	-0.75909	-0.91726	-0.29879	-0.69166	-1.12946	-0.74502	-1.67958	-1.31909	-1.35924	-1.27004	-1.48586	-0.6072	-1.9289	-1.48447	-1.85112	-1.05241	-0.1952	-0.16134	-1.0297	-2.716	-0.49848	-3.23416	-0.78309	-1.87503	-1.3384	-0.80511	-1.5017	-2.11444	NA	NA	NA	NA
R015506c0g1_i01	4.9949	5.07298	5.00258	5.28977	5.17614	5.09029	5.01144	4.96408	5.06215	5.14901	5.15237	5.09317	5.03928	4.91267	5.22718	4.84086	5.02032	4.95244	4.80544	4.83759	4.99251	4.97345	4.95968	4.76071	4.8061	4.94276	4.84733	5.13863	5.23714	4.96909	5.14504	5.05943	4.88238	5.18239	5.09778	5.03632	5.02596	NDUFA12	Y94H6A.8	response to oxidative stress [GO:0006979]	Accessory subunit of the mitochondrial membrane respiratory chain NADH dehydrogenase (Complex I), that is believed not to be involved in catalysis. Complex I functions in the transfer of electrons from NADH to the respiratory chain. The immediate electron acceptor for the enzyme is believed to be ubiquinone (By similarity).
R015514c0g1_i01	5.86559	5.74154	5.76125	5.74488	5.79134	5.80793	5.7368	5.75035	5.91057	5.76824	6.03801	5.92013	6.04002	5.94249	5.97256	5.79959	5.71641	5.6949	5.68223	5.94471	5.92771	5.8801	5.75069	5.82466	5.79362	6.01576	5.79776	5.95212	5.99447	5.81559	5.95101	5.80583	6.20445	6.15708	6.19984	6.16632	6.20398	NA	NA	NA	NA
R015520c0g1_i01	4.21069	4.28446	4.33178	4.49068	4.17534	4.50757	4.22802	4.38886	4.51109	4.3025	4.34538	4.27421	4.3061	4.3209	4.24688	4.2148	4.14796	4.10927	4.05349	4.33754	4.36785	4.41492	4.01588	4.10883	3.91534	4.33674	4.70931	4.46809	4.38607	4.17687	4.3084	4.22532	1.21677	1.79112	2.12398	2.02009	1.68834	UPB1	UPB1 BUP1	beta-alanine biosynthetic process via 3-ureidopropionate [GO:0033396]; beta-alanine metabolic process [GO:0019482]; protein homooligomerization [GO:0051260]; protein homotetramerization [GO:0051289]; pyrimidine nucleoside catabolic process [GO:0046135]	Catalyzes a late step in pyrimidine degradation (PubMed:22525402, PubMed:24526388). Converts N-carbamoyl-beta-alanine (3-ureidopropanoate) into beta-alanine, ammonia and carbon dioxide (PubMed:10542323, PubMed:11508704, PubMed:10415095, PubMed:29976570, PubMed:22525402, PubMed:24526388). Likewise, converts N-carbamoyl-beta-aminoisobutyrate (3-ureidoisobutyrate) into beta-aminoisobutyrate, ammonia…
R015524c0g1_i01	3.87821	3.78157	4.1187	4.18791	3.98102	4.02884	4.1906	3.86305	3.83273	4.03036	3.40507	3.59926	3.71309	4.3869	4.28669	4.41837	4.40355	4.33884	4.22189	4.23752	4.24765	4.45146	3.92936	4.22765	4.24037	4.43978	4.51419	4.56811	4.38607	4.34289	4.1755	4.08099	1.18194	2.05481	1.02056	1.83284	1.47847	TSPAN11	Cd63	cell migration [GO:0016477]; cell-matrix adhesion [GO:0007160]; endosome to melanosome transport [GO:0035646]; epithelial cell differentiation [GO:0030855]; negative regulation of epithelial cell migration [GO:0010633]; pigment granule maturation [GO:0048757]; positive regulation of cell adhesion [GO:0045785]; positive regulation of endocytosis [GO:0045807]; positive regulation of integrin-mediat…	Functions as cell surface receptor for TIMP1 and plays a role in the activation of cellular signaling cascades. Plays a role in the activation of ITGB1 and integrin signaling, leading to the activation of AKT, FAK/PTK2 and MAP kinases. Promotes cell survival, reorganization of the actin cytoskeleton, cell adhesion, spreading and migration, via its role in the activation of AKT and FAK/PTK2. Plays…
R015541c0g3_i01	5.06617	4.84379	4.91714	5.15527	4.90485	5.15993	4.91531	4.87656	5.14354	4.97376	5.22672	5.25594	5.28507	5.07161	5.04632	5.12246	4.8686	5.08287	4.88036	5.14828	4.99527	5.01241	5.13744	4.94276	4.87636	5.20676	5.03469	5.29781	4.92236	4.83699	4.84266	4.92495	4.76372	4.81544	4.81986	4.8513	4.45433	C1D	C1d Suncor	apoptotic process [GO:0006915]; maturation of 5.8S rRNA [GO:0000460]; negative regulation of transcription, DNA-templated [GO:0045892]	Plays a role in the recruitment of the RNA exosome complex to pre-rRNA to mediate the 3'-5' end processing of the 5.8S rRNA; this function may include MPHOSPH6. Can activate PRKDC not only in the presence of linear DNA but also in the presence of supercoiled DNA. Can induce apoptosis in a p53/TP53 dependent manner. May regulate the TRAX/TSN complex formation. Potentiates transcriptional repressio…
R015546c0g2_i01	-3.23416	-3.23416	-3.23416	-3.23416	-3.23416	-3.23416	-3.23416	-3.23416	-3.23416	-3.23416	-3.23416	-3.23416	-3.23416	-3.23416	-3.23416	-3.23416	-3.23416	-3.23416	-3.23416	-3.23416	-3.23416	-3.23416	-1.251	-3.23416	-3.23416	-1.02955	2.27316	-3.23416	2.34083	2.35599	3.41815	2.8773	9.21856	9.09162	9.24462	8.98121	9.01964	NA	Cirl GI18798	cell surface receptor signaling pathway [GO:0007166]	NA
R015570c0g1_i01	3.56835	3.42218	3.755	3.70788	3.91601	3.39661	3.39267	3.26444	3.17026	3.22869	2.72159	3.29015	3.20132	3.47735	3.61874	3.53208	3.44043	3.58663	3.64893	3.39754	3.2786	3.2281	3.86245	3.80214	3.87367	3.27739	3.24128	3.30146	3.72184	4.01928	3.67788	3.82716	3.88216	3.80006	4.0372	3.93437	3.77553	AGPAT3	AGPAT4	CDP-diacylglycerol biosynthetic process [GO:0016024]; phospholipid metabolic process [GO:0006644]	Converts 1-acyl-sn-glycerol-3-phosphate (lysophosphatidic acid or LPA) into 1,2-diacyl-sn-glycerol-3-phosphate (phosphatidic acid or PA) by incorporating an acyl moiety at the sn-2 position of the glycerol backbone (By similarity). Exhibits high acyl-CoA specificity for polyunsaturated fatty acyl-CoA, especially docosahexaenoyl-CoA (22:6-CoA, DHA-CoA) (By similarity).
R015579c0g1_i01	3.47086	3.65894	3.52022	3.87571	3.43223	3.68347	3.57314	3.2927	3.73107	3.51522	3.18403	3.49878	3.65019	3.69705	3.44557	3.47978	3.52283	3.50492	3.55743	3.55357	3.21353	3.50142	3.32553	3.25746	3.22379	3.76645	3.38603	3.33318	3.61774	3.34094	3.23766	3.51394	2.72113	2.80507	2.51066	3.01215	2.6501	CEP97	PSME3 RCJMB04_15e19 RCJMB04_5i13	positive regulation of endopeptidase activity [GO:0010950]; regulation of G1/S transition of mitotic cell cycle [GO:2000045]; regulation of proteasomal protein catabolic process [GO:0061136]	Implicated in immunoproteasome assembly and required for efficient antigen processing. The PA28 activator complex enhances the generation of class I binding peptides by altering the cleavage pattern of the proteasome (By similarity).
R015590c0g1_i01	4.60463	4.63765	4.5706	4.7887	4.65978	4.50757	4.5272	4.51814	4.41023	4.60143	4.417	4.46383	4.44228	5.04631	5.12614	4.97913	4.776	5.1068	4.90036	4.71622	4.73209	4.83014	4.76691	4.65376	4.73806	4.64172	4.7493	4.9546	4.71349	4.72841	4.68103	4.58062	1.28402	2.50046	2.6644	1.99797	2.29449	NA	slc32a1 viaat	neurotransmitter transport [GO:0006836]	Involved in the uptake of GABA and glycine into the synaptic vesicles.
R015596c0g2_i01	1.07637	1.01292	1.09351	1.15976	0.80787	0.92329	1.0742	-0.86315	-0.23856	-0.61829	-0.68138	-0.39863	-0.48926	0.43682	0.79983	0.34828	-0.16546	-1.04605	-0.36881	0.6422	0.47515	0.56012	-0.11658	-1.58145	-0.7623	0.4155	0.60837	1.01719	0.3788	0.88298	1.03749	0.85425	1.28402	1.23997	1.13978	1.4647	1.15416	NA	Mc2r Acthr	adenylate cyclase-activating G protein-coupled receptor signaling pathway [GO:0007189]; placenta development [GO:0001890]	Receptor for corticotropin (ACTH). This receptor is mediated by G proteins (G(s)) which activate adenylate cyclase (cAMP).
R015600c0g1_i01	-1.4554	-1.198	-2.12557	-1.45719	-1.243	-1.92014	-3.23416	-2.10172	-1.3533	-1.79588	-1.76425	-1.62724	-2.70937	-2.44041	-2.41116	-2.03777	-0.42587	-2.70345	-1.68105	-1.29623	-1.51126	-1.55297	0.37744	0.0254	-0.13329	-1.74629	-0.54775	-2.63429	0.03524	-0.49848	-0.65877	-0.59889	3.26126	3.23543	3.50457	3.9689	3.58636	NA	NA	NA	NA
R015612c0g1_i01	3.19371	3.00304	3.44896	3.28963	3.21361	3.33773	3.10823	2.8098	2.52399	2.95208	2.78202	3.06502	2.77964	3.16889	3.01347	2.99984	2.94759	3.19085	3.17778	3.02338	3.13539	2.93554	3.00291	2.89824	3.16454	2.89392	2.39343	2.72824	3.18699	2.89897	2.98035	2.61378	2.56767	2.50046	2.70363	2.67837	2.54616	NA		single fertilization [GO:0007338]	Synthesizes the second messengers cyclic ADP-ribose and nicotinate-adenine dinucleotide phosphate, the former a second messenger for calcium mobilization from endoplasmic reticulum. Also has cADPr hydrolase activity.
R015613c0g1_i01	0.67081	0.86412	1.05136	0.48122	0.45539	0.07588	1.17983	1.32983	0.50369	1.40621	0.76993	0.31939	-0.3978	-0.23977	0.12042	-0.10489	1.11628	1.83014	1.07773	1.63944	1.51463	1.44638	0.57276	2.07313	1.68741	0.64516	1.1076	-0.10758	0.777	-0.80045	0.40355	0.946	1.40978	1.46821	1.67529	2.10533	1.66016	NA	NA	NA	NA
R015618c0g1_i01	2.65705	2.51339	2.60083	2.3964	2.84592	2.68358	2.43945	2.55373	2.6473	2.44277	2.27976	2.1377	2.2536	2.90927	3.05663	2.72824	2.63062	2.72838	2.22666	3.3054	3.21353	3.12845	2.54076	2.47903	2.46723	3.03563	3.16729	2.52351	2.59223	2.48216	2.43783	2.34829	1.9341	1.8617	1.98227	2.06334	2.1193	NA	NA	NA	NA
R015621c0g1_i01	4.16986	3.87528	4.02379	4.13065	4.1652	4.01481	4.05488	3.85043	3.7798	3.90762	3.71509	3.54655	3.97503	4.29248	4.04382	4.12117	4.32092	4.39176	4.37625	4.04494	3.92076	4.22594	4.63461	4.58694	4.63894	4.12787	4.19642	4.01437	4.46918	4.88673	4.988	4.93618	8.62801	8.47307	8.46812	8.40693	8.45546	ITGB8	mys l(1)mys olfC CG1560	actin filament organization [GO:0007015]; apposition of dorsal and ventral imaginal disc-derived wing surfaces [GO:0007475]; axon guidance [GO:0007411]; border follicle cell migration [GO:0007298]; calcium-dependent cell-cell adhesion via plasma membrane cell adhesion molecules [GO:0016339]; calcium-dependent cell-matrix adhesion [GO:0016340]; cell adhesion mediated by integrin [GO:0033627]; cell…	Integrin alpha-PS1/beta-PS is a receptor for laminin (PubMed:7972082). Integrin alpha-PS2/beta-PS is a receptor for Tig, wb and Ten-m (PubMed:7924982, PubMed:7972082, PubMed:9660786). Contributes to endodermal integrity and adhesion between the midgut epithelium and the surrounding visceral muscle (PubMed:15469969). Essential for migration of the primordial midgut cells and for maintaining, but n…
R015627c0g1_i01	4.93523	4.77599	4.80111	4.87366	4.79081	4.85334	4.77907	4.65866	4.77721	4.79013	4.7451	4.75563	4.90653	4.86908	4.99732	4.89843	4.88307	4.8986	4.96588	4.84012	4.80015	4.73805	5.16295	4.99781	4.97573	4.75262	4.5822	4.79291	4.98855	4.8166	4.8789	4.92495	5.20436	5.34519	5.05797	5.28036	5.10386	PDC	PDCL	cell projection organization [GO:0030030]; heterotrimeric G-protein complex assembly [GO:1902605]; positive regulation of smoothened signaling pathway [GO:0045880]; response to stimulus [GO:0050896]; visual perception [GO:0007601]	Functions as a co-chaperone for CCT in the assembly of heterotrimeric G protein complexes, facilitates the assembly of both Gbeta-Ggamma and RGS-Gbeta5 heterodimers. Acts also as a positive regulator of hedgehog signaling and regulates ciliary function.
R015630c0g1_i02	6.24066	6.23501	6.26858	6.32773	6.42825	6.23948	6.319	6.22986	6.18159	6.24228	6.37366	6.33291	6.28914	6.23975	6.13489	6.25471	6.2148	6.1504	6.13783	6.08241	6.05786	6.14764	6.20322	6.25094	6.10743	6.17588	6.03698	5.99613	6.20758	6.138	6.2696	6.27846	5.34286	5.40155	5.36783	5.24088	5.27851	XPO7	xpo7-a	intracellular protein transport [GO:0006886]; nuclear transport [GO:0051169]	Mediates the nuclear export of proteins (cargos) with broad substrate specificity.
R015652c0g1_i01	3.70325	3.84912	3.87465	4.21321	3.76983	3.95239	3.92418	3.71082	3.96504	3.94214	4.07046	4.27825	4.14054	3.86083	4.03665	3.90687	3.47268	3.58095	3.50614	4.14648	4.39326	4.10662	3.29817	3.21384	3.58179	4.17459	4.32297	4.49638	3.96607	4.01928	3.99649	3.89396	4.04124	4.15885	4.09243	4.10964	4.09785	NA	NA	NA	NA
R015668c0g1_i01	-3.23416	-3.23416	-3.23416	-3.23416	-3.23416	-3.23416	-3.23416	-0.31623	0.10526	0.80057	-3.23416	-3.23416	-3.23416	-2.78337	-2.76475	-2.51535	-1.50758	-2.70345	-3.23416	-3.23416	-2.57858	-3.23416	-3.23416	-1.35434	-3.23416	-1.74629	-3.23416	-1.39506	-1.07809	-3.23416	-1.21535	-2.77751	2.76886	3.41826	2.46573	2.42012	2.94687	NA	asic4a accn4a	NA	Cation channel with high affinity for sodium, which is gated by extracellular protons and inhibited by the diuretic amiloride.
R015676c0g2_i01	11.80732	11.78992	11.76326	11.73692	11.80716	11.85265	11.78789	11.75396	11.77563	11.78638	11.96689	11.87566	11.92741	11.98695	11.96169	12.03872	11.89221	11.93865	11.95792	11.97832	11.96498	11.98467	12.01583	11.90635	11.90484	11.94491	11.93901	11.90456	11.79978	11.99845	11.83863	11.96921	12.31554	12.25656	12.31172	12.17675	12.25214	CALR	CALR	protein folding [GO:0006457]; protein stabilization [GO:0050821]	Calcium-binding chaperone that promotes folding, oligomeric assembly and quality control in the endoplasmic reticulum (ER) via the calreticulin/calnexin cycle. This lectin interacts transiently with almost all of the monoglucosylated glycoproteins that are synthesized in the ER. Interacts with the DNA-binding domain of NR3C1 and mediates its nuclear export. Involved in maternal gene expression re…
R015686c0g1_i01	0.88779	0.21539	1.39258	1.0291	0.75478	0.56093	1.41433	0.6447	0.56058	0.84989	-0.21977	-0.20541	-0.08083	1.26667	1.13121	0.91895	1.0148	0.96282	1.50093	1.32976	1.41892	1.71038	1.35308	0.99003	0.90944	0.4155	1.36463	1.50886	0.27312	1.0783	0.44711	1.03227	-1.60792	-1.83761	-2.16628	-1.06924	-1.05811	NA	NA	NA	NA
R015695c0g1_i01	1.39258	2.71514	2.47892	2.66927	1.62235	2.89236	2.31746	2.12134	2.22288	1.62032	1.61775	1.52535	1.64932	1.44249	1.40051	2.33568	0.86732	1.24756	1.14633	1.32976	1.38555	1.17387	-0.11658	0.44315	0.36472	2.13832	2.92938	2.39415	1.7902	2.4648	2.13898	1.8592	1.49739	2.11383	2.253	2.06334	1.82151	TLCD5	TLCD5 TMEM136	NA	NA
R015697c0g1_i01	2.53373	2.74382	2.86695	2.9356	2.82031	3.12782	2.8765	2.8098	2.84345	2.71979	2.53519	2.75233	2.90167	3.09184	2.80151	2.66719	3.01045	2.79865	2.70725	2.74984	2.33858	2.62412	2.75715	2.55091	2.72329	2.8096	2.99739	2.7519	3.04972	2.9246	3.03847	3.09337	2.97622	2.99497	2.97348	2.83631	3.00403	HPS1	HPS1 HPS	lysosome organization [GO:0007040]; melanosome assembly [GO:1903232]; response to stimulus [GO:0050896]; visual perception [GO:0007601]	Component of the BLOC-3 complex, a complex that acts as a guanine exchange factor (GEF) for RAB32 and RAB38, promotes the exchange of GDP to GTP, converting them from an inactive GDP-bound form into an active GTP-bound form. The BLOC-3 complex plays an important role in the control of melanin production and melanosome biogenesis and promotes the membrane localization of RAB32 and RAB38 (PubMed:23…
R015700c0g1_i01	4.36338	4.71211	4.43784	4.66214	4.69191	4.40015	4.49174	4.58059	4.61546	4.59059	4.63473	4.84019	4.85168	4.74874	4.89205	4.78449	4.58563	4.81389	4.85496	4.71897	4.73209	4.75486	4.88195	4.59716	4.7028	4.74439	4.70641	4.89208	4.64629	4.77142	4.59165	4.61131	4.43435	4.4032	4.19695	4.48451	4.39573	BFAR	NA	NA	NA
R015714c0g1_i01	2.38109	1.10423	1.61145	1.67872	1.84185	0.56093	1.95044	2.07871	1.41813	1.56232	1.70358	1.72833	1.86779	2.14828	1.8399	2.19139	2.12986	2.0763	2.34814	2.34238	2.56411	2.43892	1.31718	2.735	2.22362	1.96489	1.72705	1.93813	1.23664	1.96949	1.51785	1.82738	0.2139	0.33688	0.13306	1.18036	0.36801	NA	NA	NA	NA
R015730c0g1_i01	-1.01787	0.04149	-0.14394	-0.41293	-0.43691	-0.24572	0.19648	-1.24112	-0.83015	-1.09013	-0.21977	-0.03503	0.23712	0.73591	0.89801	0.49601	0.12166	-0.13675	0.36555	0.54636	0.7619	0.52135	-0.57505	0.76671	0.36472	0.5726	0.27425	0.12766	-0.8224	0.05945	0.21482	-0.36035	1.07208	1.09125	1.21412	0.72174	0.62283	NA	NA	NA	NA
R015759c1g1_i01	9.97957	9.89064	9.89174	10.1058	9.95709	9.98009	9.88113	9.75394	9.88557	9.84595	10.19373	10.11924	10.08906	10.07836	10.16319	10.11444	9.99499	10.00839	10.04029	10.1453	10.02496	10.14137	10.20579	10.06826	10.01509	10.18573	10.02987	10.34561	10.09301	10.04039	10.02708	10.02799	9.96471	10.03414	10.01317	9.97426	9.95834	RPL32	Rpl32	cellular response to dexamethasone stimulus [GO:0071549]; liver regeneration [GO:0097421]; translation [GO:0006412]	NA
R015762c0g1_i01	7.94188	7.9238	7.9862	8.0495	8.05965	8.09025	8.01688	7.89175	8.07653	8.09017	8.52999	8.35131	8.41944	8.18105	8.36245	8.19729	8.08638	8.29573	8.21865	8.3155	8.28599	8.2571	8.01854	7.9414	7.99958	8.15675	7.90754	8.04669	7.83157	7.77003	7.78432	7.75518	7.71908	7.74451	7.70301	7.69763	7.61114	CTSZ	Ctsz Ctsy	epithelial tube branching involved in lung morphogenesis [GO:0060441]; negative regulation of neuron projection development [GO:0010977]; negative regulation of plasminogen activation [GO:0010757]; negative regulation of protein binding [GO:0032091]; positive regulation of neural precursor cell proliferation [GO:2000179]; positive regulation of neuron apoptotic process [GO:0043525]; proteolysis i…	Exhibits carboxy-monopeptidase as well as carboxy-dipeptidase activity (PubMed:12553736, PubMed:10615013). Capable of producing kinin potentiating peptides (PubMed:10615013).
R015788c0g1_i01	5.20907	5.21545	5.02997	5.06922	5.0742	5.27426	5.06067	4.84192	5.04231	4.92569	4.86403	5.02255	4.84934	4.92753	4.98248	4.81646	4.91158	4.88482	4.78944	4.96815	4.90984	4.82816	4.99419	4.9185	4.97079	4.6659	4.77167	4.68027	5.19254	5.23285	5.06865	5.07814	4.8439	4.75183	4.67275	4.75895	4.63166	PCK2	Pck2	NADH oxidation [GO:0006116]; cellular response to dexamethasone stimulus [GO:0071549]; cellular response to glucose stimulus [GO:0071333]; cellular response to insulin stimulus [GO:0032869]; gluconeogenesis [GO:0006094]; glycerol biosynthetic process from pyruvate [GO:0046327]; hepatocyte differentiation [GO:0070365]; oxaloacetate metabolic process [GO:0006107]; positive regulation of insulin sec…	Catalyzes the conversion of oxaloacetate (OAA) to phosphoenolpyruvate (PEP), the rate-limiting step in the metabolic pathway that produces glucose from lactate and other precursors derived from the citric acid cycle.
R015792c0g1_i01	4.56187	4.43274	4.59281	4.56723	4.20532	4.57605	4.35184	4.43184	4.50023	4.56866	4.37838	4.58314	4.55244	4.40559	4.49973	4.26716	4.22572	4.29089	4.22189	4.33754	4.00007	4.31363	4.33142	4.13713	4.08013	4.48249	4.63805	4.69865	4.48997	4.45265	4.36627	4.27629	4.10771	3.76979	3.98507	4.21887	4.15953	COPS7A	COPS7B	COP9 signalosome assembly [GO:0010387]	Component of the COP9 signalosome complex (CSN), a complex involved in various cellular and developmental processes. The CSN complex is an essential regulator of the ubiquitin (Ubl) conjugation pathway by mediating the deneddylation of the cullin subunits of SCF-type E3 ligase complexes, leading to decrease the Ubl ligase activity of SCF-type complexes such as SCF, CSA or DDB2. The complex is als…
R015811c0g1_i01	-0.08007	1.1901	1.21304	-0.08231	0.75478	0.75346	0.55167	0.95869	0.90615	0.84989	0.88461	0.43991	0.17889	0.73591	0.225	1.11455	1.04943	0.96282	1.07773	0.3895	1.28055	0.31017	0.23079	0.76671	0.63796	0.68012	0.87948	-0.02483	0.27312	0.93434	-0.06219	0.53772	0.40726	0.04498	0.05431	1.18036	0.05831	NA	NA	NA	NA
R015825c0g1_i01	4.44266	4.41055	4.37941	4.54748	4.32396	4.53405	4.45276	4.08393	4.29342	4.00337	4.17181	4.06991	4.11747	4.25174	4.18664	4.32759	4.03587	4.2592	4.52858	3.94513	3.77376	4.02584	4.28572	4.17857	4.16463	3.99882	4.16296	4.14074	4.28434	4.64222	4.35488	4.38957	4.19765	4.38734	4.40564	4.26127	4.33018	EXOSC6	exosc6 mtr3	U4 snRNA 3'-end processing [GO:0034475]; nuclear mRNA surveillance [GO:0071028]; nuclear-transcribed mRNA catabolic process, exonucleolytic, 3'-5' [GO:0034427]; polyadenylation-dependent snoRNA 3'-end processing [GO:0071051]; rRNA catabolic process [GO:0016075]; rRNA processing [GO:0006364]	Non-catalytic component of the RNA exosome complex which has 3'->5' exoribonuclease activity and participates in a multitude of cellular RNA processing and degradation events.
R015849c0g1_i01	-1.4554	-0.81674	-2.12557	-2.08781	-1.7563	-1.92014	-1.10115	-2.10172	-3.23416	-0.61829	-0.7945	-0.88592	-0.69166	-1.55576	-0.95755	-1.1538	-1.31909	-1.35924	-1.46096	-0.84257	-1.78751	-1.25503	-1.48447	-0.14588	-0.90007	-1.41586	-1.43864	-0.19536	-1.78606	-0.64158	-0.65877	-0.78309	1.18194	0.4633	1.62167	1.14053	1.11318	NA	NA	NA	NA
R015861c0g1_i01	3.54459	3.38625	3.53559	3.49336	3.45737	3.38212	3.64867	3.73847	3.69976	3.7346	3.19888	3.42038	3.47374	3.82159	3.92852	3.90687	3.6636	3.96831	3.87296	3.60799	3.52833	3.66595	3.61143	3.58648	3.56224	3.61208	3.76059	3.85416	4.01607	3.85573	3.44526	3.41036	1.21677	1.76681	1.62167	1.58829	1.30735	NA	NA	NA	NA
R015870c0g1_i01	1.62183	-0.15629	0.54403	-0.2941	1.00259	0.56093	0.5905	0.38957	0.17979	0.18401	0.30441	0.38091	-0.3118	0.39466	-0.74502	0.18368	0.56626	1.09635	0.42199	0.49595	0.11689	0.80571	-0.32768	1.35383	1.2722	-0.01664	0.95959	-0.49619	-1.22522	-0.97901	-0.48496	-0.28886	-0.86283	-1.14147	-0.42065	-0.73696	-1.05811	NA	NA	NA	NA
R015906c0g2_i01	-2.54905	-3.23416	-2.5759	-3.23416	-2.5605	-3.23416	-3.23416	-3.23416	-3.23416	-3.23416	-3.23416	-1.89245	-3.23416	-3.23416	-3.23416	-3.23416	-0.42587	-2.01141	-3.23416	-1.96167	-1.78751	-1.72873	-3.23416	-1.58145	-1.22276	-2.78954	-3.23416	-2.63429	-2.716	-2.5302	-3.23416	-3.23416	-3.23416	-2.60726	-3.23416	-2.57356	-3.23416	NA	NA	NA	NA
R015921c0g1_i01	3.42821	3.6438	3.83172	4.10384	3.52234	3.81881	3.44127	3.54844	3.76777	3.86027	3.44922	3.24123	3.50962	3.79753	3.68899	3.56591	3.45987	3.65858	3.62509	3.47766	3.62443	3.41418	3.74577	3.48002	3.43192	3.51377	3.5438	3.76394	3.61234	3.49428	3.77081	3.84713	3.16643	3.10574	3.02601	3.4953	3.22208	FAHD1	fahd1 DDB_G0275071	NA	Probable mitochondrial acylpyruvase which is able to hydrolyze acetylpyruvate and fumarylpyruvate in vitro.
R015924c0g1_i01	6.27114	5.96352	6.21111	6.23444	6.23465	6.19144	6.13753	6.35907	6.3504	6.34153	6.7697	6.59222	6.7598	6.44667	6.36474	6.40131	6.29365	6.23067	6.3187	6.58268	6.59539	6.54069	6.21057	6.16535	6.10293	6.73698	6.50831	6.66491	6.1481	6.11035	6.22572	6.1819	6.10102	6.0753	6.11871	6.02307	6.11726	RING1	RNF2 RING1B	histone H2A-K119 monoubiquitination [GO:0036353]; negative regulation of transcription by RNA polymerase II [GO:0000122]	E3 ubiquitin-protein ligase that mediates monoubiquitination of 'Lys-119' of histone H2A (H2AK119Ub), thereby playing a central role in histone code and gene regulation. H2AK119Ub gives a specific tag for epigenetic transcriptional repression and participates in X chromosome inactivation of female mammals. May be involved in the initiation of both imprinted and random X inactivation. Essential co…
R015929c0g3_i01	6.29151	6.24131	6.28686	6.41099	6.37977	6.25448	6.33624	6.31727	6.38132	6.3861	6.53746	6.47104	6.4768	6.30023	6.33145	6.32185	6.24313	6.33568	6.27149	6.33363	6.29647	6.24528	6.11581	6.08651	6.20516	6.30957	6.39041	6.3627	6.28439	6.39679	6.20921	6.32049	6.68135	6.7607	6.75872	6.70692	6.72037	NA	SNX27	endosomal transport [GO:0016197]; endosome to lysosome transport [GO:0008333]; intracellular protein transport [GO:0006886]; retrograde transport, endosome to plasma membrane [GO:1990126]; signal transduction [GO:0007165]	Involved in the retrograde transport from endosome to plasma membrane, a trafficking pathway that promotes the recycling of internalized transmembrane proteins. Following internalization, endocytosed transmembrane proteins are delivered to early endosomes and recycled to the plasma membrane instead of being degraded in lysosomes. SNX27 specifically binds and directs sorting of a subset of transme…
R015930c0g1_i01	1.28197	1.0593	1.17429	2.01425	1.04743	1.07522	1.68937	2.28031	2.46561	2.25414	1.42908	2.04573	1.73264	1.85376	1.82334	1.73641	2.19317	2.28652	2.05885	2.26922	1.74257	2.27383	1.72591	1.9509	1.66315	1.09714	2.03507	2.03775	1.97006	1.9939	2.68527	2.15674	5.5517	5.37967	5.48505	5.50872	5.42385	RUNX2	Runx1 Aml1 Cbfa2 Pebp2ab	behavioral response to pain [GO:0048266]; cellular response to transforming growth factor beta stimulus [GO:0071560]; central nervous system development [GO:0007417]; definitive hemopoiesis [GO:0060216]; embryonic hemopoiesis [GO:0035162]; hair follicle morphogenesis [GO:0031069]; hemopoiesis [GO:0030097]; in utero embryonic development [GO:0001701]; liver development [GO:0001889]; myeloid cell d…	Forms the heterodimeric complex core-binding factor (CBF) with CBFB. RUNX members modulate the transcription of their target genes through recognizing the core consensus binding sequence 5'-TGTGGT-3', or very rarely, 5'-TGCGGT-3', within their regulatory regions via their runt domain, while CBFB is a non-DNA-binding regulatory subunit that allosterically enhances the sequence-specific DNA-binding…
R015958c0g1_i01	-3.23416	-2.53789	-3.23416	-3.23416	-3.23416	-3.23416	-3.23416	-3.23416	-3.23416	-3.23416	-2.70557	-3.23416	-2.02241	-2.16352	-3.23416	-2.51535	-2.68633	-1.75983	-1.94087	-2.27524	-3.23416	-2.78228	-2.56448	-2.61493	-3.23416	-2.78954	-1.92217	-2.63429	-1.78606	-2.5302	-2.13339	-3.23416	-3.23416	-1.14147	-3.23416	-1.77882	-1.76971	NA	NA	NA	NA
R015969c0g1_i01	3.17319	3.2923	3.4244	3.55005	3.33612	3.16217	3.20524	2.93459	3.25888	2.9745	3.13853	3.16458	3.21588	3.04491	3.26723	3.09562	3.36683	3.37296	3.29574	3.19911	3.06336	3.12845	3.04741	2.89824	3.20711	3.04236	3.18406	3.09494	3.32561	3.45085	3.11474	3.35005	3.02618	3.27045	3.1448	3.07689	3.22208	UXT	v1g140887	negative regulation of transcription by RNA polymerase II [GO:0000122]; protein folding [GO:0006457]	NA
R015973c0g1_i01	1.73813	2.25903	1.99177	1.89425	2.09774	1.75304	1.96529	2.24218	2.37336	1.50189	1.86127	2.22417	2.21065	1.94422	2.01056	2.14737	2.69765	2.15494	2.55154	1.83464	2.30327	2.44929	2.2674	1.92949	1.80292	1.68408	1.77212	1.78599	1.90079	1.89366	1.89343	2.1309	2.85983	2.85205	2.76674	2.50099	2.81251	NA	NA	NA	NA
R015976c0g1_i02	2.8886	2.09063	1.80145	2.3964	2.68497	2.38225	2.11927	3.13517	3.30954	3.4607	3.35953	3.53982	3.74354	3.58436	3.7251	3.81839	2.74066	2.6653	2.93762	3.97304	4.09602	4.10334	3.38742	3.16885	3.26467	3.97086	3.07137	4.71379	3.10467	2.96221	2.9428	3.09337	1.21677	0.83476	0.79696	1.21912	0.56322	NA	NA	NA	NA
R015989c0g1_i01	5.64682	5.6517	5.42194	5.67922	5.54001	5.62917	5.6441	5.50476	5.52391	5.47204	5.49991	5.46391	5.47247	5.54373	5.51322	5.43552	5.50969	5.3783	5.45431	5.25635	5.30958	5.19284	5.50162	5.34783	5.37344	5.4716	5.44277	5.56488	5.62455	5.63721	5.66195	5.72934	5.8258	5.8142	5.60214	5.72784	5.66269	UROD	urod	heme biosynthetic process [GO:0006783]; porphyrin-containing compound metabolic process [GO:0006778]; protoporphyrinogen IX biosynthetic process [GO:0006782]	Catalyzes the decarboxylation of four acetate groups of uroporphyrinogen-III to yield coproporphyrinogen-III.
R016025c0g1_i01	0.48355	0.37057	-0.7422	0.01297	-1.47694	0.39754	-0.34735	-0.10489	0.10526	-0.37222	0.19013	-0.39863	-0.15379	0.00403	-0.95755	0.63001	-0.62991	-0.47282	-0.46789	0.08294	-1.07988	-0.45068	0.68967	-0.0577	0.1719	-0.25999	0.33559	-0.19536	-0.4166	-0.2489	0.26437	0.45685	4.11234	3.60813	3.82231	4.07836	4.13415	NA	NA	NA	NA
R016028c0g1_i01	-1.01787	0.69819	0.20266	-0.18432	-1.04175	0.56093	0.03695	0.07941	0.31819	0.58447	-1.19939	-1.40329	-0.69166	-0.30775	0.17366	0.56457	1.38386	0.77641	0.42199	-0.39924	0.03318	-0.04956	-0.57505	0.0254	-0.05073	-0.1952	-0.00108	-0.02483	0.15908	-0.49848	0.21482	-0.03382	2.14775	2.65418	2.80332	2.38645	2.45069	NA		calcium-mediated signaling [GO:0019722]	Calmodulin mediates the control of a large number of enzymes, ion channels and other proteins by Ca(2+). Among the enzymes to be stimulated by the calmodulin-Ca(2+) complex are a number of protein kinases and phosphatases.
R016101c0g1_i01	4.78108	4.83715	4.84186	5.05809	4.81045	4.9251	4.89606	4.63678	4.80397	4.55757	4.50628	4.74981	4.66278	4.79201	4.93508	4.85118	4.74992	4.75198	4.86263	4.53459	4.36357	4.63742	5.1297	4.72075	4.79777	4.61712	4.50754	4.7198	4.82988	4.77142	4.98061	4.79732	5.07506	5.17086	5.11	5.12829	5.13234	GTF2A2	NA	NA	NA
R016108c0g2_i01	4.97726	4.90856	5.02453	5.00113	4.80067	4.99346	4.85678	4.89817	5.12007	5.04167	5.03104	5.23735	5.03518	4.93306	5.04632	5.11391	4.89977	4.94581	4.91763	5.32112	5.33165	5.22937	5.18303	5.05826	5.04307	5.14084	5.0958	5.36072	5.03577	5.06439	4.84673	4.73007	4.98446	4.77944	4.90367	4.89085	4.98111	NA	NA	NA	NA
R016157c0g1_i01	-3.23416	0.04149	-2.12557	0.10234	-1.47694	-0.15835	-2.14414	0.07941	-0.05643	0.39809	-0.30103	-0.74782	-0.69166	-1.12946	-3.23416	-1.1538	-0.24715	-1.35924	-2.66503	-0.84257	-0.74823	-2.43869	-1.48447	-1.85112	-1.9031	-0.25999	-0.07898	-1.61954	-0.60528	-2.5302	-0.56925	0.49785	2.81506	3.04638	2.93003	2.82379	2.67847	NA	RRH	G protein-coupled receptor signaling pathway [GO:0007186]; cellular response to light stimulus [GO:0071482]; phototransduction [GO:0007602]; protein-chromophore linkage [GO:0018298]; visual perception [GO:0007601]	May play a role in rpe physiology either by detecting light directly or by monitoring the concentration of retinoids or other photoreceptor-derived compounds.
R016179c0g1_i01	5.58992	5.31676	5.36501	5.47895	5.46557	5.3149	5.51885	5.31805	5.27683	5.49741	5.64662	5.69037	5.57056	5.6051	5.45124	5.56456	5.64886	5.63168	5.64122	5.31205	5.39381	5.38052	5.57375	5.50811	5.59957	5.51702	5.33424	5.42653	5.5712	5.6118	5.56518	5.57622	5.70678	5.68716	5.64644	5.5756	5.49337	ABCD2	ABCD2 ALD1 ALDL1 ALDR ALDRP	fatty acid beta-oxidation [GO:0006635]; myelin mainteNAce [GO:0043217]; negative regulation of cytokine production involved in inflammatory response [GO:1900016]; negative regulation of reactive oxygen species biosynthetic process [GO:1903427]; neuron projection mainteNAce [GO:1990535]; positive regulation of fatty acid beta-oxidation [GO:0032000]; positive regulation of unsaturated fatty acid bi…	Probable transporter.
R016234c0g1_i01	2.58122	2.09063	2.36308	2.51507	1.98702	1.92292	1.85799	1.4684	2.16902	2.0996	2.16342	1.82002	1.90419	1.95876	2.52249	2.21291	2.0119	2.24398	1.86892	2.19215	2.17243	2.31973	2.32275	2.09253	1.90987	2.21183	2.30418	1.93813	2.27391	2.11014	1.89343	1.82738	1.86989	2.13298	2.00339	2.26204	2.33069	NA	NA	NA	NA
R016316c0g2_i01	3.83968	4.09154	4.03465	3.95583	3.81591	3.85075	3.87392	3.69679	4.1007	3.61844	3.76585	3.89645	3.83593	3.91029	3.97799	3.71662	3.71304	3.58663	3.75709	3.66615	3.74115	3.72258	4.05999	3.70465	3.93066	3.7542	3.50428	3.62349	3.96183	3.84905	3.73611	4.01189	3.31851	3.02603	3.18232	3.21754	3.28801	NA	NA	NA	NA
R016338c0g1_i01	3.51228	3.59741	3.62453	3.71499	3.57688	3.71852	3.56341	3.68972	3.79766	3.81131	3.81005	3.80403	3.9793	3.71429	3.88927	3.8936	3.68027	3.31249	3.49303	3.7384	3.79297	3.91805	3.75921	3.38881	3.44621	3.83398	3.87864	4.25279	3.66029	3.47706	3.46658	3.5239	3.80984	3.59438	3.8919	3.6018	4.00568	NA	NA	NA	NA
R016351c0g1_i01	1.31979	0.51066	1.45858	0.78101	1.00259	0.07588	1.17983	4.71543	3.87259	4.79958	3.85763	3.58626	3.19399	2.55464	2.56296	2.57049	3.92834	3.98992	3.8628	2.9597	3.32334	3.22207	3.153	4.30868	4.21973	1.97899	1.85825	2.40911	1.62819	1.47507	1.72669	2.53716	3.80413	3.36256	3.34003	3.91088	3.29719	SPINT4		NA	Dual-function toxin that inhibits both the serine protease trypsin (Kd=30 nM) and voltage-gated potassium channels Kv1.2/KCNA2 (IC(50)=2800 nM).
R016369c0g1_i01	0.48355	0.51066	0.41701	0.54637	-0.20889	-0.54489	0.80379	0.70201	0.86157	0.84989	0.50896	0.4966	0.05486	0.11204	1.13121	0.63001	0.61331	0.00586	0.0446	0.81665	0.65394	0.67053	0.79782	0.71757	0.5873	-0.01664	0.21019	0.32986	-0.8224	-0.0362	0.40355	0.32634	1.37935	1.05154	1.3522	1.9295	2.01191	CYP4V2	CYP4V2	fatty acid omega-oxidation [GO:0010430]; response to stimulus [GO:0050896]; retinoid metabolic process [GO:0001523]; sterol metabolic process [GO:0016125]; visual perception [GO:0007601]	Omega-hydroxylase that oxidizes medium-chain saturated fatty acids and polyunsaturated omega-3 fatty acids, and which plays a role in fatty acid and steroid metabolism in the eye (PubMed:19661213, PubMed:22772592). Catalyzes the omega-hydroxylation of medium-chain saturated fatty acids such as laurate, myristate and palmitate in an NADPH-dependent pathway. The substrate specificity is higher for …
R016409c0g1_i01	-3.23416	-1.71768	-3.23416	-3.23416	-2.5605	-3.23416	-2.42473	-1.47518	-2.61443	-3.23416	-3.23416	-3.23416	-2.70937	-1.73135	-3.23416	-3.23416	-1.97977	-3.23416	-3.23416	-1.96167	-3.23416	-1.9289	-2.10888	-3.23416	-1.22276	-2.78954	-3.23416	-3.23416	-3.23416	-1.70463	-1.51635	-2.77751	1.14624	1.34224	1.82512	1.4647	1.41244	NA	GABRR2	chemical synaptic transmission [GO:0007268]; ion transmembrane transport [GO:0034220]; nervous system process [GO:0050877]; regulation of membrane potential [GO:0042391]; signal transduction [GO:0007165]	GABA, the major inhibitory neurotransmitter in the vertebrate brain, mediates neuronal inhibition by binding to the GABA/benzodiazepine receptor and opening an integral chloride channel. Rho-2 GABA receptor could play a role in retinal neurotransmission (By similarity).
R016417c0g1_i01	0.34368	0.37057	0.76877	-0.18432	0.52045	-0.6602	0.29381	0.2428	-0.33904	0.46293	-0.38713	0.43991	-0.3978	0.35124	0.36891	0.63001	0.18533	0.73605	1.0057	0.01296	-0.1504	0.48152	-0.11658	-0.23981	0.10144	0.60934	-0.07898	0.32986	-0.10023	-0.0362	-0.32986	0.02347	-1.60792	-1.3384	-1.55939	-0.73696	-2.56829	NA	NA	NA	NA
R016422c0g1_i01	2.77065	3.41328	3.16257	3.42571	3.1327	2.99121	3.33095	2.98164	3.54625	3.31903	3.49808	3.36055	3.31383	3.30029	3.34472	3.45291	3.36683	3.4807	3.26521	2.95037	3.03136	2.99334	2.95699	2.735	2.82519	3.41864	3.4705	3.55115	3.02551	3.39694	2.96545	3.1778	2.9454	3.41043	3.17303	3.22708	3.21242	MED27	NA	NA	NA
R016446c0g1_i01	3.71038	3.47446	3.32175	3.91324	3.5845	3.467	3.60193	3.54844	3.93308	3.93073	3.46774	3.83733	3.41819	3.47735	3.84483	3.65507	3.61241	3.42467	3.66656	3.55357	3.30561	3.63905	3.71851	3.50195	3.5088	3.63008	3.33437	3.60412	3.67073	3.53645	3.45596	3.63376	3.42662	3.66186	3.46706	3.50317	3.68754	NA	NA	NA	NA
R016457c0g1_i01	4.7606	4.98562	4.95192	5.32268	4.75747	4.99584	5.05547	4.89511	5.08172	5.01218	4.80215	4.85923	4.88165	4.93122	4.89205	4.97284	4.66314	4.73672	4.79746	4.65723	4.60013	4.69951	4.94505	4.71137	4.54914	4.81096	5.20256	5.14981	4.98437	4.99955	4.95065	4.89648	4.79287	4.93483	5.0805	4.78502	4.82489	FAHD1	fahd1 DDB_G0275071	NA	Probable mitochondrial acylpyruvase which is able to hydrolyze acetylpyruvate and fumarylpyruvate in vitro.
R016491c0g1_i01	0.98516	0.04149	-0.24537	-0.08231	-0.01204	0.56093	-0.34735	0.81022	0.99138	0.69656	-1.55044	-0.20541	-0.01139	0.92549	1.07635	0.63001	0.56626	0.46685	0.96829	0.21348	0.53724	0.31017	0.23079	0.76671	1.06565	0.98977	-0.44102	0.26556	0.65608	0.38894	0.57042	0.32634	0.57775	0.12368	0.4729	0.42287	0.43606	NA	PRMT3 HRMT1L3	histone arginine methylation [GO:0034969]; negative regulation of protein ubiquitination [GO:0031397]; peptidyl-arginine methylation, to asymmetrical-dimethyl arginine [GO:0019919]; protein methylation [GO:0006479]; regulation of transcription, DNA-templated [GO:0006355]	Methylates (mono and asymmetric dimethylation) the guanidino nitrogens of arginyl residues in some proteins.
R016499c0g1_i01	2.14866	2.91751	2.44676	3.14989	2.35122	2.79722	2.6003	2.40635	2.79685	2.71979	2.83051	2.47044	3.09513	2.382	2.5729	2.48464	3.15261	1.83014	1.92857	3.49702	3.61006	3.70539	1.95341	1.79385	1.75782	3.24857	3.84212	3.4021	3.07353	3.0346	2.49083	2.77258	3.16643	3.18127	3.01566	2.87323	3.12235	NA	NA	NA	NA
R016517c0g1_i01	1.07637	-0.81674	1.21304	0.83416	0.75478	0.39754	0.38498	0.31805	0.76805	-0.61829	1.12132	0.43991	0.58977	0.16316	0.32252	0.49601	0.70304	0.25469	0.84987	0.93491	1.08655	-0.04956	0.51054	1.03082	1.33497	0.28533	0.55779	0.76147	-0.50785	-0.13863	-0.06219	0.28007	1.6581	1.12989	0.64401	1.52782	0.68008	NA	NA	NA	NA
R016548c0g2_i01	0.61105	0.51066	1.49047	0.01297	0.16115	-1.43623	1.04654	1.50105	1.07186	1.23114	1.63969	1.28907	1.53791	0.63088	1.01932	0.86561	0.82797	1.64636	0.84987	1.35826	1.16731	1.44638	-0.57505	1.32131	0.6869	0.93293	1.93952	1.16552	0.32693	-0.0362	0.57042	0.946	-2.62841	-1.83761	-1.1335	-0.89356	-1.76971	NA	NA	NA	NA
R016549c0g2_i01	2.23037	1.82138	1.82666	1.67872	2.18058	1.48105	1.90495	2.16276	1.74703	1.90333	2.62591	2.08323	1.79212	1.86924	1.66503	1.95647	1.65517	2.06004	2.11128	2.42554	2.38996	2.6955	1.90586	1.84049	2.1205	1.95064	2.12468	1.12984	0.42888	1.2503	1.38976	1.63861	1.37935	1.05154	1.44773	1.64633	1.66016	NA	NA	NA	NA
R016550c0g1_i02	-2.08643	-2.53789	-2.12557	-1.22201	-2.5605	-3.23416	-1.70745	-2.10172	-3.23416	-1.52048	-2.31958	-3.23416	-2.70937	-3.23416	-2.76475	-1.39287	-1.72444	-1.75983	-3.23416	-2.67645	-2.57858	-1.9289	-0.87379	-1.58145	-1.63906	-1.94503	-2.65471	-3.23416	-2.716	-1.42027	-2.76786	-1.91836	-2.62841	-3.23416	-1.83115	-3.23416	-3.23416	NA	NA	NA	NA
R016575c0g1_i01	5.67446	5.74863	5.77102	5.89781	5.71349	5.66704	5.74435	5.70901	5.85622	5.80778	5.97253	6.01049	5.93838	5.87797	5.90234	5.82077	5.66151	5.84238	5.85102	5.76744	5.89548	5.91136	5.68355	5.61259	5.80475	5.81414	5.69472	5.92376	5.83533	5.82243	5.85926	5.75599	6.11032	6.0913	6.10045	6.14257	6.19419	NECAP1	NECAP1	endocytosis [GO:0006897]; membrane organization [GO:0061024]; protein transport [GO:0015031]	Involved in endocytosis.
R016577c0g1_i03	7.02245	7.03371	6.95964	7.12963	7.05578	7.07513	6.97615	7.29319	7.28814	7.38099	7.14674	7.35226	7.41023	7.21508	7.36739	7.13685	7.12625	7.10197	7.0588	7.28986	7.30668	7.35106	7.16353	7.09444	7.2198	7.45046	7.4924	7.60245	7.28468	7.17545	7.22391	7.15062	5.22375	5.25411	5.35556	5.26423	5.30605	NA	NA	NA	NA
R016580c0g1_i01	3.90956	3.5249	3.8066	3.96777	3.82881	3.78615	3.83806	3.77898	3.71863	3.58242	3.37923	3.52627	3.60668	3.6752	3.77333	3.68618	3.7556	3.65317	3.73498	3.19121	3.13539	3.34371	3.51173	3.44271	3.46035	3.61208	3.34932	3.55788	3.55148	3.58547	3.6641	3.6656	3.36584	3.10574	3.1448	3.03405	2.98144	NUDT14	NUDT14 UGPP	nucleoside phosphate metabolic process [GO:0006753]; ribose phosphate metabolic process [GO:0019693]	Hydrolyzes UDP-glucose to glucose 1-phosphate and UMP and ADP-ribose to ribose 5-phosphate and AMP. The physiological substrate is probably UDP-glucose. Poor activity on other substrates such as ADP-glucose, CDP-glucose, GDP-glucose and GDP-mannose (By similarity).
[truncated: 14,342 more rows]
