# Supplementary material for: Wnt signaling restores evolutionary loss of robust foot regeneration rates in Hydra
Source: Nat Commun. 2025 Dec 10;16:11447. doi: 10.1038/s41467-025-66299-2 (PMC12748876; doi:10.1038/s41467-025-66299-2)
Supplement: Supplementary file 6 — Source data [file 41467_2025_66299_MOESM6_ESM.zip › Source_Data_ALL/Source_Data_3.xlsx]

## Sheet: FootvF0.up
ID	logFC	unshrunk.logFC	logCPM	PValue	FDR	Full_name	Gene_name	H_sapiens	P_Name	G_Name	GO_BP	Description
R036818c0g1_i02	17.1668	1.44269e+08	6.41025	1.29829e-130	1.92402e-129	NA	NA	NA	NA	NA	NA	NA
R036818c0g2_i01	16.9189	18.6922	6.686	1.14073e-126	1.62643e-125	NA	NA	NA	NA	NA	NA	NA
R015546c0g2_i01	16.343	1.44269e+08	5.60612	3.22718e-217	1.01555e-215	L-rhamnose-binding lectin CSL3	NA	NA	Latrophilin Cirl	Cirl GI18798	cell surface receptor signaling pathway [GO:0007166]	NA
R029932c0g1_i01	16.266	16.706	7.44479	3.00638e-91	3.00478e-90	NA	NA	NA	NA	NA	NA	NA
R039168c2g2_i02	15.9162	16.1045	8.15956	4.57182e-113	5.73078e-112	L-rhamnose-binding lectin CSL3	NA	NA	NA	NA	NA	NA
R027812c0g2_i01	15.7989	16.2599	6.92256	4.69073e-94	4.85602e-93	Putative ascorbate peroxidase	NA	NA	Putative ascorbate peroxidase (EC 1.11.1.11) (HvAPX1)	APX1	hydrogen peroxide catabolic process [GO:0042744]; response to oxidative stress [GO:0006979]	May play a role in the protection of oocyte incorporated cells from rapid apoptotic degradation.
R018904c0g1_i01	15.7944	1.44269e+08	5.08963	2.05725e-113	2.58956e-112	Adhesion G protein-coupled receptor E2	NA	NA	NA	NA	NA	NA
R041141c0g1_i01	15.7774	1.44269e+08	5.02653	0	0	L-rhamnose-binding lectin CSL1	NA	NA	Rhamnose-binding lectin (RBL) (Roe lectin) (SAL)		NA	Lectin that binds L-rhamnose. Binds also monosaccharides possessing steric similarity to the hydroxyl group orientation at C2 and C4 of the pyranose ring structure of L-rhamnose, such as L-mannose and L-lyxose.
R041141c2g1_i01	15.7246	16.2447	6.72497	1.58563e-114	2.01444e-113	L-rhamnose-binding lectin CSL3	NA	NA	Rhamnose-binding lectin (RBL) (Roe lectin) (SAL)		NA	Lectin that binds L-rhamnose. Binds also monosaccharides possessing steric similarity to the hydroxyl group orientation at C2 and C4 of the pyranose ring structure of L-rhamnose, such as L-mannose and L-lyxose.
R026847c0g2_i01	15.6044	1.44269e+08	5.27185	1.30868e-160	2.55652e-159	NA	NA	NA	NA	NA	NA	NA
R023113c0g1_i01	14.8768	15.1676	6.55457	2.62659e-222	8.68334e-221	NA	NA	NA	NA	NA	NA	NA
R042426c0g1_i01	14.6306	1.44269e+08	3.87552	0	0	NA	NA	VRTN	NA	NA	NA	NA
R032646c0g2_i02	14.5927	15.0526	5.69507	1.88641e-139	3.0577e-138	NA	NA	NA	NA	NA	NA	NA
R033588c0g1_i01	14.489	14.5227	9.35985	6.88333e-66	5.15376e-65	L-rhamnose-binding lectin CSL3	NA	NA	L-rhamnose-binding lectin CSL3		NA	L-rhamnose binding lectin. Has hemagglutinating activity towards rabbit erythrocytes, human type A erythrocytes, human type B erythrocytes, human type O erythrocytes and sheep erythrocytes. Hemagglutinating activity is inhibited by smooth-type lipopolysaccharide (LPS) from S.flexneri 1A, A.salmonicida and E.coli K12, but not by rough-type LPS from S.flexneri, E.coli K12 and E.coli EH100. Agglutin…
R021190c0g2_i01	14.3844	1.44269e+08	3.57278	0	0	NA	NA	NA	NA	NA	NA	NA
R033135c1g6_i01	14.3235	14.7734	5.5071	0	0	Protease inhibitor carrapatin	NA	WFIKKN1	NA	NA	NA	NA
R023209c0g1_i01	14.3072	14.8616	5.26886	0	0	NA	NA	NA	NA	NA	NA	NA
R014912c0g1_i01	14.028	1.44269e+08	3.2369	0	0	NA	NA	NA	NA	NA	NA	NA
R017898c0g1_i01	14.0214	1.44269e+08	3.23525	0	0	NA	NA	NA	NA	NA	NA	NA
R032900c0g1_i01	13.9928	14.1053	7.01538	9.99396e-183	2.37863e-181	Putative ascorbate peroxidase	NA	NA	Putative ascorbate peroxidase (EC 1.11.1.11) (HvAPX1)	APX1	hydrogen peroxide catabolic process [GO:0042744]; response to oxidative stress [GO:0006979]	May play a role in the protection of oocyte incorporated cells from rapid apoptotic degradation.
R011549c0g1_i01	13.9585	1.44269e+08	3.11136	0	0	NA	NA	NA	NA	NA	NA	NA
R020149c0g1_i01	13.8094	1.44269e+08	2.97873	0	0	NA	NA	NA	NA	NA	NA	NA
R040071c2g1_i01	13.8052	1.44269e+08	3.06403	0	0	Putative ascorbate peroxidase	NA	NA	Putative ascorbate peroxidase (EC 1.11.1.11) (HvAPX1)	APX1	hydrogen peroxide catabolic process [GO:0042744]; response to oxidative stress [GO:0006979]	May play a role in the protection of oocyte incorporated cells from rapid apoptotic degradation.
R056618c0g2_i01	13.5979	1.44269e+08	2.78947	0	0	NA	NA	NA	NA	NA	NA	NA
R040378c0g2_i01	13.5403	1.44269e+08	2.77646	0	0	NA	NA	NA	NA	NA	NA	NA
R035570c0g1_i01	13.2788	1.44269e+08	2.59502	0	0	Galanin receptor 2a	NA	CCKAR	Neuropeptide FF receptor 2 (G-protein coupled receptor 74) (G-protein coupled receptor HLWAR77) (Neuropeptide G-protein coupled receptor)	NPFFR2 GPR74 NPFF2 NPGPR	G protein-coupled receptor signaling pathway [GO:0007186]; cellular response to hormone stimulus [GO:0032870]; detection of abiotic stimulus [GO:0009582]; regulation of MAPK cascade [GO:0043408]; regulation of adenylate cyclase activity [GO:0045761]; regulation of cAMP-dependent protein kinase activity [GO:2000479]	Receptor for NPAF (A-18-F-amide) and NPFF (F-8-F-amide) neuropeptides, also known as morphine-modulating peptides. Can also be activated by a variety of naturally occurring or synthetic FMRF-amide like ligands. This receptor mediates its action by association with G proteins that activate a phosphatidylinositol-calcium second messenger system.
R023110c0g1_i01	13.2518	15.1073	2.7865	5.71896e-290	3.29596e-288	NA	NA	NA	NA	NA	NA	NA
R035827c0g1_i01	13.1541	1.44269e+08	2.3464	0	0	15-hydroxyprostaglandin dehydrogenase	NA	HPGD	15-hydroxyprostaglandin dehydrogenase [NAD(+)] (15-PGDH) (EC 1.1.1.141) (Prostaglandin dehydrogenase 1)	HPGD PGDH1	ductus arteriosus closure [GO:0097070]; female pregNAcy [GO:0007565]; negative regulation of cell cycle [GO:0045786]; ovulation [GO:0030728]; parturition [GO:0007567]; prostaglandin metabolic process [GO:0006693]; thrombin-activated receptor signaling pathway [GO:0070493]; transforming growth factor beta receptor signaling pathway [GO:0007179]	Prostaglandin inactivation. Contributes to the regulation of events that are under the control of prostaglandin levels. Catalyzes the NAD-dependent dehydrogenation of lipoxin A4 to form 15-oxo-lipoxin A4 (By similarity).
R040152c2g1_i07	13.1521	13.5559	4.46839	7.58429e-297	4.49145e-295	Insulin-like growth factor-binding protein 7	IBP-7	CRIM1	Antistasin (ATS) (Blood coagulation factor Xa/proclotting enzyme inhibitor)		blood coagulation [GO:0007596]	This highly disulfide-bonded protein is a potent inhibitor of factor Xa. Facilitates digestion of tissues and may also protect the gastric tissues from its own digestive enzymes. May have therapeutic utility as an anticoagulant. Also exhibits a strong metastatic activity.
R014870c0g1_i01	13.1222	1.44269e+08	2.29496	0	0	N-acetyllactosaminide beta-1,3-N-acetylglucosaminyltransferase	NA	NA	N-acetyllactosaminide beta-1,3-N-acetylglucosaminyltransferase 4 (EC 2.4.1.149) (UDP-GlcNAc:betaGal beta-1,3-N-acetylglucosaminyltransferase 4) (BGnT-4) (Beta-1,3-Gn-T4) (Beta-1,3-N-acetylglucosaminyltransferase 4) (Beta3Gn-T4)	B3GNT4 UNQ1898/PRO4344	O-glycan processing [GO:0016266]; keratan sulfate biosynthetic process [GO:0018146]; poly-N-acetyllactosamine biosynthetic process [GO:0030311]; protein glycosylation [GO:0006486]	Beta-1,3-N-acetylglucosaminyltransferase involved in the synthesis of poly-N-acetyllactosamine. Has activity for type 2 oligosaccharides.
R025715c0g1_i01	13.1015	1.44269e+08	2.3768	0	0	NA	NA	NA	NA	NA	NA	NA
R036087c0g1_i02	13.0947	1.44269e+08	2.33818	6.7958e-39	3.45229e-38	Ankyrin repeat and sterile alpha motif domain-containing	NA	NA	NA	NA	NA	NA
R026437c0g1_i01	12.9311	1.44269e+08	2.62766	0	0	NA	NA	NA	NA	NA	NA	NA
R015480c0g1_i01	12.8812	1.44269e+08	2.09162	1.52766e-150	2.70342e-149	Protein VAPYRIN	PhVpy	NA	Alpha-latrocrustotoxin-Lt1a (Alpha-LCT-Lt1a) (Alpha-latrocrustotoxin) (Alpha-LCT) (Crusta1) (Fragment)		exocytosis [GO:0006887]	Crustacean-selective presynaptic neurotoxin that induces neurotransmitter exocytosis. Binds to neurexin-1-alpha (NRXN1), adhesion G protein-coupled receptor L1 (ADGRL1, also known as latrophilin-1), and receptor-type tyrosine-protein phosphatase S (PTPRS), and induces neurotransmitter exocytosis through two calcium-dependent mechanisms (membrane pore formation and signaling via latrophilin) and a…
R025013c0g1_i01	12.7858	1.44269e+08	2.01088	2.05292e-189	5.23391e-188	Zinc finger protein sens	NA	NA	Zinc finger protein sens (Protein senseless)	sens Lyra CG32120	Notch signaling pathway [GO:0007219]; axon guidance [GO:0007411]; chaeta morphogenesis [GO:0008407]; compound eye photoreceptor development [GO:0042051]; negative regulation of apoptotic process [GO:0043066]; negative regulation of transcription by RNA polymerase II [GO:0000122]; peripheral nervous system development [GO:0007422]; photoreceptor cell differentiation [GO:0046530]; photoreceptor cel…	Transcription factor both necessary and sufficient for proper development of most cell types of the embryonic and adult peripheral nervous system (PNS). Essential component of the proneural Notch signaling pathway required for proper sensory organ precursor (SOP) differentiation. Correct expression requires expression of scalloped (sd). Repression of rough (ro) in R8 photoreceptor is an essential…
R027980c0g1_i01	12.7604	1.44269e+08	1.99895	0	0	NA	NA	NA	NA	NA	NA	NA
R028591c0g1_i01	12.7546	1.44269e+08	1.91051	0	0	NA	NA	NA	NA	NA	NA	NA
R035827c0g2_i01	12.6914	1.44269e+08	1.93784	2.9023e-126	4.12631e-125	15-hydroxyprostaglandin dehydrogenase	NA	HPGD	15-hydroxyprostaglandin dehydrogenase [NAD(+)] (15-PGDH) (EC 1.1.1.141) (Prostaglandin dehydrogenase 1)	HPGD PGDH1	ductus arteriosus closure [GO:0097070]; female pregNAcy [GO:0007565]; negative regulation of cell cycle [GO:0045786]; ovulation [GO:0030728]; parturition [GO:0007567]; prostaglandin metabolic process [GO:0006693]; thrombin-activated receptor signaling pathway [GO:0070493]; transforming growth factor beta receptor signaling pathway [GO:0007179]	Prostaglandin inactivation. Contributes to the regulation of events that are under the control of prostaglandin levels. Catalyzes the NAD-dependent dehydrogenation of lipoxin A4 to form 15-oxo-lipoxin A4 (By similarity).
R023125c0g1_i01	12.6899	1.44269e+08	1.99292	2.61993e-119	3.50926e-118	NA	NA	NA	NA	NA	NA	NA
R040378c0g1_i01	12.5606	12.8519	4.24444	3.21977e-246	1.30544e-244	NA	NA	NA	NA	NA	NA	NA
R023069c0g1_i01	12.5464	1.44269e+08	1.78039	0	0	NA	NA	NA	NA	NA	NA	NA
R031145c0g2_i01	12.4648	14.2995	2.26865	9.48135e-169	1.97807e-167	NA	NA	NA	NA	NA	NA	NA
R023004c0g1_i01	12.4308	1.44269e+08	1.65249	0	0	NA	NA	NA	NA	NA	NA	NA
R023878c0g1_i01	12.403	14.2532	2.0175	0	0	GTP-binding protein Di-Ras2	NA	NA	GTP-binding protein Rhes (Ras homolog enriched in striatum) (Tumor endothelial marker 2)	RASD2 TEM2	locomotory behavior [GO:0007626]; negative regulation of protein ubiquitination [GO:0031397]; positive regulation of protein kinase B signaling [GO:0051897]; positive regulation of protein sumoylation [GO:0033235]; regulation of cAMP-mediated signaling [GO:0043949]; signal transduction [GO:0007165]; synaptic transmission, dopaminergic [GO:0001963]	GTPase signaling protein that binds to and hydrolyzes GTP. Regulates signaling pathways involving G-proteins-coupled receptor and heterotrimeric proteins such as GNB1, GNB2 and GNB3. May be involved in selected striatal competencies, mainly locomotor activity and motor coordination.
R031036c0g1_i01	12.3442	14.1189	2.36925	0	0	Gremlin-2	NA	NA	Gremlin-1	GREM1	cell migration involved in sprouting angiogenesis [GO:0002042]; cell-cell signaling [GO:0007267]; embryonic limb morphogenesis [GO:0030326]; limb development [GO:0060173]; mesenchymal to epithelial transition involved in metanephros morphogenesis [GO:0003337]; negative regulation of BMP signaling pathway [GO:0030514]; negative regulation of apoptotic process [GO:0043066]; negative regulation of c…	Cytokine that may play a role in the development of the medial pallium and during optic nerve and pecten development by modulating BMP signaling.
R036667c0g1_i02	12.2278	1.44269e+08	2.42032	0	0	NA	NA	NA	NA	NA	NA	NA
R023356c0g1_i01	12.1573	13.726	1.96047	2.77368e-299	1.66887e-297	Transcription factor VBP	NA	HLF	Transcription factor VBP (Thyrotroph embryonic factor homolog) (Vitellogenin gene-binding protein)	TEF VBP	positive regulation of transcription by RNA polymerase II [GO:0045944]; positive regulation of transcription, DNA-templated [GO:0045893]	Transcription factor that binds to and transactivates the vitellogenin II (VTG2) promoter. Binds to the palindromic sequence 5'-GTTTACATAAAC-3'.
R023095c0g1_i01	12.1428	12.3742	4.22694	2.9062e-301	1.7916e-299	Uncharacterized protein KIAA1958	NA	NA	Uncharacterized protein KIAA1958	KIAA1958	NA	NA
R025715c0g1_i03	12.1423	1.44269e+08	1.34842	2.82312623334496e-315	1.91285877485839e-313	NA	NA	NA	NA	NA	NA	NA
R040867c0g1_i01	12.1114	12.2652	4.68608	0	0	Extracellular exo-alpha-(1->5)-L-arabinofuranosidase	NA	NA	NA	NA	NA	NA
R038063c0g5_i03	12.0579	1.44269e+08	1.33376	5.08978e-24	1.89882e-23	Solute carrier family 43 member 3	NA	SLC43A3	NA	NA	NA	NA
R022269c0g1_i02	11.9895	12.5243	2.98764	4.62312e-245	1.86437e-243	NA	NA	NA	NA	NA	NA	NA
R032410c1g1_i01	11.8691	1.44269e+08	2.29293	2.71848e-282	1.43478e-280	NA	NA	NA	NA	NA	NA	NA
R032753c1g2_i01	11.631	11.6415	7.97986	6.82786e-169	1.43043e-167	NA	NA	NA	NA	NA	NA	NA
R038519c0g1_i02	11.5825	11.6848	4.75924	4.03155e-50	2.4257e-49	Chitin synthase chs-2	NA	NA	Chitin synthase 6 (EC 2.4.1.16) (Chitin-UDP acetyl-glucosaminyl transferase 6) (Class-V chitin synthase 6)	CHS6 UMAG_10367	fungal-type cell wall organization [GO:0031505]	Plays a major role in cell wall biogenesis. Involved in mating tube and dikaryotic hyphae formation. Essential for pathogenicity.
R012366c0g2_i01	11.559	1.44269e+08	0.74583	6.6372e-187	1.64747e-185	NA	NA	NA	NA	NA	NA	NA
R031070c0g1_i01	11.5309	11.5406	7.98706	2.09004e-258	9.08622e-257	Teneurin-1	NA	NA	NA	NA	NA	NA
R016836c0g1_i01	11.5306	11.6075	5.0938	4.47672e-84	4.15672e-83	1-phosphatidylinositol phosphodiesterase	NA	NA	NA	NA	NA	NA
R024163c0g1_i01	11.4211	11.5448	4.21492	0	0	DOMON domain-containing protein FRRS1L	NA	NA	NA	NA	NA	NA
R040737c5g5_i01	11.4205	1.44269e+08	0.635687	8.85888e-177	1.98297e-175	NA	NA	NA	NA	NA	NA	NA
R072075c0g1_i01	11.3259	1.44269e+08	0.734711	4.57185e-136	7.1338e-135	Opsin Rh1	NA	NA	NA	NA	NA	NA
R022472c0g1_i01	11.2827	11.4026	4.18387	0	0	Kininogen-1	NA	CSTL1	Cystatin-1 (Cystatin JZTX-75)		NA	Inhibits various C1 cysteine proteases. This protein has no toxic activity and its function in the venom is unknown. It may play a role as a housekeeping or regulatory protein (By similarity).
R025333c0g1_i01	11.2475	1.44269e+08	0.643638	3.37533e-92	3.43052e-91	GTP-binding protein drn-1	NA	NA	GTP-binding protein drn-1 (Di-Ras/Rig/Noey2 Ras-like protein homolog) (Fragment)	drn-1 C54A12.4	signal transduction [GO:0007165]	Displays low GTPase activity and exists predomiNAtly in the GTP-bound form (By similarity). Together with epac-1, may regulate acetylcholine release at the neuromuscular junctions probably downstream of G-protein gsa-1 and adenylate cyclase acy-1 (PubMed:22897658).
R016903c0g1_i01	11.2446	1.44269e+08	0.527877	0	0	NA	NA	NA	NA	NA	NA	NA
R024902c0g1_i01	11.2409	1.44269e+08	0.528334	7.3883e-151	1.3152e-149	Endosomal/lysosomal potassium channel TMEM175	NA	TMEM175	Endosomal/lysosomal potassium channel TMEM175 (Transmembrane protein 175) (mTMEM175)	Tmem175	phagosome-lysosome fusion [GO:0090385]; potassium ion transmembrane transport [GO:0071805]; regulation of lysosomal lumen pH [GO:0035751]	Organelle-specific potassium channel specifically responsible for potassium conductance in endosomes and lysosomes. Forms a potassium-permeable leak-like channel, which regulates lumenal pH stability and is required for autophagosome-lysosome fusion. Constitutes the major lysosomal potassium channel.
R017997c0g2_i01	11.2251	11.768	2.15331	7.88028e-227	2.71248e-225	NA	NA	NA	NA	NA	NA	NA
R033412c0g2_i02	11.2103	11.2177	8.04299	3.47468e-275	1.7539e-273	NA	NA	NA	NA	NA	NA	NA
R043015c0g1_i01	11.1581	11.2677	4.2186	2.37783e-65	1.76978e-64	NA	NA	NA	NA	NA	NA	NA
R037564c2g1_i03	11.0665	11.4746	2.39368	0	0	NA	NA	NA	NA	NA	NA	NA
R021991c0g1_i01	11.0418	1.44269e+08	0.323266	3.91586e-221	1.27771e-219	NA	NA	NA	NA	NA	NA	NA
R032101c0g1_i01	11.0324	11.5971	1.99319	5.9776e-232	2.15108e-230	Zinc finger protein Gfi-1b	NA	NA	Zinc finger protein Gfi-1b (Growth factor-independent protein 1B)	GFI1B GFI	chromatin organization [GO:0006325]; multicellular organism development [GO:0007275]; negative regulation of transcription by RNA polymerase II [GO:0000122]	Essential transcriptional regulator necessary for development and differentiation of erythroid and megakaryocytic lineages. Alters histone methylation by recruiting histone methyltransferase to target genes promoters. Plays a role in heterochromatin formation.
R034661c0g1_i01	10.9872	1.44269e+08	0.264579	6.30439e-245	2.53558e-243	NA	NA	NA	NA	NA	NA	NA
R008551c0g1_i01	10.8755	1.44269e+08	0.251243	6.68607e-137	1.05754e-135	NA	NA	NA	Angiotensin-converting enzyme (ACE) (EC 3.2.1.-) (EC 3.4.15.1) (Dipeptidyl carboxypeptidase I) (Kininase II) (CD antigen CD143) [Cleaved into: Angiotensin-converting enzyme, soluble form]	Ace Dcp1	aging [GO:0007568]; angiogenesis involved in coronary vascular morphogenesis [GO:0060978]; animal organ regeneration [GO:0031100]; bradykinin catabolic process [GO:0010815]; brain development [GO:0007420]; cellular response to aldosterone [GO:1904045]; cellular response to glucose stimulus [GO:0071333]; eating behavior [GO:0042755]; embryo development ending in birth or egg hatching [GO:0009792];…	Converts angiotensin I to angiotensin II by release of the terminal His-Leu, this results in an increase of the vasoconstrictor activity of angiotensin. Also able to inactivate bradykinin, a potent vasodilator. Has also a glycosidase activity which releases GPI-anchored proteins from the membrane by cleaving the mannose linkage in the GPI moiety. This GPIase activity seems to be crucial for the e…
R024478c0g1_i01	10.8389	12.0679	0.868763	1.63804e-182	3.88022e-181	NA	NA	NA	NA	NA	NA	NA
R004609c0g1_i01	10.8114	1.44269e+08	0.0200244	1.7412e-121	2.37453e-120	NA	NA	NA	NA	NA	NA	NA
R032813c1g1_i01	10.7961	10.8542	4.95734	0	0	NA	NA	NA	NA	NA	NA	NA
R062977c0g1_i01	10.78	12.6097	0.554215	2.40509e-180	5.58292e-179	NA	NA	NA	NA	NA	NA	NA
R055540c0g1_i01	10.7278	1.44269e+08	0.136876	3.2186e-86	3.05453e-85	NA	NA	NA	NA	NA	NA	NA
R038311c1g2_i04	10.6966	10.9614	2.55057	0	0	Actinohivin	NA	NA	Actinohivin	ath	regulation of defense response to virus [GO:0050688]	NA
R002611c0g1_i01	10.6635	1.44269e+08	0.0586553	2.66192e-121	3.62687e-120	Steroid 17-alpha-hydroxylase/17,20 lyase	NA	NA	Steroid 17-alpha-hydroxylase/17,20 lyase (EC 1.14.14.19) (EC 1.14.14.32) (17-alpha-hydroxyprogesterone aldolase) (CYPXVII) (Cytochrome P450 17A1) (Cytochrome P450-C17) (Cytochrome P450c17)	cyp17a1 cyp17	sex differentiation [GO:0007548]; steroid biosynthetic process [GO:0006694]	Conversion of pregnenolone and progesterone to their 17-alpha-hydroxylated products and subsequently to dehydroepiandrosterone (DHEA) and androstenedione. Catalyzes both the 17-alpha-hydroxylation and the 17,20-lyase reaction.
R023109c0g1_i01	10.6408	1.44269e+08	0.0621998	5.09902e-111	6.26118e-110	Putative AC transposase	NA	NA	NA	NA	NA	NA
R024763c0g1_i02	10.5821	10.7764	2.7862	0	0	BPTI/Kunitz domain-containing protein 4	NA	CRIM1	NA	NA	NA	NA
R023314c0g1_i01	10.5614	10.5652	8.40643	5.6132e-296	3.28536e-294	Extracellular exo-alpha-(1->5)-L-arabinofuranosidase	NA	NA	Extracellular exo-alpha-(1->5)-L-arabinofuranosidase (EC 3.2.1.55)	Araf43A abfA SAVERM_1043	L-arabinose metabolic process [GO:0046373]; arabiNAcatabolic process [GO:0031222]	Involved in the degradation of arabiNAand is a key enzyme in the complete degradation of the plant cell wall. Catalyzes only the cleavage of terminal alpha-(1->5) arabinofuranosyl bonds of arabiNApresent in the arabinofuranosyl polysaccharides or oligosaccharides. It cannot act on other arabinose-containing polysaccharides and arabinoxylo-oligosaccharides.
R025663c0g1_i01	10.5283	12.377	0.867518	7.56056e-145	1.28214e-143	Protein phosphatase 1 regulatory subunit 27	NA	NA	Protein phosphatase 1 regulatory subunit 12A (130 kDa myosin-binding subunit of smooth muscle myosin phosphatase) (Myosin phosphatase-targeting subunit 1) (Myosin phosphatase target subunit 1) (PP1M subunit M110) (Protein phosphatase myosin-binding subunit)	PPP1R12A MBS MYPT1	positive regulation of myosin-light-chain-phosphatase activity [GO:0035508]; regulation of cell adhesion [GO:0030155]; regulation of myosin-light-chain-phosphatase activity [GO:0035507]; signal transduction [GO:0007165]	Regulates myosin phosphatase activity.
R035538c0g2_i02	10.4658	12.0436	0.423622	1.32381e-117	1.73154e-116	Periculin-1	NA	NA	NA	NA	NA	NA
R044558c0g1_i01	10.4321	1.44269e+08	-0.220319	4.59962e-134	7.03125e-133	RING finger protein 145	NA	NA	NA	NA	NA	NA
R001032c0g1_i01	10.428	1.44269e+08	-0.275447	4.88096e-133	7.40115e-132	NA	NA	NA	NA	NA	NA	NA
R074829c0g1_i01	10.411	1.44269e+08	-0.0751488	3.05394e-70	2.43441e-69	5-hydroxytryptamine receptor 2B	5-HT-2B	NA	5-hydroxytryptamine receptor 2B (5-HT-2B) (5-HT2B) (Serotonin receptor 2B)	HTR2B	ERK1 and ERK2 cascade [GO:0070371]; G protein-coupled receptor internalization [GO:0002031]; G protein-coupled receptor signaling pathway [GO:0007186]; G protein-coupled receptor signaling pathway, coupled to cyclic nucleotide second messenger [GO:0007187]; activation of phospholipase C activity [GO:0007202]; behavior [GO:0007610]; cGMP-mediated signaling [GO:0019934]; calcium-mediated signaling …	G-protein coupled receptor for 5-hydroxytryptamine (serotonin) (PubMed:8143856, PubMed:7926008, PubMed:8078486, PubMed:8882600, PubMed:18703043, PubMed:23519210). Also functions as a receptor for various ergot alkaloid derivatives and psychoactive substances (PubMed:8143856, PubMed:7926008, PubMed:8078486, PubMed:12970106, PubMed:18703043, PubMed:23519210, PubMed:23519215, PubMed:24357322, PubMed…
R022698c0g1_i01	10.4005	10.9106	1.58486	1.65758e-236	6.2963e-235	Probable G-protein coupled receptor 19	NA	NA	Probable G-protein coupled receptor 19 (GPR-NGA)	GPR19	G protein-coupled receptor signaling pathway [GO:0007186]	Orphan receptor.
R027979c0g1_i01	10.3835	11.9525	0.516357	1.45066e-188	3.66735e-187	NA	NA	NA	NA	NA	NA	NA
R026172c0g1_i01	10.3517	1.44269e+08	-0.315681	1.73555e-70	1.38715e-69	Major facilitator superfamily domain-containing	NA	NA	SPX domain-containing membrane protein Os04g0573000	Os04g0573000 LOC_Os04g48390 OsJ_15847 OSJNBa0019K04.6	transmembrane transport [GO:0055085]	NA
R016883c0g1_i01	10.3071	11.8867	0.313321	9.1889e-183	2.19048e-181	Putative ankyrin repeat protein RF_0381	NA	NA	Serine/threonine-protein phosphatase 6 regulatory ankyrin repeat subunit C (PP6-ARS-C) (Serine/threonine-protein phosphatase 6 regulatory subunit ARS-C)	ANKRD52 RCJMB04_6l3	NA	Putative regulatory subunit of protein phosphatase 6 (PP6) that may be involved in the recognition of phosphoprotein substrates.
R054544c0g1_i01	10.2709	1.44269e+08	-0.399724	1.08774e-150	1.93402e-149	Rhodopsin, G0-coupled	NA	NA	Visual pigment-like receptor peropsin	Rrh	G protein-coupled receptor signaling pathway [GO:0007186]; cellular response to light stimulus [GO:0071482]; phototransduction [GO:0007602]; protein-chromophore linkage [GO:0018298]; visual perception [GO:0007601]	May play a role in rpe physiology either by detecting light directly or by monitoring the concentration of retinoids or other photoreceptor-derived compounds.
R052485c0g1_i01	10.2348	1.44269e+08	0.975613	1.0202e-156	1.91823e-155	Cell number regulator 5	NA	NA	NA	NA	NA	NA
R032408c0g1_i01	10.1893	10.371	2.81086	0	0	Forkhead box protein D4	NA	NA	Fork head domain-containing protein FD4	fd96Ca FD4 CG11921	anatomical structure morphogenesis [GO:0009653]; cell differentiation [GO:0030154]; multicellular organism development [GO:0007275]; regulation of transcription by RNA polymerase II [GO:0006357]	Involved in development during embryogenesis.
R028334c0g1_i01	10.1365	10.3091	3.42638	3.24496786544558e-312	2.13147627214117e-310	NA	NA	NA	NA	NA	NA	NA
R027901c0g2_i01	10.1127	10.2699	2.65191	1.03677e-227	3.59336e-226	Fibroblast growth factor 7	FGF-7	NA	Fibroblast growth factor 7 (FGF-7) (Heparin-binding growth factor 7) (HBGF-7) (Keratinocyte growth factor)	FGF7 KGF	fibroblast growth factor receptor signaling pathway [GO:0008543]; positive regulation of cell division [GO:0051781]	Plays an important role in the regulation of embryonic development, cell proliferation and cell differentiation. Required for normal branching morphogenesis. Growth factor active on keratinocytes. Possible major paracrine effector of normal epithelial cell proliferation (By similarity).
R039244c1g1_i01	10.0966	10.1448	4.32552	0	0	Nitric oxide synthase, inducible	NA	NA	NA	NA	NA	NA
R015668c0g1_i01	10.0557	1.44269e+08	-0.190709	1.06723e-57	7.19554e-57	Acid-sensing ion channel 1B	ASIC1-B	NA	Acid-sensing ion channel 4-A (ASIC4-A) (Acid-sensing ion channel 4.1) (Amiloride-sensitive cation channel 4-A) (ZASIC4.1)	asic4a accn4a	NA	Cation channel with high affinity for sodium, which is gated by extracellular protons and inhibited by the diuretic amiloride.
R028826c0g2_i01	10.004	1.44269e+08	-0.645361	1.68015e-173	3.67337e-172	Allatostatin-A receptor	BAR	NA	FMRFamide receptor (DFR) (DrmFMRFa-R)	FMRFaR FR CG2114	G protein-coupled receptor signaling pathway [GO:0007186]; adult locomotory behavior [GO:0008344]; behavioral defense response [GO:0002209]; larval locomotory behavior [GO:0008345]; neuropeptide signaling pathway [GO:0007218]; positive regulation of cytosolic calcium ion concentration [GO:0007204]	A receptor for the FMRFamide peptides. Reacts with high affinity to FMRFamide and intrinsic FMRFamide-related peptides.
R022328c0g2_i01	10.0038	11.8606	-0.155401	9.74832e-132	1.45182e-130	NA	NA	NA	NA	NA	NA	NA
R031773c0g1_i01	9.98698	10.5445	0.903264	6.32866e-102	7.1201e-101	NA	NA	NA	NA	NA	NA	NA
R021276c0g1_i01	9.94528	1.44269e+08	-0.569201	4.56299e-63	3.31577e-62	Neuropeptide Y receptor type 4	NPY4-R	NA	NA	NA	NA	NA
R013077c0g2_i01	9.88586	9.93717	4.02668	0	0	NA	NA	NA	NA	NA	NA	NA
R009792c0g1_i01	9.79391	9.95096	2.09057	4.57035e-172	9.89168e-171	NA	NA	NA	NA	NA	NA	NA
R075004c0g1_i01	9.77288	1.44269e+08	-0.777332	1.96358e-101	2.196e-100	Endosomal/lysosomal potassium channel TMEM175	NA	TMEM175	Endosomal/lysosomal potassium channel TMEM175 (Transmembrane protein 175) (mTMEM175)	Tmem175	phagosome-lysosome fusion [GO:0090385]; potassium ion transmembrane transport [GO:0071805]; regulation of lysosomal lumen pH [GO:0035751]	Organelle-specific potassium channel specifically responsible for potassium conductance in endosomes and lysosomes. Forms a potassium-permeable leak-like channel, which regulates lumenal pH stability and is required for autophagosome-lysosome fusion. Constitutes the major lysosomal potassium channel.
R038216c0g1_i01	9.75118	9.92097	2.15801	1.20653e-169	2.54897e-168	Metabotropic glutamate receptor 3	mGluR3	NA	Metabotropic glutamate receptor 8 (mGluR8)	GRM8 GPRC1H MGLUR8	G protein-coupled glutamate receptor signaling pathway [GO:0007216]; G protein-coupled receptor signaling pathway [GO:0007186]; adenylate cyclase-inhibiting G protein-coupled glutamate receptor signaling pathway [GO:0007196]; adenylate cyclase-inhibiting G protein-coupled receptor signaling pathway [GO:0007193]; regulation of synaptic transmission, glutamatergic [GO:0051966]; visual perception [G…	G-protein coupled receptor for glutamate. Ligand binding causes a conformation change that triggers signaling via guanine nucleotide-binding proteins (G proteins) and modulates the activity of down-stream effectors, such as adenylate cyclase. Signaling inhibits adenylate cyclase activity.
R001552c0g1_i01	9.70637	1.44269e+08	0.148767	2.65575e-76	2.25693e-75	NA	NA	NA	NA	NA	NA	NA
R025402c0g1_i01	9.62201	1.44269e+08	1.63992	5.01333e-104	5.76533e-103	Homeobox protein orthopedia	NA	NA	Homeobox protein ARX (Aristaless-related homeobox)	Arx	brain development [GO:0007420]; neuron development [GO:0048666]	Transcription factor required for normal brain development. May be important for mainteNAce of specific neuronal subtypes in the cerebral cortex and axonal guidance in the floor plate (By similarity).
R027753c0g1_i01	9.58653	10.8151	-0.108543	3.95206e-98	4.27368e-97	NA	NA	NA	NA	NA	NA	NA
R032549c0g1_i01	9.56892	9.71579	2.33545	0	0	Epithelial membrane protein 1	EMP-1	NA	NA	NA	NA	NA
R034708c0g1_i01	9.54592	9.60247	3.52603	0	0	NA	NA	NA	NA	NA	NA	NA
R013362c0g1_i01	9.53749	1.44269e+08	-1.01777	4.54914e-61	3.20957e-60	Endosomal/lysosomal potassium channel TMEM175	NA	TMEM175	Endosomal/lysosomal potassium channel TMEM175 (Transmembrane protein 175) (mTMEM175)	Tmem175	phagosome-lysosome fusion [GO:0090385]; potassium ion transmembrane transport [GO:0071805]; regulation of lysosomal lumen pH [GO:0035751]	Organelle-specific potassium channel specifically responsible for potassium conductance in endosomes and lysosomes. Forms a potassium-permeable leak-like channel, which regulates lumenal pH stability and is required for autophagosome-lysosome fusion. Constitutes the major lysosomal potassium channel.
R032532c0g2_i01	9.50719	9.51569	6.78322	1.493e-248	6.11925e-247	Beta-porphyranase A	NA	NA	NA	NA	NA	NA
R031287c0g1_i02	9.45215	1.44269e+08	-1.00284	2.61345e-62	1.87644e-61	NA	NA	NA	NA	NA	NA	NA
R070222c0g1_i01	9.41977	1.44269e+08	-1.07707	2.41034e-47	1.3934e-46	NA	NA	NA	NA	NA	NA	NA
R009870c0g1_i01	9.3959	1.44269e+08	-1.01719	3.64288e-90	3.60028e-89	NA	NA	NA	NA	NA	NA	NA
R027826c0g1_i01	9.28084	10.5086	-0.106142	7.17458e-81	6.43147e-80	Orexin receptor type 2	Ox-2-R	NA	Orexin receptor type 2 (Ox-2-R) (Ox2-R) (Ox2R) (Hypocretin receptor type 2)	HCRTR2	G protein-coupled receptor signaling pathway [GO:0007186]; circadian sleep/wake cycle process [GO:0022410]; feeding behavior [GO:0007631]; neuropeptide signaling pathway [GO:0007218]; phospholipase C-activating G protein-coupled receptor signaling pathway [GO:0007200]; regulation of circadian sleep/wake cycle, wakefulness [GO:0010840]; regulation of cytosolic calcium ion concentration [GO:0051480]	Nonselective, high-affinity receptor for both orexin-A and orexin-B neuropeptides. Triggers an increase in cytoplasmic Ca(2+) levels in response to orexin-A binding.
R051744c0g1_i01	9.25657	1.44269e+08	-1.17451	1.6281e-65	1.21357e-64	Endosomal/lysosomal potassium channel TMEM175	NA	TMEM175	Endosomal/lysosomal potassium channel TMEM175 (Transmembrane protein 175) (mTMEM175)	Tmem175	phagosome-lysosome fusion [GO:0090385]; potassium ion transmembrane transport [GO:0071805]; regulation of lysosomal lumen pH [GO:0035751]	Organelle-specific potassium channel specifically responsible for potassium conductance in endosomes and lysosomes. Forms a potassium-permeable leak-like channel, which regulates lumenal pH stability and is required for autophagosome-lysosome fusion. Constitutes the major lysosomal potassium channel.
R038136c3g1_i01	9.24363	9.26302	4.72583	7.65396e-233	2.80807e-231	NA	NA	NA	NA	NA	NA	NA
R039893c4g1_i01	9.20423	9.21272	5.90093	0	0	NA	NA	NA	NA	NA	NA	NA
R027457c0g1_i01	9.20329	9.54617	0.773283	8.62159e-112	1.07178e-110	NA	NA	NA	NA	NA	NA	NA
R029634c0g1_i01	9.18458	1.44269e+08	-1.20647	1.13373e-55	7.41134e-55	Nucleoplasmin-like protein ANO39	NA	NPM2	NA	NA	NA	NA
R039893c1g1_i01	9.17479	9.18843	5.18314	0	0	NA	NA	NA	NA	NA	NA	NA
R075576c0g1_i01	9.16685	1.44269e+08	-1.28851	3.57444e-67	2.72374e-66	Melanopsin	NA	NA	Bombesin receptor subtype-3 (BRS-3)	BRS3	NA	Role in sperm cell division, maturation, or function. This receptor mediates its action by association with G proteins that activate a phosphatidylinositol-calcium second messenger system (By similarity).
R024326c0g1_i01	9.15025	9.71066	0.364856	3.09632e-217	9.76412e-216	Rhodopsin, GQ-coupled	NA	NA	Rhodopsin, GQ-coupled (GQ-rhodopsin)	SCOP1	phototransduction [GO:0007602]; protein-chromophore linkage [GO:0018298]; visual perception [GO:0007601]	Visual pigments such as rhodopsin and porphyropsin are light-absorbing molecules that mediate vision. Rhodopsin consists of an apoprotein, opsin, covalently linked to 11-cis-retinal. This receptor is coupled to the activation of phospholipase C. Porphyropsin consists of opsin covalently linked to 11-cis 3,4-didehydroretinal.
R037198c0g1_i01	9.10646	9.47116	0.609492	8.55179e-129	1.23927e-127	NA	NA	NA	NA	NA	NA	NA
R013073c0g2_i01	9.08826	10.913	-0.223159	1.68632e-51	1.03533e-50	Single insulin-like growth factor-binding domain	NA	NA	NA	NA	NA	NA
R007721c0g1_i01	9.07706	9.65178	0.277306	2.15927e-209	6.40625e-208	BTB and MATH domain-containing protein 36	NA	NA	BTB and MATH domain-containing protein 36	bath-36 Y75B12B.4	NA	NA
R027468c0g1_i01	9.05937	10.8434	-0.924923	5.10858e-82	4.63191e-81	NA	NA	NA	NA	NA	NA	NA
R032455c0g1_i01	8.96955	8.97227	7.25354	0	0	NA	NA	NA	NA	NA	NA	NA
R011204c0g1_i01	8.94804	1.44269e+08	-0.771623	1.30204e-36	6.34237e-36	NA	NA	NA	RING finger protein 145	rnf145 zgc:56435	hemopoiesis [GO:0030097]; myeloid cell development [GO:0061515]	NA
R032130c0g1_i01	8.91973	9.15131	3.12998	6.02615e-277	3.0937e-275	Zinc finger CCHC domain-containing protein 24	NA	ZCCHC24	NA	NA	NA	NA
R022169c0g1_i01	8.91468	1.44269e+08	-1.35949	5.01328e-42	2.6656e-41	NA	NA	NA	NA	NA	NA	NA
R029507c0g1_i01	8.89272	10.6594	-0.905146	1.19873e-81	1.08036e-80	NA	NA	NA	NA	NA	NA	NA
R049492c0g1_i01	8.88085	9.22363	0.476467	0	0	NA	NA	NA	NA	NA	NA	NA
R037142c0g1_i01	8.87976	8.93158	3.55679	0	0	Steroid 17-alpha-hydroxylase/17,20 lyase	NA	NA	Steroid 17-alpha-hydroxylase/17,20 lyase (EC 1.14.14.19) (EC 1.14.14.32) (17-alpha-hydroxyprogesterone aldolase) (CYPXVII) (Cytochrome P450 17A1) (Cytochrome P450-C17) (Cytochrome P450c17)	cyp17a1 cyp17	sex differentiation [GO:0007548]; steroid biosynthetic process [GO:0006694]	Conversion of pregnenolone and progesterone to their 17-alpha-hydroxylated products and subsequently to dehydroepiandrosterone (DHEA) and androstenedione. Catalyzes both the 17-alpha-hydroxylation and the 17,20-lyase reaction.
R039903c5g7_i01	8.84033	9.33914	0.027141	1.29549e-110	1.58687e-109	Fibrillin-1	NA	NA	NA	NA	NA	NA
R019817c0g2_i01	8.81161	8.86623	2.85261	0	0	NA	NA	NA	NA	NA	NA	NA
R028669c0g1_i01	8.7733	8.88493	1.86188	0	0	Probable oxidoreductase	NA	NA	Short-chain dehydrogenase TIC 32, chloroplastic (EC 1.1.1.-) (Translocon at the inner envelope membrane of chloroplasts 32) (AtTIC32)	TIC32 At4g23430 F16G20.130	protein transport [GO:0015031]	Involved in protein precursor import into chloroplasts. Part of the redox regulon consisting of TIC32, TIC 55 and TIC62.
R024527c0g1_i01	8.70651	9.10941	0.3032	2.86113e-60	1.98603e-59	DNA damage-regulated autophagy modulator protein	NA	NA	Transmembrane protein 150C	TMEM150C	cellular response to mechanical stimulus [GO:0071260]; proprioception [GO:0019230]; regulation of autophagy [GO:0010506]	Component of a mechanosensitive cation channel. Confers mechanically activated (MA) currents with slow inactivation kinetics. May contribute to proprioception.
R036445c0g1_i01	8.69824	10.471	-1.09119	8.50678e-80	7.51374e-79	Synaptotagmin-4	NA	NA	Synaptotagmin-11 (Synaptotagmin XI) (SytXI)	Syt11	calcium ion regulated lysosome exocytosis [GO:1990927]; calcium ion-regulated exocytosis of neurotransmitter [GO:0048791]; calcium-ion regulated exocytosis [GO:0017156]; cellular response to calcium ion [GO:0071277]; negative regulation of clathrin-coated pit assembly [GO:1905469]; negative regulation of clathrin-dependent endocytosis [GO:1900186]; negative regulation of interleukin-6 secretion […	May be involved in Ca(2+)-dependent exocytosis of secretory vesicles through Ca(2+) and phospholipid binding to the C2 domain or may serve as Ca(2+) sensors in the process of vesicular trafficking and exocytosis.
R062800c0g1_i01	8.60066	1.44269e+08	-1.71464	9.25264e-54	5.87994e-53	NA	NA	NA	NA	NA	NA	NA
R035538c0g2_i04	8.58329	10.4162	-1.35841	1.82959e-49	1.09123e-48	Periculin-1	NA	NA	NA	NA	NA	NA
R005449c0g1_i01	8.5752	1.44269e+08	-1.5661	3.01893e-29	1.25513e-28	Muscarinic acetylcholine receptor DM1	NA	NA	5-hydroxytryptamine receptor 2B (5-HT-2B) (5-HT2B) (Serotonin receptor 2B)	HTR2B	ERK1 and ERK2 cascade [GO:0070371]; G protein-coupled receptor internalization [GO:0002031]; G protein-coupled receptor signaling pathway [GO:0007186]; G protein-coupled receptor signaling pathway, coupled to cyclic nucleotide second messenger [GO:0007187]; activation of phospholipase C activity [GO:0007202]; behavior [GO:0007610]; cGMP-mediated signaling [GO:0019934]; calcium-mediated signaling …	G-protein coupled receptor for 5-hydroxytryptamine (serotonin) (PubMed:8143856, PubMed:7926008, PubMed:8078486, PubMed:8882600, PubMed:18703043, PubMed:23519210). Also functions as a receptor for various ergot alkaloid derivatives and psychoactive substances (PubMed:8143856, PubMed:7926008, PubMed:8078486, PubMed:12970106, PubMed:18703043, PubMed:23519210, PubMed:23519215, PubMed:24357322, PubMed…
R032520c0g2_i06	8.57129	8.58476	4.65089	0	0	Glutamine synthetase	NA	GLUL	Glutamine synthetase (EC 6.3.1.2) (Glutamate--ammonia ligase)		glutamine biosynthetic process [GO:0006542]	Glutamine synthetase that catalyzes the ATP-dependent conversion of glutamate and ammonia to glutamine.
R019713c0g1_i01	8.53756	9.09077	1.61457	3.88478e-91	3.88014e-90	NA	NA	NA	NA	NA	NA	NA
R017225c0g1_i01	8.44866	8.60551	1.07999	6.30564e-189	1.59948e-187	NA	NA	NA	NA	NA	NA	NA
R026689c0g1_i01	8.4237	1.44269e+08	-1.77874	3.55343e-25	1.35834e-24	Galanin receptor 2a	NA	NA	Neuropeptide FF receptor 2 (G-protein coupled receptor 74) (Neuropeptide G-protein coupled receptor)	Npffr2 Gpr74 Npff2 Npgpr	G protein-coupled receptor signaling pathway [GO:0007186]; cellular response to hormone stimulus [GO:0032870]; regulation of MAPK cascade [GO:0043408]; regulation of adenylate cyclase activity [GO:0045761]; regulation of cAMP-dependent protein kinase activity [GO:2000479]	Receptor for NPAF (A-18-F-amide) and NPFF (F-8-F-amide) neuropeptides, also known as morphine-modulating peptides. Can also be activated by a variety of naturally occurring or synthetic FMRF-amide like ligands. This receptor mediates its action by association with G proteins that activate a phosphatidylinositol-calcium second messenger system.
R018596c0g1_i01	8.4226	10.2785	-0.813352	3.63027e-79	3.18777e-78	NA	NA	NA	NA	NA	NA	NA
R028365c1g1_i01	8.41567	8.60287	1.12715	3.84221e-185	9.36701e-184	NA	NA	NA	NA	NA	NA	NA
R011533c0g2_i01	8.37111	8.70758	0.0884496	2.5424e-43	1.38611e-42	NA	NA	NA	NA	NA	NA	NA
R040835c0g1_i02	8.36443	8.47837	1.42586	4.24521e-97	4.54495e-96	NA	NA	NA	NA	NA	NA	NA
R068860c0g1_i01	8.30579	10.1728	-1.26087	6.13677e-37	3.01074e-36	Fibroblast growth factor 1	FGF-1	NA	Fibroblast growth factor 1 (FGF-1) (Acidic fibroblast growth factor) (aFGF) (Endothelial cell growth factor) (ECGF) (Heparin-binding growth factor 1) (HBGF-1) (Fragment)	FGF1	activation of MAPK activity [GO:0000187]; activation of protein kinase B activity [GO:0032148]; angiogenesis [GO:0001525]; branch elongation involved in ureteric bud branching [GO:0060681]; cell differentiation [GO:0030154]; cellular response to heat [GO:0034605]; fibroblast growth factor receptor signaling pathway [GO:0008543]; mesonephric epithelium development [GO:0072163]; positive regulation…	Plays an important role in the regulation of cell survival, cell division, angiogenesis, cell differentiation and cell migration. Functions as potent mitogen in vitro. Acts as a ligand for FGFR1 and integrins. Binds to FGFR1 in the presence of heparin leading to FGFR1 dimerization and activation via sequential autophosphorylation on tyrosine residues which act as docking sites for interacting pro…
R023281c0g1_i01	8.29572	8.29881	6.44498	0	0	Asparagine synthetase	NA	ASNS	Asparagine synthetase [glutamine-hydrolyzing] (EC 6.3.5.4) (Glutamine-dependent asparagine synthetase)	ASNS RCJMB04_15l3	L-asparagine biosynthetic process [GO:0070981]; asparagine biosynthetic process [GO:0006529]; glutamine metabolic process [GO:0006541]	NA
R032039c0g1_i01	8.25645	8.57377	0.354661	1.88561e-161	3.72712e-160	GTP-binding protein Di-Ras2	NA	NA	GTP-binding protein Di-Ras2 (Distinct subgroup of the Ras family member 2)	Diras2	signal transduction [GO:0007165]	Displays low GTPase activity and exists predomiNAtly in the GTP-bound form.
R028517c0g1_i01	8.25511	8.34352	1.69079	3.43116e-300	2.08954e-298	NA	NA	NA	NA	NA	NA	NA
R031430c0g1_i01	8.24828	8.56207	0.530777	2.71858e-154	5.01754e-153	Retinal homeobox protein Rx	NA	SHOX2	Retinal homeobox protein Rx (Retina and anterior neural fold homeobox protein)	Rax Rx	brain development [GO:0007420]; camera-type eye development [GO:0043010]; hypothalamus development [GO:0021854]; limb development [GO:0060173]; pattern specification process [GO:0007389]; positive regulation of transcription by RNA polymerase II [GO:0045944]	Plays a critical role in eye formation by regulating the initial specification of retinal cells and/or their subsequent proliferation. Binds to the photoreceptor conserved element-I (PCE-1/Ret 1) in the photoreceptor cell-specific arrestin promoter (By similarity).
R009384c0g1_i01	8.24506	1.44269e+08	-0.11342	3.81762e-42	2.03634e-41	Melanopsin-A	NA	NA	Melanopsin-A (Opsin-4A)	opn4a	phototransduction [GO:0007602]; protein-chromophore linkage [GO:0018298]; visual perception [GO:0007601]	Photoreceptor implicated in non-image-forming responses to light.
R010090c0g1_i01	8.22024	8.56265	0.378446	9.1311e-171	1.94547e-169	Glutamine synthetase	NA	GLUL	Glutamine synthetase (EC 6.3.1.2) (Glutamate--ammonia ligase)		glutamine biosynthetic process [GO:0006542]	Glutamine synthetase that catalyzes the ATP-dependent conversion of glutamate and ammonia to glutamine.
R023531c0g1_i01	8.20028	10.0546	-1.22935	1.95024e-57	1.30904e-56	Opsin Rh2	NA	NA	NA	NA	NA	NA
R019575c0g1_i01	8.19866	1.44269e+08	-1.2313	6.83408e-44	3.75999e-43	Adhesion G-protein coupled receptor G6	NA	NA	Adhesion G-protein coupled receptor G4 (G-protein coupled receptor 112)	ADGRG4 GPR112	G protein-coupled receptor signaling pathway [GO:0007186]; adenylate cyclase-activating G protein-coupled receptor signaling pathway [GO:0007189]; cell surface receptor signaling pathway [GO:0007166]	Orphan receptor.
R029944c0g2_i02	8.16516	10.0374	0.829262	7.06396e-56	4.63595e-55	NA	NA	NA	NA	NA	NA	NA
R026795c0g1_i01	8.13962	8.18964	2.28427	1.41125092261847e-313	9.47680195447567e-312	NA	NA	NA	NA	NA	NA	NA
R069029c0g1_i01	8.06048	1.44269e+08	-0.854433	1.38733e-33	6.35451e-33	Endosomal/lysosomal potassium channel TMEM175	NA	TMEM175	Endosomal/lysosomal potassium channel TMEM175 (Transmembrane protein 175) (mTMEM175)	Tmem175	phagosome-lysosome fusion [GO:0090385]; potassium ion transmembrane transport [GO:0071805]; regulation of lysosomal lumen pH [GO:0035751]	Organelle-specific potassium channel specifically responsible for potassium conductance in endosomes and lysosomes. Forms a potassium-permeable leak-like channel, which regulates lumenal pH stability and is required for autophagosome-lysosome fusion. Constitutes the major lysosomal potassium channel.
R074859c0g1_i01	8.05593	1.44269e+08	-0.0949455	8.54841e-42	4.53244e-41	Geraniol 8-hydroxylase	NA	NA	NA	NA	NA	NA
R001246c0g1_i01	8.04038	8.06337	3.20347	0	0	Anti-sigma-I factor RsgI5	NA	NA	NA	NA	NA	NA
R028734c0g1_i01	8.03137	9.24731	-1.46094	6.33647e-57	4.20438e-56	NA	NA	NA	NA	NA	NA	NA
R036134c0g2_i03	8.00403	8.00525	7.46814	0	0	Anti-sigma-I factor RsgI5	NA	NA	Extracellular exo-alpha-(1->5)-L-arabinofuranosidase (EC 3.2.1.55)	Araf43A abfA SAVERM_1043	L-arabinose metabolic process [GO:0046373]; arabiNAcatabolic process [GO:0031222]	Involved in the degradation of arabiNAand is a key enzyme in the complete degradation of the plant cell wall. Catalyzes only the cleavage of terminal alpha-(1->5) arabinofuranosyl bonds of arabiNApresent in the arabinofuranosyl polysaccharides or oligosaccharides. It cannot act on other arabinose-containing polysaccharides and arabinoxylo-oligosaccharides.
R062035c0g1_i01	7.99514	1.44269e+08	-1.08231	2.85078e-29	1.18555e-28	Endosomal/lysosomal potassium channel TMEM175	NA	TMEM175	Endosomal/lysosomal potassium channel TMEM175 (Transmembrane protein 175) (mTMEM175)	Tmem175	phagosome-lysosome fusion [GO:0090385]; potassium ion transmembrane transport [GO:0071805]; regulation of lysosomal lumen pH [GO:0035751]	Organelle-specific potassium channel specifically responsible for potassium conductance in endosomes and lysosomes. Forms a potassium-permeable leak-like channel, which regulates lumenal pH stability and is required for autophagosome-lysosome fusion. Constitutes the major lysosomal potassium channel.
R022989c0g1_i01	7.97182	8.01693	2.27979	0	0	NA	NA	NA	NA	NA	NA	NA
R026336c0g1_i01	7.96553	8.3321	0.274712	3.31769e-121	4.51218e-120	Rhodopsin	NA	NA	Rhodopsin (Fragment)	rho	absorption of visible light [GO:0016038]; protein-chromophore linkage [GO:0018298]; rhodopsin mediated signaling pathway [GO:0016056]; visual perception [GO:0007601]	Photoreceptor required for image-forming vision at low light intensity. While most salt water fish species use retinal as chromophore, most freshwater fish use 3-dehydroretinal, or a mixture of retinal and 3-dehydroretinal (By similarity). Light-induced isomerization of 11-cis to all-trans retinal triggers a conformational change that activates signaling via G-proteins. Subsequent receptor phosph…
R014591c0g1_i01	7.96334	8.10773	1.30952	3.38261e-201	9.43993e-200	NA	NA	NA	Bombesin receptor subtype-3 (BRS-3)	BRS3	G protein-coupled receptor signaling pathway [GO:0007186]	Role in sperm cell division, maturation, or function. This receptor mediates its action by association with G proteins that activate a phosphatidylinositol-calcium second messenger system.
R029023c0g1_i02	7.94598	8.26297	0.664643	1.23113e-120	1.66535e-119	NA	NA	NA	NA	NA	NA	NA
R029543c0g1_i01	7.94132	8.07194	0.830384	1.24446e-122	1.71735e-121	Ankyrin repeat domain-containing protein 23	NA	NA	GA-binding protein subunit beta-2 (GABP subunit beta-2) (GABPB-2)	GABPB2	positive regulation of transcription by RNA polymerase II [GO:0045944]	May function as transcription factor capable of interacting with purine rich repeats (GA repeats).
R035365c0g1_i03	7.9399	7.94082	7.87087	0	0	BPTI/Kunitz domain-containing protein 4	NA	CRIM1	BPTI/Kunitz domain-containing protein 4 (Nacre serine protease inhibitor 3) (NSPI3)		NA	NA
R033290c0g1_i01	7.93526	8.4403	-0.256183	6.199e-109	7.48358e-108	NA	NA	NA	NA	NA	NA	NA
R028570c0g1_i01	7.91981	7.97565	2.03664	4.77658e-117	6.21534e-116	NA	NA	NA	NA	NA	NA	NA
R030052c1g1_i01	7.8986	7.90402	5.27879	0	0	Anti-sigma-I factor RsgI5	NA	NA	NA	NA	NA	NA
R023816c0g1_i01	7.89649	9.76689	-1.02931	1.56347e-40	8.12918e-40	Universal stress protein A-like protein	NA	NA	Universal stress protein A-like protein	At3g01520 F4P13.7	NA	NA
R013996c0g1_i01	7.89293	9.12028	-1.59876	1.82609e-55	1.19012e-54	Substance-K receptor	SKR	NA	Bombesin receptor subtype-3 (BRS-3)	BRS3	NA	Role in sperm cell division, maturation, or function. This receptor mediates its action by association with G proteins that activate a phosphatidylinositol-calcium second messenger system (By similarity).
R049327c0g1_i01	7.86873	1.44269e+08	-0.835881	1.64205e-28	6.7265e-28	Potassium voltage-gated channel subfamily D member	NA	NA	Potassium voltage-gated channel subfamily A member 1 (RBKI) (RCK1) (Voltage-gated potassium channel subunit Kv1.1)	Kcna1	cell communication by electrical coupling [GO:0010644]; cellular protein localization [GO:0034613]; cellular response to magnesium ion [GO:0071286]; detection of mechanical stimulus involved in sensory perception of pain [GO:0050966]; detection of mechanical stimulus involved in sensory perception of touch [GO:0050976]; hippocampus development [GO:0021766]; magnesium ion homeostasis [GO:0010960];…	Voltage-gated potassium channel that mediates transmembrane potassium transport in excitable membranes, primarily in the brain and the central nervous system, but also in the kidney. Contributes to the regulation of the membrane potential and nerve signaling, and prevents neuronal hyperexcitability (PubMed:12177193, PubMed:17855588, PubMed:22206926). Forms tetrameric potassium-selective channels …
R027983c0g1_i01	7.83338	8.09315	-0.0833015	6.69632e-143	1.1167e-141	Putative ammonium transporter 3	NA	NA	Putative ammonium transporter 3	amt-3 M195.3	ammonium transmembrane transport [GO:0072488]	Involved in the uptake of ammonia.
R034355c0g1_i02	7.82552	7.86961	2.25909	0	0	NA	NA	NA	NA	NA	NA	NA
R039550c1g1_i01	7.8138	7.81886	5.3756	4.50754e-128	6.50071e-127	Comitin	NA	NA	Comitin (24 kDa actin-binding protein) (CABP1-related protein p24)	comA capA capC DDB_G0289599	actin filament bundle assembly [GO:0051017]; defense response to bacterium [GO:0042742]; hyperosmotic response [GO:0006972]; phagocytosis [GO:0006909]; response to cAMP [GO:0051591]; response to cycloheximide [GO:0046898]; response to other organism [GO:0051707]	May have a role in cell motility. It has high affinity for both G-actin and F-actin. Binds to vesicle membranes via mannose residues and, by way of its interaction with actin, links these membranes to the cytoskeleton.
R038953c0g2_i01	7.80781	7.83399	5.38819	2.26565e-204	6.47907e-203	Golgi-associated plant pathogenesis-related protein	NA	NA	Golgi-associated plant pathogenesis-related protein 1 (GAPR-1) (Golgi-associated PR-1 protein) (Glioma pathogenesis-related protein 2) (GliPR 2)	GLIPR2 C9orf19 GAPR1	positive regulation of ERK1 and ERK2 cascade [GO:0070374]; positive regulation of epithelial cell migration [GO:0010634]; positive regulation of epithelial to mesenchymal transition [GO:0010718]	NA
R032118c0g1_i01	7.79959	7.94273	0.548137	4.22485e-125	5.96155e-124	DAN domain family member 5	NA	NA	NA	NA	NA	NA
R018335c0g1_i01	7.79952	7.9173	0.861748	2.23633e-86	2.12635e-85	DAN domain family member 5	NA	NA	NA	NA	NA	NA
R029327c0g1_i01	7.75779	7.95096	0.322069	8.30071e-159	1.59259e-157	NA	NA	NA	NA	NA	NA	NA
R031814c0g1_i01	7.74461	8.06086	-0.0302475	1.28154e-85	1.21162e-84	NA	NA	NA	NA	NA	NA	NA
R040737c4g1_i02	7.7198	7.75076	2.64183	5.13603e-255	2.1736e-253	Glutamine synthetase	GS	GLUL	Glutamine synthetase (EC 6.3.1.2) (Glutamate--ammonia ligase)		glutamine biosynthetic process [GO:0006542]	Glutamine synthetase that catalyzes the ATP-dependent conversion of glutamate and ammonia to glutamine.
R040205c2g1_i02	7.71439	7.7171	6.24214	1.67838e-221	5.51226e-220	NA	NA	NA	NA	NA	NA	NA
R022442c0g1_i01	7.70132	7.80108	0.866298	3.49391e-121	4.74754e-120	NA	NA	NA	NA	NA	NA	NA
R008225c0g1_i01	7.62232	9.4868	-0.58298	1.5688e-26	6.16778e-26	Fibroblast growth factor 1	FGF-1	NA	Fibroblast growth factor 1 (FGF-1) (Acidic fibroblast growth factor) (aFGF) (Heparin-binding growth factor 1) (HBGF-1) (Fragment)	fgf1 fgf-1	angiogenesis [GO:0001525]; branch elongation involved in ureteric bud branching [GO:0060681]; cell differentiation [GO:0030154]; fibroblast growth factor receptor signaling pathway [GO:0008543]; mesonephric epithelium development [GO:0072163]; positive regulation of angiogenesis [GO:0045766]; positive regulation of cell division [GO:0051781]; positive regulation of cell migration [GO:0030335]; po…	Plays an important role in the regulation of cell survival, cell division, angiogenesis, cell differentiation and cell migration. Functions as potent mitogen in vitro. Acts as a ligand for FGFR1 and integrins. Binds to FGFR1 in the presence of heparin leading to FGFR1 dimerization and activation via sequential autophosphorylation on tyrosine residues which act as docking sites for interacting pro…
R031424c0g1_i02	7.57953	7.60394	2.90116	0	0	NA	NA	NA	NA	NA	NA	NA
R023901c0g1_i01	7.56894	8.04328	-0.672133	6.45927e-90	6.36699e-89	NA	NA	NA	NA	NA	NA	NA
R031230c0g1_i01	7.5542	7.56005	4.92918	1.53752e-287	8.59755e-286	Neuroblastoma suppressor of tumorigenicity 1	NA	NA	NA	NA	NA	NA
R037918c1g3_i01	7.49236	7.62203	0.39752	3.16519e-116	4.07626e-115	RYamide receptor	NA	NA	NA	NA	NA	NA
R020392c0g1_i01	7.46685	7.80856	-0.755004	3.71533e-86	3.52371e-85	Alpha-1A adrenergic receptor	NA	NA	NA	NA	NA	NA
R040115c0g5_i01	7.37099	7.63024	-0.377406	7.78681e-62	5.55641e-61	Fibroblast growth factor 8	FGF-8	FGF18	Fibroblast growth factor 8b (FGF-8b) (Fibroblast growth factor 17a) (FGF-17a)	fgf8b fgf17 fgf17a	cell differentiation [GO:0030154]; fibroblast growth factor receptor signaling pathway [GO:0008543]; midbrain-hindbrain boundary development [GO:0030917]; pattern specification process [GO:0007389]; positive regulation of cell division [GO:0051781]	May act as signaling molecule during development of the midbrain-hindbrain boundary (MHB) organizer, and be involved in patterning of the nervous system.
R035800c0g3_i01	7.37027	7.93401	-0.332283	5.96528e-59	4.07492e-58	Secreted frizzled-related protein 3	sFRP-3	FRZB	Secreted frizzled-related protein 3 (sFRP-3) (Frezzled) (Fritz) (Frizzled-related protein 1) (FrzB-1)	Frzb Fiz Fre Frzb1 Sfrp3	canonical Wnt signaling pathway [GO:0060070]; cochlea morphogenesis [GO:0090103]; convergent extension involved in organogenesis [GO:0060029]; inner ear morphogenesis [GO:0042472]; negative regulation of Wnt signaling pathway [GO:0030178]; negative regulation of canonical Wnt signaling pathway [GO:0090090]; negative regulation of cartilage development [GO:0061037]; negative regulation of cell dev…	Soluble frizzled-related proteins (sFRPS) function as modulators of Wnt signaling through direct interaction with Wnts. They have a role in regulating cell growth and differentiation in specific cell types. SFRP3/FRZB appears to be involved in limb skeletogenesis. Antagonist of Wnt8 signaling. Regulates chondrocyte maturation and long bone development (By similarity).
R031575c0g1_i01	7.35538	7.44164	0.763618	1.82739e-134	2.81347e-133	NA	NA	NA	NA	NA	NA	NA
R043674c0g1_i01	7.34632	1.44269e+08	-0.89966	5.24697e-21	1.8257e-20	Gremlin-2	NA	NA	NA	NA	NA	NA
R018518c0g1_i01	7.33529	9.15818	0.388145	2.12311e-32	9.45408e-32	Fibroblast growth factor 9	FGF-9	NA	Fibroblast growth factor 20 (FGF-20)	FGF20	MAPK cascade [GO:0000165]; cell-cell signaling [GO:0007267]; fibroblast growth factor receptor signaling pathway [GO:0008543]; inner ear receptor cell differentiation [GO:0060113]; negative regulation of neuron apoptotic process [GO:0043524]; positive regulation of ERK1 and ERK2 cascade [GO:0070374]; positive regulation of cell population proliferation [GO:0008284]; positive regulation of dopamin…	Neurotrophic factor that regulates central nervous development and function.
R028558c0g1_i02	7.32717	7.35127	3.13114	2.70549e-242	1.07095e-240	Alpha-crystallin B chain	NA	NA	NA	NA	NA	NA
R034661c0g3_i01	7.2321	7.78889	-0.969475	3.07906e-52	1.90676e-51	NA	NA	NA	NA	NA	NA	NA
R003050c0g1_i01	7.18889	7.6962	-1.40685	1.20868e-67	9.28549e-67	NA	NA	NA	NA	NA	NA	NA
R026688c0g1_i01	7.14365	7.43633	3.11721	2.25033e-99	2.45999e-98	NA	NA	NA	NA	NA	NA	NA
R033312c1g1_i02	7.06519	7.11997	2.33159	1.25524e-166	2.58295e-165	Putative fibroblast growth factor 1	FGF-1	NA	Putative fibroblast growth factor 1 (FGF-1) (Acidic fibroblast growth factor) (aFGF) (Heparin-binding growth factor 1) (HBGF-1)	fgf1 fgf-1 zgc:73249	angiogenesis [GO:0001525]; branch elongation involved in ureteric bud branching [GO:0060681]; cell differentiation [GO:0030154]; fibroblast growth factor receptor signaling pathway [GO:0008543]; hemopoiesis [GO:0030097]; mesonephric epithelium development [GO:0072163]; positive regulation of angiogenesis [GO:0045766]; positive regulation of cell division [GO:0051781]; positive regulation of cell …	Plays an important role in the regulation of cell survival, cell division, angiogenesis, cell differentiation and cell migration. Functions as potent mitogen in vitro. Acts as a ligand for FGFR1 and integrins. Binds to FGFR1 in the presence of heparin leading to FGFR1 dimerization and activation via sequential autophosphorylation on tyrosine residues which act as docking sites for interacting pro…
R037551c2g2_i01	7.06425	7.57004	-1.5092	1.93907e-45	1.08591e-44	2,4-diaminopentanoate dehydrogenase	DAPDH	NA	2,4-diaminopentanoate dehydrogenase (DAPDH) (EC 1.4.1.12)	ord CLOST_1294	ornithine metabolic process [GO:0006591]	Involved in the ornithine fermentation pathway. Catalyzes the oxidative deamination of (2R,4S)-2,4-diaminopentanoate (DAP) to yield 2-amino-4-ketopentanoate (AKP).
R032796c0g1_i01	7.0515	7.06654	3.13155	0	0	Steroid 17-alpha-hydroxylase/17,20 lyase	NA	NA	NA	NA	NA	NA
R036697c0g2_i02	6.92906	7.17018	-0.0822736	2.33773e-92	2.38401e-91	Ultraviolet-sensitive opsin	NA	NA	Compound eye opsin BCRH2		phototransduction [GO:0007602]; protein-chromophore linkage [GO:0018298]; visual perception [GO:0007601]	Visual pigments are the light-absorbing molecules that mediate vision. They consist of an apoprotein, opsin, covalently linked to cis-retinal. This opsin produces visual pigments with maximal absorption in the blue-green region of the spectrum.
R000872c0g1_i01	6.92078	7.40826	-1.5755	4.59882e-57	3.06086e-56	Phosphoheptose isomerase	NA	NA	Osmotically-inducible protein Y	osmY b4376 JW4338	chaperone-mediated protein folding [GO:0061077]; hyperosmotic response [GO:0006972]	NA
R032486c0g1_i02	6.9017	7.2141	2.41188	9.36875e-81	8.35852e-80	NA	NA	NA	NA	NA	NA	NA
R038604c1g4_i01	6.87988	6.97299	0.330391	7.64176e-91	7.6225e-90	NA	NA	NA	NA	NA	NA	NA
R037192c0g2_i03	6.85785	6.92701	0.636625	2.12007e-78	1.84656e-77	NA	NA	NA	NA	NA	NA	NA
R035800c0g5_i01	6.84335	7.1507	0.0355493	9.20108e-50	5.51405e-49	Netrin-3	NA	FRZB	Secreted frizzled-related protein 3 (sFRP-3) (Frezzled) (Fritz) (Frizzled-related protein 1) (FrzB-1)	Frzb Fiz Fre Frzb1 Sfrp3	canonical Wnt signaling pathway [GO:0060070]; cochlea morphogenesis [GO:0090103]; convergent extension involved in organogenesis [GO:0060029]; inner ear morphogenesis [GO:0042472]; negative regulation of Wnt signaling pathway [GO:0030178]; negative regulation of canonical Wnt signaling pathway [GO:0090090]; negative regulation of cartilage development [GO:0061037]; negative regulation of cell dev…	Soluble frizzled-related proteins (sFRPS) function as modulators of Wnt signaling through direct interaction with Wnts. They have a role in regulating cell growth and differentiation in specific cell types. SFRP3/FRZB appears to be involved in limb skeletogenesis. Antagonist of Wnt8 signaling. Regulates chondrocyte maturation and long bone development (By similarity).
R039550c1g1_i02	6.81785	6.81832	7.88661	3.91032e-146	6.72217e-145	Comitin	NA	NA	Comitin (24 kDa actin-binding protein) (CABP1-related protein p24)	comA capA capC DDB_G0289599	actin filament bundle assembly [GO:0051017]; defense response to bacterium [GO:0042742]; hyperosmotic response [GO:0006972]; phagocytosis [GO:0006909]; response to cAMP [GO:0051591]; response to cycloheximide [GO:0046898]; response to other organism [GO:0051707]	May have a role in cell motility. It has high affinity for both G-actin and F-actin. Binds to vesicle membranes via mannose residues and, by way of its interaction with actin, links these membranes to the cytoskeleton.
R005943c0g1_i01	6.81728	7.32263	-1.59643	2.32413e-50	1.40626e-49	Alpha-(1,3)-fucosyltransferase C	NA	FUT7	Galactoside 3(4)-L-fucosyltransferase (EC 2.4.1.65) (Blood group Lewis alpha-4-fucosyltransferase) (Lewis FT) (FUTB) (Fucosyltransferase 3) (Fucosyltransferase III) (FucT-III)	FUT3	fucosylation [GO:0036065]; protein glycosylation [GO:0006486]	May catalyze alpha-1,3 and alpha-1,4 glycosidic linkages involved in the expression of sialyl Lewis X and Lewis X/SSEA-1 antigens. It may be involved in blood group Lewis determination. Also acts on the corresponding 1,4-galactosyl derivative, forming 1,3-L-fucosyl links.
R029734c0g1_i01	6.81144	6.8507	1.511	8.42426e-153	1.53597e-151	NA	NA	NA	NA	NA	NA	NA
R032283c0g1_i01	6.79175	7.3321	0.253452	1.91817e-39	9.79402e-39	NA	NA	NA	NA	NA	NA	NA
R001548c0g1_i01	6.78736	1.44269e+08	-1.23337	1.72681e-20	5.95068e-20	NA	NA	NA	Extracellular calcium-sensing receptor (CaSR) (Parathyroid cell calcium-sensing receptor) (PCaR1) (RaKCaR)	Casr Gprc2a Pcar1	G protein-coupled receptor signaling pathway [GO:0007186]; JNK cascade [GO:0007254]; adenylate cyclase-inhibiting G protein-coupled receptor signaling pathway [GO:0007193]; apoptotic process [GO:0006915]; bile acid secretion [GO:0032782]; branching morphogenesis of an epithelial tube [GO:0048754]; calcium ion import [GO:0070509]; cellular calcium ion homeostasis [GO:0006874]; cellular response to…	G-protein-coupled receptor that senses changes in the extracellular concentration of calcium ions and plays a key role in maintaining calcium homeostasis (PubMed:7816802). Senses fluctuations in the circulating calcium concentration and modulates the production of parathyroid hormone (PTH) in parathyroid glands (By similarity). The activity of this receptor is mediated by a G-protein that activat…
R034806c0g1_i05	6.77832	6.80121	2.32237	6.04183e-288	3.40379e-286	N-acetyl-beta-glucosaminyl-glycoprotein 4-beta-N-acetylgalactosaminyltransferase	NA	NA	N-acetyl-beta-glucosaminyl-glycoprotein 4-beta-N-acetylgalactosaminyltransferase 1 (NGalNAc-T1) (EC 2.4.1.244) (Beta-1,4-N-acetylgalactosaminyltransferase IV) (Beta4GalNAc-T4) (Beta4GalNAcT4)	B4GALNT4	NA	Transfers N-acetylgalactosamine (GalNAc) from UDP-GalNAc to N-acetylglucosamine-beta-benzyl with a beta-1,4-linkage to form N,N'-diacetyllactosediamine, GalNAc-beta-1,4-GlcNAc structures in N-linked glycans and probably O-linked glycans.
R028163c0g1_i02	6.77314	6.86267	0.373112	3.93467e-80	3.49176e-79	Ankyrin repeat domain-containing protein 1	NA	NA	Putative ankyrin repeat protein RF_0381	RF_0381	guanosine tetraphosphate metabolic process [GO:0015969]	NA
R000916c0g2_i01	6.77298	6.82105	1.09623	1.02471e-175	2.27341e-174	NA	NA	NA	NA	NA	NA	NA
R035203c0g1_i03	6.73979	6.74729	3.663	0	0	NA	NA	NA	Putative fungistatic metabolite	CHGG_05463	defense response to fungus [GO:0050832]; killing of cells of other organism [GO:0031640]	Inhibits the growth of the fungus P.tritici-repentis.
R029485c0g1_i01	6.71389	7.02807	-1.01774	1.21533e-40	6.32998e-40	NA	NA	NA	NA	NA	NA	NA
R022695c1g1_i01	6.71384	8.58035	1.13078	8.02168e-25	3.04241e-24	NA	NA	NA	NA	NA	NA	NA
R011729c0g1_i01	6.70114	7.24437	-1.80754	9.31738e-26	3.6001e-25	3-galactosyl-N-acetylglucosaminide 4-alpha-L-fucosyltransferase	NA	NA	NA	NA	NA	NA
R031823c0g1_i01	6.68039	6.72761	2.42986	8.70737e-270	4.23872e-268	Ets DNA-binding protein pokkuri	NA	NA	NA	NA	NA	NA
R034916c0g1_i01	6.66784	6.67332	4.0728	0	0	Polypeptide N-acetylgalactosaminyltransferase 13	NA	NA	Polypeptide N-acetylgalactosaminyltransferase 13 (EC 2.4.1.41) (Polypeptide GalNAc transferase 13) (GalNAc-T13) (pp-GaNTase 13) (Protein-UDP acetylgalactosaminyltransferase 13) (UDP-GalNAc:polypeptide N-acetylgalactosaminyltransferase 13)	Galnt13	protein O-linked glycosylation via serine [GO:0018242]; protein O-linked glycosylation via threonine [GO:0018243]	Catalyzes the initial reaction in O-linked oligosaccharide biosynthesis, the transfer of an N-acetyl-D-galactosamine residue to a serine or threonine residue on the protein receptor. Has a much stronger activity than GALNT1 to transfer GalNAc to mucin peptides, such as Muc5Ac and Muc7. Able to glycosylate SDC3. May be responsible for the synthesis of Tn antigen in neuronal cells (By similarity).
R000105c0g1_i01	6.65966	6.84602	-0.613731	4.54517e-75	3.8216e-74	DNA damage-regulated autophagy modulator protein	NA	NA	DNA damage-regulated autophagy modulator protein 1 (Damage-regulated autophagy modulator)	dram1 dram	apoptotic process [GO:0006915]; autophagy [GO:0006914]; regulation of autophagy [GO:0010506]	Lysosomal modulator of autophagy that plays a central role in p53/TP53-mediated apoptosis.
R040928c3g1_i01	6.65567	7.20492	-0.406656	5.17032e-40	2.66799e-39	NA	NA	NA	NA	NA	NA	NA
R038739c0g1_i01	6.63828	6.75343	0.596492	3.94808e-126	5.59727e-125	NA	NA	NA	NA	NA	NA	NA
R038143c3g5_i12	6.5803	7.13059	-0.802477	1.65144e-36	8.03916e-36	NA	NA	NA	NA	NA	NA	NA
R025924c0g1_i01	6.55666	6.57589	2.38714	3.01311e-268	1.43883e-266	Fibroblast growth factor receptor 2	FGFR-2	NA	Titin (EC 2.7.11.1) (Connectin)	Ttn	adult heart development [GO:0007512]; cardiac muscle contraction [GO:0060048]; cardiac muscle fiber development [GO:0048739]; cardiac muscle hypertrophy [GO:0003300]; cardiac muscle tissue morphogenesis [GO:0055008]; cardiac myofibril assembly [GO:0055003]; detection of muscle stretch [GO:0035995]; forward locomotion [GO:0043056]; heart development [GO:0007507]; heart growth [GO:0060419]; heart m…	Key component in the assembly and functioning of vertebrate striated muscles. By providing connections at the level of individual microfilaments, it contributes to the fine balance of forces between the two halves of the sarcomere. The size and extensibility of the cross-links are the main determiNAts of sarcomere extensibility properties of muscle. In non-muscle cells, seems to play a role in ch…
R036512c0g2_i01	6.51845	6.77872	4.17706	9.86171e-66	7.37275e-65	Aquaporin-9	AQP-9	AQP7	Aquaporin-9 (AQP-9) (Aquaglyceroporin-9) (Small solute channel 1)	AQP9 SSC1	amine transport [GO:0015837]; canalicular bile acid transport [GO:0015722]; carboxylic acid transport [GO:0046942]; cellular response to cAMP [GO:0071320]; excretion [GO:0007588]; glycerol transport [GO:0015793]; polyol transport [GO:0015791]; purine nucleobase transport [GO:0006863]; pyrimidine nucleobase transport [GO:0015855]; response to mercury ion [GO:0046689]; response to organic substance…	Forms a water channel with a broad specificity. Also permeable glycerol and urea. Mediates passage of a wide variety of small, non-charged solutes including carbamides, polyols, purines, and pyrimidines.
R039244c6g4_i03	6.51236	6.51459	5.23338	0	0	Nitric oxide synthase, endothelial	NA	NA	Nitric oxide synthase, endothelial (EC 1.14.13.39) (Constitutive NOS) (cNOS) (EC-NOS) (Endothelial NOS) (eNOS) (NOS type III) (NOSIII)	NOS3 NOS	arginine catabolic process [GO:0006527]; negative regulation of blood pressure [GO:0045776]; nitric oxide biosynthetic process [GO:0006809]; nitric oxide mediated signal transduction [GO:0007263]; positive regulation of blood vessel diameter [GO:0097755]; positive regulation of guanylate cyclase activity [GO:0031284]; response to hormone [GO:0009725]; response to lipopolysaccharide [GO:0032496]	Produces nitric oxide (NO) which is implicated in vascular smooth muscle relaxation through a cGMP-mediated signal transduction pathway. NO mediates vascular endothelial growth factor (VEGF)-induced angiogenesis in coronary vessels and promotes blood clotting through the activation of platelets (By similarity).
R038059c0g2_i06	6.48865	6.50296	2.54279	0	1.31757e-307	Zinc metalloproteinase nas-33	NA	NA	Zinc metalloproteinase nas-15 (EC 3.4.24.-) (Nematode astacin 15)	nas-15 T04G9.2	NA	Metalloprotease.
R033555c1g3_i01	6.33295	6.64239	-1.29237	1.31388e-28	5.38806e-28	NA	NA	NA	NA	NA	NA	NA
R076977c0g1_i01	6.32228	1.44269e+08	-1.36685	3.87027e-15	1.15762e-14	Trace amine-associated receptor 8a	TaR-8a	NA	NA	NA	NA	NA
R025957c0g1_i01	6.27849	6.40069	-0.166741	1.74138e-75	1.46827e-74	Potassium-transporting ATPase alpha chain 2	NA	NA	Potassium-transporting ATPase alpha chain 2 (EC 7.2.2.19) (Non-gastric H(+)/K(+) ATPase subunit alpha) (Proton pump)	ATP12A ATP1AL1	cellular potassium ion homeostasis [GO:0030007]; cellular sodium ion homeostasis [GO:0006883]; ion transmembrane transport [GO:0034220]; potassium ion import across plasma membrane [GO:1990573]; proton transmembrane transport [GO:1902600]; regulation of pH [GO:0006885]; sodium ion export across plasma membrane [GO:0036376]	Catalyzes the hydrolysis of ATP coupled with the exchange of H(+) and K(+) ions across the plasma membrane. Responsible for potassium absorption in various tissues.
R031956c0g1_i01	6.27036	6.60982	0.16468	9.12425e-46	5.12881e-45	NA	NA	NA	NA	NA	NA	NA
R037743c0g1_i02	6.25828	6.28151	1.80121	9.68424e-240	3.74474e-238	Lactosylceramide 1,3-N-acetyl-beta-D-glucosaminyltransferase	NA	NA	NA	NA	NA	NA
R001602c0g2_i01	6.25045	6.28034	1.87829	1.5242e-232	5.55133e-231	GTP-binding protein drn-1	NA	NA	GTP-binding protein drn-1 (Di-Ras/Rig/Noey2 Ras-like protein homolog) (Fragment)	drn-1 C54A12.4	signal transduction [GO:0007165]	Displays low GTPase activity and exists predomiNAtly in the GTP-bound form (By similarity). Together with epac-1, may regulate acetylcholine release at the neuromuscular junctions probably downstream of G-protein gsa-1 and adenylate cyclase acy-1 (PubMed:22897658).
R025886c0g1_i01	6.24548	6.39505	-0.814777	8.94225e-55	5.76057e-54	Muscarinic acetylcholine receptor gar-3	NA	NA	Muscarinic acetylcholine receptor gar-3 (G-protein-linked acetylcholine receptor 3)	gar-3 Y40H4A.1	G protein-coupled acetylcholine receptor signaling pathway [GO:0007213]; G protein-coupled receptor signaling pathway [GO:0007186]; G protein-coupled receptor signaling pathway, coupled to cyclic nucleotide second messenger [GO:0007187]; action potential [GO:0001508]; adenylate cyclase-inhibiting G protein-coupled acetylcholine receptor signaling pathway [GO:0007197]; chemical synaptic transmissi…	The muscarinic acetylcholine receptor mediates various cellular responses, including inhibition of adenylate cyclase, breakdown of phosphoinositides and modulation of potassium channels through the action of G proteins (PubMed:10635059, PubMed:12927813). Primary transducing effect is Pi turnover (By similarity). Enhances the release of the neurotransmitter acetlycholine in cholinergic motor neuro…
R031450c0g1_i01	6.22887	6.31826	-0.0291738	4.12635e-26	1.60425e-25	NA	NA	NA	NA	NA	NA	NA
R033433c0g1_i01	6.21876	6.23286	2.34451	0	0	TLC domain-containing protein 2	NA	TLCD2	TLC domain-containing protein 2	tlcd2 zgc:175098	NA	Regulates the composition and fluidity of the plasma membrane (By similarity). Inhibits the incorporation of membrane-fluidizing phospholipids containing omega-3 long-chain polyunsaturated fatty acids (LCPUFA) and thereby promotes membrane rigidity (By similarity). Does not appear to have any effect on LCPUFA synthesis (By similarity).
R048101c0g1_i01	6.20944	6.21564	3.87584	6.97831e-101	7.75242e-100	NA	NA	NA	NA	NA	NA	NA
R026888c0g1_i01	6.1915	6.20209	3.04662	2.70534e-282	1.43288e-280	5-hydroxytryptamine receptor 1B	5-HT-1B	NA	NA	NA	NA	NA
R026828c0g1_i01	6.19033	6.39181	-0.434216	5.98868e-61	4.21533e-60	Adenosine receptor A2a	NA	NA	5-hydroxytryptamine receptor 7 (5-HT-7) (5-HT7) (5-HT-X) (GPRFO) (Serotonin receptor 7)	Htr7	G protein-coupled receptor signaling pathway, coupled to cyclic nucleotide second messenger [GO:0007187]; adenylate cyclase-activating serotonin receptor signaling pathway [GO:0007192]; behavioral response to pain [GO:0048266]; chemical synaptic transmission [GO:0007268]; circadian rhythm [GO:0007623]; detection of mechanical stimulus involved in sensory perception of pain [GO:0050966]; dopaminer…	This is one of the several different receptors for 5-hydroxytryptamine (serotonin), a biogenic hormone that functions as a neurotransmitter, a hormone, and a mitogen. The activity of this receptor is mediated by G proteins that stimulate adenylate cyclase. This receptor is implicated in the regulation of mammalian circadian rhythms.
R036355c0g1_i01	6.16872	7.36753	0.197296	2.20512e-20	7.58853e-20	Potassium voltage-gated channel subfamily A member	NA	NA	Potassium voltage-gated channel subfamily A member 2 (Shaker-related potassium channel tsha1) (Trout shaker 1) (Voltage-gated potassium channel subunit Kv1.2)	kcna2	neuronal action potential [GO:0019228]; potassium ion transmembrane transport [GO:0071805]; protein homooligomerization [GO:0051260]; regulation of ion transmembrane transport [GO:0034765]	Voltage-gated potassium channel that mediates transmembrane potassium transport in excitable membranes, primarily in the brain and central nervous system. Prevents aberrant action potential firing and regulates neuronal output. Forms tetrameric potassium-selective channels through which potassium ions pass in accordance with their electrochemical gradient. The channel alternates between opened an…
R037372c0g9_i01	6.12859	6.44128	-0.68221	7.52528e-48	4.38571e-47	Fucolectin-6	NA	NA	NA	NA	NA	NA
R010363c0g2_i01	6.12055	6.40971	-1.49488	8.60998e-36	4.12719e-35	Inverted formin-2	NA	NA	Inverted formin-2	inf2	actin cytoskeleton organization [GO:0030036]	NA
R018151c0g1_i01	6.0836	6.22324	-0.452155	8.81825e-46	4.95866e-45	Glycine dehydrogenase (decarboxylating)	NA	NA	NA	NA	NA	NA
R032520c0g2_i04	6.08159	6.13278	5.07506	1.27739e-119	1.71712e-118	Glutamine synthetase	NA	GLUL	Glutamine synthetase (EC 6.3.1.2) (Glutamate--ammonia ligase)		glutamine biosynthetic process [GO:0006542]	Glutamine synthetase that catalyzes the ATP-dependent conversion of glutamate and ammonia to glutamine.
R040459c4g1_i01	6.08155	6.32315	-0.625203	5.93455e-46	3.34837e-45	NA	NA	NA	NA	NA	NA	NA
R038351c1g1_i05	6.07766	6.08062	4.46843	0	0	Talin-1	NA	NA	NA	NA	NA	NA
R025416c0g1_i01	6.07765	6.10359	2.42467	7.91493164637677e-321	5.53748775858869e-319	NA	NA	NA	NA	NA	NA	NA
R001609c0g1_i01	6.04108	6.22351	-0.426276	8.05213e-61	5.64399e-60	Neuropeptide FF receptor 2	NA	NA	Neuropeptide Y receptor type 1 (NPY1-R)	npy1r	NA	Receptor for neuropeptide Y and peptide YY.
R034772c0g1_i01	6.03939	6.13444	0.801346	2.73621e-92	2.78283e-91	NA	NA	NA	NA	NA	NA	NA
R001771c0g2_i01	6.03907	6.1341	0.249814	1.8651e-96	1.98688e-95	Adenosine receptor A2b	NA	NA	Adenosine receptor A2b (Adenosine receptor 2b)	ADORA2B	adenylate cyclase-activating G protein-coupled receptor signaling pathway [GO:0007189]; cellular response to extracellular stimulus [GO:0031668]; positive regulation of cGMP-mediated signaling [GO:0010753]; positive regulation of chemokine production [GO:0032722]; positive regulation of chronic inflammatory response to non-antigenic stimulus [GO:0002882]; positive regulation of guanylate cyclase …	Receptor for adenosine. The activity of this receptor is mediated by G proteins which activate adenylyl cyclase.
R035649c0g1_i01	6.03146	6.03526	4.29649	1.13656e-177	2.57085e-176	Membrane frizzled-related protein	NA	NA	Dorsal-ventral patterning protein tolloid (EC 3.4.24.-)	tld CG6868	R8 cell fate specification [GO:0045464]; amnioserosa formation [GO:0007378]; imaginal disc-derived wing vein morphogenesis [GO:0008586]; maternal specification of dorsal/ventral axis, oocyte, soma encoded [GO:0007313]; positive regulation of BMP signaling pathway [GO:0030513]; positive regulation of activin receptor signaling pathway [GO:0032927]; protein processing [GO:0016485]; proteolysis [GO:…	Required for normal dorsal development. TLD may interact physically with DPP-C protein.
R015432c0g1_i01	6.00425	6.01029	3.3636	9.02187e-112	1.12062e-110	NA	NA	CSTL1	Cystatin		NA	Inhibits various C1 cysteine proteases including cathepsin L, papain and cathepsin B. This protein has no toxic activity and its function in the venom is unknown. It may play a role as housekeeping or regulatory protein (By similarity).
R024420c0g1_i01	5.99563	6.13207	-0.742417	3.58803e-65	2.65999e-64	Carbohydrate sulfotransferase 11	NA	NA	Carbohydrate sulfotransferase 11 (EC 2.8.2.5) (Chondroitin 4-O-sulfotransferase 1) (Chondroitin 4-sulfotransferase 1) (C4S-1) (C4ST-1) (C4ST1)	Chst11	carbohydrate biosynthetic process [GO:0016051]; chondrocyte development [GO:0002063]; chondroitin sulfate biosynthetic process [GO:0030206]; developmental growth [GO:0048589]; embryonic digit morphogenesis [GO:0042733]; embryonic viscerocranium morphogenesis [GO:0048703]; in utero embryonic development [GO:0001701]; negative regulation of apoptotic process [GO:0043066]; negative regulation of tra…	Catalyzes the transfer of sulfate to position 4 of the N-acetylgalactosamine (GalNAc) residue of chondroitin. Chondroitin sulfate constitutes the predomiNAt proteoglycan present in cartilage and is distributed on the surfaces of many cells and extracellular matrices. Can also sulfate Gal residues in desulfated dermatan sulfate. Preferentially sulfates in GlcA->GalNAc unit than in IdoA->GalNAc uni…
R035539c1g2_i02	5.98627	6.00955	1.37	1.39961e-265	6.53819e-264	NA	NA	NA	NA	NA	NA	NA
R027752c0g1_i02	5.9184	5.95217	0.79846	2.4048e-82	2.187e-81	NA	NA	NA	NA	NA	NA	NA
R037410c0g1_i02	5.91745	5.91865	5.60425	0	0	Polyunsaturated fatty acid 5-lipoxygenase	NA	NA	Arachidonate 5-lipoxygenase (5-LO) (5-lipoxygenase) (EC 1.13.11.34)	ALOX5	leukotriene biosynthetic process [GO:0019370]	Catalyzes the first step in leukotriene biosynthesis, and thereby plays a role in inflammatory processes.
R022630c0g1_i01	5.90698	5.98228	1.22087	2.10308e-80	1.87076e-79	E3 ubiquitin-protein ligase MARCHF2	NA	NA	NA	NA	NA	NA
R016409c0g1_i01	5.8866	6.11604	-0.786204	9.79152e-46	5.49978e-45	Gamma-aminobutyric acid receptor subunit beta	NA	NA	Gamma-aminobutyric acid receptor subunit rho-2 (GABA(A) receptor subunit rho-2) (GABA(C) receptor)	GABRR2	chemical synaptic transmission [GO:0007268]; ion transmembrane transport [GO:0034220]; nervous system process [GO:0050877]; regulation of membrane potential [GO:0042391]; signal transduction [GO:0007165]	GABA, the major inhibitory neurotransmitter in the vertebrate brain, mediates neuronal inhibition by binding to the GABA/benzodiazepine receptor and opening an integral chloride channel. Rho-2 GABA receptor could play a role in retinal neurotransmission (By similarity).
R030223c0g1_i01	5.88284	1.44269e+08	0.905189	1.64372e-08	3.89307e-08	Matrix metalloproteinase-25	MMP-25	NA	Matrix metalloproteinase-25 (MMP-25) (EC 3.4.24.-) (Leukolysin) (Membrane-type matrix metalloproteinase 6) (MT-MMP 6) (MTMMP6) (Membrane-type-6 matrix metalloproteinase) (MT6-MMP) (MT6MMP)	MMP25 MMP20 MMPL1 MT6MMP	collagen catabolic process [GO:0030574]; extracellular matrix organization [GO:0030198]; hard palate development [GO:0060022]; inflammatory response [GO:0006954]; neutrophil degranulation [GO:0043312]; proteolysis [GO:0006508]	May activate progelatinase A.
R034524c0g2_i01	5.8714	6.0566	-1.15006	3.42226e-64	2.50988e-63	NA	NA	NA	NA	NA	NA	NA
R037908c0g2_i01	5.85882	5.86265	3.9172	0	0	Tenascin	TN	NA	Tenascin (TN) (Cytotactin) (GMEM) (GP 150-225) (Glioma-associated-extracellular matrix antigen) (Hexabrachion) (JI) (Myotendinous antigen) (Neuronectin) (Tenascin-C) (TN-C)	TNC	cell adhesion [GO:0007155]	Extracellular matrix protein implicated in guidance of migrating neurons as well as axons during development, synaptic plasticity as well as neuronal regeneration. Ligand for integrins alpha-8/beta-1, alpha-9/beta-1, alpha-V/beta-3 and alpha-V/beta-6.
R012818c1g1_i01	5.84368	1.44269e+08	-1.72669	6.90807e-11	1.78787e-10	Metabotropic glutamate receptor 1	mGluR1	NA	NA	NA	NA	NA
R015278c0g1_i01	5.82074	5.83106	2.32638	2.80322e-190	7.19556e-189	NA	NA	NA	NA	NA	NA	NA
R034713c0g1_i02	5.80483	5.81118	3.48057	0	0	Solute carrier family 35 member F2	NA	SLC35F1	Solute carrier family 35 member F1	Slc35f1	NA	Putative solute transporter.
R034206c0g1_i01	5.80148	6.33121	-1.03469	1.42379e-26	5.60352e-26	NA	NA	NA	NA	NA	NA	NA
R032439c0g1_i01	5.78635	5.80531	2.03866	4.87923e-135	7.55076e-134	Beta-2 adrenergic receptor	NA	NA	Dopamine receptor 1 (D-DOP1) (DmDop1) (dDA1) (Dopamine 1-like receptor 1)	Dop1R1 DopR DopR1 DopR35EF CG9652	G protein-coupled receptor signaling pathway, coupled to cyclic nucleotide second messenger [GO:0007187]; adenylate cyclase-activating dopamine receptor signaling pathway [GO:0007191]; associative learning [GO:0008306]; cellular response to sucrose stimulus [GO:0071329]; chemical synaptic transmission [GO:0007268]; dopamine receptor signaling pathway [GO:0007212]; learning [GO:0007612]; memory [G…	Receptor for dopamine. The activity of this receptor is mediated by G proteins which activate adenylyl cyclase. Might be involved in the processing of visual information and/or visual learning. Important for Pavlovian conditioning: required in the mushroom body as a receptor conveying unconditional stimuli information, has a role in memory formation for aversive and appetitive learning. Sleep-dep…
R038604c1g1_i02	5.7446	5.75721	2.01342	4.83325e-69	3.80637e-68	NA	NA	NA	NA	NA	NA	NA
R038604c1g9_i04	5.73507	5.73609	5.63164	4.83254e-119	6.44424e-118	NA	NA	NA	NA	NA	NA	NA
R040617c3g2_i03	5.70714	5.72408	1.47374	0	0	Chitooligosaccharidolytic beta-N-acetylglucosaminidase	NA	NA	Chitooligosaccharidolytic beta-N-acetylglucosaminidase (EC 3.2.1.52) (Beta-GlcNAcase) (Beta-N-acetylhexosaminidase) (Beta-hexosaminidase)		chitin catabolic process [GO:0006032]; polysaccharide catabolic process [GO:0000272]	Active during metamorphosis to degrade chitin.
R024924c0g1_i01	5.69431	5.70203	2.76745	2.33968e-204	6.67808e-203	Cerberus	NA	NA	NA	NA	NA	NA
R024701c0g1_i02	5.69414	5.73859	0.412087	9.56703e-116	1.22998e-114	Carbohydrate sulfotransferase 11	NA	NA	Carbohydrate sulfotransferase 11 (EC 2.8.2.5) (Chondroitin 4-O-sulfotransferase 1) (Chondroitin 4-sulfotransferase 1) (C4S-1) (C4ST-1) (C4ST1)	Chst11	carbohydrate biosynthetic process [GO:0016051]; chondrocyte development [GO:0002063]; chondroitin sulfate biosynthetic process [GO:0030206]; developmental growth [GO:0048589]; embryonic digit morphogenesis [GO:0042733]; embryonic viscerocranium morphogenesis [GO:0048703]; in utero embryonic development [GO:0001701]; negative regulation of apoptotic process [GO:0043066]; negative regulation of tra…	Catalyzes the transfer of sulfate to position 4 of the N-acetylgalactosamine (GalNAc) residue of chondroitin. Chondroitin sulfate constitutes the predomiNAt proteoglycan present in cartilage and is distributed on the surfaces of many cells and extracellular matrices. Can also sulfate Gal residues in desulfated dermatan sulfate. Preferentially sulfates in GlcA->GalNAc unit than in IdoA->GalNAc uni…
R015600c0g1_i01	5.68933	5.73433	1.60127	2.52048e-136	3.95752e-135	NA	NA	NA	NA	NA	NA	NA
R034703c0g1_i03	5.65419	5.84011	1.38033	3.9617e-57	2.64242e-56	Pinopsin	NA	NA	Opsin-VA (Vertebrate ancient opsin)		phototransduction [GO:0007602]; protein-chromophore linkage [GO:0018298]	NA
R040196c4g1_i01	5.65102	5.75899	-0.452985	1.16971e-59	8.07473e-59	Adhesion G-protein coupled receptor G2	NA	NA	NA	NA	NA	NA
R040517c0g3_i02	5.64841	5.65785	2.56555	0	0	NA	NA	NA	NA	NA	NA	NA
R034994c0g1_i01	5.63168	5.63586	4.67071	6.52425e-240	2.53586e-238	Notch-regulated ankyrin repeat-containing protein	NA	NA	Protein phosphatase 1 regulatory subunit 12A (130 kDa myosin-binding subunit of smooth muscle myosin phosphatase) (Myosin phosphatase-targeting subunit 1) (Myosin phosphatase target subunit 1) (PP1M subunit M110) (Protein phosphatase myosin-binding subunit)	PPP1R12A MBS MYPT1	positive regulation of myosin-light-chain-phosphatase activity [GO:0035508]; regulation of cell adhesion [GO:0030155]; regulation of myosin-light-chain-phosphatase activity [GO:0035507]; signal transduction [GO:0007165]	Regulates myosin phosphatase activity.
R035154c0g1_i01	5.60573	5.60661	5.83926	0	0	Pol-RFamide neuropeptides	NA	CLSPN	NA	NA	NA	NA
R030338c0g1_i02	5.59525	5.69487	-0.447389	5.10958e-52	3.1564e-51	Rhodopsin	NA	NA	Melatonin receptor type 1A (Mel-1A-R) (Mel1a receptor) (CKA)		adenylate cyclase-inhibiting G protein-coupled receptor signaling pathway [GO:0007193]; circadian rhythm [GO:0007623]; negative regulation of glucose import [GO:0046325]; negative regulation of glycolytic process [GO:0045820]	High affinity receptor for melatonin. The activity of this receptor is mediated by pertussis toxin sensitive G proteins that inhibits adenylate cyclase activity (By similarity).
R024769c0g1_i01	5.58984	5.61683	2.58865	8.8484e-147	1.52635e-145	NA	NA	NA	NA	NA	NA	NA
R026047c0g1_i01	5.5859	5.58715	5.35138	2.44254e-158	4.67439e-157	BPTI/Kunitz domain-containing protein 4	NA	CRIM1	BPTI/Kunitz domain-containing protein 4 (Nacre serine protease inhibitor 3) (NSPI3)		NA	NA
R035505c1g1_i01	5.56723	5.59625	3.76584	7.31689e-180	1.69064e-178	NA	NA	NA	NA	NA	NA	NA
R027263c0g1_i01	5.56637	6.06979	-0.699488	2.36802e-23	8.72391e-23	NA	NA	NA	NA	NA	NA	NA
R037908c0g1_i04	5.56305	5.56541	4.37248	0	0	Fibronectin	FN	NA	Tenascin (TN) (Cytotactin) (GMEM) (GP 150-225) (Glioma-associated-extracellular matrix antigen) (Hexabrachion) (JI) (Myotendinous antigen) (Neuronectin) (Tenascin-C) (TN-C)	TNC	cell adhesion [GO:0007155]	Extracellular matrix protein implicated in guidance of migrating neurons as well as axons during development, synaptic plasticity as well as neuronal regeneration. Ligand for integrins alpha-8/beta-1, alpha-9/beta-1, alpha-V/beta-3 and alpha-V/beta-6.
R014815c0g1_i01	5.55072	5.85919	-0.13519	5.65488e-34	2.61323e-33	Potassium voltage-gated channel subfamily H member	NA	NA	Potassium voltage-gated channel subfamily H member 6 (Ether-a-go-go-related gene potassium channel 2) (ERG-2) (Eag-related protein 2) (Ether-a-go-go-related protein 2) (hERG-2) (hERG2) (Voltage-gated potassium channel subunit Kv11.2)	KCNH6 ERG2	potassium ion transmembrane transport [GO:0071805]; regulation of ion transmembrane transport [GO:0034765]; regulation of membrane potential [GO:0042391]	Pore-forming (alpha) subunit of voltage-gated potassium channel. Elicits a slowly activating, rectifying current (By similarity). Channel properties may be modulated by cAMP and subunit assembly.
R030247c0g1_i01	5.54882	5.60112	0.111308	4.77446e-95	4.98386e-94	Beta-2 adrenergic receptor	NA	NA	NA	NA	NA	NA
R036082c1g1_i01	5.54595	5.5764	0.667988	7.29126e-104	8.36576e-103	Matrilin-2	NA	NA	Signal peptide, CUB and EGF-like domain-containing protein 2 (Protein CEGP1) (Scube/You)	Scube2 Cegp1	chondrocyte differentiation involved in endochondral bone morphogenesis [GO:0003413]; positive regulation of chondrocyte proliferation [GO:1902732]; positive regulation of ossification [GO:0045778]; positive regulation of osteoblast differentiation [GO:0045669]; positive regulation of smoothened signaling pathway [GO:0045880]	Lipid-binding protein required for SHH long-range signaling by binding to the dually lipid-modified SHH (ShhNp) and by promoting ShhNp mobilization, solubilization and release from the cell membrane (PubMed:22902404, PubMed:22677548). Acts by enhancing the proteolytic processing (shedding) of the lipid-modified N- and C- terminal of ShhNp at the cell surface (PubMed:24522195). Synergizes with DIS…
R026281c0g1_i01	5.53321	5.55163	3.66049	1.04045e-263	4.77149e-262	Fibroblast growth factor 7	FGF-7	FGF21	Fibroblast growth factor 6 (FGF-6) (Heparin secretory-transforming protein 2) (HST-2) (HSTF-2) (Heparin-binding growth factor 6) (HBGF-6)	Fgf6 Fgf-6 Hstf2	angiogenesis [GO:0001525]; cartilage condensation [GO:0001502]; fibroblast growth factor receptor signaling pathway [GO:0008543]; myoblast differentiation [GO:0045445]; positive regulation of cell division [GO:0051781]; positive regulation of cell population proliferation [GO:0008284]	Plays an important role in the regulation of cell proliferation, cell differentiation, angiogenesis and myogenesis, and is required for normal muscle regeneration.
R022197c0g1_i01	5.53163	5.54462	2.56764	1.39875e-274	7.0368e-273	Noggin	NA	NA	TNF receptor-associated factor 4 (Cysteine-rich domain associated with RING and Traf domains protein 1) (Metastatic lymph node gene 62 protein) (MLN 62) (RING finger protein 83)	TRAF4 CART1 MLN62 RNF83	activation of NF-kappaB-inducing kinase activity [GO:0007250]; apoptotic process [GO:0006915]; positive regulation of JNK cascade [GO:0046330]; positive regulation of protein homodimerization activity [GO:0090073]; positive regulation of protein kinase activity [GO:0045860]; regulation of apoptotic process [GO:0042981]; respiratory gaseous exchange by respiratory system [GO:0007585]; respiratory …	Adapter protein and signal transducer that links members of the tumor necrosis factor receptor (TNFR) family to different signaling pathways. Plays a role in the activation of NF-kappa-B and JNK, and in the regulation of cell survival and apoptosis. Regulates activation of NF-kappa-B in response to signaling through Toll-like receptors. Required for normal skeleton development, and for normal dev…
R028029c0g2_i01	5.52935	5.54296	1.85569	1.15578e-263	5.28425e-262	Golgi-associated plant pathogenesis-related protein	NA	NA	Golgi-associated plant pathogenesis-related protein 1 (GAPR-1) (Golgi-associated PR-1 protein) (Glioma pathogenesis-related protein 2) (GliPR 2)	Glipr2 Gapr1	positive regulation of ERK1 and ERK2 cascade [GO:0070374]; positive regulation of epithelial cell migration [GO:0010634]; positive regulation of epithelial to mesenchymal transition [GO:0010718]	NA
R023401c0g2_i02	5.52449	5.52727	4.20433	0	0	Seminal plasma protein A3	NA	NA	NA	NA	NA	NA
R039289c1g3_i01	5.51904	5.69905	-1.12426	3.48182e-30	1.47614e-29	Serine/threonine-protein phosphatase 6 regulatory	NA	NA	Ankyrin-3 (ANK-3) (Ankyrin-G)	Ank3	Golgi to plasma membrane protein transport [GO:0043001]; axon guidance [GO:0007411]; axonogenesis [GO:0007409]; cellular response to magnesium ion [GO:0071286]; clustering of voltage-gated sodium channels [GO:0045162]; establishment of protein localization [GO:0045184]; magnesium ion homeostasis [GO:0010960]; mainteNAce of protein location in plasma membrane [GO:0072660]; membrane assembly [GO:00…	Membrane-cytoskeleton linker. May participate in the mainteNAce/targeting of ion channels and cell adhesion molecules at the nodes of Ranvier and axonal initial segments (By similarity). In skeletal muscle, required for costamere localization of DMD and betaDAG1. Regulates KCNA1 channel activity in function of dietary Mg(2+) levels, and thereby contributes to the regulation of renal Mg(2+) reabso…
R035191c0g1_i01	5.50762	5.51116	4.81681	1.17635e-260	5.21967e-259	Stomatin	NA	NA	NA	NA	NA	NA
R029665c0g1_i02	5.50306	5.50415	5.34475	0	0	Cell wall protein PRY3	NA	NA	NA	NA	NA	NA
R037159c1g1_i01	5.49884	5.51107	2.80867	0	0	Latrophilin Cirl	NA	NA	L-rhamnose-binding lectin ELEL-1		NA	Rhamnose-binding lectin. Also binds alpha-D-melibiose, alpha-D-lactose, beta-D-lactose, methyl-alpha-D-galactopyranoside, methyl-beta-D--galactopyranoside and D-galactose but not D-arabinose, L-fucose, D-glucose, D-mannose, D-maltose, D-sucrose, N-acetyl-D-galactosamine, N-acetyl-D-glucosamine, N-acetyl-D-mannosamine-D-xylose or by glycoproteins orosomucoid, thyroglobulin, ovomucoid and porcine s…
R041302c1g1_i03	5.494	5.54619	0.05008	4.84546e-136	7.55289e-135	NA	NA	NA	NA	NA	NA	NA
R048282c1g1_i01	5.47922	1.44269e+08	-0.822288	1.62628e-09	4.00237e-09	NA	NA	NA	NA	NA	NA	NA
R023634c0g1_i01	5.47233	5.65187	-1.09168	1.7743e-34	8.29883e-34	NA	NA	NA	Serine protease HTRA3 (EC 3.4.21.-) (High-temperature requirement factor A3) (PregNAcy-related serine protease)	HTRA3 PRSP	negative regulation of BMP signaling pathway [GO:0030514]; negative regulation of transforming growth factor beta receptor signaling pathway [GO:0030512]; proteolysis [GO:0006508]	Serine protease that cleaves beta-casein/CSN2 as well as several extracellular matrix (ECM) proteoglycans such as decorin/DCN, biglycan/BGN and fibronectin/FN1. Inhibits signaling mediated by TGF-beta family proteins possibly indirectly by degradation of these ECM proteoglycans (By similarity). May act as a tumor suppressor. Negatively regulates, in vitro, trophoblast invasion during placental de…
R024928c0g1_i01	5.47043	1.44269e+08	4.41191	7.2102e-08	1.66038e-07	NA	NA	NA	NA	NA	NA	NA
R043872c0g1_i01	5.35328	6.87954	-1.04772	2.29682e-09	5.62566e-09	NA	NA	NA	NA	NA	NA	NA
R018810c0g1_i02	5.34262	5.40207	0.737611	5.65327e-67	4.29694e-66	Periostin	PN	NA	Periostin (PN) (Osteoblast-specific factor 2) (OSF-2)	Postn Osf2	bone regeneration [GO:1990523]; cell adhesion [GO:0007155]; cellular response to fibroblast growth factor stimulus [GO:0044344]; cellular response to transforming growth factor beta stimulus [GO:0071560]; cellular response to tumor necrosis factor [GO:0071356]; cellular response to vitamin K [GO:0071307]; extracellular matrix organization [GO:0030198]; negative regulation of cell-matrix adhesion …	Induces cell attachment and spreading and plays a role in cell adhesion (PubMed:10404027). Enhances incorporation of BMP1 in the fibronectin matrix of connective tissues, and subsequent proteolytic activation of lysyl oxidase LOX (PubMed:20181949).
R075666c0g1_i01	5.32599	7.12983	-1.26539	5.22406e-11	1.35929e-10	Potassium voltage-gated channel subfamily D member	NA	NA	Potassium voltage-gated channel subfamily A member 2 (Shaker-related potassium channel tsha1) (Trout shaker 1) (Voltage-gated potassium channel subunit Kv1.2)	kcna2	neuronal action potential [GO:0019228]; potassium ion transmembrane transport [GO:0071805]; protein homooligomerization [GO:0051260]; regulation of ion transmembrane transport [GO:0034765]	Voltage-gated potassium channel that mediates transmembrane potassium transport in excitable membranes, primarily in the brain and central nervous system. Prevents aberrant action potential firing and regulates neuronal output. Forms tetrameric potassium-selective channels through which potassium ions pass in accordance with their electrochemical gradient. The channel alternates between opened an…
R031612c0g1_i01	5.31374	5.37356	-0.247976	1.36423e-32	6.111e-32	Nodal homolog	NA	BMP3	Nodal homolog (Nodal-related protein 1) (Xnr-1) (Xnr1) (nr-1)	nodal nr1	axial mesoderm development [GO:0048318]; axial mesoderm formation [GO:0048320]; determination of left/right symmetry [GO:0007368]; heart development [GO:0007507]; paraxial mesoderm development [GO:0048339]; positive regulation of nodal signaling pathway involved in determination of lateral mesoderm left/right asymmetry [GO:1900224]	Cooperation and regulatory loops of multiple nodals are essential for mesendoderm patterning in early embryos. Essential for mesoderm formation and axial patterning during embryonic development. Activates the activin-like signaling pathway to induce dorsal and ventral mesoderm in animal cap ectoderm. In addition, also dorsalizes ventral marginal zone (VMZ) tissues during gastrulation. Acts in a d…
R029801c0g1_i01	5.31102	5.32067	2.179	0	0	NA	NA	NA	NA	NA	NA	NA
R046291c0g1_i01	5.31035	5.31256	4.16922	0	0	Nitric oxide synthase, brain	NA	NA	NA	NA	NA	NA
R028522c0g2_i01	5.2704	5.49681	0.681979	9.39536e-36	4.5008e-35	NA	NA	NA	NA	NA	NA	NA
R036793c0g1_i01	5.26657	5.275	4.43838	3.7247e-136	5.83006e-135	Zinc finger protein 703-B	NA	ZNF503	Zinc finger protein 703	znf703	adherens junction assembly [GO:0034333]; negative regulation of homotypic cell-cell adhesion [GO:0034111]; negative regulation of transcription, DNA-templated [GO:0045892]; positive regulation of cell migration [GO:0030335]; regulation of canonical Wnt signaling pathway [GO:0060828]; regulation of cell cycle [GO:0051726]; regulation of transforming growth factor beta receptor signaling pathway [G…	Transcriptional corepressor which does not bind directly to DNA and may regulate transcription through recruitment of histone deacetylases to gene promoters. Regulates cell adhesion, migration and proliferation. May be required for segmental gene expression during hindbrain development (By similarity).
R029854c0g1_i01	5.23516	5.25458	1.76442	2.43913e-128	3.52444e-127	NA	NA	NA	NA	NA	NA	NA
R076557c0g1_i01	5.23382	5.28867	-0.206627	2.58378e-53	1.63026e-52	CD320 antigen	NA	NA	Receptor-type tyrosine-protein phosphatase F (EC 3.1.3.48)	PTPRF	cell migration [GO:0016477]; negative regulation of receptor binding [GO:1900121]; peptidyl-tyrosine dephosphorylation [GO:0035335]; protein dephosphorylation [GO:0006470]; synaptic membrane adhesion [GO:0099560]	Possible cell adhesion receptor. It possesses an intrinsic protein tyrosine phosphatase activity (PTPase) and dephosphorylates EPHA2 regulating its activity (By similarity).
R074770c0g1_i01	5.21057	5.46895	-0.226835	7.56174e-35	3.57011e-34	Potassium voltage-gated channel subfamily KQT member	NA	NA	NA	NA	NA	NA
R022591c0g1_i01	5.20404	5.31121	-0.921689	3.49537e-47	2.01678e-46	NA	NA	NA	NA	NA	NA	NA
R033138c0g3_i01	5.20357	5.22163	1.49194	1.60531e-100	1.77421e-99	Neuropeptide SIFamide receptor	NA	NA	D(2) dopamine receptor (Dopamine D2 receptor)	DRD2	adenohypophysis development [GO:0021984]; adenylate cyclase-inhibiting dopamine receptor signaling pathway [GO:0007195]; adult walking behavior [GO:0007628]; arachidonic acid secretion [GO:0050482]; axonogenesis [GO:0007409]; behavioral response to cocaine [GO:0048148]; behavioral response to ethanol [GO:0048149]; branching morphogenesis of a nerve [GO:0048755]; cerebral cortex GABAergic interneu…	Dopamine receptor whose activity is mediated by G proteins which inhibit adenylyl cyclase.
R020296c0g3_i01	5.20238	5.25124	0.278786	9.07468e-83	8.29795e-82	NA	NA	NA	NA	NA	NA	NA
R032082c0g1_i01	5.193	5.24997	0.64229	2.241e-106	2.64592e-105	Potassium voltage-gated channel subfamily B member	NA	NA	NA	NA	NA	NA
R026871c0g1_i02	5.1907	5.19219	5.83099	0	0	NA	NA	NA	NA	NA	NA	NA
R029042c0g1_i02	5.14381	5.14764	3.53985	4.45128e-224	1.4979e-222	Homeobox protein Dlx1a	DLX-1	DLX2	Homeobox protein DLL homolog		multicellular organism development [GO:0007275]; regulation of transcription, DNA-templated [GO:0006355]	NA
R032953c0g3_i02	5.10156	5.11523	3.0844	1.07066e-12	2.94367e-12	Pituitary tumor-transforming gene 1 protein-interacting	NA	PTTG1IP	NA	NA	NA	NA
R001592c0g1_i01	5.08809	5.34589	-0.704817	2.00825e-30	8.55998e-30	Glutamate receptor ionotropic, NMDA 2C	GluN2C	NA	Glutamate receptor ionotropic, NMDA 1 (GluN1) (Glutamate [NMDA] receptor subunit zeta-1) (N-methyl-D-aspartate receptor subunit NR1) (NMD-R1)	Grin1 Nmdar1	cellular response to manganese ion [GO:0071287]; ionotropic glutamate receptor signaling pathway [GO:0035235]; learning or memory [GO:0007611]; positive regulation of Schwann cell migration [GO:1900149]; positive regulation of calcium ion transport into cytosol [GO:0010524]; positive regulation of cell death [GO:0010942]; positive regulation of cysteine-type endopeptidase activity [GO:2001056]; p…	Component of NMDA receptor complexes that function as heterotetrameric, ligand-gated ion channels with high calcium permeability and voltage-dependent sensitivity to magnesium. Channel activation requires binding of the neurotransmitter glutamate to the epsilon subunit, glycine binding to the zeta subunit, plus membrane depolarization to eliminate channel inhibition by Mg(2+) (PubMed:1350383, Pub…
R032799c1g3_i01	5.07404	5.47073	-0.764253	5.29548e-19	1.76461e-18	Vomeronasal type-2 receptor 26	NA	NA	NA	NA	NA	NA
R028365c2g1_i01	5.03849	5.03917	5.75896	0	0	NA	NA	NA	NA	NA	NA	NA
R029193c1g1_i01	5.01751	5.03489	1.16029	2.6375e-209	7.80971e-208	Beta-1,3-galactosyltransferase 4	Beta-1,3-GalTase	NA	N-acetyllactosaminide beta-1,3-N-acetylglucosaminyltransferase 4 (EC 2.4.1.149) (UDP-GlcNAc:betaGal beta-1,3-N-acetylglucosaminyltransferase 4) (BGnT-4) (Beta-1,3-Gn-T4) (Beta-1,3-N-acetylglucosaminyltransferase 4) (Beta3Gn-T4)	B3GNT4 UNQ1898/PRO4344	O-glycan processing [GO:0016266]; keratan sulfate biosynthetic process [GO:0018146]; poly-N-acetyllactosamine biosynthetic process [GO:0030311]; protein glycosylation [GO:0006486]	Beta-1,3-N-acetylglucosaminyltransferase involved in the synthesis of poly-N-acetyllactosamine. Has activity for type 2 oligosaccharides.
R039975c0g1_i01	5.01026	5.05498	-0.222118	7.42084e-47	4.26372e-46	NA	NA	NA	NA	NA	NA	NA
R034731c1g2_i01	5.00161	5.01121	1.90349	6.134e-151	1.09451e-149	NA	NA	NA	NA	NA	NA	NA
R032924c0g1_i01	4.99679	5.03157	0.733138	1.0733e-120	1.45447e-119	Beta-2 adrenergic receptor	NA	NA	NA	NA	NA	NA
R049256c0g1_i01	4.98659	5.00048	2.32059	5.10276e-264	2.34727e-262	NA	NA	NA	NA	NA	NA	NA
R034661c0g2_i01	4.98254	5.00725	0.510079	6.20329e-110	7.56158e-109	NA	NA	NA	NA	NA	NA	NA
R023638c0g1_i02	4.97986	5.02821	-0.0675222	6.65279e-101	7.39626e-100	NA	NA	NA	NA	NA	NA	NA
R041727c0g1_i01	4.97108	5.06388	-0.711423	4.04353e-31	1.7508e-30	Melanopsin-B	xMOP	NA	NA	NA	NA	NA
R039870c0g2_i04	4.97093	4.97237	4.91128	0	0	NA	NA	NA	NA	NA	NA	NA
R039244c2g1_i02	4.96867	4.97327	2.8338	1.02974e-296	6.07423e-295	Nitric oxide synthase, inducible	NA	NA	NA	NA	NA	NA
R030216c0g1_i01	4.94477	4.95036	3.28226	4.3816e-81	3.93716e-80	ABC transporter G family member 22	ABC transporter	NA	ABC transporter G family member 25 (ABC transporter ABCG.25) (AtABCG25) (White-brown complex homolog protein 26) (AtWBC26)	ABCG25 WBC26 At1g71960 F17M19.11	abscisic acid transport [GO:0080168]; response to abscisic acid [GO:0009737]; transmembrane transport [GO:0055085]	NA
R034064c1g2_i01	4.91977	5.06728	-0.986942	8.90342e-31	3.82972e-30	Gamma-aminobutyric acid receptor subunit rho-2	NA	NA	Gamma-aminobutyric acid receptor subunit rho-2 (GABA(A) receptor subunit rho-2) (GABA(C) receptor)	GABRR2	chemical synaptic transmission [GO:0007268]; ion transmembrane transport [GO:0034220]; nervous system process [GO:0050877]; regulation of membrane potential [GO:0042391]; signal transduction [GO:0007165]	GABA, the major inhibitory neurotransmitter in the vertebrate brain, mediates neuronal inhibition by binding to the GABA/benzodiazepine receptor and opening an integral chloride channel. Rho-2 GABA receptor could play a role in retinal neurotransmission (By similarity).
R040544c2g3_i13	4.91027	4.92053	2.50958	3.55841e-95	3.72741e-94	NA	NA	NA	NA	NA	NA	NA
R033363c0g1_i02	4.90399	4.92507	2.54842	9.34577e-145	1.57954e-143	NA	NA	NA	NA	NA	NA	NA
R049104c0g1_i01	4.90196	4.91923	1.62033	2.3812e-298	1.42135e-296	5-hydroxytryptamine receptor 1A	5-HT-1A	NA	5-hydroxytryptamine receptor 1A (5-HT-1A) (5-HT1A) (Serotonin receptor 1A)	Htr1a 5ht1a	G protein-coupled receptor signaling pathway, coupled to cyclic nucleotide second messenger [GO:0007187]; NMDA glutamate receptor clustering [GO:0097114]; adenylate cyclase-inhibiting serotonin receptor signaling pathway [GO:0007198]; behavioral fear response [GO:0001662]; cell population proliferation [GO:0008283]; chemical synaptic transmission [GO:0007268]; exploration behavior [GO:0035640]; p…	G-protein coupled receptor for 5-hydroxytryptamine (serotonin). Also functions as a receptor for various drugs and psychoactive substances. Ligand binding causes a conformation change that triggers signaling via guanine nucleotide-binding proteins (G proteins) and modulates the activity of down-stream effectors, such as adenylate cyclase. Beta-arrestin family members inhibit signaling via G prote…
R021484c0g1_i02	4.89541	4.9492	-0.124157	1.70094e-25	6.53693e-25	Protein DVR-1 homolog	NA	BMP3	NA	NA	NA	NA
R031707c0g1_i02	4.88736	6.42072	1.37169	6.98338e-09	1.68017e-08	NA	NA	NA	NA	NA	NA	NA
R019599c0g1_i01	4.88238	5.18902	0.222335	4.06444e-21	1.41751e-20	NA	NA	NA	NA	NA	NA	NA
R023676c0g1_i01	4.88074	4.90882	0.680516	1.19484e-94	1.24121e-93	Probable G-protein coupled receptor 19	NA	NA	Dopamine receptor 4	dop-4 C52B11.3	G protein-coupled receptor signaling pathway [GO:0007186]; G protein-coupled receptor signaling pathway, coupled to cyclic nucleotide second messenger [GO:0007187]; adenylate cyclase-activating dopamine receptor signaling pathway [GO:0007191]; chemical synaptic transmission [GO:0007268]	Receptor for dopamine. The activity of this receptor is mediated by G proteins which activate adenylyl cyclase. In terms of antagonist responses, would be classed with the D1-like dopamine receptor group.
R030089c1g1_i01	4.86857	4.89468	2.64595	6.39673e-72	5.18984e-71	Dopamine receptor 4	NA	NA	NA	NA	NA	NA
R008237c0g1_i01	4.86698	4.90482	-0.217302	4.87492e-54	3.10846e-53	Orexin receptor type 2	Ox-2-R	NA	P2Y purinoceptor 6 (P2Y6)	P2ry6	cellular response to organic cyclic compound [GO:0071407]; cellular response to prostaglandin E stimulus [GO:0071380]; cellular response to purine-containing compound [GO:0071415]; cellular response to pyrimidine ribonucleotide [GO:1905835]; phagocytosis [GO:0006909]; positive regulation of ERK1 and ERK2 cascade [GO:0070374]; positive regulation of inositol 1,4,5-trisphosphate-sensitive calcium-r…	Receptor for extracellular UTP > ADP = 2-methylthio-ATP > ADP-beta-S > ATP = ATP-gamma-S. The activity of this receptor is mediated by G proteins which activate a phosphatidylinositol-calcium second messenger system. Functionally coupled to phospholipase C (By similarity).
R031508c0g1_i01	4.84473	4.84705	3.83672	0	0	NA	NA	NA	Arachidonate 5-lipoxygenase (5-LO) (5-lipoxygenase) (EC 1.13.11.34)	ALOX5	leukotriene biosynthetic process [GO:0019370]	Catalyzes the first step in leukotriene biosynthesis, and thereby plays a role in inflammatory processes.
R032065c0g1_i01	4.84284	4.92082	-0.864667	4.61246e-28	1.8706e-27	Putative ascorbate peroxidase	NA	NA	Putative ascorbate peroxidase (EC 1.11.1.11) (HvAPX1)	APX1	hydrogen peroxide catabolic process [GO:0042744]; response to oxidative stress [GO:0006979]	May play a role in the protection of oocyte incorporated cells from rapid apoptotic degradation.
R031592c0g1_i01	4.84022	4.93543	2.78732	2.90471e-46	1.65002e-45	Polyadenylate-binding protein 4-like	PABP-4-like	NA	Polyadenylate-binding protein 4-like (PABP-4-like) (Poly(A)-binding protein 4-like)	PABPC4L	NA	May bind RNA.
R039025c0g1_i05	4.82676	4.89862	-0.711919	4.54301e-43	2.46167e-42	Zinc finger BED domain-containing protein RICESLEEPER	NA	NA	NA	NA	NA	NA
R033138c0g1_i01	4.81975	4.83602	1.28201	1.32444e-84	1.23741e-83	5-hydroxytryptamine receptor 1B	5-HT-1B	NA	D(2) dopamine receptor (Dopamine D2 receptor)	DRD2	adenohypophysis development [GO:0021984]; adenylate cyclase-inhibiting dopamine receptor signaling pathway [GO:0007195]; adult walking behavior [GO:0007628]; arachidonic acid secretion [GO:0050482]; axonogenesis [GO:0007409]; behavioral response to cocaine [GO:0048148]; behavioral response to ethanol [GO:0048149]; branching morphogenesis of a nerve [GO:0048755]; cerebral cortex GABAergic interneu…	Dopamine receptor whose activity is mediated by G proteins which inhibit adenylyl cyclase.
R036047c0g2_i01	4.78004	4.79644	1.27545	2.85852e-213	8.75719e-212	Transmembrane protease serine 3	NA	NA	Enteropeptidase (EC 3.4.21.9) (Enterokinase) (Serine protease 7) (Transmembrane protease serine 15) [Cleaved into: Enteropeptidase non-catalytic heavy chain; Enteropeptidase catalytic light chain]	TMPRSS15 ENTK PRSS7	NA	Responsible for initiating activation of pancreatic proteolytic proenzymes (trypsin, chymotrypsin and carboxypeptidase A). It catalyzes the conversion of trypsinogen to trypsin which in turn activates other proenzymes including chymotrypsinogen, procarboxypeptidases, and proelastases.
R019790c0g2_i01	4.77029	5.26121	-0.0729562	8.28809e-16	2.53548e-15	E3 ubiquitin-protein ligase RNF139	NA	NA	E3 ubiquitin-protein ligase RNF139 (EC 2.3.2.27) (RING finger protein 139) (RING-type E3 ubiquitin transferase RNF139) (Translocation in renal carcinoma on chromosome 8 protein)	Rnf139	ERAD pathway [GO:0036503]; negative regulation of cell population proliferation [GO:0008285]; negative regulation of translation [GO:0017148]; positive regulation of ubiquitin-dependent protein catabolic process [GO:2000060]; protein destabilization [GO:0031648]; protein ubiquitination [GO:0016567]; regulation of ER to Golgi vesicle-mediated transport [GO:0060628]; regulation of protein processin…	E3-ubiquitin ligase; acts as a negative regulator of the cell proliferation through mechanisms involving G2/M arrest and cell death. Required for MHC class I ubiquitination in cells expressing the cytomegalovirus protein US2 before dislocation from the endoplasmic reticulum (ER). Affects SREBP processing by hindering the SREBP/SCAP complex translocation from the ER to the Golgi, thereby reducing …
R030836c0g1_i01	4.76463	4.77236	3.50856	8.76388e-126	1.24013e-124	26S proteasome non-ATPase regulatory subunit 10	NA	NA	NA	NA	NA	NA
R027240c0g1_i01	4.74967	4.77551	1.56561	1.28269e-160	2.509e-159	NA	NA	NA	NA	NA	NA	NA
R037021c0g2_i01	4.74948	4.7527	3.14593	0	0	NA	NA	NA	NA	NA	NA	NA
R034736c0g1_i01	4.74912	4.89673	0.152453	3.6742e-32	1.6279e-31	5-hydroxytryptamine receptor 4	5-HT-4	NA	Melatonin receptor type 1A (Mel-1A-R) (Mel1a receptor)	Mtnr1a	adenylate cyclase-inhibiting G protein-coupled receptor signaling pathway [GO:0007193]; circadian rhythm [GO:0007623]; negative regulation of insulin secretion [GO:0046676]	High affinity receptor for melatonin. Likely to mediate the reproductive and circadian actions of melatonin. The activity of this receptor is mediated by pertussis toxin sensitive G proteins that inhibit adenylate cyclase activity (By similarity).
R019886c0g1_i01	4.73127	4.73454	2.98383	5.00256e-33	2.26516e-32	NA	NA	NA	NA	NA	NA	NA
R020729c0g1_i01	4.72931	4.74111	1.41642	6.46367e-56	4.24385e-55	Bone morphogenetic protein 7	BMP-7	BMP3	Bone morphogenetic protein 7 (BMP-7) (Osteogenic protein 1) (OP-1)	Bmp7 Bmp-7 Op1	BMP signaling pathway [GO:0030509]; SMAD protein signal transduction [GO:0060395]; allantois development [GO:1905069]; anatomical structure formation involved in morphogenesis [GO:0048646]; animal organ morphogenesis [GO:0009887]; axon guidance [GO:0007411]; branching involved in salivary gland morphogenesis [GO:0060445]; branching morphogenesis of an epithelial tube [GO:0048754]; camera-type eye…	Induces cartilage and bone formation. May be the osteoinductive factor responsible for the phenomenon of epithelial osteogenesis. Plays a role in calcium regulation and bone homeostasis.
R037127c0g1_i01	4.72081	4.72426	3.38423	0	0	Homeobox protein Nkx-2.6	NA	NKX2-6	Homeobox protein Nkx-2.5 (xNKx-2.5) (Homeobox protein NK-2 homolog E)	nkx-2.5	cardiac muscle contraction [GO:0060048]; heart development [GO:0007507]; regulation of cardiac conduction [GO:1903779]; regulation of transcription by RNA polymerase II [GO:0006357]	Implicated in commitment to and/or differentiation of the myocardial lineage. May regulate the expression of genes involved in cardiogenesis and play a role in the formation of gut and the pharyngeal region. Binds to the core DNA motif of promoter.
R026382c1g1_i01	4.71794	4.73241	1.92698	7.58022e-166	1.5471e-164	Neuropeptide Y receptor type 2	NPY2-R	NA	Neuropeptide Y receptor type 2 (NPY2-R) (NPY-Y2 receptor) (Y2 receptor)	Npy2r	G protein-coupled receptor signaling pathway [GO:0007186]; adenylate cyclase-inhibiting G protein-coupled receptor signaling pathway [GO:0007193]; aging [GO:0007568]; behavioral fear response [GO:0001662]; cardiac left ventricle morphogenesis [GO:0003214]; negative regulation of cAMP-mediated signaling [GO:0043951]; negative regulation of excitatory postsynaptic potential [GO:0090394]; negative r…	Receptor for neuropeptide Y and peptide YY.
R028485c0g1_i01	4.7011	4.70143	6.59354	0	0	Venom protein 302	NA	CRIM1	Venom protein 302		regulation of cell growth [GO:0001558]	NA
R027486c0g1_i01	4.69541	4.8707	-0.162892	3.33071e-31	1.44465e-30	Potassium voltage-gated channel subfamily A member	NA	NA	Potassium voltage-gated channel subfamily A member 1 (Voltage-gated K(+) channel HuKI) (Voltage-gated potassium channel HBK1) (Voltage-gated potassium channel subunit Kv1.1)	KCNA1	cell communication by electrical coupling [GO:0010644]; cellular protein localization [GO:0034613]; cellular response to magnesium ion [GO:0071286]; chemical synaptic transmission [GO:0007268]; detection of mechanical stimulus involved in sensory perception of pain [GO:0050966]; detection of mechanical stimulus involved in sensory perception of touch [GO:0050976]; hippocampus development [GO:0021…	Voltage-gated potassium channel that mediates transmembrane potassium transport in excitable membranes, primarily in the brain and the central nervous system, but also in the kidney (PubMed:19903818). Contributes to the regulation of the membrane potential and nerve signaling, and prevents neuronal hyperexcitability (PubMed:17156368). Forms tetrameric potassium-selective channels through which po…
R032227c0g1_i01	4.69056	4.69675	2.21234	1.73664e-150	3.06602e-149	NA	NA	NA	NA	NA	NA	NA
R029068c0g1_i01	4.67117	4.72049	1.2456	6.65018e-65	4.91558e-64	Protein Wnt-4	Wnt-4	NA	NA	NA	NA	NA
R000437c0g1_i01	4.67085	4.68028	2.10483	7.44875e-171	1.58928e-169	GTP-binding protein Di-Ras2	NA	NA	GTP-binding protein Di-Ras2 (Distinct subgroup of the Ras family member 2)	DIRAS2	signal transduction [GO:0007165]	Displays low GTPase activity and exists predomiNAtly in the GTP-bound form.
R020743c0g1_i01	4.66452	4.7917	0.436788	5.05611e-27	2.01307e-26	Protein phosphatase 1 regulatory subunit 27	NA	NA	NA	NA	NA	NA
R039289c1g4_i01	4.66206	4.7197	2.1067	1.75465e-77	1.51079e-76	Putative ankyrin repeat protein MM_0045	NA	NA	Ankyrin-3 (ANK-3) (Ankyrin-G)	Ank3	Golgi to plasma membrane protein transport [GO:0043001]; axon guidance [GO:0007411]; axonogenesis [GO:0007409]; cellular response to magnesium ion [GO:0071286]; clustering of voltage-gated sodium channels [GO:0045162]; establishment of protein localization [GO:0045184]; magnesium ion homeostasis [GO:0010960]; mainteNAce of protein location in plasma membrane [GO:0072660]; membrane assembly [GO:00…	Membrane-cytoskeleton linker. May participate in the mainteNAce/targeting of ion channels and cell adhesion molecules at the nodes of Ranvier and axonal initial segments (By similarity). In skeletal muscle, required for costamere localization of DMD and betaDAG1. Regulates KCNA1 channel activity in function of dietary Mg(2+) levels, and thereby contributes to the regulation of renal Mg(2+) reabso…
R026490c0g1_i01	4.65845	4.65997	4.91585	0	0	Repulsive guidance molecule A	NA	RGMB	Repulsive guidance molecule A (RGM domain family member A)	Rgma	BMP signaling pathway [GO:0030509]; negative regulation of axon regeneration [GO:0048681]; negative regulation of collateral sprouting [GO:0048671]; negative regulation of neuron projection development [GO:0010977]; negative regulation of receptor binding [GO:1900121]; neural tube closure [GO:0001843]; neuron projection development [GO:0031175]; positive regulation of GTPase activity [GO:0043547]…	Member of the repulsive guidance molecule (RGM) family that performs several functions in the developing and adult nervous system. Regulates cephalic neural tube closure, inhibits neurite outgrowth and cortical neuron branching, and the formation of mature synapses. Binding to its receptor NEO1/neogenin induces activation of RHOA-ROCK1/Rho-kinase signaling pathway through UNC5B-ARHGEF12/LARG-PTK2…
R038706c0g1_i03	4.6459	4.64949	5.59651	7.81277e-140	1.27048e-138	NA	NA	NA	NA	NA	NA	NA
R023579c0g1_i01	4.61775	5.10944	-0.746394	3.54654e-14	1.03026e-13	NA	NA	NA	NA	NA	NA	NA
R031744c0g1_i01	4.60802	4.63888	-0.0604588	4.57215e-62	3.2703e-61	Alpha-1A adrenergic receptor	NA	NA	Alpha-1A adrenergic receptor (Alpha-1A adrenoreceptor) (Alpha-1A adrenoceptor) (MAR1)	adra1a	adenylate cyclase-activating adrenergic receptor signaling pathway [GO:0071880]; adenylate cyclase-modulating G protein-coupled receptor signaling pathway [GO:0007188]; norepinephrine-epinephrine vasoconstriction involved in regulation of systemic arterial blood pressure [GO:0001994]; phospholipase C-activating G protein-coupled receptor signaling pathway [GO:0007200]; positive regulation of cyto…	This alpha-adrenergic receptor mediates its action by association with G proteins that activate a phosphatidylinositol-calcium second messenger system.
R020189c0g1_i01	4.60715	4.61408	2.49776	2.08865e-168	4.34543e-167	DAN domain family member 5	NA	NA	NA	NA	NA	NA
R033561c0g1_i02	4.60333	5.13751	-1.27664	6.30795e-12	1.69315e-11	NA	NA	NA	NA	NA	NA	NA
R035671c0g1_i01	4.60104	5.05259	1.33155	7.28983e-13	2.02089e-12	NA	NA	NA	NA	NA	NA	NA
R020855c0g1_i01	4.55429	6.29555	2.21339	4.57159e-07	1.01171e-06	NA	NA	NA	NA	NA	NA	NA
R037868c0g2_i03	4.54437	4.54477	6.11333	0	0	NA	NA	NA	NA	NA	NA	NA
R061346c0g1_i01	4.54116	4.57043	0.4596	2.34755e-78	2.04351e-77	NA	NA	NA	NA	NA	NA	NA
R033882c0g1_i01	4.50796	6.30217	1.61741	3.2452e-06	6.86751e-06	Golgi-associated plant pathogenesis-related protein	NA	NA	NA	NA	NA	NA
R032412c0g1_i01	4.50274	4.51819	1.60038	1.73011e-83	1.59658e-82	Ras-like protein family member 11B	NA	NA	Ras-like protein family member 11B	rasl11b	mesendoderm development [GO:0048382]; signal transduction [GO:0007165]	NA
R032751c0g1_i01	4.49129	4.51872	0.544731	9.07464e-81	8.10574e-80	NA	NA	NA	NA	NA	NA	NA
R038561c3g3_i10	4.4673	4.46846	4.59653	8.44317e-216	2.62944e-214	Prolow-density lipoprotein receptor-related protein	NA	NA	Low-density lipoprotein receptor-related protein (LRP)	lrp-1 F29D11.1	ecdysis, collagen and cuticulin-based cuticle [GO:0042395]; endocytosis [GO:0006897]; nematode larval development [GO:0002119]; positive regulation of locomotion [GO:0040017]; positive regulation of multicellular organism growth [GO:0040018]; regulation of cell migration [GO:0030334]; sterol transport [GO:0015918]	May act as a receptor for the endocytosis of extracellular ligands such as chylomicron remNAts, protease-inhibitor complexes and vitellogenin.
R023617c0g1_i01	4.45273	4.45789	3.00107	1.20899098701468e-317	8.38048036661227e-316	NA	NA	NA	NA	NA	NA	NA
R039893c6g1_i03	4.44476	4.44488	7.56156	9.96089e-125	1.40292e-123	NA	NA	NA	NA	NA	NA	NA
R036569c1g1_i01	4.44159	4.44255	5.80712	0	0	NA	NA	NA	NA	NA	NA	NA
R023519c0g2_i01	4.43499	4.44629	1.19272	2.01848e-133	3.06997e-132	NA	NA	NA	NA	NA	NA	NA
R034093c0g2_i01	4.43184	4.48166	-0.331253	9.15742e-46	5.14553e-45	RNA-directed DNA polymerase from mobile element	NA	NA	NA	NA	NA	NA
R026605c0g1_i01	4.42994	4.4348	2.22216	1.5945e-225	5.42636e-224	Neuroblastoma suppressor of tumorigenicity 1	NA	NA	NA	NA	NA	NA
R015621c0g1_i01	4.40668	4.40723	5.4967	0	0	Integrin beta-1-A	NA	ITGB8	Integrin beta-PS (Position-specific antigen beta subunit) (Protein myospheroid) (Protein olfactory C)	mys l(1)mys olfC CG1560	actin filament organization [GO:0007015]; apposition of dorsal and ventral imaginal disc-derived wing surfaces [GO:0007475]; axon guidance [GO:0007411]; border follicle cell migration [GO:0007298]; calcium-dependent cell-cell adhesion via plasma membrane cell adhesion molecules [GO:0016339]; calcium-dependent cell-matrix adhesion [GO:0016340]; cell adhesion mediated by integrin [GO:0033627]; cell…	Integrin alpha-PS1/beta-PS is a receptor for laminin (PubMed:7972082). Integrin alpha-PS2/beta-PS is a receptor for Tig, wb and Ten-m (PubMed:7924982, PubMed:7972082, PubMed:9660786). Contributes to endodermal integrity and adhesion between the midgut epithelium and the surrounding visceral muscle (PubMed:15469969). Essential for migration of the primordial midgut cells and for maintaining, but n…
R034731c0g1_i01	4.40489	4.47127	-0.445285	1.26555e-44	7.0245e-44	NA	NA	NA	NA	NA	NA	NA
R016157c0g1_i01	4.40452	4.4322	0.550982	2.03185e-24	7.65223e-24	Blue-sensitive opsin	NA	NA	Visual pigment-like receptor peropsin	RRH	G protein-coupled receptor signaling pathway [GO:0007186]; cellular response to light stimulus [GO:0071482]; phototransduction [GO:0007602]; protein-chromophore linkage [GO:0018298]; visual perception [GO:0007601]	May play a role in rpe physiology either by detecting light directly or by monitoring the concentration of retinoids or other photoreceptor-derived compounds.
R037960c0g1_i02	4.38466	4.38762	3.05758	0	0	Chitinase 3	NA	NA	NA	NA	NA	NA
R013735c0g1_i01	4.3575	4.37529	1.07379	1.49849e-124	2.10461e-123	Neuropeptide FF receptor 2	NA	NA	NA	NA	NA	NA
R026311c0g1_i01	4.34715	4.55359	0.148311	7.1707e-18	2.31463e-17	Zinc finger protein 2	NA	NA	Zinc finger and SCAN domain-containing protein 10 (Zinc finger protein 206)	ZSCAN10 ZNF206	negative regulation of transcription, DNA-templated [GO:0045892]; regulation of transcription by RNA polymerase II [GO:0006357]; somatic stem cell population mainteNAce [GO:0035019]	Embryonic stem (ES) cell-specific transcription factor required to maintain ES cell pluripotency. Can both activate and /or repress expression of target genes, depending on the context. Specifically binds the 5'-[GA]CGCNNGCG[CT]-3' DNA consensus sequence. Regulates expression of POU5F1/OCT4, ZSCAN4 and ALYREF/THOC4.
R040379c0g1_i01	4.34237	4.34506	3.07487	0	0	C3 and PZP-like alpha-2-macroglobulin domain-containing	NA	NA	NA	NA	NA	NA
R022897c0g1_i01	4.33926	4.36615	0.50945	5.88377e-53	3.69227e-52	NA	NA	NA	NA	NA	NA	NA
R040379c4g2_i01	4.33626	4.33783	3.90044	0	0	NA	NA	NA	NA	NA	NA	NA
R039158c0g1_i05	4.33023	4.36372	0.139193	5.7583e-49	3.40741e-48	Homeobox protein NOBOX	NA	NA	NA	NA	NA	NA
R020765c0g1_i01	4.32847	4.35325	0.342113	7.1475e-107	8.48562e-106	Endosomal/lysosomal potassium channel TMEM175	NA	TMEM175	Endosomal/lysosomal potassium channel TMEM175 (Transmembrane protein 175) (mTMEM175)	Tmem175	phagosome-lysosome fusion [GO:0090385]; potassium ion transmembrane transport [GO:0071805]; regulation of lysosomal lumen pH [GO:0035751]	Organelle-specific potassium channel specifically responsible for potassium conductance in endosomes and lysosomes. Forms a potassium-permeable leak-like channel, which regulates lumenal pH stability and is required for autophagosome-lysosome fusion. Constitutes the major lysosomal potassium channel.
R025555c0g1_i01	4.30982	4.31598	2.34756	3.74194e-107	4.44599e-106	NA	NA	NA	NA	NA	NA	NA
R030808c0g1_i01	4.3009	4.31284	2.98687	1.74088e-91	1.74459e-90	GTPase HRas	NA	NA	GTP-binding protein Di-Ras2 (Distinct subgroup of the Ras family member 2)	DIRAS2 QflA-13004	signal transduction [GO:0007165]	Displays low GTPase activity and exists predomiNAtly in the GTP-bound form.
R032073c0g2_i01	4.29827	4.30754	2.09552	6.42793e-205	1.85228e-203	Leucine-rich repeat serine/threonine-protein kinase	NA	NA	POTE ankyrin domain family member J	POTEJ	retina homeostasis [GO:0001895]	NA
R040144c1g3_i02	4.29469	4.33819	-0.294766	2.51876e-73	2.08286e-72	NA	NA	NA	NA	NA	NA	NA
R049158c0g1_i01	4.2817	4.34311	-0.799884	1.03614e-41	5.48208e-41	Endosomal/lysosomal potassium channel TMEM175	NA	TMEM175	Endosomal/lysosomal potassium channel TMEM175 (Transmembrane protein 175)	tmem175 si:ch211-168m18.2	phagosome-lysosome fusion [GO:0090385]; potassium ion transmembrane transport [GO:0071805]; regulation of lysosomal lumen pH [GO:0035751]	Organelle-specific potassium channel specifically responsible for potassium conductance in endosomes and lysosomes. Forms a potassium-permeable leak-like channel.
R038721c0g1_i01	4.26039	4.29343	0.215752	1.52699e-91	1.53229e-90	NA	NA	NA	NA	NA	NA	NA
R032486c0g2_i01	4.25877	4.26588	5.10215	1.38023e-127	1.98105e-126	NA	NA	NA	NA	NA	NA	NA
R036749c0g1_i01	4.25767	4.26076	3.13361	4.11431e-302	2.54681e-300	NA	NA	NA	NA	NA	NA	NA
R038610c1g3_i02	4.25115	4.25387	3.50772	0	0	NA	NA	NA	NA	NA	NA	NA
R037450c0g1_i01	4.24126	4.31298	-0.444944	1.02713e-25	3.96461e-25	NA	NA	NA	NA	NA	NA	NA
R067379c0g1_i01	4.23519	4.24108	2.04469	3.65887e-186	8.97827e-185	NA	NA	NA	NA	NA	NA	NA
R020133c0g1_i01	4.22609	4.2347	2.16526	3.19037e-234	1.19081e-232	NA	NA	NA	NA	NA	NA	NA
R015930c0g1_i01	4.22074	4.22457	3.02032	5.22184e-243	2.07248e-241	Runt-related transcription factor 1	NA	RUNX2	Runt-related transcription factor 1 (Acute myeloid leukemia 1 protein) (Core-binding factor subunit alpha-2) (CBF-alpha-2) (Oncogene AML-1) (Polyomavirus enhancer-binding protein 2 alpha B subunit) (PEA2-alpha B) (PEBP2-alpha B) (SL3-3 enhancer factor 1 alpha B subunit) (SL3/AKV core-binding factor alpha B subunit)	Runx1 Aml1 Cbfa2 Pebp2ab	behavioral response to pain [GO:0048266]; cellular response to transforming growth factor beta stimulus [GO:0071560]; central nervous system development [GO:0007417]; definitive hemopoiesis [GO:0060216]; embryonic hemopoiesis [GO:0035162]; hair follicle morphogenesis [GO:0031069]; hemopoiesis [GO:0030097]; in utero embryonic development [GO:0001701]; liver development [GO:0001889]; myeloid cell d…	Forms the heterodimeric complex core-binding factor (CBF) with CBFB. RUNX members modulate the transcription of their target genes through recognizing the core consensus binding sequence 5'-TGTGGT-3', or very rarely, 5'-TGCGGT-3', within their regulatory regions via their runt domain, while CBFB is a non-DNA-binding regulatory subunit that allosterically enhances the sequence-specific DNA-binding…
R031071c0g1_i01	4.21928	4.22904	1.66381	2.90523e-42	1.55462e-41	NA	NA	NA	NA	NA	NA	NA
R034243c1g1_i03	4.21494	4.21677	3.5909	0	0	Chitin deacetylase 8	BmCDA8	NA	Probable chitinase 10 (EC 3.2.1.14) (Probable chitinase 1) (Probable chitinase 3)	Cht10 Cht1 Cht3 CG18140	chitin catabolic process [GO:0006032]; polysaccharide catabolic process [GO:0000272]	NA
R030744c0g1_i01	4.21384	4.26047	-0.774306	3.81387e-44	2.10371e-43	NA	NA	NA	NA	NA	NA	NA
R035170c0g1_i01	4.20421	4.21947	1.44185	2.32463e-82	2.11537e-81	Protein NEDD1	NA	NEDD1	NA	NA	NA	NA
R024493c0g2_i01	4.20154	4.23195	-0.181329	2.51919e-96	2.67799e-95	Cytoplasmic polyadenylation element-binding protein	NA	CPEB1	NA	NA	NA	NA
R016929c0g1_i01	4.20003	4.23112	0.982861	1.76861e-74	1.47879e-73	NA	NA	NA	NA	NA	NA	NA
R028206c1g1_i01	4.19866	4.25617	-0.87306	3.58416e-46	2.03292e-45	NA	NA	NA	NA	NA	NA	NA
R040621c4g2_i01	4.19028	4.19097	5.02783	0	0	Selenoprotein N	SePN	SELENON	Selenoprotein N (SePN) (SelN)	selenon sepn sepn1	calcium ion homeostasis [GO:0055074]; calcium-mediated signaling [GO:0019722]; muscle fiber development [GO:0048747]; muscle tissue development [GO:0060537]; regulation of ryanodine-sensitive calcium-release channel activity [GO:0060314]; skeletal muscle fiber development [GO:0048741]	Plays an important role in cell protection against oxidative stress and in the regulation of redox-related calcium homeostasis. Regulates the calcium level of the ER by protecting the calcium pump ATP2A2 against the oxidoreductase ERO1A-mediated oxidative damage (By similarity). Acts as a modulator of ryanodine receptor (RyR) activity: protects RyR from oxidation due to increased oxidative stress…
R038996c1g1_i02	4.18488	4.19644	1.34211	5.3674e-145	9.12276e-144	Protein TRC8 homolog	NA	NA	NA	NA	NA	NA
R026352c0g1_i01	4.17291	4.30839	-0.692726	6.11946e-20	2.08114e-19	NA	NA	NA	NA	NA	NA	NA
R038704c0g1_i04	4.16756	4.17098	3.5119	5.15482e-270	2.52569e-268	NA	NA	NA	NA	NA	NA	NA
R031144c0g1_i01	4.15635	4.1599	2.8418	2.07717e-185	5.07221e-184	NA	NA	NA	NA	NA	NA	NA
R029113c0g1_i01	4.14577	4.14842	3.47953	2.64687e-67	2.02308e-66	NA	NA	NA	NA	NA	NA	NA
R039137c2g3_i02	4.11404	4.12141	1.65893	1.3867e-107	1.65677e-106	Aldehyde dehydrogenase, dimeric NADP-preferring	NA	ALDH3A2	Aldehyde dehydrogenase, dimeric NADP-preferring (EC 1.2.1.5) (Aldehyde dehydrogenase 4) (Aldehyde dehydrogenase family 3 member A1) (Dioxin-inducible aldehyde dehydrogenase 3)	Aldh3a1 Ahd-4 Ahd4 Aldh3 Aldh4	aging [GO:0007568]; cellular aldehyde metabolic process [GO:0006081]; oxidation-reduction process [GO:0055114]; positive regulation of cell population proliferation [GO:0008284]; response to cAMP [GO:0051591]; response to drug [GO:0042493]; response to glucocorticoid [GO:0051384]; response to hypoxia [GO:0001666]; response to nutrient [GO:0007584]; response to organic cyclic compound [GO:0014070]	ALDHs play a major role in the detoxification of alcohol-derived acetaldehyde (Probable). They are involved in the metabolism of corticosteroids, biogenic amines, neurotransmitters, and lipid peroxidation (Probable). Oxidizes medium and long chain aldehydes into non-toxic fatty acids (PubMed:25286108). Preferentially oxidizes aromatic aldehyde substrates (PubMed:11784860). Comprises about 50 perc…
R037410c0g2_i02	4.10174	4.10281	4.37882	0	0	Allene oxide synthase-lipoxygenase protein	NA	NA	Arachidonate 5-lipoxygenase (5-LO) (5-lipoxygenase) (EC 1.13.11.34)	ALOX5	leukotriene biosynthetic process [GO:0019370]	Catalyzes the first step in leukotriene biosynthesis, and thereby plays a role in inflammatory processes.
R019672c0g1_i01	4.1012	4.27952	-0.506712	1.15768e-17	3.71693e-17	NA	NA	NA	NA	NA	NA	NA
R016025c0g1_i01	4.10006	4.11014	1.31397	9.33438e-104	1.06937e-102	BTB and MATH domain-containing protein 38	NA	NA	NA	NA	NA	NA
R007492c0g1_i01	4.0959	4.13464	-0.46481	1.15514e-59	7.97781e-59	Long-chain fatty acid transport protein 4	FATP-4	SLC27A1	Long-chain fatty acid transport protein 4 (FATP-4) (Fatty acid transport protein 4) (EC 6.2.1.-) (Solute carrier family 27 member 4)	SLC27A4 FATP4	fatty acid transport [GO:0015908]	Involved in translocation of long-chain fatty acids (LFCA) across the plasma membrane. Appears to be the principal fatty acid transporter in small intestinal enterocytes. Plays a role in the formation of the epidermal barrier. Required for fat absorption in early embryogenesis. Has acyl-CoA ligase activity for long-chain and very-long-chain fatty acids (VLCFAs). Indirectly inhibits RPE65 via subs…
R001194c0g1_i01	4.09572	4.14706	-0.754902	1.09001e-29	4.57377e-29	Gamma-aminobutyric acid type B receptor subunit	NA	NA	Gamma-aminobutyric acid type B receptor subunit 1 (GABA-B receptor 1) (GABA-B-R1) (GABA-BR1) (GABABR1) (Gb1)	Gabbr1	adenylate cyclase-inhibiting G protein-coupled receptor signaling pathway [GO:0007193]; gamma-aminobutyric acid signaling pathway [GO:0007214]; negative regulation of adenylate cyclase activity [GO:0007194]; negative regulation of cell population proliferation [GO:0008285]; negative regulation of dopamine secretion [GO:0033602]; negative regulation of epinephrine secretion [GO:0032811]; negative …	Component of a heterodimeric G-protein coupled receptor for GABA, formed by GABBR1 and GABBR2 (PubMed:10773016, PubMed:10075644). Within the heterodimeric GABA receptor, only GABBR1 seems to bind agonists, while GABBR2 mediates coupling to G proteins (By similarity). Ligand binding causes a conformation change that triggers signaling via guanine nucleotide-binding proteins (G proteins) and modula…
R039589c1g2_i02	4.09355	4.09497	4.6976	0	0	NA	NA	NA	NA	NA	NA	NA
R029927c1g1_i01	4.06664	4.0924	0.338955	7.64891e-54	4.86696e-53	NA	NA	NA	NA	NA	NA	NA
R030508c0g1_i01	4.05898	4.06655	1.83002	1.38824e-222	4.59954e-221	NA	NA	NA	NA	NA	NA	NA
R034235c0g1_i01	4.05461	4.06837	1.59145	1.01229e-93	1.04365e-92	Lutropin-choriogonadotropic hormone receptor	LH/CG-R	LGR4	Follicle-stimulating hormone receptor (FSH-R) (Follitropin receptor)	FSHR	G protein-coupled receptor signaling pathway [GO:0007186]; activation of adenylate cyclase activity [GO:0007190]; adenylate cyclase-activating G protein-coupled receptor signaling pathway [GO:0007189]; cellular response to follicle-stimulating hormone stimulus [GO:0071372]; follicle-stimulating hormone signaling pathway [GO:0042699]; hormone-mediated signaling pathway [GO:0009755]; positive regul…	G protein-coupled receptor for follitropin, the follicle-stimulating hormone. Through cAMP production activates the downstream PI3K-AKT and ERK1/ERK2 signaling pathways.
R008691c0g1_i01	4.05426	4.05773	2.63646	8.0053e-190	2.04789e-188	NA	NA	NA	NA	NA	NA	NA
R075251c0g1_i01	4.05254	4.08747	-0.186106	7.93108e-39	4.02766e-38	NA	NA	NA	NA	NA	NA	NA
R026935c0g1_i01	4.03651	4.06476	0.967158	1.00066e-68	7.81922e-68	NA	NA	NA	NA	NA	NA	NA
R030617c0g1_i01	4.00571	4.00661	5.42836	0	0	NA	NA	NA	NA	NA	NA	NA
R040124c0g1_i01	4.0018	4.00369	3.96405	0	0	Semaphorin-5A	Sema	NA	NA	NA	NA	NA
R034070c0g1_i03	3.99269	3.99462	3.90601	8.33817e-308	5.2921e-306	Innexin inx3	Innexin-3	NA	Innexin inx3 (Innexin-3)	Inx3 CG1448	dorsal closure [GO:0007391]; intercellular transport [GO:0010496]; ion transport [GO:0006811]; phototransduction, visible light [GO:0007603]	Structural components of the gap junctions. Essential for proper epithelial development of the epidermis.
R018236c0g1_i01	3.98946	4.11601	-0.659051	1.69091e-21	5.95382e-21	5-hydroxytryptamine receptor 7	5-HT-7	NA	Beta-2 adrenergic receptor (Beta-2 adrenoreceptor) (Beta-2 adrenoceptor)	ADRB2 B2AR	activation of adenylate cyclase activity [GO:0007190]; adenylate cyclase-activating adrenergic receptor signaling pathway [GO:0071880]; adenylate cyclase-modulating G protein-coupled receptor signaling pathway [GO:0007188]; bone resorption [GO:0045453]; brown fat cell differentiation [GO:0050873]; cellular response to amyloid-beta [GO:1904646]; desensitization of G protein-coupled receptor signal…	Beta-adrenergic receptors mediate the catecholamine-induced activation of adenylate cyclase through the action of G proteins. The beta-2-adrenergic receptor binds epinephrine with an approximately 30-fold greater affinity than it does norepinephrine.
R033838c0g1_i01	3.98933	3.99299	3.13748	3.55089e-201	9.8912e-200	HHIP-like protein 2	NA	HHIPL1	HHIP-like protein 2	HHIPL2 HHIP3 KIAA1822L UNQ841/PRO1779	NA	NA
R033757c0g1_i01	3.98916	4.01299	0.637933	2.82442e-78	2.45533e-77	NA	NA	NA	NA	NA	NA	NA
R032943c1g1_i03	3.98225	4.00597	0.330029	2.34286e-67	1.79345e-66	NA	NA	NA	NA	NA	NA	NA
R031433c0g2_i01	3.97722	1.44269e+08	1.97371	0.000379863	0.000704985	Poly	dTNKS	NA	Poly [ADP-ribose] polymerase tankyrase (dTNKS) (EC 2.4.2.30) (Poly [ADP-ribose] polymerase) (Protein poly-ADP-ribosyltransferase tankyrase) (EC 2.4.2.-)	Tnks tankyrase CG4719	positive regulation of canonical Wnt signaling pathway [GO:0090263]; positive regulation of telomere capping [GO:1904355]; positive regulation of ubiquitin-dependent protein catabolic process [GO:2000060]; protein ADP-ribosylation [GO:0006471]; protein localization to chromosome, telomeric region [GO:0070198]; protein poly-ADP-ribosylation [GO:0070212]; regulation of proteasome assembly [GO:00903…	Stimulates proteasome activity, probably by ADP-ribosylation of PI31 (PubMed:23622245). Modulates 26S proteasome assembly (PubMed:23622245).
R036310c1g1_i01	3.97701	3.99166	0.873358	2.4553e-92	2.50052e-91	Adhesion G-protein coupled receptor G6	NA	NA	Adhesion G-protein coupled receptor G4 (G-protein coupled receptor 112)	ADGRG4 GPR112	G protein-coupled receptor signaling pathway [GO:0007186]; adenylate cyclase-activating G protein-coupled receptor signaling pathway [GO:0007189]; cell surface receptor signaling pathway [GO:0007166]	Orphan receptor.
R040807c1g2_i01	3.96752	3.97128	2.62994	2.63639e-181	6.1483e-180	Polycystic kidney disease protein 1-like 3	NA	NA	Protein split ends	spen CG18497	axon guidance [GO:0007411]; compound eye development [GO:0048749]; defense response to fungus [GO:0050832]; epidermal growth factor receptor signaling pathway [GO:0007173]; establishment of thoracic bristle planar orientation [GO:0048106]; glial cell fate determination [GO:0007403]; imaginal disc-derived wing vein morphogenesis [GO:0008586]; mainteNAce of imaginal disc-derived wing hair orientati…	Probable corepressor protein, which regulates different key pathways such as the EGF receptor and Wg pathways. Involved in neuronal cell fate, survival and axon guidance, cell cycle regulation and repression of head identity in the embryonic trunk. May act with the Hox gene Deformed and the EGF receptor signaling pathway. Positive regulator of the Wg pathway in larval tissues but not in embryonic…
R037459c1g1_i02	3.95049	3.95139	4.27972	1.67771e-140	2.74008e-139	NA	NA	NA	NA	NA	NA	NA
R021940c0g1_i01	3.92376	3.93318	1.61067	3.55532e-89	3.48171e-88	NA	NA	NA	NA	NA	NA	NA
R032664c0g1_i01	3.91616	3.92681	1.35884	1.20453e-130	1.78684e-129	Neuronal acetylcholine receptor subunit alpha-3	NA	NA	Neuronal acetylcholine receptor subunit alpha-3	CHRNA3	behavioral response to nicotine [GO:0035095]; chemical synaptic transmission [GO:0007268]; ion transmembrane transport [GO:0034220]; nervous system development [GO:0007399]; nervous system process [GO:0050877]; neuromuscular synaptic transmission [GO:0007274]; regulation of membrane potential [GO:0042391]; response to nicotine [GO:0035094]; signal transduction [GO:0007165]; synaptic transmission …	After binding acetylcholine, the AChR responds by an extensive change in conformation that affects all subunits and leads to opening of an ion-conducting channel across the plasma membrane.
R035106c0g1_i01	3.90006	3.90272	3.997	6.62705e-233	2.44324e-231	Polyunsaturated fatty acid 5-lipoxygenase	NA	NA	Arachidonate 5-lipoxygenase (5-LO) (5-lipoxygenase) (EC 1.13.11.34)	ALOX5 LOG5	cytokine-mediated signaling pathway [GO:0019221]; interleukin-18-mediated signaling pathway [GO:0035655]; leukotriene biosynthetic process [GO:0019370]; leukotriene metabolic process [GO:0006691]; leukotriene production involved in inflammatory response [GO:0002540]; lipoxin biosynthetic process [GO:2001301]; lipoxygenase pathway [GO:0019372]; long-chain fatty acid biosynthetic process [GO:004275…	Catalyzes the first step in leukotriene biosynthesis, and thereby plays a role in inflammatory processes.
R036003c0g2_i01	3.88756	3.88952	3.5535	6.9863e-233	2.56939e-231	Ras-like protein family member 12	NA	NA	Ras-related protein rapB	rapB DDB_G0272857	small GTPase mediated signal transduction [GO:0007264]	NA
R076031c0g1_i01	3.85677	3.86672	2.10945	1.10837e-150	1.96838e-149	NA	NA	NA	NA	NA	NA	NA
R024535c0g1_i01	3.8559	1.44269e+08	3.07087	0.000457793	0.00084513	NA	NA	NA	NA	NA	NA	NA
R032943c0g1_i01	3.85104	3.88674	-0.366321	1.49637e-31	6.55074e-31	NA	NA	NA	NA	NA	NA	NA
R037235c3g7_i02	3.84091	3.85472	1.12193	1.0723e-89	1.05353e-88	Fibroblast growth factor 2	FGF-2	NA	Fibroblast growth factor 2 (FGF-2) (Basic fibroblast growth factor) (bFGF) (Heparin-binding growth factor 2) (HBGF-2)	FGF2	activation of MAPKK activity [GO:0000186]; angiogenesis [GO:0001525]; brain development [GO:0007420]; cell differentiation [GO:0030154]; cell division [GO:0051301]; cell population proliferation [GO:0008283]; corticotropin hormone secreting cell differentiation [GO:0060128]; epicardial cell to mesenchymal cell transition [GO:0003347]; fibroblast growth factor receptor signaling pathway [GO:000854…	Acts as a ligand for FGFR1, FGFR2, FGFR3 and FGFR4. Also acts as an integrin ligand which is required for FGF2 signaling. Plays an important role in the regulation of cell survival, cell division, cell differentiation and cell migration. Functions as a potent mitogen in vitro. Can induce angiogenesis.
R027900c0g1_i01	3.83563	4.37614	0.490973	1.05832e-07	2.42228e-07	Protein phosphatase 1 regulatory subunit 12A	NA	NA	NA	NA	NA	NA
R025916c0g3_i01	3.82664	4.12203	-0.522623	1.27805e-09	3.15569e-09	NA	NA	NA	NA	NA	NA	NA
R041469c0g4_i02	3.81321	3.82081	2.2205	1.54375e-48	9.08135e-48	NA	NA	NA	Sorting nexin-11	Snx11	intracellular protein transport [GO:0006886]; vesicle organization [GO:0016050]	Phosphoinositide-binding protein involved in protein sorting and membrane trafficking in endosomes.
R044971c0g1_i01	3.80813	3.84621	0.885762	1.90785e-44	1.05584e-43	Putative ankyrin repeat protein FPV219	NA	NA	NA	NA	NA	NA
R039127c0g2_i07	3.80809	3.8608	-0.403304	6.61021e-35	3.12577e-34	Potassium/sodium hyperpolarization-activated cyclic	NA	NA	Potassium/sodium hyperpolarization-activated cyclic nucleotide-gated channel 1 (rbHCN1)	HCN1	cellular response to cAMP [GO:0071320]; potassium ion transmembrane transport [GO:0071805]; protein homotetramerization [GO:0051289]; regulation of ion transmembrane transport [GO:0034765]	Hyperpolarization-activated ion channel exhibiting weak selectivity for potassium over sodium ions. Contributes to the native pacemaker currents in heart (If) and in neurons (Ih). May mediate responses to sour stimuli.
R015958c0g1_i01	3.80713	5.60379	-1.07588	0.000235742	0.00044481	NA	NA	NA	NA	NA	NA	NA
R007816c0g1_i01	3.80661	3.83335	-0.173121	1.59868e-47	9.2632e-47	NA	NA	NA	NA	NA	NA	NA
R029533c1g1_i01	3.79349	3.81329	3.07967	3.44018e-33	1.56289e-32	Calpain small subunit 1	CSS1	NA	Calpain small subunit 1 (CSS1) (Calcium-activated neutral proteinase small subunit) (CANP small subunit) (Calcium-dependent protease small subunit) (CDPS) (Calcium-dependent protease small subunit 1) (Calpain regulatory subunit)	CAPNS1 CAPN4	NA	Regulatory subunit of the calcium-regulated non-lysosomal thiol-protease which catalyzes limited proteolysis of substrates involved in cytoskeletal remodeling and signal transduction.
R037554c0g2_i03	3.78087	3.79013	2.25266	9.07641e-132	1.35444e-130	Steroid 17-alpha-hydroxylase/17,20 lyase	NA	NA	Steroid 17-alpha-hydroxylase/17,20 lyase (EC 1.14.14.19) (EC 1.14.14.32) (17-alpha-hydroxyprogesterone aldolase) (CYPXVII) (Cytochrome P450 17A1) (Cytochrome P450-C17) (Cytochrome P450c17)	CYP17A1 CYP17	hormone biosynthetic process [GO:0042446]; progesterone metabolic process [GO:0042448]; sex differentiation [GO:0007548]; steroid biosynthetic process [GO:0006694]; steroid metabolic process [GO:0008202]	Conversion of pregnenolone and progesterone to their 17-alpha-hydroxylated products and subsequently to dehydroepiandrosterone (DHEA) and androstenedione. Catalyzes both the 17-alpha-hydroxylation and the 17,20-lyase reaction.
R030753c0g1_i01	3.77471	3.79296	0.92079	1.68712e-70	1.34916e-69	Acid-sensing ion channel 4-A	ASIC4-A	SCNN1D	Acid-sensing ion channel 4-A (ASIC4-A) (Acid-sensing ion channel 4.1) (Amiloride-sensitive cation channel 4-A) (ZASIC4.1)	asic4a accn4a	NA	Cation channel with high affinity for sodium, which is gated by extracellular protons and inhibited by the diuretic amiloride.
R021617c0g2_i01	3.77365	3.77516	4.1909	0	0	Bis(5'-adenosyl)-triphosphatase enpp4	NA	ENPP5	Bis(5'-adenosyl)-triphosphatase enpp4 (EC 3.6.1.29) (AP3A hydrolase) (AP3Aase) (Ectonucleotide pyrophosphatase/phosphodiesterase family member 4) (E-NPP 4) (NPP-4)	enpp4	blood coagulation [GO:0007596]; positive regulation of blood coagulation [GO:0030194]	Hydrolyzes extracellular Ap3A into AMP and ADP, and Ap4A into AMP and ATP. Ap3A and Ap4A are diadenosine polyphosphates thought to induce proliferation of vascular smooth muscle cells. Acts as a procoagulant, mediating platelet aggregation at the site of nascent thrombus via release of ADP from Ap3A and activation of ADP receptors (By similarity).
R030402c0g1_i02	3.7716	3.79293	0.671666	5.10195e-87	4.89436e-86	NA	NA	NA	NA	NA	NA	NA
R038071c5g3_i01	3.77114	3.77592	2.22282	5.87915e-193	1.54876e-191	Glycoprotein 3-alpha-L-fucosyltransferase A	NA	FUT7	Glycoprotein 3-alpha-L-fucosyltransferase A (EC 2.4.1.214) (Core alpha-(1,3)-fucosyltransferase)	FucTA CG6869	N-glycan fucosylation [GO:0036071]; fucosylation [GO:0036065]; nervous system development [GO:0007399]; protein glycosylation [GO:0006486]	Catalyzes alpha-1,3 glycosidic linkages of N-glycans (PubMed:11382750). Plays a role in neuronal development by promoting ventral nerve cord formation, possibly by promoting interactions between migrating cells and the extracellular matrix or by promoting neural activity (PubMed:21203496).
R027595c0g2_i01	3.75043	3.78984	-0.230355	3.14787e-36	1.52301e-35	NA	NA	NA	NA	NA	NA	NA
R025501c0g1_i01	3.73838	3.7516	0.712684	2.20142e-88	2.13914e-87	NA	NA	NA	NA	NA	NA	NA
R035558c0g1_i02	3.72765	5.43365	-0.58657	0.000237246	0.000447592	Probable RNA-directed DNA polymerase from transposon	NA	NA	NA	NA	NA	NA
R025493c0g1_i01	3.72574	3.97226	0.081911	2.59316e-12	7.05232e-12	Neuronal acetylcholine receptor subunit alpha-7	NA	NA	Neuronal acetylcholine receptor subunit alpha-7	CHRNA7	activation of MAPK activity [GO:0000187]; calcium ion transport [GO:0006816]; cellular calcium ion homeostasis [GO:0006874]; chemical synaptic transmission [GO:0007268]; cognition [GO:0050890]; ion transmembrane transport [GO:0034220]; negative regulation of tumor necrosis factor production [GO:0032720]; nervous system process [GO:0050877]; positive regulation of angiogenesis [GO:0045766]; positi…	After binding acetylcholine, the AChR responds by an extensive change in conformation that affects all subunits and leads to opening of an ion-conducting channel across the plasma membrane. The channel is blocked by alpha-bungarotoxin (By similarity).
R027236c0g1_i01	3.72092	3.72221	3.84594	5.26906e-101	5.86656e-100	NA	NA	NA	Synapse differentiation-inducing gene protein 1 (SynDIG1) (Dispanin subfamily C member 2) (DSPC2) (Transmembrane protein 90B)	SYNDIG1 TMEM90B QccE-21894	intracellular protein transport [GO:0006886]; positive regulation of synapse assembly [GO:0051965]; synaptic vesicle clustering [GO:0097091]	May regulate AMPA receptor content at nascent synapses, and have a role in postsynaptic development and maturation.
R040124c3g1_i06	3.71731	3.71759	6.63919	0	0	Disintegrin and metalloproteinase domain-containing	NA	NA	NA	NA	NA	NA
R024859c0g1_i01	3.69854	3.75031	0.46596	1.29161e-41	6.81699e-41	NA	NA	NA	NA	NA	NA	NA
R022722c0g1_i01	3.69415	3.73767	-0.716497	1.41565e-17	4.53261e-17	Neurogenic differentiation factor 1	NeuroD	NA	Neurogenic differentiation factor 1 (NeuroD) (NeuroD1)	neurod1 neurod nrd	compound eye photoreceptor development [GO:0042051]; endocrine pancreas development [GO:0031018]; inner ear receptor cell development [GO:0060119]; negative regulation of Notch signaling pathway [GO:0045746]; posterior lateral line neuromast hair cell differentiation [GO:0048923]; regeneration [GO:0031099]; regulation of transcription, DNA-templated [GO:0006355]	May act as a transcriptional activator. Differentiation factor required for neurogenesis. Acts as an upstream activator of isl1.
R035276c0g1_i01	3.69308	3.69362	5.11781	0	0	Integrin alpha-8	NA	NA	NA	NA	NA	NA
R032885c0g1_i01	3.6909	3.77667	0.411467	1.09751e-21	3.8835e-21	NA	NA	NA	NA	NA	NA	NA
R027580c0g1_i01	3.68976	3.79638	-0.321322	1.12338e-15	3.41784e-15	NA	NA	NA	NA	NA	NA	NA
R023466c0g1_i01	3.6896	3.73241	-0.140069	5.46241e-29	2.25854e-28	TLC domain-containing protein 5	NA	TLCD5	TLC domain-containing protein 5 (Transmembrane protein 136)	TLCD5 TMEM136	NA	NA
R030802c0g1_i01	3.67961	3.68612	2.05317	1.87092e-145	3.20528e-144	Potassium voltage-gated channel subfamily C member	NA	NA	NA	NA	NA	NA
R021791c0g1_i03	3.67623	3.69492	0.162605	9.22448e-72	7.46795e-71	Opsin-3	NA	NA	Pinopsin (Pineal gland-specific opsin) (P-opsin) (Pineal opsin)		phototransduction [GO:0007602]; protein-chromophore linkage [GO:0018298]; visual perception [GO:0007601]	Produces a slow and prolonged phototransduction response consistent with the non-visual function of pineal photoreception.
R035862c0g2_i01	3.67558	3.67747	3.37805	0	0	NA	NA	NA	Adhesion G-protein coupled receptor G4 (G-protein coupled receptor 112)	ADGRG4 GPR112	G protein-coupled receptor signaling pathway [GO:0007186]; adenylate cyclase-activating G protein-coupled receptor signaling pathway [GO:0007189]; cell surface receptor signaling pathway [GO:0007166]	Orphan receptor.
R031160c0g1_i01	3.67336	3.68637	0.671515	8.24058e-81	7.37826e-80	NA	NA	NA	NA	NA	NA	NA
R027851c0g1_i01	3.66438	3.66717	2.77288	2.3391e-199	6.4797e-198	Opsin-3	NA	NA	Opsin-3 (Encephalopsin) (Panopsin)	OPN3 ECPN	G protein-coupled receptor signaling pathway [GO:0007186]; cellular response to light stimulus [GO:0071482]; detection of light stimulus [GO:0009583]; phototransduction [GO:0007602]; protein-chromophore linkage [GO:0018298]; regulation of circadian rhythm [GO:0042752]	May play a role in encephalic photoreception.
R026519c0g1_i01	3.63932	3.64719	1.74137	2.87571e-114	3.63805e-113	NA	NA	NA	NA	NA	NA	NA
R036896c0g1_i02	3.63571	3.63881	2.52036	1.33517e-138	2.14111e-137	NA	NA	NA	NA	NA	NA	NA
R018009c0g1_i01	3.62433	3.62664	2.58775	8.7237e-32	3.83914e-31	NA	NA	NA	NA	NA	NA	NA
R035588c0g1_i01	3.62151	3.6216	8.00583	0	0	Vascular endothelial growth factor C	VEGF-C	NA	NA	NA	NA	NA
R031399c0g1_i01	3.61257	3.66138	-0.0927477	8.09813e-33	3.64926e-32	NA	NA	NA	NA	NA	NA	NA
R021257c0g1_i01	3.6067	3.64065	-0.876435	2.49421e-40	1.29283e-39	NA	NA	NA	NA	NA	NA	NA
R039478c0g1_i01	3.59964	3.61032	3.76173	1.51223e-49	9.03377e-49	Neuronal acetylcholine receptor subunit alpha-10	NA	NA	NA	NA	NA	NA
R034451c0g2_i01	3.59955	3.63586	-0.783722	1.10266e-21	3.9008e-21	NA	NA	NA	NA	NA	NA	NA
R028940c0g2_i02	3.58956	3.59151	3.20458	4.28766e-250	1.77672e-248	Steroid 17-alpha-hydroxylase/17,20 lyase	NA	NA	Cytochrome P450 2C50 (EC 1.14.14.1) (CYPIIC50)	Cyp2c50	arachidonic acid metabolic process [GO:0019369]; epoxygenase P450 pathway [GO:0019373]; exogenous drug catabolic process [GO:0042738]; linoleic acid metabolic process [GO:0043651]; organic acid metabolic process [GO:0006082]; oxidation-reduction process [GO:0055114]; xenobiotic metabolic process [GO:0006805]	Metabolizes arachidonic acid to several midchain and omega-terminal hydroxyeicosatetraenoic acids (HETE).
R026014c0g1_i02	3.58224	3.58327	4.14401	0	0	Core-binding factor subunit beta	CBF-beta	CBFB	Core-binding factor subunit beta (CBF-beta) (Polyomavirus enhancer-binding protein 2 beta subunit) (PEA2-beta) (PEBP2-beta) (SL3-3 enhancer factor 1 subunit beta) (SL3/AKV core-binding factor beta subunit)	CBFB	cell maturation [GO:0048469]; definitive hemopoiesis [GO:0060216]; lymphocyte differentiation [GO:0030098]; myeloid cell differentiation [GO:0030099]; negative regulation of CD4-positive, alpha-beta T cell differentiation [GO:0043371]; negative regulation of transcription by RNA polymerase II [GO:0000122]; osteoblast differentiation [GO:0001649]; positive regulation of CD8-positive, alpha-beta T …	Forms the heterodimeric complex core-binding factor (CBF) with RUNX family proteins (RUNX1, RUNX2, and RUNX3). RUNX members modulate the transcription of their target genes through recognizing the core consensus binding sequence 5'-TGTGGT-3', or very rarely, 5'-TGCGGT-3', within their regulatory regions via their runt domain, while CBFB is a non-DNA-binding regulatory subunit that allosterically …
R067938c0g1_i01	3.57838	3.60353	0.10504	8.94917e-63	6.46559e-62	NA	NA	NA	NA	NA	NA	NA
R038953c0g3_i01	3.57541	3.61432	5.3539	5.16874e-32	2.28604e-31	Golgi-associated plant pathogenesis-related protein	NA	NA	Golgi-associated plant pathogenesis-related protein 1 (GAPR-1) (Golgi-associated PR-1 protein) (Glioma pathogenesis-related protein 2) (GliPR 2)	GLIPR2 C9orf19 GAPR1	positive regulation of ERK1 and ERK2 cascade [GO:0070374]; positive regulation of epithelial cell migration [GO:0010634]; positive regulation of epithelial to mesenchymal transition [GO:0010718]	NA
R036445c3g4_i02	3.56829	3.56965	3.73811	2.94412e-193	7.78302e-192	Synaptotagmin-11	NA	NA	Synaptotagmin-11 (Synaptotagmin XI) (SytXI)	Syt11	calcium ion regulated lysosome exocytosis [GO:1990927]; calcium ion-regulated exocytosis of neurotransmitter [GO:0048791]; calcium-ion regulated exocytosis [GO:0017156]; cellular response to calcium ion [GO:0071277]; negative regulation of clathrin-coated pit assembly [GO:1905469]; negative regulation of clathrin-dependent endocytosis [GO:1900186]; negative regulation of interleukin-6 secretion […	May be involved in Ca(2+)-dependent exocytosis of secretory vesicles through Ca(2+) and phospholipid binding to the C2 domain or may serve as Ca(2+) sensors in the process of vesicular trafficking and exocytosis.
R018357c0g1_i01	3.56817	3.58475	0.365776	5.25584e-48	3.07261e-47	NA	NA	NA	NA	NA	NA	NA
R074514c0g1_i01	3.5654	3.56797	3.30157	3.23927e-208	9.46117e-207	NA	NA	NA	NA	NA	NA	NA
R018943c0g1_i01	3.5612	3.61199	0.222199	4.81117e-31	2.08018e-30	NA	NA	NA	NA	NA	NA	NA
R031303c0g1_i01	3.5536	3.77324	-0.610097	1.70236e-10	4.34089e-10	Dopamine receptor 2	NA	NA	NA	NA	NA	NA
R038644c0g1_i04	3.54464	3.54469	8.57715	9.88131291682493e-324	7.16395186469807e-322	NA	NA	NA	NA	NA	NA	NA
R040189c0g1_i01	3.53653	3.54813	1.11532	7.69771e-63	5.57482e-62	Melanopsin	NA	NA	Melanopsin (Opsin-4)	OPN4	phototransduction [GO:0007602]; protein-chromophore linkage [GO:0018298]; regulation of circadian rhythm [GO:0042752]; rhythmic process [GO:0048511]; visual perception [GO:0007601]	Photoreceptor required for regulation of circadian rhythm. Contributes to pupillar reflex and other non-image forming responses to light. May be able to isomerize covalently bound all-trans retinal back to 11-cis retinal (By similarity).
R030455c0g1_i01	3.53594	3.53778	4.02511	0	0	NA	NA	NA	NA	NA	NA	NA
R031126c1g1_i01	3.53213	3.55334	0.603893	1.87217e-50	1.13461e-49	Orexin receptor type 2	Ox-2-R	NA	Orexin receptor type 2 (Ox-2-R) (Ox2-R) (Ox2R) (Hypocretin receptor type 2)	Hcrtr2	G protein-coupled receptor signaling pathway [GO:0007186]; circadian sleep/wake cycle process [GO:0022410]; feeding behavior [GO:0007631]; neuropeptide signaling pathway [GO:0007218]; phospholipase C-activating G protein-coupled receptor signaling pathway [GO:0007200]; regulation of circadian sleep/wake cycle, wakefulness [GO:0010840]; regulation of cytosolic calcium ion concentration [GO:0051480]	Nonselective, high-affinity receptor for both orexin-A and orexin-B neuropeptides. Triggers an increase in cytoplasmic Ca(2+) levels in response to orexin-A binding.
R029695c0g2_i02	3.53133	3.53568	1.84852	2.60481e-46	1.48191e-45	NA	NA	NA	NA	NA	NA	NA
R001493c0g1_i01	3.52943	3.57277	-0.81804	5.2782e-22	1.8805e-21	NA	NA	NA	NA	NA	NA	NA
R032665c0g1_i01	3.52758	3.5326	2.8401	2.38354e-111	2.94361e-110	NA	NA	NA	NA	NA	NA	NA
R031640c0g1_i01	3.52609	3.53612	0.8085	6.4058e-38	3.20546e-37	PregNAcy zone protein	NA	NA	NA	NA	NA	NA
R040379c1g1_i01	3.52441	3.52508	4.63694	5.32652e-109	6.44064e-108	Alpha-1-macroglobulin	Alpha-1-M	NA	NA	NA	NA	NA
R032840c0g1_i01	3.52253	3.53352	0.967792	4.85487e-130	7.1385e-129	Endosomal/lysosomal potassium channel TMEM175	NA	TMEM175	Endosomal/lysosomal potassium channel TMEM175 (Transmembrane protein 175)	tmem175 si:ch211-168m18.2	phagosome-lysosome fusion [GO:0090385]; potassium ion transmembrane transport [GO:0071805]; regulation of lysosomal lumen pH [GO:0035751]	Organelle-specific potassium channel specifically responsible for potassium conductance in endosomes and lysosomes. Forms a potassium-permeable leak-like channel.
R040109c0g1_i04	3.51617	3.51746	4.3905	0	0	Neurexin-1a	NA	NA	NA	NA	NA	NA
R026420c0g1_i03	3.51218	3.57269	-0.444103	1.15744e-22	4.19119e-22	Beta-2 adrenergic receptor	NA	NA	Adenosine receptor A2a	ADORA2A RDC8	adenylate cyclase-activating G protein-coupled receptor signaling pathway [GO:0007189]; eating behavior [GO:0042755]; inhibitory postsynaptic potential [GO:0060080]; locomotory behavior [GO:0007626]; negative regulation of alpha-beta T cell activation [GO:0046636]; negative regulation of inflammatory response [GO:0050728]; positive regulation of apoptotic signaling pathway [GO:2001235]; positive …	Receptor for adenosine. The activity of this receptor is mediated by G proteins which activate adenylyl cyclase.
R029843c0g3_i01	3.50535	3.50553	7.35424	0	0	Transcriptional regulator ERG	NA	ERG	Transcriptional regulator ERG (Transforming protein ERG)	ERG	cell differentiation [GO:0030154]; multicellular organism development [GO:0007275]; positive regulation of transcription by RNA polymerase II [GO:0045944]; protein phosphorylation [GO:0006468]; regulation of transcription by RNA polymerase II [GO:0006357]; signal transduction [GO:0007165]	Transcriptional regulator. May participate in transcriptional regulation through the recruitment of SETDB1 histone methyltransferase and subsequent modification of local chromatin structure.
R017664c0g1_i02	3.50275	3.50552	3.45575	2.81077e-198	7.68721e-197	cAMP-dependent protein kinase type II regulatory	NA	NA	cAMP-dependent protein kinase type II regulatory subunit	Pka-R2 pka-RII CG15862	axon guidance [GO:0007411]; behavioral response to cocaine [GO:0048148]; behavioral response to ethanol [GO:0048149]; cGMP-mediated signaling [GO:0019934]; cellular response to ethanol [GO:0071361]; circadian rhythm [GO:0007623]; locomotor rhythm [GO:0045475]; rhythmic behavior [GO:0007622]	Regulatory subunit of the cAMP-dependent protein kinases involved in cAMP signaling in cells (PubMed:10781603, PubMed:9196067). Mediates membrane association by binding to anchoring proteins, such as Akap200 (PubMed:9196067, PubMed:12223401). Might play an essential role in the regulation of neuronal activity in the brain (PubMed:10781603, PubMed:9196067).
R034065c0g1_i01	3.49847	3.7893	-0.0370635	5.9273e-08	1.36893e-07	Sodium-dependent neutral amino acid transporter	NA	SLC6A17	Sodium- and chloride-dependent transporter XTRP3B (IMINO-K) (Solute carrier family 6 member 20B)	Slc6a20b Slc6a20 Xt3 Xtrp3	NA	Does not show transporter activity with a range of tested amino acids including proline, glutamine, glutamic acid, leucine, alanine, histidine, glycine and arginine.
R033612c0g2_i01	3.49151	3.49644	2.29565	3.51465e-163	7.04897e-162	NA	NA	NA	NA	NA	NA	NA
R015272c0g3_i01	3.48214	3.48235	6.42445	0	0	Epithelial splicing regulatory protein 1	NA	ESRP1	Epithelial splicing regulatory protein 1 (RNA-binding motif protein 35A) (RNA-binding protein 35A)	Esrp1 Rbm35a	RNA splicing [GO:0008380]; mRNA processing [GO:0006397]; regulation of RNA splicing [GO:0043484]; regulation of inner ear auditory receptor cell fate specification [GO:0042669]	mRNA splicing factor that regulates the formation of epithelial cell-specific isoforms. Specifically regulates the expression of FGFR2-IIIb, an epithelial cell-specific isoform of FGFR2. Also regulates the splicing of CD44, CTNND1, ENAH, 3 transcripts that undergo changes in splicing during the epithelial-to-mesenchymal transition (EMT). Acts by directly binding specific sequences in mRNAs. Binds…
R033465c0g1_i02	3.47808	3.48175	2.9652	1.37374e-184	3.33827e-183	NA	NA	NA	NA	NA	NA	NA
R034458c0g1_i02	3.47712	3.47751	5.43995	0	0	BPTI/Kunitz domain-containing protein 4	NA	CRIM1	BPTI/Kunitz domain-containing protein 4 (Nacre serine protease inhibitor 3) (NSPI3)		NA	NA
R037970c4g1_i01	3.45942	3.48223	0.562841	8.99402e-65	6.63502e-64	NA	NA	PAAF1	NA	NA	NA	NA
R035414c0g1_i03	3.45461	3.45611	4.21235	2.18134e-187	5.45045e-186	von Willebrand factor D and EGF domain-containing	NA	NA	von Willebrand factor D and EGF domain-containing protein	VWDE	anatomical structure development [GO:0048856]	NA
R001560c0g1_i01	3.44884	3.50777	-0.545623	1.28203e-10	3.28579e-10	Visual pigment-like receptor peropsin	NA	NA	Visual pigment-like receptor peropsin	Rrh	G protein-coupled receptor signaling pathway [GO:0007186]; cellular response to light stimulus [GO:0071482]; phototransduction [GO:0007602]; protein-chromophore linkage [GO:0018298]; visual perception [GO:0007601]	May play a role in rpe physiology either by detecting light directly or by monitoring the concentration of retinoids or other photoreceptor-derived compounds.
R029218c1g1_i01	3.43753	3.43958	3.90625	0	0	Zinc metalloproteinase nas-13	NA	NA	Zinc metalloproteinase nas-13 (EC 3.4.24.-) (Nematode astacin 13)	nas-13 F39D8.4	NA	Metalloprotease.
R027147c0g1_i02	3.43471	3.44059	1.63874	1.02769e-70	8.24454e-70	Calmodulin	CaM	NA	Calmodulin (CaM)		calcium-mediated signaling [GO:0019722]	Calmodulin mediates the control of a large number of enzymes, ion channels and other proteins by Ca(2+). Among the enzymes to be stimulated by the calmodulin-Ca(2+) complex are a number of protein kinases and phosphatases (By similarity).
R040869c2g2_i01	3.4259	3.42632	5.54859	3.02688873265558e-317	2.08855322553235e-315	Hemicentin-1	FIBL-6	NA	NA	NA	NA	NA
R039137c3g1_i01	3.42511	3.4278	2.49821	1.2061e-243	4.82504e-242	Aldehyde dehydrogenase	NA	ALDH3A2	Aldehyde dehydrogenase (EC 1.2.1.3) (Cp-ALDH)	ALDH	cellular aldehyde metabolic process [GO:0006081]	Oxidizes noNAal, propionaldehyde and acetaldehyde in vitro, in the following decreasing order of reactivity: noNAal, propionaldehyde, acetaldehyde.
R038415c0g1_i01	3.4094	3.41291	2.37826	1.1066e-147	1.9199e-146	N-acetyl-beta-glucosaminyl-glycoprotein 4-beta-N-acetylgalactosaminyltransferase	NA	NA	N-acetyl-beta-glucosaminyl-glycoprotein 4-beta-N-acetylgalactosaminyltransferase 1 (NGalNAc-T1) (EC 2.4.1.244) (Beta-1,4-N-acetylgalactosaminyltransferase IV) (Beta4GalNAc-T4) (Beta4GalNAcT4)	B4GALNT4	NA	Transfers N-acetylgalactosamine (GalNAc) from UDP-GalNAc to N-acetylglucosamine-beta-benzyl with a beta-1,4-linkage to form N,N'-diacetyllactosediamine, GalNAc-beta-1,4-GlcNAc structures in N-linked glycans and probably O-linked glycans.
R038371c0g1_i01	3.40452	3.4103	2.42129	3.4073e-37	1.67821e-36	NA	NA	NA	NA	NA	NA	NA
R040586c2g1_i02	3.40388	3.40412	6.46179	0	0	Teneurin-a	Tena	NA	NA	NA	NA	NA
R054559c0g1_i01	3.40243	3.43303	0.433312	5.52667e-30	2.33255e-29	Metabotropic glutamate receptor 3	mGluR3	NA	Metabotropic glutamate receptor 3 (mGluR3)	Grm3 Gprc1c Mglur3	G protein-coupled glutamate receptor signaling pathway [GO:0007216]; modulation of chemical synaptic transmission [GO:0050804]; regulation of sensory perception of pain [GO:0051930]; regulation of synaptic transmission, glutamatergic [GO:0051966]; sensory perception of pain [GO:0019233]; synaptic transmission, glutamatergic [GO:0035249]	G-protein coupled receptor for glutamate. Ligand binding causes a conformation change that triggers signaling via guanine nucleotide-binding proteins (G proteins) and modulates the activity of down-stream effectors. Signaling inhibits adenylate cyclase activity.
R038288c1g1_i06	3.39187	3.39819	2.2754	2.0113e-97	2.15946e-96	Short transient receptor potential channel 5	Rtrp5	TRPC6	Short transient receptor potential channel 5 (TrpC5) (Capacitative calcium entry channel 2) (CCE2) (Transient receptor protein 5) (TRP-5) (mTRP5) (Trp-related protein 5)	Trpc5 Trp5 Trrp5	calcium ion transmembrane transport [GO:0070588]; manganese ion transport [GO:0006828]; negative regulation of dendrite morphogenesis [GO:0050774]; neuron differentiation [GO:0030182]; positive regulation of axon extension [GO:0045773]; positive regulation of cell population proliferation [GO:0008284]; positive regulation of cytosolic calcium ion concentration [GO:0007204]; positive regulation of…	Thought to form a receptor-activated non-selective calcium permeant cation channel. Probably is operated by a phosphatidylinositol second messenger system activated by receptor tyrosine kinases or G-protein coupled receptors. Has also been shown to be calcium-selective. May also be activated by intracellular calcium store depletion.
R034187c0g1_i01	3.38963	3.39659	1.68782	3.50831e-106	4.13574e-105	NA	NA	NA	NA	NA	NA	NA
R076227c0g1_i01	3.38736	3.39278	2.82604	5.48631e-109	6.62853e-108	UPF0047 protein YjbQ	NA	NA	NA	NA	NA	NA
R040869c2g2_i06	3.38472	3.38479	8.27531	0	0	Zinc metalloproteinase-disintegrin-like berythractivase	NA	NA	NA	NA	NA	NA
R038612c0g1_i01	3.38455	3.38901	3.11814	4.78372e-134	7.30525e-133	NA	NA	NA	NA	NA	NA	NA
R029412c0g1_i01	3.37883	3.38521	2.24887	7.22729e-96	7.65045e-95	GTP-binding protein rhb1	NA	NA	Ras-like protein family member 11B	rasl11b	mesendoderm development [GO:0048382]; signal transduction [GO:0007165]	NA
R037021c1g1_i02	3.37148	3.37268	3.91073	2.6693e-223	8.92258e-222	NA	NA	NA	NA	NA	NA	NA
R027963c0g1_i01	3.36988	3.37003	6.54699	5.47511e-26	2.12369e-25	NA	NA	NA	NA	NA	NA	NA
R040205c0g1_i02	3.36797	3.3712	2.18992	4.14136e-106	4.87436e-105	L-rhamnose-binding lectin ELEL-1	NA	NA	Latrophilin Cirl	Cirl GI18798	cell surface receptor signaling pathway [GO:0007166]	NA
R032933c0g1_i01	3.35975	3.36086	4.12015	0	0	Alpha-(1,3)-fucosyltransferase fut-6	NA	NA	Alpha-(1,3)-fucosyltransferase 5 (EC 2.4.1.65) (Fucosyltransferase 5) (Fucosyltransferase V) (Fuc-TV) (FucT-V) (Galactoside 3-L-fucosyltransferase)	FUT5	fucosylation [GO:0036065]; protein glycosylation [GO:0006486]	May catalyze alpha-1,3 glycosidic linkages involved in the expression of VIM-2, Lewis X/SSEA-1 and sialyl Lewis X antigens.
R039316c0g1_i01	3.35454	3.35635	3.40085	0	0	Probable G-protein coupled receptor No18	NA	NA	Alpha-1A adrenergic receptor (Alpha-1A adrenoreceptor) (Alpha-1A adrenoceptor) (MAR1)	adra1a	adenylate cyclase-activating adrenergic receptor signaling pathway [GO:0071880]; adenylate cyclase-modulating G protein-coupled receptor signaling pathway [GO:0007188]; norepinephrine-epinephrine vasoconstriction involved in regulation of systemic arterial blood pressure [GO:0001994]; phospholipase C-activating G protein-coupled receptor signaling pathway [GO:0007200]; positive regulation of cyto…	This alpha-adrenergic receptor mediates its action by association with G proteins that activate a phosphatidylinositol-calcium second messenger system.
R006929c0g1_i01	3.35379	3.3802	-0.413071	1.49119e-22	5.38289e-22	NA	NA	NA	NA	NA	NA	NA
R018818c0g1_i01	3.35245	3.40413	4.95025	9.04761e-24	3.36118e-23	NA	NA	NA	Serine protease HTRA3 (EC 3.4.21.-) (High-temperature requirement factor A3) (PregNAcy-related serine protease)	HTRA3 PRSP	negative regulation of BMP signaling pathway [GO:0030514]; negative regulation of transforming growth factor beta receptor signaling pathway [GO:0030512]; proteolysis [GO:0006508]	Serine protease that cleaves beta-casein/CSN2 as well as several extracellular matrix (ECM) proteoglycans such as decorin/DCN, biglycan/BGN and fibronectin/FN1. Inhibits signaling mediated by TGF-beta family proteins possibly indirectly by degradation of these ECM proteoglycans (By similarity). May act as a tumor suppressor. Negatively regulates, in vitro, trophoblast invasion during placental de…
R004324c0g1_i01	3.35051	3.41464	-0.171554	3.55835e-21	1.24187e-20	Glutamate receptor ionotropic, NMDA 3A	GluN3A	NA	Glutamate receptor ionotropic, NMDA 1 (GluN1) (Glutamate [NMDA] receptor subunit zeta-1) (N-methyl-D-aspartate receptor subunit NR1) (NMD-R1)	Grin1 Nmdar1	cellular response to manganese ion [GO:0071287]; ionotropic glutamate receptor signaling pathway [GO:0035235]; learning or memory [GO:0007611]; positive regulation of Schwann cell migration [GO:1900149]; positive regulation of calcium ion transport into cytosol [GO:0010524]; positive regulation of cell death [GO:0010942]; positive regulation of cysteine-type endopeptidase activity [GO:2001056]; p…	Component of NMDA receptor complexes that function as heterotetrameric, ligand-gated ion channels with high calcium permeability and voltage-dependent sensitivity to magnesium. Channel activation requires binding of the neurotransmitter glutamate to the epsilon subunit, glycine binding to the zeta subunit, plus membrane depolarization to eliminate channel inhibition by Mg(2+) (PubMed:1350383, Pub…
R035862c0g3_i02	3.34891	3.34997	3.94475	0	0	Adhesion G protein-coupled receptor L3	NA	NA	Adhesion G-protein coupled receptor G4 (G-protein coupled receptor 112)	ADGRG4 GPR112	G protein-coupled receptor signaling pathway [GO:0007186]; adenylate cyclase-activating G protein-coupled receptor signaling pathway [GO:0007189]; cell surface receptor signaling pathway [GO:0007166]	Orphan receptor.
R039867c3g2_i05	3.33985	3.3405	4.80752	0	0	Putative gastrointestinal growth factor xP4	NA	TFF2	NA	NA	NA	NA
R032171c0g1_i01	3.33274	3.34511	1.1627	8.71591e-79	7.61794e-78	Endosomal/lysosomal potassium channel TMEM175	NA	TMEM175	Endosomal/lysosomal potassium channel TMEM175 (Transmembrane protein 175) (mTMEM175)	Tmem175	phagosome-lysosome fusion [GO:0090385]; potassium ion transmembrane transport [GO:0071805]; regulation of lysosomal lumen pH [GO:0035751]	Organelle-specific potassium channel specifically responsible for potassium conductance in endosomes and lysosomes. Forms a potassium-permeable leak-like channel, which regulates lumenal pH stability and is required for autophagosome-lysosome fusion. Constitutes the major lysosomal potassium channel.
R039802c0g1_i01	3.32533	3.33094	1.66685	2.63176e-103	2.999e-102	NA	NA	NA	NA	NA	NA	NA
R067725c0g1_i01	3.31825	3.31894	4.61545	2.50073796970776e-318	1.74148614573388e-316	NA	NA	TMEM151A	Transmembrane protein 151 homolog	ZK1067.4	NA	NA
R031637c0g3_i01	3.31821	3.33519	-0.0176033	1.51677e-36	7.38596e-36	NA	NA	NA	NA	NA	NA	NA
R038071c2g1_i01	3.31661	3.32637	0.824951	1.16413e-71	9.41442e-71	Glycoprotein 3-alpha-L-fucosyltransferase A	NA	FUT7	Glycoprotein 3-alpha-L-fucosyltransferase A (EC 2.4.1.214) (Core alpha-(1,3)-fucosyltransferase)	FucTA CG6869	N-glycan fucosylation [GO:0036071]; fucosylation [GO:0036065]; nervous system development [GO:0007399]; protein glycosylation [GO:0006486]	Catalyzes alpha-1,3 glycosidic linkages of N-glycans (PubMed:11382750). Plays a role in neuronal development by promoting ventral nerve cord formation, possibly by promoting interactions between migrating cells and the extracellular matrix or by promoting neural activity (PubMed:21203496).
R021410c0g1_i01	3.31193	3.44976	-1.01072	2.9051e-10	7.33073e-10	NA	NA	NA	NA	NA	NA	NA
R032541c0g1_i01	3.30952	3.31292	2.69584	6.5353e-142	1.07671e-140	Rhodopsin	NA	NA	NA	NA	NA	NA
R020091c0g1_i01	3.30514	3.32132	0.23613	4.95683e-78	4.29992e-77	Potassium voltage-gated channel subfamily A member	NA	NA	Potassium voltage-gated channel subfamily A member 2 (KC22) (Voltage-gated potassium channel subunit Kv1.2)	KCNA2	neuronal action potential [GO:0019228]; optic nerve structural organization [GO:0021633]; potassium ion transmembrane transport [GO:0071805]; protein homooligomerization [GO:0051260]; regulation of circadian sleep/wake cycle, non-REM sleep [GO:0045188]; regulation of dopamine secretion [GO:0014059]; regulation of ion transmembrane transport [GO:0034765]; sensory perception of pain [GO:0019233]	Voltage-gated potassium channel that mediates transmembrane potassium transport in excitable membranes, primarily in the brain and the central nervous system, but also in the cardiovascular system. Prevents aberrant action potential firing and regulates neuronal output. Forms tetrameric potassium-selective channels through which potassium ions pass in accordance with their electrochemical gradien…
R039412c2g1_i01	3.28924	3.29191	3.12575	1.5148e-124	2.12553e-123	NA	NA	NA	Hemicentin-1 (Fibulin-6) (FIBL-6)	HMCN1 FIBL6	cell cycle [GO:0007049]; cell division [GO:0051301]; heterophilic cell-cell adhesion via plasma membrane cell adhesion molecules [GO:0007157]; homophilic cell adhesion via plasma membrane adhesion molecules [GO:0007156]; response to bacterium [GO:0009617]; visual perception [GO:0007601]	Promotes cleavage furrow maturation during cytokinesis in preimplantation embryos. May play a role in the architecture of adhesive and flexible epithelial cell junctions. May play a role during myocardial remodeling by imparting an effect on cardiac fibroblast migration.
R003053c0g1_i01	3.28054	5.0427	-0.0803316	0.0024549	0.00429079	Putative ankyrin repeat protein FPV245	NA	NA	Putative ankyrin repeat protein FPV245	FPV245	NA	NA
R040988c4g2_i01	3.27813	3.27881	4.63987	0	0	NA	NA	NA	NA	NA	NA	NA
R026422c0g1_i02	3.26275	3.26791	1.71545	5.36174e-106	6.3058e-105	Ras-like protein family member 11B	NA	RERGL	Ras-related and estrogen-regulated growth inhibitor-like protein (RERG/Ras-like protein)	RERGL	signal transduction [GO:0007165]	Binds GDP/GTP and may possess intrinsic GTPase activity.
R037372c0g1_i01	3.25918	3.282	0.386264	2.01382e-06	4.31017e-06	Fucolectin-6	NA	NA	NA	NA	NA	NA
R040508c0g1_i01	3.25908	3.26054	3.3701	1.09961e-286	6.05874e-285	Fibroblast growth factor receptor 3	FGFR-3	NA	Fibroblast growth factor receptor 3 (FGFR-3) (EC 2.7.10.1) (PFR3)	FGFR3	apoptotic process [GO:0006915]; positive regulation of cell population proliferation [GO:0008284]	Tyrosine-protein kinase that acts as cell-surface receptor for fibroblast growth factors and plays an essential role in the regulation of cell proliferation, differentiation and apoptosis. Plays an essential role in the regulation of chondrocyte differentiation, proliferation and apoptosis, and is required for normal skeleton development. Regulates both osteogenesis and postnatal bone mineralizat…
R016766c0g1_i01	3.24575	3.24595	6.29035	1.0015e-239	3.86272e-238	Epithelial membrane protein 1	EMP-1	NA	NA	NA	NA	NA
R031679c1g1_i01	3.2449	3.24715	3.47186	0	0	Two pore potassium channel protein sup-9	NA	NA	Two pore potassium channel protein sup-9 (Suppressor of unc-93 protein 9) (n2P38)	sup-9 F34D6.3	potassium ion transmembrane transport [GO:0071805]; potassium ion transport [GO:0006813]; regulation of muscle contraction [GO:0006937]; stabilization of membrane potential [GO:0030322]	Potassium channel involved in coordination of muscle contraction (PubMed:14534247). Activity is regulated by sup-18 (PubMed:24586202).
R040116c0g2_i01	3.23722	3.24548	0.940301	1.56242e-53	9.87889e-53	Proto-oncogene tyrosine-protein kinase receptor	NA	NA	Fibroblast growth factor receptor 2 (FGFR-2) (EC 2.7.10.1)	FGFR2	apoptotic process [GO:0006915]; positive regulation of cell population proliferation [GO:0008284]	Tyrosine-protein kinase that acts as cell-surface receptor for fibroblast growth factors and plays an essential role in the regulation of cell proliferation, differentiation, migration and apoptosis, and in the regulation of embryonic development. Required for normal embryonic patterning, limb bud development, lung morphogenesis, osteogenesis and skin development. Plays an essential role in the r…
R039867c2g2_i07	3.23456	3.23567	3.97051	1.27085e-166	2.6115e-165	Putative gastrointestinal growth factor xP4	NA	TFF2	NA	NA	NA	NA
R020928c0g1_i01	3.23311	3.23414	4.43065	2.05562e-187	5.14487e-186	NA	NA	NA	NA	NA	NA	NA
R040267c0g3_i12	3.22959	3.26283	-0.802961	1.75507e-27	7.06063e-27	Calcium-responsive transcription factor	NA	NA	NA	NA	NA	NA
R025029c0g2_i01	3.22092	3.22191	5.3166	4.22124e-135	6.54597e-134	Agrin	NA	SPARC	SPARC-like protein 1 (High endothelial venule protein) (Hevin) (MAST 9)	SPARCL1	cellular protein metabolic process [GO:0044267]; post-translational protein modification [GO:0043687]; signal transduction [GO:0007165]; synaptic membrane adhesion [GO:0099560]	NA
R039972c4g1_i01	3.20336	3.21212	1.97081	7.59444e-84	7.03854e-83	Myosin light chain kinase, smooth muscle	MLCK	NA	Myosin light chain kinase, smooth muscle (MLCK) (smMLCK) (EC 2.7.11.18) (Telokin) [Cleaved into: Myosin light chain kinase, smooth muscle, deglutamylated form]	MYLK	NA	Calcium/calmodulin-dependent myosin light chain kinase implicated in smooth muscle contraction via phosphorylation of myosin light chains (MLC). Also regulates actin-myosin interaction through a non-kinase activity. Phosphorylates PTK2B/PYK2 and myosin light-chains. Involved in the inflammatory response (e.g. apoptosis, vascular permeability, leukocyte diapedesis), cell motility and morphology, a…
R038657c0g1_i01	3.19656	3.21985	-0.35514	1.30139e-46	7.446e-46	Kinesin light chain	KLC	NA	NA	NA	NA	NA
R027352c0g2_i01	3.18061	3.18155	4.06755	0	0	Neurocalcin homolog	DrosNCa	NA	Hippocalcin-like protein 1 (Calcium-binding protein BDR-1) (HLP2) (Visinin-like protein 3) (VILIP-3)	HPCAL1 BDR1	NA	May be involved in the calcium-dependent regulation of rhodopsin phosphorylation.
R040077c0g4_i01	3.17364	3.17554	3.88229	3.41792e-209	1.00808e-207	NA	NA	NA	NA	NA	NA	NA
R020006c0g1_i01	3.17058	3.17587	2.23069	2.45019e-98	2.65914e-97	Follistatin-related protein 5	NA	NA	Fasciclin-2 (Fasciclin II) (FAS II)	Fas2 CG3665	Bolwig's organ morphogenesis [GO:0001746]; axon guidance [GO:0007411]; axonal fasciculation [GO:0007413]; behavioral response to ethanol [GO:0048149]; cell morphogenesis involved in neuron differentiation [GO:0048667]; dendrite self-avoidance [GO:0070593]; homophilic cell adhesion via plasma membrane adhesion molecules [GO:0007156]; imaginal disc-derived male genitalia morphogenesis [GO:0048803];…	Neuronal recognition molecule for the MP1 axon pathway, pathway recognition for axons during the development of nerve fascicles.
R032830c0g1_i01	3.16547	3.18282	0.50915	4.25541e-67	3.23936e-66	Potassium voltage-gated channel subfamily A member	NA	NA	Potassium voltage-gated channel subfamily A member 2 (NGK1) (Voltage-gated K(+) channel HuKIV) (Voltage-gated potassium channel HBK5) (Voltage-gated potassium channel subunit Kv1.2)	KCNA2	neuronal action potential [GO:0019228]; optic nerve structural organization [GO:0021633]; potassium ion transmembrane transport [GO:0071805]; potassium ion transport [GO:0006813]; protein homooligomerization [GO:0051260]; regulation of circadian sleep/wake cycle, non-REM sleep [GO:0045188]; regulation of dopamine secretion [GO:0014059]; regulation of ion transmembrane transport [GO:0034765]; sens…	Voltage-gated potassium channel that mediates transmembrane potassium transport in excitable membranes, primarily in the brain and the central nervous system, but also in the cardiovascular system. Prevents aberrant action potential firing and regulates neuronal output. Forms tetrameric potassium-selective channels through which potassium ions pass in accordance with their electrochemical gradien…
R040379c5g5_i08	3.1593	3.15942	6.99651	9.0645e-180	2.08803e-178	C3 and PZP-like alpha-2-macroglobulin domain-containing	NA	NA	PregNAcy zone protein (Alpha-2-macroglobulin) (Alpha-2-M) [Cleaved into: Alpha-2-macroglobulin 165 kDa subunit; Alpha-2-macroglobulin 35 kDa subunit]	Pzp A2m	embryo implantation [GO:0007566]	Is able to inhibit all four classes of proteinases by a unique 'trapping' mechanism. This protein has a peptide stretch, called the 'bait region' which contains specific cleavage sites for different proteinases. When a proteinase cleaves the bait region, a conformational change is induced in the protein which traps the proteinase. The entrapped enzyme remains active against low molecular weight s…
R031828c1g1_i01	3.15608	3.15813	3.89486	2.37978e-203	6.74136e-202	NA	NA	NA	NA	NA	NA	NA
R023243c0g1_i01	3.15341	3.15424	4.53349	1.67933e-284	9.15238e-283	Protein sprouty homolog 2	Spry-2	NA	Protein sprouty homolog 2 (Spry-2)	SPRY2 QtrA-10142	multicellular organism development [GO:0007275]; negative regulation of ERK1 and ERK2 cascade [GO:0070373]; negative regulation of Ras protein signal transduction [GO:0046580]; regulation of cell differentiation [GO:0045595]; regulation of cell population proliferation [GO:0042127]	May function as an antagonist of fibroblast growth factor (FGF) pathways and may negatively modulate respiratory organogenesis.
R038610c1g3_i07	3.15029	3.17198	-0.620909	2.41665e-25	9.25439e-25	NA	NA	NA	NA	NA	NA	NA
R025098c0g1_i01	3.1408	3.16259	0.482837	2.21733e-32	9.86193e-32	Universal stress protein A-like protein	NA	NA	Universal stress protein A-like protein	At3g01520 F4P13.7	NA	NA
R029711c0g1_i01	3.13657	3.14419	1.17005	6.03257e-72	4.89702e-71	Tensin-3	NA	NA	Tensin-3 (Tensin-like SH2 domain-containing protein 1) (Tumor endothelial marker 6)	TNS3 TEM6 TENS1 TPP	cell migration [GO:0016477]; lung alveolus development [GO:0048286]; positive regulation of cell population proliferation [GO:0008284]	May play a role in actin remodeling. Involved in the dissociation of the integrin-tensin-actin complex. EGF activates TNS4 and down-regulates TNS3 which results in capping the tail of ITGB1. Seems to be involved in mammary cell migration. May be involved in cell migration and bone development (By similarity).
R010350c0g1_i01	3.13488	3.13771	3.06353	5.17789e-210	1.54229e-208	DNA damage-regulated autophagy modulator protein	NA	NA	NA	NA	NA	NA
R032960c0g1_i03	3.13072	3.13712	1.60571	1.66407e-144	2.79988e-143	NA	NA	NA	NA	NA	NA	NA
R036998c0g1_i01	3.12845	3.15399	0.306918	2.60505e-29	1.08426e-28	FAD-linked oxidoreductase OXR1	NA	NA	NA	NA	NA	NA
R034345c0g1_i01	3.12454	3.5523	-1.0763	6.91714e-05	0.000135338	Neuronal acetylcholine receptor subunit alpha-9	NA	NA	NA	NA	NA	NA
R022136c0g1_i01	3.12231	3.13256	1.22038	3.149e-54	2.0122e-53	NA	NA	NA	NA	NA	NA	NA
R036538c0g1_i01	3.12211	3.12229	7.13775	0	0	LWamide neuropeptides	NA	NA	LWamide neuropeptides [Cleaved into: LWamide I; LWamide II; LWS]		neuropeptide signaling pathway [GO:0007218]	LWamide peptides may be involved in induction of metamorphosis.
R039848c0g2_i03	3.10627	3.13235	0.693329	3.41464e-23	1.25184e-22	Metabotropic glutamate receptor 1	mGluR1	NA	NA	NA	NA	NA
R032637c0g1_i02	3.10002	3.11215	1.32938	5.09307e-69	4.0068e-68	NA	NA	NA	NA	NA	NA	NA
R033995c0g1_i01	3.09703	3.09762	4.89839	0	0	GRB2-associated and regulator of MAPK protein 2	NA	NA	NA	NA	NA	NA
R036467c0g1_i06	3.09264	3.09709	2.03625	2.08808e-97	2.24029e-96	NA	NA	NA	NA	NA	NA	NA
R015849c0g1_i01	3.08984	3.12443	0.269464	2.06502e-24	7.77523e-24	NA	NA	NA	NA	NA	NA	NA
R037802c0g1_i02	3.08259	3.08389	4.2788	8.09924e-267	3.83109e-265	Zinc finger protein 235	NA	ZNF580	Zinc finger protein 235 (Zinc finger protein 93) (Zfp-93)	Znf235 Zfp93	NA	May be involved in transcriptional regulation.
R033203c0g1_i01	3.07638	3.07717	4.1341	2.22524e-263	1.01431e-261	Cyclic AMP receptor-like protein A	NA	NA	G-protein coupled receptor 1	GCR1 At1g48270 F11A17.17	L-phenylalanine biosynthetic process [GO:0009094]; abscisic acid-activated signaling pathway [GO:0009738]; activation of phospholipase C activity [GO:0007202]; blue light signaling pathway [GO:0009785]; brassinosteroid mediated signaling pathway [GO:0009742]; cell surface receptor signaling pathway [GO:0007166]; cytokinin-activated signaling pathway [GO:0009736]; flower development [GO:0009908]; …	Together with GPA1, may regulate the cell cycle via a signaling cascade that uses phosphatidylinositol-specific phospholipase C (PI-PLC) as an effector and inositol 1,4,5-trisphosphate(IP(3)) as a second messenger. Acts as a negative regulator of GPA1-mediated abscisic acid (ABA) responses in guard cells, and together with GPA1 and GB1 during seed germination and early seedling development. Promo…
R029501c0g1_i01	3.07103	3.08123	1.12641	1.09513e-46	6.27542e-46	NA	NA	NA	NA	NA	NA	NA
R039412c0g1_i01	3.06988	3.08341	0.62522	1.96565e-32	8.76587e-32	NA	NA	NA	NA	NA	NA	NA
R038909c0g10_i01	3.06969	3.07946	0.627199	2.62556e-52	1.6286e-51	Latent-transforming growth factor beta-binding	NA	NA	Latent-transforming growth factor beta-binding protein 1 (LTBP-1) (Transforming growth factor beta-1-binding protein 1) (TGF-beta1-BP-1)	LTBP1	aorta development [GO:0035904]; cellular protein metabolic process [GO:0044267]; coronary vasculature development [GO:0060976]; post-translational protein modification [GO:0043687]; regulation of transforming growth factor beta activation [GO:1901388]; sequestering of TGFbeta in extracellular matrix [GO:0035583]; ventricular septum development [GO:0003281]	Key regulator of transforming growth factor beta (TGFB1, TGFB2 and TGFB3) that controls TGF-beta activation by maintaining it in a latent state during storage in extracellular space (PubMed:2022183, PubMed:8617200, PubMed:8939931). Associates specifically via disulfide bonds with the Latency-associated peptide (LAP), which is the regulatory chain of TGF-beta, and regulates integrin-dependent acti…
R041117c0g1_i04	3.06466	3.08673	0.0483712	1.91828e-28	7.84096e-28	NA	NA	NA	NA	NA	NA	NA
R032401c0g1_i01	3.06448	3.08022	2.91151	5.18625e-51	3.16477e-50	Retinal homeobox protein Rx	NA	NA	Retina and anterior neural fold homeobox protein 2 (Retina and anterior neural fold homeobox-like protein 1)	RAX2 RAXL1	response to stimulus [GO:0050896]; visual perception [GO:0007601]	May be involved in modulating the expression of photoreceptor specific genes. Binds to the Ret-1 and Bat-1 element within the rhodopsin promoter (By similarity).
R001786c0g2_i01	3.05982	3.07508	0.652408	4.36318e-51	2.66359e-50	NA	NA	NA	NA	NA	NA	NA
R040071c3g1_i03	3.05944	3.05997	4.88503	2.42551e-303	1.51388e-301	NA	NA	NA	NA	NA	NA	NA
R026721c0g1_i01	3.05826	3.06007	3.01933	3.95252516672997e-323	2.86064008942082e-321	NA	NA	NA	NA	NA	NA	NA
R032006c0g1_i01	3.04334	3.05011	1.91565	6.57513e-50	3.94665e-49	Carbonic anhydrase 13	NA	CA8	Carbonic anhydrase 7 (EC 4.2.1.1) (Carbonate dehydratase VII) (Carbonic anhydrase VII) (CA-VII)	Ca7 Car7	positive regulation of cellular pH reduction [GO:0032849]; positive regulation of synaptic transmission, GABAergic [GO:0032230]; regulation of chloride transport [GO:2001225]	Reversible hydration of carbon dioxide.
R028771c0g1_i01	3.04226	3.04444	2.83209	1.37015e-168	2.85454e-167	NA	NA	NA	NA	NA	NA	NA
R014920c0g1_i01	3.02937	3.03227	1.93642	8.50487e-39	4.31322e-38	NA	NA	NA	NA	NA	NA	NA
R026766c0g1_i01	3.02652	3.02706	5.37436	0	0	Probable alpha-L-glutamate ligase	NA	RIMKLA	Probable alpha-L-glutamate ligase (EC 6.3.2.-)	rimK SYNW1384	cellular protein modification process [GO:0006464]; translation [GO:0006412]	NA
R038561c3g3_i07	3.02141	3.02247	3.66985	1.11148339667162e-315	7.56512816868277e-314	Neural cell adhesion molecule L1	N-CAM-L1	NA	NA	NA	NA	NA
R036293c1g1_i01	3.02126	3.02191	4.38868	0	0	Baeyer-Villiger monooxygenase	BVMO	NA	Baeyer-Villiger monooxygenase (BVMO) (EC 1.14.13.-)	PA1538	oxidation-reduction process [GO:0055114]	Catalyzes a Baeyer-Villiger oxidation reaction, i.e. the insertion of an oxygen atom into a carbon-carbon bond adjacent to a carbonyl, which converts ketones to esters or lactones using NADPH and/or NADH as an electron donor. Thus, can convert bicyclo[3.2.0]hept-2-en-6-one into the oxidative lactone products 2-oxabicyclo[3.3.0]oct-6-en-3-one and 3-oxabicyclo[3.3.0]oct-6-en-2-one. Is also able to …
R035615c1g1_i01	3.02105	3.02202	4.04779	9.55038e-269	4.60439e-267	NA	NA	NA	NA	NA	NA	NA
R025440c0g1_i01	3.01778	3.38083	-1.12663	6.10721e-05	0.000119928	NA	NA	NA	NA	NA	NA	NA
R030225c0g1_i02	3.01726	3.02595	1.03768	1.20898e-86	1.15463e-85	Basement membrane-specific heparan sulfate proteoglycan	NA	NA	NA	NA	NA	NA
R034032c0g1_i04	3.01338	3.01524	2.98245	3.86139e-196	1.0372e-194	Adhesion G-protein coupled receptor G6	NA	NA	Adhesion G protein-coupled receptor L2 (Calcium-independent alpha-latrotoxin receptor 2) (CIRL-2) (Latrophilin homolog 1) (Latrophilin-2) (Lectomedin-1)	ADGRL2 KIAA0786 LEC1 LPHH1 LPHN2	G protein-coupled receptor signaling pathway [GO:0007186]; adenylate cyclase-activating G protein-coupled receptor signaling pathway [GO:0007189]; brain development [GO:0007420]; cell surface receptor signaling pathway [GO:0007166]	Calcium-independent receptor of low affinity for alpha-latrotoxin, an excitatory neurotoxin present in black widow spider venom which triggers massive exocytosis from neurons and neuroendocrine cells. Receptor probably implicated in the regulation of exocytosis.
R040379c5g2_i05	3.00992	3.00999	7.64434	0	0	Alpha-2-macroglobulin	Alpha-2-M	NA	NA	NA	NA	NA
R039285c1g3_i15	3.00498	3.03467	-0.502837	1.05515e-26	4.16906e-26	Tyrosine-protein kinase receptor torso	NA	NA	NA	NA	NA	NA
R028583c0g1_i01	3.00412	3.0064	2.99005	2.12233e-215	6.59588e-214	CB1 cannabinoid receptor-interacting protein 1	NA	CNRIP1	CB1 cannabinoid receptor-interacting protein 1 (CRIP-1)	Cnrip1	negative regulation of signaling receptor activity [GO:2000272]	Suppresses cannabinoid receptor CNR1-mediated tonic inhibition of voltage-gated calcium channels.
R061296c0g1_i01	3.00404	3.26408	-1.23107	8.74115e-06	1.80759e-05	NA	NA	NA	NA	NA	NA	NA
R031126c0g1_i01	3.0017	3.01957	0.869839	6.15931e-35	2.91439e-34	Neuropeptide FF receptor 1	NA	NA	Neuropeptide Y receptor type 5 (NPY5-R) (NPY-Y5 receptor) (NPYY5-R) (Y5 receptor)	NPY5R NPYR5	G protein-coupled receptor signaling pathway [GO:0007186]; aging [GO:0007568]; cardiac left ventricle morphogenesis [GO:0003214]; chemical synaptic transmission [GO:0007268]; eating behavior [GO:0042755]; generation of ovulation cycle rhythm [GO:0060112]; negative regulation of acute inflammatory response to antigenic stimulus [GO:0002865]; negative regulation of apoptotic process [GO:0043066]; n…	Receptor for neuropeptide Y and peptide YY. The activity of this receptor is mediated by G proteins that inhibit adenylate cyclase activity. Seems to be associated with food intake. Could be involved in feeding disorders.
R001764c0g1_i01	3.001	3.00154	5.24922	2.47025e-136	3.8827e-135	Glutathione-specific gamma-glutamylcyclotransferase	NA	CHAC1	Glutathione-specific gamma-glutamylcyclotransferase 1 (Gamma-GCG 1) (EC 4.3.2.7) (Blocks Notch protein) (Botch) (Cation transport regulator-like protein 1) (Neuroprotective protein 7)	Chac1 Botch Npg7	Notch signaling pathway [GO:0007219]; apoptotic process [GO:0006915]; glutathione catabolic process [GO:0006751]; negative regulation of Notch signaling pathway [GO:0045746]; negative regulation of protein processing [GO:0010955]; neurogenesis [GO:0022008]; response to unfolded protein [GO:0006986]	Catalyzes the cleavage of glutathione into 5-oxo-L-proline and a Cys-Gly dipeptide. Acts specifically on glutathione, but not on other gamma-glutamyl peptides. Glutathione depletion is an important factor for apoptosis initiation and execution. Acts as a pro-apoptotic component of the unfolded protein response pathway by mediating the pro-apoptotic effects of the ATF4-ATF3-DDIT3/CHOP cascade. Neg…
R039238c4g1_i04	2.98974	2.9915	2.99252	6.96944e-155	1.29425e-153	Putative ferric-chelate reductase 1	NA	NA	NA	NA	NA	NA
R036482c0g1_i01	2.98857	2.9919	2.53947	3.46793e-98	3.75284e-97	Adhesion G protein-coupled receptor L3	NA	NA	Adhesion G protein-coupled receptor L2 (Calcium-independent alpha-latrotoxin receptor 2) (CIRL-2) (Latrophilin homolog 1) (Latrophilin-2) (Lectomedin-1)	ADGRL2 KIAA0786 LEC1 LPHH1 LPHN2	G protein-coupled receptor signaling pathway [GO:0007186]; adenylate cyclase-activating G protein-coupled receptor signaling pathway [GO:0007189]; brain development [GO:0007420]; cell surface receptor signaling pathway [GO:0007166]	Calcium-independent receptor of low affinity for alpha-latrotoxin, an excitatory neurotoxin present in black widow spider venom which triggers massive exocytosis from neurons and neuroendocrine cells. Receptor probably implicated in the regulation of exocytosis.
R033789c0g1_i01	2.98225	2.9835	3.62576	1.69856e-96	1.81168e-95	NA	NA	NA	NA	NA	NA	NA
R037689c0g1_i01	2.98092	2.98113	6.64352	0	0	NA	NA	NA	NA	NA	NA	NA
R025902c0g1_i01	2.98025	2.99764	-0.304795	4.25951e-29	1.76652e-28	Neuroglobin	NA	CYGB	Neuroglobin	ngb si:ch211-233n24.2	response to hypoxia [GO:0001666]	Involved in oxygen transport in the brain (By similarity). Hexacoordinate globin, displaying competitive binding of oxygen or the distal His residue to the iron atom. Capable of penetrating cell membranes.
R036877c0g1_i01	2.97174	2.97388	2.99317	3.09702e-139	4.99843e-138	Protein Wnt-8b	Wnt-8b	WNT8B	Protein Wnt-7b	WNT7B	Wnt signaling pathway [GO:0016055]; canonical Wnt signaling pathway [GO:0060070]; cell fate commitment [GO:0045165]; cellular response to retinoic acid [GO:0071300]; fibroblast proliferation [GO:0048144]; forebrain regionalization [GO:0021871]; lens fiber cell development [GO:0070307]; neuron differentiation [GO:0030182]; positive regulation of JNK cascade [GO:0046330]; stem cell proliferation [G…	Ligand for members of the frizzled family of seven transmembrane receptors that functions in the canonical Wnt/beta-catenin signaling pathway (By similarity). Required for normal fusion of the chorion and the allantois during placenta development (By similarity). Required for central nervous system (CNS) angiogenesis and blood-brain barrier regulation (By similarity).
R034718c0g1_i01	2.97057	2.97498	2.64927	2.87309e-126	4.08865e-125	N-acylneuraminate-9-phosphatase	NA	NAP	N-acylneuraminate-9-phosphatase (EC 3.1.3.29) (Haloacid dehalogenase-like hydrolase domain-containing protein 4) (Neu5Ac-9-Pase)	NAP C20orf147 HDHD4	N-acetylglucosamine biosynthetic process [GO:0006045]; N-acetylneuraminate biosynthetic process [GO:0046380]; carbohydrate metabolic process [GO:0005975]	NA
R026245c0g1_i01	2.9678	2.96936	3.64376	5.83896e-230	2.08621e-228	Neural cell adhesion molecule 2	N-CAM-2	NA	Hemicentin-1 (Fibulin-6) (FIBL-6)	Hmcn1	cell cycle [GO:0007049]; cell division [GO:0051301]; heterophilic cell-cell adhesion via plasma membrane cell adhesion molecules [GO:0007157]; homophilic cell adhesion via plasma membrane adhesion molecules [GO:0007156]; response to bacterium [GO:0009617]	Promotes cleavage furrow maturation during cytokinesis in preimplantation embryos (PubMed:21215633). May play a role in the architecture of adhesive and flexible epithelial cell junctions (PubMed:17015624). May play a role during myocardial remodeling by imparting an effect on cardiac fibroblast migration (PubMed:24951538).
R036118c1g1_i01	2.96673	2.96958	2.44489	3.95735e-66	2.97038e-65	Integral membrane protein DGCR2/IDD	NA	DGCR2	Integral membrane protein DGCR2/IDD (Seizure-related membrane-bound adhesion protein)	Dgcr2 Dgsc Idd Sez-12 Sez12	cell adhesion [GO:0007155]; cognition [GO:0050890]; response to drug [GO:0042493]	Probably plays a role in neural crest cell migration. May play a role in delivery of extracellular signals.
R069546c0g1_i01	2.95087	2.95568	2.11177	9.03526e-74	7.5046e-73	NA	NA	NA	NA	NA	NA	NA
R022216c1g1_i01	2.95028	2.97444	0.322207	1.2791e-26	5.03935e-26	NA	NA	NA	NA	NA	NA	NA
R034013c0g2_i01	2.94534	2.9506	1.91592	1.22836e-92	1.25553e-91	NA	NA	NA	Heat shock 70 kDa protein	HSP70.1	NA	NA
R033439c0g2_i01	2.94363	2.94421	4.72086	0	8.32826e-307	Frizzled-8	Fz-8	NA	Frizzled-2	cfz-2 F27E11.3	canonical Wnt signaling pathway [GO:0060070]; motor neuron migration [GO:0097475]; neuroblast migration [GO:0097402]; neuron migration [GO:0001764]; non-canonical Wnt signaling pathway [GO:0035567]; positive regulation of motor neuron migration [GO:1905485]; sensory neuron migration [GO:1904937]	Receptor for Wnt proteins (PubMed:19855022, PubMed:20711352). Most frizzled receptors are coupled to the beta-catenin canonical signaling pathway, which leads to the activation of disheveled proteins, inhibition of gsk-3 kinase, nuclear accumulation of beta-catenin and activation of Wnt target genes. A second signaling pathway involving PKC and calcium fluxes has been seen for some family members…
R022543c0g1_i01	2.94152	2.9666	0.525287	2.92505e-33	1.33007e-32	NA	NA	NA	NA	NA	NA	NA
R028549c0g2_i01	2.93308	2.94299	1.27025	1.21569e-69	9.64979e-69	NA	NA	NA	NA	NA	NA	NA
R023664c0g2_i01	2.93173	2.93772	1.74851	3.13483e-52	1.9405e-51	Galanin receptor 2a	NA	NA	Galanin receptor type 2 (GAL2-R) (GALR-2)	Galr2 Galnr2	G protein-coupled receptor signaling pathway [GO:0007186]; adenylate cyclase-activating G protein-coupled receptor signaling pathway [GO:0007189]; galanin-activated signaling pathway [GO:0090663]; inositol phosphate metabolic process [GO:0043647]; negative regulation of adenylate cyclase activity [GO:0007194]; neuron projection development [GO:0031175]; neuropeptide signaling pathway [GO:0007218]…	Receptor for the hormone galanin, GALP and spexin-1. The activity of this receptor is mediated by G proteins that activate the phospholipase C/protein kinase C pathway (via G(q)) and that inhibit adenylyl cyclase (via G(i)).
R040831c1g8_i01	2.92961	2.9319	3.02194	5.04838e-101	5.62502e-100	Monocarboxylate transporter 10	MCT 10	NA	Monocarboxylate transporter 10 (MCT 10) (Solute carrier family 16 member 10)	slc16a10 si:ch211-241j12.1 zgc:158478	NA	Sodium-independent transporter that mediates the uptake of aromatic acids.
R036591c1g1_i03	2.92837	2.92949	5.50233	3.47553e-145	5.92731e-144	Somatomedin-B and thrombospondin type-1 domain-containing	NA	NA	Somatomedin-B and thrombospondin type-1 domain-containing protein (RPE-spondin)	SBSPON C8orf84 RPESP	immune response [GO:0006955]	NA
R018422c0g1_i01	2.92169	2.92261	3.9124	5.94712e-189	1.51109e-187	Protein phosphatase 1 regulatory subunit 3B	NA	NA	NA	NA	NA	NA
R032776c0g1_i01	2.91341	2.91504	4.39461	5.9827e-113	7.48684e-112	NA	NA	NA	NA	NA	NA	NA
R037676c0g2_i01	2.9123	2.92576	0.161961	5.79447e-45	3.22817e-44	NA	NA	NA	NA	NA	NA	NA
R055642c0g1_i01	2.90664	2.91498	0.283782	1.28471e-22	4.64532e-22	Muscarinic acetylcholine receptor M2	NA	CHRM1	Muscarinic acetylcholine receptor M2	CHRM2 CM2	G protein-coupled acetylcholine receptor signaling pathway [GO:0007213]; G protein-coupled receptor signaling pathway, coupled to cyclic nucleotide second messenger [GO:0007187]; adenylate cyclase-inhibiting G protein-coupled acetylcholine receptor signaling pathway [GO:0007197]; chemical synaptic transmission [GO:0007268]; regulation of heart contraction [GO:0008016]; regulation of smooth muscle…	The muscarinic acetylcholine receptor mediates various cellular responses, including inhibition of adenylate cyclase, breakdown of phosphoinositides and modulation of potassium channels through the action of G proteins. Primary transducing effect is adenylate cyclase inhibition. Signaling promotes phospholipase C activity, leading to the release of inositol trisphosphate (IP3); this then triggers…
R032984c0g2_i01	2.89883	2.91464	0.110242	1.01367e-30	4.35648e-30	Dopamine D2-like receptor	DD2R	NA	NA	NA	NA	NA
R023500c0g1_i01	2.89817	2.90437	1.74924	1.15513e-46	6.61166e-46	D-alanine--D-alanine ligase	NA	NA	NA	NA	NA	NA
R026099c0g1_i01	2.89737	2.90133	1.99017	3.26994e-68	2.53669e-67	NA	NA	TMEM151A	Transmembrane protein 151 homolog	ZK1067.4	NA	NA
R018744c0g1_i01	2.89617	2.8962	8.98747	0	0	Tubulin alpha chain	NA	NA	Tubulin alpha chain [Cleaved into: Detyrosinated tubulin alpha chain]	tuba tuba1	microtubule-based process [GO:0007017]	Tubulin is the major constituent of microtubules. It binds two moles of GTP, one at an exchangeable site on the beta chain and one at a non-exchangeable site on the alpha chain.
R033357c0g1_i01	2.89555	2.90442	1.01383	6.28459e-38	3.14585e-37	NA	NA	NA	NA	NA	NA	NA
R034606c0g1_i01	2.8882	2.89025	2.9328	1.07968e-160	2.11741e-159	Serine protease 23	NA	PRSS23	NA	NA	NA	NA
R049261c0g1_i01	2.88757	2.89163	2.56057	2.44387e-115	3.12591e-114	BTB/POZ domain-containing protein KCTD16	NA	KCTD8	BTB/POZ domain-containing protein KCTD16	Kctd16 Gm1267 Kiaa1317	protein homooligomerization [GO:0051260]; regulation of G protein-coupled receptor signaling pathway [GO:0008277]	Auxiliary subunit of GABA-B receptors that determine the pharmacology and kinetics of the receptor response. Increases agonist potency and markedly alter the G-protein signaling of the receptors by accelerating onset and promoting desensitization.
R003520c0g1_i01	2.88586	2.96538	-0.326885	8.99775e-11	2.31873e-10	NA	NA	NA	NA	NA	NA	NA
R029759c1g1_i01	2.88464	2.88668	2.99267	2.95254e-174	6.5025e-173	NA	NA	NA	Zinc finger protein 324A (Zinc finger protein ZF5128)	ZNF324 ZNF324A	regulation of transcription by RNA polymerase II [GO:0006357]	May be involved in transcriptional regulation. May be involved in regulation of cell proliferation.
R033926c0g1_i01	2.88081	2.88441	2.12344	4.34343e-92	4.41147e-91	NA	NA	NA	NA	NA	NA	NA
R039903c3g1_i01	2.86989	2.87337	2.01766	2.06098e-34	9.62475e-34	Fibroblast growth factor receptor 3	FGFR-3	NA	Fibroblast growth factor receptor 3 (FGFR-3) (EC 2.7.10.1) (CD antigen CD333)	FGFR3 JTK4	MAPK cascade [GO:0000165]; bone maturation [GO:0070977]; bone mineralization [GO:0030282]; bone morphogenesis [GO:0060349]; cell-cell signaling [GO:0007267]; chondrocyte differentiation [GO:0002062]; chondrocyte proliferation [GO:0035988]; endochondral bone growth [GO:0003416]; endochondral ossification [GO:0001958]; fibroblast growth factor receptor apoptotic signaling pathway [GO:1902178]; fibr…	Tyrosine-protein kinase that acts as cell-surface receptor for fibroblast growth factors and plays an essential role in the regulation of cell proliferation, differentiation and apoptosis. Plays an essential role in the regulation of chondrocyte differentiation, proliferation and apoptosis, and is required for normal skeleton development. Regulates both osteogenesis and postnatal bone mineralizat…
R031769c0g2_i01	2.86976	2.87511	2.11513	1.28911e-58	8.77016e-58	Golgi-associated plant pathogenesis-related protein	NA	NA	Golgi-associated plant pathogenesis-related protein 1 (GAPR-1) (Golgi-associated PR-1 protein) (Glioma pathogenesis-related protein 2) (GliPR 2)	Glipr2 Gapr1	positive regulation of ERK1 and ERK2 cascade [GO:0070374]; positive regulation of epithelial cell migration [GO:0010634]; positive regulation of epithelial to mesenchymal transition [GO:0010718]	NA
R040419c0g1_i01	2.86578	2.86694	3.62176	1.32453e-152	2.40913e-151	Aminopeptidase N	AP-N	NA	Aminopeptidase N (AP-N) (mAPN) (EC 3.4.11.2) (Alanyl aminopeptidase) (Aminopeptidase M) (AP-M) (Membrane protein p161) (Microsomal aminopeptidase) (CD antigen CD13)	Anpep Lap-1 Lap1	angiogenesis [GO:0001525]; cell differentiation [GO:0030154]; negative regulation of renal sodium excretion [GO:0035814]; peptide catabolic process [GO:0043171]; proteolysis [GO:0006508]	Broad specificity aminopeptidase which plays a role in the final digestion of peptides generated from hydrolysis of proteins by gastric and pancreatic proteases. Also involved in the processing of various peptides including peptide hormones, such as angiotensin III and IV, neuropeptides, and chemokines (By similarity). May also be involved the cleavage of peptides bound to major histocompatibilit…
R039531c5g1_i06	2.8616	2.86199	5.2428	5.0017e-287	2.76601e-285	RAC-gamma serine/threonine-protein kinase	NA	AKT3	RAC-gamma serine/threonine-protein kinase (EC 2.7.11.1) (Protein kinase Akt-3) (Protein kinase B gamma) (PKB gamma) (RAC-PK-gamma) (STK-2)	AKT3 PKBG	brain morphogenesis [GO:0048854]; homeostasis of number of cells within a tissue [GO:0048873]; intracellular signal transduction [GO:0035556]; mitochondrial genome mainteNAce [GO:0000002]; negative regulation of cellular senescence [GO:2000773]; peptidyl-serine phosphorylation [GO:0018105]; positive regulation of TOR signaling [GO:0032008]; positive regulation of artery morphogenesis [GO:1905653]…	AKT3 is one of 3 closely related serine/threonine-protein kinases (AKT1, AKT2 and AKT3) called the AKT kinase, and which regulate many processes including metabolism, proliferation, cell survival, growth and angiogenesis. This is mediated through serine and/or threonine phosphorylation of a range of downstream substrates. Over 100 substrate candidates have been reported so far, but for most of th…
R040197c0g2_i10	2.85906	2.86112	3.00695	2.72497e-112	3.39875e-111	Transmembrane protein 151B	NA	TMEM151A	Transmembrane protein 151 homolog	ZK1067.4	NA	NA
R038495c0g2_i08	2.85533	2.85677	5.00514	3.08829e-142	5.10484e-141	Bone morphogenetic protein 1	BMP-1	NA	Tolloid-like protein 1 (EC 3.4.24.-) (Metalloprotease xolloid-like) (Xenopus tolloid-like protein 1) (Xlr)	tll1 xlr	cell differentiation [GO:0030154]; multicellular organism development [GO:0007275]	Protease which processes procollagen C-propeptides, such as chordin. Required for the embryonic development. PredomiNAt protease, which in the development, influences dorsal-ventral patterning and skeletogenesis.
R026121c1g1_i01	2.85314	2.85617	1.9071	3.91574e-109	4.7424e-108	Sorcin	NA	NA	NA	NA	NA	NA
R028789c0g1_i03	2.85209	2.8526	5.41239	3.83619796213976e-313	2.55327830736771e-311	Dual specificity protein phosphatase 16	NA	DUSP8	Dual specificity protein phosphatase 16 (EC 3.1.3.16) (EC 3.1.3.48) (Mitogen-activated protein kinase phosphatase 7) (MAP kinase phosphatase 7) (MKP-7)	DUSP16 KIAA1700 MKP7	MAPK export from nucleus [GO:0045204]; MAPK phosphatase export from nucleus, leptomycin B sensitive [GO:0045209]; dephosphorylation [GO:0016311]; inactivation of MAPK activity [GO:0000188]; protein dephosphorylation [GO:0006470]	Dual specificity protein phosphatase involved in the inactivation of MAP kinases. Dephosphorylates MAPK10 bound to ARRB2.
R036183c0g1_i09	2.84986	2.85219	2.662	1.85618e-143	3.10574e-142	Tyrosine kinase receptor Cad96Ca	NA	NA	Tyrosine kinase receptor Cad96Ca (EC 2.7.10.1) (Cadherin-96Ca) (Tyrosine kinase receptor HD-14)	Cad96Ca HD-14 CG10244	Golgi organization [GO:0007030]; calcium-dependent cell-cell adhesion via plasma membrane cell adhesion molecules [GO:0016339]; homophilic cell adhesion via plasma membrane adhesion molecules [GO:0007156]; negative regulation of cell size [GO:0045792]; positive regulation of cell population proliferation [GO:0008284]; positive regulation of wound healing [GO:0090303]; protein phosphorylation [GO:…	NA
R035258c1g1_i01	2.84754	2.84826	4.28549	1.43968e-186	3.55011e-185	Solute carrier organic anion transporter family	NA	NA	Solute carrier organic anion transporter family member 4C1 (Oatp-R) (Solute carrier family 21 member 20)	Slco4c1 Oatp4c1 Slc21a20	cell differentiation [GO:0030154]; multicellular organism development [GO:0007275]; organic anion transport [GO:0015711]; sodium-independent organic anion transport [GO:0043252]; spermatogenesis [GO:0007283]	Organic anion transporter, capable of transporting pharmacological substances such as digoxin, ouabain, thyroxine, methotrexate and cAMP. May participate in the regulation of membrane transport of ouabain. Involved in the uptake of the dipeptidyl peptidase-4 inhibitor sitagliptin and hence may play a role in its transport into and out of renal proximal tubule cells. May be involved in the first s…
R034554c0g1_i01	2.84732	2.8488	3.01744	8.00084e-91	7.9701e-90	NA	NA	NA	NA	NA	NA	NA
R038282c0g1_i03	2.84484	2.86234	1.09641	4.99892e-18	1.6202e-17	NA	NA	NA	NA	NA	NA	NA
R032696c0g1_i02	2.84413	2.84581	4.32228	2.70695e-90	2.68411e-89	NA	NA	NA	NA	NA	NA	NA
R032195c0g1_i02	2.84063	2.85108	0.884641	3.13602e-42	1.67753e-41	Solute carrier family 40 member 1	NA	SLC40A1	Solute carrier family 40 member 1 (Ferroportin-1) (Iron-regulated transporter 1) (Metal transporter protein 1) (MTP1)	Slc40a1 Fpn1 Ireg1 Slc11a3 Slc39a1	cellular iron ion homeostasis [GO:0006879]; endothelium development [GO:0003158]; iron ion export across plasma membrane [GO:1903988]; iron ion homeostasis [GO:0055072]; iron ion transmembrane transport [GO:0034755]; iron ion transport [GO:0006826]; lymphocyte homeostasis [GO:0002260]; multicellular organismal iron ion homeostasis [GO:0060586]; negative regulation of apoptotic process [GO:0043066…	May be involved in iron export from duodenal epithelial cell and also in transfer of iron between maternal and fetal circulation. Mediates iron efflux in the presence of a ferroxidase (hephaestin and/or ceruloplasmin).
R027932c0g1_i01	2.83997	2.84153	3.15571	5.21651e-145	8.87632e-144	Solute carrier organic anion transporter family	NA	NA	Solute carrier organic anion transporter family member 4C1 (Oatp-R) (Solute carrier family 21 member 20)	Slco4c1 Oatp4c1 Slc21a20	cell differentiation [GO:0030154]; multicellular organism development [GO:0007275]; organic anion transport [GO:0015711]; sodium-independent organic anion transport [GO:0043252]; spermatogenesis [GO:0007283]	Organic anion transporter, capable of transporting pharmacological substances such as digoxin, ouabain, thyroxine, methotrexate and cAMP. May participate in the regulation of membrane transport of ouabain. Involved in the uptake of the dipeptidyl peptidase-4 inhibitor sitagliptin and hence may play a role in its transport into and out of renal proximal tubule cells. May be involved in the first s…
R040939c0g1_i01	2.8398	2.84	6.2664	8.92196480272473e-316	6.10019066203451e-314	Glycine-rich domain-containing protein 1	AtGRDP1	NA	Glycine-rich domain-containing protein 1 (AtGRDP1)	GRDP1 At2g22660 T9I22.10	abscisic acid-activated signaling pathway [GO:0009738]; cellular response to osmotic stress [GO:0071470]; regulation of abscisic acid-activated signaling pathway [GO:0009787]	Plays a regulatory role in abscisic acid (ABA) signaling and tolerance to abiotic stress during germination. May be involved in the regulation of the ABI transcriptional factors.
R023708c0g1_i01	2.83781	3.26733	3.75047	0.000243282	0.000458406	NA	NA	NA	NA	NA	NA	NA
R003120c0g1_i01	2.83763	2.85725	-0.282999	1.31362e-19	4.43535e-19	NA	NA	NA	NA	NA	NA	NA
R037447c0g1_i01	2.83745	2.8588	-0.612534	5.63583e-35	2.66837e-34	NA	NA	NA	NA	NA	NA	NA
R031488c0g2_i02	2.83742	2.83952	3.25162	9.14173e-69	7.14708e-68	Myoneurin	NA	ZNF775	Zinc finger protein 436	ZNF436 KIAA1710	regulation of transcription by RNA polymerase II [GO:0006357]	May be a transcriptional repressor.
R022957c0g2_i01	2.83463	2.83508	4.63594	4.94823e-111	6.08098e-110	NA	NA	NA	NA	NA	NA	NA
R040379c5g2_i02	2.83363	2.83612	2.44834	2.26884e-68	1.76371e-67	PregNAcy zone protein	NA	NA	PregNAcy zone protein (Alpha-2-macroglobulin) (Alpha-2-M) [Cleaved into: Alpha-2-macroglobulin 165 kDa subunit; Alpha-2-macroglobulin 35 kDa subunit]	Pzp A2m	embryo implantation [GO:0007566]	Is able to inhibit all four classes of proteinases by a unique 'trapping' mechanism. This protein has a peptide stretch, called the 'bait region' which contains specific cleavage sites for different proteinases. When a proteinase cleaves the bait region, a conformational change is induced in the protein which traps the proteinase. The entrapped enzyme remains active against low molecular weight s…
R033071c1g1_i02	2.83086	2.831	6.49677	9.30359e-162	1.8438e-160	Probable cation-transporting ATPase 13A3	NA	NA	Probable cation-transporting ATPase 13A3 (EC 3.6.3.-) (ATPase family homolog up-regulated in senescence cells 1)	ATP13A3 AFURS1	cation transport [GO:0006812]; cellular calcium ion homeostasis [GO:0006874]	NA
R037867c0g2_i02	2.82955	2.82991	5.71124	0	0	Endothelin-converting enzyme 1	ECE-1	NA	Endothelin-converting enzyme 1 (ECE-1) (EC 3.4.24.71)	ECE1	NA	Converts big endothelin-1 to endothelin-1.
R034826c0g1_i02	2.8278	2.82849	4.72099	8.63022e-241	3.38062e-239	ETS domain-containing protein Elk-1	NA	NA	ETS domain-containing protein Elk-1	Elk1	cell differentiation [GO:0030154]; cellular response to gamma radiation [GO:0071480]; cellular response to lipid [GO:0071396]; cellular response to testosterone stimulus [GO:0071394]; positive regulation of neuron death [GO:1901216]; positive regulation of transcription by RNA polymerase II [GO:0045944]; regulation of transcription by RNA polymerase II [GO:0006357]; response to fibroblast growth …	Transcription factor that binds to purine-rich DNA sequences. Forms a ternary complex with SRF and the ETS and SRF motifs of the serum response element (SRE) on the promoter region of immediate early genes such as FOS and IER2 (By similarity) (PubMed:17156131). Induces target gene transcription upon JNK-signaling pathway stimulation (PubMed:17156131).
R050163c0g1_i01	2.82771	2.83223	2.02688	1.03639e-90	1.03105e-89	NA	NA	NA	NA	NA	NA	NA
R035940c0g1_i02	2.82738	2.82766	5.62167	0	0	Solute carrier organic anion transporter family	NA	NA	Solute carrier organic anion transporter family member 4C1 (Oatp-R) (Solute carrier family 21 member 20)	Slco4c1 Oatp4c1 Slc21a20	cell differentiation [GO:0030154]; multicellular organism development [GO:0007275]; organic anion transport [GO:0015711]; sodium-independent organic anion transport [GO:0043252]; spermatogenesis [GO:0007283]	Organic anion transporter, capable of transporting pharmacological substances such as digoxin, ouabain, thyroxine, methotrexate and cAMP. May participate in the regulation of membrane transport of ouabain. Involved in the uptake of the dipeptidyl peptidase-4 inhibitor sitagliptin and hence may play a role in its transport into and out of renal proximal tubule cells. May be involved in the first s…
R028516c0g2_i01	2.8265	2.83011	1.69678	3.70196e-88	3.58795e-87	Histamine H2 receptor	H2R	NA	Cannabinoid receptor type 1A	cnr1a cb1a	NA	Involved in cannabinoid-induced CNS effects.
R023611c0g1_i01	2.82261	2.82351	3.78667	3.94843e-212	1.19742e-210	Transcription factor GATA-3	NA	GATA1	GATA-binding factor 2 (GATA-2) (Transcription factor xGATA-2)	gata2	hemopoiesis [GO:0030097]	NA
R026621c0g1_i02	2.82243	2.82296	4.82071	0	0	Protein wech	NA	NA	E3 ubiquitin-protein ligase TRIM71 (EC 2.3.2.27) (Protein lin-41 homolog) (mLin41) (RING-type E3 ubiquitin transferase TRIM71) (Tripartite motif-containing protein 71)	Trim71 Gm1127 Lin41	3'-UTR-mediated mRNA destabilization [GO:0061158]; G1/S transition of mitotic cell cycle [GO:0000082]; cellular response to organic substance [GO:0071310]; fibroblast growth factor receptor signaling pathway [GO:0008543]; miRNA mediated inhibition of translation [GO:0035278]; miRNA metabolic process [GO:0010586]; negative regulation of translation [GO:0017148]; neural tube closure [GO:0001843]; n…	E3 ubiquitin-protein ligase that cooperates with the microRNAs (miRNAs) machinery and promotes embryonic stem cells proliferation and mainteNAce (PubMed:19898466). Binds to miRNAs and associates with AGO2, participating in post-transcriptional repression of transcripts such as CDKN1A. Facilitates the G1-S transition to promote rapid embryonic stem cell self-renewal by repressing CDKN1A expression…
R039977c0g1_i02	2.82182	2.82503	2.19343	6.08283e-59	4.15333e-58	NA	NA	NA	NA	NA	NA	NA
R030436c0g1_i02	2.81661	2.81949	2.85163	1.57869e-77	1.36006e-76	Hemicentin-1	FIBL-6	NA	Hemicentin-1 (Fibulin-6) (FIBL-6)	Hmcn1	cell cycle [GO:0007049]; cell division [GO:0051301]; heterophilic cell-cell adhesion via plasma membrane cell adhesion molecules [GO:0007157]; homophilic cell adhesion via plasma membrane adhesion molecules [GO:0007156]; response to bacterium [GO:0009617]	Promotes cleavage furrow maturation during cytokinesis in preimplantation embryos (PubMed:21215633). May play a role in the architecture of adhesive and flexible epithelial cell junctions (PubMed:17015624). May play a role during myocardial remodeling by imparting an effect on cardiac fibroblast migration (PubMed:24951538).
R014795c0g1_i01	2.81592	2.81768	2.8766	1.00984e-92	1.03404e-91	Neuropeptide Y receptor type 4	NPY4-R	NA	Neuropeptide Y receptor type 4 (NPY4-R) (NPYR-D) (Pancreatic polypeptide receptor 1) (PP1)	Npy4r Ppyr1	NA	Receptor for neuropeptide Y and peptide YY. The rank order of affinity of this receptor for pancreatic polypeptides is PP >> PYY >= NPY.
R029479c0g1_i01	2.81314	2.8176	1.65408	1.1838e-77	1.0222e-76	Rhodopsin	NA	NA	Melanopsin-B (Opsin-4B) (xMOP)	opn4b mop	phototransduction [GO:0007602]; protein-chromophore linkage [GO:0018298]; visual perception [GO:0007601]	Photoreceptor implicated in non-image-forming responses to light. May be able to isomerize covalently bound all-trans retinal back to 11-cis retinal (By similarity).
R019806c0g1_i01	2.81156	2.84804	0.49839	2.3196e-19	7.80219e-19	Apelin receptor	NA	NA	NA	NA	NA	NA
R024526c0g1_i02	2.80909	2.81622	2.26499	5.71407e-68	4.41995e-67	Neurocalcin homolog	DrosNCa	NA	Neurocalcin homolog (DrosNCa)	Nca CG7641	negative regulation of neuronal signal transduction [GO:1902848]; positive regulation of circadian sleep/wake cycle, sleep [GO:0045938]	Calcium-binding protein that is essential for promoting night-time sleep and inhibiting nocturnal hyperactivity (PubMed:7989365, PubMed:30865587). During the night-time it promotes sleep by limiting synaptic output from arousal- and wake-promoting neurons within the C01- and A05- domains that include the mushroom body, and the antennal mechanosensory and motor center (PubMed:30865587). Regulated …
R028679c0g3_i02	2.80692	2.80951	2.63674	1.05274e-112	1.31523e-111	Nicotinamidase	NA	NA	Nicotinamidase (EC 3.5.1.19) (Nicotinamide deamidase) (NAMase) (Pyrazinamidase) (PZAase) (EC 3.5.1.-)	pncA nam ydjB b1768 JW1757	pyridine nucleotide salvage [GO:0019365]	Catalyzes the deamidation of nicotinamide (NAM) into nicotinate (PubMed:4399474, PubMed:8726014). Likely functions in the cyclical salvage pathway for production of NAD from nicotinamide (PubMed:4399474).
R030356c0g1_i01	2.80391	2.87778	5.79422	2.86342e-10	7.22919e-10	Venom allergen 5.02	NA	NA	Venom allergen 5 (Antigen 5) (Ag5) (Cysteine-rich venom protein) (CRVP) (allergen Vesp ma 5)		NA	NA
R034186c0g2_i01	2.8005	2.80112	6.6638	8.03732e-209	2.36128e-207	Latrophilin Cirl	NA	NA	L-rhamnose-binding lectin ELEL-1		NA	Rhamnose-binding lectin. Also binds alpha-D-melibiose, alpha-D-lactose, beta-D-lactose, methyl-alpha-D-galactopyranoside, methyl-beta-D--galactopyranoside and D-galactose but not D-arabinose, L-fucose, D-glucose, D-mannose, D-maltose, D-sucrose, N-acetyl-D-galactosamine, N-acetyl-D-glucosamine, N-acetyl-D-mannosamine-D-xylose or by glycoproteins orosomucoid, thyroglobulin, ovomucoid and porcine s…
R017199c0g1_i01	2.79608	2.80309	1.83242	1.24827e-74	1.0443e-73	Uncharacterized skeletal organic matrix protein	NA	NA	Uncharacterized skeletal organic matrix protein 5 (Uncharacterized SOMP-5)		NA	NA
R023445c0g1_i01	2.79511	2.79571	4.42255	3.06038193685281e-317	2.1020212376491e-315	Major facilitator superfamily domain-containing	NA	MFSD10	Major facilitator superfamily domain-containing protein 10 (Tetracycline transporter-like protein)	Mfsd10 Tetran	apoptotic process [GO:0006915]; sodium-independent organic anion transport [GO:0043252]	Confers cellular resistance to apoptosis induced by the non-steroidal anti-inflammatory drugs indomethacin and diclofenac. May act as an efflux pump (By similarity).
R040379c2g1_i01	2.79223	2.79638	1.56606	3.56309e-43	1.93697e-42	Alpha-1-macroglobulin	Alpha-1-M	NA	Alpha-1-macroglobulin (Alpha-1-M) (Alpha-1-macroglobulin 165 kDa subunit) [Cleaved into: Alpha-1-macroglobulin 45 kDa subunit]	A1m Pzp	embryo implantation [GO:0007566]	Is able to inhibit all four classes of proteinases by a unique 'trapping' mechanism. This protein has a peptide stretch, called the 'bait region' which contains specific cleavage sites for different proteinases. When a proteinase cleaves the bait region, a conformational change is induced in the protein which traps the proteinase. The entrapped enzyme remains active against low molecular weight s…
R033268c0g1_i01	2.79161	2.79176	6.61713	0	0	5-aminolevulinate synthase, erythroid-specific,	NA	ALAS2	5-aminolevulinate synthase, erythroid-specific, mitochondrial (ALAS-E) (EC 2.3.1.37) (5-aminolevulinic acid synthase 2) (Delta-ALA synthase 2) (Delta-aminolevulinate synthase 2)	Alas2	cellular iron ion homeostasis [GO:0006879]; erythrocyte differentiation [GO:0030218]; heme biosynthetic process [GO:0006783]; hemoglobin biosynthetic process [GO:0042541]; protoporphyrinogen IX biosynthetic process [GO:0006782]; response to hypoxia [GO:0001666]	NA
R040655c3g2_i02	2.78947	2.79019	3.97948	1.0099e-117	1.3221e-116	Proline-rich transmembrane protein 1	NA	NA	Proline-rich transmembrane protein 1 (Dispanin subfamily D member 1) (DSPD1) (Synapse differentiation-induced protein 4)	Prrt1 Ng5 SynDIG4	NA	NA
R030095c0g1_i01	2.78735	2.80886	1.78549	2.53378e-22	9.1136e-22	Neurexin-3	NA	NA	Neurexin-1b (Neurexin Ib-alpha) (Neurexin-1b-alpha)	nrxn1b	cell adhesion [GO:0007155]	Neuronal cell surface protein that may be involved in cell recognition and cell adhesion.
R030868c0g1_i01	2.78381	2.78697	2.03674	5.00195e-123	6.93451e-122	Caltractin	NA	NA	NA	NA	NA	NA
R039636c1g2_i01	2.77788	2.77989	3.06112	1.04361e-166	2.1504e-165	N-acetylglucosaminyl-phosphatidylinositol de-N-acetylase	NA	PIGL	N-acetylglucosaminyl-phosphatidylinositol de-N-acetylase (EC 3.5.1.89) (Phosphatidylinositol-glycan biosynthesis class L protein) (PIG-L)	PIGL	GPI anchor biosynthetic process [GO:0006506]; preassembly of GPI anchor in ER membrane [GO:0016254]	Involved in the second step of GPI biosynthesis. De-N-acetylation of N-acetylglucosaminyl-phosphatidylinositol.
R039478c1g1_i07	2.7674	2.76807	4.52412	1.29296e-218	4.13804e-217	Neuronal acetylcholine receptor subunit alpha-3	NA	NA	Neuronal acetylcholine receptor subunit alpha-9-I (Nicotinic acetylcholine receptor subunit alpha-9-I) (NACHR alpha-9-I)	nachra9	NA	NA
R031114c0g1_i01	2.75986	2.76027	5.4768	1.27424e-148	2.22357e-147	Protein unc-93 homolog A	Unc-93A	UNC93A	Protein unc-93 homolog A (Unc-93A)	unc93a	NA	NA
R035450c0g1_i01	2.75932	2.76742	2.71632	1.25939e-49	7.53529e-49	Calbindin-32	NA	NA	Calbindin-32	Cbp53E cbn CG6702	negative regulation of response to wounding [GO:1903035]; regulation of long-term synaptic potentiation [GO:1900271]; regulation of presynaptic cytosolic calcium ion concentration [GO:0099509]	NA
R019337c0g1_i01	2.75653	2.77822	-0.536186	1.07267e-19	3.62914e-19	Gamma-aminobutyric acid type B receptor subunit	NA	NA	Gamma-aminobutyric acid type B receptor subunit 1 (GABA-B receptor 1) (GABA-B-R1) (GABA-BR1) (GABABR1) (Gb1)	Gabbr1	adenylate cyclase-inhibiting G protein-coupled receptor signaling pathway [GO:0007193]; gamma-aminobutyric acid signaling pathway [GO:0007214]; negative regulation of adenylate cyclase activity [GO:0007194]; negative regulation of cell population proliferation [GO:0008285]; negative regulation of dopamine secretion [GO:0033602]; negative regulation of epinephrine secretion [GO:0032811]; negative …	Component of a heterodimeric G-protein coupled receptor for GABA, formed by GABBR1 and GABBR2 (PubMed:10773016, PubMed:10075644). Within the heterodimeric GABA receptor, only GABBR1 seems to bind agonists, while GABBR2 mediates coupling to G proteins (By similarity). Ligand binding causes a conformation change that triggers signaling via guanine nucleotide-binding proteins (G proteins) and modula…
R032322c0g1_i01	2.75182	2.754	4.18339	1.8756e-162	3.74175e-161	Plasma kallikrein	NA	NA	Transmembrane protease serine 11B-like protein (EC 3.4.21.-) (Airway trypsin-like protease 5) (Transmembrane protease serine 11B)	Tmprss11b Hatl5 Tmprss11bnl	NA	Serine protease.
R031567c0g1_i02	2.74583	2.74709	3.29973	3.88706e-177	8.75288e-176	Solute carrier family 22 member 5	NA	NA	Organic cation transporter 1 (CeOCT1)	oct-1 F52F12.1	determination of adult lifespan [GO:0008340]; organic cation transport [GO:0015695]	Transports organic cations such as tetraethylammonium (TEA). Displays a broad substrate specificity.
R023787c0g1_i01	2.73781	2.74135	1.91287	2.63551e-106	3.10928e-105	N-acetyllactosaminide beta-1,3-N-acetylglucosaminyltransferase	NA	NA	NA	NA	NA	NA
R016606c0g1_i01	2.73019	2.74332	-0.0186596	1.26441e-26	4.98276e-26	Protein phosphatase 1 regulatory subunit 27	NA	NA	Protein phosphatase 1 regulatory subunit 12A (Myosin phosphatase-targeting subunit 1) (Myosin phosphatase target subunit 1) (Protein phosphatase myosin-binding subunit)	PPP1R12A MBS MYPT1	G2/M transition of mitotic cell cycle [GO:0000086]; cellular response to drug [GO:0035690]; centrosome cycle [GO:0007098]; mitotic cell cycle [GO:0000278]; negative regulation of catalytic activity [GO:0043086]; positive regulation of myosin-light-chain-phosphatase activity [GO:0035508]; positive regulation of transcription by RNA polymerase II [GO:0045944]; protein dephosphorylation [GO:0006470]…	Key regulator of protein phosphatase 1C (PPP1C). Mediates binding to myosin. As part of the PPP1C complex, involved in dephosphorylation of PLK1. Capable of inhibiting HIF1AN-dependent suppression of HIF1A activity.
R023595c0g2_i01	2.72881	2.72994	4.78531	4.95653e-224	1.6642e-222	NA	NA	NA	NA	NA	NA	NA
R054603c0g1_i01	2.72746	2.72749	9.01399	0	0	NA	NA	NA	NA	NA	NA	NA
R039383c0g1_i01	2.72541	2.7272	3.29888	1.29286e-138	2.07548e-137	Synaptotagmin-15	NA	FO681492.2	Synaptotagmin-15 (Chr10Syt) (Synaptotagmin XV) (SytXV)	SYT15	calcium-ion regulated exocytosis [GO:0017156]; cellular response to calcium ion [GO:0071277]; regulation of calcium ion-dependent exocytosis [GO:0017158]; regulation of dopamine secretion [GO:0014059]; vesicle-mediated transport [GO:0016192]	May be involved in the trafficking and exocytosis of secretory vesicles in non-neuronal tissues.
R033465c0g1_i01	2.72005	2.72094	4.65706	2.08159e-166	4.26583e-165	NA	NA	NA	NA	NA	NA	NA
R032587c0g2_i03	2.71275	2.71795	2.15099	2.90615e-51	1.77917e-50	NA	NA	NA	NA	NA	NA	NA
R030747c0g1_i01	2.71205	2.7125	5.22784	1.10481e-265	5.19328e-264	Deoxyribonuclease-1	NA	DNASE1L2	Deoxyribonuclease-1 (EC 3.1.21.1) (Deoxyribonuclease I) (DNase I)	DNASE1	DNA catabolic process [GO:0006308]; DNA catabolic process, endonucleolytic [GO:0000737]; apoptotic process [GO:0006915]; neutrophil activation involved in immune response [GO:0002283]; regulation of acute inflammatory response [GO:0002673]; regulation of neutrophil mediated cytotoxicity [GO:0070948]	Serum endocuclease secreted into body fluids by a wide variety of exocrine and endocrine organs (By similarity). Expressed by non-hematopoietic tissues and preferentially cleaves protein-free DNA. Among other functions, seems to be involved in cell death by apoptosis. Binds specifically to G-actin and blocks actin polymerization (By similarity). Together with DNASE1L3, plays a key role in degradi…
R038714c2g1_i01	2.71189	2.71457	1.96591	2.52945e-31	1.10061e-30	Alpha-1,6-mannosylglycoprotein 6-beta-N-acetylglucosaminyltransferase	NA	MGAT5B	NA	NA	NA	NA
R038471c0g3_i02	2.70778	2.70821	5.66044	0	0	Calmodulin	CaM	NA	Calmodulin (CaM)	CALM1	calcium-mediated signaling [GO:0019722]	Calmodulin mediates the control of a large number of enzymes, ion channels and other proteins by Ca(2+). Among the enzymes to be stimulated by the calmodulin-Ca(2+) complex are a number of protein kinases and phosphatases.
R031339c0g1_i01	2.70731	2.71289	2.56822	4.14774e-57	2.76308e-56	NA	NA	NA	NA	NA	NA	NA
R040939c0g1_i03	2.70662	2.7227	-0.330064	6.26595e-16	1.92352e-15	NA	NA	NA	NA	NA	NA	NA
R030459c0g2_i03	2.70577	2.7067	3.94024	1.06746e-145	1.83086e-144	SCO-spondin	NA	NA	von Willebrand factor (vWF) [Cleaved into: von Willebrand antigen 2 (von Willebrand antigen II)]	Vwf	blood coagulation [GO:0007596]; cell adhesion [GO:0007155]; cell-substrate adhesion [GO:0031589]; hemostasis [GO:0007599]; liver development [GO:0001889]; placenta development [GO:0001890]; platelet activation [GO:0030168]; protein homooligomerization [GO:0051260]	Important in the mainteNAce of hemostasis, it promotes adhesion of platelets to the sites of vascular injury by forming a molecular bridge between sub-endothelial collagen matrix and platelet-surface receptor complex GPIb-IX-V. Also acts as a chaperone for coagulation factor VIII, delivering it to the site of injury, stabilizing its heterodimeric structure and protecting it from premature clearan…
R023043c0g1_i01	2.70561	2.71418	0.267534	1.21843e-37	6.05871e-37	Potassium voltage-gated channel subfamily H member	NA	NA	Potassium voltage-gated channel subfamily H member 2 (Ether-a-go-go-related gene potassium channel 1) (ERG-1) (Eag-related protein 1) (Ether-a-go-go-related protein 1) (RERG) (r-ERG) (Voltage-gated potassium channel subunit Kv11.1)	Kcnh2 Erg	brain development [GO:0007420]; potassium ion transmembrane transport [GO:0071805]; potassium ion transport [GO:0006813]; protein heterooligomerization [GO:0051291]; regulation of ion transmembrane transport [GO:0034765]; regulation of membrane potential [GO:0042391]; spinal cord development [GO:0021510]	Pore-forming (alpha) subunit of voltage-gated inwardly rectifying potassium channel. Channel properties are modulated by cAMP and subunit assembly. Mediates the rapidly activating component of the delayed rectifying potassium current in heart (IKr) (By similarity).
R039278c8g1_i01	2.70143	2.7189	-0.531869	3.06135e-22	1.09849e-21	NA	NA	ZMYM1	NA	NA	NA	NA
R035490c0g1_i01	2.70039	2.70047	7.53075	0	0	Muscle-specific protein 20	NA	NA	Muscle-specific protein 20	Mp20 Tpn CG4696	myoblast fusion [GO:0007520]; regulation of myoblast fusion [GO:1901739]	NA
R005723c0g1_i01	2.69985	2.71158	0.154413	1.94811e-31	8.50609e-31	Potassium voltage-gated channel subfamily A member	NA	NA	Potassium voltage-gated channel subfamily A member 1 (Voltage-gated K(+) channel HuKI) (Voltage-gated potassium channel HBK1) (Voltage-gated potassium channel subunit Kv1.1)	KCNA1	cell communication by electrical coupling [GO:0010644]; cellular protein localization [GO:0034613]; cellular response to magnesium ion [GO:0071286]; chemical synaptic transmission [GO:0007268]; detection of mechanical stimulus involved in sensory perception of pain [GO:0050966]; detection of mechanical stimulus involved in sensory perception of touch [GO:0050976]; hippocampus development [GO:0021…	Voltage-gated potassium channel that mediates transmembrane potassium transport in excitable membranes, primarily in the brain and the central nervous system, but also in the kidney (PubMed:19903818). Contributes to the regulation of the membrane potential and nerve signaling, and prevents neuronal hyperexcitability (PubMed:17156368). Forms tetrameric potassium-selective channels through which po…
R037112c0g3_i01	2.69773	2.69926	3.05281	5.04008e-143	8.4143e-142	Feline leukemia virus subgroup C receptor-related	NA	FLVCR2	Feline leukemia virus subgroup C receptor-related protein 2 (Calcium-chelate transporter) (CCT)	Flvcr2	heme export [GO:0097037]	Acts as an importer of heme. Also acts as a transporter for a calcium-chelator complex, important for growth and calcium metabolism (By similarity).
R041705c0g1_i01	2.69515	2.70949	0.43409	8.85575e-21	3.0679e-20	NA	NA	NA	NA	NA	NA	NA
R038155c0g1_i01	2.68416	2.68419	8.73727	1.21444e-91	1.22028e-90	Putative ascorbate peroxidase	NA	NA	Putative ascorbate peroxidase (EC 1.11.1.11) (HvAPX1)	APX1	hydrogen peroxide catabolic process [GO:0042744]; response to oxidative stress [GO:0006979]	May play a role in the protection of oocyte incorporated cells from rapid apoptotic degradation.
R041006c4g1_i01	2.68082	2.69982	-0.385622	2.12909e-22	7.66718e-22	Hydroxyproline O-galactosyltransferase GALT3	NA	NA	NA	NA	NA	NA
R037757c0g2_i03	2.68044	2.70974	0.267074	4.58963e-18	1.48883e-17	NA	NA	NA	NA	NA	NA	NA
R027624c0g2_i01	2.67937	2.69327	0.654672	2.03542e-31	8.88214e-31	Voltage-gated potassium channel	NA	NA	Potassium voltage-gated channel subfamily B member 1 (Voltage-gated potassium channel subunit Kv2.1)	KCNB1	action potential [GO:0001508]; cellular response to glucose stimulus [GO:0071333]; cellular response to nutrient levels [GO:0031669]; glucose homeostasis [GO:0042593]; glutamate receptor signaling pathway [GO:0007215]; negative regulation of insulin secretion [GO:0046676]; positive regulation of calcium ion-dependent exocytosis [GO:0045956]; positive regulation of catecholamine secretion [GO:0033…	Voltage-gated potassium channel that mediates transmembrane potassium transport in excitable membranes, primarily in the brain, but also in the pancreas and cardiovascular system. Contributes to the regulation of the action potential (AP) repolarization, duration and frequency of repetitive AP firing in neurons, muscle cells and endocrine cells and plays a role in homeostatic attenuation of elect…
R038170c1g1_i01	2.67934	2.69422	-0.0787979	3.09046e-26	1.20401e-25	NA	NA	NA	NA	NA	NA	NA
R018758c0g1_i01	2.67358	2.67851	2.33534	9.7504e-80	8.60208e-79	NA	NA	NA	NA	NA	NA	NA
R020202c0g1_i01	2.67288	2.67639	2.08151	6.44095e-100	7.07705e-99	Fez family zinc finger protein 2	NA	NA	Zinc finger protein 324A (Zinc finger protein ZF5128)	ZNF324 ZNF324A	regulation of transcription by RNA polymerase II [GO:0006357]	May be involved in transcriptional regulation. May be involved in regulation of cell proliferation.
R041191c2g1_i02	2.67004	2.67768	1.35108	2.72016e-41	1.42965e-40	NA	NA	NA	LINE-1 retrotransposable element ORF1 protein (L1-ORF1p) (LINE retrotransposable element 1) (LINE1 retrotransposable element 1) (Transposase element L1Md-A101/L1Md-A102/L1Md-A2)	Lire1	transposition, RNA-mediated [GO:0032197]	Nucleic acid-binding protein which is essential for retrotransposition of LINE-1 elements in the genome. Functions as a nucleic acid chaperone binding its own transcript and therefore preferentially mobilizing the transcript from which they are encoded.
R034318c0g1_i01	2.66882	2.67379	0.931524	5.57671e-49	3.30126e-48	Tyrosinase	NA	NA	Tyrosinase (EC 1.14.18.1) (Monophenol monooxygenase)	melC2 mel	melanin biosynthetic process [GO:0042438]	This is a copper-containing oxidase that functions in the formation of pigments such as melanins and other polyphenolic compounds.
R035487c0g1_i01	2.66732	2.67533	2.0798	6.66222e-38	3.33044e-37	Octopamine receptor beta-2R	CsOA2B2	NA	Beta-2 adrenergic receptor (Beta-2 adrenoreceptor) (Beta-2 adrenoceptor)	Adrb2 Adrb2r	G protein-coupled receptor signaling pathway [GO:0007186]; activation of adenylate cyclase activity [GO:0007190]; adenylate cyclase-activating G protein-coupled receptor signaling pathway [GO:0007189]; adenylate cyclase-activating adrenergic receptor signaling pathway [GO:0071880]; adenylate cyclase-modulating G protein-coupled receptor signaling pathway [GO:0007188]; adrenergic receptor signalin…	Beta-adrenergic receptors mediate the catecholamine-induced activation of adenylate cyclase through the action of G proteins. The beta-2-adrenergic receptor binds epinephrine with an approximately 30-fold greater affinity than it does norepinephrine.
R035135c0g6_i04	2.66461	2.66714	2.2996	5.97868e-147	1.03369e-145	Major facilitator superfamily multidrug transporter	NA	NA	NA	NA	NA	NA
R040768c3g4_i04	2.66406	2.66845	2.12733	6.10828e-55	3.94847e-54	Putative potassium channel protein YugO	NA	NA	Putative potassium channel protein YugO	yugO BSU31322 BSU31320	NA	NA
R030866c0g1_i01	2.66318	2.67031	0.731769	4.33222e-43	2.34999e-42	NA	NA	NA	NA	NA	NA	NA
R023397c0g1_i01	2.66126	2.67867	0.444539	3.79672e-28	1.54436e-27	Beta-2 adrenergic receptor	NA	NA	Beta-1 adrenergic receptor (Beta-1 adrenoreceptor) (BETA1AR) (Beta-1 adrenoceptor)	ADRB1 BAR1	adenylate cyclase-activating adrenergic receptor signaling pathway [GO:0071880]; positive regulation of GTPase activity [GO:0043547]; positive regulation of heart contraction [GO:0045823]	Beta-adrenergic receptors mediate the catecholamine-induced activation of adenylate cyclase through the action of G proteins. This receptor binds epinephrine and norepinephrine with approximately equal affinity.
R030973c0g1_i01	2.66069	2.66129	5.38524	4.72644e-65	3.49877e-64	Laccase-2	NA	NA	Laccase-24 (EC 1.10.3.2) (Benzenediol:oxygen oxidoreductase 24) (Diphenol oxidase 24) (Urishiol oxidase 24)	LAC24 Os12g0258700 LOC_Os12g15680 OsJ_016843 OsJ_17624	lignin catabolic process [GO:0046274]	Lignin degradation and detoxification of lignin-derived products.
R020299c0g1_i01	2.65985	2.66014	5.11091	3.79067e-69	2.98843e-68	NA	NA	NA	NA	NA	NA	NA
R036461c1g1_i01	2.65699	2.65782	4.72636	4.28407e-159	8.26166e-158	NA	NA	NA	NA	NA	NA	NA
R036223c0g1_i04	2.65407	2.65492	4.28773	6.24352e-184	1.50746e-182	ADP-ribosylation factor	NA	NA	ADP-ribosylation factor	ARF1 CAALFM_CR08700CA CaO19.13805 CaO19.6447	Golgi to plasma membrane transport [GO:0006893]; cellular response to reactive oxygen species [GO:0034614]; intracellular protein transport [GO:0006886]; vesicle-mediated transport [GO:0016192]	GTP-binding protein involved in protein trafficking; may modulate vesicle budding and uncoating within the Golgi apparatus.
R031018c0g1_i01	2.65378	2.65623	2.68554	6.37224e-106	7.48253e-105	NA	NA	NA	NA	NA	NA	NA
R033988c1g1_i01	2.65241	2.65329	4.57669	2.72884e-160	5.317e-159	Fez family zinc finger protein 2	NA	NA	Zinc finger and SCAN domain-containing protein 31 (Zinc finger protein 323)	ZSCAN31 ZNF310P ZNF323	regulation of transcription by RNA polymerase II [GO:0006357]	May function as a transcription factor. May be involved in the development of multiple embryonic organs.
R034338c0g1_i02	2.65166	2.65894	1.24736	4.13726e-56	2.72234e-55	NA	NA	NA	NA	NA	NA	NA
R074248c0g1_i01	2.65125	2.65344	2.85228	7.15764e-117	9.28949e-116	5-hydroxytryptamine receptor 1A-beta	5-HT-1A-beta	NA	Melanopsin-A (Mammalian-like melanopsin) (Melanopsin-M) (Opsin-4-A) (Opsin-4M)	opn4a opn4 opn4d opn4m1	G protein-coupled receptor signaling pathway [GO:0007186]; cellular response to light stimulus [GO:0071482]; phototransduction [GO:0007602]; protein-chromophore linkage [GO:0018298]; visual perception [GO:0007601]	Photoreceptor implicated in non-image-forming responses to light. May be able to isomerize covalently bound all-trans retinal back to 11-cis retinal (By similarity).
R029832c0g1_i01	2.65097	2.65617	5.02524	3.29662e-31	1.43028e-30	NA	NA	FOSB	Proto-oncogene c-Fos (Cellular oncogene fos)	fos	regulation of transcription by RNA polymerase II [GO:0006357]	Nuclear phosphoprotein which forms a tight but non-covalently linked complex with the JUN/AP-1 transcription factor. FOS has a critical function in regulating the development of cells destined to form and maintain the skeleton. It is thought to have an important role in signal transduction, cell proliferation and differentiation (By similarity).
R031115c0g1_i02	2.6506	2.65274	3.05024	1.87604e-153	3.44138e-152	Histamine H2 receptor	H2R	NA	Histamine H2 receptor (H2R) (HH2R) (Gastric receptor I)	Hrh2	G protein-coupled receptor signaling pathway, coupled to cyclic nucleotide second messenger [GO:0007187]; chemical synaptic transmission [GO:0007268]; digestive tract development [GO:0048565]; epithelial cell morphogenesis [GO:0003382]; gastric acid secretion [GO:0001696]; gastrin-induced gastric acid secretion [GO:0001698]; gland development [GO:0048732]; histamine-induced gastric acid secretion…	The H2 subclass of histamine receptors mediates gastric acid secretion. The activity of this receptor is mediated by G proteins which activate adenylyl cyclase.
R027911c0g1_i01	2.64899	2.65088	5.07468	6.00969e-124	8.3857e-123	NA	NA	NA	NA	NA	NA	NA
R039185c3g1_i03	2.64214	2.64658	1.38828	2.80515e-43	1.52825e-42	Macrophage mannose receptor 1	MMR	CD72	NA	NA	NA	NA
R023400c0g1_i01	2.64073	2.64169	3.98639	1.52469e-114	1.93866e-113	NA	NA	NA	NA	NA	NA	NA
R022425c0g1_i01	2.63644	2.71225	-0.573572	8.03871e-09	1.92914e-08	NA	NA	CYGB	Neuroglobin		NA	Involved in oxygen transport in the brain. Hexacoordinate globin, displaying competitive binding of oxygen or the distal His residue to the iron atom. Capable of penetrating cell membranes (By similarity).
R025734c1g1_i01	2.63548	2.63671	3.64846	1.39267e-116	1.80591e-115	Isoinhibitor K	NA	WFIKKN1	NA	NA	NA	NA
R031113c0g1_i01	2.63414	2.70072	4.7994	7.37051e-09	1.77217e-08	Calmodulin	CaM	NA	Calmodulin (CaM)	cam1 SPAC3A12.14	ascospore formation [GO:0030437]; ascospore-type prospore-specific spindle pole body remodeling [GO:0031322]; calcium-mediated signaling [GO:0019722]; establishment of protein localization to meiotic spindle pole body [GO:1990954]; mitotic spindle assembly [GO:0090307]; spindle pole body organization [GO:0051300]	Calmodulin mediates the control of a large number of enzymes, ion channels and other proteins by Ca(2+). Among the enzymes to be stimulated by the calmodulin-Ca(2+) complex are a number of protein kinases and phosphatases.
R016351c0g1_i01	2.63285	2.63711	3.5146	7.55669e-35	3.56885e-34	Papilin	NA	SPINT4	U-actitoxin-Avd3h (U-AITX-Avd3h) (AsKC5)		NA	Dual-function toxin that inhibits both the serine protease trypsin (Kd=30 nM) and voltage-gated potassium channels Kv1.2/KCNA2 (IC(50)=2800 nM).
R030800c0g1_i06	2.63278	2.63366	4.14602	3.67313e-222	1.209e-220	Mitochondria-eating protein	NA	NA	Mini-chromosome mainteNAce complex-binding protein (MCM-BP) (MCM-binding protein)	mcmbp	DNA-dependent DNA replication [GO:0006261]; cell division [GO:0051301]; sister chromatid cohesion [GO:0007062]	Associated component of the mcm complex that acts as a regulator of DNA replication. Binds to the MCM complex during late S phase and promotes the disassembly of the mcm complex from chromatin, thereby acting as a key regulator of pre-replication complex (pre-RC) unloading from replicated DNA. Can dissociate the mcm complex without addition of ATP; probably acts by destabilizing interactions of e…
R005656c0g2_i01	2.63148	2.6352	2.13041	1.82198e-109	2.2084e-108	Glycoprotein 3-alpha-L-fucosyltransferase A	NA	FUT7	Glycoprotein 3-alpha-L-fucosyltransferase A (EC 2.4.1.214) (Core alpha-(1,3)-fucosyltransferase)	FucTA CG6869	N-glycan fucosylation [GO:0036071]; fucosylation [GO:0036065]; nervous system development [GO:0007399]; protein glycosylation [GO:0006486]	Catalyzes alpha-1,3 glycosidic linkages of N-glycans (PubMed:11382750). Plays a role in neuronal development by promoting ventral nerve cord formation, possibly by promoting interactions between migrating cells and the extracellular matrix or by promoting neural activity (PubMed:21203496).
R030865c0g1_i01	2.62733	2.63505	2.25518	4.66002e-50	2.80272e-49	Endosomal/lysosomal potassium channel TMEM175	NA	TMEM175	Endosomal/lysosomal potassium channel TMEM175 (Transmembrane protein 175)	tmem175 si:ch211-168m18.2	phagosome-lysosome fusion [GO:0090385]; potassium ion transmembrane transport [GO:0071805]; regulation of lysosomal lumen pH [GO:0035751]	Organelle-specific potassium channel specifically responsible for potassium conductance in endosomes and lysosomes. Forms a potassium-permeable leak-like channel.
R032946c0g1_i01	2.62614	2.62782	3.35142	7.61189e-157	1.43302e-155	NA	NA	NA	Tryptophan 2,3-dioxygenase (TDO) (EC 1.13.11.11) (Tryptamin 2,3-dioxygenase) (Tryptophan oxygenase) (TO) (TRPO) (Tryptophan pyrrolase) (Tryptophanase)		ommochrome biosynthetic process [GO:0006727]; tryptophan catabolic process to kynurenine [GO:0019441]	Heme-dependent dioxygenase that catalyzes the oxidative cleavage of the L-tryptophan (L-Trp) pyrrole ring and converts L-tryptophan to N-formyl-L-kynurenine. Catalyzes the oxidative cleavage of the indole moiety (By similarity). Required for normal eye pigmentation.
R031677c0g1_i01	2.61755	2.64841	0.0490607	6.10404e-15	1.81528e-14	Matrix metalloproteinase-25	MMP-25	NA	Stromelysin-1 (SL-1) (EC 3.4.24.17) (EMS-2) (Matrix metalloproteinase-3) (MMP-3) (Transin-1)	Mmp3	cellular response to amino acid stimulus [GO:0071230]; collagen catabolic process [GO:0030574]; extracellular matrix organization [GO:0030198]; negative regulation of hydrogen peroxide metabolic process [GO:0010727]; negative regulation of protein kinase B signaling [GO:0051898]; positive regulation of cell migration [GO:0030335]; positive regulation of oxidative stress-induced cell death [GO:190…	Can degrade fibronectin, laminin, gelatins of type I, III, IV, and V; collagens III, IV, X, and IX, and cartilage proteoglycans. Activates procollagenase.
R023255c0g2_i01	2.61747	2.63092	-0.0989476	9.19447e-31	3.95378e-30	5-hydroxytryptamine receptor 1A	5-HT-1A	NA	Probable G-protein coupled receptor 101	Gpr101 Gm365	adenylate cyclase-activating adrenergic receptor signaling pathway [GO:0071880]; adenylate cyclase-modulating G protein-coupled receptor signaling pathway [GO:0007188]	Orphan receptor.
R019800c0g1_i01	2.61543	2.61601	4.47995	7.53777e-216	2.35235e-214	Low-density lipoprotein receptor-related protein	NA	RS1	NA	NA	NA	NA
R032984c0g1_i01	2.61473	2.62494	0.500236	1.58482e-34	7.42413e-34	5-hydroxytryptamine receptor 1A-beta	5-HT-1A-beta	NA	NA	NA	NA	NA
R036286c0g1_i03	2.6143	2.63294	-0.612693	6.13279e-28	2.48049e-27	NA	NA	NA	NA	NA	NA	NA
R033997c0g1_i04	2.61392	2.6147	4.02228	8.80827e-214	2.70396e-212	Sorting nexin-7	NA	MFSD3	Major facilitator superfamily domain-containing protein 3	Mfsd3	NA	NA
R037807c0g2_i01	2.61077	2.61148	4.51181	1.47861e-183	3.5529e-182	Lysyl oxidase homolog 2B	NA	LOXL3	Lysyl oxidase homolog 2B (EC 1.4.3.13) (Lysyl oxidase-like protein 2B)	loxl2b si:dkeyp-32b1.1 zgc:158414	collagen fibril organization [GO:0030199]; endothelial cell migration [GO:0043542]; endothelial cell proliferation [GO:0001935]; epithelial to mesenchymal transition [GO:0001837]; heterochromatin organization [GO:0070828]; negative regulation of stem cell population mainteNAce [GO:1902455]; negative regulation of transcription by RNA polymerase II [GO:0000122]; negative regulation of transcriptio…	Mediates the post-translational oxidative deamination of lysine residues on target proteins leading to the formation of deaminated lysine (allysine) (By similarity). Acts as a transcription corepressor and specifically mediates deamination of trimethylated 'Lys-4' of histone H3 (H3K4me3), a specific tag for epigenetic transcriptional activation (By similarity). Shows no activity against histone H…
R033545c0g2_i01	2.60931	2.60953	6.73684	0	0	Calmodulin	CaM	NA	Calmodulin (CaM)		calcium-mediated signaling [GO:0019722]	Calmodulin mediates the control of a large number of enzymes, ion channels and other proteins by Ca(2+). Among the enzymes to be stimulated by the calmodulin-Ca(2+) complex are a number of protein kinases and phosphatases.
R036567c0g1_i01	2.60871	2.61103	2.97545	2.41403e-145	4.12634e-144	NA	NA	NA	NA	NA	NA	NA
R031052c0g2_i01	2.60484	2.60737	3.1492	2.21158e-86	2.10415e-85	NA	NA	NA	NA	NA	NA	NA
R040966c2g1_i01	2.60399	2.82441	1.24673	0.000102685	0.000198662	Calpain small subunit 1	CSS1	NA	NA	NA	NA	NA
R038610c1g2_i01	2.59808	2.59824	6.38754	0	0	NA	NA	NA	NA	NA	NA	NA
R037264c0g1_i01	2.59568	2.59721	3.19074	2.078e-183	4.97728e-182	Pyroglutamylated RF-amide peptide receptor	NA	NA	Pyroglutamylated RF-amide peptide receptor (AQ27) (G-protein coupled receptor 103) (Orexigenic neuropeptide QRFP receptor) (SP9155)	QRFPR GPR103	G protein-coupled receptor signaling pathway [GO:0007186]	Receptor for the orexigenic neuropeptide QRFP. The activity of this receptor is mediated by G proteins that modulate adenylate cyclase activity and intracellular calcium levels.
R032055c0g1_i02	2.5935	2.59783	1.93805	6.82996e-68	5.27123e-67	E3 ubiquitin-protein ligase TRIM71	NA	NA	E3 ubiquitin-protein ligase TRIM33 (EC 2.3.2.27) (Ectodermin) (RING-type E3 ubiquitin transferase TRIM33) (Transcription intermediary factor 1-gamma) (TIF1-gamma) (Tripartite motif-containing protein 33)	trim33 ecto	protein ubiquitination [GO:0016567]	Acts as an E3 ubiquitin-protein ligase for smad4. Promotes ectoderm embryonic development at the expense of other germ layers. Inhibits mesodermal differentiation. Promotes neural development of the ectoderm. Promotes smad4 alpha degradation via the ubiquitin proteasome pathway. May act as a transcriptional repressor (By similarity).
R023624c0g1_i01	2.59241	2.59249	7.24735	1.33529e-152	2.42578e-151	NA	NA	NA	NA	NA	NA	NA
R009807c0g1_i01	2.59116	2.59242	2.91045	1.51805e-139	2.46327e-138	Protein VAPYRIN	PhVpy	NA	NA	NA	NA	NA
R035019c0g1_i01	2.59071	2.5913	5.04006	4.62823e-247	1.88156e-245	NA	NA	NA	NA	NA	NA	NA
R036935c0g1_i01	2.58756	2.58835	4.94082	4.22392e-184	1.02313e-182	NADPH oxidase 1	NOX-1	NOX5	Superoxide-generating NADPH oxidase heavy chain subunit A (EC 1.-.-.-) (NADPH oxidase A) (Superoxide-generating NADPH oxidase flavocytochrome A)	noxA DDB_G0289653	defense response [GO:0006952]; defense response to bacterium [GO:0042742]; oxidation-reduction process [GO:0055114]; sorocarp development [GO:0030587]; sporulation resulting in formation of a cellular spore [GO:0030435]; superoxide anion generation [GO:0042554]	Critical component of the membrane-bound oxidase that generates superoxide. It is the terminal component of a respiratory chain that transfers single electrons from cytoplasmic NADPH across the plasma membrane to molecular oxygen on the exterior (By similarity).
R039079c0g1_i05	2.58546	2.59727	0.312668	1.64801e-29	6.88784e-29	Tyrosine-protein kinase receptor torso	NA	NA	NA	NA	NA	NA
R038714c1g3_i02	2.58472	2.58531	4.02742	3.71458e-51	2.2704e-50	Alpha-1,6-mannosylglycoprotein 6-beta-N-acetylglucosaminyltransferase	NA	MGAT5B	Alpha-1,6-mannosylglycoprotein 6-beta-N-acetylglucosaminyltransferase A (EC 2.4.1.155) (Alpha-mannoside beta-1,6-N-acetylglucosaminyltransferase) (GlcNAc-T V) (GNT-V) (Mannoside acetylglucosaminyltransferase 5) (N-acetylglucosaminyl-transferase V) [Cleaved into: Secreted alpha-1,6-mannosylglycoprotein 6-beta-N-acetylglucosaminyltransferase A (Secreted beta-1,6-N-acetylglucosaminyltransferase V) (…	MGAT5	negative regulation of protein tyrosine phosphatase activity [GO:1903614]; positive regulation of cell migration [GO:0030335]; positive regulation of receptor signaling pathway via STAT [GO:1904894]; protein N-linked glycosylation via asparagine [GO:0018279]	Catalyzes the addition of N-acetylglucosamine (GlcNAc) in beta 1-6 linkage to the alpha-linked mannose of biantennary N-linked oligosaccharides (PubMed:8910328). Catalyzes an important step in the biosynthesis of branched, complex-type N-glycans, such as those found on EGFR, TGFR (TGF-beta receptor) and CDH2. Via its role in the biosynthesis of complex N-glycans, plays an important role in the ac…
R036040c0g1_i01	2.57579	2.57816	2.42978	2.36068e-144	3.96752e-143	N-acetylglucosaminyl-phosphatidylinositol de-N-acetylase	NA	PIGL	N-acetylglucosaminyl-phosphatidylinositol de-N-acetylase (EC 3.5.1.89) (Phosphatidylinositol-glycan biosynthesis class L protein) (PIG-L)	Pigl Gm737	GPI anchor biosynthetic process [GO:0006506]	Involved in the second step of GPI biosynthesis. De-N-acetylation of N-acetylglucosaminyl-phosphatidylinositol (By similarity).
R030824c1g1_i06	2.57465	2.5749	5.87298	6.66404e-133	1.00846e-131	NA	NA	NA	NA	NA	NA	NA
R016028c0g1_i01	2.5715	2.58004	1.47062	1.44015e-32	6.44149e-32	Calmodulin	CaM	NA	Calmodulin (CaM)		calcium-mediated signaling [GO:0019722]	Calmodulin mediates the control of a large number of enzymes, ion channels and other proteins by Ca(2+). Among the enzymes to be stimulated by the calmodulin-Ca(2+) complex are a number of protein kinases and phosphatases.
R040897c2g1_i01	2.56022	2.56144	3.84876	4.57309e-167	9.44896e-166	NA	NA	NA	NA	NA	NA	NA
R033324c0g1_i01	2.55703	2.55721	6.00409	4.48735e-260	1.97365e-258	Protein APCDD1	NA	APCDD1	Protein APCDD1 (Adenomatosis polyposis coli down-regulated 1 protein homolog) (cAPCDD1) (Protein primglo1)	APCDD1 PGO1	Wnt signaling pathway [GO:0016055]; negative regulation of Wnt signaling pathway [GO:0030178]	Negative regulator of the Wnt signaling pathway. Inhibits Wnt signaling in a cell-autonomous manner and functions upstream of beta-catenin.
R037868c0g2_i04	2.55362	2.55484	2.70334	1.16033e-34	5.44917e-34	NA	NA	NA	NA	NA	NA	NA
R037243c1g1_i04	2.55279	2.55483	3.46275	7.01209e-63	5.08072e-62	AT-rich interactive domain-containing protein 3A	NA	NA	AT-rich interactive domain-containing protein 3A (ARID domain-containing protein 3A) (B-cell regulator of IgH transcription) (Bright) (Dead ringer-like protein 1)	Arid3a Dri1 Dril1	positive regulation of transcription by RNA polymerase II [GO:0045944]; regulation of transcription, DNA-templated [GO:0006355]	Transcription factor involved in B-cell differentiation. Binds a VH promoter proximal site necessary for induced mu-heavy-chain transcription. Binds the minor groove of a restricted ATC sequence that is sufficient for nuclear matrix association. This sequence motif is present in matrix-associating regions (MARS) proximal to the promoter and flanking E mu. Activates E mu-driven transcription by bi…
R028797c2g3_i02	2.54572	2.6247	-1.17963	2.60069e-08	6.10861e-08	Neuronal acetylcholine receptor subunit alpha-10	NA	NA	NA	NA	NA	NA
R032352c0g1_i01	2.5453	2.55186	0.803624	4.22006e-47	2.43398e-46	NA	NA	NA	NA	NA	NA	NA
R032251c0g1_i01	2.54428	2.54471	5.08285	2.48996e-299	1.50418e-297	Ectin	NA	NA	Ectin (Fragment)		NA	NA
R034912c0g1_i01	2.54383	2.54796	3.65961	6.59396e-72	5.34697e-71	Polyenoic fatty acid isomerase	PFI	NA	Polyenoic fatty acid isomerase (PFI) (EC 5.3.3.13)		NA	Involved in the biosynthesis of conjugated triene-containing fatty acids. Catalyzes the isomerization of a wide range of substrates containing three or more methylene interrupted olefins into a Z,E,E conjugated triene functionality. May be involved in a stress tolerance mechanism as response to intertidal habitats with direct sunlight, desiccation and high temperature. In vitro substrates include…
R001751c0g1_i01	2.53285	2.53571	2.37012	8.25188e-102	9.27689e-101	NA	NA	NA	NA	NA	NA	NA
R025885c0g1_i01	2.52464	2.52492	5.61988	0	0	Glutamine--fructose-6-phosphate aminotransferase	NA	GFPT1	Glutamine--fructose-6-phosphate aminotransferase [isomerizing] 2 (EC 2.6.1.16) (D-fructose-6-phosphate amidotransferase 2) (Glutamine:fructose-6-phosphate amidotransferase 2) (GFAT 2) (GFAT2) (Hexosephosphate aminotransferase 2)	Gfpt2	UDP-N-acetylglucosamine biosynthetic process [GO:0006048]; UDP-N-acetylglucosamine metabolic process [GO:0006047]; cellular response to leukemia inhibitory factor [GO:1990830]; fructose 6-phosphate metabolic process [GO:0006002]; glutamine metabolic process [GO:0006541]; protein N-linked glycosylation [GO:0006487]	Controls the flux of glucose into the hexosamine pathway. Most likely involved in regulating the availability of precursors for N- and O-linked glycosylation of proteins.
R023748c0g2_i01	2.52454	2.53301	1.09835	1.42777e-35	6.81578e-35	Ras-like protein rasU	NA	NA	Ras-related and estrogen-regulated growth inhibitor	RERG	Ras protein signal transduction [GO:0007265]; negative regulation of cell growth [GO:0030308]; negative regulation of cell population proliferation [GO:0008285]; response to hormone [GO:0009725]	Binds GDP/GTP and possesses intrinsic GTPase activity. Has higher affinity for GDP than for GTP (By similarity).
R036853c0g1_i02	2.5211	2.53107	0.775258	1.39813e-27	5.63826e-27	SET and MYND domain-containing protein 4	NA	NA	SET and MYND domain-containing protein 4 (EC 2.1.1.-)	SMYD4	NA	NA
R030964c0g2_i01	2.51621	2.52191	1.59207	1.35951e-50	8.25922e-50	NA	NA	NA	NA	NA	NA	NA
R031697c0g1_i01	2.51405	2.51575	3.59227	9.78636e-133	1.47946e-131	Protein yippee-like 1	NA	YPEL1	NA	NA	NA	NA
R036494c0g1_i01	2.51255	2.52435	1.03535	7.01352e-37	3.43639e-36	Regulator of G-protein signaling 19	RGS19	NA	NA	NA	NA	NA
R027024c0g1_i01	2.51177	2.52943	0.153058	6.42075e-24	2.39062e-23	C5a anaphylatoxin chemotactic receptor 1	NA	NA	C5a anaphylatoxin chemotactic receptor 1 (C5a anaphylatoxin chemotactic receptor) (C5a-R) (C5aR) (CD antigen CD88) (Fragment)	C5AR1 C5AR C5R1	chemotaxis [GO:0006935]; mRNA transcription by RNA polymerase II [GO:0042789]; positive regulation of ERK1 and ERK2 cascade [GO:0070374]; positive regulation of epithelial cell proliferation [GO:0050679]	Receptor for the chemotactic and inflammatory peptide anaphylatoxin C5a. The ligand interacts with at least two sites on the receptor: a high-affinity site on the extracellular N-terminus, and a second site in the transmembrane region which activates downstream signaling events. Receptor activation stimulates chemotaxis, granule enzyme release, intracellular calcium release and superoxide anion p…
R017255c0g1_i02	2.50918	2.51191	2.48045	1.03187e-49	6.18134e-49	Homeobox protein DLX-1	NA	NA	Homeobox protein DLL-1 (DLL) (XDLL)	dll1	multicellular organism development [GO:0007275]; regulation of transcription, DNA-templated [GO:0006355]	NA
R022195c0g1_i01	2.50806	2.51414	2.22369	1.74724e-61	1.24323e-60	D(1)-like dopamine receptor	NA	NA	5-hydroxytryptamine receptor 1 (5-HT receptor) (5HT-dro) (Serotonin receptor 1)	5-HT7 5HT-R1 CG12073	G protein-coupled receptor signaling pathway, coupled to cyclic nucleotide second messenger [GO:0007187]; adenylate cyclase-activating serotonin receptor signaling pathway [GO:0007192]; chemical synaptic transmission [GO:0007268]; courtship behavior [GO:0007619]; female mating behavior [GO:0060180]; male courtship behavior, orientation prior to leg tapping and wing vibration [GO:0016543]; male co…	G-protein coupled receptor for 5-hydroxytryptamine (serotonin). Also functions as a receptor for various alkaloids. Ligand binding causes a conformation change that triggers signaling via guanine nucleotide-binding proteins (G proteins) and modulates the activity of down-stream effectors, such as adenylate cyclase. Signaling activates adenylate cyclase activity.
R040706c2g3_i01	2.49847	2.49863	6.29557	0	0	NA	NA	NA	NA	NA	NA	NA
R029268c0g1_i02	2.49518	2.49616	3.87456	2.87214e-206	8.3403e-205	Synaptotagmin-15	NA	NA	NA	NA	NA	NA
R039320c1g1_i05	2.49362	2.49532	2.88856	4.30368e-119	5.7441e-118	Adhesion G-protein coupled receptor G4	NA	NA	Adhesion G-protein coupled receptor G4 (G-protein coupled receptor 112)	ADGRG4 GPR112	G protein-coupled receptor signaling pathway [GO:0007186]; adenylate cyclase-activating G protein-coupled receptor signaling pathway [GO:0007189]; cell surface receptor signaling pathway [GO:0007166]	Orphan receptor.
R038601c1g1_i03	2.49307	2.50038	2.57116	2.47669e-43	1.35126e-42	NA	NA	NA	NA	NA	NA	NA
R033371c0g2_i01	2.4915	2.49625	2.55672	9.03758e-36	4.33078e-35	NA	NA	NA	NA	NA	NA	NA
R030372c0g1_i01	2.49042	2.49365	2.35484	1.31265e-77	1.13216e-76	Achaete-scute homolog 1a	Zash-1a	NA	Achaete-scute homolog 3 (ASH-3) (mASH-3) (mASH3) (bHLH transcriptional regulator Sgn-1)	Ascl3 Mash3 Sgn1	negative regulation of transcription by RNA polymerase II [GO:0000122]; regulation of transcription by RNA polymerase II [GO:0006357]	Transcriptional repressor. Inhibits myogenesis.
R026648c0g1_i01	2.48921	2.48932	7.26259	0	0	Tubulin alpha chain	NA	NA	Tubulin alpha-1C chain (Alpha-tubulin 6) (Alpha-tubulin isotype M-alpha-6) (Tubulin alpha-6 chain) [Cleaved into: Detyrosinated tubulin alpha-1C chain]	Tuba1c Tuba6	microtubule cytoskeleton organization [GO:0000226]; microtubule-based process [GO:0007017]; mitotic cell cycle [GO:0000278]	Tubulin is the major constituent of microtubules. It binds two moles of GTP, one at an exchangeable site on the beta chain and one at a non-exchangeable site on the alpha chain.
R033742c0g1_i01	2.48801	2.48892	3.74434	6.23563e-129	9.0537e-128	Protein spire homolog 2	Spir-2	SPIRE1	Protein spire homolog 2 (Spir-2)	Spire2 spir-2	actin cytoskeleton organization [GO:0030036]; actin nucleation [GO:0045010]; cleavage furrow formation [GO:0036089]; establishment of meiotic spindle localization [GO:0051295]; formin-nucleated actin cable assembly [GO:0070649]; intracellular transport [GO:0046907]; polar body extrusion after meiotic divisions [GO:0040038]; positive regulation of double-strand break repair [GO:2000781]; protein t…	Acts as an actin nucleation factor, remains associated with the slow-growing pointed end of the new filament (PubMed:21620703, PubMed:21983562). Involved in intracellular vesicle transport along actin fibers, providing a novel link between actin cytoskeleton dynamics and intracellular transport (PubMed:21983562). Required for asymmetric spindle positioning and asymmetric cell division during oocy…
R031566c0g2_i01	2.48733	2.48776	5.33122	7.52984e-150	1.32318e-148	NA	NA	MS4A4A	NA	NA	NA	NA
R035821c0g1_i01	2.48236	2.48347	3.64272	1.52606e-127	2.18828e-126	NA	NA	SOST	NA	NA	NA	NA
R034874c0g1_i02	2.48197	2.48228	5.72443	0	0	Glutamate-gated chloride channel	DrosGluCl	NA	NA	NA	NA	NA
R038273c0g2_i01	2.4808	2.48401	2.07293	5.64588e-76	4.77108e-75	Beta-2 adrenergic receptor	NA	NA	NA	NA	NA	NA
R033963c0g1_i02	2.47978	2.48489	2.5515	4.0636e-70	3.23754e-69	Calmodulin	CaM	NA	NA	NA	NA	NA
R031915c0g1_i04	2.47384	2.47612	2.25303	2.28373e-64	1.67652e-63	NA	NA	NA	NA	NA	NA	NA
R031177c0g1_i02	2.47314	2.51184	4.09317	1.13458e-10	2.91433e-10	NA	NA	NA	NA	NA	NA	NA
R041101c0g1_i02	2.47277	2.47289	7.20972	0	0	ATP-binding cassette sub-family A member 12	NA	NA	Phospholipid-transporting ATPase ABCA7 (EC 7.6.2.1) (ABCA-SSN) (ATP-binding cassette sub-family A member 7) (Autoantigen SS-N) (Macrophage ABC transporter)	ABCA7	amyloid-beta clearance by cellular catabolic process [GO:0150094]; amyloid-beta formation [GO:0034205]; apolipoprotein A-I-mediated signaling pathway [GO:0038027]; cholesterol efflux [GO:0033344]; high-density lipoprotein particle assembly [GO:0034380]; lipid transport [GO:0006869]; memory [GO:0007613]; negative regulation of amyloid precursor protein biosynthetic process [GO:0042985]; negative r…	Catalyzes the translocation of specific phospholipids from the cytoplasmic to the extracellular/lumenal leaflet of membrane coupled to the hydrolysis of ATP (PubMed:24097981). Transports preferentially phosphatidylserine over phosphatidylcholine (PubMed:24097981). Plays a role in lipid homeostasis and macrophage-mediated phagocytosis (PubMed:14592415, PubMed:12917409, PubMed:12925201, PubMed:1457…
R035775c1g1_i01	2.47053	2.47059	7.99545	0	0	Zinc metalloproteinase nas-6	NA	NA	Zinc metalloproteinase nas-4 (EC 3.4.24.-) (Nematode astacin 4)	nas-4 C05D11.6	NA	Metalloprotease (By similarity). May be involved in digestion.
R028192c0g2_i01	2.46812	2.46841	5.0737	8.53452e-68	6.56992e-67	NA	NA	NA	NA	NA	NA	NA
R035255c0g1_i01	2.46743	2.46887	2.97121	2.90243e-198	7.92348e-197	Melanocortin receptor 5	MC5-R	NA	NA	NA	NA	NA
R030726c0g1_i01	2.46581	2.46987	1.8605	9.8021e-46	5.50367e-45	Cubilin	NA	NA	Cubilin (460 kDa receptor) (Glycoprotein 280) (gp280) (Intrinsic factor-cobalamin receptor) (Intrinsic factor-vitamin B12 receptor)	Cubn Ifcr	cholesterol metabolic process [GO:0008203]; cobalamin catabolic process [GO:0042366]; cobalamin transport [GO:0015889]; endocytic hemoglobin import [GO:0020028]; in utero embryonic development [GO:0001701]; protein homotrimerization [GO:0070207]; receptor-mediated endocytosis [GO:0006898]; response to nutrient [GO:0007584]; vitamin metabolic process [GO:0006766]	Endocytic receptor which plays a role in lipoprotein, vitamin and iron metabolism by facilitating their uptake. Acts together with LRP2 to mediate endocytosis of high-density lipoproteins, GC, hemoglobin, ALB, TF and SCGB1A1. Acts together with AMN to mediate endocytosis of the CBLIF-cobalamin complex. Binds to ALB, MB, Kappa and lambda-light chains, TF, hemoglobin, GC, SCGB1A1, APOA1, high densi…
R036989c0g1_i01	2.46508	2.47801	0.181852	6.79639e-24	2.52923e-23	C5a anaphylatoxin chemotactic receptor 1	NA	NA	NA	NA	NA	NA
R013138c0g1_i01	2.46372	2.4638	7.65176	0	0	Krueppel-like factor 8	NA	KLF12	Krueppel-like factor 8 (Basic krueppel-like factor 3) (Zinc finger protein 741)	KLF8 BKLF3 ZNF741	negative regulation of transcription by RNA polymerase II [GO:0000122]; regulation of transcription by RNA polymerase II [GO:0006357]	Transcriptional repressor and activator. Binds to CACCC-boxes promoter elements. Also binds the GT-box of cyclin D1 promoter and mediates cell cycle progression at G(1) phase as a downstream target of focal adhesion kinase (FAK).
R040319c7g3_i10	2.46129	2.46537	1.88365	6.40361e-14	1.84315e-13	NA	NA	NA	NA	NA	NA	NA
R030580c0g1_i01	2.45982	2.47415	-0.287944	1.15673e-17	3.71467e-17	C5a anaphylatoxin chemotactic receptor 1	NA	NA	C5a anaphylatoxin chemotactic receptor 1 (C5a anaphylatoxin chemotactic receptor) (C5a-R) (C5aR) (CD antigen CD88)	C5ar1 C5r1	animal organ regeneration [GO:0031100]; apoptotic process [GO:0006915]; cell proliferation in hindbrain [GO:0021534]; chemotaxis [GO:0006935]; complement receptor mediated signaling pathway [GO:0002430]; inflammatory response [GO:0006954]; mRNA transcription by RNA polymerase II [GO:0042789]; negative regulation of neuron apoptotic process [GO:0043524]; phospholipase C-activating G protein-couple…	Receptor for the chemotactic and inflammatory peptide anaphylatoxin C5a (PubMed:9464523). The ligand interacts with at least two sites on the receptor: a high-affinity site on the extracellular N-terminus, and a second site in the transmembrane region which activates downstream signaling events. Receptor activation stimulates chemotaxis, granule enzyme release, intracellular calcium release and s…
R040379c5g2_i10	2.45252	2.4533	3.82719	1.20853e-134	1.86448e-133	Alpha-2-macroglobulin	Alpha-2-M	NA	PregNAcy zone protein (Alpha-2-macroglobulin) (Alpha-2-M) [Cleaved into: Alpha-2-macroglobulin 165 kDa subunit; Alpha-2-macroglobulin 35 kDa subunit]	Pzp A2m	embryo implantation [GO:0007566]	Is able to inhibit all four classes of proteinases by a unique 'trapping' mechanism. This protein has a peptide stretch, called the 'bait region' which contains specific cleavage sites for different proteinases. When a proteinase cleaves the bait region, a conformational change is induced in the protein which traps the proteinase. The entrapped enzyme remains active against low molecular weight s…
R034082c2g1_i01	2.44959	2.49233	1.54503	8.54456e-11	2.20345e-10	1-phosphatidylinositol phosphodiesterase	NA	NA	NA	NA	NA	NA
R031150c0g2_i01	2.4431	2.44881	1.20154	2.01577e-60	1.40441e-59	NA	NA	NA	Tensin-3 (Tensin-like SH2 domain-containing protein 1) (Tumor endothelial marker 6)	TNS3 TEM6 TENS1 TPP	cell migration [GO:0016477]; lung alveolus development [GO:0048286]; positive regulation of cell population proliferation [GO:0008284]	May play a role in actin remodeling. Involved in the dissociation of the integrin-tensin-actin complex. EGF activates TNS4 and down-regulates TNS3 which results in capping the tail of ITGB1. Seems to be involved in mammary cell migration. May be involved in cell migration and bone development (By similarity).
R028810c0g1_i01	2.44306	2.44731	1.81325	9.44188e-75	7.90344e-74	E3 ubiquitin-protein ligase TRIM9	NA	TRIM9	E3 ubiquitin-protein ligase TRIM9 (EC 2.3.2.27) (RING-type E3 ubiquitin transferase TRIM9) (Tripartite motif-containing protein 9)	TRIM9	proteasome-mediated ubiquitin-dependent protein catabolic process [GO:0043161]	E3 ubiquitin-protein ligase which ubiquitinates itself in cooperation with an E2 enzyme UBE2D2/UBC4 and serves as a targeting signal for proteasomal degradation. May play a role in regulation of neuronal functions. May act as a regulator of synaptic vesicle exocytosis by controlling the availability of SNAP25 for the SNARE complex formation.
R034359c0g1_i01	2.43448	2.43464	6.53278	0	0	Junctophilin-2	JP-2	JPH2	Junctophilin-1 (JP-1) (Junctophilin type 1) (Mitsugumin-72) (Mg72)	JPH1 JP1 MG72	NA	Junctophilins contribute to the formation of junctional membrane complexes (JMCs) which link the plasma membrane with the endoplasmic or sarcoplasmic reticulum in excitable cells. Provides a structural foundation for functional cross-talk between the cell surface and intracellular calcium release channels. JPH1 contributes to the construction of the skeletal muscle triad by linking the t-tubule (…
R024648c0g1_i02	2.43304	2.43498	2.75763	1.50584e-107	1.79768e-106	Solute carrier family 52, riboflavin transporter,	NA	SLC52A1	Riboflavin transporter 2 (RFT2)	rft2	NA	Riboflavin transporter.
R023214c0g1_i01	2.42773	2.43473	2.19242	1.1153e-33	5.11629e-33	Ankyrin repeat, PH and SEC7 domain containing protein	NA	NA	Ankyrin repeat, PH and SEC7 domain containing protein secG	secG DDB_G0287459	actin cytoskeleton organization [GO:0030036]; cell-substrate adhesion [GO:0031589]; chemotaxis [GO:0006935]; chemotaxis to cAMP [GO:0043327]; culmination involved in sorocarp development [GO:0031154]; regulation of ARF protein signal transduction [GO:0032012]	NA
R038496c1g2_i01	2.41746	2.4177	5.46565	1.38335e-198	3.79715e-197	Ankyrin repeat and MYND domain-containing protein	NA	ANKMY1	Ankyrin repeat and MYND domain-containing protein 1 (Testis-specific ankyrin-like protein 1) (Zinc finger MYND domain-containing protein 13)	ANKMY1 TSAL1 ZMYND13	NA	NA
R035223c0g1_i04	2.41354	2.41431	4.10434	9.7156e-192	2.52404e-190	Sodium/hydrogen exchanger 8	NA	NA	Sodium/hydrogen exchanger 8 (Na(+)/H(+) exchanger 8) (NHE-8) (Solute carrier family 9 member 8)		potassium ion transmembrane transport [GO:0071805]; regulation of intracellular pH [GO:0051453]	Involved in pH regulation to eliminate acids generated by active metabolism or to counter adverse environmental conditions. Major proton extruding system driven by the inward sodium ion chemical gradient. Plays an important role in signal transduction (By similarity).
R035940c0g3_i01	2.41304	2.41474	2.6795	1.93344e-128	2.79642e-127	Solute carrier organic anion transporter family	NA	NA	Solute carrier organic anion transporter family member 4C1 (Oatp-R) (Solute carrier family 21 member 20)	Slco4c1 Oatp4c1 Slc21a20	cell differentiation [GO:0030154]; multicellular organism development [GO:0007275]; organic anion transport [GO:0015711]; sodium-independent organic anion transport [GO:0043252]; spermatogenesis [GO:0007283]	Organic anion transporter, capable of transporting pharmacological substances such as digoxin, ouabain, thyroxine, methotrexate and cAMP. May participate in the regulation of membrane transport of ouabain. Involved in the uptake of the dipeptidyl peptidase-4 inhibitor sitagliptin and hence may play a role in its transport into and out of renal proximal tubule cells. May be involved in the first s…
R025515c0g1_i01	2.41263	2.43095	-0.241374	1.8381e-18	6.03289e-18	NA	NA	NA	NA	NA	NA	NA
R041066c0g1_i02	2.41159	2.41416	1.99734	1.13045e-115	1.45088e-114	Tigger transposable element-derived protein 6	NA	NA	NA	NA	NA	NA
R039320c1g1_i06	2.41117	2.41422	1.9627	2.34287e-26	9.16554e-26	Adhesion G-protein coupled receptor G4	NA	NA	Adhesion G-protein coupled receptor G4 (G-protein coupled receptor 112)	ADGRG4 GPR112	G protein-coupled receptor signaling pathway [GO:0007186]; adenylate cyclase-activating G protein-coupled receptor signaling pathway [GO:0007189]; cell surface receptor signaling pathway [GO:0007166]	Orphan receptor.
R038164c0g1_i05	2.40949	2.40973	5.53912	1.17783e-202	3.31777e-201	NA	NA	NA	NA	NA	NA	NA
R038682c1g1_i03	2.40874	2.41118	2.87588	1.33007e-57	8.94761e-57	Cell surface glycoprotein MUC18	NA	NA	NA	NA	NA	NA
R033164c0g1_i01	2.40712	2.40845	3.52476	1.6212e-95	1.70413e-94	Galanin receptor 2b	NA	NA	Pyroglutamylated RF-amide peptide receptor (AQ27) (G-protein coupled receptor 103) (Orexigenic neuropeptide QRFP receptor) (SP9155)	QRFPR GPR103	G protein-coupled receptor signaling pathway [GO:0007186]	Receptor for the orexigenic neuropeptide QRFP. The activity of this receptor is mediated by G proteins that modulate adenylate cyclase activity and intracellular calcium levels.
R040942c1g1_i10	2.40687	2.4086	3.31006	1.08213e-160	2.11945e-159	Glutamate receptor ionotropic, NMDA 1	GluN1	GRIN1	Glutamate receptor ionotropic, NMDA 1 (GluN1) (Glutamate [NMDA] receptor subunit zeta-1) (N-methyl-D-aspartate receptor subunit NR1) (NMD-R1)	GRIN1 NMDAR1	MAPK cascade [GO:0000165]; adult locomotory behavior [GO:0008344]; brain development [GO:0007420]; calcium ion homeostasis [GO:0055074]; calcium ion transmembrane import into cytosol [GO:0097553]; cation transport [GO:0006812]; cerebral cortex development [GO:0021987]; conditioned taste aversion [GO:0001661]; ephrin receptor signaling pathway [GO:0048013]; excitatory chemical synaptic transmissio…	Component of NMDA receptor complexes that function as heterotetrameric, ligand-gated ion channels with high calcium permeability and voltage-dependent sensitivity to magnesium. Channel activation requires binding of the neurotransmitter glutamate to the epsilon subunit, glycine binding to the zeta subunit, plus membrane depolarization to eliminate channel inhibition by Mg(2+) (PubMed:7685113, Pub…
R034876c0g1_i01	2.40256	2.40363	3.78191	5.15984e-146	8.86009e-145	NA	NA	NA	NA	NA	NA	NA
R029225c0g1_i01	2.3964	2.40498	1.75	3.29634e-36	1.59279e-35	NA	NA	TMEM134	NA	NA	NA	NA
R036848c0g1_i01	2.39349	2.39414	4.35197	2.38031e-277	1.22619e-275	Activated CDC42 kinase 1	ACK-1	TNK2	Activated Cdc42 kinase-like (EC 2.7.10.2) (Tyrosine-protein kinase PR2)	Ack-like PR2 CG43741	dorsal closure, amnioserosa morphology change [GO:0046664]; head involution [GO:0008258]; myosin filament assembly [GO:0031034]; protein phosphorylation [GO:0006468]	NA
R028313c0g2_i01	2.39226	2.40182	0.938977	1.51549e-23	5.6065e-23	NA	NA	NA	NA	NA	NA	NA
R026793c0g1_i01	2.3902	2.39319	1.72109	2.76992e-25	1.05937e-24	NA	NA	NA	NA	NA	NA	NA
R012518c0g1_i01	2.38854	2.39648	0.55547	2.07838e-31	9.06172e-31	T-box transcription factor TBX18	T-box protein	NA	T-box transcription factor TBX1 (T-box protein 1) (Testis-specific T-box protein)	TBX1	angiogenesis [GO:0001525]; anterior/posterior pattern specification [GO:0009952]; aorta morphogenesis [GO:0035909]; artery morphogenesis [GO:0048844]; blood vessel development [GO:0001568]; blood vessel morphogenesis [GO:0048514]; cell fate specification [GO:0001708]; cell population proliferation [GO:0008283]; cellular response to fibroblast growth factor stimulus [GO:0044344]; cellular response…	Probable transcriptional regulator involved in developmental processes. Is required for normal development of the pharyngeal arch arteries (By similarity).
R031621c0g1_i01	2.38852	2.3909	2.62228	9.28754e-85	8.68801e-84	NA	NA	NA	NA	NA	NA	NA
R017080c0g1_i01	2.38314	2.38854	1.37321	7.56557e-69	5.92407e-68	Galanin receptor 2a	NA	NA	NA	NA	NA	NA
R038640c0g1_i01	2.38312	2.38581	2.20129	3.0216e-90	2.99216e-89	Matrix metalloproteinase-25	MMP-25	NA	Matrix metalloproteinase-17 (MMP-17) (EC 3.4.24.-) (Membrane-type matrix metalloproteinase 4) (MT-MMP 4) (MTMMP4) (Membrane-type-4 matrix metalloproteinase) (MT4-MMP) (MT4MMP)	Mmp17 Mt4mmp	collagen catabolic process [GO:0030574]; drinking behavior [GO:0042756]; extracellular matrix organization [GO:0030198]; kidney development [GO:0001822]	Endopeptidase that degrades various components of the extracellular matrix, such as fibrin. May be involved in the activation of membrane-bound precursors of growth factors or inflammatory mediators, such as tumor necrosis factor-alpha. May also be involved in tumoral process. Not obvious if able to proteolytically activate progelatinase A. Does not hydrolyze collagen types I, II, III, IV and V, …
R040274c1g3_i07	2.38264	2.38557	2.12378	2.04483e-87	1.9679e-86	Coiled-coil domain-containing protein 105	NA	NA	NA	NA	NA	NA
R040845c0g1_i03	2.38147	2.38488	2.07602	2.50869e-43	1.36823e-42	Potassium voltage-gated channel subfamily C member	NA	NA	NA	NA	NA	NA
R039161c1g1_i01	2.38125	2.38183	4.36173	2.65457e-132	3.98901e-131	Zinc metalloproteinase-disintegrin-like atrase-B	NA	NA	NA	NA	NA	NA
R034465c1g1_i01	2.37968	2.44095	3.67803	4.1208e-09	1.00121e-08	NA	NA	NA	Collagen alpha-1(IV) chain [Cleaved into: Arresten]	COL4A1	basement membrane organization [GO:0071711]; blood vessel morphogenesis [GO:0048514]; brain development [GO:0007420]; branching involved in blood vessel morphogenesis [GO:0001569]; cellular response to amino acid stimulus [GO:0071230]; collagen-activated tyrosine kinase receptor signaling pathway [GO:0038063]; epithelial cell differentiation [GO:0030855]; extracellular matrix organization [GO:003…	Type IV collagen is the major structural component of glomerular basement membranes (GBM), forming a 'chicken-wire' meshwork together with laminins, proteoglycans and entactin/nidogen.
R026138c0g1_i01	2.37845	2.42155	-0.683864	5.21464e-11	1.35707e-10	Probable E3 ubiquitin-protein ligase ZFP1	OsZFP1	NA	E3 ubiquitin-protein ligase MBR1 (EC 2.3.2.27) (MED25-binding RING-H2 protein 1) (RING-H2 finger MBR1) (RING-type E3 ubiquitin transferase MBR1)	MBR1 At2g15530 F9O13	flower development [GO:0009908]; proteasome-mediated ubiquitin-dependent protein catabolic process [GO:0043161]; vegetative to reproductive phase transition of meristem [GO:0010228]	E3 ubiquitin-protein ligase that functions as regulator of MED25 stability by targeting MED25 for degradation in a RING-H2-dependent way. Proteasome-dependent degradation of MED25 seems to activate its function as positive regulator of FLOWERING LOCUS T (FT) and is important to induce the expression of FT and consequently to promote flowering.
R032969c0g1_i02	2.37165	2.37257	3.76416	7.44386e-137	1.17616e-135	Beta-2 adrenergic receptor	NA	NA	NA	NA	NA	NA
R034004c0g1_i03	2.36732	2.42112	2.21921	3.15973e-08	7.38825e-08	NA	NA	NA	NA	NA	NA	NA
R003492c0g1_i01	2.3673	2.36752	6.26456	7.43321e-90	7.31265e-89	Vascular endothelial growth factor C	VEGF-C	NA	NA	NA	NA	NA
R035624c0g1_i03	2.36673	2.36733	4.14997	5.14238e-300	3.11902e-298	Zinc finger protein 474	NA	NA	Zinc finger protein 474 (Testis-specific zinc finger protein) (TSZFP)	ZNF474	NA	NA
R028676c0g2_i01	2.36354	2.36601	2.73252	1.1279e-65	8.41562e-65	Ras-related protein Rap1	NA	NA	Ras-related protein Rap1 (Rap1 GTPase) (Ras-like protein 3)	Rap1 R RAP ras3 CG1956	R7 cell fate commitment [GO:0007465]; Rap protein signal transduction [GO:0032486]; adherens junction assembly [GO:0034333]; cellular response to cAMP [GO:0071320]; dorsal closure [GO:0007391]; germ-line stem cell population mainteNAce [GO:0030718]; hemocyte migration [GO:0035099]; negative regulation of synaptic vesicle exocytosis [GO:2000301]; ovarian follicle cell stalk formation [GO:0030713];…	Ras proteins bind GDP/GTP and possess intrinsic GTPase activity. Plays a role in photoreceptor cell determination.
R030438c0g1_i03	2.36175	2.36549	3.31879	2.06427e-49	1.22973e-48	NA	NA	NA	NA	NA	NA	NA
R032538c0g1_i01	2.36042	2.36854	0.579707	1.88094e-36	9.14153e-36	Gag-Pol polyprotein	NA	NA	NA	NA	NA	NA
R029521c0g3_i01	2.35933	2.3741	-0.0487316	1.13698e-21	4.02127e-21	Potassium voltage-gated channel subfamily A member	NA	NA	Potassium voltage-gated channel subfamily A member 1 (RBKI) (RCK1) (Voltage-gated potassium channel subunit Kv1.1)	Kcna1	cell communication by electrical coupling [GO:0010644]; cellular protein localization [GO:0034613]; cellular response to magnesium ion [GO:0071286]; detection of mechanical stimulus involved in sensory perception of pain [GO:0050966]; detection of mechanical stimulus involved in sensory perception of touch [GO:0050976]; hippocampus development [GO:0021766]; magnesium ion homeostasis [GO:0010960];…	Voltage-gated potassium channel that mediates transmembrane potassium transport in excitable membranes, primarily in the brain and the central nervous system, but also in the kidney. Contributes to the regulation of the membrane potential and nerve signaling, and prevents neuronal hyperexcitability (PubMed:12177193, PubMed:17855588, PubMed:22206926). Forms tetrameric potassium-selective channels …
R032829c0g1_i03	2.35845	2.35889	4.92776	2.72771e-139	4.40711e-138	LON peptidase N-terminal domain and RING finger	LONP3	LONRF1	LON peptidase N-terminal domain and RING finger protein 3 (RING finger protein 127)	LONRF3 RNF127	NA	NA
R038521c0g1_i01	2.3578	2.35816	5.271	1.84409e-154	3.41611e-153	NA	NA	NA	NA	NA	NA	NA
R013065c0g1_i01	2.35459	2.37508	0.265326	2.22416e-14	6.50511e-14	Glutathione S-transferase Mu 5	NA	GSTM3	NA	NA	NA	NA
R017330c0g1_i02	2.35142	2.35193	3.97365	6.36344e-36	3.05713e-35	NA	NA	NA	NA	NA	NA	NA
R035921c0g1_i01	2.35132	2.35153	6.00665	0	0	NA	NA	EFNA1	NA	NA	NA	NA
R032202c0g1_i01	2.33951	2.3398	5.55954	4.23485e-258	1.83575e-256	Calmodulin	CaM	CABP2	Calmodulin (CaM)		calcium-mediated signaling [GO:0019722]	Calmodulin mediates the control of a large number of enzymes, ion channels and other proteins by Ca(2+). Among the enzymes to be stimulated by the calmodulin-Ca(2+) complex are a number of protein kinases and phosphatases.
R038958c2g1_i01	2.33784	2.33844	4.23283	3.85371203756172e-322	2.76034476331504e-320	NA	NA	CMTM4	NA	NA	NA	NA
R034634c0g3_i02	2.33712	2.33914	2.69063	2.66055e-67	2.0325e-66	Metabotropic glutamate receptor 8	mGluR8	NA	Metabotropic glutamate receptor 8 (mGluR8)	GRM8 GPRC1H MGLUR8	G protein-coupled glutamate receptor signaling pathway [GO:0007216]; G protein-coupled receptor signaling pathway [GO:0007186]; adenylate cyclase-inhibiting G protein-coupled glutamate receptor signaling pathway [GO:0007196]; adenylate cyclase-inhibiting G protein-coupled receptor signaling pathway [GO:0007193]; regulation of synaptic transmission, glutamatergic [GO:0051966]; visual perception [G…	G-protein coupled receptor for glutamate. Ligand binding causes a conformation change that triggers signaling via guanine nucleotide-binding proteins (G proteins) and modulates the activity of down-stream effectors, such as adenylate cyclase. Signaling inhibits adenylate cyclase activity.
R038165c0g1_i02	2.33674	2.33936	2.34885	1.08413e-70	8.69266e-70	Bone morphogenetic protein 1 homolog	NA	NA	Bone morphogenetic protein 1 homolog (EC 3.4.24.-) (SUBMP)		multicellular organism development [GO:0007275]	NA
R030499c0g1_i01	2.33457	2.34142	0.836393	5.55523e-34	2.56876e-33	Protein ZINC INDUCED FACILITATOR-LIKE 1	NA	NA	NA	NA	NA	NA
R031797c0g1_i07	2.33213	2.33219	7.44832	5.44235e-272	2.71072e-270	UDP-N-acetylhexosamine pyrophosphorylase	NA	UAP1	UDP-N-acetylhexosamine pyrophosphorylase [Includes: UDP-N-acetylgalactosamine pyrophosphorylase (EC 2.7.7.83); UDP-N-acetylglucosamine pyrophosphorylase (EC 2.7.7.23)]	Uap1	UDP-N-acetylglucosamine biosynthetic process [GO:0006048]; UDP-N-acetylglucosamine metabolic process [GO:0006047]	Converts UTP and GlcNAc-1-P into UDP-GlcNAc, and UTP and GalNAc-1-P into UDP-GalNAc. Isoform AGX1 has 2 to 3 times higher activity towards GalNAc-1-P, while isoform AGX2 has 8 times more activity towards GlcNAc-1-P (By similarity).
R026899c0g1_i04	2.32941	2.32947	7.96303	0	0	Protein Smaug homolog 2	Smaug 2	SAMD4A	Protein Smaug homolog 1 (Smaug 1) (Sterile alpha motif domain-containing protein 4A)	samd4a smaug1	regulation of mRNA stability [GO:0043488]	Acts as a translational repressor.
R027109c0g1_i01	2.32712	2.32734	6.47788	8.56448e-145	1.45075e-143	Protein PLANT CADMIUM RESISTANCE 3	AtPCR3	NA	Protein PLANT CADMIUM RESISTANCE 3 (AtPCR3)	PCR3 At5g35525 MOK9	NA	May be involved in heavy metals transport.
R037377c0g2_i01	2.32481	2.33097	1.5835	1.99223e-45	1.11526e-44	Ras-related protein Rap-1b	NA	NA	NA	NA	NA	NA
R026859c0g2_i01	2.31807	2.3214	1.82513	2.8126e-50	1.69772e-49	NA	NA	NA	NA	NA	NA	NA
R039604c2g1_i01	2.31744	2.33354	1.49825	2.67701e-16	8.28891e-16	Potassium voltage-gated channel subfamily B member	NA	NA	NA	NA	NA	NA
R030837c0g2_i01	2.31663	2.31709	5.07179	5.15235e-158	9.81033e-157	Transcription factor Sp4	Sp4	NA	Transcription factor Sp4	Sp4	regulation of heart contraction [GO:0008016]; regulation of transcription by RNA polymerase II [GO:0006357]	Binds to GT and GC boxes promoters elements. Probable transcriptional activator. Required for normal male reproductive behavior.
R033940c0g1_i01	2.31417	2.31543	3.8316	4.11127e-117	5.35427e-116	Hydroxyproline dehydrogenase	HYPDH	PRODH2	Proline dehydrogenase 1, mitochondrial (EC 1.5.5.2) (Proline oxidase)	Prodh Pro1	proline catabolic process to glutamate [GO:0010133]	Converts proline to delta-1-pyrroline-5-carboxylate.
R036978c0g1_i01	2.31374	2.31404	5.19666	2.65039e-307	1.67509e-305	Inositol polyphosphate multikinase	NA	IPMK	Inositol polyphosphate multikinase (EC 2.7.1.140) (EC 2.7.1.151) (EC 2.7.1.153) (Inositol 1,3,4,6-tetrakisphosphate 5-kinase)	IPMK IMPK	inositol phosphate biosynthetic process [GO:0032958]; inositol phosphate metabolic process [GO:0043647]; inositol trisphosphate metabolic process [GO:0032957]; necroptotic process [GO:0070266]; phosphatidylinositol metabolic process [GO:0046488]	Inositol phosphate kinase with a broad substrate specificity (PubMed:12027805, PubMed:12223481, PubMed:28882892, PubMed:30420721, PubMed:30624931). Phosphorylates inositol 1,4,5-trisphosphate (Ins(1,4,5)P3) first to inositol 1,3,4,5-tetrakisphosphate and then to inositol 1,3,4,5,6-pentakisphosphate (Ins(1,3,4,5,6)P5) (PubMed:12027805, PubMed:12223481, PubMed:28882892, PubMed:30624931). Phosphoryl…
R027408c0g1_i01	2.31371	2.31505	2.91367	2.52415e-54	1.61636e-53	NA	NA	NA	NA	NA	NA	NA
R038658c2g2_i06	2.31195	2.31356	3.33447	4.25813e-84	3.95864e-83	Solute carrier family 22 member 4	NA	NA	Solute carrier family 22 member 4 (Organic cation/carnitine transporter 1)	SLC22A4 OCTN1	carnitine metabolic process [GO:0009437]; sodium ion transport [GO:0006814]; triglyceride metabolic process [GO:0006641]	Sodium-ion dependent, low affinity carnitine transporter. Probably transports one sodium ion with one molecule of carnitine. Also transports organic cations such as tetraethylammonium (TEA) without the involvement of sodium. Relative uptake activity ratio of carnitine to TEA is 1.78. A key substrate of this transporter seems to be ergothioneine (ET) (By similarity).
R003000c0g1_i01	2.31109	2.31677	1.43261	5.87778e-39	2.98897e-38	Membrane progestin receptor gamma-B	mPR	PAQR9	Membrane progestin receptor gamma (mPR gamma) (Membrane progesterone P4 receptor gamma) (Membrane progesterone receptor gamma) (Progesterone and adipoQ receptor family member 5) (Progestin and adipoQ receptor family member 5) (Progestin and adipoQ receptor family member V)	PAQR5 MPRG	multicellular organism development [GO:0007275]; oogenesis [GO:0048477]	Plasma membrane progesterone (P4) receptor coupled to G proteins (PubMed:23763432). Seems to act through a G(i) mediated pathway (PubMed:23763432). May be involved in oocyte maturation (PubMed:12601167).
R033947c1g1_i01	2.30935	2.31126	2.83697	8.59481e-81	7.69084e-80	NA	NA	CYBA	NA	NA	NA	NA
R028149c0g1_i03	2.30839	2.30904	4.84807	3.87062e-225	1.3113e-223	Agrin	NA	NA	Agrin [Cleaved into: Agrin N-terminal 110 kDa subunit; Agrin C-terminal 110 kDa subunit; Agrin C-terminal 90 kDa fragment (C90); Agrin C-terminal 22 kDa fragment (C22)]	AGRN AGRIN	G protein-coupled acetylcholine receptor signaling pathway [GO:0007213]; animal organ morphogenesis [GO:0009887]; axon guidance [GO:0007411]; clustering of voltage-gated sodium channels [GO:0045162]; extracellular matrix organization [GO:0030198]; glycosaminoglycan biosynthetic process [GO:0006024]; glycosaminoglycan catabolic process [GO:0006027]; neuromuscular junction development [GO:0007528];…	Isoform 1: heparan sulfate basal lamina glycoprotein that plays a central role in the formation and the mainteNAce of the neuromuscular junction (NMJ) and directs key events in postsynaptic differentiation. Component of the AGRN-LRP4 receptor complex that induces the phosphorylation and activation of MUSK. The activation of MUSK in myotubes induces the formation of NMJ by regulating different pro…
R034428c0g1_i02	2.30682	2.30736	3.66069	1.19078e-111	1.47664e-110	Histamine N-methyltransferase	HMT	HNMT	Histamine N-methyltransferase (HMT) (EC 2.1.1.8)	hnmt GSTENG00020755001	histamine catabolic process [GO:0001695]; methylation [GO:0032259]	Inactivates histamine by N-methylation. Plays an important role in degrading histamine and in regulating the airway response to histamine.
R067406c0g1_i01	2.30502	2.30554	4.29137	1.19121e-101	1.33619e-100	NA	NA	NA	NA	NA	NA	NA
R028986c0g1_i02	2.30089	2.30125	5.1082	1.90358e-218	6.06646e-217	Tensin-1	NA	NA	Tensin-3 (Tensin-like SH2 domain-containing protein 1) (Tumor endothelial marker 6)	TNS3 TEM6 TENS1 TPP	cell migration [GO:0016477]; lung alveolus development [GO:0048286]; positive regulation of cell population proliferation [GO:0008284]	May play a role in actin remodeling. Involved in the dissociation of the integrin-tensin-actin complex. EGF activates TNS4 and down-regulates TNS3 which results in capping the tail of ITGB1. Seems to be involved in mammary cell migration. May be involved in cell migration and bone development (By similarity).
R039430c1g1_i01	2.29214	2.2934	3.3957	5.64082e-94	5.83156e-93	Polyamine-transporting ATPase 13A2	NA	NA	Cation-transporting ATPase 13A2 (EC 3.6.3.-)	ATP13A2 PARK9	autophagosome organization [GO:1905037]; cellular calcium ion homeostasis [GO:0006874]; cellular cation homeostasis [GO:0030003]; cellular iron ion homeostasis [GO:0006879]; cellular response to manganese ion [GO:0071287]; cellular response to oxidative stress [GO:0034599]; cellular response to zinc ion [GO:0071294]; cellular zinc ion homeostasis [GO:0006882]; extracellular exosome biogenesis [GO…	ATPase that plays a role in intracellular cation homeostasis and the mainteNAce of neuronal integrity (PubMed:22186024). Required for a proper lysosomal and mitochondrial mainteNAce (PubMed:22296644, PubMed:28137957).
R031150c0g3_i01	2.29208	2.29479	2.18831	1.07696e-87	1.0391e-86	NA	NA	NA	Tensin-3 (Tensin-like SH2 domain-containing protein 1) (Tumor endothelial marker 6)	TNS3 TEM6 TENS1 TPP	cell migration [GO:0016477]; lung alveolus development [GO:0048286]; positive regulation of cell population proliferation [GO:0008284]	May play a role in actin remodeling. Involved in the dissociation of the integrin-tensin-actin complex. EGF activates TNS4 and down-regulates TNS3 which results in capping the tail of ITGB1. Seems to be involved in mammary cell migration. May be involved in cell migration and bone development (By similarity).
R033443c0g1_i01	2.29186	2.29199	6.37388	5.02575e-288	2.84201e-286	NA	NA	NA	NA	NA	NA	NA
R021222c0g1_i01	2.2877	2.29289	2.07093	7.56313e-30	3.18312e-29	NA	NA	NA	NA	NA	NA	NA
R035658c0g1_i03	2.28717	2.28756	4.58681	8.59935e-94	8.87793e-93	Histone-lysine N-methyltransferase, H3 lysine-36	NA	NA	NA	NA	NA	NA
R034309c0g1_i01	2.2858	2.2883	2.49847	5.32883e-85	5.00664e-84	Rhodopsin, GQ-coupled	NA	NA	Dopamine receptor 4	dop-4 C52B11.3	G protein-coupled receptor signaling pathway [GO:0007186]; G protein-coupled receptor signaling pathway, coupled to cyclic nucleotide second messenger [GO:0007187]; adenylate cyclase-activating dopamine receptor signaling pathway [GO:0007191]; chemical synaptic transmission [GO:0007268]	Receptor for dopamine. The activity of this receptor is mediated by G proteins which activate adenylyl cyclase. In terms of antagonist responses, would be classed with the D1-like dopamine receptor group.
R028777c0g1_i01	2.28475	2.29038	2.18039	5.58138e-12	1.5e-11	Coadhesin	NA	NA	NA	NA	NA	NA
R040116c4g1_i08	2.27843	2.28133	1.81903	4.25432e-53	2.67643e-52	Proto-oncogene tyrosine-protein kinase receptor	NA	NA	NA	NA	NA	NA
R035301c1g1_i05	2.27764	2.27791	5.28411	7.08769e-117	9.20665e-116	Lysosomal thioesterase PPT2-A	PPT-2-A	NA	NA	NA	NA	NA
R029495c0g1_i01	2.27388	2.27586	2.61832	4.35826e-51	2.66167e-50	NA	NA	NA	NA	NA	NA	NA
R040164c2g6_i02	2.27118	2.27618	1.39255	2.97856e-59	2.04209e-58	NA	NA	NA	NA	NA	NA	NA
R034904c0g1_i02	2.26389	2.26473	3.75308	9.80434e-209	2.87479e-207	Homeobox protein SIX6	NA	SIX3	Homeobox protein SIX6 (Homeodomain protein OPTX2) (Optic homeobox 2) (Sine oculis homeobox homolog 6)	SIX6 OPTX2 SIX9	anatomical structure development [GO:0048856]; animal organ morphogenesis [GO:0009887]; eye development [GO:0001654]; negative regulation of transcription, DNA-templated [GO:0045892]; visual perception [GO:0007601]	May be involved in eye development.
R039400c0g1_i03	2.26199	2.26209	6.75237	0	0	NA	NA	NA	NA	NA	NA	NA
R032997c1g1_i02	2.26119	2.27212	0.690317	9.45147e-19	3.11979e-18	Vitelline membrane outer layer protein 1 homolog	NA	NA	NA	NA	NA	NA
R028638c0g1_i01	2.2602	2.26445	1.48235	2.07779e-31	9.06172e-31	Fibroblast growth factor receptor 2	FGFR-2	NA	Fibroblast growth factor receptor 1 (FGFR-1) (EC 2.7.10.1)	fgfr1 fgfra2	positive regulation of cell population proliferation [GO:0008284]	Tyrosine-protein kinase that acts as cell-surface receptor for fibroblast growth factors and plays an essential role in the regulation of embryonic development, cell proliferation, differentiation and migration. Required for normal mesoderm patterning and normal skeletogenesis. Phosphorylates PLCG1, FRS2, GAB1 and SHB. Ligand binding leads to the activation of several signaling cascades. Activati…
R027914c0g1_i01	2.25834	2.26357	1.17946	2.06208e-32	9.19316e-32	NA	NA	NA	NA	NA	NA	NA
R038990c0g1_i01	2.25823	2.26376	1.18256	1.13114e-37	5.62651e-37	NA	NA	NA	Translation factor GUF1 homolog, mitochondrial (EC 3.6.5.-) (Elongation factor 4 homolog) (EF-4) (GTPase GUF1 homolog) (Ribosomal back-translocase)	PFI0570w	translation [GO:0006412]	Promotes mitochondrial protein synthesis. May act as a fidelity factor of the translation reaction, by catalyzing a one-codon backward translocation of tRNAs on improperly translocated ribosomes. Binds to mitochondrial ribosomes in a GTP-dependent manner (By similarity).
R026438c0g1_i01	2.25366	2.25439	4.23456	5.07259e-90	5.00669e-89	NA	NA	NA	NA	NA	NA	NA
R033879c0g1_i01	2.25344	2.25458	3.30039	1.70321e-44	9.43632e-44	Caspase-3	CASP-3	NA	Caspase-3 (CASP-3) (EC 3.4.22.56) (Apopain) (Cysteine protease CPP32) (xCPP32) [Cleaved into: Caspase-3 subunit p17; Caspase-3 subunit p12]	casp3	apoptotic process [GO:0006915]	Important mediator of apoptosis. At the onset of apoptosis it proteolytically cleaves poly(ADP-ribose) polymerase (PARP) at a '216-Asp-|-Gly-217' bond (By similarity).
R029325c0g1_i04	2.24731	2.24809	4.28451	3.11427e-194	8.29114e-193	NA	NA	NA	NA	NA	NA	NA
R029508c0g1_i01	2.24555	2.24825	3.01753	1.2142e-50	7.38239e-50	NA	NA	GNPTG	N-acetylglucosamine-1-phosphotransferase subunit gamma (GlcNAc-1-phosphotransferase subunit gamma) (M6PR domain-containing protein 1) (UDP-N-acetylglucosamine-1-phosphotransferase subunit gamma)	Gnptg Mdcp1	carbohydrate phosphorylation [GO:0046835]	Non-catalytic subunit of the N-acetylglucosamine-1-phosphotransferase complex, an enzyme that catalyzes the formation of mannose 6-phosphate (M6P) markers on high mannose type oligosaccharides in the Golgi apparatus. Binds and presents the high mannose glycans of the acceptor to the catalytic alpha and beta subunits (GNPTAB). Enhances the rate of N-acetylglucosamine-1-phosphate transfer to the ol…
R039030c1g1_i01	2.2455	2.24569	7.22931	4.40679e-80	3.90153e-79	Matrix metalloproteinase-24	MMP-24	NA	Matrix metalloproteinase-24 (MMP-24) (EC 3.4.24.-) (Matrix metalloproteinase-21) (MMP-21) (Membrane-type matrix metalloproteinase 5) (MT-MMP 5) (MTMMP5) (Membrane-type-5 matrix metalloproteinase) (MT5-MMP) (MT5MMP) [Cleaved into: Processed matrix metalloproteinase-24]	Mmp24 Mmp21 Mt5mmp	cell-cell adhesion mediated by cadherin [GO:0044331]; cell-cell adhesion via plasma-membrane adhesion molecules [GO:0098742]; collagen catabolic process [GO:0030574]; detection of temperature stimulus involved in sensory perception of pain [GO:0050965]; extracellular matrix organization [GO:0030198]; glial cell differentiation [GO:0010001]; neuronal stem cell population mainteNAce [GO:0097150]; p…	Metalloprotease that mediates cleavage of N-cadherin (CDH2) and acts as a regulator of neuro-immune interactions and neural stem cell quiescence (PubMed:19805319, PubMed:24952463). Involved in cell-cell interactions between nociceptive neurites and mast cells, possibly by mediating cleavage of CDH2, thereby acting as a mediator of peripheral thermal nociception and inflammatory hyperalgesia (PubM…
R036670c0g1_i01	2.24499	2.24534	5.63729	2.3834e-238	9.16909e-237	Extended synaptotagmin-2	E-Syt2	NA	Extended synaptotagmin-2 (E-Syt2) (Chr2Syt)	ESYT2 FAM62B KIAA1228	endocytosis [GO:0006897]; endoplasmic reticulum-plasma membrane tethering [GO:0061817]; glycosphingolipid metabolic process [GO:0006687]; lipid transport [GO:0006869]	Tethers the endoplasmic reticulum to the cell membrane and promotes the formation of appositions between the endoplasmic reticulum and the cell membrane. Binds glycerophospholipids in a barrel-like domain and may play a role in cellular lipid transport. Plays a role in FGF signaling via its role in the rapid internalization of FGFR1 that has been activated by FGF1 binding; this occurs most likely…
R007639c0g1_i01	2.24465	2.30563	0.401897	3.38865e-08	7.91368e-08	NA	NA	NA	NA	NA	NA	NA
R037372c0g3_i06	2.24403	2.25243	0.966592	2.56675e-24	9.65225e-24	NA	NA	NA	NA	NA	NA	NA
R034793c0g1_i02	2.24179	2.2419	6.83283	0	0	Receptor-type tyrosine-protein phosphatase N2	NA	PTPRN2	Receptor-type tyrosine-protein phosphatase N2 (R-PTP-N2) (EC 3.1.3.-) (EC 3.1.3.48) (PTP NE-6) (PTPNE6) (Phogrin) [Cleaved into: IA-2beta60]	Ptprn2	insulin secretion involved in cellular response to glucose stimulus [GO:0035773]; lipid metabolic process [GO:0006629]; negative regulation of GTPase activity [GO:0034260]; neurotransmitter secretion [GO:0007269]	Plays a role in vesicle-mediated secretory processes. Required for normal accumulation of secretory vesicles in hippocampus, pituitary and pancreatic islets. Required for the accumulation of normal levels of insulin-containing vesicles and preventing their degradation. Plays a role in insulin secretion in response to glucose stimuli. Required for normal accumulation of the neurotransmitters norep…
R038352c1g1_i03	2.23877	2.24045	4.57946	6.54702e-90	6.44926e-89	NA	NA	NA	NA	NA	NA	NA
R038183c1g2_i02	2.23623	2.23713	5.19511	7.18483e-52	4.42383e-51	NA	NA	NA	NA	NA	NA	NA
R029486c0g1_i01	2.23426	2.2362	2.94323	2.64371e-58	1.7921e-57	Alpha-1A adrenergic receptor	NA	NA	Muscarinic acetylcholine receptor M3 (Mm3 mAChR)	Chrm3 Chrm-3	G protein-coupled acetylcholine receptor signaling pathway [GO:0007213]; G protein-coupled receptor signaling pathway, coupled to cyclic nucleotide second messenger [GO:0007187]; adenylate cyclase-inhibiting G protein-coupled acetylcholine receptor signaling pathway [GO:0007197]; chemical synaptic transmission [GO:0007268]; positive regulation of smooth muscle contraction [GO:0045987]; positive r…	The muscarinic acetylcholine receptor mediates various cellular responses, including inhibition of adenylate cyclase, breakdown of phosphoinositides and modulation of potassium channels through the action of G proteins. Primary transducing effect is Pi turnover.
R023800c0g1_i01	2.23302	2.23794	1.3957	1.56592e-21	5.51629e-21	NA	NA	NA	NA	NA	NA	NA
R026533c0g1_i04	2.23264	2.23408	3.28147	8.52433e-110	1.03656e-108	Probable peptide/nitrate transporter At3g43790	NA	NA	NA	NA	NA	NA
R029710c0g1_i01	2.23101	2.23712	1.89147	1.85992e-41	9.79582e-41	Calmodulin	CaM	NA	Calmodulin (CaM)	CAMF1 CAMF-1	calcium-mediated signaling [GO:0019722]	Calmodulin mediates the control of a large number of enzymes, ion channels and other proteins by Ca(2+). Among the enzymes to be stimulated by the calmodulin-Ca(2+) complex are a number of protein kinases and phosphatases.
R069676c0g1_i01	2.22993	2.23221	4.09829	3.86259e-41	2.02514e-40	NA	NA	NA	NA	NA	NA	NA
R040256c0g1_i02	2.22758	2.22759	11.0166	3.6532e-176	8.11689e-175	Collagen alpha-2(I) chain	NA	NA	Collagen alpha chain (Fragment)		NA	NA
R035854c0g1_i01	2.22589	2.22611	5.78416	1.54845e-256	6.65479e-255	Cytoplasmic polyadenylation element-binding protein	NA	CPEB1	Cytoplasmic polyadenylation element-binding protein 1 (CPE-BP1) (CPE-binding protein 1) (CPEB-1)	CPEB1	cellular response to amino acid stimulus [GO:0071230]; cellular response to hypoxia [GO:0071456]; cellular response to insulin stimulus [GO:0032869]; mRNA processing [GO:0006397]; negative regulation of cytoplasmic translation [GO:2000766]; positive regulation of mRNA polyadenylation [GO:1900365]	Sequence-specific RNA-binding protein that regulates mRNA cytoplasmic polyadenylation and translation initiation during oocyte maturation, early development and at postsynapse sites of neurons. Binds to the cytoplasmic polyadenylation element (CPE), an uridine-rich sequence element (consensus sequence 5'-UUUUUAU-3') within the mRNA 3'-UTR. In absence of phosphorylation and in association with TAC…
R037447c1g3_i05	2.22405	2.22504	3.33141	8.71722e-130	1.28051e-128	Tenascin-X	TN-X	NA	NA	NA	NA	NA
R038282c1g2_i01	2.21958	2.22267	2.94561	3.39188e-20	1.16167e-19	NA	NA	NA	NA	NA	NA	NA
R016941c0g1_i01	2.21947	2.23006	0.924009	3.60521e-27	1.44036e-26	NA	NA	NA	NA	NA	NA	NA
R038578c2g2_i05	2.21888	2.21939	4.99423	1.67957e-46	9.58789e-46	Tyrosine-protein kinase receptor torso	NA	NA	Proto-oncogene tyrosine-protein kinase receptor Ret (EC 2.7.10.1) (Proto-oncogene c-Ret) [Cleaved into: Soluble RET kinase fragment; Extracellular cell-membrane anchored RET cadherin 120 kDa fragment]	Ret	MAPK cascade [GO:0000165]; Peyer's patch morphogenesis [GO:0061146]; activation of MAPK activity [GO:0000187]; activation of cysteine-type endopeptidase activity involved in apoptotic process [GO:0006919]; anatomical structure morphogenesis [GO:0009653]; cell differentiation [GO:0030154]; cellular response to retinoic acid [GO:0071300]; embryonic epithelial tube formation [GO:0001838]; enteric ne…	Receptor tyrosine-protein kinase involved in numerous cellular mechanisms including cell proliferation, neuronal navigation, cell migration, and cell differentiation upon binding with glial cell derived neurotrophic factor family ligands. Phosphorylates PTK2/FAK1. Regulates both cell death/survival balance and positional information. Required for the molecular mechanisms orchestration during inte…
R069734c0g1_i01	2.21747	2.22731	0.245123	1.11815e-12	3.07255e-12	NA	NA	NA	NA	NA	NA	NA
R040197c0g2_i04	2.21722	2.21885	2.99404	8.03662e-82	7.26484e-81	Transmembrane protein 151 homolog	NA	TMEM151A	Transmembrane protein 151 homolog	ZK1067.4	NA	NA
R040319c7g1_i01	2.21668	2.22094	1.55652	2.4898e-19	8.36344e-19	NA	NA	NA	NA	NA	NA	NA
R030954c0g1_i01	2.21387	2.231	0.87294	2.48028e-17	7.89095e-17	Demethylmenaquinone methyltransferase	NA	NA	Demethylmenaquinone methyltransferase (EC 2.1.1.163)	menG SSP1275	menaquinone biosynthetic process [GO:0009234]	Methyltransferase required for the conversion of demethylmenaquinol (DMKH2) to menaquinol (MKH2).
R011625c0g1_i01	2.21334	2.21405	4.11472	3.83042e-08	8.91493e-08	DnaJ homolog subfamily B member 4	NA	NA	DnaJ homolog subfamily B member 4	DNAJB4	protein folding [GO:0006457]	Probable chaperone. Stimulates ATP hydrolysis and the folding of unfolded proteins mediated by HSPA1A/B (in vitro).
R025409c0g1_i01	2.21193	2.25056	2.96688	5.86789e-08	1.35562e-07	NA	NA	NA	NA	NA	NA	NA
R039409c2g3_i03	2.2116	2.21414	2.91105	3.83234e-53	2.41298e-52	Solute carrier organic anion transporter family	NA	NA	Solute carrier organic anion transporter family member 4C1 (Oatp-R) (Solute carrier family 21 member 20)	Slco4c1 Oatp4c1 Slc21a20	cell differentiation [GO:0030154]; multicellular organism development [GO:0007275]; organic anion transport [GO:0015711]; sodium-independent organic anion transport [GO:0043252]; spermatogenesis [GO:0007283]	Organic anion transporter, capable of transporting pharmacological substances such as digoxin, ouabain, thyroxine, methotrexate and cAMP. May participate in the regulation of membrane transport of ouabain. Involved in the uptake of the dipeptidyl peptidase-4 inhibitor sitagliptin and hence may play a role in its transport into and out of renal proximal tubule cells. May be involved in the first s…
R002769c0g1_i01	2.20985	2.21019	5.02733	5.7323e-263	2.59714e-261	Uncharacterized protein C594.04c	NA	NA	Uncharacterized protein C594.04c	SPCC594.04c	steroid metabolic process [GO:0008202]	NA
R029055c0g1_i01	2.20852	2.2091	4.61579	2.49759e-96	2.65692e-95	Cell death specification protein 2	NA	NA	Cell death specification protein 2	ces-2 ZK909.4	apoptotic process [GO:0006915]; positive regulation of programmed cell death [GO:0043068]; regulation of transcription by RNA polymerase II [GO:0006357]	Required to activate programmed cell death in the sister cells of the serotoninergic neurosecretory motor (NSM) neurons. Negatively regulates the activity of ces-1 which in turn negatively regulates the activities of cell-killing genes. Binds to the DNA sequence 5'-RTTACGTAAY-3'.
R040912c1g5_i01	2.20821	2.21212	1.73443	2.21078e-32	9.8357e-32	Adhesion G protein-coupled receptor B1	NA	NA	Properdin (Complement factor P)	Cfp Pfc	complement activation, alternative pathway [GO:0006957]	A positive regulator of the alternate pathway of complement. It binds to and stabilizes the C3- and C5-convertase enzyme complexes.
R017770c0g1_i01	2.20476	2.21698	-0.163492	2.90658e-18	9.47978e-18	NA	NA	NA	NA	NA	NA	NA
R018514c0g1_i01	2.20192	2.20297	3.6617	1.4616e-165	2.97503e-164	NA	NA	NA	NA	NA	NA	NA
R041254c3g1_i01	2.20166	2.20271	6.86216	1.77969e-27	7.15587e-27	L-rhamnose-binding lectin CSL3	NA	NA	NA	NA	NA	NA
R038214c0g3_i06	2.19687	2.20606	0.508477	4.07235e-20	1.39187e-19	5-hydroxytryptamine receptor 1F	5-HT-1F	NA	5-hydroxytryptamine receptor 1F (5-HT-1F) (5-HT1F) (Serotonin receptor 1F)	HTR1F	adenylate cyclase-inhibiting G protein-coupled receptor signaling pathway [GO:0007193]	G-protein coupled receptor for 5-hydroxytryptamine (serotonin). Also functions as a receptor for various alkaloids and psychoactive substances. Ligand binding causes a conformation change that triggers signaling via guanine nucleotide-binding proteins (G proteins) and modulates the activity of down-stream effectors, such as adenylate cyclase. Signaling inhibits adenylate cyclase activity.
R004026c0g1_i01	2.19404	2.19937	1.32765	1.82616e-35	8.69828e-35	Otogelin-like protein	NA	NA	NA	NA	NA	NA
R045284c0g1_i01	2.19255	2.20308	0.486235	7.57257e-27	3.00149e-26	NA	NA	NA	NA	NA	NA	NA
R040156c0g2_i03	2.19202	2.19204	9.28749	0	0	NA	NA	NA	X-linked retinitis pigmentosa GTPase regulator (mRpgr)	Rpgr	cellular response to light stimulus [GO:0071482]; cilium assembly [GO:0060271]; eye photoreceptor cell development [GO:0042462]; intraciliary transport [GO:0042073]; retina morphogenesis in camera-type eye [GO:0060042]; visual perception [GO:0007601]	Could be a guanine-nucleotide releasing factor (By similarity). Plays a role in ciliogenesis (By similarity). Probably regulates cilia formation by regulating actin stress filaments and cell contractility (By similarity). May be involved in microtubule organization and regulation of transport in primary cilia (By similarity). Plays an important role in photoreceptor integrity. Isoform 5 may play …
R028641c0g1_i01	2.19066	2.2004	0.533537	2.51487e-29	1.04731e-28	Cystatin-1	NA	CSTL1	Cystatin-1 (Cystatin JZTX-75)		NA	Inhibits various C1 cysteine proteases. This protein has no toxic activity and its function in the venom is unknown. It may play a role as a housekeeping or regulatory protein (By similarity).
R031405c0g1_i01	2.19005	2.19006	9.62185	1.76664e-76	1.50389e-75	NA	NA	NA	NA	NA	NA	NA
R030925c0g2_i01	2.1882	2.19643	0.914317	1.29474e-30	5.55173e-30	Potassium voltage-gated channel subfamily C member	NA	NA	Potassium voltage-gated channel subfamily C member 1 (NGK2) (Voltage-gated potassium channel subunit Kv3.1) (Voltage-gated potassium channel subunit Kv4)	Kcnc1	cellular response to drug [GO:0035690]; cerebellum development [GO:0021549]; globus pallidus development [GO:0021759]; positive regulation of ion transmembrane transport [GO:0034767]; positive regulation of potassium ion transmembrane transport [GO:1901381]; positive regulation of voltage-gated potassium channel activity [GO:1903818]; potassium ion transmembrane transport [GO:0071805]; protein ho…	Voltage-gated potassium channel that plays an important role in the rapid repolarization of fast-firing brain neurons. The channel opens in response to the voltage difference across the membrane, forming a potassium-selective channel through which potassium ions pass in accordance with their electrochemical gradient (PubMed:2599109, PubMed:1400413). Can form functional homotetrameric channels and…
R016760c0g1_i02	2.18604	2.18741	3.30522	2.40877e-120	3.25541e-119	NA	NA	NA	NA	NA	NA	NA
R038901c2g1_i01	2.18603	2.1884	2.0024	8.73722e-50	5.23815e-49	NA	NA	NA	NA	NA	NA	NA
R023480c0g1_i01	2.18106	2.18233	3.41416	2.73793e-99	2.99085e-98	Whirlin	NA	NA	NA	NA	NA	NA
R037028c3g2_i01	2.17991	2.18182	2.67492	3.99967e-77	3.42614e-76	RNA-directed DNA polymerase from mobile element	NA	NA	NA	NA	NA	NA
R030220c0g3_i01	2.17727	2.17746	5.93138	4.37163e-55	2.8344e-54	Cysteine and glycine-rich protein 2	NA	CSRP3	Cysteine and glycine-rich protein 2 (Cysteine-rich protein 2) (CRP2) (Smooth muscle cell LIM protein) (SmLIM)	Csrp2 Smlim	actin cytoskeleton organization [GO:0030036]; multicellular organism development [GO:0007275]; muscle tissue development [GO:0060537]; myoblast differentiation [GO:0045445]; sarcomere organization [GO:0045214]	Drastically down-regulated in response to PDGF-BB or cell injury, that promote smooth muscle cell proliferation and dedifferentiation. Seems to play a role in the development of the embryonic vascular system.
R037337c0g1_i01	2.17702	2.17769	4.17144	3.92472e-212	1.19264e-210	NA	NA	NA	NA	NA	NA	NA
R033445c0g1_i01	2.17413	2.17448	5.37922	6.63505e-132	9.92092e-131	Fibroblast growth factor receptor	NA	FGFR2	Fibroblast growth factor receptor (EC 2.7.10.1) (Protein kringelchen)	FGFR	positive regulation of cell population proliferation [GO:0008284]	Receptor for basic fibroblast growth factor.
R033580c0g1_i01	2.17107	2.17466	1.67331	5.39128e-32	2.38236e-31	NA	NA	NA	NA	NA	NA	NA
R028560c0g1_i01	2.17079	2.17152	4.02434	1.51414e-170	3.22145e-169	Rab effector MyRIP	NA	MYRIP	Rab effector MyRIP (Exophilin-8) (Myosin VIIa- and Rab-interacting protein) (Synaptotagmin-like protein lacking C2 domains C) (SlaC2-c) (Slp homolog lacking C2 domains c)	myrip akap2 si:dkey-12l12.1 si:dkey-189e1.3	intracellular protein transport [GO:0006886]	May link secretory vesicles to actin filaments (By similarity). May function as a protein kinase A-anchoring protein (AKAP). May act as a scaffolding protein that links PKA to components of the exocytosis machinery, thus facilitating exocytosis (By similarity).
R030413c0g2_i02	2.1705	2.17123	4.47726	1.41483e-69	1.12246e-68	Diencephalon/mesencephalon homeobox protein 1-B	NA	DMBX1	Diencephalon/mesencephalon homeobox protein 1-B	dmbx1b mbx2 zgc:112395	midbrain development [GO:0030901]; regulation of cell cycle [GO:0051726]; regulation of mitotic cell cycle [GO:0007346]; regulation of neural retina development [GO:0061074]; regulation of neurogenesis [GO:0050767]; regulation of transcription, DNA-templated [GO:0006355]; retina development in camera-type eye [GO:0060041]	NA
R037830c0g1_i03	2.16952	2.17793	0.937953	3.50089e-23	1.28315e-22	Long-chain-fatty-acid--CoA ligase ACSBG2	NA	ACSBG1	Long-chain-fatty-acid--CoA ligase ACSBG2 (EC 6.2.1.3) (Acyl-CoA synthetase bubblegum family member 2) (Arachidonate--CoA ligase ACSBG2) (EC 6.2.1.15)	acsbg2	NA	Catalyzes the conversion of fatty acids such as long chain and very long-chain fatty acids to their active form acyl-CoAs for both synthesis of cellular lipids, and degradation via beta-oxidation. Can activate diverse saturated, monosaturated and polyunsaturated fatty acids.
R040075c0g1_i03	2.16884	2.16887	8.14801	1.33683e-30	5.73056e-30	Sequestosome-1	NA	SQSTM1	NA	NA	NA	NA
R021657c0g1_i01	2.16827	2.20919	-0.810135	6.29356e-09	1.51614e-08	Neuropeptide receptor 22	NA	NA	Tachykinin-like peptides receptor 86C (NKD)	TkR86C NKD Takr86C CG6515	G protein-coupled receptor signaling pathway [GO:0007186]; inter-male aggressive behavior [GO:0002121]; neuropeptide signaling pathway [GO:0007218]; tachykinin receptor signaling pathway [GO:0007217]	Receptor for tachykinin-like peptides.
R026101c0g1_i01	2.16823	2.17059	2.36598	1.16416e-53	7.37938e-53	NA	NA	NA	NA	NA	NA	NA
R035399c0g1_i01	2.16817	2.17284	1.98428	7.10944e-41	3.70934e-40	C3a anaphylatoxin chemotactic receptor	C3AR	NA	NA	NA	NA	NA
R040779c0g3_i01	2.16798	2.16799	11.676	1.11478e-144	1.87987e-143	Collagen alpha chain	NA	NA	Collagen alpha-2(I) chain (Alpha-2 type I collagen)	COL1A2	NA	Type I collagen is a member of group I collagen (fibrillar forming collagen).
R028786c0g1_i01	2.16624	2.1667	4.57172	8.20774e-246	3.31884e-244	Probable alpha-L-glutamate ligase	NA	RIMKLA	Probable alpha-L-glutamate ligase (EC 6.3.2.-)	rimK SYNW1384	cellular protein modification process [GO:0006464]; translation [GO:0006412]	NA
R028824c0g1_i03	2.1634	2.16539	3.08071	8.91606e-77	7.61586e-76	Mitochondrial basic amino acids transporter	NA	SLC25A45	Solute carrier family 25 member 48	Slc25a48	acyl carnitine transport [GO:0006844]	NA
R030878c1g1_i01	2.16224	2.1631	3.83937	1.8709e-177	4.22553e-176	NA	NA	NA	NA	NA	NA	NA
R025115c0g1_i01	2.15919	2.16389	1.49275	2.46945e-40	1.28044e-39	Transmembrane protein 26	NA	TMEM26	Transmembrane protein 26	Tmem26	NA	NA
R018641c0g2_i01	2.1579	2.15978	2.34512	5.19571e-15	1.54852e-14	NA	NA	NA	NA	NA	NA	NA
R029171c0g1_i01	2.15775	2.15833	4.84802	1.01197e-122	1.3978e-121	Inositol oxygenase	NA	MIOX	Inositol oxygenase (EC 1.13.99.1) (Aldehyde reductase-like 6) (Myo-inositol oxygenase) (MI oxygenase) (Renal-specific oxidoreductase)	Miox Aldrl6 Rsor	inositol catabolic process [GO:0019310]	NA
R028752c0g1_i01	2.15741	2.16514	1.20896	4.94624e-25	1.88453e-24	Pro-epidermal growth factor	EGF	NA	NA	NA	NA	NA
R026651c0g1_i01	2.15702	2.15874	3.01383	1.29297e-129	1.89561e-128	NA	NA	NA	NA	NA	NA	NA
R036259c0g1_i02	2.15669	2.15693	5.22501	1.46173e-162	2.91996e-161	Choline dehydrogenase, mitochondrial	CDH	NA	NA	NA	NA	NA
R040033c3g2_i06	2.15578	2.15581	8.43623	1.17292004275283e-310	0	Neurogenic locus notch homolog protein 4	Notch	NA	NA	NA	NA	NA
R039238c4g1_i07	2.15553	2.15582	5.09392	2.23329e-265	1.04004e-263	Ferric-chelate reductase 1	NA	NA	NA	NA	NA	NA
R039577c2g1_i01	2.15495	2.16337	0.683142	8.25884e-30	3.47398e-29	Glutamyl aminopeptidase	EAP	NA	NA	NA	NA	NA
R031127c0g1_i01	2.15179	2.22985	-0.638619	8.58323e-06	1.77616e-05	NA	NA	NA	Trace amine-associated receptor 7b (TaR-7b) (Trace amine receptor 7b) (mTaar7b)	Taar7b Gm698	NA	Orphan olfactory receptor specific for trace amines.
R032363c0g1_i02	2.15113	2.15265	3.53988	2.32711e-64	1.70753e-63	NA	NA	NA	NA	NA	NA	NA
R032671c0g1_i01	2.14965	2.15131	3.17923	1.88393e-33	8.60555e-33	Rho GTPase-activating protein 100F	RhoGAP-100F	SYDE2	Active breakpoint cluster region-related protein	ABR	activation of GTPase activity [GO:0090630]; intracellular signal transduction [GO:0035556]; regulation of Rho protein signal transduction [GO:0035023]	Protein with a unique structure having two opposing regulatory activities toward small GTP-binding proteins. The C-terminus is a GTPase-activating protein domain which stimulates GTP hydrolysis by RAC1, RAC2 and CDC42. Accelerates the intrinsic rate of GTP hydrolysis of RAC1 or CDC42, leading to down-regulation of the active GTP-bound form. The central Dbl homology (DH) domain functions as guanin…
R034295c0g1_i01	2.14811	2.15087	1.92272	1.62517e-40	8.44417e-40	Rhodopsin, GQ-coupled	NA	NA	Rhodopsin, GQ-coupled (GQ-rhodopsin)	SCOP1	phototransduction [GO:0007602]; protein-chromophore linkage [GO:0018298]; visual perception [GO:0007601]	Visual pigments such as rhodopsin and porphyropsin are light-absorbing molecules that mediate vision. Rhodopsin consists of an apoprotein, opsin, covalently linked to 11-cis-retinal. This receptor is coupled to the activation of phospholipase C. Porphyropsin consists of opsin covalently linked to 11-cis 3,4-didehydroretinal.
R023496c0g1_i02	2.1481	2.14865	4.7189	8.05886e-187	1.99377e-185	Tolloid-like protein 2	NA	PCOLCE	Dorsal-ventral patterning protein tolloid (EC 3.4.24.-)	tld CG6868	R8 cell fate specification [GO:0045464]; amnioserosa formation [GO:0007378]; imaginal disc-derived wing vein morphogenesis [GO:0008586]; maternal specification of dorsal/ventral axis, oocyte, soma encoded [GO:0007313]; positive regulation of BMP signaling pathway [GO:0030513]; positive regulation of activin receptor signaling pathway [GO:0032927]; protein processing [GO:0016485]; proteolysis [GO:…	Required for normal dorsal development. TLD may interact physically with DPP-C protein.
R027969c0g2_i01	2.14736	2.16054	-0.0618136	1.0088e-17	3.24378e-17	NA	NA	NA	NA	NA	NA	NA
R008274c0g1_i01	2.14488	2.14562	3.99716	8.32813e-100	9.14392e-99	NA	NA	NA	NA	NA	NA	NA
R035143c0g1_i01	2.14453	2.15254	0.983742	5.9593e-28	2.41097e-27	Versican core protein	NA	NA	Neurocan core protein (Chondroitin sulfate proteoglycan 3)	NCAN CSPG3	cell adhesion [GO:0007155]; central nervous system development [GO:0007417]; skeletal system development [GO:0001501]	May modulate neuronal adhesion and neurite growth during development by binding to neural cell adhesion molecules (NG-CAM and N-CAM). Chondroitin sulfate proteoglycan; binds to hyaluronic acid (By similarity).
R025303c0g3_i01	2.14396	2.14496	3.41927	1.64903e-102	1.86782e-101	NA	NA	NA	NA	NA	NA	NA
R024666c0g2_i01	2.14324	2.14773	1.65579	3.43542e-36	1.65786e-35	Doublesex- and mab-3-related transcription factor	NA	DMRT3	Doublesex- and mab-3-related transcription factor A2 (Doublesex- and mab-3-related transcription factor 5)	dmrta2 dmrt5	NA	May be involved in sexual development.
R040545c7g3_i01	2.14301	2.14382	3.90624	1.72077e-111	2.13036e-110	Endosomal/lysosomal potassium channel TMEM175	NA	TMEM175	Endosomal/lysosomal potassium channel TMEM175 (Transmembrane protein 175)	tmem175 si:ch211-168m18.2	phagosome-lysosome fusion [GO:0090385]; potassium ion transmembrane transport [GO:0071805]; regulation of lysosomal lumen pH [GO:0035751]	Organelle-specific potassium channel specifically responsible for potassium conductance in endosomes and lysosomes. Forms a potassium-permeable leak-like channel.
R031155c0g1_i01	2.1387	2.13893	5.72329	6.08538e-178	1.38272e-176	NA	NA	NA	NA	NA	NA	NA
R033901c0g1_i01	2.13277	2.13307	5.39424	3.0641e-06	6.49432e-06	Phospholipid-transporting ATPase IA	NA	PHKA1	Phosphorylase b kinase regulatory subunit alpha, skeletal muscle isoform (Phosphorylase kinase alpha M subunit)	PHKA1	glycogen metabolic process [GO:0005977]	Phosphorylase b kinase catalyzes the phosphorylation of serine in certain substrates, including troponin I. The alpha chain may bind calmodulin.
R035956c0g1_i02	2.13265	2.13364	3.78118	5.5176e-99	6.02292e-98	Chitin deacetylase 1	NA	NA	NA	NA	NA	NA
R040550c3g1_i01	2.13249	2.13325	4.13854	2.99245e-147	5.1798e-146	Low-density lipoprotein receptor-related protein	NA	NA	NA	NA	NA	NA
R025889c0g1_i01	2.13195	2.13202	7.03391	5.71731e-164	1.14973e-162	NA	NA	NA	Telomerase protein component 1 (Telomerase-associated protein 1) (Telomerase protein 1) (p240) (p80 telomerase homolog)	TEP1 TLP1 TP1	telomere mainteNAce via recombination [GO:0000722]	Component of the telomerase ribonucleoprotein complex that is essential for the replication of chromosome termini (PubMed:19179534). Also component of the ribonucleoprotein vaults particle, a multi-subunit structure involved in nucleo-cytoplasmic transport (By similarity). Responsible for the localizing and stabilizing vault RNA (vRNA) association in the vault ribonucleoprotein particle. Binds to…
R026522c0g1_i01	2.13109	2.13562	1.43737	5.49877e-23	2.00661e-22	Cubilin	NA	NA	Cubilin (460 kDa receptor) (Intestinal intrinsic factor receptor) (Intrinsic factor-cobalamin receptor) (Intrinsic factor-vitamin B12 receptor)	CUBN IFCR	cholesterol metabolic process [GO:0008203]; cobalamin metabolic process [GO:0009235]; cobalamin transport [GO:0015889]; high-density lipoprotein particle clearance [GO:0034384]; lipoprotein transport [GO:0042953]; receptor-mediated endocytosis [GO:0006898]; response to bacterium [GO:0009617]; tissue homeostasis [GO:0001894]; vitamin D metabolic process [GO:0042359]	Endocytic receptor which plays a role in lipoprotein, vitamin and iron metabolism by facilitating their uptake (PubMed:9572993, PubMed:10371504, PubMed:11717447, PubMed:11606717, PubMed:14576052). Acts together with LRP2 to mediate endocytosis of high-density lipoproteins, GC, hemoglobin, ALB, TF and SCGB1A1. Acts together with AMN to mediate endocytosis of the CBLIF-cobalamin complex (PubMed:957…
R035820c0g1_i01	2.12971	2.1365	1.48589	7.89888e-34	3.63571e-33	Potassium channel subfamily K member 9	NA	NA	Potassium channel subfamily K member 9 (Acid-sensitive potassium channel protein TASK-3) (TWIK-related acid-sensitive K(+) channel 3) (Two pore potassium channel KT3.2) (Two pore K(+) channel KT3.2)	Kcnk9 Task3	potassium ion import across plasma membrane [GO:1990573]; potassium ion transmembrane transport [GO:0071805]; potassium ion transport [GO:0006813]; regulation of ion transmembrane transport [GO:0034765]; stabilization of membrane potential [GO:0030322]	pH-dependent, voltage-insensitive, background potassium channel protein.
R031276c1g1_i01	2.12887	2.13001	4.51978	9.71642e-116	1.24812e-114	Bifunctional apoptosis regulator	NA	BFAR	NA	NA	NA	NA
R040405c0g2_i01	2.1267	2.13553	0.281455	3.22592e-19	1.08144e-18	NA	NA	NA	NA	NA	NA	NA
R031982c0g1_i01	2.12527	2.14092	0.0765485	3.41858e-14	9.93476e-14	Dystroglycan	NA	NA	NA	NA	NA	NA
R027377c0g1_i01	2.12388	2.12472	3.69614	1.03905e-160	2.04039e-159	Sodium- and chloride-dependent GABA transporter	NA	NA	Sodium- and chloride-dependent GABA transporter 1 (GAT-1) (Solute carrier family 6 member 1)	Slc6a1 Gabt1 Gat-1 Gat1	gamma-aminobutyric acid import [GO:0051939]; learning [GO:0007612]; negative regulation of synaptic transmission, GABAergic [GO:0032229]; neurotransmitter reuptake [GO:0098810]; positive regulation of gamma-aminobutyric acid secretion [GO:0014054]; protein homooligomerization [GO:0051260]; response to calcium ion [GO:0051592]; response to cocaine [GO:0042220]; response to estradiol [GO:0032355]; …	Terminates the action of GABA by its high affinity sodium-dependent reuptake into presynaptic terminals.
R040455c1g1_i04	2.12356	2.12575	2.39926	2.83043e-41	1.48709e-40	C-type lectin domain family 17, member A	NA	CD72	NA	NA	NA	NA
R038624c2g3_i02	2.12273	2.12292	6.32517	2.71956e-221	8.89296e-220	Lipopolysaccharide-binding protein	LBP	NA	Lipopolysaccharide-binding protein (LBP)	LBP	acute-phase response [GO:0006953]; cellular defense response [GO:0006968]; cellular response to lipopolysaccharide [GO:0071222]; cellular response to lipoteichoic acid [GO:0071223]; cytokine-mediated signaling pathway [GO:0019221]; defense response to Gram-negative bacterium [GO:0050829]; defense response to Gram-positive bacterium [GO:0050830]; detection of molecule of bacterial origin [GO:00324…	Plays a role in the innate immune response. Binds to the lipid A moiety of bacterial lipopolysaccharides (LPS), a glycolipid present in the outer membrane of all Gram-negative bacteria (PubMed:7517398, PubMed:24120359). Acts as an affinity enhancer for CD14, facilitating its association with LPS. Promotes the release of cytokines in response to bacterial lipopolysaccharide (PubMed:7517398, PubMed…
R056994c0g2_i01	2.12111	2.13093	0.27225	5.60518e-27	2.22579e-26	Trace amine-associated receptor 5	TaR-5	NA	Adenosine receptor A2a	ADORA2A ADORA2	G protein-coupled receptor signaling pathway [GO:0007186]; adenylate cyclase-activating G protein-coupled receptor signaling pathway [GO:0007189]; adenylate cyclase-modulating G protein-coupled receptor signaling pathway [GO:0007188]; apoptotic process [GO:0006915]; astrocyte activation [GO:0048143]; blood circulation [GO:0008015]; blood coagulation [GO:0007596]; cell-cell signaling [GO:0007267];…	Receptor for adenosine. The activity of this receptor is mediated by G proteins which activate adenylyl cyclase.
R032759c0g1_i01	2.11959	2.12064	3.65315	1.01939e-79	8.98805e-79	Filamin-C	FLN-C	NA	Filamin-C (FLN-C) (ABP-280-like protein) (ABP-L) (Actin-binding-like protein) (Filamin-2) (Gamma-filamin)	Flnc Abpl Fln2	muscle fiber development [GO:0048747]	Muscle-specific filamin, which plays a central role in muscle cells, probably by functioning as a large actin-cross-linking protein. May be involved in reorganizing the actin cytoskeleton in response to signaling events, and may also display structural functions at the Z lines in muscle cells. Critical for normal myogenesis and for maintaining the structural integrity of the muscle fibers.
R040753c0g1_i01	2.11623	2.11623	11.5713	9.29964e-132	1.38637e-130	Collagen alpha-1(II) chain	NA	COL3A1	Collagen alpha-2(I) chain (Alpha-2 type I collagen)	Col1a2	cellular response to organic substance [GO:0071310]; cellular response to retinoic acid [GO:0071300]; cellular response to thyroid hormone stimulus [GO:0097067]; extracellular matrix organization [GO:0030198]; response to norepinephrine [GO:0071873]	Type I collagen is a member of group I collagen (fibrillar forming collagen).
R030801c0g1_i01	2.11393	2.11416	5.50706	0	0	NA	NA	NA	NA	NA	NA	NA
R038071c4g1_i01	2.11307	2.11742	1.82111	2.41269e-27	9.68296e-27	N-acetyllactosaminide beta-1,3-N-acetylglucosaminyltransferase	NA	NA	N-acetyllactosaminide beta-1,3-N-acetylglucosaminyltransferase 4 (EC 2.4.1.149) (UDP-GlcNAc:betaGal beta-1,3-N-acetylglucosaminyltransferase 4) (BGnT-4) (Beta-1,3-Gn-T4) (Beta-1,3-N-acetylglucosaminyltransferase 4) (Beta3Gn-T4)	B3GNT4 UNQ1898/PRO4344	O-glycan processing [GO:0016266]; keratan sulfate biosynthetic process [GO:0018146]; poly-N-acetyllactosamine biosynthetic process [GO:0030311]; protein glycosylation [GO:0006486]	Beta-1,3-N-acetylglucosaminyltransferase involved in the synthesis of poly-N-acetyllactosamine. Has activity for type 2 oligosaccharides.
R014825c0g2_i02	2.11303	2.11317	6.26365	0	0	Matrix metalloproteinase-24	MMP-24	NA	NA	NA	NA	NA
R027393c0g1_i01	2.11136	2.11183	5.24054	2.70318e-156	5.05737e-155	NA	NA	NA	NA	NA	NA	NA
R032671c0g2_i01	2.10811	2.11297	1.70437	2.31961e-16	7.19861e-16	Active breakpoint cluster region-related protein	NA	SYDE2	Active breakpoint cluster region-related protein	ABR	activation of GTPase activity [GO:0090630]; intracellular signal transduction [GO:0035556]; regulation of Rho protein signal transduction [GO:0035023]	Protein with a unique structure having two opposing regulatory activities toward small GTP-binding proteins. The C-terminus is a GTPase-activating protein domain which stimulates GTP hydrolysis by RAC1, RAC2 and CDC42. Accelerates the intrinsic rate of GTP hydrolysis of RAC1 or CDC42, leading to down-regulation of the active GTP-bound form. The central Dbl homology (DH) domain functions as guanin…
R040469c0g1_i02	2.10666	2.10676	6.72388	7.93729e-92	8.01831e-91	NA	NA	NA	NA	NA	NA	NA
R003944c0g1_i02	2.10596	2.11165	1.17397	3.89329e-33	1.7666e-32	NA	NA	NA	NA	NA	NA	NA
R029057c0g1_i01	2.10577	2.10581	8.62925	0	1.57023e-307	NA	NA	NA	NA	NA	NA	NA
R030606c0g1_i01	2.10572	2.11789	0.0570729	1.76948e-14	5.19143e-14	Fucolectin-5	NA	NA	NA	NA	NA	NA
R039164c0g1_i01	2.10379	2.10451	3.92965	1.85247e-135	2.87563e-134	NA	NA	NA	NA	NA	NA	NA
R036228c0g1_i05	2.10371	2.10636	1.9109	1.05716e-52	6.60376e-52	NA	NA	NA	NA	NA	NA	NA
R027925c0g1_i01	2.10261	2.12041	0.365168	1.29311e-16	4.04132e-16	Branched-chain-amino-acid aminotransferase-like	NA	NA	Branched-chain-amino-acid aminotransferase-like protein 2	At5g27410 F21A20_120	NA	NA
R026454c0g1_i01	2.10167	2.10747	0.87014	9.42873e-29	3.87929e-28	NA	NA	NA	NA	NA	NA	NA
R040469c0g1_i09	2.09703	2.09708	7.66979	5.97879e-74	4.97142e-73	NA	NA	NA	NA	NA	NA	NA
R039577c2g1_i02	2.09638	2.10961	0.111132	2.21201e-15	6.66928e-15	Glutamyl aminopeptidase	EAP	NA	NA	NA	NA	NA
R030549c0g1_i01	2.09156	2.09892	0.243101	2.0826e-25	7.98535e-25	NA	NA	NA	NA	NA	NA	NA
R040236c0g1_i03	2.09142	2.10063	-0.240123	3.79503e-14	1.10117e-13	NA	NA	NA	NA	NA	NA	NA
R036730c0g1_i01	2.09016	2.09416	1.29501	2.5324e-39	1.29083e-38	NA	NA	NA	NA	NA	NA	NA
R032865c0g1_i02	2.08953	2.08964	6.46765	0	0	NA	NA	NA	NA	NA	NA	NA
R038381c0g1_i01	2.08765	2.0878	6.39399	3.42552e-282	1.80163e-280	NA	NA	SDC4	Syndecan-3	SDC3	cell differentiation [GO:0030154]; cell migration [GO:0016477]; chondrocyte proliferation [GO:0035988]; growth plate cartilage chondrocyte proliferation [GO:0003419]; positive regulation of substrate adhesion-dependent cell spreading [GO:1900026]	Cell surface proteoglycan that may bear both heparan sulfate and chondroitin sulfate. The multiple functional domains provide potential sites for mediating the adhesive cell-matrix interactions and cytoskeletal reorganization involved in limb chondrogenesis. Interaction with other matrix ligands as well as phosphorylation and shedding of the ectodomain might be involved in cell shape changes that…
R035707c0g1_i02	2.08755	2.08877	3.38932	1.53208e-55	1.00068e-54	Gremlin-1	NA	NA	Gremlin-1 (Cysteine knot superfamily 1, BMP antagonist 1)	grem1 cktsf1b1	determination of dorsal identity [GO:0048263]; nervous system development [GO:0007399]; neural crest cell development [GO:0014032]; neural crest formation [GO:0014029]; pronephric duct development [GO:0039022]; sequestering of BMP in extracellular matrix [GO:0035582]; somite rostral/caudal axis specification [GO:0032525]	Cytokine that has an axial patterning activity. Acts like BMP antagonist in embryonic explants. Blocks the BMP2 activity.
R033547c0g1_i04	2.08418	2.08517	3.04683	1.1013e-57	7.42196e-57	NA	NA	NA	NA	NA	NA	NA
R039714c0g2_i01	2.08391	2.08447	4.25213	2.96749e-55	1.929e-54	Bone morphogenetic protein 1	BMP-1	NA	NA	NA	NA	NA
R035038c0g2_i01	2.082	2.08235	5.00764	1.96225e-156	3.68032e-155	NA	NA	NA	NA	NA	NA	NA
R034202c1g2_i01	2.08129	2.08376	3.13131	1.17616e-57	7.92287e-57	ADP-ribosyl cyclase/cyclic ADP-ribose hydrolase	NA	CD38	ADP-ribosyl cyclase/cyclic ADP-ribose hydrolase (EC 3.2.2.6) (2'-phospho-ADP-ribosyl cyclase) (2'-phospho-ADP-ribosyl cyclase/2'-phospho-cyclic-ADP-ribose transferase) (EC 2.4.99.20) (2'-phospho-cyclic-ADP-ribose transferase) (ADP-ribosyl cyclase) (ADPRC) (ADRC) (NAD glycohydrolase) (NAD(+) nucleosidase) (NADase)		single fertilization [GO:0007338]	Synthesizes the second messengers cyclic ADP-ribose and nicotinate-adenine dinucleotide phosphate, the former a second messenger for calcium mobilization from endoplasmic reticulum. Also has cADPr hydrolase activity.
R039243c0g1_i02	2.07542	2.07584	5.01599	4.86871e-181	1.13367e-179	VPS10 domain-containing receptor SorCS1	hSorCS	SORCS2	VPS10 domain-containing receptor SorCS1 (hSorCS)	SORCS1 SORCS	neuropeptide signaling pathway [GO:0007218]	NA
R027987c0g1_i01	2.07468	2.08071	2.00904	1.76205e-33	8.05373e-33	NA	NA	NA	NA	NA	NA	NA
R022350c0g1_i01	2.07461	2.07544	3.68915	1.05722e-107	1.26413e-106	Radixin	NA	NA	Radixin	RDX	actin filament capping [GO:0051693]; apical protein localization [GO:0045176]; cellular response to thyroid hormone stimulus [GO:0097067]; establishment of endothelial barrier [GO:0061028]; establishment of protein localization [GO:0045184]; microvillus assembly [GO:0030033]; negative regulation of GTPase activity [GO:0034260]; negative regulation of adherens junction organization [GO:1903392]; n…	Probably plays a crucial role in the binding of the barbed end of actin filaments to the plasma membrane.
R018303c0g1_i01	2.07123	2.08127	0.447742	5.94954e-22	2.11768e-21	NA	NA	NA	NA	NA	NA	NA
R037395c1g2_i09	2.07007	2.07245	2.21151	9.73245e-25	3.68476e-24	C-type mannose receptor 2	NA	NA	NA	NA	NA	NA
R034345c0g2_i02	2.06498	2.10417	0.916289	8.58103e-06	1.77595e-05	Neuronal acetylcholine receptor subunit alpha-2	NA	NA	Neuronal acetylcholine receptor subunit alpha-7	CHRNA7	activation of MAPK activity [GO:0000187]; calcium ion transport [GO:0006816]; cellular calcium ion homeostasis [GO:0006874]; chemical synaptic transmission [GO:0007268]; cognition [GO:0050890]; ion transmembrane transport [GO:0034220]; negative regulation of tumor necrosis factor production [GO:0032720]; nervous system process [GO:0050877]; positive regulation of angiogenesis [GO:0045766]; positi…	After binding acetylcholine, the AChR responds by an extensive change in conformation that affects all subunits and leads to opening of an ion-conducting channel across the plasma membrane. The channel is blocked by alpha-bungarotoxin (By similarity).
R039502c0g3_i01	2.06496	2.065	8.3084	1.49091e-137	2.36813e-136	Collagen alpha-1(XXIV) chain	NA	NA	Collagen alpha-2(I) chain (Alpha-2 type I collagen)	COL1A2	NA	Type I collagen is a member of group I collagen (fibrillar forming collagen).
R040332c0g1_i02	2.06467	2.06483	5.71539	6.45878e-115	8.22634e-114	NA	NA	NA	NA	NA	NA	NA
R038533c1g1_i06	2.06234	2.06264	5.23198	8.65123e-172	1.86435e-170	Galactose-specific lectin nattectin	CTL	NA	NA	NA	NA	NA
R037481c0g1_i02	2.06099	2.06584	2.21628	3.95809e-22	1.41554e-21	Potassium voltage-gated channel protein Shab	NA	NA	Two-pore potassium channel 2 (AtTPK2) (Calcium-activated outward-rectifying potassium channel 2) (AtKCO2)	TPK2 KCO2 At5g46370 MPL12.17	potassium ion transmembrane transport [GO:0071805]; stabilization of membrane potential [GO:0030322]	Probable voltage-independent potassium-selective tonoplast ion channel.
R034064c2g1_i01	2.05787	2.09483	0.481165	7.94624e-08	1.82708e-07	Gamma-aminobutyric acid receptor subunit beta-3	NA	NA	NA	NA	NA	NA
R028079c0g1_i01	2.05609	2.05884	2.24618	3.09742e-46	1.75817e-45	NA	NA	NA	NA	NA	NA	NA
R029550c0g1_i01	2.05393	2.05627	2.8025	1.52722e-37	7.57668e-37	NA	NA	NA	NA	NA	NA	NA
R033902c0g1_i01	2.05135	2.05146	6.68529	0	0	Synaptic vesicle 2-related protein	SV2-related	NA	Synaptic vesicle 2-related protein (SV2-related protein)	svop	NA	NA
R039714c0g1_i03	2.05127	2.05296	2.64155	1.70506e-34	7.97994e-34	Cubilin	NA	NA	Cubilin (Intrinsic factor-cobalamin receptor)	Cubn Ifcr	cholesterol metabolic process [GO:0008203]; cobalamin catabolic process [GO:0042366]; cobalamin transport [GO:0015889]; endocytic hemoglobin import [GO:0020028]; in utero embryonic development [GO:0001701]; lipoprotein transport [GO:0042953]; protein homotrimerization [GO:0070207]; receptor-mediated endocytosis [GO:0006898]; response to bacterium [GO:0009617]; response to nutrient [GO:0007584]	Endocytic receptor which plays a role in lipoprotein, vitamin and iron metabolism by facilitating their uptake. Acts together with LRP2 to mediate endocytosis of high-density lipoproteins, GC, hemoglobin, ALB, TF and SCGB1A1. Acts together with AMN to mediate endocytosis of the CBLIF-cobalamin complex. Binds to ALB, MB, Kappa and lambda-light chains, TF, hemoglobin, GC, SCGB1A1, APOA1, high densi…
R035940c0g2_i01	2.05006	2.05123	3.49938	1.58829e-93	1.63302e-92	Solute carrier organic anion transporter family	NA	NA	Solute carrier organic anion transporter family member 4C1 (Oatp-R) (Solute carrier family 21 member 20)	Slco4c1 Oatp4c1 Slc21a20	cell differentiation [GO:0030154]; multicellular organism development [GO:0007275]; organic anion transport [GO:0015711]; sodium-independent organic anion transport [GO:0043252]; spermatogenesis [GO:0007283]	Organic anion transporter, capable of transporting pharmacological substances such as digoxin, ouabain, thyroxine, methotrexate and cAMP. May participate in the regulation of membrane transport of ouabain. Involved in the uptake of the dipeptidyl peptidase-4 inhibitor sitagliptin and hence may play a role in its transport into and out of renal proximal tubule cells. May be involved in the first s…
R037320c3g1_i01	2.0498	2.05723	0.258216	1.01916e-24	3.85764e-24	Probable RNA-directed DNA polymerase from transposon	NA	NA	RNA-directed DNA polymerase from mobile element jockey (EC 2.7.7.49) (Reverse transcriptase)	pol	NA	NA
R035577c0g2_i01	2.04967	2.04975	7.29708	5.14426e-255	2.1736e-253	NA	NA	NA	NA	NA	NA	NA
R025855c0g1_i01	2.04881	2.04919	4.7111	1.06814e-187	2.68229e-186	Carboxypeptidase N subunit 2	NA	NA	Leucine-rich repeat-containing protein 26 (BK channel auxiliary gamma subunit LRRC26)	Lrrc26	positive regulation of voltage-gated potassium channel activity [GO:1903818]; potassium ion transmembrane transport [GO:0071805]	Auxiliary protein of the large-conductance, voltage and calcium-activated potassium channel (BK alpha). Required for the conversion of BK alpha channels from a high-voltage to a low-voltage activated channel type in non-excitable cells. These are characterized by negative membrane voltages and constant low levels of calcium (By similarity).
R038600c0g1_i01	2.04599	2.04619	5.57382	4.31629e-182	1.01605e-180	Venom protein 302	NA	ESM1	Venom protein 302		regulation of cell growth [GO:0001558]	NA
R040401c0g1_i03	2.04057	2.04403	1.84033	1.91615e-34	8.95393e-34	NA	NA	NA	NA	NA	NA	NA
R030439c0g2_i01	2.03892	2.03981	3.5392	4.55655e-81	4.09192e-80	Calmodulin, flagellar	NA	NA	Calmodulin, striated muscle	CCM1	calcium-mediated signaling [GO:0019722]	NA
R033333c0g1_i01	2.03813	2.03912	3.718	1.6931e-105	1.97884e-104	Spermatogenesis-associated protein 13	NA	ARHGEF9	Spermatogenesis-associated protein 13 (APC-stimulated guanine nucleotide exchange factor 2) (Asef2)	Spata13	cell migration [GO:0016477]; filopodium assembly [GO:0046847]; intracellular signal transduction [GO:0035556]; lamellipodium assembly [GO:0030032]; regulation of Rho protein signal transduction [GO:0035023]; regulation of cell migration [GO:0030334]	Acts as guanine nucleotide exchange factor (GEF) for RHOA, RAC1 and CDC42 GTPases. Regulates cell migration and adhesion assembly and disassembly through a RAC1, PI3K, RHOA and AKT1-dependent mechanism. Increases both RAC1 and CDC42 activity, but decreases the amount of active RHOA (By similarity). Required for MMP9 up-regulation via the JNK signaling pathway in colorectal tumor cells. Involved i…
R038293c0g1_i02	2.03799	2.03816	6.06917	0	0	Protein white	NA	NA	Protein white	W	transmembrane transport [GO:0055085]	May be part of a membrane-spanning permease system necessary for the transport of pigment precursors into pigment cells responsible for eye color.
R027889c0g1_i01	2.03571	2.08165	-0.394435	1.71902e-07	3.89419e-07	Pentraxin fusion protein	NA	NA	Pentraxin fusion protein	pxn1	NA	NA
R036328c0g1_i01	2.03257	2.04171	1.92205	4.29907e-13	1.20153e-12	Potassium voltage-gated channel subfamily A member	NA	NA	Potassium voltage-gated channel subfamily A member 10	KCNA10	potassium ion export across plasma membrane [GO:0097623]; potassium ion transmembrane transport [GO:0071805]; protein homooligomerization [GO:0051260]; regulation of ion transmembrane transport [GO:0034765]	Mediates voltage-dependent potassium ion permeability of excitable membranes. Assuming opened or closed conformations in response to the voltage difference across the membrane, the protein forms a potassium-selective channel through which potassium ions may pass in accordance with their electrochemical gradient. The channel activity is up-regulated by cAMP (By similarity).
R037112c0g4_i01	2.03179	2.03411	2.44334	8.38183e-65	6.18947e-64	Feline leukemia virus subgroup C receptor-related	NA	FLVCR2	Feline leukemia virus subgroup C receptor-related protein 2 (Calcium-chelate transporter) (CCT)	Flvcr2	heme export [GO:0097037]	Acts as an importer of heme. Also acts as a transporter for a calcium-chelator complex, important for growth and calcium metabolism (By similarity).
R040881c9g4_i06	2.02933	2.03467	0.958076	1.24325e-34	5.83674e-34	Fibroblast growth factor receptor 2	FGFR-2	NA	NA	NA	NA	NA
R039437c3g1_i01	2.02742	2.0396	0.142103	5.94579e-15	1.76857e-14	NA	NA	ENAH	Protein enabled homolog	ENAH MENA	actin polymerization or depolymerization [GO:0008154]; actin polymerization-dependent cell motility [GO:0070358]; axon guidance [GO:0007411]	Ena/VASP proteins are actin-associated proteins involved in a range of processes dependent on cytoskeleton remodeling and cell polarity such as axon guidance and lamellipodial and filopodial dynamics in migrating cells. ENAH induces the formation of F-actin rich outgrowths in fibroblasts. Acts synergistically with BAIAP2-alpha and downstream of NTN1 to promote filipodia formation (By similarity).
R023079c0g1_i01	2.02675	2.18149	-1.19484	0.00329255	0.00569205	Extracellular calcium-sensing receptor	CaSR	NA	Metabotropic glutamate receptor 1 (mGluR1)	Grm1 Gprc1a Mglur1	G protein-coupled glutamate receptor signaling pathway [GO:0007216]; G protein-coupled receptor signaling pathway [GO:0007186]; calcium-mediated signaling [GO:0019722]; chemical synaptic transmission [GO:0007268]; membrane depolarization [GO:0051899]; phospholipase C-activating G protein-coupled glutamate receptor signaling pathway [GO:0007206]; positive regulation of cytosolic calcium ion concen…	G-protein coupled receptor for glutamate. Ligand binding causes a conformation change that triggers signaling via guanine nucleotide-binding proteins (G proteins) and modulates the activity of down-stream effectors. Signaling activates a phosphatidylinositol-calcium second messenger system. May participate in the central action of glutamate in the CNS, such as long-term potentiation in the hippoc…
R024354c0g1_i01	2.02643	2.02691	4.99986	1.58047e-204	4.53693e-203	NA	NA	NA	NA	NA	NA	NA
R035174c0g1_i01	2.02264	2.02624	1.43454	7.01771e-27	2.7845e-26	NA	NA	NA	NA	NA	NA	NA
R034954c0g1_i01	2.02139	2.02181	4.79173	3.60361e-145	6.13879e-144	NA	NA	NA	NA	NA	NA	NA
R038894c0g1_i01	2.02012	2.02515	2.06883	8.59638e-34	3.95192e-33	Alpha-(1,3)-fucosyltransferase C	NA	FUT7	Alpha-(1,3)-fucosyltransferase C (EC 2.4.1.-) (Galactoside 3-L-fucosyltransferase)	FucTC CG40305	fucosylation [GO:0036065]; protein glycosylation [GO:0006486]	NA
R040768c1g1_i01	2.01929	2.02057	3.15062	2.49423e-65	1.8555e-64	NA	NA	WFDC1	NA	NA	NA	NA
R039505c0g1_i01	2.01447	2.01504	4.46684	7.2622e-85	6.81035e-84	Otoferlin	NA	NA	Otoferlin (Fer-1-like protein 2)	Otof Fer1l2	cochlea development [GO:0090102]; sensory perception of sound [GO:0007605]; synaptic vesicle exocytosis [GO:0016079]	Key calcium ion sensor involved in the Ca(2+)-triggered synaptic vesicle-plasma membrane fusion and in the control of neurotransmitter release at these output synapses. Interacts in a calcium-dependent manner to the presynaptic SNARE proteins at ribbon synapses of cochlear inner hair cells (IHCs) to trigger exocytosis of neurotransmitter. Also essential to synaptic exocytosis in immature outer ha…
R040219c0g3_i01	2.0141	2.01491	3.68398	1.07128e-29	4.49741e-29	Latent-transforming growth factor beta-binding	NA	NA	Latent-transforming growth factor beta-binding protein 1 (LTBP-1) (Transforming growth factor beta-1-binding protein 1) (TGF-beta1-BP-1)	LTBP1	aorta development [GO:0035904]; cellular protein metabolic process [GO:0044267]; coronary vasculature development [GO:0060976]; post-translational protein modification [GO:0043687]; regulation of transforming growth factor beta activation [GO:1901388]; sequestering of TGFbeta in extracellular matrix [GO:0035583]; ventricular septum development [GO:0003281]	Key regulator of transforming growth factor beta (TGFB1, TGFB2 and TGFB3) that controls TGF-beta activation by maintaining it in a latent state during storage in extracellular space (PubMed:2022183, PubMed:8617200, PubMed:8939931). Associates specifically via disulfide bonds with the Latency-associated peptide (LAP), which is the regulatory chain of TGF-beta, and regulates integrin-dependent acti…
R021204c0g1_i01	2.01082	2.01972	0.435646	2.47832e-19	8.32676e-19	NA	NA	NA	NA	NA	NA	NA
R038245c0g1_i01	2.01003	2.01098	3.87044	1.82163e-107	2.17296e-106	ELAV-like protein 2	NA	ELAVL1	ELAV-like protein 2 (Protein ElrB)	elavl2 elrB TEgg126j06.1	multicellular organism development [GO:0007275]	Binds to poly-U elements and AU-rich elements (AREs) in the 3'-UTR of target mRNAs. Required for the vegetal localization of vg1 mRNA. Probably required for nervous system development (By similarity).
R031991c0g2_i02	2.00928	2.00941	6.98592	5.02736e-56	3.30225e-55	NA	NA	NA	NA	NA	NA	NA
R034857c0g1_i01	2.00755	2.00835	3.593	2.85339e-107	3.39831e-106	Rho-related GTP-binding protein RhoC	NA	NA	Rho-related GTP-binding protein RhoC	RHOC ARHC	Rho protein signal transduction [GO:0007266]; actin filament bundle assembly [GO:0051017]; actin filament organization [GO:0007015]; apical junction assembly [GO:0043297]; cell migration [GO:0016477]; establishment or mainteNAce of actin cytoskeleton polarity [GO:0030950]; mitotic cytokinesis [GO:0000281]; positive regulation of protein homooligomerization [GO:0032464]; regulation of actin cytosk…	Regulates a signal transduction pathway linking plasma membrane receptors to the assembly of focal adhesions and actin stress fibers. Serves as a microtubule-dependent signal that is required for the myosin contractile ring formation during cell cycle cytokinesis. Regulates apical junction formation in bronchial epithelial cells (By similarity).
R038183c1g9_i01	2.00668	2.00788	4.4666	7.98234e-40	4.09936e-39	Papilin	NA	SPINT4	Tissue factor pathway inhibitor (TFPI) (Extrinsic pathway inhibitor) (EPI) (Lipoprotein-associated coagulation inhibitor) (LACI)	TFPI TFPI1	blood coagulation [GO:0007596]	Inhibits factor X (X(a)) directly and, in a Xa-dependent way, inhibits VIIa/tissue factor activity, presumably by forming a quaternary Xa/LACI/VIIa/TF complex. It possesses an antithrombotic action and also the ability to associate with lipoproteins in plasma.
R039224c3g1_i02	2.00276	2.0039	3.22552	1.60825e-87	1.54874e-86	Thrombospondin-1	NA	NA	Sialidase (EC 3.2.1.18) (Major surface antigen) (Neuraminidase) (NA)	TCNA	metabolic process [GO:0008152]; pathogenesis [GO:0009405]	Developmentally regulated neuraminidase implicated in parasite invasion of cells.
R023152c0g1_i01	2.0015	2.00266	3.16687	4.99887e-95	5.21449e-94	Ankyrin repeat domain-containing protein 10	NA	NA	Ankyrin repeat domain-containing protein 10	ANKRD10	NA	NA

## Sheet: FootvH0.up
ID	logFC	unshrunk.logFC	logCPM	PValue	FDR	Full_name	Gene_name	H_sapiens	P_Name	G_Name	GO_BP	Description
R015546c0g2_i01	15.7318	17.2625	5.60612	4.98427e-203	1.54584e-201	L-rhamnose-binding lectin CSL3	NAN	NA	Latrophilin Cirl	Cirl GI18798	cell surface receptor signaling pathway [GO:0007166]	NA
R041141c0g1_i01	15.3727	17.4044	5.02653	0	0	L-rhamnose-binding lectin CSL1	NAN	NA	Rhamnose-binding lectin (RBL) (Roe lectin) (SAL)		NA	Lectin that binds L-rhamnose. Binds also monosaccharides possessing steric similarity to the hydroxyl group orientation at C2 and C4 of the pyranose ring structure of L-rhamnose, such as L-mannose and L-lyxose.
R018904c0g1_i01	15.1843	16.7138	5.08963	1.47734e-105	1.79355e-104	Adhesion G protein-coupled receptor E2	NAN	NA	NA	NA	NA	NA
R042426c0g1_i01	14.6306	1.44269e+08	3.87552	0	0	NAN	NAN	VRTN	NA	NA	NA	NA
R032646c0g2_i02	14.242	14.5922	5.69507	2.85859e-146	5.32164e-145	NAN	NAN	NA	NA	NA	NA	NA
R041141c2g1_i01	14.0989	14.2482	6.72497	1.6342e-99	1.86507e-98	L-rhamnose-binding lectin CSL3	NAN	NA	Rhamnose-binding lectin (RBL) (Roe lectin) (SAL)		NA	Lectin that binds L-rhamnose. Binds also monosaccharides possessing steric similarity to the hydroxyl group orientation at C2 and C4 of the pyranose ring structure of L-rhamnose, such as L-mannose and L-lyxose.
R014912c0g1_i01	14.028	1.44269e+08	3.2369	0	0	NAN	NAN	NA	NA	NA	NA	NA
R017898c0g1_i01	14.0214	1.44269e+08	3.23525	0	0	NAN	NAN	NA	NA	NA	NA	NA
R021190c0g2_i01	13.962	15.9408	3.57278	0	0	NAN	NAN	NA	NA	NA	NA	NA
R011549c0g1_i01	13.9585	1.44269e+08	3.11136	0	0	NAN	NAN	NA	NA	NA	NA	NA
R020149c0g1_i01	13.8094	1.44269e+08	2.97873	0	0	NAN	NAN	NA	NA	NA	NA	NA
R040071c2g1_i01	13.8052	1.44269e+08	3.06403	0	0	Putative ascorbate peroxidase	NAN	NA	Putative ascorbate peroxidase (EC 1.11.1.11) (HvAPX1)	APX1	hydrogen peroxide catabolic process [GO:0042744]; response to oxidative stress [GO:0006979]	May play a role in the protection of oocyte incorporated cells from rapid apoptotic degradation.
R027812c0g2_i01	13.5049	13.5891	6.92256	6.30023e-92	6.62714e-91	Putative ascorbate peroxidase	NAN	NA	Putative ascorbate peroxidase (EC 1.11.1.11) (HvAPX1)	APX1	hydrogen peroxide catabolic process [GO:0042744]; response to oxidative stress [GO:0006979]	May play a role in the protection of oocyte incorporated cells from rapid apoptotic degradation.
R036818c0g1_i02	13.4066	13.5172	6.41025	8.40896e-99	9.53184e-98	NAN	NAN	NA	NA	NA	NA	NA
R036818c0g2_i01	13.402	13.4935	6.686	1.84459e-123	2.69381e-122	NAN	NAN	NA	NA	NA	NA	NA
R039168c2g2_i02	13.3602	13.3916	8.15956	4.52373e-105	5.46993e-104	L-rhamnose-binding lectin CSL3	NAN	NA	NA	NA	NA	NA
R040378c0g1_i01	13.3362	13.881	4.24444	8.63568e-282	5.45789e-280	NAN	NAN	NA	NA	NA	NA	NA
R023209c0g1_i01	13.2776	13.5227	5.26886	0	0	NAN	NAN	NA	NA	NA	NA	NA
R014870c0g1_i01	13.1222	1.44269e+08	2.29496	0	0	N-acetyllactosaminide beta-1,3-N-acetylglucosaminyltransferase	NAN	NA	N-acetyllactosaminide beta-1,3-N-acetylglucosaminyltransferase 4 (EC 2.4.1.149) (UDP-GlcNAc:betaGal beta-1,3-N-acetylglucosaminyltransferase 4) (BGnT-4) (Beta-1,3-Gn-T4) (Beta-1,3-N-acetylglucosaminyltransferase 4) (Beta3Gn-T4)	B3GNT4 UNQ1898/PRO4344	O-glycan processing [GO:0016266]; keratan sulfate biosynthetic process [GO:0018146]; poly-N-acetyllactosamine biosynthetic process [GO:0030311]; protein glycosylation [GO:0006486]	Beta-1,3-N-acetylglucosaminyltransferase involved in the synthesis of poly-N-acetyllactosamine. Has activity for type 2 oligosaccharides.
R036087c0g1_i02	13.0947	1.44269e+08	2.33818	1.106e-39	5.78459e-39	Ankyrin repeat and sterile alpha motif domain-containing	NAN	NA	NA	NA	NA	NA
R029932c0g1_i01	13.0054	13.0455	7.44479	3.30669e-96	3.64123e-95	NAN	NAN	NA	NA	NA	NA	NA
R026437c0g1_i01	12.9311	1.44269e+08	2.62766	0	0	NAN	NAN	NA	NA	NA	NA	NA
R040378c0g2_i01	12.9036	14.3897	2.77646	0	0	NAN	NAN	NA	NA	NA	NA	NA
R023113c0g1_i01	12.8976	12.967	6.55457	1.35558e-232	5.55605e-231	NAN	NAN	NA	NA	NA	NA	NA
R015480c0g1_i01	12.8812	1.44269e+08	2.09162	2.38721e-155	4.79418e-154	Protein VAPYRIN	PhVpy	NA	Alpha-latrocrustotoxin-Lt1a (Alpha-LCT-Lt1a) (Alpha-latrocrustotoxin) (Alpha-LCT) (Crusta1) (Fragment)		exocytosis [GO:0006887]	Crustacean-selective presynaptic neurotoxin that induces neurotransmitter exocytosis. Binds to neurexin-1-alpha (NRXN1), adhesion G protein-coupled receptor L1 (ADGRL1, also known as latrophilin-1), and receptor-type tyrosine-protein phosphatase S (PTPRS), and induces neurotransmitter exocytosis through two calcium-dependent mechanisms (membrane pore formation and signaling via latrophilin) and a…
R023878c0g1_i01	12.8716	1.44269e+08	2.0175	0	0	GTP-binding protein Di-Ras2	NAN	NA	GTP-binding protein Rhes (Ras homolog enriched in striatum) (Tumor endothelial marker 2)	RASD2 TEM2	locomotory behavior [GO:0007626]; negative regulation of protein ubiquitination [GO:0031397]; positive regulation of protein kinase B signaling [GO:0051897]; positive regulation of protein sumoylation [GO:0033235]; regulation of cAMP-mediated signaling [GO:0043949]; signal transduction [GO:0007165]; synaptic transmission, dopaminergic [GO:0001963]	GTPase signaling protein that binds to and hydrolyzes GTP. Regulates signaling pathways involving G-proteins-coupled receptor and heterotrimeric proteins such as GNB1, GNB2 and GNB3. May be involved in selected striatal competencies, mainly locomotor activity and motor coordination.
R033135c1g6_i01	12.8407	12.9859	5.5071	0	0	Protease inhibitor carrapatin	NAN	WFIKKN1	NA	NA	NA	NA
R027980c0g1_i01	12.7604	1.44269e+08	1.99895	0	0	NAN	NAN	NA	NA	NA	NA	NA
R025715c0g1_i01	12.6695	14.6199	2.3768	0	0	NAN	NAN	NA	NA	NA	NA	NA
R023069c0g1_i01	12.5464	1.44269e+08	1.78039	0	0	NAN	NAN	NA	NA	NA	NA	NA
R017997c0g2_i01	12.4624	14.4	2.15331	2.39368e-241	1.04365e-239	NAN	NAN	NA	NA	NA	NA	NA
R032900c0g1_i01	12.4517	12.4894	7.01538	2.44825e-172	5.88285e-171	Putative ascorbate peroxidase	NAN	NA	Putative ascorbate peroxidase (EC 1.11.1.11) (HvAPX1)	APX1	hydrogen peroxide catabolic process [GO:0042744]; response to oxidative stress [GO:0006979]	May play a role in the protection of oocyte incorporated cells from rapid apoptotic degradation.
R023004c0g1_i01	12.4308	1.44269e+08	1.65249	0	0	NAN	NAN	NA	NA	NA	NA	NA
R040867c0g1_i01	12.3437	12.5262	4.68608	0	0	Extracellular exo-alpha-(1->5)-L-arabinofuranosidase	NAN	NA	NA	NA	NA	NA
R033588c0g1_i01	12.3428	12.3502	9.35985	7.74289e-83	7.32046e-82	L-rhamnose-binding lectin CSL3	NAN	NA	L-rhamnose-binding lectin CSL3		NA	L-rhamnose binding lectin. Has hemagglutinating activity towards rabbit erythrocytes, human type A erythrocytes, human type B erythrocytes, human type O erythrocytes and sheep erythrocytes. Hemagglutinating activity is inhibited by smooth-type lipopolysaccharide (LPS) from S.flexneri 1A, A.salmonicida and E.coli K12, but not by rough-type LPS from S.flexneri, E.coli K12 and E.coli EH100. Agglutin…
R023356c0g1_i01	12.3404	14.3568	1.96047	2.38908012187893e-317	1.90140439995833e-315	Transcription factor VBP	NAN	HLF	Transcription factor VBP (Thyrotroph embryonic factor homolog) (Vitellogenin gene-binding protein)	TEF VBP	positive regulation of transcription by RNA polymerase II [GO:0045944]; positive regulation of transcription, DNA-templated [GO:0045893]	Transcription factor that binds to and transactivates the vitellogenin II (VTG2) promoter. Binds to the palindromic sequence 5'-GTTTACATAAAC-3'.
R028591c0g1_i01	12.3223	14.2722	1.91051	1.90392643215737e-318	1.55645984593701e-316	NAN	NAN	NA	NA	NA	NA	NA
R023125c0g1_i01	12.2543	14.1965	1.99292	2.50691e-111	3.22023e-110	NAN	NAN	NA	NA	NA	NA	NA
R035827c0g2_i01	12.227	14.0894	1.93784	4.63378e-118	6.39462e-117	15-hydroxyprostaglandin dehydrogenase	NAN	HPGD	15-hydroxyprostaglandin dehydrogenase [NAD(+)] (15-PGDH) (EC 1.1.1.141) (Prostaglandin dehydrogenase 1)	HPGD PGDH1	ductus arteriosus closure [GO:0097070]; female pregnancy [GO:0007565]; negative regulation of cell cycle [GO:0045786]; ovulation [GO:0030728]; parturition [GO:0007567]; prostaglandin metabolic process [GO:0006693]; thrombin-activated receptor signaling pathway [GO:0070493]; transforming growth factor beta receptor signaling pathway [GO:0007179]	Prostaglandin inactivation. Contributes to the regulation of events that are under the control of prostaglandin levels. Catalyzes the NAD-dependent dehydrogenation of lipoxin A4 to form 15-oxo-lipoxin A4 (By similarity).
R040152c2g1_i07	12.1497	12.3363	4.46839	3.15514e-304	2.28171e-302	Insulin-like growth factor-binding protein 7	IBP-7	CRIM1	Antistasin (ATS) (Blood coagulation factor Xa/proclotting enzyme inhibitor)		blood coagulation [GO:0007596]	This highly disulfide-bonded protein is a potent inhibitor of factor Xa. Facilitates digestion of tissues and may also protect the gastric tissues from its own digestive enzymes. May have therapeutic utility as an anticoagulant. Also exhibits a strong metastatic activity.
R056618c0g2_i01	11.962	12.5221	2.78947	0	0	NAN	NAN	NA	NA	NA	NA	NA
R026847c0g2_i01	11.8868	12.0029	5.27185	4.13757e-116	5.58182e-115	NAN	NAN	NA	NA	NA	NA	NA
R024478c0g1_i01	11.6393	1.44269e+08	0.868763	1.41792e-206	4.55734e-205	NAN	NAN	NA	NA	NA	NA	NA
R022472c0g1_i01	11.5243	11.6668	4.18387	0	0	Kininogen-1	NAN	CSTL1	Cystatin-1 (Cystatin JZTX-75)		NA	Inhibits various C1 cysteine proteases. This protein has no toxic activity and its function in the venom is unknown. It may play a role as a housekeeping or regulatory protein (By similarity).
R023110c0g1_i01	11.5239	11.8804	2.7865	4.09013e-304	2.9297e-302	NAN	NAN	NA	NA	NA	NA	NA
R025715c0g1_i03	11.4407	12.8158	1.34842	4.96415e-308	3.67836e-306	NAN	NAN	NA	NA	NA	NA	NA
R022269c0g1_i02	11.3188	11.6306	2.98764	1.02266e-260	5.25014e-259	NAN	NAN	NA	NA	NA	NA	NA
R037198c0g1_i01	11.2626	1.44269e+08	0.609492	5.43508e-159	1.14985e-157	NAN	NAN	NA	NA	NA	NA	NA
R062977c0g1_i01	11.2565	1.44269e+08	0.554215	7.30618e-208	2.38394e-206	NAN	NAN	NA	NA	NA	NA	NA
R038063c0g5_i03	11.2542	12.4363	1.33376	1.53673e-20	5.29686e-20	Solute carrier family 43 member 3	NAN	SLC43A3	NA	NA	NA	NA
R024902c0g1_i01	11.2409	1.44269e+08	0.528334	2.36038e-158	4.95114e-157	Endosomal/lysosomal potassium channel TMEM175	NAN	TMEM175	Endosomal/lysosomal potassium channel TMEM175 (Transmembrane protein 175) (mTMEM175)	Tmem175	phagosome-lysosome fusion [GO:0090385]; potassium ion transmembrane transport [GO:0071805]; regulation of lysosomal lumen pH [GO:0035751]	Organelle-specific potassium channel specifically responsible for potassium conductance in endosomes and lysosomes. Forms a potassium-permeable leak-like channel, which regulates lumenal pH stability and is required for autophagosome-lysosome fusion. Constitutes the major lysosomal potassium channel.
R031773c0g1_i01	11.2276	13.2632	0.903264	3.63326e-117	4.9638e-116	NAN	NAN	NA	NA	NA	NA	NA
R031070c0g1_i01	11.0655	11.0725	7.98706	4.23027e-249	1.98849e-247	Teneurin-1	NAN	NA	NA	NA	NA	NA
R035538c0g2_i02	11.0537	1.44269e+08	0.423622	4.40324e-135	7.24656e-134	Periculin-1	NAN	NA	NA	NA	NA	NA
R021991c0g1_i01	11.0418	1.44269e+08	0.323266	2.2173e-235	9.26462e-234	NAN	NAN	NA	NA	NA	NA	NA
R040737c5g5_i01	11.0098	13.0237	0.635687	9.25915e-166	2.09438e-164	NAN	NAN	NA	NA	NA	NA	NA
R034661c0g1_i01	10.9872	1.44269e+08	0.264579	7.23454e-262	3.75248e-260	NAN	NAN	NA	NA	NA	NA	NA
R027979c0g1_i01	10.9761	1.44269e+08	0.516357	4.1745e-224	1.57375e-222	NAN	NAN	NA	NA	NA	NA	NA
R024163c0g1_i01	10.9137	10.9993	4.21492	0	0	DOMON domain-containing protein FRRS1L	NAN	NA	NA	NA	NA	NA
R009792c0g1_i01	10.9002	11.2618	2.09057	8.30396e-173	2.0114e-171	NAN	NAN	NA	NA	NA	NA	NA
R025333c0g1_i01	10.8128	12.7572	0.643638	5.95448e-87	5.93553e-86	GTP-binding protein drn-1	NAN	NA	GTP-binding protein drn-1 (Di-Ras/Rig/Noey2 Ras-like protein homolog) (Fragment)	drn-1 C54A12.4	signal transduction [GO:0007165]	Displays low GTPase activity and exists predominantly in the GTP-bound form (By similarity). Together with epac-1, may regulate acetylcholine release at the neuromuscular junctions probably downstream of G-protein gsa-1 and adenylate cyclase acy-1 (PubMed:22897658).
R004609c0g1_i01	10.8114	1.44269e+08	0.0200244	9.77039e-128	1.48601e-126	NAN	NAN	NA	NA	NA	NA	NA
R036667c0g1_i02	10.7753	11.4315	2.42032	0	0	NAN	NAN	NA	NA	NA	NA	NA
R033412c0g2_i02	10.769	10.7744	8.04299	5.44305e-276	3.23614e-274	NAN	NAN	NA	NA	NA	NA	NA
R037564c2g1_i03	10.6576	10.9535	2.39368	0	0	NAN	NAN	NA	NA	NA	NA	NA
R023314c0g1_i01	10.6373	10.6412	8.40643	1.94676e-307	1.43545e-305	Extracellular exo-alpha-(1->5)-L-arabinofuranosidase	NAN	NA	Extracellular exo-alpha-(1->5)-L-arabinofuranosidase (EC 3.2.1.55)	Araf43A abfA SAVERM_1043	L-arabinose metabolic process [GO:0046373]; arabinan catabolic process [GO:0031222]	Involved in the degradation of arabinan and is a key enzyme in the complete degradation of the plant cell wall. Catalyzes only the cleavage of terminal alpha-(1->5) arabinofuranosyl bonds of arabinan present in the arabinofuranosyl polysaccharides or oligosaccharides. It cannot act on other arabinose-containing polysaccharides and arabinoxylo-oligosaccharides.
R072075c0g1_i01	10.6039	11.9443	0.734711	9.61924e-123	1.39396e-121	Opsin Rh1	NAN	NA	NA	NA	NA	NA
R032813c1g1_i01	10.5212	10.569	4.95734	0	0	NAN	NAN	NA	NA	NA	NA	NA
R031036c0g1_i01	10.4897	10.8038	2.36925	0	0	Gremlin-2	NAN	NA	Gremlin-1	GREM1	cell migration involved in sprouting angiogenesis [GO:0002042]; cell-cell signaling [GO:0007267]; embryonic limb morphogenesis [GO:0030326]; limb development [GO:0060173]; mesenchymal to epithelial transition involved in metanephros morphogenesis [GO:0003337]; negative regulation of BMP signaling pathway [GO:0030514]; negative regulation of apoptotic process [GO:0043066]; negative regulation of c…	Cytokine that may play a role in the development of the medial pallium and during optic nerve and pecten development by modulating BMP signaling.
R008551c0g1_i01	10.4338	12.3568	0.251243	3.09897e-128	4.74692e-127	NAN	NAN	NA	Angiotensin-converting enzyme (ACE) (EC 3.2.1.-) (EC 3.4.15.1) (Dipeptidyl carboxypeptidase I) (Kininase II) (CD antigen CD143) [Cleaved into: Angiotensin-converting enzyme, soluble form]	Ace Dcp1	aging [GO:0007568]; angiogenesis involved in coronary vascular morphogenesis [GO:0060978]; animal organ regeneration [GO:0031100]; bradykinin catabolic process [GO:0010815]; brain development [GO:0007420]; cellular response to aldosterone [GO:1904045]; cellular response to glucose stimulus [GO:0071333]; eating behavior [GO:0042755]; embryo development ending in birth or egg hatching [GO:0009792];…	Converts angiotensin I to angiotensin II by release of the terminal His-Leu, this results in an increase of the vasoconstrictor activity of angiotensin. Also able to inactivate bradykinin, a potent vasodilator. Has also a glycosidase activity which releases GPI-anchored proteins from the membrane by cleaving the mannose linkage in the GPI moiety. This GPIase activity seems to be crucial for the e…
R044558c0g1_i01	10.4321	1.44269e+08	-0.220319	2.99205e-142	5.35154e-141	RING finger protein 145	NAN	NA	NA	NA	NA	NA
R001032c0g1_i01	10.428	1.44269e+08	-0.275447	3.85375e-141	6.7799e-140	NAN	NAN	NA	NA	NA	NA	NA
R038519c0g1_i02	10.4078	10.4516	4.75924	2.06111e-56	1.39215e-55	Chitin synthase chs-2	NAN	NA	Chitin synthase 6 (EC 2.4.1.16) (Chitin-UDP acetyl-glucosaminyl transferase 6) (Class-V chitin synthase 6)	CHS6 UMAG_10367	fungal-type cell wall organization [GO:0031505]	Plays a major role in cell wall biogenesis. Involved in mating tube and dikaryotic hyphae formation. Essential for pathogenicity.
R025013c0g1_i01	10.3817	10.6804	2.01088	9.9031e-151	1.90733e-149	Zinc finger protein sens	NAN	NA	Zinc finger protein sens (Protein senseless)	sens Lyra CG32120	Notch signaling pathway [GO:0007219]; axon guidance [GO:0007411]; chaeta morphogenesis [GO:0008407]; compound eye photoreceptor development [GO:0042051]; negative regulation of apoptotic process [GO:0043066]; negative regulation of transcription by RNA polymerase II [GO:0000122]; peripheral nervous system development [GO:0007422]; photoreceptor cell differentiation [GO:0046530]; photoreceptor cel…	Transcription factor both necessary and sufficient for proper development of most cell types of the embryonic and adult peripheral nervous system (PNS). Essential component of the proneural Notch signaling pathway required for proper sensory organ precursor (SOP) differentiation. Correct expression requires expression of scalloped (sd). Repression of rough (ro) in R8 photoreceptor is an essential…
R026172c0g1_i01	10.3517	1.44269e+08	-0.315681	1.12211e-73	9.47186e-73	Major facilitator superfamily domain-containing	NAN	NA	SPX domain-containing membrane protein Os04g0573000	Os04g0573000 LOC_Os04g48390 OsJ_15847 OSJNBa0019K04.6	transmembrane transport [GO:0055085]	NA
R029327c0g1_i01	10.3362	12.3523	0.322069	6.40913e-171	1.51821e-169	NAN	NAN	NA	NA	NA	NA	NA
R055540c0g1_i01	10.315	12.3241	0.136876	8.7125e-80	7.96193e-79	NAN	NAN	NA	NA	NA	NA	NA
R029023c0g1_i02	10.2827	1.44269e+08	0.664643	1.89838e-147	3.56052e-146	NAN	NAN	NA	NA	NA	NA	NA
R054544c0g1_i01	10.2709	1.44269e+08	-0.399724	5.00249e-161	1.08896e-159	Rhodopsin, G0-coupled	NAN	NA	Visual pigment-like receptor peropsin	Rrh	G protein-coupled receptor signaling pathway [GO:0007186]; cellular response to light stimulus [GO:0071482]; phototransduction [GO:0007602]; protein-chromophore linkage [GO:0018298]; visual perception [GO:0007601]	May play a role in rpe physiology either by detecting light directly or by monitoring the concentration of retinoids or other photoreceptor-derived compounds.
R052485c0g1_i01	10.2348	1.44269e+08	0.975613	7.48708e-168	1.72466e-166	Cell number regulator 5	NAN	NA	NA	NA	NA	NA
R032532c0g2_i01	10.1357	10.1488	6.78322	4.51413e-263	2.38251e-261	Beta-porphyranase A	NAN	NA	NA	NA	NA	NA
R035827c0g1_i01	10.0993	10.2839	2.3464	0	0	15-hydroxyprostaglandin dehydrogenase	NAN	HPGD	15-hydroxyprostaglandin dehydrogenase [NAD(+)] (15-PGDH) (EC 1.1.1.141) (Prostaglandin dehydrogenase 1)	HPGD PGDH1	ductus arteriosus closure [GO:0097070]; female pregnancy [GO:0007565]; negative regulation of cell cycle [GO:0045786]; ovulation [GO:0030728]; parturition [GO:0007567]; prostaglandin metabolic process [GO:0006693]; thrombin-activated receptor signaling pathway [GO:0070493]; transforming growth factor beta receptor signaling pathway [GO:0007179]	Prostaglandin inactivation. Contributes to the regulation of events that are under the control of prostaglandin levels. Catalyzes the NAD-dependent dehydrogenation of lipoxin A4 to form 15-oxo-lipoxin A4 (By similarity).
R012366c0g2_i01	10.0545	10.682	0.74583	4.70572e-170	1.1112e-168	NAN	NAN	NA	NA	NA	NA	NA
R010090c0g1_i01	10.0433	12.0413	0.378446	3.5077e-172	8.40172e-171	Glutamine synthetase	NAN	GLUL	Glutamine synthetase (EC 6.3.1.2) (Glutamate--ammonia ligase)		glutamine biosynthetic process [GO:0006542]	Glutamine synthetase that catalyzes the ATP-dependent conversion of glutamate and ammonia to glutamine.
R023109c0g1_i01	10.0145	11.5172	0.0621998	6.50175e-102	7.60493e-101	Putative AC transposase	NAN	NA	NA	NA	NA	NA
R028826c0g2_i01	10.004	1.44269e+08	-0.645361	2.15595e-187	5.80139e-186	Allatostatin-A receptor	BAR	NA	FMRFamide receptor (DFR) (DrmFMRFa-R)	FMRFaR FR CG2114	G protein-coupled receptor signaling pathway [GO:0007186]; adult locomotory behavior [GO:0008344]; behavioral defense response [GO:0002209]; larval locomotory behavior [GO:0008345]; neuropeptide signaling pathway [GO:0007218]; positive regulation of cytosolic calcium ion concentration [GO:0007204]	A receptor for the FMRFamide peptides. Reacts with high affinity to FMRFamide and intrinsic FMRFamide-related peptides.
R021276c0g1_i01	9.94528	1.44269e+08	-0.569201	3.98278e-66	3.05814e-65	Neuropeptide Y receptor type 4	NPY4-R	NA	NA	NA	NA	NA
R027457c0g1_i01	9.90625	10.5164	0.773283	4.02168e-98	4.5314e-97	NAN	NAN	NA	NA	NA	NA	NA
R039903c5g7_i01	9.90381	11.2648	0.027141	8.20905e-117	1.11848e-115	Fibrillin-1	NAN	NA	NA	NA	NA	NA
R031145c0g2_i01	9.88162	10.0662	2.26865	1.8201e-181	4.72849e-180	NAN	NAN	NA	NA	NA	NA	NA
R034708c0g1_i01	9.7971	9.86457	3.52603	0	0	NAN	NAN	NA	NA	NA	NA	NA
R022328c0g2_i01	9.76826	11.1422	-0.155401	1.03868e-140	1.80831e-139	NAN	NAN	NA	NA	NA	NA	NA
R032410c1g1_i01	9.67949	10.0363	2.29293	5.80003e-266	3.17251e-264	NAN	NAN	NA	NA	NA	NA	NA
R036697c0g2_i02	9.61996	1.44269e+08	-0.0822736	1.2305e-112	1.6095e-111	Ultraviolet-sensitive opsin	NAN	NA	Compound eye opsin BCRH2		phototransduction [GO:0007602]; protein-chromophore linkage [GO:0018298]; visual perception [GO:0007601]	Visual pigments are the light-absorbing molecules that mediate vision. They consist of an apoprotein, opsin, covalently linked to cis-retinal. This opsin produces visual pigments with maximal absorption in the blue-green region of the spectrum.
R016903c0g1_i01	9.58326	10.1309	0.527877	0	0	NAN	NAN	NA	NA	NA	NA	NA
R027468c0g1_i01	9.55367	1.44269e+08	-0.924923	2.28597e-95	2.49714e-94	NAN	NAN	NA	NA	NA	NA	NA
R013362c0g1_i01	9.53749	1.44269e+08	-1.01777	2.16943e-64	1.62919e-63	Endosomal/lysosomal potassium channel TMEM175	NAN	TMEM175	Endosomal/lysosomal potassium channel TMEM175 (Transmembrane protein 175) (mTMEM175)	Tmem175	phagosome-lysosome fusion [GO:0090385]; potassium ion transmembrane transport [GO:0071805]; regulation of lysosomal lumen pH [GO:0035751]	Organelle-specific potassium channel specifically responsible for potassium conductance in endosomes and lysosomes. Forms a potassium-permeable leak-like channel, which regulates lumenal pH stability and is required for autophagosome-lysosome fusion. Constitutes the major lysosomal potassium channel.
R039893c4g1_i01	9.44778	9.45784	5.90093	0	0	NAN	NAN	NA	NA	NA	NA	NA
R049492c0g1_i01	9.4436	9.98432	0.476467	0	0	NAN	NAN	NA	NA	NA	NA	NA
R038136c3g1_i01	9.4313	9.45353	4.72583	7.87464e-269	4.46982e-267	NAN	NAN	NA	NA	NA	NA	NA
R070222c0g1_i01	9.41977	1.44269e+08	-1.07707	1.1072e-49	6.8061e-49	NAN	NAN	NA	NA	NA	NA	NA
R009870c0g1_i01	9.3959	1.44269e+08	-1.01719	1.71122e-96	1.89266e-95	NAN	NAN	NA	NA	NA	NA	NA
R029507c0g1_i01	9.39404	1.44269e+08	-0.905146	2.51717e-97	2.81093e-96	NAN	NAN	NA	NA	NA	NA	NA
R032753c1g2_i01	9.34892	9.35109	7.97986	1.0092e-132	1.6253e-131	NAN	NAN	NA	NA	NA	NA	NA
R039893c1g1_i01	9.31459	9.32973	5.18314	0	0	NAN	NAN	NA	NA	NA	NA	NA
R020392c0g1_i01	9.30078	11.3368	-0.755004	4.08417e-90	4.21648e-89	Alpha-1A adrenergic receptor	NAN	NA	NA	NA	NA	NA
R029634c0g1_i01	9.18458	1.44269e+08	-1.20647	6.54152e-59	4.60231e-58	Nucleoplasmin-like protein ANO39	NAN	NPM2	NA	NA	NA	NA
R032039c0g1_i01	9.13623	9.7895	0.354661	5.55917e-168	1.28253e-166	GTP-binding protein Di-Ras2	NAN	NA	GTP-binding protein Di-Ras2 (Distinct subgroup of the Ras family member 2)	Diras2	signal transduction [GO:0007165]	Displays low GTPase activity and exists predominantly in the GTP-bound form.
R031287c0g1_i02	9.07149	11.1811	-1.00284	3.70436e-60	2.63581e-59	NAN	NAN	NA	NA	NA	NA	NA
R075004c0g1_i01	9.07084	10.4431	-0.777332	1.50469e-99	1.71987e-98	Endosomal/lysosomal potassium channel TMEM175	NAN	TMEM175	Endosomal/lysosomal potassium channel TMEM175 (Transmembrane protein 175) (mTMEM175)	Tmem175	phagosome-lysosome fusion [GO:0090385]; potassium ion transmembrane transport [GO:0071805]; regulation of lysosomal lumen pH [GO:0035751]	Organelle-specific potassium channel specifically responsible for potassium conductance in endosomes and lysosomes. Forms a potassium-permeable leak-like channel, which regulates lumenal pH stability and is required for autophagosome-lysosome fusion. Constitutes the major lysosomal potassium channel.
R037142c0g1_i01	9.06126	9.12015	3.55679	0	0	Steroid 17-alpha-hydroxylase/17,20 lyase	NAN	NA	Steroid 17-alpha-hydroxylase/17,20 lyase (EC 1.14.14.19) (EC 1.14.14.32) (17-alpha-hydroxyprogesterone aldolase) (CYPXVII) (Cytochrome P450 17A1) (Cytochrome P450-C17) (Cytochrome P450c17)	cyp17a1 cyp17	sex differentiation [GO:0007548]; steroid biosynthetic process [GO:0006694]	Conversion of pregnenolone and progesterone to their 17-alpha-hydroxylated products and subsequently to dehydroepiandrosterone (DHEA) and androstenedione. Catalyzes both the 17-alpha-hydroxylation and the 17,20-lyase reaction.
R035538c0g2_i04	9.05826	1.44269e+08	-1.35841	1.69714e-58	1.18571e-57	Periculin-1	NAN	NA	NA	NA	NA	NA
R028334c0g1_i01	9.05176	9.13049	3.42638	9.88131291682493e-324	8.25089628554882e-322	NAN	NAN	NA	NA	NA	NA	NA
R032455c0g1_i01	8.99062	8.9934	7.25354	0	0	NAN	NAN	NA	NA	NA	NA	NA
R038216c0g1_i01	8.9826	9.08002	2.15801	1.47715e-182	3.85753e-181	Metabotropic glutamate receptor 3	mGluR3	NA	Metabotropic glutamate receptor 8 (mGluR8)	GRM8 GPRC1H MGLUR8	G protein-coupled glutamate receptor signaling pathway [GO:0007216]; G protein-coupled receptor signaling pathway [GO:0007186]; adenylate cyclase-inhibiting G protein-coupled glutamate receptor signaling pathway [GO:0007196]; adenylate cyclase-inhibiting G protein-coupled receptor signaling pathway [GO:0007193]; regulation of synaptic transmission, glutamatergic [GO:0051966]; visual perception [G…	G-protein coupled receptor for glutamate. Ligand binding causes a conformation change that triggers signaling via guanine nucleotide-binding proteins (G proteins) and modulates the activity of down-stream effectors, such as adenylate cyclase. Signaling inhibits adenylate cyclase activity.
R011204c0g1_i01	8.94804	1.44269e+08	-0.771623	1.94471e-38	9.91942e-38	NAN	NAN	NA	RING finger protein 145	rnf145 zgc:56435	hemopoiesis [GO:0030097]; myeloid cell development [GO:0061515]	NA
R003050c0g1_i01	8.93637	1.44269e+08	-1.40685	7.45429e-78	6.65445e-77	NAN	NAN	NA	NA	NA	NA	NA
R018596c0g1_i01	8.88795	1.44269e+08	-0.813352	2.17917e-92	2.30514e-91	NAN	NAN	NA	NA	NA	NA	NA
R037551c2g2_i01	8.81542	1.44269e+08	-1.5092	9.86675e-53	6.36431e-52	2,4-diaminopentanoate dehydrogenase	DAPDH	NA	2,4-diaminopentanoate dehydrogenase (DAPDH) (EC 1.4.1.12)	ord CLOST_1294	ornithine metabolic process [GO:0006591]	Involved in the ornithine fermentation pathway. Catalyzes the oxidative deamination of (2R,4S)-2,4-diaminopentanoate (DAP) to yield 2-amino-4-ketopentanoate (AKP).
R039244c1g1_i01	8.7644	8.78335	4.32552	0	0	Nitric oxide synthase, inducible	NAN	NA	NA	NA	NA	NA
R032118c0g1_i01	8.75686	9.05105	0.548137	1.9029e-129	2.96616e-128	DAN domain family member 5	NAN	NA	NA	NA	NA	NA
R074829c0g1_i01	8.74948	9.29394	-0.0751488	4.47856e-63	3.30714e-62	5-hydroxytryptamine receptor 2B	5-HT-2B	NA	5-hydroxytryptamine receptor 2B (5-HT-2B) (5-HT2B) (Serotonin receptor 2B)	HTR2B	ERK1 and ERK2 cascade [GO:0070371]; G protein-coupled receptor internalization [GO:0002031]; G protein-coupled receptor signaling pathway [GO:0007186]; G protein-coupled receptor signaling pathway, coupled to cyclic nucleotide second messenger [GO:0007187]; activation of phospholipase C activity [GO:0007202]; behavior [GO:0007610]; cGMP-mediated signaling [GO:0019934]; calcium-mediated signaling …	G-protein coupled receptor for 5-hydroxytryptamine (serotonin) (PubMed:8143856, PubMed:7926008, PubMed:8078486, PubMed:8882600, PubMed:18703043, PubMed:23519210). Also functions as a receptor for various ergot alkaloid derivatives and psychoactive substances (PubMed:8143856, PubMed:7926008, PubMed:8078486, PubMed:12970106, PubMed:18703043, PubMed:23519210, PubMed:23519215, PubMed:24357322, PubMed…
R002611c0g1_i01	8.74883	9.19153	0.0586553	3.48452e-98	3.92909e-97	Steroid 17-alpha-hydroxylase/17,20 lyase	NAN	NA	Steroid 17-alpha-hydroxylase/17,20 lyase (EC 1.14.14.19) (EC 1.14.14.32) (17-alpha-hydroxyprogesterone aldolase) (CYPXVII) (Cytochrome P450 17A1) (Cytochrome P450-C17) (Cytochrome P450c17)	cyp17a1 cyp17	sex differentiation [GO:0007548]; steroid biosynthetic process [GO:0006694]	Conversion of pregnenolone and progesterone to their 17-alpha-hydroxylated products and subsequently to dehydroepiandrosterone (DHEA) and androstenedione. Catalyzes both the 17-alpha-hydroxylation and the 17,20-lyase reaction.
R000872c0g1_i01	8.71496	1.44269e+08	-1.5755	2.3606e-70	1.91109e-69	Phosphoheptose isomerase	NAN	NA	Osmotically-inducible protein Y	osmY b4376 JW4338	chaperone-mediated protein folding [GO:0061077]; hyperosmotic response [GO:0006972]	NA
R027753c0g1_i01	8.71453	9.25484	-0.108543	6.05357e-108	7.51923e-107	NAN	NAN	NA	NA	NA	NA	NA
R062800c0g1_i01	8.60066	1.44269e+08	-1.71464	1.80128e-57	1.23777e-56	NAN	NAN	NA	NA	NA	NA	NA
R037918c1g3_i01	8.6005	8.89573	0.39752	2.28362e-132	3.65817e-131	RYamide receptor	NAN	NA	NA	NA	NA	NA
R024763c0g1_i02	8.59892	8.64562	2.7862	0	0	BPTI/Kunitz domain-containing protein 4	NAN	CRIM1	NA	NA	NA	NA
R017225c0g1_i01	8.59393	8.76896	1.07999	2.34812e-185	6.24037e-184	NAN	NAN	NA	NA	NA	NA	NA
R005449c0g1_i01	8.5752	1.44269e+08	-1.5661	1.07117e-30	4.66086e-30	Muscarinic acetylcholine receptor DM1	NAN	NA	5-hydroxytryptamine receptor 2B (5-HT-2B) (5-HT2B) (Serotonin receptor 2B)	HTR2B	ERK1 and ERK2 cascade [GO:0070371]; G protein-coupled receptor internalization [GO:0002031]; G protein-coupled receptor signaling pathway [GO:0007186]; G protein-coupled receptor signaling pathway, coupled to cyclic nucleotide second messenger [GO:0007187]; activation of phospholipase C activity [GO:0007202]; behavior [GO:0007610]; cGMP-mediated signaling [GO:0019934]; calcium-mediated signaling …	G-protein coupled receptor for 5-hydroxytryptamine (serotonin) (PubMed:8143856, PubMed:7926008, PubMed:8078486, PubMed:8882600, PubMed:18703043, PubMed:23519210). Also functions as a receptor for various ergot alkaloid derivatives and psychoactive substances (PubMed:8143856, PubMed:7926008, PubMed:8078486, PubMed:12970106, PubMed:18703043, PubMed:23519210, PubMed:23519215, PubMed:24357322, PubMed…
R075576c0g1_i01	8.55071	10.071	-1.28851	2.43093e-62	1.77333e-61	Melanopsin	NAN	NA	Bombesin receptor subtype-3 (BRS-3)	BRS3	NA	Role in sperm cell division, maturation, or function. This receptor mediates its action by association with G proteins that activate a phosphatidylinositol-calcium second messenger system (By similarity).
R027983c0g1_i01	8.52728	8.97586	-0.0833015	4.1885e-139	7.22517e-138	Putative ammonium transporter 3	NAN	NA	Putative ammonium transporter 3	amt-3 M195.3	ammonium transmembrane transport [GO:0072488]	Involved in the uptake of ammonia.
R022989c0g1_i01	8.52374	8.59057	2.27979	0	0	NAN	NAN	NA	NA	NA	NA	NA
R011533c0g2_i01	8.51587	8.89747	0.0884496	6.09323e-54	3.99191e-53	NAN	NAN	NA	NA	NA	NA	NA
R019817c0g2_i01	8.43548	8.47736	2.85261	0	0	NAN	NAN	NA	NA	NA	NA	NA
R016883c0g1_i01	8.43278	8.72119	0.313321	2.15174e-179	5.45808e-178	Putative ankyrin repeat protein RF_0381	NAN	NA	Serine/threonine-protein phosphatase 6 regulatory ankyrin repeat subunit C (PP6-ARS-C) (Serine/threonine-protein phosphatase 6 regulatory subunit ARS-C)	ANKRD52 RCJMB04_6l3	NA	Putative regulatory subunit of protein phosphatase 6 (PP6) that may be involved in the recognition of phosphoprotein substrates.
R022169c0g1_i01	8.42358	10.2157	-1.35949	5.61714e-39	2.89558e-38	NAN	NAN	NA	NA	NA	NA	NA
R009384c0g1_i01	8.24506	1.44269e+08	-0.11342	4.55778e-45	2.61772e-44	Melanopsin-A	NAN	NA	Melanopsin-A (Opsin-4A)	opn4a	phototransduction [GO:0007602]; protein-chromophore linkage [GO:0018298]; visual perception [GO:0007601]	Photoreceptor implicated in non-image-forming responses to light.
R040737c4g1_i02	8.22594	8.27043	2.64183	2.07681e-248	9.70165e-247	Glutamine synthetase	GS	GLUL	Glutamine synthetase (EC 6.3.1.2) (Glutamate--ammonia ligase)		glutamine biosynthetic process [GO:0006542]	Glutamine synthetase that catalyzes the ATP-dependent conversion of glutamate and ammonia to glutamine.
R019575c0g1_i01	8.19866	1.44269e+08	-1.2313	5.21335e-47	3.09957e-46	Adhesion G-protein coupled receptor G6	NAN	NA	Adhesion G-protein coupled receptor G4 (G-protein coupled receptor 112)	ADGRG4 GPR112	G protein-coupled receptor signaling pathway [GO:0007186]; adenylate cyclase-activating G protein-coupled receptor signaling pathway [GO:0007189]; cell surface receptor signaling pathway [GO:0007166]	Orphan receptor.
R025402c0g1_i01	8.1318	8.76539	1.63992	7.35195e-103	8.70087e-102	Homeobox protein orthopedia	NAN	NA	Homeobox protein ARX (Aristaless-related homeobox)	Arx	brain development [GO:0007420]; neuron development [GO:0048666]	Transcription factor required for normal brain development. May be important for maintenance of specific neuronal subtypes in the cerebral cortex and axonal guidance in the floor plate (By similarity).
R005943c0g1_i01	8.12902	10.0639	-1.59643	1.0119e-56	6.86555e-56	Alpha-(1,3)-fucosyltransferase C	NAN	FUT7	Galactoside 3(4)-L-fucosyltransferase (EC 2.4.1.65) (Blood group Lewis alpha-4-fucosyltransferase) (Lewis FT) (FUTB) (Fucosyltransferase 3) (Fucosyltransferase III) (FucT-III)	FUT3	fucosylation [GO:0036065]; protein glycosylation [GO:0006486]	May catalyze alpha-1,3 and alpha-1,4 glycosidic linkages involved in the expression of sialyl Lewis X and Lewis X/SSEA-1 antigens. It may be involved in blood group Lewis determination. Also acts on the corresponding 1,4-galactosyl derivative, forming 1,3-L-fucosyl links.
R032520c0g2_i06	8.11864	8.12838	4.65089	0	0	Glutamine synthetase	NAN	GLUL	Glutamine synthetase (EC 6.3.1.2) (Glutamate--ammonia ligase)		glutamine biosynthetic process [GO:0006542]	Glutamine synthetase that catalyzes the ATP-dependent conversion of glutamate and ammonia to glutamine.
R023281c0g1_i01	8.0762	8.07884	6.44498	0	0	Asparagine synthetase	NAN	ASNS	Asparagine synthetase [glutamine-hydrolyzing] (EC 6.3.5.4) (Glutamine-dependent asparagine synthetase)	ASNS RCJMB04_15l3	L-asparagine biosynthetic process [GO:0070981]; asparagine biosynthetic process [GO:0006529]; glutamine metabolic process [GO:0006541]	NA
R069029c0g1_i01	8.06048	1.44269e+08	-0.854433	9.62801e-36	4.65524e-35	Endosomal/lysosomal potassium channel TMEM175	NAN	TMEM175	Endosomal/lysosomal potassium channel TMEM175 (Transmembrane protein 175) (mTMEM175)	Tmem175	phagosome-lysosome fusion [GO:0090385]; potassium ion transmembrane transport [GO:0071805]; regulation of lysosomal lumen pH [GO:0035751]	Organelle-specific potassium channel specifically responsible for potassium conductance in endosomes and lysosomes. Forms a potassium-permeable leak-like channel, which regulates lumenal pH stability and is required for autophagosome-lysosome fusion. Constitutes the major lysosomal potassium channel.
R026795c0g1_i01	8.02017	8.06618	2.28427	0	0	NAN	NAN	NA	NA	NA	NA	NA
R028365c1g1_i01	8.01567	8.15424	1.12715	1.8831e-208	6.18462e-207	NAN	NAN	NA	NA	NA	NA	NA
R026689c0g1_i01	8.00613	10.0024	-1.77874	9.67184e-24	3.61361e-23	Galanin receptor 2a	NAN	NA	Neuropeptide FF receptor 2 (G-protein coupled receptor 74) (Neuropeptide G-protein coupled receptor)	Npffr2 Gpr74 Npff2 Npgpr	G protein-coupled receptor signaling pathway [GO:0007186]; cellular response to hormone stimulus [GO:0032870]; regulation of MAPK cascade [GO:0043408]; regulation of adenylate cyclase activity [GO:0045761]; regulation of cAMP-dependent protein kinase activity [GO:2000479]	Receptor for NPAF (A-18-F-amide) and NPFF (F-8-F-amide) neuropeptides, also known as morphine-modulating peptides. Can also be activated by a variety of naturally occurring or synthetic FMRF-amide like ligands. This receptor mediates its action by association with G proteins that activate a phosphatidylinositol-calcium second messenger system.
R028669c0g1_i01	7.99577	8.05965	1.86188	0	0	Probable oxidoreductase	NAN	NA	Short-chain dehydrogenase TIC 32, chloroplastic (EC 1.1.1.-) (Translocon at the inner envelope membrane of chloroplasts 32) (AtTIC32)	TIC32 At4g23430 F16G20.130	protein transport [GO:0015031]	Involved in protein precursor import into chloroplasts. Part of the redox regulon consisting of TIC32, TIC 55 and TIC62.
R062035c0g1_i01	7.99514	1.44269e+08	-1.08231	4.87041e-31	2.13463e-30	Endosomal/lysosomal potassium channel TMEM175	NAN	TMEM175	Endosomal/lysosomal potassium channel TMEM175 (Transmembrane protein 175) (mTMEM175)	Tmem175	phagosome-lysosome fusion [GO:0090385]; potassium ion transmembrane transport [GO:0071805]; regulation of lysosomal lumen pH [GO:0035751]	Organelle-specific potassium channel specifically responsible for potassium conductance in endosomes and lysosomes. Forms a potassium-permeable leak-like channel, which regulates lumenal pH stability and is required for autophagosome-lysosome fusion. Constitutes the major lysosomal potassium channel.
R023634c0g1_i01	7.93505	9.47353	-1.09168	7.08691e-43	3.91917e-42	NAN	NAN	NA	Serine protease HTRA3 (EC 3.4.21.-) (High-temperature requirement factor A3) (Pregnancy-related serine protease)	HTRA3 PRSP	negative regulation of BMP signaling pathway [GO:0030514]; negative regulation of transforming growth factor beta receptor signaling pathway [GO:0030512]; proteolysis [GO:0006508]	Serine protease that cleaves beta-casein/CSN2 as well as several extracellular matrix (ECM) proteoglycans such as decorin/DCN, biglycan/BGN and fibronectin/FN1. Inhibits signaling mediated by TGF-beta family proteins possibly indirectly by degradation of these ECM proteoglycans (By similarity). May act as a tumor suppressor. Negatively regulates, in vitro, trophoblast invasion during placental de…
R018335c0g1_i01	7.86328	7.9859	0.861748	7.19927e-97	8.00381e-96	DAN domain family member 5	NAN	NA	NA	NA	NA	NA
R015668c0g1_i01	7.8473	8.19885	-0.190709	2.70302e-50	1.67873e-49	Acid-sensing ion channel 1B	ASIC1-B	NA	Acid-sensing ion channel 4-A (ASIC4-A) (Acid-sensing ion channel 4.1) (Amiloride-sensitive cation channel 4-A) (ZASIC4.1)	asic4a accn4a	NA	Cation channel with high affinity for sodium, which is gated by extracellular protons and inhibited by the diuretic amiloride.
R032549c0g1_i01	7.81324	7.85507	2.33545	0	0	Epithelial membrane protein 1	EMP-1	NA	NA	NA	NA	NA
R036134c0g2_i03	7.796	7.79705	7.46814	0	0	Anti-sigma-I factor RsgI5	NAN	NA	Extracellular exo-alpha-(1->5)-L-arabinofuranosidase (EC 3.2.1.55)	Araf43A abfA SAVERM_1043	L-arabinose metabolic process [GO:0046373]; arabinan catabolic process [GO:0031222]	Involved in the degradation of arabinan and is a key enzyme in the complete degradation of the plant cell wall. Catalyzes only the cleavage of terminal alpha-(1->5) arabinofuranosyl bonds of arabinan present in the arabinofuranosyl polysaccharides or oligosaccharides. It cannot act on other arabinose-containing polysaccharides and arabinoxylo-oligosaccharides.
R001246c0g1_i01	7.77513	7.79427	3.20347	0	0	Anti-sigma-I factor RsgI5	NAN	NA	NA	NA	NA	NA
R024527c0g1_i01	7.74155	7.93578	0.3032	3.39643e-54	2.23487e-53	DNA damage-regulated autophagy modulator protein	NAN	NA	Transmembrane protein 150C	TMEM150C	cellular response to mechanical stimulus [GO:0071260]; proprioception [GO:0019230]; regulation of autophagy [GO:0010506]	Component of a mechanosensitive cation channel. Confers mechanically activated (MA) currents with slow inactivation kinetics. May contribute to proprioception.
R030052c1g1_i01	7.72812	7.73291	5.27879	0	0	Anti-sigma-I factor RsgI5	NAN	NA	NA	NA	NA	NA
R038311c1g2_i04	7.70119	7.73177	2.55057	0	0	Actinohivin	NAN	NA	Actinohivin	ath	regulation of defense response to virus [GO:0050688]	NA
R034355c0g1_i02	7.67639	7.71593	2.25909	0	0	NAN	NAN	NA	NA	NA	NA	NA
R024420c0g1_i01	7.66863	8.15951	-0.742417	5.59062e-70	4.50424e-69	Carbohydrate sulfotransferase 11	NAN	NA	Carbohydrate sulfotransferase 11 (EC 2.8.2.5) (Chondroitin 4-O-sulfotransferase 1) (Chondroitin 4-sulfotransferase 1) (C4S-1) (C4ST-1) (C4ST1)	Chst11	carbohydrate biosynthetic process [GO:0016051]; chondrocyte development [GO:0002063]; chondroitin sulfate biosynthetic process [GO:0030206]; developmental growth [GO:0048589]; embryonic digit morphogenesis [GO:0042733]; embryonic viscerocranium morphogenesis [GO:0048703]; in utero embryonic development [GO:0001701]; negative regulation of apoptotic process [GO:0043066]; negative regulation of tra…	Catalyzes the transfer of sulfate to position 4 of the N-acetylgalactosamine (GalNAc) residue of chondroitin. Chondroitin sulfate constitutes the predominant proteoglycan present in cartilage and is distributed on the surfaces of many cells and extracellular matrices. Can also sulfate Gal residues in desulfated dermatan sulfate. Preferentially sulfates in GlcA->GalNAc unit than in IdoA->GalNAc un…
R043015c0g1_i01	7.62076	7.62972	4.2186	1.21843e-48	7.38716e-48	NAN	NAN	NA	NA	NA	NA	NA
R032101c0g1_i01	7.60283	7.64674	1.99319	2.47117e-203	7.69593e-202	Zinc finger protein Gfi-1b	NAN	NA	Zinc finger protein Gfi-1b (Growth factor-independent protein 1B)	GFI1B GFI	chromatin organization [GO:0006325]; multicellular organism development [GO:0007275]; negative regulation of transcription by RNA polymerase II [GO:0000122]	Essential transcriptional regulator necessary for development and differentiation of erythroid and megakaryocytic lineages. Alters histone methylation by recruiting histone methyltransferase to target genes promoters. Plays a role in heterochromatin formation.
R031230c0g1_i01	7.58401	7.58998	4.92918	1.79199e-276	1.08253e-274	Neuroblastoma suppressor of tumorigenicity 1	NAN	NA	NA	NA	NA	NA
R029485c0g1_i01	7.54795	8.17374	-1.01774	1.26664e-41	6.86834e-41	NAN	NAN	NA	NA	NA	NA	NA
R007721c0g1_i01	7.53897	7.71166	0.277306	3.96854e-216	1.39474e-214	BTB and MATH domain-containing protein 36	NAN	NA	BTB and MATH domain-containing protein 36	bath-36 Y75B12B.4	NA	NA
R026828c0g1_i01	7.51888	8.09896	-0.434216	7.82329e-69	6.22635e-68	Adenosine receptor A2a	NAN	NA	5-hydroxytryptamine receptor 7 (5-HT-7) (5-HT7) (5-HT-X) (GPRFO) (Serotonin receptor 7)	Htr7	G protein-coupled receptor signaling pathway, coupled to cyclic nucleotide second messenger [GO:0007187]; adenylate cyclase-activating serotonin receptor signaling pathway [GO:0007192]; behavioral response to pain [GO:0048266]; chemical synaptic transmission [GO:0007268]; circadian rhythm [GO:0007623]; detection of mechanical stimulus involved in sensory perception of pain [GO:0050966]; dopaminer…	This is one of the several different receptors for 5-hydroxytryptamine (serotonin), a biogenic hormone that functions as a neurotransmitter, a hormone, and a mitogen. The activity of this receptor is mediated by G proteins that stimulate adenylate cyclase. This receptor is implicated in the regulation of mammalian circadian rhythms.
R029734c0g1_i01	7.42111	7.48112	1.511	9.03238e-184	2.3836e-182	NAN	NAN	NA	NA	NA	NA	NA
R031575c0g1_i01	7.38218	7.46967	0.763618	9.31093e-137	1.56311e-135	NAN	NAN	NA	NA	NA	NA	NA
R032408c0g1_i01	7.37331	7.39769	2.81086	0	0	Forkhead box protein D4	NAN	NA	Fork head domain-containing protein FD4	fd96Ca FD4 CG11921	anatomical structure morphogenesis [GO:0009653]; cell differentiation [GO:0030154]; multicellular organism development [GO:0007275]; regulation of transcription by RNA polymerase II [GO:0006357]	Involved in development during embryogenesis.
R035365c0g1_i03	7.29755	7.29813	7.87087	5.0761157411921e-310	3.87588e-308	BPTI/Kunitz domain-containing protein 4	NAN	CRIM1	BPTI/Kunitz domain-containing protein 4 (Nacre serine protease inhibitor 3) (NSPI3)		NA	NA
R028517c0g1_i01	7.28191	7.32603	1.69079	4.94065645841247e-324	4.15015142506647e-322	NAN	NAN	NA	NA	NA	NA	NA
R028734c0g1_i01	7.28159	7.87794	-1.46094	2.61664e-60	1.86361e-59	NAN	NAN	NA	NA	NA	NA	NA
R024326c0g1_i01	7.2734	7.40503	0.364856	8.2798e-240	3.54829e-238	Rhodopsin, GQ-coupled	NAN	NA	Rhodopsin, GQ-coupled (GQ-rhodopsin)	SCOP1	phototransduction [GO:0007602]; protein-chromophore linkage [GO:0018298]; visual perception [GO:0007601]	Visual pigments such as rhodopsin and porphyropsin are light-absorbing molecules that mediate vision. Rhodopsin consists of an apoprotein, opsin, covalently linked to 11-cis-retinal. This receptor is coupled to the activation of phospholipase C. Porphyropsin consists of opsin covalently linked to 11-cis 3,4-didehydroretinal.
R001552c0g1_i01	7.26639	7.56068	0.148767	4.49169e-61	3.23893e-60	NAN	NAN	NA	NA	NA	NA	NA
R013077c0g2_i01	7.25617	7.26426	4.02668	3.42285e-232	1.39153e-230	NAN	NAN	NA	NA	NA	NA	NA
R028570c0g1_i01	7.25147	7.28609	2.03664	2.36728e-114	3.14842e-113	NAN	NAN	NA	NA	NA	NA	NA
R025663c0g1_i01	7.2075	7.31472	0.867518	1.70425e-138	2.90979e-137	Protein phosphatase 1 regulatory subunit 27	NAN	NA	Protein phosphatase 1 regulatory subunit 12A (130 kDa myosin-binding subunit of smooth muscle myosin phosphatase) (Myosin phosphatase-targeting subunit 1) (Myosin phosphatase target subunit 1) (PP1M subunit M110) (Protein phosphatase myosin-binding subunit)	PPP1R12A MBS MYPT1	positive regulation of myosin-light-chain-phosphatase activity [GO:0035508]; regulation of cell adhesion [GO:0030155]; regulation of myosin-light-chain-phosphatase activity [GO:0035507]; signal transduction [GO:0007165]	Regulates myosin phosphatase activity.
R074770c0g1_i01	7.17468	8.70359	-0.226835	2.42443e-39	1.2597e-38	Potassium voltage-gated channel subfamily KQT member	NAN	NA	NA	NA	NA	NA
R027486c0g1_i01	7.16907	8.70878	-0.162892	8.06021e-39	4.14218e-38	Potassium voltage-gated channel subfamily A member	NAN	NA	Potassium voltage-gated channel subfamily A member 1 (Voltage-gated K(+) channel HuKI) (Voltage-gated potassium channel HBK1) (Voltage-gated potassium channel subunit Kv1.1)	KCNA1	cell communication by electrical coupling [GO:0010644]; cellular protein localization [GO:0034613]; cellular response to magnesium ion [GO:0071286]; chemical synaptic transmission [GO:0007268]; detection of mechanical stimulus involved in sensory perception of pain [GO:0050966]; detection of mechanical stimulus involved in sensory perception of touch [GO:0050976]; hippocampus development [GO:0021…	Voltage-gated potassium channel that mediates transmembrane potassium transport in excitable membranes, primarily in the brain and the central nervous system, but also in the kidney (PubMed:19903818). Contributes to the regulation of the membrane potential and nerve signaling, and prevents neuronal hyperexcitability (PubMed:17156368). Forms tetrameric potassium-selective channels through which po…
R033555c1g3_i01	7.1573	7.76295	-1.29237	6.75545e-31	2.95394e-30	NAN	NAN	NA	NA	NA	NA	NA
R031424c0g1_i02	7.14278	7.16071	2.90116	0	0	NAN	NAN	NA	NA	NA	NA	NA
R040835c0g1_i02	7.12934	7.17647	1.42586	2.97474e-77	2.63367e-76	NAN	NAN	NA	NA	NA	NA	NA
R032520c0g2_i04	7.07253	7.1773	5.07506	2.16537e-137	3.64742e-136	Glutamine synthetase	NAN	GLUL	Glutamine synthetase (EC 6.3.1.2) (Glutamate--ammonia ligase)		glutamine biosynthetic process [GO:0006542]	Glutamine synthetase that catalyzes the ATP-dependent conversion of glutamate and ammonia to glutamine.
R013996c0g1_i01	7.02981	7.57371	-1.59876	1.04259e-60	7.46435e-60	Substance-K receptor	SKR	NA	Bombesin receptor subtype-3 (BRS-3)	BRS3	NA	Role in sperm cell division, maturation, or function. This receptor mediates its action by association with G proteins that activate a phosphatidylinositol-calcium second messenger system (By similarity).
R027901c0g2_i01	7.01075	7.02804	2.65191	2.44029e-185	6.47387e-184	Fibroblast growth factor 7	FGF-7	NA	Fibroblast growth factor 7 (FGF-7) (Heparin-binding growth factor 7) (HBGF-7) (Keratinocyte growth factor)	FGF7 KGF	fibroblast growth factor receptor signaling pathway [GO:0008543]; positive regulation of cell division [GO:0051781]	Plays an important role in the regulation of embryonic development, cell proliferation and cell differentiation. Required for normal branching morphogenesis. Growth factor active on keratinocytes. Possible major paracrine effector of normal epithelial cell proliferation (By similarity).
R036355c0g1_i01	6.98352	1.44269e+08	0.197296	3.52116e-26	1.39824e-25	Potassium voltage-gated channel subfamily A member	NAN	NA	Potassium voltage-gated channel subfamily A member 2 (Shaker-related potassium channel tsha1) (Trout shaker 1) (Voltage-gated potassium channel subunit Kv1.2)	kcna2	neuronal action potential [GO:0019228]; potassium ion transmembrane transport [GO:0071805]; protein homooligomerization [GO:0051260]; regulation of ion transmembrane transport [GO:0034765]	Voltage-gated potassium channel that mediates transmembrane potassium transport in excitable membranes, primarily in the brain and central nervous system. Prevents aberrant action potential firing and regulates neuronal output. Forms tetrameric potassium-selective channels through which potassium ions pass in accordance with their electrochemical gradient. The channel alternates between opened an…
R014591c0g1_i01	6.9576	7.02711	1.30952	9.52553e-226	3.64588e-224	NAN	NAN	NA	Bombesin receptor subtype-3 (BRS-3)	BRS3	G protein-coupled receptor signaling pathway [GO:0007186]	Role in sperm cell division, maturation, or function. This receptor mediates its action by association with G proteins that activate a phosphatidylinositol-calcium second messenger system.
R032130c0g1_i01	6.90915	6.96289	3.12998	5.4164e-273	3.14569e-271	Zinc finger CCHC domain-containing protein 24	NAN	ZCCHC24	NA	NA	NA	NA
R011729c0g1_i01	6.89251	7.53452	-1.80754	4.81859e-27	1.95262e-26	3-galactosyl-N-acetylglucosaminide 4-alpha-L-fucosyltransferase	NAN	NA	NA	NA	NA	NA
R029543c0g1_i01	6.84876	6.90812	0.830384	1.63731e-123	2.39343e-122	Ankyrin repeat domain-containing protein 23	NAN	NA	GA-binding protein subunit beta-2 (GABP subunit beta-2) (GABPB-2)	GABPB2	positive regulation of transcription by RNA polymerase II [GO:0045944]	May function as transcription factor capable of interacting with purine rich repeats (GA repeats).
R051744c0g1_i01	6.82345	7.117	-1.17451	1.53156e-62	1.1216e-61	Endosomal/lysosomal potassium channel TMEM175	NAN	TMEM175	Endosomal/lysosomal potassium channel TMEM175 (Transmembrane protein 175) (mTMEM175)	Tmem175	phagosome-lysosome fusion [GO:0090385]; potassium ion transmembrane transport [GO:0071805]; regulation of lysosomal lumen pH [GO:0035751]	Organelle-specific potassium channel specifically responsible for potassium conductance in endosomes and lysosomes. Forms a potassium-permeable leak-like channel, which regulates lumenal pH stability and is required for autophagosome-lysosome fusion. Constitutes the major lysosomal potassium channel.
R027752c0g1_i02	6.81196	6.87586	0.79846	1.08464e-92	1.15057e-91	NAN	NAN	NA	NA	NA	NA	NA
R035203c0g1_i03	6.79571	6.80348	3.663	0	0	NAN	NAN	NA	Putative fungistatic metabolite	CHGG_05463	defense response to fungus [GO:0050832]; killing of cells of other organism [GO:0031640]	Inhibits the growth of the fungus P.tritici-repentis.
R019713c0g1_i01	6.79112	6.93367	1.61457	6.48879e-102	7.59568e-101	NAN	NAN	NA	NA	NA	NA	NA
R022695c1g1_i01	6.76299	8.76973	1.13078	9.5025e-27	3.82695e-26	NAN	NAN	NA	NA	NA	NA	NA
R013957c0g1_i01	6.73908	7.31771	0.536409	4.70185e-54	3.08575e-53	Periculin-1	NAN	NA	NA	NA	NA	NA
R038953c0g2_i01	6.70202	6.71417	5.38819	2.80638e-156	5.71999e-155	Golgi-associated plant pathogenesis-related protein	NAN	NA	Golgi-associated plant pathogenesis-related protein 1 (GAPR-1) (Golgi-associated PR-1 protein) (Glioma pathogenesis-related protein 2) (GliPR 2)	GLIPR2 C9orf19 GAPR1	positive regulation of ERK1 and ERK2 cascade [GO:0070374]; positive regulation of epithelial cell migration [GO:0010634]; positive regulation of epithelial to mesenchymal transition [GO:0010718]	NA
R034916c0g1_i01	6.6827	6.68827	4.0728	0	0	Polypeptide N-acetylgalactosaminyltransferase 13	NAN	NA	Polypeptide N-acetylgalactosaminyltransferase 13 (EC 2.4.1.41) (Polypeptide GalNAc transferase 13) (GalNAc-T13) (pp-GaNTase 13) (Protein-UDP acetylgalactosaminyltransferase 13) (UDP-GalNAc:polypeptide N-acetylgalactosaminyltransferase 13)	Galnt13	protein O-linked glycosylation via serine [GO:0018242]; protein O-linked glycosylation via threonine [GO:0018243]	Catalyzes the initial reaction in O-linked oligosaccharide biosynthesis, the transfer of an N-acetyl-D-galactosamine residue to a serine or threonine residue on the protein receptor. Has a much stronger activity than GALNT1 to transfer GalNAc to mucin peptides, such as Muc5Ac and Muc7. Able to glycosylate SDC3. May be responsible for the synthesis of Tn antigen in neuronal cells (By similarity).
R036512c0g2_i01	6.67394	6.96609	4.17706	5.90231e-75	5.082e-74	Aquaporin-9	AQP-9	AQP7	Aquaporin-9 (AQP-9) (Aquaglyceroporin-9) (Small solute channel 1)	AQP9 SSC1	amine transport [GO:0015837]; canalicular bile acid transport [GO:0015722]; carboxylic acid transport [GO:0046942]; cellular response to cAMP [GO:0071320]; excretion [GO:0007588]; glycerol transport [GO:0015793]; polyol transport [GO:0015791]; purine nucleobase transport [GO:0006863]; pyrimidine nucleobase transport [GO:0015855]; response to mercury ion [GO:0046689]; response to organic substance…	Forms a water channel with a broad specificity. Also permeable glycerol and urea. Mediates passage of a wide variety of small, non-charged solutes including carbamides, polyols, purines, and pyrimidines.
R030247c0g1_i01	6.61178	6.72472	0.111308	4.65154e-110	5.8896e-109	Beta-2 adrenergic receptor	NAN	NA	NA	NA	NA	NA
R022442c0g1_i01	6.56629	6.6105	0.866298	5.47258e-109	6.85416e-108	NAN	NAN	NA	NA	NA	NA	NA
R033433c0g1_i01	6.55401	6.57186	2.34451	0	0	TLC domain-containing protein 2	NAN	TLCD2	TLC domain-containing protein 2	tlcd2 zgc:175098	NA	Regulates the composition and fluidity of the plasma membrane (By similarity). Inhibits the incorporation of membrane-fluidizing phospholipids containing omega-3 long-chain polyunsaturated fatty acids (LCPUFA) and thereby promotes membrane rigidity (By similarity). Does not appear to have any effect on LCPUFA synthesis (By similarity).
R035570c0g1_i01	6.5484	6.56193	2.59502	0	0	Galanin receptor 2a	NAN	CCKAR	Neuropeptide FF receptor 2 (G-protein coupled receptor 74) (G-protein coupled receptor HLWAR77) (Neuropeptide G-protein coupled receptor)	NPFFR2 GPR74 NPFF2 NPGPR	G protein-coupled receptor signaling pathway [GO:0007186]; cellular response to hormone stimulus [GO:0032870]; detection of abiotic stimulus [GO:0009582]; regulation of MAPK cascade [GO:0043408]; regulation of adenylate cyclase activity [GO:0045761]; regulation of cAMP-dependent protein kinase activity [GO:2000479]	Receptor for NPAF (A-18-F-amide) and NPFF (F-8-F-amide) neuropeptides, also known as morphine-modulating peptides. Can also be activated by a variety of naturally occurring or synthetic FMRF-amide like ligands. This receptor mediates its action by association with G proteins that activate a phosphatidylinositol-calcium second messenger system.
R040617c3g2_i03	6.54043	6.57103	1.47374	0	0	Chitooligosaccharidolytic beta-N-acetylglucosaminidase	NAN	NA	Chitooligosaccharidolytic beta-N-acetylglucosaminidase (EC 3.2.1.52) (Beta-GlcNAcase) (Beta-N-acetylhexosaminidase) (Beta-hexosaminidase)		chitin catabolic process [GO:0006032]; polysaccharide catabolic process [GO:0000272]	Active during metamorphosis to degrade chitin.
R035154c0g1_i01	6.49928	6.50093	5.83926	0	0	Pol-RFamide neuropeptides	NAN	CLSPN	NA	NA	NA	NA
R023816c0g1_i01	6.48638	6.94171	-1.02931	2.1631e-38	1.10184e-37	Universal stress protein A-like protein	NAN	NA	Universal stress protein A-like protein	At3g01520 F4P13.7	NA	NA
R015600c0g1_i01	6.47536	6.55411	1.60127	1.7192e-159	3.66811e-158	NAN	NAN	NA	NA	NA	NA	NA
R035539c1g2_i02	6.45755	6.48999	1.37	5.56942e-294	3.79073e-292	NAN	NAN	NA	NA	NA	NA	NA
R037743c0g1_i02	6.42326	6.4492	1.80121	3.47956e-239	1.48692e-237	Lactosylceramide 1,3-N-acetyl-beta-D-glucosaminyltransferase	NAN	NA	NA	NA	NA	NA
R023095c0g1_i01	6.39209	6.39602	4.22694	3.62886e-167	8.30827e-166	Uncharacterized protein KIAA1958	NAN	NA	Uncharacterized protein KIAA1958	KIAA1958	NA	NA
R039244c6g4_i03	6.37859	6.38061	5.23338	0	0	Nitric oxide synthase, endothelial	NAN	NA	Nitric oxide synthase, endothelial (EC 1.14.13.39) (Constitutive NOS) (cNOS) (EC-NOS) (Endothelial NOS) (eNOS) (NOS type III) (NOSIII)	NOS3 NOS	arginine catabolic process [GO:0006527]; negative regulation of blood pressure [GO:0045776]; nitric oxide biosynthetic process [GO:0006809]; nitric oxide mediated signal transduction [GO:0007263]; positive regulation of blood vessel diameter [GO:0097755]; positive regulation of guanylate cyclase activity [GO:0031284]; response to hormone [GO:0009725]; response to lipopolysaccharide [GO:0032496]	Produces nitric oxide (NO) which is implicated in vascular smooth muscle relaxation through a cGMP-mediated signal transduction pathway. NO mediates vascular endothelial growth factor (VEGF)-induced angiogenesis in coronary vessels and promotes blood clotting through the activation of platelets (By similarity).
[truncated: 857 more rows]

## Sheet: FootvHead.up
ID	logFC	unshrunk.logFC	logCPM	PValue	FDR	Full_name	Gene_name	H_sapiens	P_Name	G_Name	GO_BP	Description
[truncated: 822 more rows]

## Sheet: HeadvF0.up
ID	logFC	unshrunk.logFC	logCPM	PValue	FDR	Full_name	Gene_name	H_sapiens	P_Name	G_Name	GO_BP	Description
[truncated: 1,855 more rows]

## Sheet: HeadvH0.up
ID	logFC	unshrunk.logFC	logCPM	PValue	FDR	Full_name	Gene_name	H_sapiens	P_Name	G_Name	GO_BP	Description
[truncated: 1,889 more rows]

[truncated: 1 more sheets: HeadvFoot.up]
