# Supplementary material for: Wnt signaling restores evolutionary loss of robust foot regeneration rates in Hydra
Source: Nat Commun. 2025 Dec 10;16:11447. doi: 10.1038/s41467-025-66299-2 (PMC12748876; doi:10.1038/s41467-025-66299-2)
Supplement: Supplementary file 6 — Source data [file 41467_2025_66299_MOESM6_ESM.zip › Source_Data_ALL/Source_Data_2.xlsx]

## Sheet: H. oligactis (innsbruck)
Bisections (50/50)
Batch 1
Foot Regeneration	24hpa	48hpa	72hpa	96hpa	120hpa	144hpa
Regenerated basal disks	0	0	1	3	3	3
Total bisected	24	24	24	24	24	24
Percentage %	0	0	4.16667	12.5	12.5	12.5
Head Regeneration	24hpa	48hpa	72hpa	96hpa	120hpa	144hpa
Two tentacle buds	0	4	22	22	22	22
Total bisected	24	24	24	24	24	24
Percentage %	0	16.6667	91.6667	91.6667	91.6667	91.6667
Batch 2
Foot Regeneration	24hpa	48hpa	72hpa	96hpa	120hpa	144hpa
Regenerated basal disks	0	0	0	1	2	2
Total bisected	24	24	24	24	24	24
Percentage %	0	0	0	4.16667	8.33333	8.33333
Head Regeneration	24hpa	48hpa	72hpa	96hpa	120hpa	144hpa
Two tentacle buds	0	4	22	22	23	23
Total bisected	24	24	24	24	24	24
Percentage %	0	16.6667	91.6667	91.6667	95.8333	95.8333
Batch 3								AVERAGE 3 BATHCES 50% BISECTION
Foot Regeneration	24hpa	48hpa	72hpa	96hpa	120hpa	144hpa		FOOT	24hpa	48hpa	72hpa	96hpa	120hpa	144hpa
Regenerated basal disks	0	0	1	2	2	2		% Avg	0	0	2.83816	8.45411	9.843	9.843
Total bisected	23	23	23	23	23	23		STD	0	0	2.45959	4.17191	2.30815	2.30815
Percentage %	0	0	4.34783	8.69565	8.69565	8.69565
Head Regeneration	24hpa	48hpa	72hpa	96hpa	120hpa	144hpa		HEAD	24hpa	48hpa	72hpa	96hpa	120hpa	144hpa
Two tentacle buds	0	7	22	22	23	23		% Avg	0	20.8333	91.6667	91.6667	94.4444	94.4444
Total bisected	24	24	24	24	24	24		STD	0	7.21688	1.74047e-14	1.74047e-14	2.40563	2.40563
Percentage %	0	29.1667	91.6667	91.6667	95.8333	95.8333
25% bisection (decapitation)
Batch 1
Foot Regeneration	24hpa	48hpa	72hpa	96hpa	120hpa	144hpa
Regenerated basal disks	0	0	0	0	0	0
Total bisected	24	24	24	24	24	24
Percentage %	0	0	0	0	0	0
Batch 2
Foot Regeneration	24hpa	48hpa	72hpa	96hpa	120hpa	144hpa
Regenerated basal disks	0	0	1	1	1	1
Total bisected	24	24	24	24	24	24
Percentage %	0	0	4.16667	4.16667	4.16667	4.16667
Batch 3								AVERAGE 3 BATHCES 25% BISECTION
Foot Regeneration	24hpa	48hpa	72hpa	96hpa	120hpa	144hpa		FOOT	24hpa	48hpa	72hpa	96hpa	120hpa	144hpa
Regenerated basal disks	0	0	0	0	0	0		% Avg	0	0	1.38889	1.38889	1.38889	1.38889
Total bisected	24	24	24	24	24	24		STD	0	0	2.40563	2.40563	2.40563	2.40563
Percentage %	0	0	0	0	0	0
75% bisection (foot amputation)
Batch 1
Foot Regeneration	24hpa	48hpa	72hpa	96hpa	120hpa	144hpa
Regenerated basal disks	4	8	13	15	15	15
Total bisected	24	24	24	24	24	24
Percentage %	16.6667	33.3333	54.1667	62.5	62.5	62.5
Batch 2
Foot Regeneration	24hpa	48hpa	72hpa	96hpa	120hpa	144hpa
Regenerated basal disks	5	10	15	16	16	16
Total bisected	24	24	24	24	24	24
Percentage %	20.8333	41.6667	62.5	66.6667	66.6667	66.6667
Batch 3								AVERAGE 3 BATCHES 75% BISECTION
Foot Regeneration	24hpa	48hpa	72hpa	96hpa	120hpa	144hpa		FOOT	24hpa	48hpa	72hpa	96hpa	120hpa	144hpa
Regenerated basal disks	6	11	14	16	16	16		% Avg	20.8333	40.2778	58.3333	65.2778	65.2778	65.2778
Total bisected	24	24	24	24	24	24		STD	4.16667	6.36469	4.16667	2.40563	2.40563	2.40563
Percentage %	25	45.8333	58.3333	66.6667	66.6667	66.6667

## Sheet: H. vulgaris
Bisections (50/50)
Batch 1
Foot Regeneration	24hpa	48hpa	72hpa	96hpa	120hpa	144hpa
Regenerated basal disks	0	11	24	24	24	24
Total bisected	24	24	24	24	24	24
Percentage %	0	45.8333	100	100	100	100
Head Regeneration	24hpa	48hpa	72hpa	96hpa	120hpa	144hpa
Two tentacle buds	12	25	29	29	29	29
Total bisected	30	30	29	29	29	29
Percentage %	40	83.3333	100	100	100	100
Batch 2
Foot Regeneration	24hpa	48hpa	72hpa	96hpa	120hpa	144hpa
Regenerated basal disks	2	14	22	24	24	24
Total bisected	24	24	24	24	24	24
Percentage %	8.33333	58.3333	91.6667	100	100	100
Head Regeneration	24hpa	48hpa	72hpa	96hpa	120hpa	144hpa
Two tentacle buds	7	26	29	29	29	29
Total bisected	29	29	29	29	29	29
Percentage %	24.1379	89.6552	100	100	100	100
Batch 3								AVERAGE 3 BATCHES BISECTION
Foot Regeneration	24hpa	48hpa	72hpa	96hpa	120hpa	144hpa		FOOT	24hpa	48hpa	72hpa	96hpa	120hpa	144hpa
Regenerated basal disks	4	21	24	24	24	24		% Avg	8.33333	63.8889	97.2222	100	100	100
Total bisected	24	24	24	24	24	24		STD	8.33333	21.3817	4.81125	0	0	0
Percentage %	16.6667	87.5	100	100	100	100
Head Regeneration	24hpa	48hpa	72hpa	96hpa	120hpa	144hpa		HEAD	24hpa	48hpa	72hpa	96hpa	120hpa	144hpa
Two tentacle buds	4	29	29	29	29	29		% Avg	25.977	90.9962	100	100	100	100
Total bisected	29	29	29	29	29	29		STD	13.1999	8.41387	0	0	0	0
Percentage %	13.7931	100	100	100	100	100
25% bisection (decapitation)
Batch 1
Foot Regeneration	24hpa	48hpa	72hpa	96hpa	120hpa	144hpa
Regenerated basal disks	0	10	16	18	24	24
Total bisected	24	24	24	24	24	24
Percentage %	0	41.6667	66.6667	75	100	100
Batch 2
Foot Regeneration	24hpa	48hpa	72hpa	96hpa	120hpa	144hpa
Regenerated basal disks	0	6	14	24	24	24
Total bisected	24	24	24	24	24	24
Percentage %	0	25	58.3333	100	100	100
Batch 3								AVERAGE 3 BATCHES DECAPITATION
Foot Regeneration	24hpa	48hpa	72hpa	96hpa	120hpa	144hpa		FOOT	24hpa	48hpa	72hpa	96hpa	120hpa	144hpa
Regenerated basal disks	0	9	21	24	24	24		% Avg	0	34.7222	70.8333	91.6667	100	100
Total bisected	24	24	24	24	24	24		STD	0	8.67361	15.0231	14.4338	0	0
Percentage %	0	37.5	87.5	100	100	100
75% bisection (foot amputation)
Batch 1
Foot Regeneration	24hpa	48hpa	72hpa	96hpa	120hpa	144hpa
Regenerated basal disks	11	18	22	24	24	24
Total bisected	24	24	24	24	24	24
Percentage %	45.8333	75	91.6667	100	100	100
Batch 2
Foot Regeneration	24hpa	48hpa	72hpa	96hpa	120hpa	144hpa
Regenerated basal disks	20	24	24	24	24	24
Total bisected	24	24	24	24	24	24
Percentage %	83.3333	100	100	100	100	100
Batch 3								AVERAGE 3 BATCHES FOOT AMPUTATION
Foot Regeneration	24hpa	48hpa	72hpa	96hpa	120hpa	144hpa		FOOT	24hpa	48hpa	72hpa	96hpa	120hpa	144hpa
Regenerated basal disks	10	22	24	24	24	24		% Avg	56.9444	88.8889	97.2222	100	100	100
Total bisected	24	24	24	24	24	24		STD	22.9482	12.7294	4.81125	0	0	0
Percentage %	41.6667	91.6667	100	100	100	100

## Sheet: H. oxycnida
Bisections (50/50)
Batch 1
Foot Regeneration	24hpa	48hpa	72hpa	96hpa	120hpa	144hpa
Regenerated basal disks	0	0	0	4	4	4
Total bisected	24	24	24	24	24	24
Percentage %	0	0	0	16.6667	16.6667	16.6667
Head Regeneration	24hpa	48hpa	72hpa	96hpa	120hpa	144hpa
Two tentacle buds	0	2	18	21	21	23
Total bisected	24	23	23	23	23	23
Percentage %	0	8.69565	78.2609	91.3043	91.3043	100
Batch 2
Foot Regeneration	24hpa	48hpa	72hpa	96hpa	120hpa	144hpa
Regenerated basal disks	0	0	3	3	3	3
Total bisected	24	24	24	24	24	24
Percentage %	0	0	12.5	12.5	12.5	12.5
Head Regeneration	24hpa	48hpa	72hpa	96hpa	120hpa	144hpa
Two tentacle buds	0	13	20	23	23	23
Total bisected	24	23	23	23	23	23
Percentage %	0	56.5217	86.9565	100	100	100
Batch 3								AVERAGE 3 BATCHES BISECTION
Foot Regeneration	24hpa	48hpa	72hpa	96hpa	120hpa	144hpa		FOOT	24hpa	48hpa	72hpa	96hpa	120hpa	144hpa
Regenerated basal disks	0	0	3	5	5	5		% Avg	0	0	8.33333	16.6667	16.6667	16.6667
Total bisected	24	24	24	24	24	24		STD	0	0	7.21688	4.16667	4.16667	4.16667
Percentage %	0	0	12.5	20.8333	20.8333	20.8333
Head Regeneration	24hpa	48hpa	72hpa	96hpa	120hpa	144hpa		HEAD	24hpa	48hpa	72hpa	96hpa	120hpa	144hpa
Two tentacle buds	0	7	15	22	22	22		% Avg	0	31.4614	76.8116	95.6522	95.6522	98.5507
Total bisected	24	24	23	23	23	23		STD	0	23.9955	10.9418	4.34783	4.34783	2.51022
Percentage %	0	29.1667	65.2174	95.6522	95.6522	95.6522
25% bisection (decapitation)
Batch 1
Foot Regeneration	24hpa	48hpa	72hpa	96hpa	120hpa	144hpa
Regenerated basal disks	0	0	0	0	0	0
Total bisected	24	24	24	24	24	24
Percentage %	0	0	0	0	0	0
Batch 2
Foot Regeneration	24hpa	48hpa	72hpa	96hpa	120hpa	144hpa
Regenerated basal disks	0	0	0	3	4	4
Total bisected	24	24	24	24	24	24
Percentage %	0	0	0	12.5	16.6667	16.6667
Batch 3								AVERAGE 3 BATCHES DECAPITATION
Foot Regeneration	24hpa	48hpa	72hpa	96hpa	120hpa	144hpa		FOOT	24hpa	48hpa	72hpa	96hpa	120hpa	144hpa
Regenerated basal disks	0	0	0	2	2	2		% Avg	0	0	0	6.94444	8.33333	8.33333
Total bisected	24	24	24	24	24	24		STD	0	0	0	6.36469	8.33333	8.33333
Percentage %	0	0	0	8.33333	8.33333	8.33333
75% bisection (foot amputation)
Batch 1
Foot Regeneration	24hpa	48hpa	72hpa	96hpa	120hpa	144hpa
Regenerated basal disks	0	5	13	16	18	18
Total bisected	24	24	24	24	24	24
Percentage %	0	20.8333	54.1667	66.6667	75	75
Batch 2
Foot Regeneration	24hpa	48hpa	72hpa	96hpa	120hpa	144hpa
Regenerated basal disks	0	11	18	20	21	21
Total bisected	24	24	24	24	24	24
Percentage %	0	45.8333	75	83.3333	87.5	87.5
Batch 3								AVERAGE 3 BATCHES FOOT AMPUTATION
Foot Regeneration	24hpa	48hpa	72hpa	96hpa	120hpa	144hpa		FOOT	24hpa	48hpa	72hpa	96hpa	120hpa	144hpa
Regenerated basal disks	0	6	11	12	12	12		% Avg	0	30.5556	58.3333	66.6667	70.8333	70.8333
Total bisected	24	24	24	24	24	24		STD	0	13.394	15.0231	16.6667	19.0941	19.0941
Percentage %	0	25	45.8333	50	50	50

## Sheet: H. hymanae
Bisections (50/50)
Batch 1
Foot Regeneration	24hpa	48hpa	72hpa	96hpa	120hpa	144hpa
Regenerated basal disks	0	0	10	12	16	17
Total bisected	24	24	24	24	24	24
Percentage %	0	0	41.6667	50	66.6667	70.8333
Head Regeneration	24hpa	48hpa	72hpa	96hpa	120hpa	144hpa
Two tentacle buds	0	0	15	22	22	23
Total bisected	24	24	24	24	24	24
Percentage %	0	0	62.5	91.6667	91.6667	95.8333
Batch 2
Foot Regeneration	24hpa	48hpa	72hpa	96hpa	120hpa	144hpa
Regenerated basal disks	0	0	9	11	11	13
Total bisected	24	24	24	24	24	24
Percentage %	0	0	37.5	45.8333	45.8333	54.1667
Head Regeneration	24hpa	48hpa	72hpa	96hpa	120hpa	144hpa
Two tentacle buds	0	0	17	22	22	23
Total bisected	24	24	24	24	24	24
Percentage %	0	0	70.8333	91.6667	91.6667	95.8333
Batch 3								AVERAGE 3 BATCHES BISECTION
Foot Regeneration	24hpa	48hpa	72hpa	96hpa	120hpa	144hpa		FOOT	24hpa	48hpa	72hpa	96hpa	120hpa	144hpa
Regenerated basal disks	0	0	8	11	12	13		% Avg	0	0	37.5	47.2222	54.1667	59.7222
Total bisected	24	24	24	24	24	24		STD	0	0	4.16667	2.40563	11.024	9.6225
Percentage %	0	0	33.3333	45.8333	50	54.1667
Head Regeneration	24hpa	48hpa	72hpa	96hpa	120hpa	144hpa		HEAD	24hpa	48hpa	72hpa	96hpa	120hpa	144hpa
Two tentacle buds	0	0	18	23	23	23		% Avg	0	0	69.4444	93.0556	93.0556	95.8333
Total bisected	24	24	24	24	24	24		STD	0	0	6.36469	2.40563	2.40563	1.74047e-14
Percentage %	0	0	75	95.8333	95.8333	95.8333
25% bisection (decapitation)
Batch 1
Foot Regeneration	24hpa	48hpa	72hpa	96hpa	120hpa	144hpa
Regenerated basal disks	0	1	13	16	18	18
Total bisected	24	24	24	24	24	24
Percentage %	0	4.16667	54.1667	66.6667	75	75
Batch 2
Foot Regeneration	24hpa	48hpa	72hpa	96hpa	120hpa	144hpa
Regenerated basal disks	0	3	12	16	20	21
Total bisected	24	24	24	24	24	24
Percentage %	0	12.5	50	66.6667	83.3333	87.5
Batch 3								AVERAGE 3 BATCHES DECAPITATION
Foot Regeneration	24hpa	48hpa	72hpa	96hpa	120hpa	144hpa		FOOT	24hpa	48hpa	72hpa	96hpa	120hpa	144hpa
Regenerated basal disks	0	2	12	21	21	21		% Avg	0	8.22222	50.7222	72.4444	80.7778	83.3333
Total bisected	24	24	24	24	24	24		STD	0	4.17111	3.14613	10.0074	5.01479	7.21688
Percentage %	0	8.33333	50	87.5	87.5	87.5
75% bisection (foot amputation)
Batch 1
Foot Regeneration	24hpa	48hpa	72hpa	96hpa	120hpa	144hpa
Regenerated basal disks	0	13	20	21	21	22
Total bisected	24	24	24	24	24	24
Percentage %	0	54.1667	83.3333	87.5	87.5	91.6667
Batch 2
Foot Regeneration	24hpa	48hpa	72hpa	96hpa	120hpa	144hpa
Regenerated basal disks	0	15	19	22	22	23
Total bisected	24	24	24	24	24	24
Percentage %	0	62.5	79.1667	91.6667	91.6667	95.8333
Batch 3								AVERAGE 3 BATCHES FOOT AMPUTATION
Foot Regeneration	24hpa	48hpa	72hpa	96hpa	120hpa	144hpa		FOOT	24hpa	48hpa	72hpa	96hpa	120hpa	144hpa
Regenerated basal disks	0	12	19	21	23	23		% Avg	0	55.5556	80.5556	88.8889	91.6667	94.4444
Total bisected	24	24	24	24	24	24		STD	0	6.36469	2.40563	2.40563	4.16667	2.40563
Percentage %	0	50	79.1667	87.5	95.8333	95.8333

## Sheet: H. viridissima
Bisections (50/50)
Batch 1
Foot Regeneration	24hpa	48hpa	72hpa	96hpa	120hpa	144hpa
Regenerated basal disks	0	21	21	21	21	21
Total bisected	24	24	24	24	24	24
Percentage %	0	87.5	87.5	87.5	87.5	87.5
Head Regeneration	24hpa	48hpa	72hpa	96hpa	120hpa	144hpa
Two tentacle buds	0	7	24	24	24	24
Total bisected	24	24	24	24	24	24
Percentage %	0	29.1667	100	100	100	100
Batch 2
Foot Regeneration	24hpa	48hpa	72hpa	96hpa	120hpa	144hpa
Regenerated basal disks	0	23	23	23	23	23
Total bisected	24	24	24	24	24	24
Percentage %	0	95.8333	95.8333	95.8333	95.8333	95.8333
Head Regeneration	24hpa	48hpa	72hpa	96hpa	120hpa	144hpa
Two tentacle buds	0	9	24	24	24	24
Total bisected	24	24	24	24	24	24
Percentage %	0	37.5	100	100	100	100
Batch 3								AVERAGE 3 BATCHES BISECTION
Foot Regeneration	24hpa	48hpa	72hpa	96hpa	120hpa	144hpa		FOOT	24hpa	48hpa	72hpa	96hpa	120hpa	144hpa
Regenerated basal disks	0	24	24	24	24	24		% Avg	0	94.4444	94.4444	94.4444	94.4444	94.4444
Total bisected	24	24	24	24	24	24		STD	0	6.36469	6.36469	6.36469	6.36469	6.36469
Percentage %	0	100	100	100	100	100
Head Regeneration	24hpa	48hpa	72hpa	96hpa	120hpa	144hpa
Two tentacle buds	0	5	24	24	24	24
Total bisected	24	24	24	24	24	24
Percentage %	0	20.8333	100	100	100	100
25% bisection (decapitation)
Batch 1
Foot Regeneration	24hpa	48hpa	72hpa	96hpa	120hpa	144hpa
Regenerated basal disks	2	19	19	19	19	19
Total bisected	24	24	24	24	24	24
Percentage %	8.33333	79.1667	79.1667	79.1667	79.1667	79.1667
Batch 2
Foot Regeneration	24hpa	48hpa	72hpa	96hpa	120hpa	144hpa
Regenerated basal disks	0	20	20	20	20	20
Total bisected	24	24	24	24	24	24
Percentage %	0	83.3333	83.3333	83.3333	83.3333	83.3333
Batch 3								AVERAGE 3 BATCHES DECAPITATION
Foot Regeneration	24hpa	48hpa	72hpa	96hpa	120hpa	144hpa		FOOT	24hpa	48hpa	72hpa	96hpa	120hpa	144hpa
Regenerated basal disks	0	22	22	22	22	22		% Avg	2.77778	84.7222	84.7222	84.7222	84.7222	84.7222
Total bisected	24	24	24	24	24	24		STD	4.81125	6.36469	6.36469	6.36469	6.36469	6.36469
Percentage %	0	91.6667	91.6667	91.6667	91.6667	91.6667
75% bisection (foot amputation)
Batch 1
Foot Regeneration	24hpa	48hpa	72hpa	96hpa	120hpa	144hpa
Regenerated basal disks	11	23	23	23	23	23
Total bisected	24	24	24	24	24	24
Percentage %	45.8333	95.8333	95.8333	95.8333	95.8333	95.8333
Batch 2
Foot Regeneration	24hpa	48hpa	72hpa	96hpa	120hpa	144hpa
Regenerated basal disks	8	20	21	21	21	22
Total bisected	24	24	24	24	24	24
Percentage %	33.3333	83.3333	87.5	87.5	87.5	91.6667
Batch 3								AVERAGE 3 BATCHES FOOT AMPUTATION
Foot Regeneration	24hpa	48hpa	72hpa	96hpa	120hpa	144hpa		FOOT	24hpa	48hpa	72hpa	96hpa	120hpa	144hpa
Regenerated basal disks	7	20	22	22	22	22		% Avg	36.1111	87.5	91.6667	91.6667	91.6667	93.0556
Total bisected	24	24	24	24	24	24		STD	8.67361	7.21688	4.16667	4.16667	4.16667	2.40563
Percentage %	29.1667	83.3333	91.6667	91.6667	91.6667	91.6667

## Sheet: H. oligactis (Swiss)
Bisections (50/50)
Batch 1
Foot Regeneration	24hpa	48hpa	72hpa	96hpa	120hpa	144hpa
Regenerated basal disks	0	0	1	1	1	1
Total bisected	24	24	24	24	24	24
Percentage %	0	0	4.16667	4.16667	4.16667	4.16667
Head Regeneration	24hpa	48hpa	72hpa	96hpa	120hpa	144hpa
Two tentacle buds
Total bisected	24	24	24	24	24	24
Percentage %	0	0	0	0	0	0
Batch 2
Foot Regeneration	24hpa	48hpa	72hpa	96hpa	120hpa	144hpa
Regenerated basal disks	0	0	1	2	2	2
Total bisected	24	24	24	24	24	24
Percentage %	0	0	4.16667	8.33333	8.33333	8.33333
Head Regeneration	24hpa	48hpa	72hpa	96hpa	120hpa	144hpa
Two tentacle buds
Total bisected	24	24	24	24	24	24
Percentage %	0	0	0	0	0	0
Batch 3								AVERAGE 3 BATCHES BISECTION
Foot Regeneration	24hpa	48hpa	72hpa	96hpa	120hpa	144hpa		FOOT	24hpa	48hpa	72hpa	96hpa	120hpa	144hpa
Regenerated basal disks	0	0	0	1	1	1		% Avg	0	0	2.77778	5.61594	5.61594	5.61594
Total bisected	23	23	23	23	23	23		STD	0	0	2.40563	2.35507	2.35507	2.35507
Percentage %	0	0	0	4.34783	4.34783	4.34783
Head Regeneration	24hpa	48hpa	72hpa	96hpa	120hpa	144hpa		HEAD	24hpa	48hpa	72hpa	96hpa	120hpa	144hpa
Two tentacle buds	0	7	22	22	23	23		% Avg	0	9.72222	30.5556	30.5556	31.9444	31.9444
Total bisected	24	24	24	24	24	24		STD	0	16.8394	52.9238	52.9238	55.3294	55.3294
Percentage %	0	29.1667	91.6667	91.6667	95.8333	95.8333
25% bisection (decapitation)
Batch 1
Foot Regeneration	24hpa	48hpa	72hpa	96hpa	120hpa	144hpa
Regenerated basal disks	0	0	0	0	0	0
Total bisected	24	24	24	24	24	24
Percentage %	0	0	0	0	0	0
Batch 2
Foot Regeneration	24hpa	48hpa	72hpa	96hpa	120hpa	144hpa
Regenerated basal disks	0	0	0	0	0	0
Total bisected	24	24	24	24	24	24
Percentage %	0	0	0	0	0	0
Batch 3								AVERAGE 3 BATCHES DECAPITATION
Foot Regeneration	24hpa	48hpa	72hpa	96hpa	120hpa	144hpa		FOOT	24hpa	48hpa	72hpa	96hpa	120hpa	144hpa
Regenerated basal disks	0	0	0	0	0	0		% Avg	0	0	0	0	0	0
Total bisected	24	24	24	24	24	24		STD	0	0	0	0	0	0
Percentage %	0	0	0	0	0	0
75% bisection (foot amputation)
Batch 1
Foot Regeneration	24hpa	48hpa	72hpa	96hpa	120hpa	144hpa
Regenerated basal disks	3	9	13	14	15	15
Total bisected	24	24	24	24	24	24
Percentage %	12.5	37.5	54.1667	58.3333	62.5	62.5
Batch 2
Foot Regeneration	24hpa	48hpa	72hpa	96hpa	120hpa	144hpa
Regenerated basal disks	4	10	15	15	15	16
Total bisected	24	24	24	24	24	24
Percentage %	16.6667	41.6667	62.5	62.5	62.5	66.6667
Batch 3								AVERAGE 3 BATCHES FOOT AMPUTATION
Foot Regeneration	24hpa	48hpa	72hpa	96hpa	120hpa	144hpa		FOOT	24hpa	48hpa	72hpa	96hpa	120hpa	144hpa
Regenerated basal disks	2	8	13	15	16	16		% Avg	12.5	37.5	56.9444	61.1111	63.8889	65.2778
Total bisected	24	24	24	24	24	24		STD	4.16667	4.16667	4.81125	2.40563	2.40563	2.40563
Percentage %	8.33333	33.3333	54.1667	62.5	66.6667	66.6667
