# Supplementary material for: Wnt signaling restores evolutionary loss of robust foot regeneration rates in Hydra
Source: Nat Commun. 2025 Dec 10;16:11447. doi: 10.1038/s41467-025-66299-2 (PMC12748876; doi:10.1038/s41467-025-66299-2)
Supplement: Supplementary file 6 — Source data [file 41467_2025_66299_MOESM6_ESM.zip › Source_Data_ALL/Source_Data_1.txt]

Cytochrome oxidase subunit I coding sequences from NCBI nucleotide sequence database

>Hydra hymanae strain 1768b (Oregon) accession: GU722849.1
Actttatatataatttttggagctttttccggaatgataggaacagctttaagcatgttaattagaatagaactatctaatacaggtcaagtaataggagatgatcatttatataatgtaatagttactgcacatgcttttgttatgatattttttttagtaatgccagtgctaataggtggttttgggaactgatttgtacctatatacataggagcgccagacatggctttcccaagattaaataatttaagtttttgattattacctccagctttaattttacttcttacatcttcattagttgaacaaggagctggtactggttgaacagtttaccctcctttatcagggcccttagctcattcaggtggatcagtagatttagctatttttagtcttcactgtgcaggtttttcatccattgcaggagctattaactttattacaaccatttttaacatgagaacaccaaatttaacattagataaattacctttattcgtatgatctattcttattacagcttttttattattattatcactacctgtactagctggtgctataacaatgttattaacagatagaaattttaatactactttttttgacccagcaggaggaggtgaccctgtattatatcaacatttattt

>Hydra hymanae strain Ak01b (Alaska) accession: GU722848.1
actttatatataatttttggagctttttctggaatgataggaacagctttaagcatgttaattagaatagaactatctaatacaggtcaagtaataggagatgatcatttatataatgtaatagttactgcacatgcttttattatgatattttttttagtaatgccagtgctaataggtggttttgggaattgatttgtacctatatacataggagccccagacatggcttttccaagattaaataatttaagtttttgattattacccccagctttaattttacttcttacatcttcattagttgaacaaggagctggtactggttgaacagtttaccctcctttatcaggaccattagctcattcaggtggatcagtagatttagctatttttagtcttcactgtgcaggtttttcgtcaattgcaggagctattaactttattacgaccatttttaacatgagaacaccaaatttaacattcgataaattacctttattcgtatgatctatacttattacagcttttttattattattatcactacctgtactagctggtgctataacaatgttattaacagatagaaattttaatactactttttttgacccagcaggaggaggtgaccctgtattatatcaacatttattt

>Hydra oligactis strain SWT01 (Switzerland) accession: GU722869.1
actttatatatagtttttggagctttttctggtatgataggtactgctttaagtatgttaattagaattgaactttctgcacctggaagaataattggagacgatcatttatataatgtaatagtaactgctcatgcttttgttatgatattttttttagtaatgccagttttaataggagggtatggtaactggtttgttcctatttatataggagcaccagacatggcctttcctagactaaataacttaagtttttgattacttccccccgcattaattttacttttaacttcttctttagtagaacaaggggctggtactgggtgaactgtttacccccctttatctggaccattagctcattctgggggttctgttgatttagctattttcagtttacattgtgccggattttcttctattgcaggagcaataaattttattacaactgtatttaatatgagaacaccaggattaacatttgacaaacttcccttatttgtatgatcagtattaattacagcatttttattactattatctttacctgtcttagcaggagcaataactatgcttttaactgatagaaattttaacactactttttttgatccggctggaggaggtgatcctgtattataccaacatctgttt

>Hydra oligactis stain Ho_CR accession: MT024255.1
actttatatatagtttttggagctttttctggtatgataggtactgctttaagtatgttaattagaattgaactttctgcacctggaagaataattggagacgatcatttatataatgtaatagtaactgctcatgcttttgttatgatattttttttagtaatgccagttttaataggagggtatggtaactggtttgttcctatttatataggagcaccagacatggcctttcctagactaaataacttaagtttttgattacttccccccgcattaattttacttttaacttcttctttagtagaacaaggggctggtactgggtgaactgtttacccccctttatctggaccattagctcattctgggggttctgttgatttagctattttcagtttacattgtgccggattttcttctattgcaggagcaataaattttattacaactgtatttaatatgagaacaccaggattaacatttgacaaacttcccttatttgtatgatcagtattaattacagcatttttattactattatctttacctgtcttagcaggagcaataactatgcttttaactgatagaaattttaacactactttttttgatccggctggaggaggtgatcctgtattataccaacatctgttt

>Hydra oxycnidae strain (Netherlands) 1784b accession: GU722877.1
actttatatataatttttggagctttttctggaatgataggaaccgctttaagtatgttaattagaattgaactttcagcacctggaagaataataggagatgatcatttatataatgttatagtaactgcacatgcttttgttatgatattttttttagtgatgccagttttaataggaggttatggaaactgatttgttccaatttatataggagcaccagatatggctttcccaagactaaataacctaagtttttgattactcccccctgcactaattttacttctaagttcttctttagtagaacaaggagctggaacaggttgaactgtttatccacccttatctgggccattagctcattcggggggttcggttgacttagctatctttagcttgcattgtgctggattctcttctattgcaggagccataaattttatcacaaccatctttaatatgagatcaccaggtttgacatttgataaacttcctttatttgtatgatcagttttaattacagcatttttactattattatcattgcctgtattagcaggagcaataactatgcttttaactgatagaaattttaatactactttttttgatccagctggagggggtgatcctgtactatatcaacatttattt

>Hydra vulgaris strain AEP accession: GU722907.1
actttatatataatttttggggcattttctggaatgataggaactgctttaagtatgttaattagaatagaactttcagcaccaggaagagtaataggagatgatcatttatataatgtaatagtaacagctcatgcttttgtaatgatattctttttagttatgccagtcttaataggaggttatggaaattgatttgtgcctatatatataggagcaccagacatggcttttcctaggctaaataatttaagtttttgattactccctcctgcattaatcctacttttaacttcatctttagtagaacaaggagcagggacaggttgaacagtttatccccctttatctgggcctttagctcattcaggagggtctgtagatctagctatttttagtctacattgtgccgggttctcttcaattgctggagcaattaattttattacaactatcttcaatatgagaacaccaggtttaacatttgataaacttcctttattcgtatgatctgttttaataacagcattcttattacttctttctcttcctgttttagcaggagcaataactatgttattgactgatagaaattttaatactactttttttgacccagctggaggaggagatcccgttttatatcagcat
 
>Hydra vulgaris strain 105 accession: GU722892.1
actttatatataatttttggcgcattttctggaatgataggaactgctttaagtatgttaattagaatagaactatcaacaccagggagagtaataggggacgatcatttatataatgttatagtcacagctcatgcttttgtaatgatattttttttagttatgccagttttaataggaggttatgggaattgatttgtacctatatatataggagccccagatatggcttttcctagattaaataatttgagtttttgattacttcctccagcattaattttacttttaacttcatccttagttgaacaaggagcaggaacaggttgaactgtttaccccccattatctgggcctttagctcattcaggaggatctgtagatttagctatttttagtcttcattgtgctggattttcttccattgcaggagcaattaattttattacaactatttttaatatgagaacaccgggtttaacatttgacaaacttcctttgtttgtgtgatcagtgttaataacagcatttttattactcctttctttacctgttttagcaggagcaataactatgctactaactgatagaaattttaatactactttttttgatccagctggaggaggagaccctgttttatatcaacatttattt

>Hydra vulgaris strain AEP1 (Basel1) accession: MT024253.1
actttatatataatttttggcgcattttctgggatgataggaactgctttaagtatgttaattagaatagaactatcagcaccagggagagtaataggagacgatcatttatataatgttatagtcacagctcatgcttttgtaatgatattttttttagttatgccagttttaataggaggttatgggaattgatttgtacctatatacataggagccccagatatggcttttcctagattaaataatttgagtttttgattacttcctccagcattaatcttacttttgacttcatccttagtcgaacaaggagcaggaacaggttgaactgtttaccccccattatctgggcctttagctcattcaggaggatctgtagatttagctatttttagtcttcattgtgctggattttcttccattgcaggagcaattaattttattacaactatttttaatatgagaacaccgggtttaacatttgacaaacttcctttgtttgtgtgatcagtgttaataacagcatttttattactcctttctttacctgttttagcaggagcaataactatgctactaaccgatagaaattttaatactactttttttgatccagctggaggaggagaccctgttttatatcaacatttattt

>Hydra viridissima strain CA05b (California) accession: GU722844.1
actttatatatagtttttggagctttctccgggatgataggaactgctttaagcatgttaataagaatagaactatcaggtccaggaacagtaatagagaatgatcatctttataatgtaatagttacagctcatgcttttgtaatgatattttttttagtaatgcctgtattgataggaggatatggcaattgatttgttcctatatatataggagcaccagatatggcttttcctagattaaataatttaagtttttgattgcttcccccagctttgatactattacttgcctcttctttagtagaacaaggagctggtactgggtgaactgtgtacccacctttatcagggccattagctcattcggggggatctgtagatatggcaatttttagcctccattgtgcgggattttcgtctatagcgggagcgataaactttataactacaatattcaatatgagaacccctgatctttcttttgacaaactgcctttgtttgtttgatcaattttgataactgcatttttacttttgttatctttacctgttttggctggcgctataacaatgttattaactgatagaaatttcaatactactttttttgatccagctggtggaggggatcctattctttatcaacatttgttt

>Hydra viridissima strain PA01f (Pennsylvania) accession: GU722845.1
actttatacatagtttttggagctttttctggaatgataggaactgctttgagtatgctaataagaatagaattatcaagatcaggaacagtaataggagatgatcatctttataacgtaatagttacagctcatgcttttgtaatgatattcttcttagtaatgcctatattaatagggggatatggcaactgatttgttcctatatatataggagcaccagacatggcttttccaagattaaataatttaagcttttgactgcttcccccagctttaatactattgcttggttcttctttaatagagcaaggagctggtactgggtggactgtatacccacctttatcaggccctttagcccattcaggaggatctgtggatatggcaatttttagtcttcattgtgcaggattctcatctatagcaggtgcaataaatttcattactacaatacttaatatgagaactcctggtctttcttttgacaaactacctttatttgtttgatcagttttaataactgcatttttacttttgttatcattacccgttctagctggagctataacgatgttattaactgacagaaacttcaatactaccttttttgatccagccggtggaggagatcctgttctatatcaacacttattc

>Hydra canadensis strain 1132p (Michigan) accession: GU722879
actttatatataatctttggagctttttctggaatgataggcactgctttaagtatgttaattagaattgaactttcagcacctggtagaataataggagatgatcatctatataacgttatagtaacggctcatgcttttgtgatgatattttttttagtaatgccggtattgataggaggttatgggaactgatttgttcctatttatataggagcaccggatatggctttccctagacttaataacctaagtttttgattactcccccccgcattaatcctacttttaacttcttctttagtagaacaaggagctggaacaggatggactgtctacccgcctttatctggtccattagctcattcaggggggtctgttgatttagctatttttagtttacattgtgctggtttttcttctattgcaggagctataaattttataacaactattttcaatatgagaacaccgggtttaacatttgataaacttcctctatttgtctgatcagtattaattacagcatttctattattattgtctttgcctgttttagcaggagcaataaccatgcttttaaccgatagaaattttaatactactttttttgaccctgctggggggggtgatcctgtattatatcaacatttattt

>Hydra circumcincta strain AK13c (Alaska) accession: GU722856.1
Actttatatatagtttttggggttttctctggaatgataggaactgctttaagcatgttaattagaatagagttatcatccccaggtcaagttataggagatgatcatttatataatgtaatagtaactgctcatgcttttattatgatattttttttagtgatgccagtattaataggtgggttcggaaattgatttgttcctatatatataggagcaccagatatggcttttccaaggttaaataatttaagtttttgattattaccaccagcccttattttacttttaacttcttcgttaattgaacaaggagctggtactggttgaactgtttatcctccactatctgggcctttagctcattcaggggggtcagtagatttagctatatttagtcttcactgtgctggtttttcttcaatagcaggagctataaattttattacaactatttttaatatgagaacttcaggtttaacatttgataaactacctttattcgtatgatctatactaataacagcttttttattattactttcattacctgtattagcaggtgctataacaatgttattaacagatagaaattttaatactactttttttgacccagcagggggtggtgatcctgttttatatcaacatttattt

>Hydra utahensis strain AK03a (Alaska) accession: GU722864.1
Actttatatatagtttttggggctttttctggaatgataggaactgctttaagtatgttaattagaatagaattatcaaccccaggtcaagttattggggatgatcatttatataatgtaatagtaactgcacacgcttttgttatgatatttttcttagtaatgccagtattaataggtggatttggaaattgatttattccaatatacataggagcaccagatatggcttttccaagattaaataatctaagtttttgattattacccccagctcttattttacttttaacttcttcattggttgaacaaggagccggtactggttgaaccgtttatccacctttatctgggcctttagctcattcgggaggatcagtagacttagctatatttagtcttcattgcgctggtttttcttcaatagcaggagctataaattttattacaactatttttaatatgaggacaccaggtctaacatttgataaattacctttatttgtatgatcaatacttataacagctttcttattattactttcattaccggtattagcaggtgctataacaatgttattaacagatagaaattttaatactactttttttgaccctgcagggggtggtgatcctgttttatatcaacatctattt


Sequence obtain by Blasting the Hydra oligactis genome draft at https://research.nhgri.nih.gov/HydraAEP/

>Hydra oligactis strain Innsbruck 12 contig: HOLI00247 actttatatatagtttttggagctttttctggtatgataggtactgctttaagtatgttaattagaattgaactttctgcacctggaagaataattggagacgatcatttatataatgtaatagtaactgctcatgcttttgttatgatattttttttagtaatgccagttttaataggagggtatggtaattggtttgttcctatttatataggagcaccagacatggcctttcctagactaaataacttaagtttttgattacttccccccgcattaattttacttttaacttcttctttagtagaacaaggggctggtactgggtgaactgtttacccccctttatctggaccattagctcattctgggggttctgttgatttagctattttcagtttacattgtgccggattttcttctattgcaggagcaataaattttattacaactgtatttaatatgagaacaccaggattaacatttgacaaacttcccttatttgtatgatcagtattaattacagcatttttattactattatctttacctgtcttagcaggagcaataactatgcttttaactgatagaaattttaacactactttttttgatccggctggaggaggtgatcctgtattataccaacatctgttt
