# Supplementary material for: Wnt signaling restores evolutionary loss of robust foot regeneration rates in Hydra
Source: Nat Commun. 2025 Dec 10;16:11447. doi: 10.1038/s41467-025-66299-2 (PMC12748876; doi:10.1038/s41467-025-66299-2)
Supplement: Supplementary file 6 — Source data [file 41467_2025_66299_MOESM6_ESM.zip › Source_Data_ALL/Source_Data_19.csv]

Bisections (50/50)
3hpa 5µM (pre-incubation 2 hours)
Batch 1
Foot Regeneration	24hpa	48hpa	72hpa	96hpa	120hpa	144hpa
Regenerated basal disks	0	0	0	2	2	2
Total bisectedÊ	24	24	24	24	24	24
Percentage %	0	0	0	8.333333333	8.333333333	8.333333333
Notes (death, dissapeard etc):
Batch 2
Foot Regeneration	24hpa	48hpa	72hpa	96hpa	120hpa	144hpa
Regenerated basal disks	0	0	0	1	2	2
Total bisectedÊ	23	23	23	23	23	23
Percentage %	0	0	0	4.347826087	8.695652174	8.695652174
Notes (death, dissapeard etc):
Batch 3
Foot Regeneration	24hpa	48hpa	72hpa	96hpa	120hpa	144hpa		FOOT	24hpa	48hpa	72hpa	96hpa	120hpa	144hpa
Regenerated basal disks	0	1	0	1	1	1		% AvgÊ	0	1.388888889	0	5.615942029	7.065217391	7.065217391
Total bisectedÊ	24	24	24	24	24	24		STD	0	2.405626122	0	2.355072464	2.5167471	2.5167471
Percentage %	0	4.166666667	0	4.166666667	4.166666667	4.166666667
Notes (death, dissapeard etc):
12hpa 5µM (preincubation 2 hours)
Batch 1
Foot Regeneration	24hpa	48hpa	72hpa	96hpa	120hpa	144hpa
Regenerated basal disks	0	0	0	0	0	0
Total bisectedÊ	24	24	24	24	24	24
Percentage %	0	0	0	0	0	0
Notes (death, dissapeard etc):
Batch 2
Foot Regeneration	24hpa	48hpa	72hpa	96hpa	120hpa	144hpa
Regenerated basal disks	0	0	0	1	1	1
Total bisectedÊ	23	23	23	23	23	23
Percentage %	0	0	0	4.347826087	4.347826087	4.347826087
Notes (death, dissapeard etc):
Batch 3
Foot Regeneration	24hpa	48hpa	72hpa	96hpa	120hpa	144hpa		FOOT	24hpa	48hpa	72hpa	96hpa	120hpa	144hpa
Regenerated basal disks	0	1	0	0	0	0		% AvgÊ	0	1.515151515	0	1.449275362	1.449275362	1.449275362
Total bisectedÊ	22	22	22	22	22	22		STD	0	2.624319405	0	2.510218562	2.510218562	2.510218562
Percentage %	0	4.545454545	0	0	0	0
Notes (death, dissapeard etc):
12hours pre-incubation only 5µM
Batch 1
Foot Regeneration	24hpa	48hpa	72hpa	96hpa	120hpa	144hpa
Regenerated basal disks	0	0	0	0	2	2
Total bisectedÊ	24	24	24	24	24	24
Percentage %	0	0	0	0	8.333333333	8.333333333
Notes (death, dissapeard etc):
Batch 2
Foot Regeneration	24hpa	48hpa	72hpa	96hpa	120hpa	144hpa
Regenerated basal disks	0	0	0	0	1	1
Total bisectedÊ	24	24	24	24	24	24
Percentage %	0	0	0	0	4.166666667	4.166666667
Notes (death, dissapeard etc):
Batch 3
Foot Regeneration	24hpa	48hpa	72hpa	96hpa	120hpa	144hpa		FOOT	24hpa	48hpa	72hpa	96hpa	120hpa	144hpa
Regenerated basal disks	0	0	0	1	2	2		% AvgÊ	0	0	0	1.449275362	7.065217391	7.065217391
Total bisectedÊ	23	23	23	23	23	23		STD	0	0	0	2.510218562	2.5167471	2.5167471
Percentage %	0	0	0	4.347826087	8.695652174	8.695652174
Notes (death, dissapeard etc):
DMSO	3hpa 2 hours preincutation
Batch 1
Foot Regeneration	24hpa	48hpa	72hpa	96hpa	120hpa	144hpa
Regenerated basal disks	0	0	1	2	3	3
Total bisected	22	22	22	22	22	22
Percentage %	0	0	4.545454545	9.090909091	13.63636364	13.63636364
Notes (death, dissapeard etc):
Batch 2
Foot Regeneration	24hpa	48hpa	72hpa	96hpa	120hpa	144hpa
Regenerated basal disks	0	0	0	2	2	2
Total bisected	24	24	24	24	24	24
Percentage %	0	0	0	8.333333333	8.333333333	8.333333333
Notes (death, dissapeard etc):
Batch 3
Foot Regeneration	24hpa	48hpa	72hpa	96hpa	120hpa	144hpa
Regenerated basal disks	0	0	0	2	2	2		FOOT	24hpa	48hpa	72hpa	96hpa	120hpa	144hpa
Total bisected	23	23	23	23	23	23		% AvgÊ	0	0	1.515151515	8.706631533	10.22178305	10.22178305
Percentage %	0	0	0	8.695652174	8.695652174	8.695652174		STD	0	0	2.624319405	0.378907201	2.962657453	2.962657453
Notes (death, dissapeard etc):
DMSO	12hpa 2 hours preincutation
Batch 1
Foot Regeneration	24hpa	48hpa	72hpa	96hpa	120hpa	144hpa
Regenerated basal disks	0	0	0	2	3	3
Total bisected	24	24	24	24	24	24
Percentage %	0	0	0	8.333333333	12.5	12.5
Notes (death, dissapeard etc):
Batch 2
Foot Regeneration	24hpa	48hpa	72hpa	96hpa	120hpa	144hpa
Regenerated basal disks	0	0	0	2	2	2
Total bisected	24	24	24	24	24	24
Percentage %	0	0	0	8.333333333	8.333333333	8.333333333
Notes (death, dissapeard etc):
Batch 3
Foot Regeneration	24hpa	48hpa	72hpa	96hpa	120hpa	144hpa
Regenerated basal disks	0	0	0	3	4	4		FOOT	24hpa	48hpa	72hpa	96hpa	120hpa	144hpa
Total bisected	23	23	23	23	23	23		% AvgÊ	0	0	0	9.903381643	12.74154589	12.74154589
Percentage %	0	0	0	13.04347826	17.39130435	17.39130435		STD	0	0	0	2.719403442	4.533813851	4.533813851
Notes (death, dissapeard etc):
DMSO	12 hours preincutation
Batch 1
Foot Regeneration	24hpa	48hpa	72hpa	96hpa	120hpa	144hpa
Regenerated basal disks	0	0	2	2	3	3
Total bisected	22	22	22	22	22	22
Percentage %	0	0	9.090909091	9.090909091	13.63636364	13.63636364
Notes (death, dissapeard etc):
Batch 2
Foot Regeneration	24hpa	48hpa	72hpa	96hpa	120hpa	144hpa
Regenerated basal disks	0	0	0	2	2	2
Total bisected	24	24	24	24	24	24
Percentage %	0	0	0	8.333333333	8.333333333	8.333333333
Notes (death, dissapeard etc):
Batch 3
Foot Regeneration	24hpa	48hpa	72hpa	96hpa	120hpa	144hpa
Regenerated basal disks	0	0	0	3	4	4		FOOT	24hpa	48hpa	72hpa	96hpa	120hpa	144hpa
Total bisected	24	24	24	24	24	24		% AvgÊ	0	0	3.03030303	9.974747475	12.87878788	12.87878788
Percentage %	0	0	0	12.5	16.66666667	16.66666667		STD	0	0	5.248638811	2.219494423	4.218003305	4.218003305
Notes (death, dissapeard etc):
