# Supplementary material for: Wnt signaling restores evolutionary loss of robust foot regeneration rates in Hydra
Source: Nat Commun. 2025 Dec 10;16:11447. doi: 10.1038/s41467-025-66299-2 (PMC12748876; doi:10.1038/s41467-025-66299-2)
Supplement: Supplementary file 6 — Source data [file 41467_2025_66299_MOESM6_ESM.zip › Source_Data_ALL/Source_Data_5.xlsx]

## Sheet: HRvFR_3hpa
ID	logFC	unshrunk.logFC	logCPM	PValue	FDR	H_sapiens	P_Name	G_Name	GO_BP	Description
R000064c0g1_i01	-0.0374882	-0.0374908	6.43812	0.994932	1	NA	E3 ubiquitin-protein ligase MARCH5 (EC 2.3.2.27) (Membrane-associated RING finger protein 5) (Membrane-associated RING-CH protein V) (MARCH-V) (RING-type E3 ubiquitin transferase MARCH5)	march5 march5l zgc:56713	negative regulation of cell aging [GO:0090344]; protein autoubiquitination [GO:0051865]; regulation of mitochondrial fission [GO:0090140]	Mitochondrial E3 ubiquitin-protein ligase that plays a crucial role in the control of mitochondrial morphology by acting as a positive regulator of mitochondrial fission. May play a role in the prevention of cell senescence acting as a regulator of mitochondrial quality control.
R000076c0g1_i02	-0.969141	-0.9721	1.35207	0.00443748	0.444991	NA	NA	NA	NA	NA
R000093c0g2_i01	-0.488141	-0.489721	1.13894	0.202711	1	NA	NA	NA	NA	NA
R000105c0g1_i01	-1.38933	-1.54352	-0.613731	0.382119	1	NA	DNA damage-regulated autophagy modulator protein 1 (Damage-regulated autophagy modulator)	dram1 dram	apoptotic process [GO:0006915]; autophagy [GO:0006914]; regulation of autophagy [GO:0010506]	Lysosomal modulator of autophagy that plays a central role in p53/TP53-mediated apoptosis.
R000108c0g1_i01	0.142954	0.143103	2.79737	0.552877	1	RDH12	Retinol dehydrogenase 11 (EC 1.1.1.300) (Androgen-regulated short-chain dehydrogenase/reductase 1) (HCV core-binding protein HCBP12) (Prostate short-chain dehydrogenase/reductase 1) (Retinal reductase 1) (RalR1) (Short chain dehydrogenase/reductase family 7C member 1)	RDH11 ARSDR1 PSDR1 SDR7C1 CGI-82	cellular detoxification of aldehyde [GO:0110095]; retinal metabolic process [GO:0042574]; retinoid metabolic process [GO:0001523]; retinol metabolic process [GO:0042572]	Retinol dehydrogenase with a clear preference for NADP. Displays high activity towards 9-cis, 11-cis and all-trans-retinol, and to a lesser extent on 13-cis-retinol (PubMed:12226107, PubMed:12036956, PubMed:29410696). Exhibits a low reductive activity towards unsaturated medium-chain aldehydes such as cis -6-nonenal and no activity toward noNAal or 4-hydroxy-nonenal (PubMed:15865448). Has no dehy…
R000121c0g1_i01	0.09284	0.0928822	3.89059	0.762782	1	NA	NA	NA	NA	NA
R000129c0g2_i01	0.200448	0.201111	0.811177	0.597339	1	NA	NA	NA	NA	NA
R000143c0g1_i01	-0.0168264	-0.01683	5.17832	0.988491	1	FOXN2	NA	NA	NA	NA
R000176c0g1_i01	0.124352	0.124464	2.76894	0.606855	1	SERINC2	Probable serine incorporator	serinc v1g242820	phospholipid biosynthetic process [GO:0008654]	Enhances the incorporation of serine into phosphatidylserine and sphingolipids.
R000185c0g1_i01	0.42437	0.42487	3.56883	0.211264	1	NA	NA	NA	NA	NA
R000186c0g2_i01	0.246315	0.246412	4.0832	0.295513	1	RCCD1	RCC1 domain-containing protein 1	RCCD1 QtsA-13681	chromatin organization [GO:0006325]	Plays a role in transcriptional repression of satellite repeats, possibly by regulating H3K36 methylation levels in centromeric regions together with KDM8. Possibly together with KDM8, is involved in proper mitotic spindle organization and chromosome segregation. Plays a role in regulating alpha-tubulin deacetylation and cytoskeletal microtubule stability, thereby promoting cell migration and TGF…
R000236c0g1_i01	-0.796831	-0.800942	0.461218	0.0483096	1	NA	NA	NA	NA	NA
R000238c0g1_i01	0.0606801	0.0607044	4.31003	0.806498	1	NA	Innexin inx3 (Innexin-3)	Inx3 CG1448	dorsal closure [GO:0007391]; intercellular transport [GO:0010496]; ion transport [GO:0006811]; phototransduction, visible light [GO:0007603]	Structural components of the gap junctions. Essential for proper epithelial development of the epidermis.
R000288c0g1_i03	-0.0867846	-0.0869683	1.66741	0.749895	1	PCGF1	Polycomb group RING finger protein 1	pcgf1	histone H2A-K119 monoubiquitination [GO:0036353]	Component of a Polycomb group (PcG) multiprotein PRC1-like complex, a complex class required to maintain the transcriptionally repressive state of many genes, including Hox genes, throughout development. PcG PRC1 complex acts via chromatin remodeling and modification of histones; it mediates monoubiquitination of histone H2A 'Lys-119', rendering chromatin heritably changed in its expressibility.
R000366c0g1_i02	0.181733	0.181851	3.73396	0.451934	1	RAB15	NA	NA	NA	NA
R000427c0g1_i01	0.307504	0.308089	1.79169	0.225314	1	ICE1	NA	NA	NA	NA
R000431c0g2_i01	-0.36411	-0.364557	2.79803	0.109942	1	TM2D1	TM2 domain-containing protein 1 (Amyloid-beta-binding protein) (hBBP)	TM2D1 BBP	apoptotic signaling pathway [GO:0097190]	May participate in amyloid-beta-induced apoptosis via its interaction with beta-APP42.
R000433c0g1_i01	-0.393103	-0.394098	1.61125	0.144023	1	NA	NA	NA	NA	NA
R000437c0g1_i01	0.0661233	0.0648424	2.10483	0.855873	1	NA	GTP-binding protein Di-Ras2 (Distinct subgroup of the Ras family member 2)	DIRAS2	signal transduction [GO:0007165]	Displays low GTPase activity and exists predomiNAtly in the GTP-bound form.
R000467c0g1_i01	-0.704841	-0.705849	1.79339	0.0373017	1	NA	NA	NA	NA	NA
R000600c0g1_i02	0.186701	0.186753	4.84537	0.483268	1	TEAD3	Transcriptional enhancer factor TEF-1 (NTEF-1) (Protein GT-IIC) (TEA domain family member 1) (TEAD-1) (Transcription factor 13) (TCF-13)	TEAD1 TCF13 TEF1	hippo signaling [GO:0035329]; positive regulation of pri-miRNA transcription by RNA polymerase II [GO:1902895]; positive regulation of transcription by RNA polymerase II [GO:0045944]; positive regulation of transcription, DNA-templated [GO:0045893]; protein-containing complex assembly [GO:0065003]; transcription initiation from RNA polymerase II promoter [GO:0006367]	Transcription factor which plays a key role in the Hippo signaling pathway, a pathway involved in organ size control and tumor suppression by restricting proliferation and promoting apoptosis. The core of this pathway is composed of a kinase cascade wherein MST1/MST2, in complex with its regulatory protein SAV1, phosphorylates and activates LATS1/2 in complex with its regulatory protein MOB1, whi…
R000654c0g1_i01	0.0275911	0.0275913	10.4521	0.995627	1	NA	60S ribosomal protein L18a	rpl18a zgc:56546	translation [GO:0006412]	NA
R000657c0g2_i01	-0.0353125	-0.0353144	6.68922	0.98682	1	TMEM131	Transmembrane protein 131 (Protein RW1)	TMEM131 KIAA0257 RW1	NA	May play a role in the immune response to viral infection.
R000697c0g2_i01	0.185986	0.186054	3.94891	0.450615	1	NA	NA	NA	NA	NA
R000703c0g1_i01	0.179623	0.179682	4.19685	0.514509	1	MRPL10	39S ribosomal protein L10, mitochondrial (L10mt) (MRP-L10)	mrpl10 zgc:112529	ribosome biogenesis [GO:0042254]; translation [GO:0006412]	NA
R000745c0g1_i01	0.290164	0.290813	0.889286	0.505008	1	NA	Sialidase (EC 3.2.1.18) (Major surface antigen) (Neuraminidase) (NA)	TCNA	metabolic process [GO:0008152]; pathogenesis [GO:0009405]	Developmentally regulated neuraminidase implicated in parasite invasion of cells.
R000749c0g1_i01	0.0234102	0.0234178	4.03648	0.945076	1	IFT22	Intraflagellar transport protein 22 homolog (Rab-like protein 5)	ift22 rabl5 TGas031j16.1	Rab protein signal transduction [GO:0032482]; intracellular protein transport [GO:0006886]	NA
R000752c0g1_i01	0.12709	0.127153	3.19508	0.606032	1	NA	Leucine-rich repeat serine/threonine-protein kinase 1 (EC 2.7.11.1) (Leucine-rich repeats, ras-like domain, kinase protein 1) (PARK8-related kinase)	lrk-1 T27C10.6	axon extension involved in axon guidance [GO:0048846]; cellular protein localization [GO:0034613]; negative regulation of neuron death [GO:1901215]; response to endoplasmic reticulum stress [GO:0034976]; response to oxidative stress [GO:0006979]; synaptic vesicle transport [GO:0048489]	Determines polarized sorting of synaptic vesicle (SV) proteins to the axons by excluding SV proteins from the dendrite-specific transport machinery in the Golgi. Role in stress response. Appears to antagonize the effects of pink-1 both in the regulation of axon guidance and stress response.
R000819c0g1_i01	0.108544	0.108571	4.35324	0.692097	1	CPB1	Carboxypeptidase A1 (EC 3.4.17.1)	CPA1 CPA	proteolysis [GO:0006508]	Carboxypeptidase that catalyzes the release of a C-terminal amino acid, but has little or no action with -Asp, -Glu, -Arg, -Lys or -Pro.
R000843c0g2_i01	0.0799366	0.0799635	4.04394	0.834996	1	WDR18	NA	NA	NA	NA
R000857c0g1_i01	0.207966	0.208296	2.18508	0.402476	1	NA	ADP-ribosylation factor-like protein 3	arl3	cilium assembly [GO:0060271]; kidney development [GO:0001822]; mitotic cytokinesis [GO:0000281]; photoreceptor cell development [GO:0042461]; protein transport [GO:0015031]; small GTPase mediated signal transduction [GO:0007264]	Small GTP-binding protein which cycles between an inactive GDP-bound and an active GTP-bound form, and the rate of cycling is regulated by guanine nucleotide exchange factors (GEF) and GTPase-activating proteins (GAP). Required for normal cytokinesis and cilia signaling. Required for targeting proteins to the ciliary membrane by releasing myristoylated protein from unc119 cargo adapters into the …
R000864c0g1_i01	-0.0212126	-0.0212219	4.38238	0.951418	1	SELENOP	Selenoprotein P (SeP)	SELENOP SELP SEPP1	brain development [GO:0007420]; locomotory behavior [GO:0007626]; platelet degranulation [GO:0002576]; post-embryonic development [GO:0009791]; regulation of growth [GO:0040008]; response to oxidative stress [GO:0006979]; response to selenium ion [GO:0010269]; selenium compound metabolic process [GO:0001887]; sexual reproduction [GO:0019953]	Might be responsible for some of the extracellular antioxidant defense properties of selenium or might be involved in the transport of selenium. May supply selenium to tissues such as brain and testis.
R000865c0g1_i01	-0.45889	-0.459026	4.19185	0.032806	1	LARP6	La-related protein 6 (Acheron) (Achn) (La ribonucleoprotein domain family member 6)	LARP6	RNA processing [GO:0006396]; positive regulation of collagen biosynthetic process [GO:0032967]; positive regulation of mRNA binding [GO:1902416]; positive regulation of translation [GO:0045727]	Regulates the coordinated translation of type I collagen alpha-1 and alpha-2 mRNAs, CO1A1 and CO1A2. Stabilizes mRNAs through high-affinity binding of a stem-loop structure in their 5' UTR. This regulation requires VIM and MYH10 filaments, and the helicase DHX9.
R000867c0g2_i01	0.124004	0.124022	5.43124	0.813454	1	STRAP	Serine-threonine kinase receptor-associated protein (UNR-interacting protein)	Strap Unrip	mainteNAce of gastrointestinal epithelium [GO:0030277]; negative regulation of epithelial cell migration [GO:0010633]; negative regulation of epithelial cell proliferation [GO:0050680]; negative regulation of epithelial to mesenchymal transition [GO:0010719]; negative regulation of pathway-restricted SMAD protein phosphorylation [GO:0060394]; negative regulation of transcription by RNA polymerase…	The SMN complex plays a catalyst role in the assembly of small nuclear ribonucleoproteins (snRNPs), the building blocks of the spliceosome. Thereby, plays an important role in the splicing of cellular pre-mRNAs. Most spliceosomal snRNPs contain a common set of Sm proteins SNRPB, SNRPD1, SNRPD2, SNRPD3, SNRPE, SNRPF and SNRPG that assemble in a heptameric protein ring on the Sm site of the small n…
R000872c0g1_i01	3.81397	2.88539e+08	-1.5755	0.0488804	1	NA	Osmotically-inducible protein Y	osmY b4376 JW4338	chaperone-mediated protein folding [GO:0061077]; hyperosmotic response [GO:0006972]	NA
R000888c0g2_i01	-0.0432105	-0.0432484	3.42187	0.862787	1	NA	NA	NA	NA	NA
R000893c0g1_i01	0.262709	0.262732	6.24623	0.3242	1	NA	NA	NA	NA	NA
R000898c0g1_i02	0.00820895	0.00821176	2.83267	0.972668	1	PORCN	Protein-serine O-palmitoleoyltransferase porcupine (EC 2.3.1.250) (Protein MG61)	PORCN MG61 PORC PPN	Wnt signaling pathway [GO:0016055]; canonical Wnt signaling pathway [GO:0060070]; glycoprotein metabolic process [GO:0009100]; protein lipidation [GO:0006497]; protein palmitoleylation [GO:0045234]; regulation of postsynaptic membrane neurotransmitter receptor levels [GO:0099072]	Protein-serine O-palmitoleoyltransferase that acts as a key regulator of the Wnt signaling pathway by mediating the attachment of palmitoleate, a 16-carbon monounsaturated fatty acid (C16:1), to Wnt proteins. Serine palmitoleylation of WNT proteins is required for efficient binding to frizzled receptors.
R000916c0g2_i01	-0.713947	-0.737584	1.09623	0.400074	1	NA	NA	NA	NA	NA
R000926c0g1_i01	0.0262255	0.0262658	2.10388	0.915254	1	AC022384.1	Putative deoxyribonuclease TATDN2 (EC 3.1.21.-)	TATDN2 KIAA0218	IRE1-mediated unfolded protein response [GO:0036498]	Putative deoxyribonuclease.
R000927c0g1_i01	-0.198597	-0.19904	2.0931	0.497049	1	NA	NA	NA	NA	NA
R000978c0g2_i01	0.0398371	0.0398498	4.43443	0.905378	1	SLC35A2	UDP-galactose translocator (Solute carrier family 35 member A2) (UDP-galactose transporter) (UDP-Gal-Tr) (UGT)	SLC35A2	carbohydrate transport [GO:0008643]	Transports nucleotide sugars from the cytosol into Golgi vesicles where glycosyltransferases function.
R000994c0g2_i01	-0.426928	-0.429205	-0.113157	0.790787	1	NA	Four-domain proteases inhibitor (McaPI)		NA	Inhibits trypsin, kallikrein, subtilisin Carlsberg, human leukocyte elastase, porcine pancreatic elastase and chymotrypsin. Two domains are for the inhibition of chymotrypsin.
R001032c0g1_i01	0	0	-0.275447	0.999999	1	NA	NA	NA	NA	NA
R001039c0g1_i01	-0.456799	-0.458497	0.730266	0.236751	1	NA	NA	NA	NA	NA
R001064c0g1_i01	0.152225	0.152266	4.60498	0.666994	1	YEATS4	YEATS domain-containing protein 4 (Glioma-amplified sequence 41) (Gas41) (NuMA-binding protein 1) (NuBI-1) (NuBI1)	YEATS4 GAS41	histone H2A acetylation [GO:0043968]; histone H4 acetylation [GO:0043967]; mitotic cell cycle [GO:0000278]; positive regulation of transcription by RNA polymerase II [GO:0045944]; positive regulation of transcription, DNA-templated [GO:0045893]; regulation of growth [GO:0040008]	Component of the NuA4 histone acetyltransferase (HAT) complex which is involved in transcriptional activation of select genes principally by acetylation of nucleosomal histones H4 and H2A. This modification may both alter nucleosome - DNA interactions and promote interaction of the modified histones with other proteins which positively regulate transcription. This complex may be required for the …
R001073c0g1_i01	0.20483	0.206175	3.7013	0.596809	1	NA	NA	NA	NA	NA
R001078c0g2_i01	-0.0983537	-0.0983742	4.92438	0.877401	1	TBC1D5	TBC1 domain family member 5	TBC1D5 KIAA0210	activation of GTPase activity [GO:0090630]; autophagy [GO:0006914]; intracellular protein transport [GO:0006886]; macroautophagy [GO:0016236]; positive regulation of receptor internalization [GO:0002092]; response to starvation [GO:0042594]; retrograde transport, endosome to Golgi [GO:0042147]	May act as a GTPase-activating protein (GAP) for Rab family protein(s). May act as a GAP for RAB7A. Can displace RAB7A and retromer CSC subcomplex from the endosomal membrane to the cytosol; at least retromer displacement seems to require its catalytic activity (PubMed:19531583, PubMed:20923837). Required for retrograde transport of cargo proteins from endosomes to the trans-Golgi network (TGN); …
R001113c0g2_i01	-0.157725	-0.158001	1.87601	0.525529	1	NA	NA	NA	NA	NA
R001142c0g1_i01	-0.0476452	-0.0477201	1.02905	0.874254	1	NA	Polycystic kidney disease and receptor for egg jelly-related protein (PKD and REJ homolog)	Pkdrej	detection of mechanical stimulus [GO:0050982]; regulation of acrosome reaction [GO:0060046]	May have a central role in fertilization. May generate a Ca(2+) transporting channel directly involved in initiating the acrosome reaction of the sperm.
R001180c0g1_i01	0.216575	0.216815	2.26713	0.408601	1	NA	NA	NA	NA	NA
R001194c0g1_i01	-0.213181	-0.219592	-0.754902	0.776505	1	NA	Gamma-aminobutyric acid type B receptor subunit 1 (GABA-B receptor 1) (GABA-B-R1) (GABA-BR1) (GABABR1) (Gb1)	Gabbr1	adenylate cyclase-inhibiting G protein-coupled receptor signaling pathway [GO:0007193]; gamma-aminobutyric acid signaling pathway [GO:0007214]; negative regulation of adenylate cyclase activity [GO:0007194]; negative regulation of cell population proliferation [GO:0008285]; negative regulation of dopamine secretion [GO:0033602]; negative regulation of epinephrine secretion [GO:0032811]; negative …	Component of a heterodimeric G-protein coupled receptor for GABA, formed by GABBR1 and GABBR2 (PubMed:10773016, PubMed:10075644). Within the heterodimeric GABA receptor, only GABBR1 seems to bind agonists, while GABBR2 mediates coupling to G proteins (By similarity). Ligand binding causes a conformation change that triggers signaling via guanine nucleotide-binding proteins (G proteins) and modula…
R001234c0g2_i02	-0.0408957	-0.0409017	5.96169	0.930993	1	BACE1	Beta-secretase 2 (EC 3.4.23.45) (Aspartyl protease 1) (ASP1) (Asp 1) (Beta-site amyloid precursor protein cleaving enzyme 2) (Beta-site APP cleaving enzyme 2) (Memapsin-1) (Membrane-associated aspartic protease 1) (Theta-secretase)	Bace2	amyloid-beta metabolic process [GO:0050435]; glucose homeostasis [GO:0042593]; membrane protein ectodomain proteolysis [GO:0006509]; negative regulation of amyloid precursor protein biosynthetic process [GO:0042985]; protein catabolic process [GO:0030163]; proteolysis [GO:0006508]	Responsible for the proteolytic processing of the amyloid precursor protein (APP). Cleaves APP, between residues 690 and 691, leading to the generation and extracellular release of beta-cleaved soluble APP, and a corresponding cell-associated C-terminal fragment which is later released by gamma-secretase. It has also been shown that it can cleave APP between residues 671 and 672 (By similarity). …
R001246c0g1_i01	-0.0513985	-0.0530832	3.20347	0.91768	1	NA	NA	NA	NA	NA
R001253c0g2_i01	0.212013	0.212432	2.40046	0.440938	1	NA	Translin-associated factor X-interacting protein 1 (Trax-interacting protein 1)	Tsnaxip1 Txi1	cell differentiation [GO:0030154]; multicellular organism development [GO:0007275]; spermatogenesis [GO:0007283]	Possible role in spermatogenesis.
R001255c0g2_i01	0.114754	0.114778	5.00187	0.822441	1	NA	NA	NA	NA	NA
R001357c0g1_i01	-0.0222943	-0.0222978	5.89617	0.991816	1	TBPL2	TATA-box-binding protein (TATA sequence-binding protein) (TATA-binding factor) (TATA-box factor) (Transcription initiation factor TFIID TBP subunit)	tbp tfiid TEgg042d23.1	RNA polymerase III preinitiation complex assembly [GO:0070898]; embryo development ending in birth or egg hatching [GO:0009792]; transcription by RNA polymerase II [GO:0006366]; transcription by RNA polymerase III [GO:0006383]	General transcription factor that functions at the core of the DNA-binding multiprotein factor TFIID. Binding of TFIID to the TATA box is the initial transcriptional step of the pre-initiation complex (PIC), playing a role in the activation of eukaryotic genes transcribed by RNA polymerase II. Members of the TBP family are differentially required to regulate transcription and development during e…
R001361c0g1_i01	0.54257	1.44269e+08	0.567501	0.999724	1	NA	NA	NA	NA	NA
R001402c0g1_i01	-0.110802	-0.110565	0.830862	0.827008	1	NA	NA	NA	NA	NA
R001440c0g1_i01	-0.18523	-0.185604	1.64214	0.527605	1	NA	NA	NA	NA	NA
R001469c0g1_i01	0.00168064	0.00170308	2.60987	0.995539	1	NA	NA	NA	NA	NA
R001493c0g1_i01	-0.871576	-0.893133	-0.81804	0.280557	1	NA	NA	NA	NA	NA
R001524c0g2_i01	0.277316	0.278869	1.30113	0.398761	1	NA	NA	NA	NA	NA
R001547c0g1_i01	-0.251931	-0.252183	2.49062	0.403339	1	BCOR	BCL-6 corepressor (BCoR)	BCOR KIAA1575	blastocyst hatching [GO:0001835]; heart development [GO:0007507]; histone H2A monoubiquitination [GO:0035518]; negative regulation of bone mineralization [GO:0030502]; negative regulation of histone H3-K36 methylation [GO:0000415]; negative regulation of histone H3-K4 methylation [GO:0051572]; negative regulation of tooth mineralization [GO:0070171]; negative regulation of transcription by RNA po…	Transcriptional corepressor. May specifically inhibit gene expression when recruited to promoter regions by sequence-specific DNA-binding proteins such as BCL6 and MLLT3. This repression may be mediated at least in part by histone deacetylase activities which can associate with this corepressor. Involved in the repression of TFAP2A; impairs binding of BCL6 and KDM2B to TFAP2A promoter regions. Vi…
R001548c0g1_i01	-1.44062	-1.44269e+08	-1.23337	0.999709	1	NA	Extracellular calcium-sensing receptor (CaSR) (Parathyroid cell calcium-sensing receptor) (PCaR1) (RaKCaR)	Casr Gprc2a Pcar1	G protein-coupled receptor signaling pathway [GO:0007186]; JNK cascade [GO:0007254]; adenylate cyclase-inhibiting G protein-coupled receptor signaling pathway [GO:0007193]; apoptotic process [GO:0006915]; bile acid secretion [GO:0032782]; branching morphogenesis of an epithelial tube [GO:0048754]; calcium ion import [GO:0070509]; cellular calcium ion homeostasis [GO:0006874]; cellular response to…	G-protein-coupled receptor that senses changes in the extracellular concentration of calcium ions and plays a key role in maintaining calcium homeostasis (PubMed:7816802). Senses fluctuations in the circulating calcium concentration and modulates the production of parathyroid hormone (PTH) in parathyroid glands (By similarity). The activity of this receptor is mediated by a G-protein that activat…
R001552c0g1_i01	-5.17939	-1.44269e+08	0.148767	0.000741331	0.177002	NA	NA	NA	NA	NA
R001560c0g1_i01	-0.991274	-1.02257	-0.545623	0.235556	1	NA	Visual pigment-like receptor peropsin	Rrh	G protein-coupled receptor signaling pathway [GO:0007186]; cellular response to light stimulus [GO:0071482]; phototransduction [GO:0007602]; protein-chromophore linkage [GO:0018298]; visual perception [GO:0007601]	May play a role in rpe physiology either by detecting light directly or by monitoring the concentration of retinoids or other photoreceptor-derived compounds.
R001567c0g2_i01	-0.0893528	-0.0893772	4.63399	0.82844	1	IFT43	Intraflagellar transport protein 43 homolog A	ift43a	cilium assembly [GO:0060271]; intraciliary retrograde transport [GO:0035721]	Component of IFT complex A (IFT-A) involved in retrograde ciliary transport along microtubules from the ciliary tip to the base.
R001568c0g1_i01	-0.546301	-0.548	1.21721	0.101424	1	RND2	Rho-related GTP-binding protein RhoE (Rho family GTPase 3) (Rnd3)	Rnd3 Arhe Rhoe	Rho protein signal transduction [GO:0007266]; actin filament bundle assembly [GO:0051017]; actin filament organization [GO:0007015]; establishment or mainteNAce of actin cytoskeleton polarity [GO:0030950]; regulation of actin cytoskeleton organization [GO:0032956]; regulation of cell migration [GO:0030334]; regulation of cell shape [GO:0008360]	Binds GTP but lacks intrinsic GTPase activity and is resistant to Rho-specific GTPase-activating proteins.
R001571c0g1_i01	0.0380225	0.0380264	5.87156	0.990434	1	NA	Pre-mRNA-processing factor 17 (Cell division cycle 40 homolog) (EH-binding protein 3) (Ehb3) (PRP17 homolog) (hPRP17)	CDC40 EHB3 PRP17 PRPF17	RNA export from nucleus [GO:0006405]; mRNA 3'-end processing [GO:0031124]; mRNA export from nucleus [GO:0006406]; mRNA splicing, via spliceosome [GO:0000398]	Required for pre-mRNA splicing as component of the activated spliceosome.
R001575c0g1_i01	-0.271186	-0.271318	4.43251	0.281146	1	NA	NA	NA	NA	NA
R001585c0g1_i01	-0.469641	-0.471749	1.01104	0.222931	1	CGAS	NA	NA	NA	NA
R001592c0g1_i01	-0.927128	-1.02153	-0.704817	0.425174	1	NA	Glutamate receptor ionotropic, NMDA 1 (GluN1) (Glutamate [NMDA] receptor subunit zeta-1) (N-methyl-D-aspartate receptor subunit NR1) (NMD-R1)	Grin1 Nmdar1	cellular response to manganese ion [GO:0071287]; ionotropic glutamate receptor signaling pathway [GO:0035235]; learning or memory [GO:0007611]; positive regulation of Schwann cell migration [GO:1900149]; positive regulation of calcium ion transport into cytosol [GO:0010524]; positive regulation of cell death [GO:0010942]; positive regulation of cysteine-type endopeptidase activity [GO:2001056]; p…	Component of NMDA receptor complexes that function as heterotetrameric, ligand-gated ion channels with high calcium permeability and voltage-dependent sensitivity to magnesium. Channel activation requires binding of the neurotransmitter glutamate to the epsilon subunit, glycine binding to the zeta subunit, plus membrane depolarization to eliminate channel inhibition by Mg(2+) (PubMed:1350383, Pub…
R001596c0g2_i01	0.000749562	0.000749483	5.0412	0.999229	1	SLC35B4	UDP-xylose and UDP-N-acetylglucosamine transporter (Solute carrier family 35 member B4)	slc35b4 zgc:55288	carbohydrate transport [GO:0008643]	Sugar transporter that specifically mediates the transport of UDP-xylose (UDP-Xyl) and UDP-N-acetylglucosamine (UDP-GlcNAc) from cytosol into Golgi.
R001602c0g2_i01	1.49432	1.5794	1.87829	0.0590323	1	NA	GTP-binding protein drn-1 (Di-Ras/Rig/Noey2 Ras-like protein homolog) (Fragment)	drn-1 C54A12.4	signal transduction [GO:0007165]	Displays low GTPase activity and exists predomiNAtly in the GTP-bound form (By similarity). Together with epac-1, may regulate acetylcholine release at the neuromuscular junctions probably downstream of G-protein gsa-1 and adenylate cyclase acy-1 (PubMed:22897658).
R001608c0g1_i01	-0.128923	-0.128981	3.93292	0.638996	1	BLOC1S2	RalA-binding protein 1 (RalBP1) (76 kDa Ral-interacting protein) (Dinitrophenyl S-glutathione ATPase) (DNP-SG ATPase) (Ral-interacting protein 1)	RALBP1 RLIP1 RLIP76	chemotaxis [GO:0006935]; doxorubicin transport [GO:1900753]; endocytosis [GO:0006897]; positive regulation of GTPase activity [GO:0043547]; regulation of GTPase activity [GO:0043087]; regulation of small GTPase mediated signal transduction [GO:0051056]; small GTPase mediated signal transduction [GO:0007264]; transmembrane transport [GO:0055085]; xenobiotic detoxification by transmembrane export a…	Can activate specifically hydrolysis of GTP bound to RAC1 and CDC42, but not RALA. Mediates ATP-dependent transport of S-(2,4-dinitrophenyl)-glutathione (DNP-SG) and doxorubicin (DOX) and is the major ATP-dependent transporter of glutathione conjugates of electrophiles (GS-E) and DOX in erythrocytes. Can catalyze transport of glutathione conjugates and xenobiotics, and may contribute to the multi…
R001609c0g1_i01	-1.3968	-1.456	-0.426276	0.145947	1	NA	Neuropeptide Y receptor type 1 (NPY1-R)	npy1r	NA	Receptor for neuropeptide Y and peptide YY.
R001619c0g1_i01	0.224053	0.224183	3.51861	0.341563	1	COMMD1	COMM domain-containing protein 1 (Protein Murr1)	COMMD1 C2orf5 MURR1	Golgi to plasma membrane transport [GO:0006893]; copper ion homeostasis [GO:0055070]; negative regulation of NF-kappaB transcription factor activity [GO:0032088]; negative regulation of protein localization to cell surface [GO:2000009]; negative regulation of sodium ion transmembrane transport [GO:1902306]; plasma membrane to endosome transport [GO:0048227]; positive regulation of protein ubiquit…	Proposed scaffold protein that is implicated in diverse physiological processes and whose function may be in part linked to its ability to regulate ubiquitination of specific cellular proteins. Can modulate activity of cullin-RING E3 ubiquitin ligase (CRL) complexes by displacing CAND1; in vitro promotes CRL E3 activity and dissociates CAND1 from CUL1 and CUL2 (PubMed:21778237). Promotes ubiquiti…
R001629c0g1_i01	0.268518	0.270773	0.189281	0.574086	1	NA	Receptor-type tyrosine-protein phosphatase delta (Protein-tyrosine phosphatase delta) (R-PTP-delta) (EC 3.1.3.48)	PTPRD	heterophilic cell-cell adhesion via plasma membrane cell adhesion molecules [GO:0007157]; neuron differentiation [GO:0030182]; phosphate-containing compound metabolic process [GO:0006796]; positive regulation of dendrite morphogenesis [GO:0050775]; positive regulation of synapse assembly [GO:0051965]; presynaptic membrane assembly [GO:0097105]; protein dephosphorylation [GO:0006470]; regulation o…	Can bidirectionally induce pre- and post-synaptic differentiation of neurons by mediating interaction with IL1RAP and IL1RAPL1 trans-synaptically. Involved in pre-synaptic differentiation through interaction with SLITRK2.
R001632c0g1_i01	-0.0596088	-0.059632	3.88124	0.828415	1	NA	NA	NA	NA	NA
R001637c0g2_i01	0.506549	0.508239	0.903532	0.322683	1	NA	E3 ubiquitin-protein ligase rnf213-alpha (EC 2.3.2.27) (EC 3.6.4.-) (Mysterin-A) (Mysterin-alpha) (RING finger protein 213-A) (RING finger protein 213-alpha) (RING-type E3 ubiquitin transferase rnf213-alpha)	rnf213a	blood circulation [GO:0008015]; sprouting angiogenesis [GO:0002040]; ubiquitin-dependent protein catabolic process [GO:0006511]	E3 ubiquitin-protein ligase involved in angiogenesis (PubMed:21799892). Involved in the non-canonical Wnt signaling pathway in vascular development: acts by mediating ubiquitination and degradation of proteins downstream of rspo3, leading to inhibit the non-canonical Wnt signaling pathway and promoting vessel regression. Also has ATPase activity (By similarity). Also involved in neuromuscular reg…
R001645c0g1_i01	-0.11904	-0.119068	5.06206	0.625151	1	ARG1	Arginase-1 (EC 3.5.3.1) (Liver-type arginase) (Type I arginase)	ARG1	adaptive immune response [GO:0002250]; aging [GO:0007568]; arginine catabolic process [GO:0006527]; arginine catabolic process to ornithine [GO:0019547]; cellular response to dexamethasone stimulus [GO:0071549]; cellular response to glucagon stimulus [GO:0071377]; cellular response to hydrogen peroxide [GO:0070301]; cellular response to interleukin-4 [GO:0071353]; cellular response to lipopolysac…	Key element of the urea cycle converting L-arginine to urea and L-ornithine, which is further metabolized into metabolites proline and polyamides that drive collagen synthesis and bioenergetic pathways critical for cell proliferation, respectively; the urea cycle takes place primarily in the liver and, to a lesser extent, in the kidneys.
R001653c0g1_i01	-0.136066	-0.13609	5.20975	0.746865	1	TFDP1	Transcription factor Dp-1	TFDP1	cell cycle [GO:0007049]; negative regulation of fat cell proliferation [GO:0070345]; regulation of cell cycle [GO:0051726]	Can stimulate E2F-dependent transcription. Binds DNA cooperatively with E2F family members through the E2 recognition site, 5'-TTTC[CG]CGC-3', found in the promoter region of a number of genes whose products are involved in cell cycle regulation or in DNA replication. The E2F1:DP complex appears to mediate both cell proliferation and apoptosis. Blocks adipocyte differentiation by repressing CEBPA…
R001669c0g1_i01	-0.122054	-0.122079	3.58008	0.640542	1	GDF11	Growth/differentiation factor 8 (Myostatin) (MSTN)	gdf-8	NA	Acts specifically as a negative regulator of skeletal muscle growth.
R001678c0g1_i01	0.119413	0.119483	2.79227	0.622909	1	NA	NA	NA	NA	NA
R001684c0g1_i01	0.601511	0.601869	4.22305	0.0496251	1	NA	NA	NA	NA	NA
R001686c0g1_i01	0.051881	0.0518954	4.31701	0.868981	1	MRPL35	NA	NA	NA	NA
R001694c0g1_i01	-0.0247856	-0.0246887	2.15679	0.925877	1	NA	Conodipine-M alpha chain (EC 3.1.1.4) (Phosphatidylcholine 2-acylhydrolase) (Phospholipase A2) (PLA2)		arachidonic acid secretion [GO:0050482]; lipid catabolic process [GO:0016042]; phospholipid metabolic process [GO:0006644]	Heterodimer: conodipine-M catalyzes the calcium-dependent hydrolysis of the 2-acyl groups in 3-sn-phosphoglycerides. This activity may be supported by the alpha chain. Conodipine-M inhibits the binding of isradipine (a ligand specific for L-type calcium channel) to L-type calcium channels.
R001699c0g1_i01	0.0780451	0.0780729	3.55469	0.751435	1	SLC66A2	Solute carrier family 66 member 2 (PQ-loop repeat-containing protein 1)	SLC66A2 PQLC1	phospholipid translocation [GO:0045332]; retrograde transport, endosome to Golgi [GO:0042147]	NA
R001701c0g1_i01	0.341784	0.351423	-0.445204	0.661646	1	VOPP1	NA	NA	NA	NA
R001749c0g1_i01	0.635598	0.636795	2.48263	0.0115638	0.698565	NA	NA	NA	NA	NA
R001751c0g1_i01	-0.785795	-0.787244	2.37012	0.00105127	0.210844	NA	NA	NA	NA	NA
R001752c0g1_i01	-0.00953917	-0.0095403	3.95866	0.982687	1	PIGV	NA	NA	NA	NA
R001755c0g1_i01	0.219577	0.219625	5.33291	0.397727	1	NA	Calmodulin (CaM)		calcium-mediated signaling [GO:0019722]	Calmodulin mediates the control of a large number of enzymes, ion channels and other proteins by Ca(2+). Among the enzymes to be stimulated by the calmodulin-Ca(2+) complex are a number of protein kinases and phosphatases.
R001764c0g1_i01	-0.523729	-0.523743	5.24922	0.0225024	0.927347	CHAC1	Glutathione-specific gamma-glutamylcyclotransferase 1 (Gamma-GCG 1) (EC 4.3.2.7) (Blocks Notch protein) (Botch) (Cation transport regulator-like protein 1) (Neuroprotective protein 7)	Chac1 Botch Npg7	Notch signaling pathway [GO:0007219]; apoptotic process [GO:0006915]; glutathione catabolic process [GO:0006751]; negative regulation of Notch signaling pathway [GO:0045746]; negative regulation of protein processing [GO:0010955]; neurogenesis [GO:0022008]; response to unfolded protein [GO:0006986]	Catalyzes the cleavage of glutathione into 5-oxo-L-proline and a Cys-Gly dipeptide. Acts specifically on glutathione, but not on other gamma-glutamyl peptides. Glutathione depletion is an important factor for apoptosis initiation and execution. Acts as a pro-apoptotic component of the unfolded protein response pathway by mediating the pro-apoptotic effects of the ATF4-ATF3-DDIT3/CHOP cascade. Neg…
R001771c0g2_i01	0.735998	0.755701	0.249814	0.391305	1	NA	Adenosine receptor A2b (Adenosine receptor 2b)	ADORA2B	adenylate cyclase-activating G protein-coupled receptor signaling pathway [GO:0007189]; cellular response to extracellular stimulus [GO:0031668]; positive regulation of cGMP-mediated signaling [GO:0010753]; positive regulation of chemokine production [GO:0032722]; positive regulation of chronic inflammatory response to non-antigenic stimulus [GO:0002882]; positive regulation of guanylate cyclase …	Receptor for adenosine. The activity of this receptor is mediated by G proteins which activate adenylyl cyclase.
R001773c0g1_i01	-0.310808	-0.31116	2.44495	0.392163	1	NA	NA	NA	NA	NA
R001776c0g2_i01	-0.113876	-0.113906	4.73136	0.742549	1	CTDSPL2	CTD small phosphatase-like protein 2 (CTDSP-like 2) (EC 3.1.3.-)	CTDSPL2 RCJMB04_4a24	NA	Probable phosphatase.
R001779c0g1_i02	-0.0106528	-0.0106575	4.41013	0.985545	1	ST7L	NA	NA	NA	NA
R001784c0g1_i01	-0.118546	-0.118636	5.07151	0.755666	1	NA	Histone H2B, embryonic		nucleosome assembly [GO:0006334]	Core component of nucleosome. Nucleosomes wrap and compact DNA into chromatin, limiting DNA accessibility to the cellular machineries which require DNA as a template. Histones thereby play a central role in transcription regulation, DNA repair, DNA replication and chromosomal stability. DNA accessibility is regulated via a complex set of post-translational modifications of histones, also called h…
R001786c0g2_i01	-0.0127541	-0.0131115	0.652408	0.978335	1	NA	NA	NA	NA	NA
R001792c0g1_i01	0.0128339	0.0128004	3.03537	0.958227	1	DAZL	Protein boule-like	BOLL QtsA-21032	germ cell development [GO:0007281]; multicellular organism development [GO:0007275]; regulation of translation [GO:0006417]; spermatogenesis [GO:0007283]	Probable RNA-binding protein, which may be required during spermatogenesis. May act by binding to the 3'-UTR of mRNAs and regulating their translation (By similarity).
R001795c0g1_i02	0.697587	0.697961	3.74776	0.00878449	0.6255	NA	Lysosomal acid lipase/cholesteryl ester hydrolase (Acid cholesteryl ester hydrolase) (LAL) (EC 3.1.1.13) (Cholesteryl esterase) (Lipase A) (Sterol esterase)	LIPA	cell morphogenesis [GO:0000902]; cell population proliferation [GO:0008283]; cellular lipid metabolic process [GO:0044255]; cytokine production [GO:0001816]; homeostasis of number of cells within a tissue [GO:0048873]; inflammatory response [GO:0006954]; lipid catabolic process [GO:0016042]; low-density lipoprotein particle clearance [GO:0034383]; lung development [GO:0030324]; sterol metabolic p…	Crucial for the intracellular hydrolysis of cholesteryl esters and triglycerides that have been internalized via receptor-mediated endocytosis of lipoprotein particles. Important in mediating the effect of LDL (low density lipoprotein) uptake on suppression of hydroxymethylglutaryl-CoA reductase and activation of endogenous cellular cholesteryl ester formation.
R001796c0g2_i01	0.170206	0.170281	3.85447	0.531086	1	NSMCE2	E3 SUMO-protein ligase NSE2 (EC 2.3.2.-) (E3 SUMO-protein transferase NSE2) (MMS21 homolog) (Non-structural mainteNAce of chromosomes element 2 homolog) (Non-SMC element 2 homolog)	nsmce2 mms21	cell cycle [GO:0007049]; cell division [GO:0051301]; cellular senescence [GO:0090398]; double-strand break repair via homologous recombination [GO:0000724]; positive regulation of mainteNAce of mitotic sister chromatid cohesion [GO:0034184]; positive regulation of mitotic metaphase/anaphase transition [GO:0045842]; telomere mainteNAce via recombination [GO:0000722]	E3 SUMO-protein ligase component of the SMC5-SMC6 complex, a complex involved in repair of DNA double-strand breaks by homologous recombination. Is not be required for the stability of the complex. The complex may promote sister chromatid homologous recombination by recruiting the SMC1-SMC3 cohesin complex to double-strand breaks. The complex is required for telomere mainteNAce via recombination …
R001801c0g1_i01	0.0151158	0.0151221	3.97892	0.962421	1	MMGT1	Membrane magnesium transporter 1 (ER membrane protein complex subunit 5) (Transmembrane protein 32)	Mmgt1 Emc5 Tmem32	copper ion transport [GO:0006825]; magnesium ion transport [GO:0015693]	Mediates Mg(2+) transport.
R001889c0g1_i01	1.1164	1.50404	-1.47551	0.999811	1	NA	NA	NA	NA	NA
R001926c0g1_i01	0.734963	0.737642	1.15542	0.0209006	0.906564	PAQR3	NA	NA	NA	NA
R001952c0g1_i01	0.0863993	0.0866121	1.56398	0.765538	1	CPLANE2	Ciliogenesis and planar polarity effector 2 (REM2- and Rab-like small GTPase 1)	cplane2 rsg1	cellular protein localization [GO:0034613]; cilium assembly [GO:0060271]; exocytosis [GO:0006887]; protein transport [GO:0015031]; regulation of exocytosis [GO:0017157]; regulation of vesicle fusion [GO:0031338]	Potential effector of the planar cell polarity signaling pathway. Plays a role in targeted membrane trafficking most probably at the level of vesicle fusion with membranes. Involved in cilium biogenesis by regulating the transport of cargo proteins to the basal body and to the apical tips of cilia. More generally involved in exocytosis in secretory cells (By similarity).
R001976c0g2_i01	-0.153278	-0.153294	6.08229	0.524895	1	NA	NA	NA	NA	NA
R002040c0g1_i01	-0.0673367	-0.0674278	2.29501	0.798053	1	NA	Sugar transporter ERD6-like 16	At5g18840 F17K4.90	NA	Sugar transporter.
R002137c0g1_i02	-0.175088	-0.17553	1.74233	0.551871	1	NA	NA	NA	NA	NA
R002247c0g1_i01	0.18089	0.181178	1.72322	0.487364	1	ICE1	NA	NA	NA	NA
R002379c0g2_i01	-1.13538	-1.16363	0.888357	0.0916349	1	NA	NA	NA	NA	NA
R002499c0g1_i01	0.151774	0.151794	5.85582	0.72002	1	GMPPB	Mannose-1-phosphate guanyltransferase beta (EC 2.7.7.13) (GDP-mannose pyrophosphorylase B) (GTP-mannose-1-phosphate guanylyltransferase beta)	CG1129	GDP-mannose biosynthetic process [GO:0009298]; larval lymph gland hemopoiesis [GO:0035167]	NA
R002524c0g1_i01	0.3099	0.311244	0.791113	0.409046	1	NA	NA	NA	NA	NA
R002566c0g2_i01	-0.88094	-0.884504	0.269717	0.0385197	1	NA	NA	NA	NA	NA
R002578c0g1_i01	-0.443635	-0.445088	1.14067	0.159955	1	NA	NA	NA	NA	NA
R002611c0g1_i01	-2.12256	-1.44269e+08	0.0586553	0.1547	1	NA	Steroid 17-alpha-hydroxylase/17,20 lyase (EC 1.14.14.19) (EC 1.14.14.32) (17-alpha-hydroxyprogesterone aldolase) (CYPXVII) (Cytochrome P450 17A1) (Cytochrome P450-C17) (Cytochrome P450c17)	cyp17a1 cyp17	sex differentiation [GO:0007548]; steroid biosynthetic process [GO:0006694]	Conversion of pregnenolone and progesterone to their 17-alpha-hydroxylated products and subsequently to dehydroepiandrosterone (DHEA) and androstenedione. Catalyzes both the 17-alpha-hydroxylation and the 17,20-lyase reaction.
R002614c0g1_i01	-0.0404431	-0.0404497	5.37295	0.985858	1	FRMD4A	FERM domain-containing protein 4A	FRMD4A FRMD4 KIAA1294	establishment of epithelial cell polarity [GO:0090162]; negative regulation of protein secretion [GO:0050709]; positive regulation of protein secretion [GO:0050714]	Scaffolding protein that regulates epithelial cell polarity by connecting ARF6 activation with the PAR3 complex (By similarity). Plays a redundant role with FRMD4B in epithelial polarization (By similarity). May regulate MAPT secretion by activating ARF6-signaling (PubMed:27044754).
R002678c0g1_i01	0.112168	0.113671	1.14588	0.724928	1	NA	Rhamnosyl O-methyltransferase (EC 2.1.1.-)	ML0127	lipid biosynthetic process [GO:0008610]	Catalyzes the O-methylation of the hydroxyl group located on C-2 of the first rhamnosyl residue linked to the phenolic group of glycosylated phenolphthiocerol dimycocerosates (PGL) and p-hydroxybenzoic acid derivatives (p-HBAD).
R002695c0g1_i01	-0.13984	-0.139873	4.84185	0.620564	1	NA	Glutaredoxin-2, mitochondrial	GLRX2 GRX2	cell redox homeostasis [GO:0045454]	Glutathione-dependent oxidoreductase that facilitates the mainteNAce of mitochondrial redox homeostasis upon induction of apoptosis by oxidative stress. Involved in response to hydrogen peroxide and regulation of apoptosis caused by oxidative stress. Acts as a very efficient catalyst of monothiol reactions because of its high affinity for protein glutathione-mixed disulfides. Can receive electron…
R002717c0g1_i01	0.172616	0.172984	1.6873	0.542471	1	TMEM186	Transmembrane protein 186	tmem186 zgc:194533 zgc:194539	NA	NA
R002769c0g1_i01	0.0823793	0.0824014	5.02733	0.837746	1	NA	Uncharacterized protein C594.04c	SPCC594.04c	steroid metabolic process [GO:0008202]	NA
R002848c0g1_i01	0.0928687	0.0929426	3.14284	0.750502	1	SRD5A2	3-oxo-5-alpha-steroid 4-dehydrogenase 1 (EC 1.3.1.22) (SR type 1) (Steroid 5-alpha-reductase 1) (S5AR 1)	Srd5a1	androgen biosynthetic process [GO:0006702]; androgen catabolic process [GO:0006710]; androgen metabolic process [GO:0008209]; bone development [GO:0060348]; cell differentiation [GO:0030154]; cellular response to cAMP [GO:0071320]; cellular response to dexamethasone stimulus [GO:0071549]; cellular response to epinephrine stimulus [GO:0071872]; cellular response to estradiol stimulus [GO:0071392];…	Converts testosterone into 5-alpha-dihydrotestosterone and progesterone or corticosterone into their corresponding 5-alpha-3-oxosteroids. It plays a central role in sexual differentiation and androgen physiology.
R002856c0g1_i01	-0.254277	-0.255707	1.30673	0.538818	1	NA	Adhesion G protein-coupled receptor E1 (EGF-like module receptor 1) (EGF-like module-containing mucin-like hormone receptor-like 1) (EMR1 hormone receptor)	ADGRE1 EMR1 TM7LN3	G protein-coupled receptor signaling pathway [GO:0007186]; adaptive immune response [GO:0002250]; adenylate cyclase-activating G protein-coupled receptor signaling pathway [GO:0007189]; cell adhesion [GO:0007155]; cell surface receptor signaling pathway [GO:0007166]	Orphan receptor involved in cell adhesion and probably in cell-cell interactions specifically involving cells of the immune system. May play a role in regulatory T-cells (Treg) development.
R002872c0g1_i04	-0.193931	-0.194381	1.88816	0.532571	1	NA	NA	NA	NA	NA
R002888c0g1_i01	0.148693	0.148768	3.7019	0.541802	1	NA	NA	NA	NA	NA
R002932c0g1_i01	0.666481	0.668289	1.38869	0.0478484	1	NA	Contactin-associated protein-like 4 (Cell recognition molecule Caspr4)	Cntnap4 Caspr4	cell adhesion [GO:0007155]; regulation of grooming behavior [GO:2000821]; regulation of synapse organization [GO:0050807]; regulation of synaptic transmission, GABAergic [GO:0032228]; regulation of synaptic transmission, dopaminergic [GO:0032225]	Presynaptic protein involved in both dopaminergic synaptic transmission and GABAergic system, thereby participating in the structural maturation of inhibitory interneuron synapses. Involved in the dopaminergic synaptic transmission by attenuating dopamine release through a presynaptic mechanism. Also participates in the GABAergic system.
R002985c0g1_i01	0.0172324	0.0172921	3.06178	0.943325	1	SRD5A2	3-oxo-5-alpha-steroid 4-dehydrogenase 1 (EC 1.3.1.22) (SR type 1) (Steroid 5-alpha-reductase 1) (S5AR 1)	Srd5a1	androgen biosynthetic process [GO:0006702]; androgen catabolic process [GO:0006710]; androgen metabolic process [GO:0008209]; bone development [GO:0060348]; cell differentiation [GO:0030154]; cellular response to cAMP [GO:0071320]; cellular response to dexamethasone stimulus [GO:0071549]; cellular response to epinephrine stimulus [GO:0071872]; cellular response to estradiol stimulus [GO:0071392];…	Converts testosterone into 5-alpha-dihydrotestosterone and progesterone or corticosterone into their corresponding 5-alpha-3-oxosteroids. It plays a central role in sexual differentiation and androgen physiology.
R003000c0g1_i01	0.556945	0.560335	1.43261	0.15482	1	PAQR9	Membrane progestin receptor gamma (mPR gamma) (Membrane progesterone P4 receptor gamma) (Membrane progesterone receptor gamma) (Progesterone and adipoQ receptor family member 5) (Progestin and adipoQ receptor family member 5) (Progestin and adipoQ receptor family member V)	PAQR5 MPRG	multicellular organism development [GO:0007275]; oogenesis [GO:0048477]	Plasma membrane progesterone (P4) receptor coupled to G proteins (PubMed:23763432). Seems to act through a G(i) mediated pathway (PubMed:23763432). May be involved in oocyte maturation (PubMed:12601167).
R003012c0g1_i01	0.191043	0.191122	4.36325	0.423935	1	NA	NA	NA	NA	NA
R003044c0g1_i01	-0.346817	-0.347443	1.79642	0.226613	1	NA	NA	NA	NA	NA
R003050c0g1_i01	5.02484	2.88539e+08	-1.40685	0.00992469	0.652734	NA	NA	NA	NA	NA
R003053c0g1_i01	0.460182	1.44269e+08	-0.0803316	0.999783	1	NA	Putative ankyrin repeat protein FPV245	FPV245	NA	NA
R003061c0g2_i01	2.36997	4.1466	-1.15996	0.186079	1	OR10G7	NA	NA	NA	NA
R003062c0g1_i01	0.562097	0.565795	1.26199	0.14045	1	TMEM175	Endosomal/lysosomal potassium channel TMEM175 (Transmembrane protein 175)	TMEM175 RCJMB04_8l18	phagosome-lysosome fusion [GO:0090385]; potassium ion transmembrane transport [GO:0071805]; regulation of lysosomal lumen pH [GO:0035751]	Organelle-specific potassium channel specifically responsible for potassium conductance in endosomes and lysosomes. Forms a potassium-permeable leak-like channel.
R003091c0g1_i01	-0.066575	-0.0666549	2.41593	0.78598	1	PSPH	Phosphoserine phosphatase (PSP) (PSPase) (EC 3.1.3.3) (O-phosphoserine phosphohydrolase)	Psph	L-serine biosynthetic process [GO:0006564]; L-serine metabolic process [GO:0006563]; dephosphorylation [GO:0016311]; in utero embryonic development [GO:0001701]; response to mechanical stimulus [GO:0009612]; response to nutrient levels [GO:0031667]; response to testosterone [GO:0033574]	Catalyzes the last step in the biosynthesis of serine from carbohydrates. The reaction mechanism proceeds via the formation of a phosphoryl-enzyme intermediates (By similarity).
R003120c0g1_i01	-0.455643	-0.461603	-0.282999	0.4346	1	NA	NA	NA	NA	NA
R003173c0g1_i01	-0.149631	-0.14964	6.3582	0.770538	1	NA	Zinc finger protein 239 (Zfp-239) (Zinc finger protein MOK-2)	Znf239 Mok-2 Mok2 Zfp239	negative regulation of transcription by RNA polymerase II [GO:0000122]; regulation of transcription by RNA polymerase II [GO:0006357]	May be involved in transcriptional regulation.
R003177c0g1_i01	0.0980398	0.0980646	4.96968	0.813907	1	KLHL1	Kelch-like protein 5	KLHL5	post-translational protein modification [GO:0043687]	NA
R003199c0g1_i01	0.56303	0.563981	2.67145	0.0197946	0.870051	NA	Potassium voltage-gated channel subfamily KQT member 5 (KQT-like 5) (Potassium channel subunit alpha KvLQT5) (Voltage-gated potassium channel subunit Kv7.5)	Kcnq5	potassium ion transmembrane transport [GO:0071805]; potassium ion transport [GO:0006813]; regulation of ion transmembrane transport [GO:0034765]	Associates with KCNQ3 to form a potassium channel which contributes to M-type current, a slowly activating and deactivating potassium conductance which plays a critical role in determining the subthreshold electrical excitability of neurons. Therefore, it is important in the regulation of neuronal excitability. May contribute, with other potassium channels, to the molecular diversity of a heterog…
R003223c0g1_i01	-0.0872021	-0.0875368	0.900999	0.800834	1	NA	NA	NA	NA	NA
R003376c0g1_i01	-0.50827	-0.509171	2.08358	0.130833	1	NA	Putative ankyrin repeat protein L93	MIMI_L93	NA	NA
R003492c0g1_i01	-0.268719	-0.268755	6.26456	0.258675	1	NA	NA	NA	NA	NA
R003520c0g1_i01	1.24944	1.36489	-0.326885	0.295609	1	NA	NA	NA	NA	NA
R003624c0g1_i02	-0.0705306	-0.0705676	3.77489	0.802479	1	MED6	Mediator of RNA polymerase II transcription subunit 6 (Mediator complex subunit 6)	Med6	RNA polymerase II preinitiation complex assembly [GO:0051123]; positive regulation of transcription by RNA polymerase II [GO:0045944]; protein ubiquitination [GO:0016567]; regulation of transcription by RNA polymerase II [GO:0006357]; stem cell population mainteNAce [GO:0019827]	Component of the Mediator complex, a coactivator involved in the regulated transcription of nearly all RNA polymerase II-dependent genes. Mediator functions as a bridge to convey information from gene-specific regulatory proteins to the basal RNA polymerase II transcription machinery. Mediator is recruited to promoters by direct interactions with regulatory proteins and serves as a scaffold for t…
R003625c0g1_i01	0.206937	0.20699	4.72461	0.455876	1	NA	NA	NA	NA	NA
R003691c0g1_i01	-0.368137	-0.369209	0.922938	0.349693	1	NA	NA	NA	NA	NA
R003693c0g1_i01	0.0512476	0.0513145	2.116	0.891112	1	NA	NA	NA	NA	NA
R003815c0g1_i01	0.0785958	0.078605	4.60571	0.767212	1	NA	NA	NA	NA	NA
R003823c0g1_i01	0.0687869	0.0688233	3.62739	0.803836	1	NA	Zinc finger protein ZFMSA12A		NA	NA
R003843c0g1_i01	-0.0621336	-0.0621598	4.29562	0.874384	1	LZIC	Protein LZIC (Leucine zipper and CTNNBIP1 domain-containing protein) (Leucine zipper and ICAT homologous domain-containing protein)	LZIC	response to ionizing radiation [GO:0010212]	NA
R003865c0g2_i01	-0.106702	-0.108718	-0.742352	0.895814	1	NA	GTP-binding protein Di-Ras2 (Distinct subgroup of the Ras family member 2)	Diras2	signal transduction [GO:0007165]	Displays low GTPase activity and exists predomiNAtly in the GTP-bound form.
R003890c0g1_i01	0.0644963	0.0645036	6.01528	0.946774	1	GGNBP2	Gametogenetin-binding protein 2 (Protein ZNF403)	GGNBP2 ZNF403 RCJMB04_15h5	cell differentiation [GO:0030154]; multicellular organism development [GO:0007275]; spermatogenesis [GO:0007283]	May be involved in spermatogenesis.
R003944c0g1_i02	-0.107506	-0.107582	1.17397	0.747843	1	NA	NA	NA	NA	NA
R003961c0g1_i01	-1.07258	-1.07604	2.46067	0.013077	0.726745	NA	NA	NA	NA	NA
R004026c0g1_i01	0.161544	0.162133	1.32765	0.642536	1	NA	NA	NA	NA	NA
R004205c0g1_i02	0.0518054	0.0518248	4.16531	0.891789	1	C1orf112	Uncharacterized protein C1orf112 homolog	si:dkey-97o5.1 zgc:110228	NA	NA
R004206c0g1_i01	-0.00385388	-0.00385451	5.2023	0.997868	1	PAXIP1	PAX-interacting protein 1 (PAX transactivation activation domain-interacting protein)	PAXIP1	DNA recombination [GO:0006310]; DNA repair [GO:0006281]; negative regulation of DNA-binding transcription factor activity [GO:0043433]	Involved in DNA damage response and in transcriptional regulation through histone methyltransferase (HMT) complexes. Plays a role in early development. In DNA damage response is required for cell survival after ionizing radiation. In vitro shown to be involved in the homologous recombination mechanism for the repair of double-strand breaks (DSBs). Its localization to DNA damage foci requires RNF8…
R004209c0g1_i01	0.00144445	0.00144455	6.50179	0.999173	1	GET3	ATPase ASNA1 homolog (EC 3.6.-.-) (Arsenical pump-driving ATPase homolog) (Arsenite-stimulated ATPase)	v1g161623	posttranslational protein targeting to endoplasmic reticulum membrane [GO:0006620]; tail-anchored membrane protein insertion into ER membrane [GO:0071816]	ATPase required for the post-translational delivery of tail-anchored (TA) proteins to the endoplasmic reticulum. Recognizes and selectively binds the transmembrane domain of TA proteins in the cytosol. This complex then targets to the endoplasmic reticulum by membrane-bound receptors, where the tail-anchored protein is released for insertion. This process is regulated by ATP binding and hydrolysi…
R004211c0g1_i01	-0.0380175	-0.0380215	6.31179	0.991398	1	CASP8	Caspase-8 (CASP-8) (EC 3.4.22.61) [Cleaved into: Caspase-8 subunit p18; Caspase-8 subunit p10]	Casp8	TRAIL-activated apoptotic signaling pathway [GO:0036462]; activation of cysteine-type endopeptidase activity [GO:0097202]; activation of cysteine-type endopeptidase activity involved in apoptotic process [GO:0006919]; apoptotic process [GO:0006915]; cellular response to mechanical stimulus [GO:0071260]; cellular response to organic cyclic compound [GO:0071407]; execution phase of apoptosis [GO:00…	Most upstream protease of the activation cascade of caspases responsible for the TNFRSF6/FAS mediated and TNFRSF1A induced cell death. Binding to the adapter molecule FADD recruits it to either receptor. The resulting aggregate called death-inducing signaling complex (DISC) performs CASP8 proteolytic activation. The active dimeric enzyme is then liberated from the DISC and free to activate downst…
R004213c0g2_i01	0.190306	0.190918	1.16676	0.541864	1	NA	Potassium voltage-gated channel subfamily A member 2 (Shaker-related potassium channel tsha1) (Trout shaker 1) (Voltage-gated potassium channel subunit Kv1.2)	kcna2	neuronal action potential [GO:0019228]; potassium ion transmembrane transport [GO:0071805]; protein homooligomerization [GO:0051260]; regulation of ion transmembrane transport [GO:0034765]	Voltage-gated potassium channel that mediates transmembrane potassium transport in excitable membranes, primarily in the brain and central nervous system. Prevents aberrant action potential firing and regulates neuronal output. Forms tetrameric potassium-selective channels through which potassium ions pass in accordance with their electrochemical gradient. The channel alternates between opened an…
R004225c0g2_i01	0.0526106	0.0526155	6.37283	0.979946	1	NA	5'-AMP-activated protein kinase subunit beta-2 (AMPK subunit beta-2)	Prkab2	fatty acid biosynthetic process [GO:0006633]; positive regulation of cold-induced thermogenesis [GO:0120162]; regulation of catalytic activity [GO:0050790]	Non-catalytic subunit of AMP-activated protein kinase (AMPK), an energy sensor protein kinase that plays a key role in regulating cellular energy metabolism. In response to reduction of intracellular ATP levels, AMPK activates energy-producing pathways and inhibits energy-consuming processes: inhibits protein, carbohydrate and lipid biosynthesis, as well as cell growth and proliferation. AMPK act…
R004230c0g1_i01	0.187615	0.187743	3.23598	0.431774	1	ZNF181	Zinc finger protein 19	ZNF19	regulation of transcription, DNA-templated [GO:0006355]	May be involved in transcriptional regulation.
R004231c1g1_i01	-0.154988	-0.15499	9.29636	0.597282	1	NA	NA	NA	NA	NA
R004233c0g2_i01	-0.0387086	-0.0386273	3.08408	0.87727	1	NA	NA	NA	NA	NA
R004252c0g1_i01	-0.0281068	-0.028111	6.06865	0.987759	1	NA	Oocyte zinc finger protein XlCOF7.1 (Fragment)		NA	May be involved in transcriptional regulation.
R004258c1g1_i01	-0.206191	-0.206199	7.67313	0.391568	1	NA	NA	NA	NA	NA
R004262c0g1_i01	0.0834358	0.0840513	1.2375	0.824715	1	OR10G7	5-hydroxytryptamine receptor 2B (5-HT-2B) (5-HT2B) (Serotonin receptor 2B)	HTR2B	ERK1 and ERK2 cascade [GO:0070371]; G protein-coupled receptor internalization [GO:0002031]; G protein-coupled receptor signaling pathway [GO:0007186]; G protein-coupled receptor signaling pathway, coupled to cyclic nucleotide second messenger [GO:0007187]; activation of phospholipase C activity [GO:0007202]; behavior [GO:0007610]; cGMP-mediated signaling [GO:0019934]; calcium-mediated signaling …	G-protein coupled receptor for 5-hydroxytryptamine (serotonin) (PubMed:8143856, PubMed:7926008, PubMed:8078486, PubMed:8882600, PubMed:18703043, PubMed:23519210). Also functions as a receptor for various ergot alkaloid derivatives and psychoactive substances (PubMed:8143856, PubMed:7926008, PubMed:8078486, PubMed:12970106, PubMed:18703043, PubMed:23519210, PubMed:23519215, PubMed:24357322, PubMed…
R004272c0g1_i01	-0.00752801	-0.00755026	1.97457	0.979442	1	FUT7	NA	NA	NA	NA
R004276c0g1_i01	-0.1783	-0.178759	1.18165	0.56867	1	NA	NA	NA	NA	NA
R004277c0g1_i03	0.0530107	0.0530513	3.36156	0.830019	1	NA	NA	NA	NA	NA
R004298c0g1_i01	-0.167888	-0.168261	1.63219	0.536696	1	NA	NA	NA	NA	NA
R004307c0g1_i01	-0.120677	-0.120795	3.55564	0.622001	1	NAAA	N-acylethanolamine-hydrolyzing acid amidase (EC 3.5.1.-) (N-acylsphingosine amidohydrolase-like) (ASAH-like protein) [Cleaved into: N-acylethanolamine-hydrolyzing acid amidase subunit alpha; N-acylethanolamine-hydrolyzing acid amidase subunit beta]	Naaa Asahl	N-acylethanolamine metabolic process [GO:0070291]; fatty acid metabolic process [GO:0006631]; lipid catabolic process [GO:0016042]	Degrades bioactive fatty acid amides to their corresponding acids, with the following preference: N-palmitoylethanolamine > N-myristoylethanolamine > N-stearoylethanolamine > N-oleoylethanolamine > N-linoleoylethanolamine > N-arachidonoylethanolamine.
R004319c0g1_i01	0.109098	0.109108	6.07437	0.90428	1	ACSS2	Acetyl-coenzyme A synthetase, cytoplasmic (EC 6.2.1.1) (Acetate--CoA ligase) (Acetyl-CoA synthetase) (ACS) (AceCS) (Acetyl-CoA synthetase 1) (AceCS1) (Acyl-CoA synthetase short-chain family member 2) (Acyl-activating enzyme) (Propionate--CoA ligase) (EC 6.2.1.17)	ACSS2 ACAS2	acetate biosynthetic process [GO:0019413]; acetyl-CoA biosynthetic process from acetate [GO:0019427]; ethanol oxidation [GO:0006069]; lipid biosynthetic process [GO:0008610]; propionate biosynthetic process [GO:0019542]	Catalyzes the synthesis of acetyl-CoA from short-chain fatty acids (PubMed:10843999, PubMed:28003429). Acetate is the preferred substrate (PubMed:10843999, PubMed:28003429). Can also utilize propionate with a much lower affinity (By similarity).
R004324c0g1_i01	1.60164	1.69337	-0.171554	0.0927396	1	NA	Glutamate receptor ionotropic, NMDA 1 (GluN1) (Glutamate [NMDA] receptor subunit zeta-1) (N-methyl-D-aspartate receptor subunit NR1) (NMD-R1)	Grin1 Nmdar1	cellular response to manganese ion [GO:0071287]; ionotropic glutamate receptor signaling pathway [GO:0035235]; learning or memory [GO:0007611]; positive regulation of Schwann cell migration [GO:1900149]; positive regulation of calcium ion transport into cytosol [GO:0010524]; positive regulation of cell death [GO:0010942]; positive regulation of cysteine-type endopeptidase activity [GO:2001056]; p…	Component of NMDA receptor complexes that function as heterotetrameric, ligand-gated ion channels with high calcium permeability and voltage-dependent sensitivity to magnesium. Channel activation requires binding of the neurotransmitter glutamate to the epsilon subunit, glycine binding to the zeta subunit, plus membrane depolarization to eliminate channel inhibition by Mg(2+) (PubMed:1350383, Pub…
R004329c0g1_i01	-0.246337	-0.24658	2.97244	0.290462	1	PHETA2	Sesquipedalian-1 (Ses1) (27 kDa inositol polyphosphate phosphatase interacting protein A) (IPIP27A) (PH domain-containing endocytic trafficking adaptor 1)	Pheta1 Fam109a	endosome organization [GO:0007032]; receptor recycling [GO:0001881]; retrograde transport, endosome to Golgi [GO:0042147]	Plays a role in endocytic trafficking. Required for receptor recycling from endosomes, both to the trans-Golgi network and the plasma membrane.
R004336c0g1_i01	0.069305	0.069317	5.17632	0.957617	1	DNAJC25	DnaJ homolog subfamily C member 25 homolog	CG7872	protein folding [GO:0006457]	NA
R004346c0g1_i01	-0.498095	-0.499093	1.83295	0.0924835	1	GLRX2	Glutaredoxin-2, mitochondrial	GLRX2	cell redox homeostasis [GO:0045454]	Glutathione-dependent oxidoreductase that facilitates the mainteNAce of mitochondrial redox homeostasis upon induction of apoptosis by oxidative stress. Involved in response to hydrogen peroxide and regulation of apoptosis caused by oxidative stress. Acts as a very efficient catalyst of monothiol reactions because of its high affinity for protein glutathione-mixed disulfides. Can receive electron…
R004352c0g1_i01	0.0468179	0.0468186	6.83874	0.958278	1	MEX3A	RNA-binding protein MEX3B (RING finger and KH domain-containing protein 3)	mex3b rkhd3	NA	RNA-binding protein. May be involved in post-transcriptional regulatory mechanisms (By similarity).
R004353c0g1_i01	0.256213	0.256321	3.91513	0.268212	1	COMMD10	COMM domain-containing protein 10	COMMD10 HSPC305 PTD002	NA	May modulate activity of cullin-RING E3 ubiquitin ligase (CRL) complexes (PubMed:21778237). May down-regulate activation of NF-kappa-B (PubMed:15799966).
R004357c0g1_i01	-0.0890415	-0.0890453	7.06902	0.922633	1	GSS	Glutathione synthetase (GSH synthetase) (GSH-S) (EC 6.3.2.3) (Glutathione synthase)	gss	NA	NA
R004360c0g1_i01	-0.0586473	-0.0586793	3.71255	0.839796	1	SUPT4H1	Transcription elongation factor SPT4 (DRB sensitivity-inducing factor small subunit) (DSIF small subunit)	supt4h1 zgc:92824	chromatin organization [GO:0006325]; positive regulation of DNA-templated transcription, elongation [GO:0032786]	May function as a component of the DRB sensitivity-inducing factor complex (DSIF complex), which regulates transcription elongation by RNA polymerase II. Probably enhances transcriptional pausing at sites proximal to the promoter, which may facilitate the assembly of an elongation competent RNA polymerase II complex. Also acts to stimulate transcriptional elongation at low nucleotide concentratio…
R004367c0g2_i01	0.0659555	0.0659648	5.64492	0.935117	1	NA	L-threonine dehydratase catabolic TdcB (EC 4.3.1.19) (Threonine deaminase)	tdcB SA1271	L-threonine catabolic process to propionate [GO:0070689]	Catalyzes the anaerobic formation of alpha-ketobutyrate and ammonia from threonine in a two-step reaction. The first step involved a dehydration of threonine and a production of enamine intermediates (aminocrotonate), which tautomerizes to its imine form (iminobutyrate). Both intermediates are unstable and short-lived. The second step is the nonenzymatic hydrolysis of the enamine/imine intermedia…
R004385c0g1_i01	-0.235223	-0.235496	2.6814	0.319693	1	TMEM170B	Transmembrane protein 170A	TMEM170A TMEM170	endoplasmic reticulum tubular network organization [GO:0071786]; nuclear envelope organization [GO:0006998]; nuclear pore complex assembly [GO:0051292]	Acts as a regulator of endoplasmic reticulum (ER) and nuclear envelope (NE) morphogenesis. Affects the ratio between tubular ER and ER sheets by promoting sheet formation at the expense of tubules. Influences NE expansion, nuclear pore complex formation and proper localization of inner nuclear membrane proteins (PubMed:26906412).
R004386c0g1_i01	-0.237572	-0.237645	4.54403	0.338574	1	UBE2J2	Ubiquitin-conjugating enzyme E2 J2 (EC 2.3.2.23) (E2 ubiquitin-conjugating enzyme J2) (Non-canonical ubiquitin-conjugating enzyme 2) (NCUBE-2)	UBE2J2 NCUBE2	positive regulation of protein targeting to mitochondrion [GO:1903955]; protein polyubiquitination [GO:0000209]; protein ubiquitination [GO:0016567]; response to unfolded protein [GO:0006986]; ubiquitin-dependent ERAD pathway [GO:0030433]	Catalyzes the covalent attachment of ubiquitin to other proteins. Seems to function in the selective degradation of misfolded membrane proteins from the endoplasmic reticulum (ERAD).
R004394c0g2_i01	2.1662	3.86372	-1.12456	0.105993	1	NA	NA	NA	NA	NA
R004400c0g1_i01	-0.242073	-0.240113	2.48795	0.537886	1	NA	Doublesex- and mab-3-related transcription factor 2 (Doublesex-like 2 protein) (DSXL-2)	DMRT2 DSXL2	embryonic skeletal system development [GO:0048706]; positive regulation of myotome development [GO:2000287]; positive regulation of transcription by RNA polymerase II [GO:0045944]; regulation of somitogenesis [GO:0014807]	Transcriptional activator that directly regulates early activation of the myogenic determination gene MYF5 by binding in a sequence-specific manner to the early epaxial enhancer element of it. Involved in somitogenesis during embryogenesis and somite development and differentiation into sclerotome and dermomyotome. Required for the initiation and/or mainteNAce of proper organization of the sclero…
R004415c0g1_i01	-0.431953	-0.432412	2.11577	0.179923	1	NA	NA	NA	NA	NA
R004446c0g1_i01	1.62798	1.44269e+08	-0.131604	0.999711	1	NA	Protein phosphatase 1 regulatory subunit 27 (Dysferlin-interacting protein 1) (Toonin)	PPP1R27 DYSFIP1	negative regulation of phosphatase activity [GO:0010923]	Inhibits phosphatase activity of protein phosphatase 1 (PP1) complexes.
R004469c0g1_i01	0.390753	0.39093	3.64551	0.0859873	1	NA	Phospholipase A2 isozymes PA3A/PA3B/PA5 (PLA2) (EC 3.1.1.4) (Phosphatidylcholine 2-acylhydrolase)		arachidonic acid secretion [GO:0050482]; lipid catabolic process [GO:0016042]; phospholipid metabolic process [GO:0006644]	PLA2 catalyzes the calcium-dependent hydrolysis of the 2-acyl groups in 3-sn-phosphoglycerides.
R004535c0g2_i01	0.185608	0.185616	7.31593	0.650278	1	PNP	Purine nucleoside phosphorylase (PNP) (EC 2.4.2.1) (Inosine phosphorylase) (Inosine-guanosine phosphorylase)	PNP NP	immune response [GO:0006955]; inosine catabolic process [GO:0006148]; interleukin-2 secretion [GO:0070970]; neutrophil degranulation [GO:0043312]; nicotinamide riboside catabolic process [GO:0006738]; nucleobase-containing compound metabolic process [GO:0006139]; nucleotide biosynthetic process [GO:0009165]; positive regulation of T cell proliferation [GO:0042102]; positive regulation of alpha-be…	The purine nucleoside phosphorylases catalyze the phosphorolytic breakdown of the N-glycosidic bond in the beta-(deoxy)ribonucleoside molecules, with the formation of the corresponding free purine bases and pentose-1-phosphate.
R004543c0g1_i02	-0.14215	-0.142247	3.14609	0.558008	1	NA	Probable serine incorporator	serinc v1g242820	phospholipid biosynthetic process [GO:0008654]	Enhances the incorporation of serine into phosphatidylserine and sphingolipids.
R004554c0g1_i01	0.209481	0.209494	6.86829	0.451386	1	TECR	Very-long-chain enoyl-CoA reductase (EC 1.3.1.93) (Synaptic glycoprotein SC2) (Trans-2,3-enoyl-CoA reductase) (TER)	TECR GPSN2 SC2	fatty acid elongation [GO:0030497]; long-chain fatty-acyl-CoA biosynthetic process [GO:0035338]; sphingolipid metabolic process [GO:0006665]; very long-chain fatty acid biosynthetic process [GO:0042761]	Involved in both the production of very long-chain fatty acids for sphingolipid synthesis and the degradation of the sphingosine moiety in sphingolipids through the sphingosine 1-phosphate metabolic pathway (PubMed:25049234). Catalyzes the last of the four reactions of the long-chain fatty acids elongation cycle (PubMed:12482854). This endoplasmic reticulum-bound enzymatic process, allows the add…
R004583c0g2_i01	0.0361711	0.0361817	4.74895	0.933748	1	RABAC1	Prenylated Rab acceptor protein 1 (PRA1 family protein 1)	RABAC1 PRA1 PRAF1	NA	General Rab protein regulator required for vesicle formation from the Golgi complex. May control vesicle docking and fusion by mediating the action of Rab GTPases to the SNARE complexes. In addition it inhibits the removal of Rab GTPases from the membrane by GDI.
R004607c0g2_i01	-0.0311104	-0.0311245	3.76285	0.915744	1	PHYH	Phytanoyl-CoA dioxygenase, peroxisomal (EC 1.14.11.18) (Phytanic acid oxidase) (Phytanoyl-CoA alpha-hydroxylase) (PhyH)	PHYH PAHX	2-oxobutyrate catabolic process [GO:0019606]; 2-oxoglutarate metabolic process [GO:0006103]; fatty acid alpha-oxidation [GO:0001561]; isoprenoid metabolic process [GO:0006720]; methyl-branched fatty acid metabolic process [GO:0097089]; protein targeting to peroxisome [GO:0006625]	Converts phytanoyl-CoA to 2-hydroxyphytanoyl-CoA.
R004609c0g1_i01	2.0404	1.44269e+08	0.0200244	0.999659	1	NA	NA	NA	NA	NA
R004612c0g1_i01	0.642019	0.651227	-0.132049	0.275217	1	NA	NA	NA	NA	NA
R004719c0g1_i01	-0.162921	-0.162987	4.04592	0.543962	1	POLR1F	NA	NA	NA	NA
R004734c0g1_i01	-0.043246	-0.0432657	3.66836	0.862724	1	ATPAF1	Protein Mpv17	mpv17 zgc:63573	iridophore differentiation [GO:0050935]	Involved in mitochondria homeostasis.
R004756c0g1_i01	-0.250324	-0.250477	3.20505	0.30687	1	NA	Ferric-chelate reductase 1 (EC 1.-.-.-) (Stromal cell-derived receptor 2) (SDR-2)	FRRS1 Sdfr2 Sdr2	NA	Ferric-chelate reductases reduce Fe(3+) to Fe(2+) before its transport from the endosome to the cytoplasm.
R004769c0g1_i01	-0.231945	-0.231972	5.69641	0.330673	1	NA	Carbonic anhydrase 6 (EC 4.2.1.1) (Carbonate dehydratase VI) (Carbonic anhydrase VI) (CA-VI)	CA6	one-carbon metabolic process [GO:0006730]	Reversible hydration of carbon dioxide. Its role in saliva is unknown (By similarity).
R004796c0g1_i01	-0.0455726	-0.045594	3.58355	0.868732	1	MUL1	Mitochondrial ubiquitin ligase activator of nfkb 1 (EC 2.3.2.27) (E3 ubiquitin-protein ligase mul1) (RING-type E3 ubiquitin transferase nfkb 1)	mul1	activation of cysteine-type endopeptidase activity involved in apoptotic process [GO:0006919]; mitochondrial fission [GO:0000266]; mitochondrion localization [GO:0051646]; negative regulation of cell growth [GO:0030308]; positive regulation of I-kappaB kinase/NF-kappaB signaling [GO:0043123]; protein ubiquitination [GO:0016567]	E3 ubiquitin-protein ligase that plays a role in the control of mitochondrial morphology. Promotes mitochondrial fragmentation and influences mitochondrial localization. Inhibits cell growth. E3 ubiquitin ligases accept ubiquitin from an E2 ubiquitin-conjugating enzyme in the form of a thioester and then directly transfer the ubiquitin to targeted substrates.
R004805c0g1_i01	0.247114	0.247342	3.33799	0.2947	1	NA	Caspase-3 (CASP-3) (EC 3.4.22.56) (Apopain) (Cysteine protease CPP32) (CPP-32) (LICE) (Protein Yama) (SREBP cleavage activity 1) (SCA-1) [Cleaved into: Caspase-3 subunit p17; Caspase-3 subunit p12]	Casp3 Cpp32	B cell homeostasis [GO:0001782]; T cell homeostasis [GO:0043029]; anterior neural tube closure [GO:0061713]; apoptotic process [GO:0006915]; axonal fasciculation [GO:0007413]; cell fate commitment [GO:0045165]; cellular response to DNA damage stimulus [GO:0006974]; cellular response to organic substance [GO:0071310]; cellular response to staurosporine [GO:0072734]; erythrocyte differentiation [GO…	Involved in the activation cascade of caspases responsible for apoptosis execution. At the onset of apoptosis it proteolytically cleaves poly(ADP-ribose) polymerase (PARP) at a '216-Asp-|-Gly-217' bond. Cleaves and activates sterol regulatory element binding proteins (SREBPs) between the basic helix-loop-helix leucine zipper domain and the membrane attachment domain. Cleaves and activates caspase…
R004861c0g1_i01	0.0733334	0.0735869	1.07753	0.810544	1	NA	Proto-oncogene tyrosine-protein kinase receptor Ret (EC 2.7.10.1) [Cleaved into: Soluble RET kinase fragment; Extracellular cell-membrane anchored RET cadherin 120 kDa fragment]	Ret	MAPK cascade [GO:0000165]; Peyer's patch morphogenesis [GO:0061146]; activation of MAPK activity [GO:0000187]; cell differentiation [GO:0030154]; cellular response to retinoic acid [GO:0071300]; embryonic epithelial tube formation [GO:0001838]; enteric nervous system development [GO:0048484]; glial cell-derived neurotrophic factor receptor signaling pathway [GO:0035860]; homophilic cell adhesion …	Receptor tyrosine-protein kinase involved in numerous cellular mechanisms including cell proliferation, neuronal navigation, cell migration, and cell differentiation upon binding with glial cell derived neurotrophic factor family ligands. Phosphorylates PTK2/FAK1. Regulates both cell death/survival balance and positional information. Required for the molecular mechanisms orchestration during inte…
R004895c0g1_i01	0.219721	0.220514	0.870247	0.48808	1	NA	Polycystic kidney disease protein 1-like 2 (PC1-like 2 protein) (Polycystin-1L2)	PKD1L2 KIAA1879 PC1L2	detection of mechanical stimulus [GO:0050982]	May function as an ion-channel regulator. May function as a G-protein-coupled receptor.
R004918c0g1_i01	-0.0319495	-0.0319716	3.06891	0.899685	1	LIPT1	Lipoyltransferase 1, mitochondrial (EC 2.3.1.-) (Lipoate biosynthesis protein) (Lipoate-protein ligase) (Lipoyl ligase)	Lipt1	protein lipoylation [GO:0009249]	Catalyzes the transfer of the lipoyl group from lipoyl-AMP to the specific lysine residue of lipoyl domains of lipoate-dependent enzymes.
R004974c0g1_i01	0.00684883	0.00684903	5.36621	0.993841	1	ERGIC2	Endoplasmic reticulum-Golgi intermediate compartment protein 2	Ergic2	endoplasmic reticulum to Golgi vesicle-mediated transport [GO:0006888]; retrograde vesicle-mediated transport, Golgi to endoplasmic reticulum [GO:0006890]	Possible role in transport between endoplasmic reticulum and Golgi.
R004980c0g1_i01	-0.078486	-0.0785436	3.65831	0.74852	1	NA	NA	NA	NA	NA
R005002c0g1_i01	0.00646459	0.00646907	4.08887	0.99018	1	NA	NA	NA	NA	NA
R005005c0g1_i01	-0.0338953	-0.033917	3.66344	0.904455	1	NA	NA	NA	NA	NA
R005052c0g1_i01	-0.00952077	-0.00952795	4.08626	0.971808	1	SLC25A33	Solute carrier family 25 member 36-A	slc25a36a si:dkeyp-90g12.1 zgc:92447	pyrimidine nucleotide import into mitochondrion [GO:1990519]	NA
R005061c0g1_i03	0.174764	0.175107	1.53254	0.534958	1	NA	NA	NA	NA	NA
R005096c0g1_i01	-0.0709848	-0.070994	5.61531	0.972316	1	UBA2	SUMO-activating enzyme subunit 2 (EC 2.3.2.-) (Anthracycline-associated resistance ARX) (Ubiquitin-like 1-activating enzyme E1B) (Ubiquitin-like modifier-activating enzyme 2)	UBA2 SAE2 UBLE1B HRIHFB2115	protein modification by small protein conjugation [GO:0032446]; protein sumoylation [GO:0016925]	The heterodimer acts as an E1 ligase for SUMO1, SUMO2, SUMO3, and probably SUMO4. It mediates ATP-dependent activation of SUMO proteins followed by formation of a thioester bond between a SUMO protein and a conserved active site cysteine residue on UBA2/SAE2.
R005125c0g1_i01	-0.0892413	-0.089363	2.35935	0.724767	1	NA	NA	NA	NA	NA
R005166c0g1_i01	-0.261724	-0.261823	4.41367	0.253439	1	NA	Uncharacterized oxidoreductase C663.08c (EC 1.-.-.-)	SPCC663.08c	cellular detoxification of aldehyde [GO:0110095]	NA
R005171c0g1_i01	-0.13626	-0.136361	3.20738	0.574333	1	NA	NA	NA	NA	NA
R005193c0g1_i01	0.0231355	0.0231363	7.2006	0.972038	1	MCM4	DNA replication licensing factor mcm4-B (EC 3.6.4.12) (CDC21 homolog-B) (Minichromosome mainteNAce protein 4-B) (xMCM4-B) (P1-CDC21-B)	mcm4-b	DNA replication initiation [GO:0006270]; DNA unwinding involved in DNA replication [GO:0006268]; cell cycle [GO:0007049]; regulation of DNA-dependent DNA replication initiation [GO:0030174]	Acts as component of the mcm2-7 complex (mcm complex) which is the putative replicative helicase essential for 'once per cell cycle' DNA replication initiation and elongation in eukaryotic cells. The active ATPase sites in the mcm2-7 ring are formed through the interaction surfaces of two neighboring subunits such that a critical structure of a conserved arginine finger motif is provided in trans…
R005243c0g2_i01	-0.134683	-0.134811	2.64847	0.577603	1	NA	NA	NA	NA	NA
R005343c0g1_i01	0.729553	0.733937	1.06409	0.0480852	1	NA	NA	NA	NA	NA
R005348c0g1_i01	-1.56661	-1.57532	-0.234285	0.00747314	0.591476	NA	NA	NA	NA	NA
R005449c0g1_i01	-2.61451	-1.44269e+08	-1.5661	0.999739	1	NA	5-hydroxytryptamine receptor 2B (5-HT-2B) (5-HT2B) (Serotonin receptor 2B)	HTR2B	ERK1 and ERK2 cascade [GO:0070371]; G protein-coupled receptor internalization [GO:0002031]; G protein-coupled receptor signaling pathway [GO:0007186]; G protein-coupled receptor signaling pathway, coupled to cyclic nucleotide second messenger [GO:0007187]; activation of phospholipase C activity [GO:0007202]; behavior [GO:0007610]; cGMP-mediated signaling [GO:0019934]; calcium-mediated signaling …	G-protein coupled receptor for 5-hydroxytryptamine (serotonin) (PubMed:8143856, PubMed:7926008, PubMed:8078486, PubMed:8882600, PubMed:18703043, PubMed:23519210). Also functions as a receptor for various ergot alkaloid derivatives and psychoactive substances (PubMed:8143856, PubMed:7926008, PubMed:8078486, PubMed:12970106, PubMed:18703043, PubMed:23519210, PubMed:23519215, PubMed:24357322, PubMed…
R005469c0g1_i01	0.0237958	0.0237993	5.13035	0.963161	1	NA	DEP domain-containing mTOR-interacting protein (DEP domain-containing protein 6)	Deptor Depdc6 Kiaa4200	intracellular signal transduction [GO:0035556]; negative regulation of TOR signaling [GO:0032007]; negative regulation of cell size [GO:0045792]; negative regulation of protein kinase activity [GO:0006469]; regulation of extrinsic apoptotic signaling pathway [GO:2001236]	Negative regulator of the mTORC1 and mTORC2 signaling pathways. Inhibits the kinase activity of both complexes (By similarity).
R005619c0g1_i01	0.00935546	0.00935698	5.43979	0.994488	1	SNX4	Sorting nexin-4	Snx4	endocytic recycling [GO:0032456]; positive regulation of histamine secretion by mast cell [GO:1903595]; protein transport [GO:0015031]	Involved in the regulation of endocytosis and in several stages of intracellular trafficking. Plays a role in recycling endocytosed transferrin receptor and prevent its degradation.
R005656c0g2_i01	-0.126019	-0.126433	2.13041	0.623329	1	FUT7	Glycoprotein 3-alpha-L-fucosyltransferase A (EC 2.4.1.214) (Core alpha-(1,3)-fucosyltransferase)	FucTA CG6869	N-glycan fucosylation [GO:0036071]; fucosylation [GO:0036065]; nervous system development [GO:0007399]; protein glycosylation [GO:0006486]	Catalyzes alpha-1,3 glycosidic linkages of N-glycans (PubMed:11382750). Plays a role in neuronal development by promoting ventral nerve cord formation, possibly by promoting interactions between migrating cells and the extracellular matrix or by promoting neural activity (PubMed:21203496).
R005723c0g1_i01	-0.444171	-0.448577	0.154413	0.396697	1	NA	Potassium voltage-gated channel subfamily A member 1 (Voltage-gated K(+) channel HuKI) (Voltage-gated potassium channel HBK1) (Voltage-gated potassium channel subunit Kv1.1)	KCNA1	cell communication by electrical coupling [GO:0010644]; cellular protein localization [GO:0034613]; cellular response to magnesium ion [GO:0071286]; chemical synaptic transmission [GO:0007268]; detection of mechanical stimulus involved in sensory perception of pain [GO:0050966]; detection of mechanical stimulus involved in sensory perception of touch [GO:0050976]; hippocampus development [GO:0021…	Voltage-gated potassium channel that mediates transmembrane potassium transport in excitable membranes, primarily in the brain and the central nervous system, but also in the kidney (PubMed:19903818). Contributes to the regulation of the membrane potential and nerve signaling, and prevents neuronal hyperexcitability (PubMed:17156368). Forms tetrameric potassium-selective channels through which po…
R005737c0g1_i02	-0.205122	-0.205161	5.29935	0.456225	1	QKI	NA	NA	NA	NA
R005764c0g2_i01	-0.0594074	-0.059539	1.94918	0.822845	1	ZNF367	Zinc finger protein 367 (C2H2 zinc finger protein ZFF29)	Znf367 Zff29 Zfp367	regulation of transcription by RNA polymerase II [GO:0006357]	Transcriptional activator. Isoform 1 may be involved in transcriptional activation of erythroid genes (By similarity).
R005786c0g1_i02	-0.211435	-0.211463	5.20999	0.428235	1	NA	Forkhead box protein L1 (Forkhead-related protein FKHL11) (Transcription factor FKH-6)	Foxl1 Fkh6 Fkhl11	Peyer's patch morphogenesis [GO:0061146]; anatomical structure morphogenesis [GO:0009653]; cell differentiation [GO:0030154]; heart development [GO:0007507]; proteoglycan biosynthetic process [GO:0030166]; regulation of Wnt signaling pathway [GO:0030111]; regulation of transcription by RNA polymerase II [GO:0006357]; regulation of transcription, DNA-templated [GO:0006355]; visceral mesoderm-endod…	Transcription factor required for proper proliferation and differentiation in the gastrointestinal epithelium. Target gene of the hedgehog (Hh) signaling pathway via GLI2 AND GLI3 transcription factors.
R005799c0g1_i01	-0.0250821	-0.0251427	0.542331	0.95134	1	NA	Potassium voltage-gated channel protein Shaw (Shaw2)	Shaw SHAW2 CG2822	potassium ion transmembrane transport [GO:0071805]; potassium ion transport [GO:0006813]; protein homooligomerization [GO:0051260]; regulation of ion transmembrane transport [GO:0034765]; sleep [GO:0030431]	Mediates the voltage-dependent potassium ion permeability of excitable membranes. Assuming opened or closed conformations in response to the voltage difference across the membrane, the protein forms a potassium-selective channel through which potassium ions may pass in accordance with their electrochemical gradient.
R005801c0g1_i01	0.0163367	0.0190055	-1.04106	0.98164	1	NA	NA	NA	NA	NA
R005918c0g2_i01	-0.113978	-0.114009	5.03054	0.706208	1	ROPN1B	Ropporin-1-like protein	ropn1l	NA	Important for male fertility. With ROPN1, involved in fibrous sheath integrity and sperm motility, plays a role in PKA-dependent signaling processes required for spermatozoa capacitation.
R005943c0g1_i01	-0.893958	0.140936	-1.59643	0.965306	1	FUT7	Galactoside 3(4)-L-fucosyltransferase (EC 2.4.1.65) (Blood group Lewis alpha-4-fucosyltransferase) (Lewis FT) (FUTB) (Fucosyltransferase 3) (Fucosyltransferase III) (FucT-III)	FUT3	fucosylation [GO:0036065]; protein glycosylation [GO:0006486]	May catalyze alpha-1,3 and alpha-1,4 glycosidic linkages involved in the expression of sialyl Lewis X and Lewis X/SSEA-1 antigens. It may be involved in blood group Lewis determination. Also acts on the corresponding 1,4-galactosyl derivative, forming 1,3-L-fucosyl links.
R006159c0g1_i01	-0.0757391	-0.075818	3.25526	0.769377	1	PIKFYVE	1-phosphatidylinositol 3-phosphate 5-kinase (Phosphatidylinositol 3-phosphate 5-kinase) (EC 2.7.1.150) (FYVE finger-containing phosphoinositide kinase) (PIKfyve) (Phosphatidylinositol 3-phosphate 5-kinase type III) (PIPkin-III) (Type III PIP kinase) (p235)	Pikfyve Kiaa0981 Pip5k3	intracellular signal transduction [GO:0035556]; myelin assembly [GO:0032288]; protein localization to nucleus [GO:0034504]; regulation of autophagosome assembly [GO:2000785]; retrograde transport, endosome to Golgi [GO:0042147]	The PI(3,5)P2 regulatory complex regulates both the synthesis and turnover of phosphatidylinositol 3,5-bisphosphate (PtdIns(3,5)P2). Catalyzes the phosphorylation of phosphatidylinositol 3-phosphate on the fifth hydroxyl of the myo-inositol ring, to form phosphatidylinositol 3,5-bisphosphate. Required for endocytic-vacuolar pathway and nuclear migration. The product of the reaction it catalyzes f…
R006180c0g2_i01	-0.498898	-0.499076	3.4024	0.017385	0.835481	NA	NA	NA	NA	NA
R006373c0g1_i01	-0.246172	-0.246687	1.34451	0.403053	1	NA	Neuropeptide CCHamide-1 receptor	CCHa1-R CG30106	G protein-coupled receptor signaling pathway [GO:0007186]; neuropeptide signaling pathway [GO:0007218]	Receptor for the neuropeptide CCHamide-1 (PubMed:21110953, PubMed:23293632). Plays a role in the modulation of starvation-induced olfactory behavior where starved flies show increased responsiveness to food odorants, repellants and pheromones (PubMed:24067446).
R006471c0g1_i01	0.0590594	0.0590829	3.96401	0.873404	1	AFMID	Kynurenine formamidase (KFA) (KFase) (EC 3.5.1.9) (Arylformamidase) (N-formylkynurenine formamidase) (FKF)	Afmid	'de novo' NAD biosynthetic process from tryptophan [GO:0034354]; tryptophan catabolic process to kynurenine [GO:0019441]	Catalyzes the hydrolysis of N-formyl-L-kynurenine to L-kynurenine, the second step in the kynurenine pathway of tryptophan degradation. Kynurenine may be further oxidized to nicotinic acid, NAD(H) and NADP(H). Required for elimination of toxic metabolites.
R006553c0g1_i01	0.415193	0.416424	1.1009	0.168062	1	NA	NA	NA	NA	NA
R006725c0g1_i01	2.62115	2.88539e+08	2.32677	0.157165	1	NA	Matrix metalloproteinase-27 (MMP-27) (EC 3.4.24.-)	MMP27	collagen catabolic process [GO:0030574]	Matrix metalloproteinases degrade protein components of the extracellular matrix such as fibronectin, laminin, gelatins and/or collagens.
R006818c0g1_i01	-0.00979462	-0.00981025	3.76607	0.972514	1	EXOSC4	Exosome complex component RRP41 (Exosome component 4) (Ribosomal RNA-processing protein 41)	EXOSC4 RRP41	DNA deamination [GO:0045006]; U4 snRNA 3'-end processing [GO:0034475]; defense response to virus [GO:0051607]; histone mRNA catabolic process [GO:0071044]; maturation of 5.8S rRNA [GO:0000460]; nuclear mRNA surveillance [GO:0071028]; nuclear-transcribed mRNA catabolic process, exonucleolytic, 3'-5' [GO:0034427]; polyadenylation-dependent snoRNA 3'-end processing [GO:0071051]; positive regulation …	Non-catalytic component of the RNA exosome complex which has 3'->5' exoribonuclease activity and participates in a multitude of cellular RNA processing and degradation events. In the nucleus, the RNA exosome complex is involved in proper maturation of stable RNA species such as rRNA, snRNA and snoRNA, in the elimination of RNA processing by-products and non-coding 'pervasive' transcripts, such as…
R006929c0g1_i01	-0.262694	-0.270875	-0.413071	0.740794	1	NA	NA	NA	NA	NA
R006987c0g1_i01	-0.464353	-0.464895	2.82573	0.0585134	1	NA	NA	NA	NA	NA
R007004c0g2_i01	-0.496818	-0.497551	1.86685	0.0948969	1	NA	NA	NA	NA	NA
R007012c0g1_i01	0.223378	0.22357	3.19373	0.344624	1	ARHGAP39	NA	NA	NA	NA
R007072c0g2_i01	0.393836	0.394847	1.72344	0.174919	1	NA	NA	NA	NA	NA
R007145c0g1_i01	0.750501	0.753104	2.41749	0.00664381	0.561439	NA	NA	NA	NA	NA
R007247c0g1_i01	0.0840871	0.0841286	4.00536	0.757316	1	ZDHHC14	Probable palmitoyltransferase ZDHHC14 (EC 2.3.1.225) (NEW1 domain-containing protein) (NEW1CP) (Zinc finger DHHC domain-containing protein 14) (DHHC-14)	Zdhhc14	peptidyl-L-cysteine S-palmitoylation [GO:0018230]; protein palmitoylation [GO:0018345]; protein targeting to membrane [GO:0006612]	NA
R007401c0g2_i01	-0.0700353	-0.0700756	3.81042	0.80469	1	NA	NA	NA	NA	NA
R007433c0g1_i02	-0.506509	-0.508461	0.654813	0.238021	1	NA	NA	NA	NA	NA
R007492c0g1_i01	-0.222936	-0.231276	-0.46481	0.708058	1	SLC27A1	Long-chain fatty acid transport protein 4 (FATP-4) (Fatty acid transport protein 4) (EC 6.2.1.-) (Solute carrier family 27 member 4)	SLC27A4 FATP4	fatty acid transport [GO:0015908]	Involved in translocation of long-chain fatty acids (LFCA) across the plasma membrane. Appears to be the principal fatty acid transporter in small intestinal enterocytes. Plays a role in the formation of the epidermal barrier. Required for fat absorption in early embryogenesis. Has acyl-CoA ligase activity for long-chain and very-long-chain fatty acids (VLCFAs). Indirectly inhibits RPE65 via subs…
R007519c0g2_i01	0.149666	0.149684	5.73281	0.747857	1	FNTB	Protein farnesyltransferase subunit beta (FTase-beta) (EC 2.5.1.58) (CAAX farnesyltransferase subunit beta) (Ras proteins prenyltransferase subunit beta)	FNTB	negative regulation of cell population proliferation [GO:0008285]; positive regulation of fibroblast proliferation [GO:0048146]; protein farnesylation [GO:0018343]; protein prenylation [GO:0018342]; wound healing [GO:0042060]	Essential subunit of the farnesyltransferase complex. Catalyzes the transfer of a farnesyl moiety from farnesyl diphosphate to a cysteine at the fourth position from the C-terminus of several proteins having the C-terminal sequence Cys-aliphatic-aliphatic-X (By similarity).
R007537c0g1_i01	-0.288266	-0.288316	5.04165	0.220244	1	NA	Neoverrucotoxin subunit beta (NeoVTX subunit beta)		hemolysis in other organism [GO:0044179]	Has hemolytic and lethal activities. Its hemolytic activity is inhibited by anionic lipids, especially potently by cardiolipin.
R007627c0g1_i01	-0.254815	-0.256834	0.0287545	0.58475	1	NA	NA	NA	NA	NA
R007636c0g1_i01	0.196028	0.196181	3.13852	0.41822	1	B3GALNT2	NA	NA	NA	NA
R007639c0g1_i01	1.15308	1.34498	0.401897	0.338712	1	NA	NA	NA	NA	NA
R007649c0g2_i01	-0.0602837	-0.0603576	3.36241	0.811145	1	TMEM121B	NA	NA	NA	NA
R007651c0g1_i01	-0.096418	-0.0964281	5.97117	0.807827	1	NA	Sodium/potassium/calcium exchanger 4 (Na(+)/K(+)/Ca(2+)-exchange protein 4) (Solute carrier family 24 member 4)	SLC24A4 NCKX4	amelogenesis [GO:0097186]; calcium ion transmembrane transport [GO:0070588]; cellular calcium ion homeostasis [GO:0006874]; ion transport [GO:0006811]; response to stimulus [GO:0050896]; sensory perception of smell [GO:0007608]	Transports 1 Ca(2+) and 1 K(+) in exchange for 4 Na(+). Controls the rapid response termination and proper regulation of adaptation in olfactory sensory neurons (OSNs) which subsequently influences how odor information is encoded and perceived. May play a role in calcium transport during amelogenesis (By similarity).
R007652c0g2_i01	0.0942411	0.0942888	3.57376	0.73763	1	GOSR2	Golgi SNAP receptor complex member 2 (27 kDa Golgi SNARE protein) (Membrin)	Gosr2 Gs27	Golgi to vacuole transport [GO:0006896]; endoplasmic reticulum to Golgi vesicle-mediated transport [GO:0006888]; intra-Golgi vesicle-mediated transport [GO:0006891]; protein targeting to vacuole [GO:0006623]; retrograde transport, endosome to Golgi [GO:0042147]; vesicle fusion with Golgi apparatus [GO:0048280]; vesicle-mediated transport [GO:0016192]	Involved in transport of proteins from the cis/medial-Golgi to the trans-Golgi network.
R007667c0g1_i01	0.0478011	0.0478024	7.83075	0.99585	1	EIF4A3	Eukaryotic initiation factor 4A-III (eIF-4A-III) (eIF4A-III) (EC 3.6.4.13) (ATP-dependent RNA helicase DDX48) (ATP-dependent RNA helicase eIF4A-3) (DEAD box protein 48) (Eukaryotic translation initiation factor 4A isoform 3) [Cleaved into: Eukaryotic initiation factor 4A-III, N-terminally processed]	Eif4a3 Ddx48	associative learning [GO:0008306]; cellular response to brain-derived neurotrophic factor stimulus [GO:1990416]; cellular response to selenite ion [GO:0072715]; embryonic cranial skeleton morphogenesis [GO:0048701]; exploration behavior [GO:0035640]; mRNA splicing, via spliceosome [GO:0000398]; mRNA transport [GO:0051028]; negative regulation of excitatory postsynaptic potential [GO:0090394]; neg…	ATP-dependent RNA helicase. Involved in pre-mRNA splicing as component of the spliceosome. Core component of the splicing-dependent multiprotein exon junction complex (EJC) deposited at splice junctions on mRNAs. The EJC is a dynamic structure consisting of core proteins and several peripheral nuclear and cytoplasmic associated factors that join the complex only transiently either during EJC asse…
R007697c0g1_i01	0.0279144	0.0284624	0.462125	0.956151	1	NA	E3 ubiquitin-protein ligase rnf213-alpha (EC 2.3.2.27) (EC 3.6.4.-) (Mysterin-A) (Mysterin-alpha) (RING finger protein 213-A) (RING finger protein 213-alpha) (RING-type E3 ubiquitin transferase rnf213-alpha)	rnf213a	blood circulation [GO:0008015]; sprouting angiogenesis [GO:0002040]; ubiquitin-dependent protein catabolic process [GO:0006511]	E3 ubiquitin-protein ligase involved in angiogenesis (PubMed:21799892). Involved in the non-canonical Wnt signaling pathway in vascular development: acts by mediating ubiquitination and degradation of proteins downstream of rspo3, leading to inhibit the non-canonical Wnt signaling pathway and promoting vessel regression. Also has ATPase activity (By similarity). Also involved in neuromuscular reg…
R007709c0g1_i01	-0.127119	-0.127144	5.07321	0.751396	1	NDUFB10	ADP-ribosylation factor	ARF1	intracellular protein transport [GO:0006886]; vesicle-mediated transport [GO:0016192]	GTP-binding protein involved in protein trafficking; may modulate vesicle budding and uncoating within the Golgi apparatus.
R007710c0g1_i01	0.0271863	0.0271926	4.97699	0.967217	1	EXOC5	Exocyst complex component 5 (Exocyst complex component Sec10)	Exoc5 Sec10l1	Golgi to plasma membrane transport [GO:0006893]; epithelial cell apoptotic process [GO:1904019]; establishment of planar polarity [GO:0001736]; exocytosis [GO:0006887]; non-motile cilium assembly [GO:1905515]; protein localization to plasma membrane [GO:0072659]; protein transport [GO:0015031]; vesicle docking [GO:0048278]	Component of the exocyst complex involved in the docking of exocytic vesicles with fusion sites on the plasma membrane.
R007721c0g1_i01	-3.79209	-4.51976	0.277306	0.0109258	0.676318	NA	BTB and MATH domain-containing protein 36	bath-36 Y75B12B.4	NA	NA
R007731c0g1_i01	0.104203	0.104322	4.04934	0.674366	1	NA	Metabotropic glutamate receptor 3 (mGluR3)	Grm3 Gprc1c Mglur3	G protein-coupled glutamate receptor signaling pathway [GO:0007216]; modulation of chemical synaptic transmission [GO:0050804]; regulation of sensory perception of pain [GO:0051930]; regulation of synaptic transmission, glutamatergic [GO:0051966]; sensory perception of pain [GO:0019233]; synaptic transmission, glutamatergic [GO:0035249]	G-protein coupled receptor for glutamate. Ligand binding causes a conformation change that triggers signaling via guanine nucleotide-binding proteins (G proteins) and modulates the activity of down-stream effectors. Signaling inhibits adenylate cyclase activity.
R007743c0g1_i01	0.182034	0.182123	3.98124	0.475707	1	MPST	3-mercaptopyruvate sulfurtransferase (MST) (EC 2.8.1.2)	MPST TST2	cyanate catabolic process [GO:0009440]; hydrogen sulfide biosynthetic process [GO:0070814]; kidney development [GO:0001822]; liver development [GO:0001889]; response to toxic substance [GO:0009636]; spinal cord development [GO:0021510]; sulfur amino acid catabolic process [GO:0000098]; transsulfuration [GO:0019346]	Transfer of a sulfur ion to cyanide or to other thiol compounds. Also has weak rhodanese activity. Detoxifies cyanide and is required for thiosulfate biosynthesis. Acts as an antioxidant. In combination with cysteine aminotransferase (CAT), contributes to the catabolism of cysteine and is an important producer of hydrogen sulfide in the brain, retina and vascular endothelial cells. Hydrogen sulfi…
R007809c0g1_i02	0.66677	0.667183	3.75192	0.0030404	0.365869	MSX2	Homeobox protein vab-15 (Variable abnormal morphology protein 15)	vab-15 R07B1.1	embryonic morphogenesis [GO:0048598]; locomotory behavior [GO:0007626]; parturition [GO:0007567]	Probable transcription factor needed for the proper production of touch cell precursors. Essential for embryonic morphogenesis.
R007810c0g1_i02	-0.0482396	-0.0482749	3.03588	0.844035	1	NA	Latrophilin-like protein 1	lat-1 B0457.1	adenylate cyclase-activating G protein-coupled receptor signaling pathway [GO:0007189]; anterior/posterior pattern specification [GO:0009952]; cell surface receptor signaling pathway [GO:0007166]; embryo development ending in birth or egg hatching [GO:0009792]; self proteolysis [GO:0097264]; sexual reproduction [GO:0019953]	Has a role in the establishment of anterior-posterior polarity in tissues during embryogenesis. Required for the alignment of the mitotic spindles and division planes. May have a role in cell death events. Required for normal defection and oocyte fertilization. Involved in sperm function. Operates in pharyngeal pumping during feeding.
R007812c0g2_i01	0.0409767	0.0409881	4.3789	0.896428	1	NA	Putative ferric-chelate reductase 1 (EC 1.-.-.-)	frrs1	NA	Putative ferric-chelate reductases reduce Fe(3+) to Fe(2+) before its transport from the endosome to the cytoplasm.
R007816c0g1_i01	0.657681	0.668836	-0.173121	0.313535	1	NA	NA	NA	NA	NA
R007921c0g1_i01	-0.156915	-0.156969	4.31836	0.532223	1	NA	NA	NA	NA	NA
R007924c0g1_i01	-0.0941493	-0.0942045	3.55905	0.722683	1	NA	NA	NA	NA	NA
R007931c0g1_i01	-0.088385	-0.0884939	2.31068	0.729875	1	TMEM203	Transmembrane protein 203	TMEM203	cellular calcium ion homeostasis [GO:0006874]; spermatogenesis [GO:0007283]	Involved in the regulation of cellular calcium homeotasis (PubMed:25996873). Required for spermatogenesis (PubMed:25996873).
R007971c0g1_i01	-0.0146717	-0.0146739	5.65695	0.990436	1	NA	Arylsulfatase B (ASB) (EC 3.1.6.12) (N-acetylgalactosamine-4-sulfatase) (G4S)	Arsb	autophagy [GO:0006914]; central nervous system development [GO:0007417]; colon epithelial cell migration [GO:0061580]; positive regulation of neuron projection development [GO:0010976]; regulation of epithelial cell migration [GO:0010632]; response to estrogen [GO:0043627]; response to methylmercury [GO:0051597]; response to nutrient [GO:0007584]; response to pH [GO:0009268]	Removes sulfate groups from chondroitin-4-sulfate (C4S) and regulates its degradation (PubMed:24311516). In the central nervous system, is a regulator of neurite outgrowth and neuronal plasticity, acting through the control of sulfate glycosaminoglycans and neurocan levels (PubMed:24311516). Involved in the regulation of cell adhesion, cell migration and invasion in colonic epithelium (By similar…
R007976c0g1_i01	-0.263936	-0.263948	7.16464	0.25765	1	NA	Golgi-associated plant pathogenesis-related protein 1 (GAPR-1) (Golgi-associated PR-1 protein) (Glioma pathogenesis-related protein 2) (GliPR 2)	Glipr2 Gapr1	positive regulation of ERK1 and ERK2 cascade [GO:0070374]; positive regulation of epithelial cell migration [GO:0010634]; positive regulation of epithelial to mesenchymal transition [GO:0010718]	NA
R007982c0g1_i01	0.0843613	0.0846863	0.972689	0.796363	1	ADGRV1	NA	NA	NA	NA
R007986c0g1_i02	-0.142943	-0.143025	3.66167	0.585333	1	VAMP4	Vesicle-associated membrane protein 4 (VAMP-4)	VAMP4	Golgi ribbon formation [GO:0090161]; SNARE complex assembly [GO:0035493]; membrane organization [GO:0061024]; microtubule cytoskeleton organization [GO:0000226]; regulation of synaptic vesicle endocytosis [GO:1900242]; synaptic vesicle to endosome fusion [GO:0016189]	Involved in the pathway that functions to remove an inhibitor (probably synaptotagmin-4) of calcium-triggered exocytosis during the maturation of secretory granules. May be a marker for this sorting pathway that is critical for remodeling the secretory response of granule.
R007987c0g1_i01	0.154548	0.154574	6.03614	0.703244	1	PKD2L2	Polycystic kidney disease 2-like 1 protein (Polycystin-2 homolog) (Polycystin-2L1) (Polycystin-L) (Polycystin-L1)	PKD2L1 PKD2L PKDL TRPP3	cation transport [GO:0006812]; cellular response to acidic pH [GO:0071468]; detection of chemical stimulus involved in sensory perception of sour taste [GO:0001581]; detection of chemical stimulus involved in sensory perception of taste [GO:0050912]; detection of mechanical stimulus [GO:0050982]; inorganic cation transmembrane transport [GO:0098662]; potassium ion transmembrane transport [GO:0071…	Pore-forming subunit of a heterotetrameric, non-selective cation channel that is permeable to Ca(2+) (PubMed:10517637, PubMed:11959145, PubMed:25820328, PubMed:27754867, PubMed:29425510, PubMed:23212381, PubMed:30004384). Pore-forming subunit of a calcium-permeant ion channel formed by PKD1L2 and PKD1L1 in primary cilia, where it controls cilium calcium concentration, but does not affect cytoplas…
R007988c0g1_i01	0.116272	0.116283	6.3287	0.933037	1	ATP13A1	Manganese-transporting ATPase 13A1 (EC 3.6.3.-)	ATP13A1 ATP13A KIAA1825 CGI-152	cellular calcium ion homeostasis [GO:0006874]; ion transmembrane transport [GO:0034220]	Mediates manganese transport into the endoplasmic reticulum. The ATPase activity is required for cellular manganese homeostasis.
R007997c0g1_i01	0.0888013	0.0888072	6.57172	0.95488	1	PLRG1	Pleiotropic regulator 1	PLRG1	mRNA splicing, via spliceosome [GO:0000398]; positive regulation of G1/S transition of mitotic cell cycle [GO:1900087]; protein localization to nucleus [GO:0034504]	Involved in pre-mRNA splicing as component of the spliceosome. Component of the PRP19-CDC5L complex that forms an integral part of the spliceosome and is required for activating pre-mRNA splicing.
R007999c0g1_i01	-0.385979	-0.386311	1.54695	0.410985	1	NA	NA	NA	NA	NA
R008001c0g1_i01	-0.141091	-0.1412	3.0701	0.564742	1	TTK	Dual specificity protein kinase TTK (EC 2.7.12.1)	TTK QtsA-10742	chromosome separation [GO:0051304]; mitotic cell cycle checkpoint [GO:0007093]	Phosphorylates proteins on serine, threonine, and tyrosine. Probably associated with cell proliferation. Essential for chromosome alignment by enhancing AURKB activity (via direct CDCA8 phosphorylation) at the centromere, and for the mitotic checkpoint (By similarity).
R008008c0g2_i01	0.84122	0.857049	0.0139254	0.216897	1	NA	NA	NA	NA	NA
R008015c0g1_i01	0.00975144	0.00975202	6.73459	0.998982	1	RPRD2	Regulation of nuclear pre-mRNA domain-containing protein 2	RPRD2 KIAA0460 HSPC099	mRNA 3'-end processing [GO:0031124]; snRNA transcription by RNA polymerase II [GO:0042795]	NA
R008021c0g1_i01	0.0057343	0.00573441	8.48781	0.999954	1	PSMD2	26S proteasome non-ATPase regulatory subunit 2 (26S proteasome regulatory subunit RPN1) (26S proteasome regulatory subunit S2) (26S proteasome subunit p97)	Psmd2	proteasome-mediated ubiquitin-dependent protein catabolic process [GO:0043161]; regulation of protein catabolic process [GO:0042176]	Component of the 26S proteasome, a multiprotein complex involved in the ATP-dependent degradation of ubiquitinated proteins. This complex plays a key role in the mainteNAce of protein homeostasis by removing misfolded or damaged proteins, which could impair cellular functions, and by removing proteins whose functions are no longer required. Therefore, the proteasome participates in numerous cellu…
R008022c0g2_i01	-0.258845	-0.259749	0.434658	0.532799	1	NA	NA	NA	NA	NA
R008031c0g1_i02	0.0728571	0.0728727	4.73642	0.903192	1	TMEM94	Transmembrane protein 94	TMEM94 KIAA0195	NA	NA
R008041c0g2_i01	-0.152309	-0.152321	6.03641	0.718915	1	IRF2BP1	Interferon regulatory factor 2-binding protein-like A (Enhanced at puberty protein 1 homolog A)	irf2bpl-a eap1-a	NA	NA
R008065c0g1_i01	-0.044294	-0.044301	5.47377	0.939157	1	NA	Angiotensin-converting enzyme (EC 3.4.15.1) (Dipeptidyl carboxypeptidase I) (Kininase II) (TtACE)	ACE	NA	NA
R008066c2g1_i01	0.112508	0.112509	10.0383	0.93053	1	RPS20	40S ribosomal protein S20	Rps20	translation [GO:0006412]	NA
R008080c0g1_i01	-0.0072551	-0.00726035	3.28021	0.979655	1	SDHAF2	Succinate dehydrogenase assembly factor 2, mitochondrial (SDH assembly factor 2) (SDHAF2)	sdhaf2 pgl2 sdh5 zgc:163000	mitochondrial electron transport, succinate to ubiquinone [GO:0006121]; mitochondrial respiratory chain complex II assembly [GO:0034553]; protein-FAD linkage [GO:0018293]; tricarboxylic acid cycle [GO:0006099]	Plays an essential role in the assembly of succinate dehydrogenase (SDH), an enzyme complex (also referred to as respiratory complex II) that is a component of both the tricarboxylic acid (TCA) cycle and the mitochondrial electron transport chain, and which couples the oxidation of succinate to fumarate with the reduction of ubiquinone (coenzyme Q) to ubiquinol. Required for flavinylation (covale…
R008091c0g1_i01	-0.0284363	-0.028458	0.987805	0.934833	1	DAZL	NA	NA	NA	NA
R008111c0g2_i01	0.0672813	0.0672864	6.51338	0.949076	1	RBM22	Pre-mRNA-splicing factor RBM22 (RNA-binding motif protein 22)	RBM22 RCJMB04_3g16	cellular response to drug [GO:0035690]; mRNA cis splicing, via spliceosome [GO:0045292]; positive regulation of RNA splicing [GO:0033120]	Required for pre-mRNA splicing as component of the activated spliceosome. Involved in the first step of pre-mRNA splicing. Binds directly to the internal stem-loop (ISL) domain of the U6 snRNA and to the pre-mRNA intron near the 5' splice site during the activation and catalytic phases of the spliceosome cycle.
R008117c0g1_i01	-0.176562	-0.176681	3.48802	0.482452	1	SLC35D1	UDP-N-acetylglucosamine/UDP-glucose/GDP-mannose transporter (Solute carrier family 35 member D2)	SLC35D2	carbohydrate transport [GO:0008643]; chondroitin sulfate biosynthetic process [GO:0030206]; embryonic skeletal system development [GO:0048706]	Antiporter transporting nucleotide sugars such as UDP-N-acetylglucosamine (UDP-GlcNAc), UDP-glucose (UDP-Glc) and GDP-mannose (GDP-Man) pooled in the cytosol into the lumen of the Golgi in exchange for the corresponding nucleosides monophosphates (UMP for UDP-sugars and GMP for GDP-sugars). May take part in heparan sulfate synthesis by supplying UDP-GlcNAc, the donor substrate, and thus be involv…
R008120c0g1_i01	-0.0212816	-0.0213131	3.79291	0.933322	1	NA	NA	NA	NA	NA
R008134c0g1_i01	-0.351781	-0.351823	4.23218	0.128825	1	NA	Steroid 17-alpha-hydroxylase/17,20 lyase (EC 1.14.14.19) (EC 1.14.14.32) (17-alpha-hydroxyprogesterone aldolase) (CYPXVII) (Cytochrome P450 17A1) (Cytochrome P450-C17) (Cytochrome P450c17)	CYP17A1 CYP17	sex differentiation [GO:0007548]; steroid biosynthetic process [GO:0006694]	Conversion of pregnenolone and progesterone to their 17-alpha-hydroxylated products and subsequently to dehydroepiandrosterone (DHEA) and androstenedione. Catalyzes both the 17-alpha-hydroxylation and the 17,20-lyase reaction.
R008152c0g1_i01	-0.165464	-0.165532	4.0115	0.543282	1	NA	NA	NA	NA	NA
R008163c0g1_i02	0.167037	0.167129	3.63692	0.495535	1	NUBPL	Iron-sulfur protein NUBPL (IND1 homolog) (Nucleotide-binding protein-like) (huInd1)	NUBPL C14orf127	iron-sulfur cluster assembly [GO:0016226]; mitochondrial respiratory chain complex I assembly [GO:0032981]; mitochondrion morphogenesis [GO:0070584]	Required for the assembly of the mitochondrial membrane respiratory chain NADH dehydrogenase (Complex I). May deliver of one or more Fe-S clusters to complex I subunits.
R008166c0g1_i01	0.181046	0.181067	5.85074	0.616431	1	NA	SEC23-interacting protein (p125)	SEC23IP MSTP053	COPII vesicle coating [GO:0048208]; Golgi organization [GO:0007030]; endoplasmic reticulum to Golgi vesicle-mediated transport [GO:0006888]; intracellular protein transport [GO:0006886]	Plays a role in the organization of endoplasmic reticulum exit sites. Specifically binds to phosphatidylinositol 3-phosphate (PI(3)P), phosphatidylinositol 4-phosphate (PI(4)P) and phosphatidylinositol 5-phosphate (PI(5)P).
R008177c0g1_i01	0.0352126	0.0352187	4.40481	0.917476	1	RBX1	RING-box protein 1A (Regulator of cullins 1a) (dRbx1)	Roc1a CG16982	SCF-dependent proteasomal ubiquitin-dependent protein catabolic process [GO:0031146]; cell population proliferation [GO:0008283]; lipid storage [GO:0019915]; negative regulation of canonical Wnt signaling pathway [GO:0090090]; negative regulation of insulin receptor signaling pathway [GO:0046627]; negative regulation of smoothened signaling pathway [GO:0045879]; positive regulation of neuron remo…	Core component of multiple SCF (SKP1-CUL1-F-box protein) E3 ubiquitin-protein ligase complexes which mediate the ubiquitination of proteins involved in cell cycle progression, signal transduction and transcription. Through the RING-type zinc finger, seems to recruit the E2 ubiquitination enzyme to the complex and brings it into close proximity to the substrate. Required for the specific SCF-depen…
R008178c0g1_i01	0.171829	0.172275	1.47551	0.542558	1	NA	NA	NA	NA	NA
R008198c0g1_i01	0.0432815	0.0432849	6.29534	0.941419	1	ATP6V1G1	V-type proton ATPase subunit G (V-ATPase subunit G) (V-ATPase 13 kDa subunit) (Vacuolar proton pump subunit G)		proton transmembrane transport [GO:1902600]	Catalytic subunit of the peripheral V1 complex of vacuolar ATPase (V-ATPase). V-ATPase is responsible for acidifying a variety of intracellular compartments in eukaryotic cells.
R008201c0g2_i01	-0.111235	-0.111324	3.04609	0.647779	1	NA	NA	NA	NA	NA
R008202c0g1_i01	0.0291055	0.0294992	1.35288	0.941508	1	NA	NA	NA	NA	NA
R008211c0g1_i01	-0.0271998	-0.027215	4.05201	0.927981	1	GGH	Gamma-glutamyl hydrolase (EC 3.4.19.9) (Conjugase) (FGPH) (Folylpolyglutamate hydrolase) (GH) (Gamma-Glu-x carboxypeptidase)	Ggh	response to drug [GO:0042493]; response to ethanol [GO:0045471]; response to insulin [GO:0032868]; response to zinc ion [GO:0010043]; tetrahydrofolylpolyglutamate metabolic process [GO:0046900]	Hydrolyzes the polyglutamate sidechains of pteroylpolyglutamates. Progressively removes gamma-glutamyl residues from pteroylpoly-gamma-glutamate to yield pteroyl-alpha-glutamate (folic acid) and free glutamate. May play an important role in the bioavailability of dietary pteroylpolyglutamates and in the metabolism of pteroylpolyglutamates and antifolates. Acts as endopeptidase. Lysosomal enzyme i…
R008220c0g2_i01	1.10341	1.12931	0.250586	0.0791619	1	NA	Calmodulin-like protein 5 (Calmodulin-like skin protein)	CALML5 CLSP	calcium-mediated signaling [GO:0019722]; epidermis development [GO:0008544]; neutrophil degranulation [GO:0043312]; signal transduction [GO:0007165]	Binds calcium. May be involved in terminal differentiation of keratinocytes.
R008225c0g1_i01	-2.12803	-3.61802	-0.58298	0.207106	1	NA	Fibroblast growth factor 1 (FGF-1) (Acidic fibroblast growth factor) (aFGF) (Heparin-binding growth factor 1) (HBGF-1) (Fragment)	fgf1 fgf-1	angiogenesis [GO:0001525]; branch elongation involved in ureteric bud branching [GO:0060681]; cell differentiation [GO:0030154]; fibroblast growth factor receptor signaling pathway [GO:0008543]; mesonephric epithelium development [GO:0072163]; positive regulation of angiogenesis [GO:0045766]; positive regulation of cell division [GO:0051781]; positive regulation of cell migration [GO:0030335]; po…	Plays an important role in the regulation of cell survival, cell division, angiogenesis, cell differentiation and cell migration. Functions as potent mitogen in vitro. Acts as a ligand for FGFR1 and integrins. Binds to FGFR1 in the presence of heparin leading to FGFR1 dimerization and activation via sequential autophosphorylation on tyrosine residues which act as docking sites for interacting pro…
R008229c0g1_i01	-0.0560773	-0.0561308	2.82933	0.827888	1	MRPL52	39S ribosomal protein L52, mitochondrial (L52mt) (MRP-L52)	mRpL52 CG1577	mitochondrial translation [GO:0032543]; translation [GO:0006412]	NA
R008237c0g1_i01	-1.00225	-1.02758	-0.217302	0.177899	1	NA	P2Y purinoceptor 6 (P2Y6)	P2ry6	cellular response to organic cyclic compound [GO:0071407]; cellular response to prostaglandin E stimulus [GO:0071380]; cellular response to purine-containing compound [GO:0071415]; cellular response to pyrimidine ribonucleotide [GO:1905835]; phagocytosis [GO:0006909]; positive regulation of ERK1 and ERK2 cascade [GO:0070374]; positive regulation of inositol 1,4,5-trisphosphate-sensitive calcium-r…	Receptor for extracellular UTP > ADP = 2-methylthio-ATP > ADP-beta-S > ATP = ATP-gamma-S. The activity of this receptor is mediated by G proteins which activate a phosphatidylinositol-calcium second messenger system. Functionally coupled to phospholipase C (By similarity).
R008270c0g2_i01	0.0641677	0.06422	2.81019	0.79185	1	SLC25A42	Mitochondrial coenzyme A transporter SLC25A42 (Solute carrier family 25 member 42)	slc25a42	ADP transport [GO:0015866]; AMP transport [GO:0080121]; ATP transport [GO:0015867]; coenzyme A transmembrane transport [GO:0035349]	Mitochondrial carrier mediating the transport of coenzyme A (CoA) in mitochondria in exchange for intramitochondrial (deoxy)adenine nucleotides and adenosine 3',5'-diphosphate.
R008274c0g1_i01	-0.496805	-0.49703	3.99716	0.0221242	0.927347	NA	NA	NA	NA	NA
R008360c0g1_i01	0.416808	0.417779	1.5073	0.117258	1	AC005837.2	Methyltransferase-like protein 23 (EC 2.1.1.-)	mettl23	NA	Probable methyltransferase.
R008385c0g2_i01	-0.053922	-0.0539289	5.88722	0.969848	1	ZFYVE1	Zinc finger FYVE domain-containing protein 1 (Double FYVE-containing protein 1) (SR3) (Tandem FYVE fingers-1)	ZFYVE1 DFCP1 KIAA1589 TAFF1 ZNFN2A1 PP10436	cellular response to starvation [GO:0009267]; macroautophagy [GO:0016236]; negative regulation of phosphatase activity [GO:0010923]	NA
R008480c0g1_i01	0.0779188	0.0779479	3.89368	0.818508	1	NA	NA	NA	NA	NA
R008524c1g1_i01	0.186263	0.186264	10.0845	0.474648	1	NA	NA	NA	NA	NA
R008536c0g2_i01	0.54155	0.543726	1.34603	0.100864	1	PTF1A	Pancreas transcription factor 1 subunit alpha (Pancreas-specific transcription factor 1a) (bHLH transcription factor p48)	ptf1a si:zc142h2.2 zgc:112216	amacrine cell differentiation [GO:0035881]; animal organ morphogenesis [GO:0009887]; cell differentiation [GO:0030154]; exocrine pancreas development [GO:0031017]; generation of neurons [GO:0048699]; hindbrain development [GO:0030902]; pancreas development [GO:0031016]; positive regulation of transcription, DNA-templated [GO:0045893]; regulation of transcription, DNA-templated [GO:0006355]; retin…	Transcription factor implicated in the cell fate determination in various organs. Binds to the E-box consensus sequence 5'-CANNTG-3'. Required for exocrine pancreatic development. Plays a central role in directing the differentiation of retinal progenitors towards horizontal and amacrine fates.
R008551c0g1_i01	5.82592	7.73067	0.251243	0.999701	1	NA	Angiotensin-converting enzyme (ACE) (EC 3.2.1.-) (EC 3.4.15.1) (Dipeptidyl carboxypeptidase I) (Kininase II) (CD antigen CD143) [Cleaved into: Angiotensin-converting enzyme, soluble form]	Ace Dcp1	aging [GO:0007568]; angiogenesis involved in coronary vascular morphogenesis [GO:0060978]; animal organ regeneration [GO:0031100]; bradykinin catabolic process [GO:0010815]; brain development [GO:0007420]; cellular response to aldosterone [GO:1904045]; cellular response to glucose stimulus [GO:0071333]; eating behavior [GO:0042755]; embryo development ending in birth or egg hatching [GO:0009792];…	Converts angiotensin I to angiotensin II by release of the terminal His-Leu, this results in an increase of the vasoconstrictor activity of angiotensin. Also able to inactivate bradykinin, a potent vasodilator. Has also a glycosidase activity which releases GPI-anchored proteins from the membrane by cleaving the mannose linkage in the GPI moiety. This GPIase activity seems to be crucial for the e…
R008591c0g1_i01	0.179017	0.179303	1.87217	0.522354	1	JMJD7-PLA2G4B	Bifunctional peptidase and (3S)-lysyl hydroxylase Jmjd7 (EC 1.14.11.63) (EC 3.4.-.-) (JmjC domain-containing protein 7) (Jumonji domain-containing protein 7) (L-lysine (3S)-hydroxylase Jmjd7)	Jmjd7	protein hydroxylation [GO:0018126]	Bifunctional enzyme that acts both as an endopeptidase and 2-oxoglutarate-dependent monoxygenase (PubMed:28847961) (By similarity). Endopeptidase that cleaves histones N-terminal tails at the carboxyl side of methylated arginine or lysine residues, to generate 'tailless nucleosomes', which may trigger transcription elongation (PubMed:28847961). Preferentially recognizes and cleaves monomethylated…
R008684c0g1_i01	-0.0970969	-0.0983091	0.296935	0.860965	1	NA	NA	NA	NA	NA
R008691c0g1_i01	-0.224037	-0.224531	2.63646	0.442264	1	NA	NA	NA	NA	NA
R008709c0g1_i01	-0.401447	-0.402807	0.796275	0.223277	1	NA	NA	NA	NA	NA
R008718c0g1_i01	-0.093108	-0.0931365	4.40321	0.791256	1	NA	NA	NA	NA	NA
R008756c0g1_i01	-0.19185	-0.191948	4.23935	0.441384	1	NA	NA	NA	NA	NA
R008774c0g1_i01	-0.200271	-0.200958	0.71838	0.541302	1	C15orf61	NA	NA	NA	NA
R008783c0g1_i01	0.291129	0.291532	2.36843	0.251437	1	NA	NA	NA	NA	NA
R008820c0g1_i01	-0.0920123	-0.0920317	5.43457	0.825219	1	CUZD1	ZP domain-containing protein		NA	NA
R008831c0g1_i01	0.138078	0.138115	4.8538	0.712436	1	NA	NA	NA	NA	NA
R008880c0g2_i01	0.130044	0.130084	4.54744	0.666864	1	UCHL1	Ubiquitin carboxyl-terminal hydrolase isozyme L3 (UCH-L3) (EC 3.4.19.12) (Ubiquitin thioesterase L3)	UCHL3	post-translational protein modification [GO:0043687]; protein catabolic process [GO:0030163]; protein deubiquitination [GO:0016579]; protein ubiquitination [GO:0016567]; ubiquitin-dependent protein catabolic process [GO:0006511]	Deubiquitinating enzyme (DUB) that controls levels of cellular ubiquitin through processing of ubiquitin precursors and ubiquitinated proteins. Thiol protease that recognizes and hydrolyzes a peptide bond at the C-terminal glycine of either ubiquitin or NEDD8. Has a 10-fold preference for Arg and Lys at position P3", and exhibits a preference towards 'Lys-48'-linked ubiquitin chains. Deubiquitina…
R008894c0g1_i01	0.270862	0.271026	3.50097	0.234874	1	SPR	Sepiapterin reductase (SPR) (EC 1.1.1.153)	SPR	tetrahydrobiopterin biosynthetic process [GO:0006729]	Catalyzes the final one or two reductions in tetra-hydrobiopterin biosynthesis to form 5,6,7,8-tetrahydrobiopterin.
R008911c0g1_i01	-0.0667019	-0.0667801	2.53365	0.786474	1	MED8	Mediator of RNA polymerase II transcription subunit 8 (Mediator complex subunit 8)	med8 zgc:76877	protein ubiquitination [GO:0016567]; regulation of transcription by RNA polymerase II [GO:0006357]	Component of the Mediator complex, a coactivator involved in the regulated transcription of nearly all RNA polymerase II-dependent genes. Mediator functions as a bridge to convey information from gene-specific regulatory proteins to the basal RNA polymerase II transcription machinery. Mediator is recruited to promoters by direct interactions with regulatory proteins and serves as a scaffold for t…
R008967c0g1_i01	0.105527	0.106241	0.699056	0.765881	1	XXYLT1	Xyloside xylosyltransferase 1 (EC 2.4.2.n3) (UDP-xylose:alpha-xyloside alpha-1,3-xylosyltransferase)	Xxylt1	O-glycan processing [GO:0016266]	Alpha-1,3-xylosyltransferase, which elongates the O-linked xylose-glucose disaccharide attached to EGF-like repeats in the extracellular domain of target proteins by catalyzing the addition of the second xylose. Known targets include Notch proteins and coagulation factors, such as F9.
R009030c0g2_i01	0.051745	0.0517457	9.05632	0.991613	1	EIF3I	Eukaryotic translation initiation factor 3 subunit I (eIF3i)	v1g239264	formation of cytoplasmic translation initiation complex [GO:0001732]	Component of the eukaryotic translation initiation factor 3 (eIF-3) complex, which is involved in protein synthesis of a specialized repertoire of mRNAs and, together with other initiation factors, stimulates binding of mRNA and methionyl-tRNAi to the 40S ribosome. The eIF-3 complex specifically targets and initiates translation of a subset of mRNAs involved in cell proliferation.
R009039c0g1_i01	0.222076	0.22218	4.27329	0.375102	1	LPCAT1	Lysophosphatidylcholine acyltransferase 2 (LPC acyltransferase 2) (LPCAT-2) (LysoPC acyltransferase 2) (EC 2.3.1.23) (1-acylglycerol-3-phosphate O-acyltransferase 11) (1-AGP acyltransferase 11) (1-AGPAT 11) (EC 2.3.1.51) (1-acylglycerophosphocholine O-acyltransferase) (1-alkylglycerophosphocholine O-acetyltransferase) (EC 2.3.1.67) (Acetyl-CoA:lyso-platelet-activating factor acetyltransferase) (A…	Lpcat2 Aytl1 Aytl1a Lpcat2a	membrane organization [GO:0061024]; phosphatidylcholine acyl-chain remodeling [GO:0036151]; platelet activating factor biosynthetic process [GO:0006663]	Possesses both acyltransferase and acetyltransferase activities (PubMed:17182612, PubMed:18156367). Activity is calcium-dependent (PubMed:17182612). Involved in platelet-activating factor (PAF) biosynthesis by catalyzing the conversion of the PAF precursor, 1-O-alkyl-sn-glycero-3-phosphocholine (lyso-PAF) into 1-O-alkyl-2-acetyl-sn-glycero-3-phosphocholine (PAF) (PubMed:17182612). Also converts l…
R009120c0g2_i01	0.0641697	0.0642056	4.05595	0.851292	1	NA	BTB/POZ domain-containing protein 6	Btbd6	neurogenesis [GO:0022008]	Adapter protein for the cul3 E3 ubiquitin-protein ligase complex (By similarity). Involved in late neuronal development and muscle formation (By similarity).
R009175c0g1_i01	-0.109238	-0.109411	2.30275	0.66619	1	FAM219A	Protein FAM219A	fam219a zgc:101028	NA	NA
R009216c0g2_i01	-0.13324	-0.133645	0.848494	0.67832	1	NA	N-acetyllactosaminide beta-1,3-N-acetylglucosaminyltransferase 4 (EC 2.4.1.149) (UDP-GlcNAc:betaGal beta-1,3-N-acetylglucosaminyltransferase 4) (BGnT-4) (Beta-1,3-Gn-T4) (Beta-1,3-N-acetylglucosaminyltransferase 4) (Beta3Gn-T4)	B3GNT4 UNQ1898/PRO4344	O-glycan processing [GO:0016266]; keratan sulfate biosynthetic process [GO:0018146]; poly-N-acetyllactosamine biosynthetic process [GO:0030311]; protein glycosylation [GO:0006486]	Beta-1,3-N-acetylglucosaminyltransferase involved in the synthesis of poly-N-acetyllactosamine. Has activity for type 2 oligosaccharides.
R009219c0g1_i01	-0.0806279	-0.0856982	0.481782	0.862294	1	NA	Potassium voltage-gated channel subfamily KQT member 1 (IKs producing slow voltage-gated potassium channel subunit alpha xKvLQT1) (KQT-like 1) (Voltage-gated potassium channel subunit Kv7.1)	kcnq1 kvlqt1	inner ear development [GO:0048839]; intestinal absorption [GO:0050892]; membrane repolarization [GO:0086009]; regulation of gastric acid secretion [GO:0060453]; regulation of ion transmembrane transport [GO:0034765]; renal absorption [GO:0070293]	Potassium channel that plays an important role in a number of tissues, including heart, inner ear, stomach and colon (By similarity). Associates with KCNE beta subunits that modulates current kinetics (By similarity). Induces a voltage-dependent by rapidly activating and slowly deactivating potassium-selective outward current (By similarity). Promotes also a delayed voltage activated potassium cu…
R009303c0g1_i01	-1.66298	-1.44269e+08	-0.304203	0.999787	1	NKX2-2	NA	NA	NA	NA
R009352c0g1_i01	0.0586055	0.0586104	6.15706	0.919759	1	NA	NA	NA	NA	NA
R009384c0g1_i01	0	0	-0.11342	1	1	NA	Melanopsin-A (Opsin-4A)	opn4a	phototransduction [GO:0007602]; protein-chromophore linkage [GO:0018298]; visual perception [GO:0007601]	Photoreceptor implicated in non-image-forming responses to light.
R009424c0g1_i01	-0.00429421	-0.00295121	2.57135	0.994155	1	NA	NA	NA	NA	NA
R009528c0g1_i01	0.0212976	0.0213088	4.16215	0.944329	1	TRAPPC5	Trafficking protein particle complex subunit 5	TRAPPC5	endoplasmic reticulum to Golgi vesicle-mediated transport [GO:0006888]	May play a role in vesicular transport from endoplasmic reticulum to Golgi.
R009545c0g1_i01	-2.24173	-1.44269e+08	-0.765327	0.999713	1	NA	Opsin-3 (Encephalopsin) (Panopsin)	OPN3 ECPN	G protein-coupled receptor signaling pathway [GO:0007186]; cellular response to light stimulus [GO:0071482]; detection of light stimulus [GO:0009583]; phototransduction [GO:0007602]; protein-chromophore linkage [GO:0018298]; regulation of circadian rhythm [GO:0042752]	May play a role in encephalic photoreception.
R009624c0g2_i01	0.0628618	0.0628723	5.23004	0.920228	1	NA	L-threonine 3-dehydrogenase, mitochondrial (EC 1.1.1.103)	TDH	L-threonine catabolic process to glycine [GO:0019518]; threonine catabolic process [GO:0006567]	Catalyzes the NAD(+)-dependent oxidation of L-threonine to 2-amino-3-ketobutyrate, mediating L-threonine catabolism.
R009668c0g1_i01	0.139403	0.139475	3.97154	0.607553	1	FSCN1	Fascin (55 kDa actin-bundling protein) (Singed-like protein) (p55)	FSCN1 FAN1 HSN SNL	actin cytoskeleton organization [GO:0030036]; actin filament bundle assembly [GO:0051017]; cell migration [GO:0016477]; cell motility [GO:0048870]; cell-cell junction assembly [GO:0007043]; cytokine-mediated signaling pathway [GO:0019221]; establishment of apical/basal cell polarity [GO:0035089]; establishment or mainteNAce of cell polarity [GO:0007163]; microspike assembly [GO:0030035]; parallel…	Actin-binding protein that contains 2 major actin binding sites (PubMed:21685497, PubMed:23184945). Organizes filamentous actin into parallel bundles (PubMed:20393565, PubMed:21685497, PubMed:23184945). Plays a role in the organization of actin filament bundles and the formation of microspikes, membrane ruffles, and stress fibers (PubMed:22155786). Important for the formation of a diverse set of …
R009704c0g1_i01	0.20934	0.20946	3.65363	0.382329	1	PLD6	Mitochondrial cardiolipin hydrolase (EC 3.1.-.-) (Phospholipase D6 homolog) (PLD 6)	CHLREDRAFT_190403	lipid catabolic process [GO:0016042]; meiotic cell cycle [GO:0051321]; piRNA metabolic process [GO:0034587]	Plays a critical role in PIWI-interacting RNA (piRNA) biogenesis (By similarity). piRNAs provide essential protection against the activity of mobile genetic elements. piRNA-mediated transposon silencing is thus critical for maintaining genome stability. Backbone-non-specific, single strand-specific nuclease, cleaving either RNA or DNA substrates with similar affinity (By similarity). Produces 5' …
R009792c0g1_i01	1.13717	1.34383	2.09057	0.407501	1	NA	NA	NA	NA	NA
R009803c0g2_i01	-0.267102	-0.267509	2.24821	0.322997	1	NA	NA	NA	NA	NA
R009807c0g1_i01	0.230549	0.230688	2.91045	0.363254	1	NA	NA	NA	NA	NA
R009822c0g1_i01	-0.152777	-0.15285	3.72289	0.530657	1	WNT5B	Protein Wnt-5a	WNT5A	Wnt signaling pathway [GO:0016055]; Wnt signaling pathway involved in midbrain dopaminergic neuron differentiation [GO:1904953]; Wnt signaling pathway, calcium modulating pathway [GO:0007223]; Wnt signaling pathway, planar cell polarity pathway [GO:0060071]; activation of GTPase activity [GO:0090630]; activation of JUN kinase activity [GO:0007257]; activation of MAPK activity [GO:0000187]; activa…	Ligand for members of the frizzled family of seven transmembrane receptors. Can activate or inhibit canonical Wnt signaling, depending on receptor context. In the presence of FZD4, activates beta-catenin signaling. In the presence of ROR2, inhibits the canonical Wnt pathway by promoting beta-catenin degradation through a GSK3-independent pathway which involves down-regulation of beta-catenin-indu…
R009834c0g1_i01	0.587901	0.590632	0.449921	0.168614	1	NA	NA	NA	NA	NA
R009852c0g1_i01	-0.07672	-0.0767627	3.83131	0.801705	1	C19orf44	Uncharacterized protein C19orf44 homolog		NA	NA
R009859c0g2_i01	0.00423862	0.00423074	2.64365	0.986501	1	NA	Contactin-associated protein-like 4 (Cell recognition molecule Caspr4)	Cntnap4 Caspr4	cell adhesion [GO:0007155]; regulation of grooming behavior [GO:2000821]; regulation of synapse organization [GO:0050807]; regulation of synaptic transmission, GABAergic [GO:0032228]; regulation of synaptic transmission, dopaminergic [GO:0032225]	Presynaptic protein involved in both dopaminergic synaptic transmission and GABAergic system, thereby participating in the structural maturation of inhibitory interneuron synapses. Involved in the dopaminergic synaptic transmission by attenuating dopamine release through a presynaptic mechanism. Also participates in the GABAergic system.
R009870c0g1_i01	-2.30009	-1.44269e+08	-1.01719	0.999819	1	NA	NA	NA	NA	NA
R009893c0g1_i01	0.111168	0.111291	2.73726	0.645915	1	NA	NA	NA	NA	NA
R009957c0g1_i01	-0.236851	-0.238821	1.33084	0.57997	1	NA	E3 ubiquitin-protein ligase rnf213-alpha (EC 2.3.2.27) (EC 3.6.4.-) (Mysterin-A) (Mysterin-alpha) (RING finger protein 213-A) (RING finger protein 213-alpha) (RING-type E3 ubiquitin transferase rnf213-alpha)	rnf213a	blood circulation [GO:0008015]; sprouting angiogenesis [GO:0002040]; ubiquitin-dependent protein catabolic process [GO:0006511]	E3 ubiquitin-protein ligase involved in angiogenesis (PubMed:21799892). Involved in the non-canonical Wnt signaling pathway in vascular development: acts by mediating ubiquitination and degradation of proteins downstream of rspo3, leading to inhibit the non-canonical Wnt signaling pathway and promoting vessel regression. Also has ATPase activity (By similarity). Also involved in neuromuscular reg…
R009969c0g1_i01	-0.575168	-0.577851	0.663912	0.148464	1	NA	NA	NA	NA	NA
R009986c0g1_i02	0.106902	0.10701	2.5642	0.681974	1	BOLA1	BolA-like protein 1	Bola1	transcription, DNA-templated [GO:0006351]	Acts as a mitochondrial iron-sulfur (Fe-S) cluster assembly factor that facilitates (Fe-S) cluster insertion into a subset of mitochondrial proteins (By similarity). Probably acts together with the monothiol glutaredoxin GLRX5. May protect cells against oxidative stress (By similarity).
R010022c0g1_i01	-0.228347	-0.228496	3.05996	0.361989	1	NA	NA	NA	NA	NA
R010044c0g1_i01	-0.308202	-0.308384	3.87336	0.168788	1	NA	NA	NA	NA	NA
R010086c0g1_i01	0.0393833	0.0393858	6.43643	0.901622	1	NA	NA	NA	NA	NA
R010090c0g1_i01	5.09408	1.44269e+08	0.378446	0.0101178	0.653186	GLUL	Glutamine synthetase (EC 6.3.1.2) (Glutamate--ammonia ligase)		glutamine biosynthetic process [GO:0006542]	Glutamine synthetase that catalyzes the ATP-dependent conversion of glutamate and ammonia to glutamine.
R010205c0g2_i01	-0.197453	-0.197718	2.79186	0.432517	1	NA	Major facilitator superfamily domain-containing protein 6 (Macrophage MHC class I receptor 2 homolog)	MFSD6 MMR2	NA	NA
R010208c0g1_i01	0.036945	0.0370186	1.25612	0.90744	1	IMMP1L	NA	NA	NA	NA
R010350c0g1_i01	0.148207	0.148739	3.06353	0.558165	1	NA	NA	NA	NA	NA
R010363c0g2_i01	-0.242532	-0.308257	-1.49488	0.895753	1	NA	Inverted formin-2	inf2	actin cytoskeleton organization [GO:0030036]	NA
R010432c0g1_i01	-0.167324	-0.167345	4.75632	0.487659	1	NA	UPF0676 protein C1494.01	SPCC1494.01	NA	NA
R010433c0g1_i01	-0.157015	-0.157154	2.63479	0.513799	1	IQUB	IQ and ubiquitin-like domain-containing protein	IQUB	cilium assembly [GO:0060271]; smoothened signaling pathway [GO:0007224]	May play roles in cilia formation and/or mainteNAce.
R010490c0g1_i01	0.346601	0.347487	1.96467	0.294156	1	NA	Caltractin (Centrin)		cell cycle [GO:0007049]; cell division [GO:0051301]	Plays a fundamental role in microtubule-organizing center structure and function.
R010538c0g1_i01	-0.276616	-0.276857	2.99793	0.24326	1	NA	NA	NA	NA	NA
R010543c0g1_i01	-0.30625	-0.306756	2.02939	0.250632	1	NA	D-alanine aminotransferase (EC 2.6.1.21) (D-amino acid aminotransferase) (D-amino acid transaminase) (DAAT) (D-aspartate aminotransferase)	dat	D-amino acid biosynthetic process [GO:0046437]; D-amino acid catabolic process [GO:0019478]	Acts on the D-isomers of alanine, leucine, aspartate, glutamate, aminobutyrate, norvaline and asparagine. The enzyme transfers an amino group from a substrate D-amino acid to the pyridoxal phosphate cofactor to form pyridoxamine and an alpha-keto acid in the first half-reaction. The second half-reaction is the reverse of the first, transferring the amino group from the pyridoxamine to a second al…
R010586c0g2_i01	-0.00314266	-0.00314148	5.41587	0.9982	1	NA	NA	NA	NA	NA
R010639c0g1_i01	0.530542	0.539748	0.109742	0.341588	1	NA	Alpha-1A adrenergic receptor (Alpha-1A adrenoreceptor) (Alpha-1A adrenoceptor) (MAR1)	adra1a	adenylate cyclase-activating adrenergic receptor signaling pathway [GO:0071880]; adenylate cyclase-modulating G protein-coupled receptor signaling pathway [GO:0007188]; norepinephrine-epinephrine vasoconstriction involved in regulation of systemic arterial blood pressure [GO:0001994]; phospholipase C-activating G protein-coupled receptor signaling pathway [GO:0007200]; positive regulation of cyto…	This alpha-adrenergic receptor mediates its action by association with G proteins that activate a phosphatidylinositol-calcium second messenger system.
R010751c0g1_i01	0.102638	0.102768	2.45094	0.686701	1	PIGP	Phosphatidylinositol N-acetylglucosaminyltransferase subunit P (EC 2.4.1.198) (Phosphatidylinositol-glycan biosynthesis class P protein) (PIG-P)	PIGP DSCR5	GPI anchor biosynthetic process [GO:0006506]	Part of the complex catalyzing the transfer of N-acetylglucosamine from UDP-N-acetylglucosamine to phosphatidylinositol, the first step of GPI biosynthesis.
R010755c0g1_i01	0.144059	0.144192	2.68942	0.578084	1	NA	NA	NA	NA	NA
R010811c0g2_i01	-0.165095	-0.165656	0.93728	0.61467	1	NA	NA	NA	NA	NA
R010941c0g1_i01	-0.132671	-0.132697	5.03978	0.733475	1	ERI1	3'-5' exoribonuclease 1 (EC 3.1.-.-) (3'-5' exonuclease ERI1) (Eri-1 homolog) (Histone mRNA 3'-exonuclease 1)	Eri1 3'exo Thex1	DNA catabolic process, exonucleolytic [GO:0000738]; exonucleolytic trimming to generate mature 3'-end of 5.8S rRNA from tricistronic rRNA transcript (SSU-rRNA, 5.8S rRNA, LSU-rRNA) [GO:0000467]; gene silencing by RNA [GO:0031047]; rRNA 3'-end processing [GO:0031125]	RNA exonuclease that binds to the 3'-end of histone mRNAs and degrades them, suggesting that it plays an essential role in histone mRNA decay after replication. A 2' and 3'-hydroxyl groups at the last nucleotide of the histone 3'-end is required for efficient degradation of RNA substrates. Also able to degrade the 3'-overhangs of short interfering RNAs (siRNAs) in vitro, suggesting a possible rol…
R010944c0g1_i01	0.077027	0.0770786	3.11837	0.770185	1	GORAB	RAB6-interacting golgin (N-terminal kinase-like-binding protein 1) (NTKL-BP1) (NTKL-binding protein 1) (mNTKL-BP1) (SCY1-like 1-binding protein 1) (SCYL1-BP1) (SCYL1-binding protein 1)	Gorab Ntklbp1 Scyl1bp1	hair follicle morphogenesis [GO:0031069]; non-motile cilium assembly [GO:1905515]; positive regulation of smoothened signaling pathway involved in dorsal/ventral neural tube patterning [GO:1901622]	NA
R011015c0g1_i01	0.0270232	0.0270263	5.84068	0.989581	1	NUP35	Nucleoporin NUP35 (35 kDa nucleoporin) (Nuclear pore complex protein Nup53) (Nucleoporin NUP53)	nup35 nup53 zgc:65979	NLS-bearing protein import into nucleus [GO:0006607]; mRNA transport [GO:0051028]; nuclear pore organization [GO:0006999]	Functions as a component of the nuclear pore complex (NPC). NPC components, collectively referred to as nucleoporins (NUPs), can play the role of both NPC structural components and of docking or interaction partners for transiently associated nuclear transport factors (By similarity).
R011076c0g1_i01	0.291605	0.292041	1.91321	0.240368	1	NA	NA	NA	NA	NA
R011094c0g1_i01	-0.424644	-0.425305	1.36588	0.591174	1	NA	NA	NA	NA	NA
R011107c0g1_i01	-0.427323	-0.42765	3.02956	0.073455	1	NA	NA	NA	NA	NA
R011117c0g1_i01	-0.0833709	-0.0835125	1.69948	0.747452	1	CCNB1	G2/mitotic-specific cyclin-B		cell cycle [GO:0007049]; cell division [GO:0051301]	Essential for the control of the cell cycle at the G2/M (mitosis) transition. Interacts with the CDC2 protein kinase to form MPF. G2/M cyclins accumulate steadily during G2 and are abruptly destroyed at mitosis (By similarity).
R011123c0g1_i01	-0.0107668	-0.0107696	5.34294	0.985366	1	AGFG2	Arf-GAP domain and FG repeat-containing protein 1 (HIV-1 Rev-binding protein homolog) (Nucleoporin-like protein RIP)	AGFG1 HRB RIP	cell differentiation [GO:0030154]; multicellular organism development [GO:0007275]; spermatogenesis [GO:0007283]	Required for vesicle docking or fusion during acrosome biogenesis. May play a role in RNA trafficking or localization (By similarity).
R011126c0g1_i01	-0.106063	-0.10614	3.17381	0.675134	1	CRYM	Ketimine reductase mu-crystallin (EC 1.5.1.25) (NADP-regulated thyroid-hormone-binding protein)	CRYM THBP	lysine catabolic process [GO:0006554]; negative regulation of transcription by RNA polymerase II [GO:0000122]; sensory perception of sound [GO:0007605]; thyroid hormone metabolic process [GO:0042403]; thyroid hormone transport [GO:0070327]	Specifically catalyzes the reduction of imine bonds in brain substrates that may include cystathionine ketimine (CysK) and lanthionine ketimine (LK). Binds thyroid hormone which is a strong reversible inhibitor. Presumably involved in the regulation of the free intracellular concentration of triiodothyronine and access to its nuclear receptors.
R011178c0g1_i01	0.0201591	0.0201605	6.70929	0.994684	1	SYVN1	E3 ubiquitin-protein ligase synoviolin (EC 2.3.2.27) (RING-type E3 ubiquitin transferase synoviolin) (Synovial apoptosis inhibitor 1)	syvn1 hrd1 zgc:55735 zgc:77108	ERAD pathway [GO:0036503]; protein N-linked glycosylation via asparagine [GO:0018279]; ubiquitin-dependent ERAD pathway [GO:0030433]; ubiquitin-dependent protein catabolic process [GO:0006511]	Acts as an E3 ubiquitin-protein ligase which accepts ubiquitin specifically from endoplasmic reticulum-associated UBC7 E2 ligase and transfers it to substrates, promoting their degradation. Component of the endoplasmic reticulum quality control (ERQC) system also called ER-associated degradation (ERAD) involved in ubiquitin-dependent degradation of misfolded endoplasmic reticulum proteins. Also p…
R011182c0g1_i01	-0.129457	-0.129589	2.7757	0.595876	1	MGAT5B	NA	NA	NA	NA
R011204c0g1_i01	2.30267	1.44269e+08	-0.771623	0.999608	1	NA	RING finger protein 145	rnf145 zgc:56435	hemopoiesis [GO:0030097]; myeloid cell development [GO:0061515]	NA
R011216c0g1_i01	0.285769	0.286245	1.82336	0.250858	1	HUS1B	Checkpoint protein HUS1 (hHUS1)	HUS1	DNA damage checkpoint [GO:0000077]; DNA repair [GO:0006281]; DNA replication [GO:0006260]; cellular response to DNA damage stimulus [GO:0006974]; cellular response to ionizing radiation [GO:0071479]; double-strand break repair via homologous recombination [GO:0000724]; embryo development ending in birth or egg hatching [GO:0009792]; intra-S DNA damage checkpoint [GO:0031573]; meiotic DNA integrit…	Component of the 9-1-1 cell-cycle checkpoint response complex that plays a major role in DNA repair. The 9-1-1 complex is recruited to DNA lesion upon damage by the RAD17-replication factor C (RFC) clamp loader complex. Acts then as a sliding clamp platform on DNA for several proteins involved in long-patch base excision repair (LP-BER). The 9-1-1 complex stimulates DNA polymerase beta (POLB) act…
R011231c0g1_i01	0.075797	0.0765183	1.16222	0.86099	1	NA	NA	NA	NA	NA
R011242c0g1_i01	0.202653	0.202764	4.13354	0.396057	1	NA	Putative diacyglycerol O-acyltransferase Rv1760 (EC 2.3.1.20) (Putative triacylglycerol synthase Rv1760)	Rv1760 MTCY28.26	glycerol metabolic process [GO:0006071]; glycerolipid biosynthetic process [GO:0045017]; growth of symbiont in host cell [GO:0044119]; response to hypoxia [GO:0001666]; response to nitric oxide [GO:0071731]; triglyceride biosynthetic process [GO:0019432]	Catalyzes the terminal and only committed step in triacylglycerol synthesis by using diacylglycerol and fatty acyl CoA as substrates. Required for storage lipid synthesis (By similarity). ; Upon expression in E.coli functions weakly as a triacylglycerol synthase, making triacylglycerol (TG) from diolein and long-chain fatty acyl-CoA. Has very weak wax synthase activity, incorporating palmityl alc…
R011253c0g1_i01	0.0059233	0.00592972	2.42264	0.980504	1	NA	NA	NA	NA	NA
R011312c0g1_i01	0.0861825	0.0862265	4.42406	0.750577	1	NA	NA	NA	NA	NA
R011369c0g1_i01	-0.202656	-0.202839	3.15882	0.404912	1	NA	NA	NA	NA	NA
R011432c0g1_i01	0.11543	0.115469	4.51303	0.746145	1	NA	WD repeat, SAM and U-box domain-containing protein 1	wdsub1 zgc:154085	NA	NA
R011448c0g1_i01	0.0753072	0.0753428	3.95062	0.797434	1	CLUAP1	Clusterin-associated protein 1 homolog (Qilin)	cluap1 zgc:56115	cilium assembly [GO:0060271]; kidney development [GO:0001822]; photoreceptor cell mainteNAce [GO:0045494]	Required for cilia biogenesis and mainteNAce in the kidney, the lateral line organ and eye. Appears to function within the multiple intraflagellar transport complex B (IFT-B).
R011478c0g1_i01	-0.285496	-0.285644	3.58437	0.299768	1	NA	NA	NA	NA	NA
R011489c0g1_i01	0.15903	0.159058	5.44449	0.705648	1	WDSUB1	WD repeat, SAM and U-box domain-containing protein 1	Wdsub1	NA	NA
R011491c0g1_i02	-0.026995	-0.0270817	2.52729	0.914319	1	NA	NA	NA	NA	NA
R011496c0g1_i01	-0.0545872	-0.054593	5.92609	0.979683	1	COPS6	COP9 signalosome complex subunit 6 (SGN6) (Signalosome subunit 6)	COPS6	protein deneddylation [GO:0000338]	Component of the COP9 signalosome complex (CSN), a complex involved in various cellular and developmental processes. The CSN complex is an essential regulator of the ubiquitin (Ubl) conjugation pathway by mediating the deneddylation of the cullin subunits of SCF-type E3 ligase complexes, leading to decrease the Ubl ligase activity of SCF-type complexes such as SCF, CSA or DDB2. The complex is als…
R011513c0g1_i01	0.16236	0.162368	6.88391	0.553068	1	NA	NA	NA	NA	NA
R011523c0g1_i01	-0.0353465	-0.0353489	6.32953	0.944589	1	NA	NA	NA	NA	NA
R011533c0g2_i01	-0.463905	-0.553482	0.0884496	0.801489	1	NA	NA	NA	NA	NA
R011549c0g1_i01	2.32809	1.44269e+08	3.11136	0.999826	1	NA	NA	NA	NA	NA
R011555c0g1_i01	0.233986	0.234073	4.36582	0.326227	1	SLC37A3	Sugar phosphate exchanger 3 (Solute carrier family 37 member 3)	SLC37A3 SPX3	carbohydrate transport [GO:0008643]	NA
R011573c0g1_i01	0.12183	0.121903	3.61751	0.648809	1	NA	NA	NA	NA	NA
R011584c0g2_i01	0.260665	0.261788	2.3512	0.467297	1	NA	NA	NA	NA	NA
R011613c0g1_i01	-0.118738	-0.119359	1.79541	0.750874	1	NA	NA	NA	NA	NA
R011617c0g1_i01	-0.073916	-0.0740789	1.56716	0.797408	1	TERF1	NA	NA	NA	NA
R011625c0g1_i01	-0.0410854	-0.0410504	4.11472	0.950703	1	NA	DnaJ homolog subfamily B member 4	DNAJB4	protein folding [GO:0006457]	Probable chaperone. Stimulates ATP hydrolysis and the folding of unfolded proteins mediated by HSPA1A/B (in vitro).
R011659c0g1_i01	0.122433	0.122452	5.46821	0.864164	1	UVRAG	UV radiation resistance-associated protein	Uvrag Uvrag1	DNA repair [GO:0006281]; SNARE complex assembly [GO:0035493]; autophagosome maturation [GO:0097352]; autophagy [GO:0006914]; centrosome cycle [GO:0007098]; chromosome segregation [GO:0007059]; double-strand break repair via classical nonhomologous end joining [GO:0097680]; mainteNAce of Golgi location [GO:0051684]; receptor catabolic process [GO:0032801]; regulation of cytokinesis [GO:0032465]; r…	Versatile protein that is involved in regulation of different cellular pathways implicated in membrane trafficking. Involved in regulation of the COPI-dependent retrograde transport from Golgi and the endoplasmic reticulum by associating with the NRZ complex; the function is dependent on its binding to phosphatidylinositol 3-phosphate (PtdIns(3)P). During autophagy acts as regulatory subunit of t…
R011660c0g1_i01	-1.46383	-1.48487	0.0962064	0.00931854	0.640043	NA	NA	NA	NA	NA
R011675c0g1_i01	0.0739758	0.0739826	6.08495	0.96655	1	GNAO1	Guanine nucleotide-binding protein G(o) subunit alpha (GTP-binding protein G39)	GNAO1	adenylate cyclase-modulating G protein-coupled receptor signaling pathway [GO:0007188]; dopamine receptor signaling pathway [GO:0007212]; locomotory behavior [GO:0007626]; regulation of heart contraction [GO:0008016]	Guanine nucleotide-binding proteins (G proteins) are involved as modulators or transducers in various transmembrane signaling systems. The G(o) protein function is not clear. Stimulated by RGS14 (By similarity).
R011676c0g1_i01	0.106287	0.106336	3.92012	0.743273	1	DTD1	D-aminoacyl-tRNA deacylase 1 (DTD) (EC 3.1.1.96) (DNA-unwinding element-binding protein B) (DUE-B) (Gly-tRNA(Ala) deacylase) (EC 3.1.1.-) (Histidyl-tRNA synthase-related)	DTD1 C20orf88 DUEB HARS2	DNA replication [GO:0006260]; tRNA metabolic process [GO:0006399]	Possible ATPase (PubMed:15653697) involved in DNA replication, may facilitate loading of CDC45 onto pre-replication complexes (PubMed:20065034).
R011707c0g1_i01	-0.0985469	-0.0987234	2.15089	0.693466	1	NA	NA	NA	NA	NA
R011729c0g1_i01	1.09613	1.40006	-1.80754	0.567359	1	NA	NA	NA	NA	NA
R011760c0g1_i01	0	0	0.934606	1	1	CYGB	Neuroglobin	Ngb	aging [GO:0007568]; negative regulation of hydrogen peroxide-induced cell death [GO:1903206]; neuron projection development [GO:0031175]; positive regulation of catalytic activity [GO:0043085]; response to hypoxia [GO:0001666]; response to iron ion [GO:0010039]; visual perception [GO:0007601]	Involved in oxygen transport in the brain. Hexacoordinate globin, displaying competitive binding of oxygen or the distal His residue to the iron atom. Not capable of penetrating cell membranes (By similarity).
R011778c0g1_i01	-0.288894	-0.289046	3.70884	0.207604	1	NA	NA	NA	NA	NA
R011845c0g1_i01	0.0589589	0.0589948	3.74166	0.819075	1	NA	Fukutin-related protein (EC 2.4.2.-) (Ribitol-5-phosphate transferase)	Fkrp	glycoprotein biosynthetic process [GO:0009101]; protein O-linked mannosylation [GO:0035269]; protein processing [GO:0016485]	Catalyzes the transfer of CDP-ribitol to ribitol 5-phosphate previously attached by FKTN/fukutin of to the phosphorylated O-mannosyl trisaccharide (N-acetylgalactosamine-beta-3-N-acetylglucosamine-beta-4-(phosphate-6-)mannose), a carbohydrate structure present in alpha-dystroglycan (DAG1) (By similarity). This constitutes the second step in the formation of the ribose 5-phosphate tandem repeat wh…
R011880c0g1_i01	0.12785	0.127887	4.48872	0.715128	1	FXN	Frataxin, mitochondrial (Fxn) (EC 1.16.3.1) [Cleaved into: Frataxin intermediate form; Frataxin mature form]	Fxn Frda	adult walking behavior [GO:0007628]; aerobic respiration [GO:0009060]; cellular iron ion homeostasis [GO:0006879]; cellular response to hydrogen peroxide [GO:0070301]; embryo development ending in birth or egg hatching [GO:0009792]; heme biosynthetic process [GO:0006783]; ion transport [GO:0006811]; iron incorporation into metallo-sulfur cluster [GO:0018283]; iron-sulfur cluster assembly [GO:0016…	Promotes the biosynthesis of heme and assembly and repair of iron-sulfur clusters by delivering Fe(2+) to proteins involved in these pathways. May play a role in the protection against iron-catalyzed oxidative stress through its ability to catalyze the oxidation of Fe(2+) to Fe(3+); the oligomeric form but not the monomeric form has in vitro ferroxidase activity. May be able to store large amount…
R011901c0g2_i01	-0.0202028	-0.0202308	4.05458	0.936183	1	NA	E3 ubiquitin-protein ligase SINA-like 2 (EC 2.3.2.27) (RING-type E3 ubiquitin transferase SINA-like 2) (Seven in absentia-like protein 2)	At1g66620 T12I7.7	multicellular organism development [GO:0007275]; protein ubiquitination [GO:0016567]; ubiquitin-dependent protein catabolic process [GO:0006511]	E3 ubiquitin-protein ligase that mediates ubiquitination and subsequent proteasomal degradation of target proteins. E3 ubiquitin ligases accept ubiquitin from an E2 ubiquitin-conjugating enzyme in the form of a thioester and then directly transfers the ubiquitin to targeted substrates. It probably triggers the ubiquitin-mediated degradation of different substrates.
R011950c0g1_i01	-0.591437	-0.59445	0.25868	0.227155	1	NA	NA	NA	NA	NA
R011987c0g1_i01	-0.0850099	-0.0821078	0.865476	0.866055	1	NA	NA	NA	NA	NA
R012010c0g1_i01	0.113251	0.113313	3.56553	0.643454	1	COMMD2	COMM domain-containing protein 2	COMMD2	NA	May modulate activity of cullin-RING E3 ubiquitin ligase (CRL) complexes. May down-regulate activation of NF-kappa-B.
R012029c0g1_i01	0.391906	0.392123	0.549825	0.372301	1	NA	NA	NA	NA	NA
R012048c0g1_i01	-0.276662	-0.276698	5.45407	0.213775	1	PLPPR2	Phospholipid phosphatase 1 (EC 3.1.3.4) (Lipid phosphate phosphohydrolase 1) (PAP2-alpha) (Phosphatidate phosphohydrolase type 2a) (Phosphatidic acid phosphatase 2a) (PAP-2a) (PAP2a)	Plpp1 Lpp1 Ppap2a	phospholipid dephosphorylation [GO:0046839]; phospholipid metabolic process [GO:0006644]	Broad-specificity phosphohydrolase that dephosphorylates exogenous bioactive glycerolipids and sphingolipids. Catalyzes the conversion of phosphatidic acid (PA) to diacylglycerol (DG). In addition it hydrolyzes lysophosphatidic acid (LPA), diacyl glycerol pyrophosphate (DGPP), ceramide-1-phosphate (C-1-P) and sphingosine-1-phosphate (S-1-P). The relative catalytic efficiency is LPA > PA > C-1-P >…
R012051c0g1_i01	-0.840324	-0.842346	1.46204	0.0239201	0.953762	NA	Egl nine homolog 1 (EC 1.14.11.29) (Hypoxia-inducible factor prolyl hydroxylase 2) (HIF-PH2) (HIF-prolyl hydroxylase 2) (HPH-2) (Prolyl hydroxylase domain-containing protein 2) (PHD2) (SM-20)	Egln1	cardiac muscle tissue morphogenesis [GO:0055008]; cellular iron ion homeostasis [GO:0006879]; heart trabecula formation [GO:0060347]; labyrinthine layer development [GO:0060711]; negative regulation of CAMKK-AMPK signaling cascade [GO:1905290]; negative regulation of DNA-binding transcription factor activity [GO:0043433]; negative regulation of cyclic-nucleotide phosphodiesterase activity [GO:005…	Cellular oxygen sensor that catalyzes, under normoxic conditions, the post-translational formation of 4-hydroxyproline in hypoxia-inducible factor (HIF) alpha proteins. Hydroxylates a specific proline found in each of the oxygen-dependent degradation (ODD) domains (N-terminal, NODD, and C-terminal, CODD) of HIF1A. Also hydroxylates HIF2A. Has a preference for the CODD site for both HIF1A and HIF1…
R012056c0g1_i01	-0.0280202	-0.0280304	4.67657	0.948112	1	SLC25A44	Solute carrier family 25 member 44	Slc25a44	NA	NA
R012059c0g1_i01	0.341774	0.306727	0.0905734	0.87877	1	SLC17A8	NA	NA	NA	NA
R012070c0g1_i01	-0.0234191	-0.0234468	3.08962	0.929485	1	RAB34	Ras-related protein Rab-36	RAB36	Rab protein signal transduction [GO:0032482]; intracellular protein transport [GO:0006886]	Protein transport. Probably involved in vesicular traffic (By similarity).
R012125c0g1_i01	0.0481157	0.0481893	1.60615	0.875302	1	NA	Ras-related protein Rab-6B	Rab6b D9Bwg0185e	Rab protein signal transduction [GO:0032482]; intra-Golgi vesicle-mediated transport [GO:0006891]; intracellular protein transport [GO:0006886]; retrograde transport, endosome to Golgi [GO:0042147]; retrograde vesicle-mediated transport, Golgi to endoplasmic reticulum [GO:0006890]	Seems to have a role in retrograde membrane traffic at the level of the Golgi complex. May function in retrograde transport in neuronal cells (By similarity).
R012152c0g1_i01	0.272351	0.272364	6.72801	0.238077	1	NA	NA	NA	NA	NA
R012156c0g1_i01	-0.0790992	-0.0792582	1.2966	0.788144	1	NA	NA	NA	NA	NA
R012158c0g4_i01	-0.102456	-0.103869	-0.440056	0.85724	1	NA	NA	NA	NA	NA
R012220c0g1_i01	0.707425	0.709387	1.28569	0.0167702	0.824452	NA	NA	NA	NA	NA
R012231c0g2_i01	0.0543163	0.0543606	2.12749	0.834092	1	ZBTB8OS	NA	NA	NA	NA
R012258c0g1_i01	0.139487	0.139555	3.69387	0.608155	1	RBBP9	Putative hydrolase RBBP9 (EC 3.-.-.-) (B5T-overexpressed gene protein) (Protein BOG) (Retinoblastoma-binding protein 10) (RBBP-10) (Retinoblastoma-binding protein 9) (RBBP-9)	RBBP9 BOG RBBP10	regulation of cell population proliferation [GO:0042127]	May play a role in the transformation process due to its capacity to confer resistance to the growth-inhibitory effects of TGF-beta1 through interaction with retinoblastoma and the subsequent displacement of E2F-1.
R012267c0g1_i01	0.336453	0.339714	0.0637458	0.529818	1	NA	NA	NA	NA	NA
R012279c0g1_i01	0.130316	0.130422	2.74177	0.589218	1	GGH	Gamma-glutamyl hydrolase A (EC 3.4.19.9) (Conjugase A) (GH A) (Gamma-Glu-X carboxypeptidase A)	gghA DDB_G0286535	tetrahydrofolylpolyglutamate metabolic process [GO:0046900]	NA
R012366c0g2_i01	0.300199	0.441197	0.74583	0.999659	1	NA	NA	NA	NA	NA
R012372c0g1_i01	0.130096	0.131425	0.816505	0.772069	1	BOK	Bcl-2-related ovarian killer protein homolog B (zBok2)	bokb bok zgc:64041	extrinsic apoptotic signaling pathway in absence of ligand [GO:0097192]; intrinsic apoptotic signaling pathway in response to DNA damage [GO:0008630]; regulation of apoptotic process [GO:0042981]	May play a role in apoptosis. Does not appear to show pro-apoptotic activity when expressed ectopically in early embryos.
R012373c0g1_i01	-0.272304	-0.272529	2.72725	0.298428	1	NA	NA	NA	NA	NA
R012384c0g1_i01	0.0214264	0.0214291	6.1863	0.99522	1	BAIAP2L2	NA	NA	NA	NA
R012388c0g1_i01	-0.65318	-0.655832	0.478758	0.128747	1	NA	NA	NA	NA	NA
R012390c0g1_i01	-0.393177	-0.393413	3.47799	0.136385	1	NA	NA	NA	NA	NA
R012391c0g1_i01	-0.872598	-0.876204	0.594667	0.00575535	0.51453	NA	NA	NA	NA	NA
R012405c0g2_i01	0.022682	0.0226835	6.4799	0.979795	1	NCBP1	Nuclear cap-binding protein subunit 1 (80 kDa nuclear cap-binding protein) (CBP80) (NCBP 80 kDa subunit)	ncbp1 cbp80 TGas055a14.1	7-methylguanosine mRNA capping [GO:0006370]; gene silencing by RNA [GO:0031047]; mRNA cis splicing, via spliceosome [GO:0045292]; mRNA export from nucleus [GO:0006406]; nuclear-transcribed mRNA catabolic process, nonsense-mediated decay [GO:0000184]; positive regulation of mRNA 3'-end processing [GO:0031442]; pre-mRNA cleavage required for polyadenylation [GO:0098789]; regulation of mRNA processi…	Component of the cap-binding complex (CBC), which binds cotranscriptionally to the 5'-cap of pre-mRNAs and is involved in various processes such as pre-mRNA splicing, translation regulation, nonsense-mediated mRNA decay, RNA-mediated gene silencing (RNAi) by microRNAs (miRNAs) and mRNA export. The CBC complex is involved in mRNA export from the nucleus, leading to the recruitment of the mRNA expo…
R012413c0g1_i01	0.065701	0.0657237	4.28173	0.818158	1	MED17	Mediator of RNA polymerase II transcription subunit 17 (Cofactor required for Sp1 transcriptional activation subunit 6) (CRSP complex subunit 6) (Mediator complex subunit 17) (Thyroid hormone receptor-associated protein complex 80 kDa component)	Med17 Crsp6 Trap80	positive regulation of transcription by RNA polymerase II [GO:0045944]; positive regulation of transcription, DNA-templated [GO:0045893]; protein ubiquitination [GO:0016567]; regulation of transcription by RNA polymerase II [GO:0006357]; stem cell population mainteNAce [GO:0019827]; transcription initiation from RNA polymerase II promoter [GO:0006367]	Component of the Mediator complex, a coactivator involved in the regulated transcription of nearly all RNA polymerase II-dependent genes. Mediator functions as a bridge to convey information from gene-specific regulatory proteins to the basal RNA polymerase II transcription machinery. Mediator is recruited to promoters by direct interactions with regulatory proteins and serves as a scaffold for t…
R012433c0g1_i01	-0.40987	-0.412312	0.532075	0.304898	1	PAQR9	Membrane progestin receptor gamma-A (mPR gamma-A) (Progestin and adipoQ receptor family member V-A)	paqr5a mprg paqr5 zgc:56016	multicellular organism development [GO:0007275]; oogenesis [GO:0048477]	Steroid membrane receptor. Binds progesterone. May be involved in oocyte maturation (By similarity).
R012451c0g2_i01	0.032855	0.0328861	3.43679	0.892886	1	NA	NA	NA	NA	NA
R012499c0g1_i01	-0.062524	-0.0646008	1.15139	0.882134	1	NA	Hemicentin-1 (Fibulin-6) (FIBL-6)	HMCN1 FIBL6	cell cycle [GO:0007049]; cell division [GO:0051301]; heterophilic cell-cell adhesion via plasma membrane cell adhesion molecules [GO:0007157]; homophilic cell adhesion via plasma membrane adhesion molecules [GO:0007156]; response to bacterium [GO:0009617]; visual perception [GO:0007601]	Promotes cleavage furrow maturation during cytokinesis in preimplantation embryos. May play a role in the architecture of adhesive and flexible epithelial cell junctions. May play a role during myocardial remodeling by imparting an effect on cardiac fibroblast migration.
R012500c0g1_i01	0.0502199	0.0508136	1.48995	0.885284	1	TRAF1	NA	NA	NA	NA
R012518c0g1_i01	-0.0277067	-0.0282834	0.55547	0.951985	1	NA	T-box transcription factor TBX1 (T-box protein 1) (Testis-specific T-box protein)	TBX1	angiogenesis [GO:0001525]; anterior/posterior pattern specification [GO:0009952]; aorta morphogenesis [GO:0035909]; artery morphogenesis [GO:0048844]; blood vessel development [GO:0001568]; blood vessel morphogenesis [GO:0048514]; cell fate specification [GO:0001708]; cell population proliferation [GO:0008283]; cellular response to fibroblast growth factor stimulus [GO:0044344]; cellular response…	Probable transcriptional regulator involved in developmental processes. Is required for normal development of the pharyngeal arch arteries (By similarity).
R012541c0g2_i01	0.0920972	0.092129	4.10773	0.73623	1	MAT2B	Methionine adenosyltransferase 2 subunit beta (Methionine adenosyltransferase II beta) (MAT II beta)	MAT2B	S-adenosylmethionine biosynthetic process [GO:0006556]; one-carbon metabolic process [GO:0006730]	Regulatory subunit of S-adenosylmethionine synthetase 2, an enzyme that catalyzes the formation of S-adenosylmethionine from methionine and ATP. Regulates MAT2A catalytic activity by changing its kinetic properties, increasing its affinity for L-methionine. Can bind NADP (in vitro).
R012608c0g1_i01	0.530801	0.531854	1.81846	0.0653297	1	NA	Calmodulin (CaM)		calcium-mediated signaling [GO:0019722]	Calmodulin mediates the control of a large number of enzymes, ion channels and other proteins by Ca(2+). Among the enzymes to be stimulated by the calmodulin-Ca(2+) complex are a number of protein kinases and phosphatases.
R012620c0g1_i01	-0.523116	-0.523506	2.82686	0.0299064	1	NA	NA	NA	NA	NA
R012626c0g1_i01	0.106292	0.106299	6.52173	0.935508	1	LMAN1L	Protein ERGIC-53 (ER-Golgi intermediate compartment 53 kDa protein) (Lectin mannose-binding 1) (p58)	Lman1 Ergic53	Golgi organization [GO:0007030]; endoplasmic reticulum organization [GO:0007029]; endoplasmic reticulum to Golgi vesicle-mediated transport [GO:0006888]; positive regulation of organelle organization [GO:0010638]; protein transport [GO:0015031]	Mannose-specific lectin. May recognize sugar residues of glycoproteins, glycolipids, or glycosylphosphatidyl inositol anchors and may be involved in the sorting or recycling of proteins, lipids, or both. The LMAN1-MCFD2 complex forms a specific cargo receptor for the ER-to-Golgi transport of selected proteins (By similarity).
R012634c0g1_i01	0.215291	0.215566	2.35836	0.386649	1	NA	General transcription factor 3C polypeptide 1 (TF3C-alpha) (TFIIIC box B-binding subunit) (Transcription factor IIIC 220 kDa subunit) (TFIIIC 220 kDa subunit) (TFIIIC220) (Transcription factor IIIC subunit alpha)	GTF3C1	5S class rRNA transcription by RNA polymerase III [GO:0042791]; rRNA transcription [GO:0009303]; tRNA transcription [GO:0009304]; tRNA transcription by RNA polymerase III [GO:0042797]; transcription by RNA polymerase III [GO:0006383]; transcription initiation from RNA polymerase III promoter [GO:0006384]	Required for RNA polymerase III-mediated transcription. Component of TFIIIC that initiates transcription complex assembly on tRNA and is required for transcription of 5S rRNA and other stable nuclear and cytoplasmic RNAs. Binds to the box B promoter element.
R012643c0g2_i01	0.0120449	0.0120468	4.741	0.972256	1	NKIRAS2	NF-kappa-B inhibitor-interacting Ras-like protein 2 (I-kappa-B-interacting Ras-like protein 2) (Kappa B-Ras protein 2) (KappaB-Ras2)	nkiras2 zgc:92870	I-kappaB kinase/NF-kappaB signaling [GO:0007249]	Atypical Ras-like protein that acts as a potent regulator of NF-kappa-B activity by preventing the degradation of NF-kappa-B inhibitor beta (NFKBIB) by most signals, explaining why NFKBIB is more resistant to degradation.
R012655c0g1_i01	-0.599788	-0.633914	3.04385	0.396962	1	NA	NA	NA	NA	NA
R012684c0g1_i01	-0.215497	-0.21621	1.80134	0.517514	1	NA	NA	NA	NA	NA
R012700c0g2_i01	0.0670838	0.0670925	5.66043	0.888206	1	POMP	Proteasome maturation protein (Proteassemblin)	POMP	proteasome assembly [GO:0043248]	Molecular chaperone essential for the assembly of standard proteasomes and immunoproteasomes. Degraded after completion of proteasome maturation (By similarity). Mediates the association of 20S preproteasome with the endoplasmic reticulum (By similarity).
R012730c0g1_i01	-0.0256548	-0.0256563	6.64498	0.988042	1	RSF1	Remodeling and spacing factor 1 (Rsf-1) (HBV pX-associated protein 8) (Hepatitis B virus X-associated protein) (p325 subunit of RSF chromatin-remodeling complex)	RSF1 HBXAP XAP8	CENP-A containing nucleosome assembly [GO:0034080]; DNA-templated transcription, initiation [GO:0006352]; chromatin remodeling [GO:0006338]; negative regulation of DNA binding [GO:0043392]; negative regulation of transcription, DNA-templated [GO:0045892]; nucleosome assembly [GO:0006334]; nucleosome positioning [GO:0016584]; positive regulation of transcription by RNA polymerase II [GO:0045944]; …	Required for assembly of regular nucleosome arrays by the RSF chromatin-remodeling complex (PubMed:12972596). Facilitates transcription of hepatitis B virus (HBV) genes by the pX transcription activator. In case of infection by HBV, together with pX, it represses TNF-alpha induced NF-kappa-B transcription activation. Represses transcription when artificially recruited to chromatin by fusion to a …
R012731c0g1_i01	-0.1592	-0.159234	5.14763	0.648571	1	TMEM259	Membralin (Transmembrane protein 259)	Tmem259 ORF61	negative regulation of neuron death [GO:1901215]; positive regulation of ERAD pathway [GO:1904294]; response to endoplasmic reticulum stress [GO:0034976]	May have a role in the ERAD pathway required for clearance of misfolded proteins in the endoplasmic reticulum (ER). Promotes survival of motor neurons, probably by protecting against ER stress.
R012746c0g1_i01	-0.0406825	-0.040699	4.1217	0.9032	1	NA	NA	NA	NA	NA
R012775c0g1_i01	-0.295582	-0.295701	3.95736	0.196181	1	NA	NA	NA	NA	NA
R012791c0g2_i01	0.0495183	0.0495309	5.06025	0.898416	1	PLEKHB2	Pleckstrin homology domain-containing family B member 2 (PH domain-containing family B member 2) (Evectin-2)	Plekhb2 Evt2	regulation of cell differentiation [GO:0045595]	Involved in retrograde transport of recycling endosomes.
R012818c1g1_i01	-0.0679323	-0.0882311	-1.72669	0.999998	1	NA	NA	NA	NA	NA
R012846c0g1_i01	-0.0153662	-0.0153681	6.07642	0.991509	1	SLC25A37	Mitoferrin-1 (Mitochondrial iron transporter 1) (Mitochondrial solute carrier protein) (Solute carrier family 25 member 37)	SLC25A37 MFRN MSCP HT015	iron import into the mitochondrion [GO:0048250]; iron ion homeostasis [GO:0055072]	Mitochondrial iron transporter that specifically mediates iron uptake in developing erythroid cells, thereby playing an essential role in heme biosynthesis. The iron delivered into the mitochondria, presumably as Fe(2+), is then probably delivered to ferrochelatase to catalyze Fe(2+) incorporation into protoprophyrin IX to make heme (By similarity).
R012852c0g2_i01	-0.108486	-0.108548	3.26288	0.676199	1	MRPS28	NA	NA	NA	NA
R012862c0g1_i01	0.149446	0.14948	4.91035	0.636238	1	ELOC	Elongin-C (EloC) (Elongin 15 kDa subunit) (RNA polymerase II transcription factor SIII subunit C) (SIII p15) (Stromal membrane-associated protein SMAP1B homolog) (Transcription elongation factor B polypeptide 1)	Eloc Tceb1	positive regulation of transcription elongation from RNA polymerase II promoter [GO:0032968]; protein ubiquitination [GO:0016567]; ubiquitin-dependent protein catabolic process [GO:0006511]	SIII, also known as elongin, is a general transcription elongation factor that increases the RNA polymerase II transcription elongation past template-encoded arresting sites. Subunit A is transcriptionally active and its transcription activity is strongly enhanced by binding to the dimeric complex of the SIII regulatory subunits B and C (elongin BC complex) (By similarity). In embryonic stem cell…
R012872c0g2_i01	-0.0418262	-0.041853	3.24753	0.875805	1	NA	Isoleucine--tRNA ligase, cytoplasmic (EC 6.1.1.5) (Isoleucyl-tRNA synthetase) (IRS) (IleRS)	IARS	isoleucyl-tRNA aminoacylation [GO:0006428]; osteoblast differentiation [GO:0001649]; tRNA aminoacylation for protein translation [GO:0006418]	Catalyzes the specific attachment of an amino acid to its cognate tRNA in a 2 step reaction: the amino acid (AA) is first activated by ATP to form AA-AMP and then transferred to the acceptor end of the tRNA.
R012907c0g1_i01	0.0886896	0.0887182	4.2371	0.773692	1	VPS52	Vacuolar protein sorting-associated protein 52 homolog (SAC2 suppressor of actin mutations 2-like protein)	Vps52 Are1 Sacm2l	Golgi to vacuole transport [GO:0006896]; ectodermal cell differentiation [GO:0010668]; embryonic ectodermal digestive tract development [GO:0048611]; endocytic recycling [GO:0032456]; lysosomal transport [GO:0007041]; protein transport [GO:0015031]; retrograde transport, endosome to Golgi [GO:0042147]	Acts as component of the GARP complex that is involved in retrograde transport from early and late endosomes to the trans-Golgi network (TGN). The GARP complex is required for the mainteNAce of the cycling of mannose 6-phosphate receptors between the TGN and endosomes, this cycling is necessary for proper lysosomal sorting of acid hydrolases such as CTSD. Acts as component of the EARP complex tha…
R012932c0g1_i01	0.0381303	0.0381368	6.09758	0.964628	1	CLPTM1	Cleft lip and palate transmembrane protein 1	CLPTM1	cell differentiation [GO:0030154]; multicellular organism development [GO:0007275]; regulation of T cell differentiation in thymus [GO:0033081]	May play a role in T-cell development.
R012937c0g1_i01	0.52598	0.526596	2.44434	0.0283932	1	AAGAB	Alpha- and gamma-adaptin-binding protein p34	AAGAB	protein transport [GO:0015031]	May be involved in endocytic recycling of growth factor receptors such as EGFR.
R013003c0g1_i02	-0.100701	-0.100751	3.89759	0.694758	1	AP5S1	NA	NA	NA	NA
R013010c0g2_i01	-0.033339	-0.0333518	4.26079	0.927623	1	AC256223.3	E3 ubiquitin-protein ligase RNF139 (EC 2.3.2.27) (RING finger protein 139) (RING-type E3 ubiquitin transferase RNF139) (Translocation in renal carcinoma on chromosome 8 protein)	Rnf139	ERAD pathway [GO:0036503]; negative regulation of cell population proliferation [GO:0008285]; negative regulation of translation [GO:0017148]; positive regulation of ubiquitin-dependent protein catabolic process [GO:2000060]; protein destabilization [GO:0031648]; protein ubiquitination [GO:0016567]; regulation of ER to Golgi vesicle-mediated transport [GO:0060628]; regulation of protein processin…	E3-ubiquitin ligase; acts as a negative regulator of the cell proliferation through mechanisms involving G2/M arrest and cell death. Required for MHC class I ubiquitination in cells expressing the cytomegalovirus protein US2 before dislocation from the endoplasmic reticulum (ER). Affects SREBP processing by hindering the SREBP/SCAP complex translocation from the ER to the Golgi, thereby reducing …
R013024c0g2_i01	0.260802	0.260957	3.48204	0.255613	1	AC027796.3	NA	NA	NA	NA
R013025c0g1_i02	-0.0533413	-0.05336	3.63736	0.827316	1	NA	Proprotein convertase subtilisin/kexin type 6 (EC 3.4.21.-) (Paired basic amino acid cleaving enzyme 4) (Subtilisin-like proprotein convertase 4) (SPC4) (Subtilisin/kexin-like protease PACE4)	PCSK6 PACE4	cornification [GO:0070268]; determination of left/right symmetry [GO:0007368]; glycoprotein metabolic process [GO:0009100]; nerve growth factor processing [GO:0032455]; nerve growth factor production [GO:0032902]; peptide hormone processing [GO:0016486]; protein processing [GO:0016485]; regulation of BMP signaling pathway [GO:0030510]; regulation of lipoprotein lipase activity [GO:0051004]; secre…	Serine endoprotease that processes various proproteins by cleavage at paired basic amino acids, recognizing the RXXX[KR]R consensus motif. Likely functions in the constitutive secretory pathway, with unique restricted distribution in both neuroendocrine and non-neuroendocrine tissues.
R013065c0g1_i01	0.0149064	0.0151121	0.265326	0.980486	1	GSTM3	NA	NA	NA	NA
R013073c0g2_i01	-4.64844	-6.43134	-0.223159	9.66332e-06	0.00807531	NA	NA	NA	NA	NA
R013077c0g1_i01	-0.410362	-1.44269e+08	1.19339	0.999789	1	NA	NA	NA	NA	NA
R013077c0g2_i01	0.393964	0.372494	4.02668	0.527758	1	NA	NA	NA	NA	NA
R013098c0g1_i01	0.0359984	0.0360404	2.58541	0.886154	1	FBXL12	F-box/LRR-repeat protein 7 (F-box and leucine-rich repeat protein 7)	fbxl7 zgc:158346	SCF-dependent proteasomal ubiquitin-dependent protein catabolic process [GO:0031146]; protein ubiquitination [GO:0016567]; ubiquitin-dependent protein catabolic process [GO:0006511]	Substrate recognition component of a SCF (SKP1-CUL1-F-box protein) E3 ubiquitin-protein ligase complex which mediates the ubiquitination and subsequent proteasomal degradation of target proteins.
R013099c0g2_i01	0.331201	0.331579	2.22549	0.21606	1	NA	Epithelial membrane protein 1 (EMP-1)	EMP1	NA	NA
R013104c0g1_i01	0.172041	0.173115	0.261558	0.685362	1	NA	NA	NA	NA	NA
R013123c0g1_i01	0.355783	0.358672	0.619262	0.321536	1	NA	NA	NA	NA	NA
R013138c0g1_i01	-0.0132063	-0.0132059	7.65176	0.993251	1	KLF12	Krueppel-like factor 8 (Basic krueppel-like factor 3) (Zinc finger protein 741)	KLF8 BKLF3 ZNF741	negative regulation of transcription by RNA polymerase II [GO:0000122]; regulation of transcription by RNA polymerase II [GO:0006357]	Transcriptional repressor and activator. Binds to CACCC-boxes promoter elements. Also binds the GT-box of cyclin D1 promoter and mediates cell cycle progression at G(1) phase as a downstream target of focal adhesion kinase (FAK).
R013153c0g1_i01	-0.114105	-0.114141	4.43528	0.730176	1	NA	Uncharacterized protein C594.04c	SPCC594.04c	steroid metabolic process [GO:0008202]	NA
R013155c0g1_i01	-0.171334	-0.171626	2.45657	0.566584	1	NA	Metabotropic glutamate receptor 3 (mGluR3)	GRM3	NA	G-protein coupled receptor for glutamate. Ligand binding causes a conformation change that triggers signaling via guanine nucleotide-binding proteins (G proteins) and modulates the activity of down-stream effectors. Signaling inhibits adenylate cyclase activity (By similarity).
R013156c0g1_i01	-0.0574351	-0.0574413	5.93335	0.960811	1	JUND	Transcription factor AP-1 (Proto-oncogene c-Jun)	JUN	Ras protein signal transduction [GO:0007265]	Transcription factor that recognizes and binds to the enhancer heptamer motif 5'-TGA[CG]TCA-3'. May be involved in activated KRAS-mediated transcriptional activation of USP28. May bind to the USP28 promoter.
R013166c0g1_i01	-0.0475286	-0.0475499	4.69301	0.895965	1	SLC17A9	Solute carrier family 17 member 9	Slc17a9	exocytosis [GO:0006887]; transmembrane transport [GO:0055085]	Involved in vesicular storage and exocytosis of ATP. May accumulate ATP and other nucleotides in secretory vesicles such as adrenal chromaffin granules and synaptic vesicles (By similarity).
R013274c0g2_i01	0.0680441	0.0680659	4.08817	0.850142	1	NA	UDP-GalNAc:beta-1,3-N-acetylgalactosaminyltransferase 1 (Beta-1,3-GalNAc-T1) (EC 2.4.1.79) (Beta-1,3-galactosyltransferase 3) (Beta-1,3-GalTase 3) (Beta3Gal-T3) (Beta3GalT3) (b3Gal-T3) (Beta-3-Gx-T3) (Galactosylgalactosylglucosylceramide beta-D-acetyl-galactosaminyltransferase) (Globoside synthase) (UDP-N-acetylgalactosamine:globotriaosylceramide beta-1,3-N-acetylgalactosaminyltransferase)	B3galnt1 B3galt3	oligosaccharide biosynthetic process [GO:0009312]; protein N-linked glycosylation [GO:0006487]; protein glycosylation [GO:0006486]	Transfers N-acetylgalactosamine onto globotriaosylceramide. Plays a critical role in preimplantation stage embryonic development.
R013291c0g1_i01	-0.0374347	-0.0374362	7.48688	0.990649	1	SF3A2	Splicing factor 3A subunit 2	Sf3a2	U2-type prespliceosome assembly [GO:1903241]; mRNA splicing, via spliceosome [GO:0000398]; positive regulation of neuron projection development [GO:0010976]; spliceosomal complex assembly [GO:0000245]	Involved in pre-mRNA splicing as a component of the splicing factor SF3A complex that contributes to the assembly of the 17S U2 snRNP, and the subsequent assembly of the pre-spliceosome 'E' complex and the pre-catalytic spliceosome 'A' complex. Involved in pre-mRNA splicing as a component of pre-catalytic spliceosome 'B' complexes, including the Bact complex. Interacts directly with the duplex fo…
R013341c0g2_i01	0.105395	0.10543	4.32859	0.817071	1	JAGN1	Protein jagunal homolog 1-A	jagn1a si:ch211-283e2.4 zgc:101070	defense response to fungus [GO:0050832]; endoplasmic reticulum organization [GO:0007029]; granulocyte colony-stimulating factor signaling pathway [GO:0038158]; neutrophil differentiation [GO:0030223]; neutrophil mediated immunity [GO:0002446]; neutrophil migration [GO:1990266]; protein transport [GO:0015031]; vesicle-mediated transport [GO:0016192]	Endoplasmic reticulum transmembrane protein involved in vesicle-mediated transport, which is required for neutrophil function.
R013362c0g1_i01	1.80656	1.44269e+08	-1.01777	0.999817	1	TMEM175	Endosomal/lysosomal potassium channel TMEM175 (Transmembrane protein 175) (mTMEM175)	Tmem175	phagosome-lysosome fusion [GO:0090385]; potassium ion transmembrane transport [GO:0071805]; regulation of lysosomal lumen pH [GO:0035751]	Organelle-specific potassium channel specifically responsible for potassium conductance in endosomes and lysosomes. Forms a potassium-permeable leak-like channel, which regulates lumenal pH stability and is required for autophagosome-lysosome fusion. Constitutes the major lysosomal potassium channel.
R013522c0g1_i01	0.0757259	0.07598	0.901632	0.837215	1	NA	NA	NA	NA	NA
R013546c0g1_i01	0.120616	0.12091	2.30184	0.656922	1	NA	NA	NA	NA	NA
R013552c0g1_i01	-0.506014	-0.528128	-0.149251	0.546432	1	NA	NA	NA	NA	NA
R013567c0g1_i01	-0.0858797	-0.0859204	4.12095	0.802946	1	DYNC2I2	WD repeat-containing protein 34	Wdr34	cilium assembly [GO:0060271]; intraciliary transport [GO:0042073]; microtubule-based movement [GO:0007018]	Critical for ciliary functions, essential to normal development and survival, most probably as a previously unrecognized component of the mammalian dynein-motor-based intraflagellar transport (IFT) machinery. Acts as a negative regulator of the Toll-like and IL-1R receptor signaling pathways. Inhibits the MAP3K7-induced NF-kappa-B activation pathway. Inhibits MAP3K7 phosphorylation at 'Thr-184' a…
R013659c0g1_i03	-0.142102	-0.142171	3.80199	0.590454	1	L3MBTL2	MBT domain-containing protein 1	mbtd1 TTpA012c17.1	chromatin organization [GO:0006325]; regulation of transcription, DNA-templated [GO:0006355]	Putative Polycomb group (PcG) protein. PcG proteins maintain the transcriptionally repressive state of genes, probably via a modification of chromatin, rendering it heritably changed in its expressibility. Specifically binds to monomethylated and dimethylated 'Lys-20' on histone H4 (By similarity).
R013683c0g1_i02	-0.108449	-0.108466	5.42951	0.803259	1	DR1	Protein Dr1 (Down-regulator of transcription 1) (Negative cofactor 2-beta) (NC2-beta) (TATA-binding protein-associated phosphoprotein)	Dr1	chromatin remodeling [GO:0006338]; negative regulation of transcription by RNA polymerase II [GO:0000122]; positive regulation of transcription by RNA polymerase II [GO:0045944]; regulation of RNA polymerase II transcriptional preinitiation complex assembly [GO:0045898]	The association of the DR1/DRAP1 heterodimer with TBP results in a functional repression of both activated and basal transcription of class II genes. This interaction precludes the formation of a transcription-competent complex by inhibiting the association of TFIIA and/or TFIIB with TBP. Can bind to DNA on its own. Component of the ATAC complex, a complex with histone acetyltransferase activity …
R013735c0g1_i01	0.469275	0.477193	1.07379	0.399236	1	NA	NA	NA	NA	NA
R013739c1g1_i01	0.0641805	0.064201	4.4067	0.926798	1	SLC15A3	Solute carrier family 15 member 4 (Peptide transporter 4)	SLC15A4	histidine transport [GO:0015817]; protein transport [GO:0015031]	Proton oligopeptide cotransporter. Transports free histidine and certain di- and tripeptides (By similarity).
R013750c0g1_i01	-0.112834	-0.113184	0.96452	0.725109	1	NA	NA	NA	NA	NA
R013769c0g1_i01	0.126918	0.126929	6.32467	0.819519	1	GORASP2	Golgi reassembly-stacking protein 2 (GRS2) (Golgi phosphoprotein 6) (GOLPH6) (Golgi reassembly-stacking protein of 55 kDa) (GRASP55) (p59)	GORASP2 GOLPH6	Golgi organization [GO:0007030]; cell differentiation [GO:0030154]; establishment of protein localization to plasma membrane [GO:0061951]; organelle assembly [GO:0070925]; organelle organization [GO:0006996]; response to endoplasmic reticulum stress [GO:0034976]; spermatogenesis [GO:0007283]	Plays a role in the assembly and membrane stacking of the Golgi cisternae, and in the process by which Golgi stacks reform after breakdown during mitosis and meiosis (PubMed:10487747, PubMed:21515684, PubMed:22523075). May regulate the intracellular transport and presentation of a defined set of transmembrane proteins, such as transmembrane TGFA (PubMed:11101516). Required for normal acrosome for…
R013812c0g1_i01	-0.150186	-0.15022	5.02843	0.623269	1	SH3RF1	E3 ubiquitin-protein ligase SH3RF1 (EC 2.3.2.27) (Plenty of SH3s) (Protein POSH) (RING-type E3 ubiquitin transferase SH3RF1) (SH3 domain-containing RING finger protein 1)	sh3rf1 posh TNeu006c09.1	apoptotic process [GO:0006915]; neuron migration [GO:0001764]; positive regulation of JNK cascade [GO:0046330]; protein autoubiquitination [GO:0051865]; regulation of CD4-positive, alpha-beta T cell differentiation [GO:0043370]; regulation of CD8-positive, alpha-beta T cell proliferation [GO:2000564]	Has E3 ubiquitin-protein ligase activity. In the absence of an external substrate, it can catalyze self-ubiquitination. Acts as a scaffold protein that contributes to the effective activation of the JNK signaling pathway.
R013846c0g1_i01	-0.0748012	-0.0750143	1.84318	0.781571	1	NA	Myc proto-oncogene protein (Proto-oncogene c-Myc) (Transcription factor p64)	MYC	MAPK cascade [GO:0000165]; cellular iron ion homeostasis [GO:0006879]; cellular response to DNA damage stimulus [GO:0006974]; chromatin remodeling [GO:0006338]; chromosome organization [GO:0051276]; negative regulation of cell division [GO:0051782]; negative regulation of monocyte differentiation [GO:0045656]; positive regulation of DNA biosynthetic process [GO:2000573]; positive regulation of cy…	Transcription factor that binds DNA in a non-specific manner, yet also specifically recognizes the core sequence 5'-CAC[GA]TG-3'. Activates the transcription of growth-related genes. Binds to the VEGFA promoter, promoting VEGFA production and subsequent sprouting angiogenesis.
R013858c0g1_i01	0.0329436	0.0329481	5.88745	0.992627	1	ACTR1B	Alpha-centractin (Centractin)	Actr1a Ctrn1	establishment of mitotic spindle orientation [GO:0000132]; nuclear migration along microtubule [GO:0030473]; spermatogenesis [GO:0007283]	Component of a multi-subunit complex involved in microtubule based vesicle motility. It is associated with the centrosome (By similarity).
R013879c0g1_i01	-0.332402	-0.332465	6.20095	0.339273	1	NA	NA	NA	NA	NA
R013898c0g1_i01	0.0105132	0.0105768	1.91526	0.971396	1	NA	NA	NA	NA	NA
R013919c0g1_i04	-0.506808	-0.513335	0.0375655	0.387139	1	NA	NA	NA	NA	NA
R013957c0g1_i01	1.94167	2.3876	0.536409	0.0658516	1	NA	NA	NA	NA	NA
R013969c0g1_i01	-0.0812883	-0.0816614	0.61312	0.831559	1	NA	Very-long-chain 3-oxoacyl-CoA reductase (EC 1.1.1.330) (17-beta-hydroxysteroid dehydrogenase 12) (17-beta-HSD 12) (3-ketoacyl-CoA reductase) (KAR) (Estradiol 17-beta-dehydrogenase 12) (EC 1.1.1.62)	HSD17B12 SPM2	estrogen biosynthetic process [GO:0006703]; fatty acid biosynthetic process [GO:0006633]	Catalyzes the second of the four reactions of the long-chain fatty acids elongation cycle. This endoplasmic reticulum-bound enzymatic process, allows the addition of two carbons to the chain of long- and very long-chain fatty acids/VLCFAs per cycle. This enzyme has a 3-ketoacyl-CoA reductase activity, reducing 3-ketoacyl-CoA to 3-hydroxyacyl-CoA, within each cycle of fatty acid elongation. Thereb…
R013996c0g1_i01	-2.76815	-3.82401	-1.59876	0.123735	1	NA	Bombesin receptor subtype-3 (BRS-3)	BRS3	NA	Role in sperm cell division, maturation, or function. This receptor mediates its action by association with G proteins that activate a phosphatidylinositol-calcium second messenger system (By similarity).
R014030c0g1_i01	0.000452599	0.000461571	3.26643	0.998078	1	C6orf120	NA	NA	NA	NA
R014077c0g1_i01	0.043588	0.0431541	0.249256	0.905977	1	NA	NA	NA	NA	NA
R014078c0g1_i01	-0.105652	-0.1057	3.82557	0.700032	1	NA	Probable ATP-dependent RNA helicase DDX49 (EC 3.6.4.13) (DEAD box protein 49)	DDX49	rRNA processing [GO:0006364]	NA
R014094c0g1_i01	0.214094	0.214248	3.32083	0.36504	1	PRR5L	Proline-rich protein 5 (Protein observed with Rictor-1) (Protor-1)	Prr5 Protor1	TORC2 signaling [GO:0038203]; cell cycle [GO:0007049]	Subunit of mTORC2, which regulates cell growth and survival in response to hormonal signals. mTORC2 is activated by growth factors, but, in contrast to mTORC1, seems to be nutrient-insensitive. mTORC2 seems to function upstream of Rho GTPases to regulate the actin cytoskeleton, probably by activating one or more Rho-type guanine nucleotide exchange factors. mTORC2 promotes the serum-induced forma…
R014190c0g1_i01	-0.275794	-0.276083	2.68013	0.234473	1	NA	NA	NA	NA	NA
R014295c0g2_i01	0.0389936	0.039007	4.28603	0.937351	1	NA	NA	NA	NA	NA
R014346c0g1_i01	-0.166508	-0.166649	2.97984	0.489162	1	GEMIN2	Gem-associated protein 2 (Gemin-2) (Component of gems 2) (Survival of motor neuron protein-interacting protein 1) (SMN-interacting protein 1)	gemin2 sip1	spliceosomal complex assembly [GO:0000245]; spliceosomal snRNP assembly [GO:0000387]	The SMN complex plays a catalyst role in the assembly of small nuclear ribonucleoproteins (snRNPs), the building blocks of the spliceosome. Thereby, plays an important role in the splicing of cellular pre-mRNAs. Most spliceosomal snRNPs contain a common set of Sm proteins that assemble in a heptameric protein ring on the Sm site of the small nuclear RNA to form the core snRNP. In the cytosol, the…
R014380c0g1_i01	0.303072	0.304301	0.43262	0.501062	1	NA	NA	NA	NA	NA
R014382c0g1_i01	0.12228	0.122297	5.89445	0.869356	1	NA	Acyl-coenzyme A oxidase 3, peroxisomal (AOX 3) (Acyl-CoA oxidase 3) (EC 1.3.3.6) (Medium-chain acyl-CoA oxidase) (AtCX3)	ACX3 At1g06290 F9P14.15 F9P14_11 T2D23.1	fatty acid beta-oxidation [GO:0006635]; fatty acid beta-oxidation using acyl-CoA oxidase [GO:0033540]; lipid homeostasis [GO:0055088]; medium-chain fatty acid metabolic process [GO:0051791]	Catalyzes the desaturation of medium-chain acyl-CoAs to 2-trans-enoyl-CoAs. Active on C8:0- to C14:0-CoA with a maximal activity on C12:0-CoA.
R014391c0g1_i01	-0.34702	-0.347392	2.70907	0.141142	1	NA	NA	NA	NA	NA
R014451c0g1_i01	0.224264	0.224312	5.20699	0.369846	1	SOX14	Transcription factor SOX-2 (cSox2) (delta EF2a)	SOX2	cell cycle arrest [GO:0007050]; cell differentiation [GO:0030154]; cell fate commitment [GO:0045165]; central nervous system development [GO:0007417]; endodermal cell fate specification [GO:0001714]; eye development [GO:0001654]; forebrain development [GO:0030900]; inner ear development [GO:0048839]; negative regulation of canonical Wnt signaling pathway [GO:0090090]; negative regulation of epith…	Transcriptional activator. May function as a switch in neuronal development. Downstream SRRT target that mediates the promotion of neural stem cell self-renewal (By similarity). Keeps neural cells undifferentiated by counteracting the activity of proneural proteins and suppresses neuronal differentiation. In cooperation with other transcription factors, binds to the promoter sequence of the cryst…
R014541c0g1_i01	0.140874	0.14096	3.66038	0.577392	1	PIGW	Phosphatidylinositol-glycan biosynthesis class W protein (PIG-W) (EC 2.3.-.-)	Pigw	GPI anchor biosynthetic process [GO:0006506]; protein localization to plasma membrane [GO:0072659]	Required for the transport of GPI-anchored proteins to the plasma membrane (By similarity). Probable acetyltransferase, which acetylates the inositol ring of phosphatidylinositol during biosynthesis of GPI-anchor. Acetylation during GPI-anchor biosynthesis is not essential for the subsequent mannosylation and is usually removed soon after the attachment of GPIs to proteins (PubMed:14517336).
R014557c0g1_i01	-1.24745	-1.25113	1.99501	1.43995e-05	0.0103734	NA	NA	NA	NA	NA
R014573c0g1_i02	0.134964	0.134979	5.89757	0.779993	1	LMAN2L	Vesicular integral-membrane protein VIP36 (Lectin mannose-binding 2) (Vesicular integral-membrane protein 36) (VIP36)	LMAN2	Golgi organization [GO:0007030]; endoplasmic reticulum organization [GO:0007029]; endoplasmic reticulum to Golgi vesicle-mediated transport [GO:0006888]; protein transport [GO:0015031]	Plays a role as an intracellular lectin in the early secretory pathway. Interacts with N-acetyl-D-galactosamine and high-mannose type glycans and may also bind to O-linked glycans. Involved in the transport and sorting of glycoproteins carrying high mannose-type glycans.
R014591c0g1_i01	5.43105	1.44269e+08	1.30952	0.000386438	0.109596	NA	Bombesin receptor subtype-3 (BRS-3)	BRS3	G protein-coupled receptor signaling pathway [GO:0007186]	Role in sperm cell division, maturation, or function. This receptor mediates its action by association with G proteins that activate a phosphatidylinositol-calcium second messenger system.
R014647c0g1_i01	-0.0158743	-0.0158788	5.94068	0.953383	1	MRC1	Macrophage mannose receptor 1 (MMR) (C-type lectin domain family 13 member D) (C-type lectin domain family 13 member D-like) (Human mannose receptor) (hMR) (Macrophage mannose receptor 1-like protein 1) (CD antigen CD206)	MRC1 CLEC13D CLEC13DL MRC1L1	cellular response to interferon-gamma [GO:0071346]; cellular response to interleukin-4 [GO:0071353]; cellular response to lipopolysaccharide [GO:0071222]; receptor-mediated endocytosis [GO:0006898]	Mediates the endocytosis of glycoproteins by macrophages. Binds both sulfated and non-sulfated polysaccharide chains.; (Microbial infection) Acts as phagocytic receptor for bacteria, fungi and other pathogens.; (Microbial infection) Acts as a receptor for Dengue virus envelope protein E.
R014650c0g1_i01	-0.375883	-0.376488	2.14106	0.134136	1	UROS	Uroporphyrinogen-III synthase (UROIIIS) (UROS) (EC 4.2.1.75) (Hydroxymethylbilane hydrolyase [cyclizing]) (Uroporphyrinogen-III cosynthase)	UROS	cellular response to amine stimulus [GO:0071418]; cellular response to arsenic-containing substance [GO:0071243]; heme biosynthetic process [GO:0006783]; protoporphyrinogen IX biosynthetic process [GO:0006782]; response to antibiotic [GO:0046677]; response to platinum ion [GO:0070541]; uroporphyrinogen III biosynthetic process [GO:0006780]	Catalyzes cyclization of the linear tetrapyrrole, hydroxymethylbilane, to the macrocyclic uroporphyrinogen III, the branch point for the various sub-pathways leading to the wide diversity of porphyrins. Porphyrins act as cofactors for a multitude of enzymes that perform a variety of processes within the cell such as methionine synthesis (vitamin B12) or oxygen transport (heme).
R014680c0g1_i01	-0.0100298	-0.0100304	7.4227	0.996068	1	ATP5F1D	ATP synthase subunit delta, mitochondrial (ATP synthase F1 subunit delta) (F-ATPase delta subunit)	Atp5f1d Atp5d	ATP metabolic process [GO:0046034]; ATP synthesis coupled proton transport [GO:0015986]; aerobic respiration [GO:0009060]; mitochondrial proton-transporting ATP synthase complex assembly [GO:0033615]; proton transmembrane transport [GO:1902600]	Mitochondrial membrane ATP synthase (F(1)F(0) ATP synthase or Complex V) produces ATP from ADP in the presence of a proton gradient across the membrane which is generated by electron transport complexes of the respiratory chain. F-type ATPases consist of two structural domains, F(1) - containing the extramembraneous catalytic core, and F(0) - containing the membrane proton channel, linked togethe…
R014682c0g1_i01	0.0826152	0.0826179	7.63033	0.972987	1	CYC1	Cytochrome c1, heme protein, mitochondrial (Complex III subunit 4) (Complex III subunit IV) (Cytochrome b-c1 complex subunit 4) (Ubiquinol-cytochrome-c reductase complex cytochrome c1 subunit) (Cytochrome c-1)	CYC1	mitochondrial ATP synthesis coupled proton transport [GO:0042776]; mitochondrial electron transport, ubiquinol to cytochrome c [GO:0006122]; response to glucagon [GO:0033762]	This is the heme-containing component of the cytochrome b-c1 complex, which accepts electrons from Rieske protein and transfers electrons to cytochrome c in the mitochondrial respiratory chain.
R014688c0g2_i01	-0.107529	-0.107543	4.52871	0.665695	1	NA	Nephrocystin-3	nphp3	Wnt signaling pathway [GO:0016055]; cilium assembly [GO:0060271]; convergent extension involved in gastrulation [GO:0060027]; negative regulation of canonical Wnt signaling pathway [GO:0090090]; regulation of Wnt signaling pathway, planar cell polarity pathway [GO:2000095]	Required for normal ciliary development and function. Inhibits disheveled-1-induced canonical Wnt-signaling activity and may also play a role in the control of non-canonical Wnt signaling that regulates planar cell polarity. Probably acts as a molecular switch between different Wnt signaling pathways. Required for proper convergent extension cell movements.
R014689c0g1_i01	-0.0582079	-0.0584303	1.89572	0.820966	1	NA	NA	NA	NA	NA
R014696c0g1_i01	-0.00361391	-0.00361435	3.74375	0.991184	1	ERAL1	GTPase Era, mitochondrial (H-ERA) (hERA) (Conserved ERA-like GTPase) (CEGA) (ERA-W) (ERA-like protein 1)	ERAL1 HERA	mitochondrial translational elongation [GO:0070125]; mitochondrial translational termination [GO:0070126]; ribosomal small subunit assembly [GO:0000028]	Probable GTPase that plays a role in the mitochondrial ribosomal small subunit assembly. Specifically binds the 12S mitochondrial rRNA (12S mt-rRNA) to a 33 nucleotide section delineating the 3' terminal stem-loop region. May act as a chaperone that protects the 12S mt-rRNA on the 28S mitoribosomal subunit during ribosomal small subunit assembly.
R014703c0g1_i01	-0.0918645	-0.0919124	3.61684	0.760982	1	NUDT22	Uridine diphosphate glucose pyrophosphatase NUDT22 (UDPG pyrophosphatase) (UGPPase) (EC 3.6.1.45) (Nucleoside diphosphate-linked moiety X motif 22) (Nudix motif 22)	Nudt22	NA	Hydrolyzes UDP-glucose to glucose 1-phosphate and UMP and UDP-galactose to galactose 1-phosphate and UMP. Preferred substrate is UDP-glucose.
R014707c0g1_i01	0.0248792	0.0248839	5.28499	0.982664	1	PTPN5	NA	NA	NA	NA
R014718c0g1_i01	0.274313	0.274618	2.52058	0.289911	1	NA	NA	NA	NA	NA
R014729c0g2_i01	0.238204	0.238618	1.10124	0.431827	1	NA	Basic endochitinase (EC 3.2.1.14)		chitin catabolic process [GO:0006032]; polysaccharide catabolic process [GO:0000272]	This protein functions as a defense against chitin containing fungal pathogens.
R014740c0g1_i01	-0.119583	-0.119619	4.53014	0.763754	1	DCTN4	Dynactin subunit 4 (Dynactin subunit p62)	Dctn4	nuclear migration [GO:0007097]	Could have a dual role in dynein targeting and in ACTR1A/Arp1 subunit of dynactin pointed-end capping. Could be involved in ACTR1A pointed-end binding and in additional roles in linking dynein and dynactin to the cortical cytoskeleton.
R014742c0g1_i02	0.281885	0.28213	2.75953	0.222254	1	SLC25A27	Mitochondrial uncoupling protein 4 (UCP 4) (Solute carrier family 25 member 27)	SLC25A27 UCP4 UNQ772/PRO1566	cellular triglyceride homeostasis [GO:0035356]; inner ear development [GO:0048839]; negative regulation of apoptotic process [GO:0043066]; negative regulation of mitochondrial calcium ion concentration [GO:0051562]; negative regulation of mitochondrial membrane potential [GO:0010917]; neuron death [GO:0070997]; positive regulation of cell population proliferation [GO:0008284]; proton transmembran…	UCP are mitochondrial transporter proteins that create proton leaks across the inner mitochondrial membrane, thus uncoupling oxidative phosphorylation from ATP synthesis. As a result, energy is dissipated in the form of heat. May play a role in thermoregulatory heat production and metabolism in brain.
R014743c0g1_i01	-0.118499	-0.118531	4.59909	0.770549	1	SLC38A10	Putative sodium-coupled neutral amino acid transporter 10 (Solute carrier family 38 member 10)	slc38a10	amino acid transport [GO:0006865]; sodium ion transport [GO:0006814]	Putative sodium-dependent amino acid/proton antiporter.
R014746c0g1_i01	-0.0241561	-0.0241598	5.43558	0.994392	1	STRADB	STE20-related kinase adapter protein alpha (STRAD alpha) (STE20-related adapter protein) (Serologically defined breast cancer antigen NY-BR-96)	STRADA LYK5 STRAD	MAPK cascade [GO:0000165]; activation of protein kinase activity [GO:0032147]; cell cycle arrest [GO:0007050]; neuron projection morphogenesis [GO:0048812]; protein export from nucleus [GO:0006611]; signal transduction by protein phosphorylation [GO:0023014]; stress-activated protein kinase signaling cascade [GO:0031098]	Pseudokinase which, in complex with CAB39/MO25 (CAB39/MO25alpha or CAB39L/MO25beta), binds to and activates STK11/LKB1. Adopts a closed conformation typical of active protein kinases and binds STK11/LKB1 as a pseudosubstrate, promoting conformational change of STK11/LKB1 in an active conformation.
R014747c0g2_i01	0.0495099	0.0495165	6.00715	0.901406	1	SLC39A5	NA	NA	NA	NA
R014751c0g1_i04	0.0443801	0.0443895	4.96546	0.956324	1	HS1BP3	NA	NA	NA	NA
R014754c0g1_i01	0.084589	0.0846466	3.36194	0.745842	1	MAPK8IP2	C-Jun-amino-terminal kinase-interacting protein 1 (JIP-1) (JNK-interacting protein 1) (Islet-brain-1) (IB-1) (JIP-1-related protein) (JRP) (JNK MAP kinase scaffold protein 1) (Mitogen-activated protein kinase 8-interacting protein 1)	Mapk8ip1 Ib1 Jip1 Mapk8ip	JUN phosphorylation [GO:0007258]; negative regulation of JNK cascade [GO:0046329]; negative regulation of JUN kinase activity [GO:0043508]; negative regulation of apoptotic process [GO:0043066]; negative regulation of intrinsic apoptotic signaling pathway [GO:2001243]; positive regulation of JNK cascade [GO:0046330]; regulation of CD8-positive, alpha-beta T cell proliferation [GO:2000564]; regula…	The JNK-interacting protein (JIP) group of scaffold proteins selectively mediates JNK signaling by aggregating specific components of the MAPK cascade to form a functional JNK signaling module. Required for JNK activation in response to excitotoxic stress. Cytoplasmic MAPK8IP1 causes inhibition of JNK-regulated activity by retaining JNK in the cytoplasm and thus inhibiting the JNK phosphorylation…
R014761c0g1_i01	-0.000409128	-0.000416997	2.18477	0.999023	1	NA	Carbohydrate sulfotransferase 5 (EC 2.8.2.-) (Galactose/N-acetylglucosamine/N-acetylglucosamine 6-O-sulfotransferase 4) (GST4) (Intestinal N-acetylglucosamine-6-O-sulfotransferase) (I-GlcNAc6ST) (Intestinal GlcNAc-6-sulfotransferase) (mIGn6ST) (N-acetylglucosamine 6-O-sulfotransferase 3) (GlcNAc6ST-3) (Gn6st-3)	Chst5 Gst4	N-acetylglucosamine metabolic process [GO:0006044]; carbohydrate metabolic process [GO:0005975]; keratan sulfate biosynthetic process [GO:0018146]; sulfur compound metabolic process [GO:0006790]	Sulfotransferase that utilizes 3'-phospho-5'-adenylyl sulfate (PAPS) as sulfonate donor to catalyze the transfer of sulfate to position 6 of non-reducing N-acetylglucosamine (GlcNAc) residues of keratan. Mediates sulfation of keratan in cornea. Keratan sulfate plays a central role in maintaining corneal transparency. Acts on the non-reducing terminal GlcNAc of short and long carbohydrate substrat…
R014777c0g2_i01	0.0359879	0.0359848	7.72131	0.892793	1	NA	Meprin A subunit beta (EC 3.4.24.63) (Endopeptidase-2) (Meprin B) (N-benzoyl-L-tyrosyl-P-amino-benzoic acid hydrolase subunit beta) (PABA peptide hydrolase) (PPH beta)	MEP1B	inflammatory response [GO:0006954]; toxin transport [GO:1901998]	Membrane metallopeptidase that sheds many membrane-bound proteins. Exhibits a strong preference for acidic amino acids at the P1' position. Known substrates include: FGF19, VGFA, IL1B, IL18, procollagen I and III, E-cadherin, KLK7, gastrin, ADAM10, tenascin-C. The presence of several pro-inflammatory cytokine among substrates implicate MEP1B in inflammation. It is also involved in tissue remodeli…
R014784c0g1_i02	-0.0758638	-0.075872	5.78117	0.891418	1	SETD1A	Histone-lysine N-methyltransferase SETD1B-A (EC 2.1.1.43) (SET domain-containing protein 1B-A)	setd1ba setd1b si:dkey-237o15.4	hematopoietic progenitor cell differentiation [GO:0002244]; histone H3-K4 methylation [GO:0051568]	Histone methyltransferase that specifically methylates 'Lys-4' of histone H3, when part of the SET1 histone methyltransferase (HMT) complex, but not if the neighboring 'Lys-9' residue is already methylated. H3 'Lys-4' methylation represents a specific tag for epigenetic transcriptional activation (By similarity).
R014791c0g3_i01	0.0405366	0.0405422	5.31929	0.942458	1	HYI	Putative hydroxypyruvate isomerase (EC 5.3.1.22)	hyi zgc:63850	NA	Catalyzes the reversible isomerization between hydroxypyruvate and 2-hydroxy-3-oxopropanoate (also termed tartronate semialdehyde).
R014795c0g1_i01	-0.346605	-0.34705	2.8766	0.197159	1	NA	Neuropeptide Y receptor type 4 (NPY4-R) (NPYR-D) (Pancreatic polypeptide receptor 1) (PP1)	Npy4r Ppyr1	NA	Receptor for neuropeptide Y and peptide YY. The rank order of affinity of this receptor for pancreatic polypeptides is PP >> PYY >= NPY.
R014801c0g1_i01	-0.277386	-0.27741	4.69986	0.229974	1	NA	Very low-density lipoprotein receptor (VLDL receptor) (VLDL-R)	VLDLR	axon guidance [GO:0007411]; cholesterol metabolic process [GO:0008203]; dendrite morphogenesis [GO:0048813]; glycoprotein transport [GO:0034436]; lipid transport [GO:0006869]; low-density lipoprotein particle receptor catabolic process [GO:0032802]; memory [GO:0007613]; nervous system development [GO:0007399]; positive regulation of dendrite development [GO:1900006]; positive regulation of protei…	Binds VLDL and transports it into cells by endocytosis. In order to be internalized, the receptor-ligand complexes must first cluster into clathrin-coated pits. Binding to Reelin induces tyrosine phosphorylation of Dab1 and modulation of Tau phosphorylation (By similarity).
R014805c0g2_i02	-0.193467	-0.1935	5.37499	0.553416	1	PXK	PX domain-containing protein kinase-like protein (Modulator of Na,K-ATPase) (MONaKA)	Pxk	inflammatory response [GO:0006954]; modulation of chemical synaptic transmission [GO:0050804]; negative regulation of ATPase activity [GO:0032780]; negative regulation of ion transport [GO:0043271]; regulation of membrane potential [GO:0042391]	Binds to and modulates brain Na,K-ATPase subunits ATP1B1 and ATP1B3 and may thereby participate in the regulation of electrical excitability and synaptic transmission. May not display kinase activity.
R014815c0g1_i01	0.284263	0.318469	-0.13519	0.864904	1	NA	Potassium voltage-gated channel subfamily H member 6 (Ether-a-go-go-related gene potassium channel 2) (ERG-2) (Eag-related protein 2) (Ether-a-go-go-related protein 2) (hERG-2) (hERG2) (Voltage-gated potassium channel subunit Kv11.2)	KCNH6 ERG2	potassium ion transmembrane transport [GO:0071805]; regulation of ion transmembrane transport [GO:0034765]; regulation of membrane potential [GO:0042391]	Pore-forming (alpha) subunit of voltage-gated potassium channel. Elicits a slowly activating, rectifying current (By similarity). Channel properties may be modulated by cAMP and subunit assembly.
R014821c2g3_i01	-0.168088	-0.168182	4.33252	0.484368	1	NA	NA	NA	NA	NA
R014824c0g1_i01	-0.00981086	-0.00981552	4.33351	0.97506	1	NA	NA	NA	NA	NA
R014825c0g2_i02	-0.0018203	-0.0018226	6.26365	0.998897	1	NA	NA	NA	NA	NA
R014832c0g1_i01	0.0380328	0.0380814	2.87283	0.875639	1	PLXDC1	Plexin domain-containing protein 1 (Tumor endothelial marker 7)	Plxdc1 Tem7	angiogenesis [GO:0001525]; spinal cord development [GO:0021510]	Plays a critical role in endothelial cell capillary morphogenesis.
R014835c0g1_i01	-0.377339	-0.378863	1.05083	0.219385	1	NA	NA	NA	NA	NA
R014842c0g1_i02	-0.0924472	-0.0928501	1.26208	0.831008	1	NA	Indian hedgehog protein (IHH) (HHG-2) [Cleaved into: Indian hedgehog protein N-product; Indian hedgehog protein C-product]	IHH	bone resorption [GO:0045453]; branching involved in blood vessel morphogenesis [GO:0001569]; camera-type eye photoreceptor cell fate commitment [GO:0060220]; cartilage development [GO:0051216]; cell fate specification [GO:0001708]; cell maturation [GO:0048469]; cell-cell signaling [GO:0007267]; chondrocyte differentiation involved in endochondral bone morphogenesis [GO:0003413]; chondrocyte proli…	Intercellular signal essential for a variety of patterning events during development. Binds to the patched (PTC) receptor, which functions in association with smoothened (SMO), to activate the transcription of target genes. Implicated in endochondral ossification: may regulate the balance between growth and ossification of the developing bones. Induces the expression of parathyroid hormone-relate…
R014863c0g1_i01	0.221585	0.221629	5.0821	0.386415	1	FUT8	Alpha-(1,6)-fucosyltransferase (Alpha1-6FucT) (EC 2.4.1.68) (Fucosyltransferase 8) (GDP-L-Fuc:N-acetyl-beta-D-glucosaminide alpha1,6-fucosyltransferase) (GDP-fucose--glycoprotein fucosyltransferase) (Glycoprotein 6-alpha-L-fucosyltransferase)	FUT8	GDP-L-fucose metabolic process [GO:0046368]; N-glycan fucosylation [GO:0036071]; protein N-linked glycosylation [GO:0006487]; protein N-linked glycosylation via asparagine [GO:0018279]; protein glycosylation in Golgi [GO:0033578]	Catalyzes the addition of fucose in alpha 1-6 linkage to the first GlcNAc residue, next to the peptide chains in N-glycans.
R014869c0g1_i01	0.00799968	0.00792233	4.24586	0.975393	1	GGT5	Glutathione hydrolase 1 proenzyme (EC 3.4.19.13) (Gamma-glutamyltransferase 1) (Gamma-glutamyltranspeptidase 1) (GGT 1) (EC 2.3.2.2) (Leukotriene-C4 hydrolase) (EC 3.4.19.14) (CD antigen CD224) [Cleaved into: Glutathione hydrolase 1 heavy chain; Glutathione hydrolase 1 light chain]	Ggt1 Ggt	aging [GO:0007568]; cellular response to oxidative stress [GO:0034599]; glutamate metabolic process [GO:0006536]; glutathione biosynthetic process [GO:0006750]; glutathione catabolic process [GO:0006751]; peptide modification [GO:0031179]; regulation of immune system process [GO:0002682]; regulation of inflammatory response [GO:0050727]; response to estradiol [GO:0032355]; response to lipopolysac…	Cleaves the gamma-glutamyl bond of extracellular glutathione (gamma-Glu-Cys-Gly), glutathione conjugates, and other gamma-glutamyl compounds. The metabolism of glutathione releases free glutamate and the dipeptide cysteinyl-glycine, which is hydrolyzed to cysteine and glycine by dipeptidases. In the presence of high concentrations of dipeptides and some amino acids, can also catalyze a transpepti…
R014870c0g1_i01	2.05707	1.44269e+08	2.29496	0.999755	1	NA	N-acetyllactosaminide beta-1,3-N-acetylglucosaminyltransferase 4 (EC 2.4.1.149) (UDP-GlcNAc:betaGal beta-1,3-N-acetylglucosaminyltransferase 4) (BGnT-4) (Beta-1,3-Gn-T4) (Beta-1,3-N-acetylglucosaminyltransferase 4) (Beta3Gn-T4)	B3GNT4 UNQ1898/PRO4344	O-glycan processing [GO:0016266]; keratan sulfate biosynthetic process [GO:0018146]; poly-N-acetyllactosamine biosynthetic process [GO:0030311]; protein glycosylation [GO:0006486]	Beta-1,3-N-acetylglucosaminyltransferase involved in the synthesis of poly-N-acetyllactosamine. Has activity for type 2 oligosaccharides.
R014900c0g1_i02	0.108152	0.108158	6.73242	0.754352	1	NA	Transmembrane prolyl 4-hydroxylase (P4H-TM) (EC 1.14.11.29) (Hypoxia-inducible factor prolyl hydroxylase 4) (HIF-PH4) (HIF-prolyl hydroxylase 4) (HPH-4)	P4htm Ph4	peptidyl-proline hydroxylation to 4-hydroxy-L-proline [GO:0018401]; regulation of erythrocyte differentiation [GO:0045646]	Catalyzes the post-translational formation of 4-hydroxyproline in hypoxia-inducible factor (HIF) alpha proteins. Hydroxylates HIF1A at 'Pro-402' and 'Pro-564'. May function as a cellular oxygen sensor and, under normoxic conditions, may target HIF through the hydroxylation for proteasomal degradation via the von Hippel-Lindau ubiquitination complex.
R014909c0g1_i01	-0.0939746	-0.0940218	3.71657	0.738106	1	NA	NA	NA	NA	NA
R014912c0g1_i01	3.30048	1.44269e+08	3.2369	0.999599	1	NA	NA	NA	NA	NA
R014915c0g1_i01	-0.452332	-0.452688	3.13919	0.171328	1	DDC	Aromatic-L-amino-acid decarboxylase (AADC) (EC 4.1.1.28) (DOPA decarboxylase) (DDC)	DDC	cellular amino acid metabolic process [GO:0006520]; dopamine biosynthetic process [GO:0042416]	Catalyzes the decarboxylation of L-3,4-dihydroxyphenylalanine (DOPA) to dopamine, L-5-hydroxytryptophan to serotonin and L-tryptophan to tryptamine.
R014920c0g1_i01	-0.345928	-0.346706	1.93642	0.429214	1	NA	NA	NA	NA	NA
R014921c0g2_i01	0.19659	0.196905	2.19663	0.428096	1	CIAO2A	Cytosolic iron-sulfur assembly component 2A (MIP18 family protein FAM96A)	CIAO2A CIA2A FAM96A	chromosome segregation [GO:0007059]; iron-sulfur cluster assembly [GO:0016226]; protein maturation by [4Fe-4S] cluster transfer [GO:0106035]; protein maturation by iron-sulfur cluster transfer [GO:0097428]	Component of the cytosolic iron-sulfur protein assembly (CIA) complex, a multiprotein complex that mediates the incorporation of iron-sulfur cluster into extramitochondrial Fe/S proteins (PubMed:23891004). As a CIA complex component and in collaboration with CIAO1 specifically matures ACO1 and stabilizes IREB2, connecting cytosolic iron-sulfur protein maturation with cellular iron regulation (Pub…
R014931c0g1_i01	0.0925536	0.0925598	6.00902	0.916697	1	PI4KB	Phosphatidylinositol 4-kinase beta (PI4K-beta) (PI4Kbeta) (PtdIns 4-kinase beta) (EC 2.7.1.67)	pi4kb pik4cb	phosphatidylinositol phosphorylation [GO:0046854]; phosphatidylinositol-mediated signaling [GO:0048015]	Phosphorylates phosphatidylinositol (PI) in the first committed step in the production of the second messenger inositol-1,4,5,-trisphosphate (PIP).
R014997c0g1_i01	-0.00315157	-0.00315252	6.03946	0.993881	1	NA	Phospholipase A2 isozymes PA3A/PA3B/PA5 (PLA2) (EC 3.1.1.4) (Phosphatidylcholine 2-acylhydrolase)		arachidonic acid secretion [GO:0050482]; lipid catabolic process [GO:0016042]; phospholipid metabolic process [GO:0006644]	PLA2 catalyzes the calcium-dependent hydrolysis of the 2-acyl groups in 3-sn-phosphoglycerides.
R014999c0g1_i01	0.0809713	0.0809766	6.56542	0.899538	1	KIF5C	Kinesin heavy chain isoform 5A (Kinesin heavy chain neuron-specific 1) (Neuronal kinesin heavy chain) (NKHC)	KIF5A NKHC1	anterograde axonal protein transport [GO:0099641]; anterograde dendritic transport of neurotransmitter receptor complex [GO:0098971]; antigen processing and presentation of exogenous peptide antigen via MHC class II [GO:0019886]; axon guidance [GO:0007411]; chemical synaptic transmission [GO:0007268]; microtubule-based movement [GO:0007018]; retrograde neuronal dense core vesicle transport [GO:19…	Microtubule-dependent motor required for slow axonal transport of neurofilament proteins (NFH, NFM and NFL). Can induce formation of neurite-like membrane protrusions in non-neuronal cells in a ZFYVE27-dependent manner. The ZFYVE27-KIF5A complex contributes to the vesicular transport of VAPA, VAPB, SURF4, RAB11A, RAB11B and RTN3 proteins in neurons. Required for anterograde axonal transportation …
R015004c0g1_i01	-0.06931	-0.0693164	6.05383	0.963018	1	NA	NA	NA	NA	NA
R015009c0g1_i01	-0.284417	-0.284437	6.45489	0.200776	1	YLPM1	YLP motif-containing protein 1 (Nuclear protein ZAP3)	Ylpm1 Zap Zap3	regulation of telomere mainteNAce [GO:0032204]	Plays a role in the reduction of telomerase activity during differentiation of embryonic stem cells by binding to the core promoter of TERT and controlling its down-regulation.
R015015c0g1_i01	-0.00331029	-0.00333212	2.19007	0.990631	1	CEP126	NA	NA	NA	NA
R015018c0g1_i02	-0.275964	-0.276919	0.584152	0.47684	1	NA	NA	NA	NA	NA
R015029c0g1_i01	-0.881625	-0.885752	0.417223	0.0462133	1	NA	NA	NA	NA	NA
R015034c0g1_i01	-0.177393	-0.177598	2.74589	0.462424	1	AC007040.2	NA	NA	NA	NA
R015036c0g1_i01	1.80633	1.44269e+08	-0.726332	0.999793	1	NA	Neuropeptide Y receptor type 1 (NPY1-R)	NPY1R	NA	Receptor for neuropeptide Y and peptide YY.
R015039c0g1_i01	0.240715	0.240882	3.75246	0.302277	1	NA	Synaptotagmin-1 (Synaptotagmin I) (p65)	SYT1	negative regulation of calcium ion-dependent exocytosis [GO:0045955]; synaptic vesicle exocytosis [GO:0016079]	Acts as inhibitor of neurotransmitter release. Overexpression leads to a decrease in the amplitude of the excitatory postsynaptic potential in dissected cholinergic and glutaminergic neurons while depletion with antisense oligonucleotides leads to an increase. Overexpression of isoform 1 blocks the reversal of synaptic depression by serotonin in sensory neurons.
R015041c0g1_i01	0.0858317	0.0858529	5.16073	0.823404	1	LRIG1	NA	NA	NA	NA
R015047c0g1_i02	0.167008	0.167029	5.69313	0.663903	1	GSTZ1	Maleylacetoacetate isomerase (MAAI) (EC 5.2.1.2) (GSTZ1-1) (Glutathione S-transferase zeta 1) (EC 2.5.1.18)	Gstz1 Maai	L-phenylalanine catabolic process [GO:0006559]; glutathione metabolic process [GO:0006749]; tyrosine catabolic process [GO:0006572]	Probable bifunctional enzyme showing minimal glutathione-conjugating activity with ethacrynic acid and 7-chloro-4-nitrobenz-2-oxa-1, 3-diazole and maleylacetoacetate isomerase activity. Has also low glutathione peroxidase activity with t-butyl and cumene hydroperoxides. Is able to catalyze the glutathione dependent oxygenation of dichloroacetic acid to glyoxylic acid (By similarity).
R015052c0g1_i01	0.0989968	0.0990046	6.29737	0.930861	1	TXNL1	Thioredoxin-like protein 1 (32 kDa thioredoxin-related protein)	TXNL1 TRP32 TXL TXNL	cell redox homeostasis [GO:0045454]	Active thioredoxin with a redox potential of about -250 mV.
R015053c0g1_i01	0.0251021	0.0251094	4.05963	0.930509	1	MMAB	Corrinoid adenosyltransferase (EC 2.5.1.17) (Cob(II)alamin adenosyltransferase) (Cob(II)yrinic acid a,c-diamide adenosyltransferase) (Cobinamide/cobalamin adenosyltransferase) (Methylmalonic aciduria type B homolog)	Mmab	cobalamin biosynthetic process [GO:0009236]; cobalamin metabolic process [GO:0009235]	Adenosyltransferase involved in intracellular vitamin B12 metabolism. Generates adenosylcobalamin (AdoCbl) and directly delivers the cofactor to MUT in a transfer taht is stimulated by ATP-binding to MMAB and gated by MMAA.
R015056c0g1_i01	0.251462	0.251573	5.17813	0.278204	1	NA	NA	NA	NA	NA
R015057c0g1_i01	0.0474525	0.0478923	1.75778	0.875135	1	NA	NA	NA	NA	NA
R015062c0g1_i01	0.0969466	0.0969854	4.46247	0.739502	1	UBE2H	NA	NA	NA	NA
R015065c1g1_i01	0.182446	0.182618	0.365529	0.707213	1	NA	NA	NA	NA	NA
R015066c0g1_i01	-0.0656352	-0.065418	1.96906	0.821731	1	EFNA1	Probable RNA-directed DNA polymerase from transposon X-element (EC 2.7.7.49) (Reverse transcriptase)	X-element\ORF2 ORF2	transposition, DNA-mediated [GO:0006313]	NA
R015073c0g1_i01	0.0586155	0.0586554	3.83922	0.819516	1	NA	NA	NA	NA	NA
R015075c0g1_i01	0.606016	0.608382	1.03893	0.115916	1	RNF19B	NA	NA	NA	NA
R015102c0g1_i01	-0.0321957	-0.0321978	6.42384	0.982864	1	SIN3B	Paired amphipathic helix protein Sin3a (Histone deacetylase complex subunit Sin3a) (Transcriptional corepressor Sin3a)	Sin3a Kiaa4126	DNA replication [GO:0006260]; activation of innate immune response [GO:0002218]; aging [GO:0007568]; cellular protein localization [GO:0034613]; cellular response to dopamine [GO:1903351]; cellular response to glucose stimulus [GO:0071333]; cerebral cortex neuron differentiation [GO:0021895]; hematopoietic progenitor cell differentiation [GO:0002244]; histone deacetylation [GO:0016575]; in utero …	Acts as a transcriptional repressor. Corepressor for REST. Interacts with MXI1 to repress MYC responsive genes and antagonize MYC oncogenic activities. Also interacts with MXD1-MAX heterodimers to repress transcription by tethering SIN3A to DNA. Acts cooperatively with OGT to repress transcription in parallel with histone deacetylation. Involved in the control of the circadian rhythms. Required f…
R015123c0g1_i02	-0.0890474	-0.0890608	5.32303	0.825648	1	NA	Heme-binding protein 2 (Protein SOUL)	Hebp2 Soul	negative regulation of mitochondrial membrane potential [GO:0010917]; positive regulation of mitochondrial membrane permeability [GO:0035794]; positive regulation of necrotic cell death [GO:0010940]	Can promote mitochondrial permeability transition and facilitate necrotic cell death under different types of stress conditions (By similarity). May have low affinity for heme (PubMed:15518569).
R015124c0g1_i01	-0.311294	-0.314304	1.42848	0.517581	1	IRGQ	NA	NA	NA	NA
R015138c0g1_i01	-0.101672	-0.101728	3.48582	0.676136	1	NA	Nipped-B-like protein B	nipblb	central nervous system development [GO:0007417]; cohesin loading [GO:0071921]; developmental growth [GO:0048589]; digestive tract development [GO:0048565]; double-strand break repair [GO:0006302]; embryonic pectoral fin morphogenesis [GO:0035118]; embryonic viscerocranium morphogenesis [GO:0048703]; establishment of mitotic sister chromatid cohesion [GO:0034087]; establishment of protein localiza…	May play a structural role in chromatin. Involved in sister chromatid cohesion, possibly by facilitating the cohesin complex loading (PubMed:22039349). Transcription factor, which may promote cortical neuron migration during brain development by regulating the transcription of crucial genes in this process (By similarity).
R015139c0g2_i01	0.0433467	0.0433901	2.69954	0.857988	1	MTHFS	5-formyltetrahydrofolate cyclo-ligase (EC 6.3.3.2) (5,10-methenyl-tetrahydrofolate synthetase) (MTHFS) (Methenyl-THF synthetase)	MTHFS	tetrahydrofolate metabolic process [GO:0046653]	Contributes to tetrahydrofolate metabolism. Helps regulate carbon flow through the folate-dependent one-carbon metabolic network that supplies carbon for the biosynthesis of purines, thymidine and amino acids. Catalyzes the irreversible conversion of 5-formyltetrahydrofolate (5-CHO-H(4)PteGlu) to yield 5,10-methenyltetrahydrofolate. It can also use 5-formyltetrahydropteroic acid (5-CHO-H(4)Pte) a…
R015140c0g1_i01	-0.0701022	-0.0701157	5.00372	0.848469	1	NA	Lipase (EC 3.1.1.3) (RDL) (Triacylglycerol lipase) (ROL)		lipid catabolic process [GO:0016042]	Hydrolyzes ester bonds of triglycerides as well as of their derived partial glycerides with a strong 1,3-positional specificity.
R015147c0g1_i01	0.184101	0.184185	3.62473	0.443478	1	NA	NA	NA	NA	NA
R015162c0g1_i01	-0.0559034	-0.0559379	3.50616	0.820552	1	NA	NA	NA	NA	NA
R015173c0g1_i01	-0.410843	-0.411165	3.01837	0.151157	1	CA8	Carbonic anhydrase 2 (EC 4.2.1.1) (Carbonate dehydratase II) (Carbonic anhydrase II) (CA-II)	ca2	NA	Reversible hydration of carbon dioxide.
R015177c0g1_i01	-0.0362221	-0.0362318	4.57017	0.919201	1	NA	Proton-coupled folate transporter (Heme carrier protein 1) (PCFT/HCP1) (Solute carrier family 46 member 1)	slc46a1 hcp1 pcft	transmembrane transport [GO:0055085]	Has been shown to act both as an intestinal proton-coupled high-affinity folate transporter and as an intestinal heme transporter which mediates heme uptake from the gut lumen into duodenal epithelial cells. Shows a higher affinity for folate than heme (By similarity).
R015179c0g1_i01	-0.17781	-0.177839	5.21673	0.575797	1	NRL	Neural retina-specific leucine zipper protein (NRL)	Nrl	positive regulation of rhodopsin gene expression [GO:0045872]; positive regulation of transcription by RNA polymerase II [GO:0045944]; regulation of rhodopsin gene expression [GO:0007468]; regulation of transcription, DNA-templated [GO:0006355]; retinal rod cell development [GO:0046548]	Acts as a transcriptional activator which regulates the expression of several rod-specific genes, including RHO and PDE6B. Functions also as a transcriptional coactivator, stimulating transcription mediated by the transcription factor CRX and NR2E3. Binds in a sequence-specific manner to the rhodopsin promoter.
R015195c0g1_i02	0.140766	0.140807	4.4841	0.643593	1	COMMD3-BMI1	NA	NA	NA	NA
R015196c0g1_i01	8.09416e-05	7.75319e-05	4.9704	0.999981	1	MRC1	Macrophage mannose receptor 1 (MMR) (C-type lectin domain family 13 member D) (C-type lectin domain family 13 member D-like) (Human mannose receptor) (hMR) (Macrophage mannose receptor 1-like protein 1) (CD antigen CD206)	MRC1 CLEC13D CLEC13DL MRC1L1	cellular response to interferon-gamma [GO:0071346]; cellular response to interleukin-4 [GO:0071353]; cellular response to lipopolysaccharide [GO:0071222]; receptor-mediated endocytosis [GO:0006898]	Mediates the endocytosis of glycoproteins by macrophages. Binds both sulfated and non-sulfated polysaccharide chains.; (Microbial infection) Acts as phagocytic receptor for bacteria, fungi and other pathogens.; (Microbial infection) Acts as a receptor for Dengue virus envelope protein E.
R015218c0g2_i01	-0.00825229	-0.00822912	3.63783	0.976494	1	NA	c-Myc-binding protein (Associate of Myc 1) (AMY-1)	Mycbp Amy1	regulation of transcription, DNA-templated [GO:0006355]	May control the transcriptional activity of MYC. Stimulates the activation of E box-dependent transcription by MYC (By similarity).
R015221c0g1_i02	-0.16259	-0.162714	3.04888	0.507295	1	OAS2	NA	NA	NA	NA
R015225c0g1_i01	-0.124677	-0.124731	4.24557	0.684212	1	ZNRF1	E3 ubiquitin-protein ligase ZNRF1 (EC 2.3.2.27) (RING-type E3 ubiquitin transferase ZNRF1) (Zinc/RING finger protein 1)	znrf1	proteasome-mediated ubiquitin-dependent protein catabolic process [GO:0043161]; protein K48-linked ubiquitination [GO:0070936]	E3 ubiquitin-protein ligase that plays a role in neuron cells differentiation. Plays a role in the establishment and mainteNAce of neuronal transmission and plasticity.
R015249c0g1_i01	0.00819761	0.00816965	2.87363	0.973759	1	NA	NA	NA	NA	NA
R015252c0g1_i01	0.273192	0.27341	2.97494	0.231045	1	TAP1	ATP-binding cassette sub-family B member 9 (ATP-binding cassette transporter 9) (ABC transporter 9 protein) (hABCB9) (TAP-like protein) (TAPL)	ABCB9 KIAA1520	peptide transport [GO:0015833]; protein transport [GO:0015031]; transmembrane transport [GO:0055085]	ATP-dependent low-affinity peptide transporter which translocates a broad spectrum of peptides from the cytosol to the lysosomal lumen. Displays a broad peptide length specificity from 6-mer up to at least 59-mer peptides with an optimum of 23-mers. Favors positively charged, aromatic or hydrophobic residues in the N- and C-terminal positions whereas negatively charged residues as well as asparag…
R015259c0g1_i01	-0.956558	-0.960381	1.00165	0.00153489	0.262361	NA	NA	NA	NA	NA
R015262c0g1_i01	0.490945	0.491475	2.51546	0.0284884	1	NA	Tyrosine-protein kinase receptor torso (EC 2.7.10.1)	tor	multicellular organism development [GO:0007275]	Probable receptor tyrosine kinase. During postembryonic development, involved in the initiation of metamorphosis probably by inducing the production of ecdysone in response to prothoracicotropic hormone (PTTH) (By similarity). Binding to PTTH stimulates activation of canonical MAPK signaling leading to ERK phosphorylation (PubMed:19965758, PubMed:26928300).
R015267c0g1_i01	-0.0811327	-0.081135	6.36119	0.860474	1	NA	Solute carrier family 22 member 7 (Organic anion transporter 2) (mOAT2)	Slc22a7 Oat2	organic anion transport [GO:0015711]; response to stilbenoid [GO:0035634]	Mediates sodium-independent multispecific organic anion transport. High affinity transport of glutarate and prostaglandin E2 in a sodium-independent manner. Mediates also the uptake of alpha-ketoglutarate, p-aminohippuric acid, methotrexate, ochratoxin A, valproate, allopurinol and bumetanide.
R015269c0g1_i01	-0.680418	-0.686485	0.232096	0.144743	1	NA	NA	NA	NA	NA
R015272c0g3_i01	0.143424	0.143449	6.42445	0.686467	1	ESRP1	Epithelial splicing regulatory protein 1 (RNA-binding motif protein 35A) (RNA-binding protein 35A)	Esrp1 Rbm35a	RNA splicing [GO:0008380]; mRNA processing [GO:0006397]; regulation of RNA splicing [GO:0043484]; regulation of inner ear auditory receptor cell fate specification [GO:0042669]	mRNA splicing factor that regulates the formation of epithelial cell-specific isoforms. Specifically regulates the expression of FGFR2-IIIb, an epithelial cell-specific isoform of FGFR2. Also regulates the splicing of CD44, CTNND1, ENAH, 3 transcripts that undergo changes in splicing during the epithelial-to-mesenchymal transition (EMT). Acts by directly binding specific sequences in mRNAs. Binds…
R015278c0g1_i01	0.377274	0.379904	2.32638	0.417778	1	NA	NA	NA	NA	NA
R015284c0g1_i02	0.0937345	0.0937397	6.98558	0.954127	1	NA	Sorting nexin-12	SNX12	negative regulation of early endosome to late endosome transport [GO:2000642]; negative regulation of gene expression [GO:0010629]; negative regulation of protein catabolic process [GO:0042177]; negative regulation of protein processing [GO:0010955]; negative regulation of protein transport [GO:0051224]; protein transport [GO:0015031]; regulation of endocytosis [GO:0030100]	May be involved in several stages of intracellular trafficking.
R015285c0g1_i01	0.220803	0.221047	3.43764	0.355813	1	NA	NA	NA	NA	NA
R015294c0g1_i02	-0.0729209	-0.0759675	1.75013	0.848428	1	VENTX	Homeobox protein vent1 (Vent-1)	vent1 vent-1 TGas069i16.1	BMP signaling pathway [GO:0030509]; determination of ventral identity [GO:0048264]; mesoderm formation [GO:0001707]; negative regulation of transcription by RNA polymerase II [GO:0000122]; negative regulation of transcription, DNA-templated [GO:0045892]; regulation of transcription by RNA polymerase II [GO:0006357]	Transcriptional repressor. Cooperates with vent2 in a ventral signaling pathway downstream of bmp4, which antagonizes the Spemann organizer and dorsal mesoderm formation, and leads to ventral mesoderm formation. Acts downstream of bmp4 to repress transcription of foxa4-B/XFD-1'. Binds to DNA with preference for the target sequence 5'-CTATT[T/C]G-3'. Also binds 5'-TGCATTTTG-3' at a lower frequency…
R015308c0g1_i01	-0.0522317	-0.0522821	1.97148	0.831071	1	NA	NA	NA	NA	NA
R015314c0g1_i01	-0.651248	-0.652773	1.4075	0.00537981	0.499525	NA	NA	NA	NA	NA
R015325c0g1_i01	-0.156118	-0.177365	-0.128498	0.834351	1	NA	NA	NA	NA	NA
R015334c0g1_i01	0.332527	0.340953	-0.603127	0.610738	1	HRH3	NA	NA	NA	NA
R015341c0g1_i01	0.142822	0.142823	12.5142	0.632576	1	NA	Collagen alpha-1(V) chain	COL5A1	NA	Type V collagen is a member of group I collagen (fibrillar forming collagen). It is a minor connective tissue component of nearly ubiquitous distribution. Type V collagen binds to DNA, heparan sulfate, thrombospondin, heparin, and insulin (By similarity).
R015353c0g1_i02	-0.0862215	-0.0862577	4.06367	0.806491	1	NA	Radial spoke head protein 4 homolog A (Radial spoke head-like protein 3)	Rsph4a Rshl3	axoneme assembly [GO:0035082]; cilium movement [GO:0003341]; cilium movement involved in cell motility [GO:0060294]	Probable component of the axonemal radial spoke head (By similarity). Radial spokes are regularly spaced along cilia, sperm and flagella axonemes. They consist of a thin stalk which is attached to a subfiber of the outer doublet microtubule, and a bulbous head which is attached to the stalk and appears to interact with the projections from the central pair of microtubules.
R015375c0g1_i01	0.0743254	0.0743291	6.86999	0.912187	1	LRPPRC	NA	NA	NA	NA
R015376c0g1_i01	-0.160853	-0.160943	3.57786	0.516555	1	PPME1	Protein phosphatase methylesterase 1 (PME-1) (EC 3.1.1.89)	PPME1 PME1	protein demethylation [GO:0006482]	Demethylates proteins that have been reversibly carboxymethylated. Demethylates PPP2CB (in vitro) and PPP2CA. Binding to PPP2CA displaces the manganese ion and inactivates the enzyme (By similarity).
R015382c0g1_i01	-0.018071	-0.0180727	5.57494	0.978808	1	NA	NA	NA	NA	NA
R015391c0g1_i01	0.390026	0.390493	2.83888	0.0827712	1	FAIM	Fas apoptotic inhibitory molecule 1 (rFAIM)	Faim Faim1	I-kappaB kinase/NF-kappaB signaling [GO:0007249]; apoptotic process [GO:0006915]; negative regulation of extrinsic apoptotic signaling pathway via death domain receptors [GO:1902042]; positive regulation of neurogenesis [GO:0050769]	Plays a role as an inducible effector molecule that mediates Fas resistance produced by surface Ig engagement in B cells.
R015395c0g1_i01	-0.3041	-0.304161	4.96788	0.144616	1	MIF4GD	Skeletal aspartic acid-rich protein 2 (Fragment)		NA	NA
R015397c0g2_i01	0.0149532	0.0149582	3.41191	0.96012	1	DPH6	Diphthine--ammonia ligase (EC 6.3.1.14) (ATP-binding domain-containing protein 4) (Diphthamide synthase) (Diphthamide synthetase) (Protein DPH6 homolog)	DPH6 ATPBD4	peptidyl-diphthamide biosynthetic process from peptidyl-histidine [GO:0017183]	Amidase that catalyzes the last step of diphthamide biosynthesis using ammonium and ATP. Diphthamide biosynthesis consists in the conversion of an L-histidine residue in the translation elongation factor eEF-2 (EEF2) to diphthamide (By similarity).
R015400c0g2_i01	0.0436445	0.0437979	1.78135	0.872876	1	LIN52	Protein lin-52 homolog	lin52 zgc:153771	transcription, DNA-templated [GO:0006351]	NA
R015401c0g1_i01	-0.153082	-0.153125	4.31547	0.609084	1	MSL1	NA	NA	NA	NA
R015402c0g1_i01	-0.188322	-0.188387	4.56601	0.435644	1	NA	NA	NA	NA	NA
R015410c0g1_i02	-0.0802483	-0.0802658	4.73251	0.870291	1	RFC5	Replication factor C subunit 5 (Activator 1 36 kDa subunit) (A1 36 kDa subunit) (Activator 1 subunit 5) (Replication factor C 36 kDa subunit) (RF-C 36 kDa subunit) (RFC36)	Rfc5	DNA-dependent DNA replication [GO:0006261]; positive regulation of DNA-directed DNA polymerase activity [GO:1900264]	The elongation of primed DNA templates by DNA polymerase delta and epsilon requires the action of the accessory proteins proliferating cell nuclear antigen (PCNA) and activator 1.
R015415c0g1_i01	0.116552	0.116599	4.43882	0.640321	1	NA	NA	NA	NA	NA
R015432c0g1_i01	-0.266087	-0.26691	3.3636	0.549638	1	CSTL1	Cystatin		NA	Inhibits various C1 cysteine proteases including cathepsin L, papain and cathepsin B. This protein has no toxic activity and its function in the venom is unknown. It may play a role as housekeeping or regulatory protein (By similarity).
R015433c0g1_i01	0.155414	0.155431	5.96171	0.729406	1	IMPA2	Inositol monophosphatase 1 (IMP 1) (IMPase 1) (EC 3.1.3.25) (D-galactose 1-phosphate phosphatase) (EC 3.1.3.94) (Inositol-1(or 4)-monophosphatase 1) (Lithium-sensitive myo-inositol monophosphatase A1)	Impa1 Imp	inositol biosynthetic process [GO:0006021]; inositol phosphate dephosphorylation [GO:0046855]; phosphatidylinositol biosynthetic process [GO:0006661]; phosphatidylinositol phosphorylation [GO:0046854]; response to lithium ion [GO:0010226]; signal transduction [GO:0007165]	Responsible for the provision of inositol required for synthesis of phosphatidylinositol and polyphosphoinositides and has been implicated as the pharmacological target for lithium action in brain. Has broad substrate specificity and can use myo-inositol 1,3-diphosphate, myo-inositol 1,4-diphosphate, scyllo-inositol-phosphate, glucose-1-phosphate, glucose-6-phosphate, fructose-1-phosphate, beta-g…
R015457c0g1_i01	0.0350701	0.0350736	5.91531	0.990203	1	NA	NA	NA	NA	NA
R015477c0g1_i01	-0.105629	-0.106112	0.451186	0.789457	1	NA	Fukutin-related protein (EC 2.4.2.-) (Ribitol-5-phosphate transferase)	Fkrp	glycoprotein biosynthetic process [GO:0009101]; protein O-linked mannosylation [GO:0035269]; protein processing [GO:0016485]	Catalyzes the transfer of CDP-ribitol to ribitol 5-phosphate previously attached by FKTN/fukutin of to the phosphorylated O-mannosyl trisaccharide (N-acetylgalactosamine-beta-3-N-acetylglucosamine-beta-4-(phosphate-6-)mannose), a carbohydrate structure present in alpha-dystroglycan (DAG1) (By similarity). This constitutes the second step in the formation of the ribose 5-phosphate tandem repeat wh…
R015480c0g1_i01	2.44549	1.44269e+08	2.09162	0.99979	1	NA	Alpha-latrocrustotoxin-Lt1a (Alpha-LCT-Lt1a) (Alpha-latrocrustotoxin) (Alpha-LCT) (Crusta1) (Fragment)		exocytosis [GO:0006887]	Crustacean-selective presynaptic neurotoxin that induces neurotransmitter exocytosis. Binds to neurexin-1-alpha (NRXN1), adhesion G protein-coupled receptor L1 (ADGRL1, also known as latrophilin-1), and receptor-type tyrosine-protein phosphatase S (PTPRS), and induces neurotransmitter exocytosis through two calcium-dependent mechanisms (membrane pore formation and signaling via latrophilin) and a…
R015481c0g1_i01	0.0710652	0.0710829	4.69501	0.846628	1	GALNT6	Polypeptide N-acetylgalactosaminyltransferase 1 (EC 2.4.1.41) (Polypeptide GalNAc transferase 1) (GalNAc-T1) (pp-GaNTase 1) (Protein-UDP acetylgalactosaminyltransferase 1) (UDP-GalNAc:polypeptide N-acetylgalactosaminyltransferase 1) [Cleaved into: Polypeptide N-acetylgalactosaminyltransferase 1 soluble form]	Galnt1	protein O-linked glycosylation [GO:0006493]; protein O-linked glycosylation via serine [GO:0018242]; protein O-linked glycosylation via threonine [GO:0018243]	Catalyzes the initial reaction in O-linked oligosaccharide biosynthesis, the transfer of an N-acetyl-D-galactosamine residue to a serine or threonine residue on the protein receptor. Has a broad spectrum of substrates for peptides such as EA2, Muc5AC, Muc1a, Muc1b and Muc7.
R015482c0g2_i01	0.0852015	0.0852166	5.32326	0.875174	1	NMT1	Glycylpeptide N-tetradecanoyltransferase 2 (EC 2.3.1.97) (Myristoyl-CoA:protein N-myristoyltransferase 2) (NMT 2) (Peptide N-myristoyltransferase 2) (Type II N-myristoyltransferase)	NMT2	N-terminal peptidyl-glycine N-myristoylation [GO:0018008]; intracellular transport of virus [GO:0075733]; regulation of rhodopsin mediated signaling pathway [GO:0022400]	Adds a myristoyl group to the N-terminal glycine residue of certain cellular and viral proteins.
R015487c0g1_i01	-0.0320734	-0.0320807	4.89377	0.971714	1	GPAT3	Glycerol-3-phosphate acyltransferase 3 (GPAT-3) (EC 2.3.1.15) (1-acyl-sn-glycerol-3-phosphate O-acyltransferase 10) (AGPAT 10) (1-acyl-sn-glycerol-3-phosphate O-acyltransferase 9) (1-AGP acyltransferase 9) (1-AGPAT 9) (EC 2.3.1.51) (Lysophosphatidic acid acyltransferase theta) (LPAAT-theta)	gpat3 agpat9 si:ch211-85e10.5 zgc:91857	CDP-diacylglycerol biosynthetic process [GO:0016024]; triglyceride biosynthetic process [GO:0019432]	Converts glycerol-3-phosphate to 1-acyl-sn-glycerol-3-phosphate (lysophosphatidic acid or LPA) by incorporating an acyl moiety at the sn-1 position of the glycerol backbone (By similarity). Also converts LPA into 1,2-diacyl-sn-glycerol-3-phosphate (phosphatidic acid or PA) by incorporating an acyl moiety at the sn-2 position of the glycerol backbone (By similarity).
R015490c0g1_i01	0.0693482	0.0693556	5.74994	0.958516	1	DCAF13	DDB1- and CUL4-associated factor 13 (WD repeat and SOF domain-containing protein 1)	DCAF13 WDSOF1 RCJMB04_5m12	maturation of SSU-rRNA from tricistronic rRNA transcript (SSU-rRNA, 5.8S rRNA, LSU-rRNA) [GO:0000462]; protein ubiquitination [GO:0016567]	Possible role in ribosomal RNA processing. May function as a substrate receptor for CUL4-DDB1 E3 ubiquitin-protein ligase complex (By similarity).
R015498c0g1_i01	-0.0972353	-0.101128	-0.470393	0.881892	1	NA	NA	NA	NA	NA
R015506c0g1_i01	-0.0211303	-0.0211353	5.05061	0.96434	1	NDUFA12	Probable NADH dehydrogenase [ubiquinone] 1 alpha subcomplex subunit 12 (NADH-ubiquinone oxidoreductase 17.0 kDa subunit)	Y94H6A.8	response to oxidative stress [GO:0006979]	Accessory subunit of the mitochondrial membrane respiratory chain NADH dehydrogenase (Complex I), that is believed not to be involved in catalysis. Complex I functions in the transfer of electrons from NADH to the respiratory chain. The immediate electron acceptor for the enzyme is believed to be ubiquinone (By similarity).
R015514c0g1_i01	0.0713671	0.0713753	5.90612	0.949681	1	NA	NA	NA	NA	NA
R015520c0g1_i01	-0.169716	-0.169779	4.11059	0.550658	1	UPB1	Beta-ureidopropionase (EC 3.5.1.6) (BUP-1) (Beta-alanine synthase) (N-carbamoyl-beta-alanine amidohydrolase)	UPB1 BUP1	beta-alanine biosynthetic process via 3-ureidopropionate [GO:0033396]; beta-alanine metabolic process [GO:0019482]; protein homooligomerization [GO:0051260]; protein homotetramerization [GO:0051289]; pyrimidine nucleoside catabolic process [GO:0046135]	Catalyzes a late step in pyrimidine degradation (PubMed:22525402, PubMed:24526388). Converts N-carbamoyl-beta-alanine (3-ureidopropanoate) into beta-alanine, ammonia and carbon dioxide (PubMed:10542323, PubMed:11508704, PubMed:10415095, PubMed:29976570, PubMed:22525402, PubMed:24526388). Likewise, converts N-carbamoyl-beta-aminoisobutyrate (3-ureidoisobutyrate) into beta-aminoisobutyrate, ammonia…
R015524c0g1_i01	0.0168481	0.0168504	3.91193	0.95701	1	TSPAN11	CD63 antigen (Mast cell antigen AD1) (CD antigen CD63)	Cd63	cell migration [GO:0016477]; cell-matrix adhesion [GO:0007160]; endosome to melanosome transport [GO:0035646]; epithelial cell differentiation [GO:0030855]; negative regulation of epithelial cell migration [GO:0010633]; pigment granule maturation [GO:0048757]; positive regulation of cell adhesion [GO:0045785]; positive regulation of endocytosis [GO:0045807]; positive regulation of integrin-mediat…	Functions as cell surface receptor for TIMP1 and plays a role in the activation of cellular signaling cascades. Plays a role in the activation of ITGB1 and integrin signaling, leading to the activation of AKT, FAK/PTK2 and MAP kinases. Promotes cell survival, reorganization of the actin cytoskeleton, cell adhesion, spreading and migration, via its role in the activation of AKT and FAK/PTK2. Plays…
R015541c0g3_i01	-0.0228437	-0.0228491	4.93692	0.967768	1	C1D	Nuclear nucleic acid-binding protein C1D (mC1D) (Small unique nuclear receptor corepressor) (Sun-CoR) (SunCoR)	C1d Suncor	apoptotic process [GO:0006915]; maturation of 5.8S rRNA [GO:0000460]; negative regulation of transcription, DNA-templated [GO:0045892]	Plays a role in the recruitment of the RNA exosome complex to pre-rRNA to mediate the 3'-5' end processing of the 5.8S rRNA; this function may include MPHOSPH6. Can activate PRKDC not only in the presence of linear DNA but also in the presence of supercoiled DNA. Can induce apoptosis in a p53/TP53 dependent manner. May regulate the TRAX/TSN complex formation. Potentiates transcriptional repressio…
R015546c0g2_i01	4.08373	5.55657	5.60612	0.999774	1	NA	Latrophilin Cirl	Cirl GI18798	cell surface receptor signaling pathway [GO:0007166]	NA
R015570c0g1_i01	0.338361	0.338577	3.56591	0.11886	1	AGPAT3	1-acyl-sn-glycerol-3-phosphate acyltransferase delta (EC 2.3.1.51) (1-acylglycerol-3-phosphate O-acyltransferase 4) (1-AGP acyltransferase 4) (1-AGPAT 4) (Lysophosphatidic acid acyltransferase delta) (LPAAT-delta)	AGPAT4	CDP-diacylglycerol biosynthetic process [GO:0016024]; phospholipid metabolic process [GO:0006644]	Converts 1-acyl-sn-glycerol-3-phosphate (lysophosphatidic acid or LPA) into 1,2-diacyl-sn-glycerol-3-phosphate (phosphatidic acid or PA) by incorporating an acyl moiety at the sn-2 position of the glycerol backbone (By similarity). Exhibits high acyl-CoA specificity for polyunsaturated fatty acyl-CoA, especially docosahexaenoyl-CoA (22:6-CoA, DHA-CoA) (By similarity).
R015579c0g1_i01	-0.0319771	-0.0320014	3.38591	0.900157	1	CEP97	Proteasome activator complex subunit 3 (Activator of multicatalytic protease subunit 3) (Proteasome activator 28 subunit gamma) (PA28g) (PA28gamma)	PSME3 RCJMB04_15e19 RCJMB04_5i13	positive regulation of endopeptidase activity [GO:0010950]; regulation of G1/S transition of mitotic cell cycle [GO:2000045]; regulation of proteasomal protein catabolic process [GO:0061136]	Implicated in immunoproteasome assembly and required for efficient antigen processing. The PA28 activator complex enhances the generation of class I binding peptides by altering the cleavage pattern of the proteasome (By similarity).
R015590c0g1_i01	0.0434135	0.0434233	4.46896	0.911751	1	NA	Vesicular inhibitory amino acid transporter (GABA and glycine transporter) (Solute carrier family 32 member 1) (Vesicular GABA transporter) (xVIAAT)	slc32a1 viaat	neurotransmitter transport [GO:0006836]	Involved in the uptake of GABA and glycine into the synaptic vesicles.
R015596c0g2_i01	0.473201	0.472661	0.362975	0.301121	1	NA	Adrenocorticotropic hormone receptor (ACTH receptor) (ACTH-R) (Adrenocorticotropin receptor) (Melanocortin receptor 2) (MC2-R)	Mc2r Acthr	adenylate cyclase-activating G protein-coupled receptor signaling pathway [GO:0007189]; placenta development [GO:0001890]	Receptor for corticotropin (ACTH). This receptor is mediated by G proteins (G(s)) which activate adenylate cyclase (cAMP).
R015600c0g1_i01	0.389261	0.40774	1.60127	0.646395	1	NA	NA	NA	NA	NA
R015612c0g1_i01	0.143796	0.143927	2.94913	0.558217	1	NA	ADP-ribosyl cyclase/cyclic ADP-ribose hydrolase (EC 3.2.2.6) (2'-phospho-ADP-ribosyl cyclase) (2'-phospho-ADP-ribosyl cyclase/2'-phospho-cyclic-ADP-ribose transferase) (EC 2.4.99.20) (2'-phospho-cyclic-ADP-ribose transferase) (ADP-ribosyl cyclase) (ADPRC) (ADRC) (NAD glycohydrolase) (NAD(+) nucleosidase) (NADase)		single fertilization [GO:0007338]	Synthesizes the second messengers cyclic ADP-ribose and nicotinate-adenine dinucleotide phosphate, the former a second messenger for calcium mobilization from endoplasmic reticulum. Also has cADPr hydrolase activity.
R015613c0g1_i01	-0.414408	-0.415916	1.21852	0.405713	1	NA	NA	NA	NA	NA
R015618c0g1_i01	-0.0233905	-0.0234247	2.5291	0.923817	1	NA	NA	NA	NA	NA
R015621c0g1_i01	0.26499	0.2651	5.4967	0.245514	1	ITGB8	Integrin beta-PS (Position-specific antigen beta subunit) (Protein myospheroid) (Protein olfactory C)	mys l(1)mys olfC CG1560	actin filament organization [GO:0007015]; apposition of dorsal and ventral imaginal disc-derived wing surfaces [GO:0007475]; axon guidance [GO:0007411]; border follicle cell migration [GO:0007298]; calcium-dependent cell-cell adhesion via plasma membrane cell adhesion molecules [GO:0016339]; calcium-dependent cell-matrix adhesion [GO:0016340]; cell adhesion mediated by integrin [GO:0033627]; cell…	Integrin alpha-PS1/beta-PS is a receptor for laminin (PubMed:7972082). Integrin alpha-PS2/beta-PS is a receptor for Tig, wb and Ten-m (PubMed:7924982, PubMed:7972082, PubMed:9660786). Contributes to endodermal integrity and adhesion between the midgut epithelium and the surrounding visceral muscle (PubMed:15469969). Essential for migration of the primordial midgut cells and for maintaining, but n…
R015627c0g1_i01	0.0828863	0.0829059	4.8352	0.898866	1	PDC	Phosducin-like protein (PHLP)	PDCL	cell projection organization [GO:0030030]; heterotrimeric G-protein complex assembly [GO:1902605]; positive regulation of smoothened signaling pathway [GO:0045880]; response to stimulus [GO:0050896]; visual perception [GO:0007601]	Functions as a co-chaperone for CCT in the assembly of heterotrimeric G protein complexes, facilitates the assembly of both Gbeta-Ggamma and RGS-Gbeta5 heterodimers. Acts also as a positive regulator of hedgehog signaling and regulates ciliary function.
R015630c0g1_i02	0.0355144	0.0355178	6.08897	0.993841	1	XPO7	Exportin-7-A	xpo7-a	intracellular protein transport [GO:0006886]; nuclear transport [GO:0051169]	Mediates the nuclear export of proteins (cargos) with broad substrate specificity.
R015652c0g1_i01	-0.194128	-0.194218	4.01095	0.447069	1	NA	NA	NA	NA	NA
R015668c0g1_i01	-2.85192	-1.44269e+08	-0.190709	0.0248785	0.96449	NA	Acid-sensing ion channel 4-A (ASIC4-A) (Acid-sensing ion channel 4.1) (Amiloride-sensitive cation channel 4-A) (ZASIC4.1)	asic4a accn4a	NA	Cation channel with high affinity for sodium, which is gated by extracellular protons and inhibited by the diuretic amiloride.
R015676c0g2_i01	0.0695181	0.0695183	11.8756	0.996497	1	CALR	Calreticulin (CRP55) (Calregulin) (Endoplasmic reticulum resident protein 60) (ERp60) (HACBP)	CALR	protein folding [GO:0006457]; protein stabilization [GO:0050821]	Calcium-binding chaperone that promotes folding, oligomeric assembly and quality control in the endoplasmic reticulum (ER) via the calreticulin/calnexin cycle. This lectin interacts transiently with almost all of the monoglucosylated glycoproteins that are synthesized in the ER. Interacts with the DNA-binding domain of NR3C1 and mediates its nuclear export. Involved in maternal gene expression re…
R015686c0g1_i01	-0.3679	-0.369667	0.736212	0.341103	1	NA	NA	NA	NA	NA
R015695c0g1_i01	-0.0618486	-0.0618274	2.01308	0.853798	1	TLCD5	TLC domain-containing protein 5 (Transmembrane protein 136)	TLCD5 TMEM136	NA	NA
R015697c0g1_i01	-0.057413	-0.0574723	2.82228	0.814842	1	HPS1	Hermansky-Pudlak syndrome 1 protein	HPS1 HPS	lysosome organization [GO:0007040]; melanosome assembly [GO:1903232]; response to stimulus [GO:0050896]; visual perception [GO:0007601]	Component of the BLOC-3 complex, a complex that acts as a guanine exchange factor (GEF) for RAB32 and RAB38, promotes the exchange of GDP to GTP, converting them from an inactive GDP-bound form into an active GTP-bound form. The BLOC-3 complex plays an important role in the control of melanin production and melanosome biogenesis and promotes the membrane localization of RAB32 and RAB38 (PubMed:23…
R015700c0g1_i01	-0.238243	-0.238313	4.60882	0.318237	1	BFAR	NA	NA	NA	NA
R015714c0g1_i01	0.329067	0.32959	1.85039	0.258375	1	NA	NA	NA	NA	NA
R015730c0g1_i01	1.75519	1.77665	0.479047	0.000427467	0.116908	NA	NA	NA	NA	NA
R015759c1g1_i01	0.143567	0.143568	10.0125	0.826853	1	RPL32	60S ribosomal protein L32	Rpl32	cellular response to dexamethasone stimulus [GO:0071549]; liver regeneration [GO:0097421]; translation [GO:0006412]	NA
R015762c0g1_i01	0.100154	0.100157	8.04789	0.849464	1	CTSZ	Cathepsin Z (EC 3.4.18.1) (Cathepsin Y)	Ctsz Ctsy	epithelial tube branching involved in lung morphogenesis [GO:0060441]; negative regulation of neuron projection development [GO:0010977]; negative regulation of plasminogen activation [GO:0010757]; negative regulation of protein binding [GO:0032091]; positive regulation of neural precursor cell proliferation [GO:2000179]; positive regulation of neuron apoptotic process [GO:0043525]; proteolysis i…	Exhibits carboxy-monopeptidase as well as carboxy-dipeptidase activity (PubMed:12553736, PubMed:10615013). Capable of producing kinin potentiating peptides (PubMed:10615013).
R015788c0g1_i01	0.0710773	0.0710921	5.09208	0.92553	1	PCK2	Phosphoenolpyruvate carboxykinase [GTP], mitochondrial (PEPCK-M) (EC 4.1.1.32)	Pck2	NADH oxidation [GO:0006116]; cellular response to dexamethasone stimulus [GO:0071549]; cellular response to glucose stimulus [GO:0071333]; cellular response to insulin stimulus [GO:0032869]; gluconeogenesis [GO:0006094]; glycerol biosynthetic process from pyruvate [GO:0046327]; hepatocyte differentiation [GO:0070365]; oxaloacetate metabolic process [GO:0006107]; positive regulation of insulin sec…	Catalyzes the conversion of oxaloacetate (OAA) to phosphoenolpyruvate (PEP), the rate-limiting step in the metabolic pathway that produces glucose from lactate and other precursors derived from the citric acid cycle.
R015792c0g1_i01	-0.0706654	-0.0706872	4.3352	0.823113	1	COPS7A	COP9 signalosome complex subunit 7b (SGN7b) (Signalosome subunit 7b)	COPS7B	COP9 signalosome assembly [GO:0010387]	Component of the COP9 signalosome complex (CSN), a complex involved in various cellular and developmental processes. The CSN complex is an essential regulator of the ubiquitin (Ubl) conjugation pathway by mediating the deneddylation of the cullin subunits of SCF-type E3 ligase complexes, leading to decrease the Ubl ligase activity of SCF-type complexes such as SCF, CSA or DDB2. The complex is als…
R015811c0g1_i01	0.220159	0.220852	0.74912	0.525719	1	NA	NA	NA	NA	NA
R015825c0g1_i01	0.0388148	0.0388312	4.21054	0.91342	1	EXOSC6	Exosome complex component MTR3 (Exosome component 6) (mRNA transport regulator 3 homolog)	exosc6 mtr3	U4 snRNA 3'-end processing [GO:0034475]; nuclear mRNA surveillance [GO:0071028]; nuclear-transcribed mRNA catabolic process, exonucleolytic, 3'-5' [GO:0034427]; polyadenylation-dependent snoRNA 3'-end processing [GO:0071051]; rRNA catabolic process [GO:0016075]; rRNA processing [GO:0006364]	Non-catalytic component of the RNA exosome complex which has 3'->5' exoribonuclease activity and participates in a multitude of cellular RNA processing and degradation events.
R015849c0g1_i01	0.577496	0.602826	0.269464	0.503572	1	NA	NA	NA	NA	NA
R015861c0g1_i01	-0.0672572	-0.0672871	3.40114	0.827662	1	NA	NA	NA	NA	NA
R015870c0g1_i01	0.0464047	0.0471578	0.305621	0.91907	1	NA	NA	NA	NA	NA
R015906c0g2_i01	2.69407	1.44269e+08	-0.33175	0.179906	1	NA	NA	NA	NA	NA
R015921c0g1_i01	-0.304576	-0.304744	3.55995	0.174979	1	FAHD1	Acylpyruvase FAHD1, mitochondrial (EC 3.7.1.5) (Fumarylacetoacetate hydrolase domain-containing protein 1)	fahd1 DDB_G0275071	NA	Probable mitochondrial acylpyruvase which is able to hydrolyze acetylpyruvate and fumarylpyruvate in vitro.
R015924c0g1_i01	-0.0700009	-0.0700065	6.29414	0.96599	1	RING1	E3 ubiquitin-protein ligase RING2 (EC 2.3.2.27) (RING finger protein 1B) (RING1b) (RING finger protein 2) (RING-type E3 ubiquitin transferase RING2)	RNF2 RING1B	histone H2A-K119 monoubiquitination [GO:0036353]; negative regulation of transcription by RNA polymerase II [GO:0000122]	E3 ubiquitin-protein ligase that mediates monoubiquitination of 'Lys-119' of histone H2A (H2AK119Ub), thereby playing a central role in histone code and gene regulation. H2AK119Ub gives a specific tag for epigenetic transcriptional repression and participates in X chromosome inactivation of female mammals. May be involved in the initiation of both imprinted and random X inactivation. Essential co…
R015929c0g3_i01	0.0188736	0.0188749	6.35832	0.998515	1	NA	Sorting nexin-27	SNX27	endosomal transport [GO:0016197]; endosome to lysosome transport [GO:0008333]; intracellular protein transport [GO:0006886]; retrograde transport, endosome to plasma membrane [GO:1990126]; signal transduction [GO:0007165]	Involved in the retrograde transport from endosome to plasma membrane, a trafficking pathway that promotes the recycling of internalized transmembrane proteins. Following internalization, endocytosed transmembrane proteins are delivered to early endosomes and recycled to the plasma membrane instead of being degraded in lysosomes. SNX27 specifically binds and directs sorting of a subset of transme…
R015930c0g1_i01	-0.332754	-0.333754	3.02032	0.204574	1	RUNX2	Runt-related transcription factor 1 (Acute myeloid leukemia 1 protein) (Core-binding factor subunit alpha-2) (CBF-alpha-2) (Oncogene AML-1) (Polyomavirus enhancer-binding protein 2 alpha B subunit) (PEA2-alpha B) (PEBP2-alpha B) (SL3-3 enhancer factor 1 alpha B subunit) (SL3/AKV core-binding factor alpha B subunit)	Runx1 Aml1 Cbfa2 Pebp2ab	behavioral response to pain [GO:0048266]; cellular response to transforming growth factor beta stimulus [GO:0071560]; central nervous system development [GO:0007417]; definitive hemopoiesis [GO:0060216]; embryonic hemopoiesis [GO:0035162]; hair follicle morphogenesis [GO:0031069]; hemopoiesis [GO:0030097]; in utero embryonic development [GO:0001701]; liver development [GO:0001889]; myeloid cell d…	Forms the heterodimeric complex core-binding factor (CBF) with CBFB. RUNX members modulate the transcription of their target genes through recognizing the core consensus binding sequence 5'-TGTGGT-3', or very rarely, 5'-TGCGGT-3', within their regulatory regions via their runt domain, while CBFB is a non-DNA-binding regulatory subunit that allosterically enhances the sequence-specific DNA-binding…
R015958c0g1_i01	1.39288	1.44269e+08	-1.07588	0.540488	1	NA	NA	NA	NA	NA
R015969c0g1_i01	0.166016	0.166137	3.19471	0.507884	1	UXT	Protein UXT homolog	v1g140887	negative regulation of transcription by RNA polymerase II [GO:0000122]; protein folding [GO:0006457]	NA
R015973c0g1_i01	0.0950587	0.0952905	4.32202	0.715812	1	NA	NA	NA	NA	NA
R015976c0g1_i02	-0.0616188	-0.0615325	3.16054	0.834125	1	NA	NA	NA	NA	NA
R015989c0g1_i01	-0.103143	-0.103159	5.50274	0.903569	1	UROD	Uroporphyrinogen decarboxylase (UPD) (URO-D) (EC 4.1.1.37)	urod	heme biosynthetic process [GO:0006783]; porphyrin-containing compound metabolic process [GO:0006778]; protoporphyrinogen IX biosynthetic process [GO:0006782]	Catalyzes the decarboxylation of four acetate groups of uroporphyrinogen-III to yield coproporphyrinogen-III.
R016025c0g1_i01	0.521198	0.524312	1.31397	0.213842	1	NA	NA	NA	NA	NA
R016028c0g1_i01	0.209653	0.210532	1.47062	0.616081	1	NA	Calmodulin (CaM)		calcium-mediated signaling [GO:0019722]	Calmodulin mediates the control of a large number of enzymes, ion channels and other proteins by Ca(2+). Among the enzymes to be stimulated by the calmodulin-Ca(2+) complex are a number of protein kinases and phosphatases.
R016101c0g1_i01	-0.0554414	-0.0554586	4.84379	0.906038	1	GTF2A2	NA	NA	NA	NA
R016108c0g2_i01	-0.15848	-0.158514	5.01749	0.630532	1	NA	NA	NA	NA	NA
R016157c0g1_i01	-0.221276	-0.226052	0.550982	0.744024	1	NA	Visual pigment-like receptor peropsin	RRH	G protein-coupled receptor signaling pathway [GO:0007186]; cellular response to light stimulus [GO:0071482]; phototransduction [GO:0007602]; protein-chromophore linkage [GO:0018298]; visual perception [GO:0007601]	May play a role in rpe physiology either by detecting light directly or by monitoring the concentration of retinoids or other photoreceptor-derived compounds.
R016179c0g1_i01	-0.0288285	-0.028833	5.48743	0.968919	1	ABCD2	ATP-binding cassette sub-family D member 2 (Adrenoleukodystrophy-like 1) (Adrenoleukodystrophy-related protein) (hALDR)	ABCD2 ALD1 ALDL1 ALDR ALDRP	fatty acid beta-oxidation [GO:0006635]; myelin mainteNAce [GO:0043217]; negative regulation of cytokine production involved in inflammatory response [GO:1900016]; negative regulation of reactive oxygen species biosynthetic process [GO:1903427]; neuron projection mainteNAce [GO:1990535]; positive regulation of fatty acid beta-oxidation [GO:0032000]; positive regulation of unsaturated fatty acid bi…	Probable transporter.
R016234c0g1_i01	0.0634647	0.0635465	2.12546	0.81833	1	NA	NA	NA	NA	NA
R016316c0g2_i01	-0.0279313	-0.0279497	3.72141	0.918303	1	NA	NA	NA	NA	NA
R016338c0g1_i01	0.0494628	0.0494949	3.71973	0.855531	1	NA	NA	NA	NA	NA
R016351c0g1_i01	-0.631698	-0.63353	3.5146	0.064582	1	SPINT4	U-actitoxin-Avd3h (U-AITX-Avd3h) (AsKC5)		NA	Dual-function toxin that inhibits both the serine protease trypsin (Kd=30 nM) and voltage-gated potassium channels Kv1.2/KCNA2 (IC(50)=2800 nM).
R016369c0g1_i01	0.256799	0.258225	0.661943	0.504571	1	CYP4V2	Cytochrome P450 4V2 (EC 1.14.14.-) (Docosahexaenoic acid omega-hydroxylase CYP4V2) (EC 1.14.14.79)	CYP4V2	fatty acid omega-oxidation [GO:0010430]; response to stimulus [GO:0050896]; retinoid metabolic process [GO:0001523]; sterol metabolic process [GO:0016125]; visual perception [GO:0007601]	Omega-hydroxylase that oxidizes medium-chain saturated fatty acids and polyunsaturated omega-3 fatty acids, and which plays a role in fatty acid and steroid metabolism in the eye (PubMed:19661213, PubMed:22772592). Catalyzes the omega-hydroxylation of medium-chain saturated fatty acids such as laurate, myristate and palmitate in an NADPH-dependent pathway. The substrate specificity is higher for …
R016409c0g1_i01	-1.1927	-1.32476	-0.786204	0.331883	1	NA	Gamma-aminobutyric acid receptor subunit rho-2 (GABA(A) receptor subunit rho-2) (GABA(C) receptor)	GABRR2	chemical synaptic transmission [GO:0007268]; ion transmembrane transport [GO:0034220]; nervous system process [GO:0050877]; regulation of membrane potential [GO:0042391]; signal transduction [GO:0007165]	GABA, the major inhibitory neurotransmitter in the vertebrate brain, mediates neuronal inhibition by binding to the GABA/benzodiazepine receptor and opening an integral chloride channel. Rho-2 GABA receptor could play a role in retinal neurotransmission (By similarity).
R016417c0g1_i01	-0.131649	-0.132295	0.0960074	0.75191	1	NA	NA	NA	NA	NA
R016422c0g1_i01	-0.0899111	-0.089975	3.23338	0.712168	1	MED27	NA	NA	NA	NA
R016446c0g1_i01	-0.168658	-0.168747	3.5689	0.489057	1	NA	NA	NA	NA	NA
R016457c0g1_i01	-0.248831	-0.248889	4.87904	0.291684	1	FAHD1	Acylpyruvase FAHD1, mitochondrial (EC 3.7.1.5) (Fumarylacetoacetate hydrolase domain-containing protein 1)	fahd1 DDB_G0275071	NA	Probable mitochondrial acylpyruvase which is able to hydrolyze acetylpyruvate and fumarylpyruvate in vitro.
R016491c0g1_i01	-0.463169	-0.465833	0.590736	0.206658	1	NA	Protein arginine N-methyltransferase 3 (EC 2.1.1.-) (Heterogeneous nuclear ribonucleoprotein methyltransferase-like protein 3)	PRMT3 HRMT1L3	histone arginine methylation [GO:0034969]; negative regulation of protein ubiquitination [GO:0031397]; peptidyl-arginine methylation, to asymmetrical-dimethyl arginine [GO:0019919]; protein methylation [GO:0006479]; regulation of transcription, DNA-templated [GO:0006355]	Methylates (mono and asymmetric dimethylation) the guanidino nitrogens of arginyl residues in some proteins.
R016499c0g1_i01	0.346389	0.347399	3.95829	0.202637	1	NA	NA	NA	NA	NA
R016517c0g1_i01	0.064714	0.0650701	0.610793	0.88117	1	NA	NA	NA	NA	NA
R016548c0g2_i01	-0.718381	-0.721036	0.857643	0.0928409	1	NA	NA	NA	NA	NA
R016549c0g2_i01	-0.0133533	-0.0133848	1.89916	0.961885	1	NA	NA	NA	NA	NA
R016550c0g1_i02	1.15264	1.15777	-0.590301	0.223974	1	NA	NA	NA	NA	NA
R016575c0g1_i01	-0.0939295	-0.0939414	5.88107	0.896418	1	NECAP1	Adaptin ear-binding coat-associated protein 1 (NECAP endocytosis-associated protein 1) (NECAP-1)	NECAP1	endocytosis [GO:0006897]; membrane organization [GO:0061024]; protein transport [GO:0015031]	Involved in endocytosis.
R016577c0g1_i03	-0.033411	-0.0334121	7.01725	0.992624	1	NA	NA	NA	NA	NA
R016580c0g1_i01	0.164747	0.164827	3.58883	0.550627	1	NUDT14	Uridine diphosphate glucose pyrophosphatase NUDT14 (UDPG pyrophosphatase) (UGPPase) (EC 3.6.1.45) (Nucleoside diphosphate-linked moiety X motif 14) (Nudix motif 14)	NUDT14 UGPP	nucleoside phosphate metabolic process [GO:0006753]; ribose phosphate metabolic process [GO:0019693]	Hydrolyzes UDP-glucose to glucose 1-phosphate and UMP and ADP-ribose to ribose 5-phosphate and AMP. The physiological substrate is probably UDP-glucose. Poor activity on other substrates such as ADP-glucose, CDP-glucose, GDP-glucose and GDP-mannose (By similarity).
R016606c0g1_i01	-3.97102	-1.44269e+08	-0.0186596	0.00698897	0.57447	NA	Protein phosphatase 1 regulatory subunit 12A (Myosin phosphatase-targeting subunit 1) (Myosin phosphatase target subunit 1) (Protein phosphatase myosin-binding subunit)	PPP1R12A MBS MYPT1	G2/M transition of mitotic cell cycle [GO:0000086]; cellular response to drug [GO:0035690]; centrosome cycle [GO:0007098]; mitotic cell cycle [GO:0000278]; negative regulation of catalytic activity [GO:0043086]; positive regulation of myosin-light-chain-phosphatase activity [GO:0035508]; positive regulation of transcription by RNA polymerase II [GO:0045944]; protein dephosphorylation [GO:0006470]…	Key regulator of protein phosphatase 1C (PPP1C). Mediates binding to myosin. As part of the PPP1C complex, involved in dephosphorylation of PLK1. Capable of inhibiting HIF1AN-dependent suppression of HIF1A activity.
R016615c0g2_i01	-0.0726568	-0.0726977	4.16473	0.812077	1	NA	NA	NA	NA	NA
R016646c0g1_i01	-0.308843	-0.308952	3.97856	0.193103	1	NA	NA	NA	NA	NA
R016664c0g1_i01	0.614393	0.624275	0.363373	0.28061	1	NA	Pentraxin fusion protein	pxn1	NA	NA
R016665c0g2_i01	0.27766	0.277856	2.98381	0.227382	1	NA	NA	NA	NA	NA
R016700c0g1_i01	0.0506161	0.0506218	5.83165	0.991745	1	NA	Zinc finger protein 780B (Zinc finger protein 779)	ZNF780B ZNF779	regulation of transcription, DNA-templated [GO:0006355]	May be involved in transcriptional regulation.
R016737c0g1_i01	0.00923194	0.00923814	4.29469	0.976014	1	TMEM64	Transmembrane protein 64	TMEM64	negative regulation of canonical Wnt signaling pathway [GO:0090090]; negative regulation of osteoblast differentiation [GO:0045668]; positive regulation of bone resorption [GO:0045780]; positive regulation of fat cell differentiation [GO:0045600]; positive regulation of osteoclast differentiation [GO:0045672]; regulation of ATPase activity [GO:0043462]; regulation of cytosolic calcium ion concent…	Positively regulates TNFSF11-induced osteoclast differentiation. Acts as a regulator of TNFSF11-mediated Ca(2+) signaling pathways via its interaction with SERCA2 which is critical for the TNFSF11-induced CREB1 activation and mitochondrial ROS generation necessary for proper osteoclast generation. Association between TMEM64 and SERCA2 in the ER leads to cytosolic Ca (2+) spiking for activation of…
R016741c0g1_i01	-0.180041	-0.180083	4.91384	0.537551	1	C7orf50	NA	NA	NA	NA
R016742c0g1_i02	-0.304356	-0.304597	3.34447	0.174948	1	NA	NA	NA	NA	NA
R016751c0g1_i01	0.0519086	0.0519438	2.93275	0.833277	1	NA	Zinc finger protein 768	Znf768 Zfp768	transcription by RNA polymerase II [GO:0006366]	May be involved in transcriptional regulation.
R016760c0g1_i02	-0.181306	-0.181455	3.30522	0.4489	1	NA	NA	NA	NA	NA
R016765c0g1_i01	-0.589264	-0.598325	-0.121739	0.259321	1	NA	NA	NA	NA	NA
R016766c0g1_i01	0.45437	0.454501	6.29035	0.0396699	1	NA	NA	NA	NA	NA
R016768c0g2_i01	0.0285919	0.028593	7.28851	0.999302	1	ACSL4	Long-chain-fatty-acid--CoA ligase 4 (EC 6.2.1.3) (Arachidonate--CoA ligase) (EC 6.2.1.15) (Long-chain acyl-CoA synthetase 4) (LACS 4) (mACS4)	Acsl4 Acs4 Facl4	dendritic spine development [GO:0060996]; embryonic process involved in female pregNAcy [GO:0060136]; fatty acid metabolic process [GO:0006631]; fatty acid transport [GO:0015908]; lipid biosynthetic process [GO:0008610]; lipid metabolic process [GO:0006629]; long-chain fatty-acyl-CoA biosynthetic process [GO:0035338]; negative regulation of prostaglandin secretion [GO:0032307]; neuron differentia…	Catalyzes the conversion of long-chain fatty acids to their active form acyl-CoA for both synthesis of cellular lipids, and degradation via beta-oxidation. Preferentially activates arachidonate and eicosapentaenoate as substrates. Preferentially activates 8,9-EET > 14,15-EET > 5,6-EET > 11,12-EET. Modulates glucose-stimulated insulin secretion by regulating the levels of unesterified EETs (By sim…
R016777c0g1_i01	-0.190111	-0.190127	6.28379	0.434923	1	NA	NA	NA	NA	NA
R016806c0g1_i01	0.0638827	0.0638884	6.34037	0.980601	1	NA	Dynamin-A	dymA DDB_G0277849	actin filament organization [GO:0007015]; dynamin family protein polymerization involved in mitochondrial fission [GO:0003374]; endosome organization [GO:0007032]; establishment or mainteNAce of cell polarity [GO:0007163]; intracellular distribution of mitochondria [GO:0048312]; membrane fusion [GO:0061025]; midbody abscission [GO:0061952]; mitochondrial fission [GO:0000266]; mitochondrion organi…	Function in membrane trafficking processes along the endo-lysosomal pathway.
R016816c0g1_i01	0.0255047	0.0255146	4.12648	0.938763	1	CA8	Carbonic anhydrase 1 (EC 4.2.1.1) (Carbonate dehydratase I) (Carbonic anhydrase I) (CA-I)	Ca1 Car1	one-carbon metabolic process [GO:0006730]	Reversible hydration of carbon dioxide.
R016820c0g3_i01	-0.00114023	-0.00206594	-0.0441554	0.996595	1	NA	NA	NA	NA	NA
R016836c0g1_i01	2.75982	2.92352	5.0938	0.0219916	0.927347	NA	NA	NA	NA	NA
R016838c0g2_i01	-0.325252	-0.330468	0.304517	0.466593	1	NA	NA	NA	NA	NA
R016859c0g1_i01	0.0885405	0.0885712	5.21447	0.828227	1	NA	NA	NA	NA	NA
R016874c0g3_i01	0.0391705	0.039181	4.24822	0.878374	1	NA	Chymotrypsin-C (EC 3.4.21.2)	Ctrc	cellular calcium ion homeostasis [GO:0006874]; proteolysis [GO:0006508]	Has chymotrypsin-type protease activity and hypocalcemic activity.
R016875c0g1_i01	-0.0466726	-0.0466936	3.61797	0.888515	1	KHK	Ketohexokinase (EC 2.7.1.3) (Hepatic fructokinase)	Khk	carbohydrate catabolic process [GO:0016052]; fructose metabolic process [GO:0006000]; regulation of glycogen metabolic process [GO:0070873]; response to fructose [GO:0009750]; response to glucose [GO:0009749]; response to insulin [GO:0032868]; response to sucrose [GO:0009744]; response to zinc ion [GO:0010043]	Catalyzes the phosphorylation of the ketose sugar fructose to fructose-1-phosphate.
R016880c0g1_i01	0	0	-0.957086	0.999997	1	NA	NA	NA	NA	NA
R016883c0g1_i01	0.652205	-0.290672	0.313321	0.920121	1	NA	Serine/threonine-protein phosphatase 6 regulatory ankyrin repeat subunit C (PP6-ARS-C) (Serine/threonine-protein phosphatase 6 regulatory subunit ARS-C)	ANKRD52 RCJMB04_6l3	NA	Putative regulatory subunit of protein phosphatase 6 (PP6) that may be involved in the recognition of phosphoprotein substrates.
R016884c0g1_i01	-0.0489609	-0.0489899	1.67388	0.867087	1	NA	NA	NA	NA	NA
R016887c0g1_i01	-0.0272395	-0.0272523	4.05373	0.935971	1	NA	Glutathione gamma-glutamylcysteinyltransferase 3 (EC 2.3.2.15) (LjPCS3-7N) (Phytochelatin synthase 3)	PCS3	phytochelatin biosynthetic process [GO:0046938]; response to metal ion [GO:0010038]	Involved in the synthesis of phytochelatins (PC) and homophytochelatins (hPC), the heavy-metal-binding peptides of plants.
R016889c0g2_i01	-0.0580201	-0.0580619	3.52867	0.816867	1	DMAC2	ATP synthase subunit s, mitochondrial (ATP synthase-coupling factor B) (FB) (Distal membrane arm assembly complex 2-like protein) (Mitochondrial ATP synthase regulatory component factor B)	DMAC2L ATP5S ATPW	ATP biosynthetic process [GO:0006754]; ion transport [GO:0006811]	Involved in regulation of mitochondrial membrane ATP synthase. Necessary for H(+) conduction of ATP synthase. Facilitates energy-driven catalysis of ATP synthesis by blocking a proton leak through an alternative proton exit pathway.
R016893c0g2_i01	-0.138041	-0.138143	3.08941	0.594252	1	LACTB2	Endoribonuclease LACTB2 (Beta-lactamase-like protein 2) (EC 3.1.27.-)	LACTB2	RNA phosphodiester bond hydrolysis, endonucleolytic [GO:0090502]	Endoribonuclease; cleaves preferentially 3' to purine-pyrimidine dinucleotide motifs in single-stranded RNA. The cleavage product contains a free 3' -OH group. Has no activity with double-stranded RNA or DNA. Required for normal mitochondrial function and cell viability.
R016898c0g1_i01	-0.313382	-0.313593	3.19033	0.178656	1	TSEN34	tRNA-splicing endonuclease subunit Sen34 (EC 4.6.1.16) (Leukocyte receptor cluster member 5) (tRNA-intron endonuclease Sen34) (HsSen34)	TSEN34 LENG5 SEN34	mRNA processing [GO:0006397]; tRNA splicing, via endonucleolytic cleavage and ligation [GO:0006388]; tRNA-type intron splice site recognition and cleavage [GO:0000379]	Constitutes one of the two catalytic subunit of the tRNA-splicing endonuclease complex, a complex responsible for identification and cleavage of the splice sites in pre-tRNA. It cleaves pre-tRNA at the 5'- and 3'-splice sites to release the intron. The products are an intron and two tRNA half-molecules bearing 2',3'-cyclic phosphate and 5'-OH termini. There are no conserved sequences at the splic…
R016902c0g1_i01	0.230289	0.230493	2.94852	0.327824	1	GPANK1	NA	NA	NA	NA
R016903c0g1_i01	2.1009	-1.44269e+08	0.527877	0.667709	1	NA	NA	NA	NA	NA
R016918c0g2_i01	0.272342	0.272908	2.18025	0.332708	1	NA	NA	NA	NA	NA
R016924c0g1_i01	0.158807	0.158819	6.41967	0.74126	1	AGPS	Alkyldihydroxyacetonephosphate synthase, peroxisomal (Alkyl-DHAP synthase) (EC 2.5.1.26) (Aging-associated gene 5 protein) (Alkylglycerone-phosphate synthase)	AGPS AAG5	ether lipid biosynthetic process [GO:0008611]; lipid biosynthetic process [GO:0008610]; protein targeting to peroxisome [GO:0006625]	Catalyzes the exchange of the acyl chain in acyl-dihydroxyacetonephosphate (acyl-DHAP) for a long chain fatty alcohol, yielding the first ether linked intermediate, i.e. alkyl-dihydroxyacetonephosphate (alkyl-DHAP), in the pathway of ether lipid biosynthesis.
R016929c0g1_i01	-1.03051	-1.04745	0.982861	0.0890592	1	NA	NA	NA	NA	NA
R016941c0g1_i01	0.469395	0.4715	0.924009	0.231063	1	NA	NA	NA	NA	NA
R016946c0g1_i01	0.0900602	0.0900907	4.31364	0.795548	1	PPM1K	NA	NA	NA	NA
R016983c0g1_i01	-0.261339	-0.26184	1.94114	0.325978	1	NA	THAP domain-containing protein 11	thap11 zgc:65871	NA	Transcriptional repressor that plays a central role for embryogenesis and the pluripotency of embryonic stem (ES) cells. Sequence-specific DNA-binding factor that represses gene expression in pluripotent ES cells by directly binding to key genetic loci and recruiting epigenetic modifiers (By similarity).
R016987c0g2_i01	-0.335151	-0.335551	2.71803	0.155402	1	DNAAF3	Dynein assembly factor 3, axonemal	DNAAF3	axonemal dynein complex assembly [GO:0070286]; determination of left/right symmetry [GO:0007368]; heart development [GO:0007507]; motile cilium assembly [GO:0044458]	Required for the assembly of axonemal inner and outer dynein arms. Involved in preassembly of dyneins into complexes before their transport into cilia (By similarity).
R016989c0g1_i01	-0.00489717	-0.00489964	4.50352	0.99178	1	THUMPD3	THUMP domain-containing protein 3 (GtROSA26asSor)	Thumpd3	tRNA methylation [GO:0030488]	NA
R017000c0g2_i01	-0.0702491	-0.0702955	3.35178	0.784304	1	FAM210B	NA	NA	NA	NA
R017006c0g1_i01	0.139158	0.139168	6.43408	0.838297	1	PHB2	Prohibitin-2	phb2 TGas064h09.1	NA	Acts as a mediator of transcriptional repression by nuclear hormone receptors via recruitment of histone deacetylases. Functions as an estrogen receptor (ER)-selective coregulator that potentiates the inhibitory activities of antiestrogens and represses the activity of estrogens. Competes with NCOA1 for modulation of ER transcriptional activity. Probably involved in regulating mitochondrial respi…
R017007c0g1_i01	-0.428898	-0.429295	2.79713	0.0555611	1	NA	NA	NA	NA	NA
R017008c0g1_i01	-0.0395547	-0.0395766	3.91364	0.910722	1	HMGXB4	Non-histone chromosomal protein 6	NHP6 CNF04730	DNA repair [GO:0006281]; chromatin remodeling [GO:0006338]; regulation of transcription by RNA polymerase II [GO:0006357]	DNA-binding protein that induces severe bending of DNA. Required for DNA-binding by the FACT complex, a general chromatin factor that acts to reorganize nucleosomes. The FACT complex is involved in multiple processes that require DNA as a template such as mRNA elongation, DNA replication and DNA repair. Also augments the fidelity of transcription by RNA polymerase III independently of any role in…
R017023c0g1_i02	-0.154943	-0.154971	4.886	0.674928	1	NA	Collagen alpha-3(VI) chain	COL6A3	cell adhesion [GO:0007155]; growth plate cartilage chondrocyte morphogenesis [GO:0003429]	Collagen VI acts as a cell-binding protein.
R017028c0g1_i01	0.35281	0.353884	2.08591	0.238663	1	NA	Major facilitator superfamily domain-containing protein 8 (Ceroid-lipofuscinosis neuronal protein 7)	MFSD8 CLN7	lysosome organization [GO:0007040]; neuron development [GO:0048666]; regulation of autophagy [GO:0010506]; transmembrane transport [GO:0055085]	May be a carrier that transport small solutes by using chemiosmotic ion gradients.
R017029c0g1_i01	0.0662027	0.0662129	5.23965	0.952574	1	PRPF38A	NA	NA	NA	NA
R017062c0g1_i01	0.0897344	0.0900587	0.594545	0.810358	1	NA	Tyrosine-protein kinase receptor torso (EC 2.7.10.1)	tor	multicellular organism development [GO:0007275]	Probable receptor tyrosine kinase. During postembryonic development, involved in the initiation of metamorphosis probably by inducing the production of ecdysone in response to prothoracicotropic hormone (PTTH) (By similarity). Binding to PTTH stimulates activation of canonical MAPK signaling leading to ERK phosphorylation (PubMed:19965758, PubMed:26928300).
R017069c0g1_i02	0.501941	0.502494	3.45588	0.0520802	1	PITX1	Pituitary homeobox 1 (Homeobox protein PITX1) (X-PITX-1) (xPitx1) (Paired-like homeodomain transcription factor 1)	pitx1	multicellular organism development [GO:0007275]	Sequence-specific transcription factor that binds gene promoters and activates their transcription. May play a role in the development of anterior structures, and in particular, the brain and facies and in specifying the identity or structure of hindlimb.
R017080c0g1_i01	-0.371699	-0.373122	1.37321	0.251842	1	NA	NA	NA	NA	NA
R017085c0g1_i01	0.192477	0.192515	5.11997	0.509784	1	NA	Myosin-2 essential light chain (Myosin II essential light chain) (Non-muscle myosin essential light chain)	Mlc-c CG3201	actin filament-based movement [GO:0030048]	NA
R017097c0g1_i01	-0.334575	-0.335758	0.927705	0.453675	1	NA	NA	NA	NA	NA
R017115c0g1_i02	0.0413324	0.0413366	6.00676	0.978631	1	CPTP	Ceramide-1-phosphate transfer protein (Glycolipid transfer protein domain-containing protein 1) (CPTP)	cptp gltpd1 zgc:92000	ceramide 1-phosphate transport [GO:1902389]; ceramide transport [GO:0035627]; intermembrane lipid transfer [GO:0120009]; negative regulation of NLRP3 inflammasome complex assembly [GO:1900226]; negative regulation of autophagy [GO:0010507]; negative regulation of interleukin-1 beta secretion [GO:0050713]	Mediates the intracellular transfer of ceramide-1-phosphate (C1P) between organelle membranes and the cell membrane. Required for normal structure of the Golgi stacks. Can bind phosphoceramides with a variety of aliphatic chains, but has a preference for lipids with saturated C16:0 or monounsaturated C18:1 aliphatic chains, and is inefficient with phosphoceramides containing lignoceryl (C24:0). P…
R017179c0g1_i01	0.170888	0.171055	2.53178	0.501944	1	NA	NA	NA	NA	NA
R017190c0g1_i01	-1.18536	-1.19066	0.167095	0.00960059	0.650311	NA	NA	NA	NA	NA
R017199c0g1_i01	-0.18382	-0.184033	1.83242	0.57869	1	NA	Uncharacterized skeletal organic matrix protein 5 (Uncharacterized SOMP-5)		NA	NA
R017208c0g1_i01	0.261179	0.266739	-0.0266671	0.605115	1	NA	NA	NA	NA	NA
R017219c0g1_i01	-0.023105	-0.0232787	1.9361	0.934181	1	NA	Neuromedin-U receptor 2 (NMU-R2)	Nmur2	activation of phospholipase A2 activity by calcium-mediated signaling [GO:0043006]; arachidonic acid secretion [GO:0050482]; calcium ion transport [GO:0006816]; central nervous system development [GO:0007417]; grooming behavior [GO:0007625]; inositol phosphate-mediated signaling [GO:0048016]; neuropeptide signaling pathway [GO:0007218]; phospholipase C-activating G protein-coupled receptor signal…	Receptor for the neuromedin-U and neuromedin-S neuropeptides.
R017225c0g1_i01	2.12452	2.46047	1.07999	0.138691	1	NA	NA	NA	NA	NA
R017229c0g1_i02	-0.0531859	-0.053223	3.07069	0.827768	1	NA	NA	NA	NA	NA
R017244c0g1_i01	-0.0712316	-0.0712894	3.02218	0.769804	1	GID8	Glucose-induced degradation protein 8 homolog	v1g247787	Wnt signaling pathway [GO:0016055]	Core component of the CTLH E3 ubiquitin-protein ligase complex that mediates ubiquitination and subsequent proteasomal degradation of target proteins. Acts as a positive regulator of Wnt signaling pathway by promoting beta-catenin (CTNNB1) nuclear accumulation.
R017252c0g1_i01	0.0525665	0.0662309	-0.470926	0.930063	1	NA	NA	NA	NA	NA
R017255c0g1_i02	-0.524065	-0.525069	2.48045	0.0697099	1	NA	Homeobox protein DLL-1 (DLL) (XDLL)	dll1	multicellular organism development [GO:0007275]; regulation of transcription, DNA-templated [GO:0006355]	NA
R017261c0g1_i01	-0.0479672	-0.047981	4.51975	0.90911	1	CIBAR2	Protein FAM92A	fam92a fam92a1 si:dkey-98l21.1 zgc:100998	cilium assembly [GO:0060271]	May play a role in ciliogenesis.
R017264c0g1_i02	-0.0406144	-0.040622	5.2833	0.946943	1	DCXR	L-xylulose reductase (XR) (EC 1.1.1.10) (Dicarbonyl/L-xylulose reductase)	Dcxr Glb	D-xylose metabolic process [GO:0042732]; NADP metabolic process [GO:0006739]; glucose metabolic process [GO:0006006]; protein homotetramerization [GO:0051289]; xylulose metabolic process [GO:0005997]	Catalyzes the NADPH-dependent reduction of several pentoses, tetroses, trioses, alpha-dicarbonyl compounds and L-xylulose. Participates in the uronate cycle of glucose metabolism. May play a role in the water absorption and cellular osmoregulation in the proximal renal tubules by producing xylitol, an osmolyte, thereby preventing osmolytic stress from occurring in the renal tubules.
R017280c0g1_i01	-0.117354	-0.118622	2.20134	0.699729	1	NA	NA	NA	NA	NA
R017295c0g1_i01	0.0558627	0.0558727	5.12665	0.957679	1	MRPS26	NA	NA	NA	NA
R017312c0g1_i01	-0.0235417	-0.0235682	2.97137	0.923383	1	COMMD4	COMM domain-containing protein 4	COMMD4	NA	May modulate activity of cullin-RING E3 ubiquitin ligase (CRL) complexes. Down-regulates activation of NF-kappa-B.
R017330c0g1_i02	0.315003	0.31531	3.97365	0.318448	1	NA	NA	NA	NA	NA
R017332c0g1_i01	-0.116883	-0.116912	4.8175	0.794769	1	HYPK	Huntingtin-interacting protein K (Huntingtin yeast partner K)	HYPK QnpA-10575	negative regulation of apoptotic process [GO:0043066]; protein stabilization [GO:0050821]	Has a chaperone-like activity preventing polyglutamine (polyQ) aggregation of HTT. Protects against HTT polyQ-mediated apoptosis in neuronal cells. Required for optimal NAA10-NAA15 complex-mediated N-terminal acetylation (By similarity).
R017346c0g2_i01	-2.01021	-1.44269e+08	-0.655581	0.999778	1	NA	NA	NA	NA	NA
R017349c0g1_i01	0	0	1.39177	1	1	NA	NA	NA	NA	NA
R017358c0g2_i01	0.787483	0.790462	0.845096	0.0506231	1	NA	NA	NA	NA	NA
R017370c0g1_i01	0.105281	0.105288	6.5437	0.943356	1	MCM5	DNA replication licensing factor mcm5 (EC 3.6.4.12)	mcm5 TEgg011k14.1	DNA replication initiation [GO:0006270]; DNA unwinding involved in DNA replication [GO:0006268]; chordate embryonic development [GO:0043009]; double-strand break repair via break-induced replication [GO:0000727]; mitotic cell cycle [GO:0000278]; negative regulation of apoptotic process [GO:0043066]; pre-replicative complex assembly involved in nuclear cell cycle DNA replication [GO:0006267]; regu…	Acts as component of the mcm2-7 complex (mcm complex) which is the putative replicative helicase essential for 'once per cell cycle' DNA replication initiation and elongation in eukaryotic cells. The active ATPase sites in the mcm2-7 ring are formed through the interaction surfaces of two neighboring subunits such that a critical structure of a conserved arginine finger motif is provided in trans…
R017397c0g2_i01	0.0389481	0.0389532	5.6218	0.986612	1	TAB1	TGF-beta-activated kinase 1 and MAP3K7-binding protein 1 (Mitogen-activated protein kinase kinase kinase 7-interacting protein 1) (TGF-beta-activated kinase 1-binding protein 1) (TAK1-binding protein 1)	Tab1 Map3k7ip1	activation of MAPKKK activity [GO:0000185]; aorta development [GO:0035904]; cardiac septum development [GO:0003279]; coronary vasculature development [GO:0060976]; heart morphogenesis [GO:0003007]; in utero embryonic development [GO:0001701]; lung development [GO:0030324]; positive regulation of MAP kinase activity [GO:0043406]; transforming growth factor beta receptor signaling pathway [GO:00071…	May be an important signaling intermediate between TGFB receptors and MAP3K7/TAK1. May play an important role in mammalian embryogenesis.
R017402c0g2_i01	0.430356	0.431028	2.60681	0.180411	1	NA	NA	NA	NA	NA
R017403c0g1_i01	-0.501966	-0.503176	0.869956	0.124882	1	NA	NA	NA	NA	NA
R017404c0g2_i01	1.1905	1.24773	-0.464253	0.0978123	1	NA	Metabotropic glutamate receptor 3 (mGluR3)	GRM3	NA	G-protein coupled receptor for glutamate. Ligand binding causes a conformation change that triggers signaling via guanine nucleotide-binding proteins (G proteins) and modulates the activity of down-stream effectors. Signaling inhibits adenylate cyclase activity (By similarity).
R017412c0g1_i01	0.0707689	0.0708105	4.03401	0.817575	1	NA	Neurocalcin		NA	NA
R017414c0g1_i01	-0.0646661	-0.0643589	2.68721	0.795364	1	NA	Zinc metalloproteinase nas-4 (EC 3.4.24.-) (Nematode astacin 4)	nas-4 C05D11.6	NA	Metalloprotease (By similarity). May be involved in digestion.
R017451c0g1_i01	0.0565816	0.0565976	4.67556	0.893894	1	NA	NA	NA	NA	NA
R017454c0g1_i01	0.722084	0.738434	3.50529	0.229106	1	NA	NA	NA	NA	NA
R017477c0g1_i01	-0.110834	-0.110845	6.30627	0.79105	1	CD38	ADP-ribosyl cyclase/cyclic ADP-ribose hydrolase (EC 3.2.2.6) (2'-phospho-ADP-ribosyl cyclase) (2'-phospho-ADP-ribosyl cyclase/2'-phospho-cyclic-ADP-ribose transferase) (EC 2.4.99.20) (2'-phospho-cyclic-ADP-ribose transferase) (ADP-ribosyl cyclase) (ADPRC) (ADRC) (NAD glycohydrolase) (NAD(+) nucleosidase) (NADase)		single fertilization [GO:0007338]	Synthesizes the second messengers cyclic ADP-ribose and nicotinate-adenine dinucleotide phosphate, the former a second messenger for calcium mobilization from endoplasmic reticulum. Also has cADPr hydrolase activity.
R017495c0g2_i01	0.793359	0.797294	0.290818	0.131716	1	NA	NA	NA	NA	NA
R017528c0g2_i01	-0.585559	-0.588924	0.528452	0.131657	1	NA	Protein ZINC INDUCED FACILITATOR-LIKE 1 (Protein ZIF-LIKE 1)	ZIFL1 At5g13750 MXE10.2	basipetal auxin transport [GO:0010540]; gravitropism [GO:0009630]; regulation of stomatal closure [GO:0090333]; response to karrikin [GO:0080167]; response to water deprivation [GO:0009414]; root development [GO:0048364]	Major facilitator superfamily (MFS) transporter probably involved in 2,4-dichlorophenoxyacetic acid (2,4-D) export (PubMed:19440702). K(+) may be the physiological substrate of the transporter (PubMed:23524662).
R017532c0g1_i01	0.0764097	0.0764102	10.1783	0.975211	1	RPS18	40S ribosomal protein S18	RPS18	translation [GO:0006412]	Located at the top of the head of the 40S subunit, it contacts several helices of the 18S rRNA.
R017534c0g1_i01	-0.292471	-0.292661	3.36127	0.188988	1	SRMS	Tyrosine-protein kinase fyna (EC 2.7.10.2) (Proto-oncogene c-Fyna)	fyna fyn	adherens junction mainteNAce [GO:0034334]; cell differentiation [GO:0030154]; convergent extension involved in gastrulation [GO:0060027]; gastrulation with mouth forming second [GO:0001702]; myelination [GO:0042552]; peptidyl-tyrosine autophosphorylation [GO:0038083]; protein autophosphorylation [GO:0046777]; regulation of cytosolic calcium ion concentration [GO:0051480]; regulation of protein ki…	Tyrosine-protein kinase implicated in the control of cell growth. Plays a role in the regulation of intracellular calcium levels. Required in brain development and mature brain function with important roles in the regulation of axon growth, axon guidance, and neurite extension. Role in cntn1-mediated signaling (By similarity). Required for convergent extension cell movements during gastrulation, …
R017538c0g1_i01	-0.203593	-0.204089	1.1339	0.50403	1	NA	NA	NA	NA	NA
R017539c0g1_i02	-0.053565	-0.0535399	4.65308	0.833169	1	LMCD1	Testin (Xtes)	tes	neural crest cell migration [GO:0001755]; regulation of cell population proliferation [GO:0042127]	Scaffold protein that may play a role in cell adhesion, cell spreading and in the reorganization of the actin cytoskeleton. May inhibit cell growth (By similarity). Regulates cranial neural crest migration. Acts together with prickle1 to control axial elongation.
R017567c0g1_i01	-0.0531922	-0.0532136	4.30732	0.900778	1	SPRYD7	SPRY domain-containing protein 7 (Chronic lymphocytic leukemia deletion region gene 6 protein) (CLL deletion region gene 6 protein)	SPRYD7 C13orf1 CLLD6	NA	NA
R017655c0g1_i01	-0.00598293	-0.00598869	4.10792	0.986128	1	EXOSC3	Exosome complex component RRP40 (Exosome component 3) (Ribosomal RNA-processing protein 40)	EXOSC3 RRP40	CUT catabolic process [GO:0071034]; DNA deamination [GO:0045006]; U4 snRNA 3'-end processing [GO:0034475]; exonucleolytic catabolism of deadenylated mRNA [GO:0043928]; exonucleolytic trimming to generate mature 3'-end of 5.8S rRNA from tricistronic rRNA transcript (SSU-rRNA, 5.8S rRNA, LSU-rRNA) [GO:0000467]; isotype switching [GO:0045190]; nuclear polyadenylation-dependent rRNA catabolic process…	Non-catalytic component of the RNA exosome complex which has 3'->5' exoribonuclease activity and participates in a multitude of cellular RNA processing and degradation events. In the nucleus, the RNA exosome complex is involved in proper maturation of stable RNA species such as rRNA, snRNA and snoRNA, in the elimination of RNA processing by-products and non-coding 'pervasive' transcripts, such as…
R017664c0g1_i02	0.555096	0.555987	3.45575	0.0278416	1	NA	cAMP-dependent protein kinase type II regulatory subunit	Pka-R2 pka-RII CG15862	axon guidance [GO:0007411]; behavioral response to cocaine [GO:0048148]; behavioral response to ethanol [GO:0048149]; cGMP-mediated signaling [GO:0019934]; cellular response to ethanol [GO:0071361]; circadian rhythm [GO:0007623]; locomotor rhythm [GO:0045475]; rhythmic behavior [GO:0007622]	Regulatory subunit of the cAMP-dependent protein kinases involved in cAMP signaling in cells (PubMed:10781603, PubMed:9196067). Mediates membrane association by binding to anchoring proteins, such as Akap200 (PubMed:9196067, PubMed:12223401). Might play an essential role in the regulation of neuronal activity in the brain (PubMed:10781603, PubMed:9196067).
R017703c0g1_i01	0.0822191	0.0823557	1.95011	0.755879	1	NDUFAF4	NADH dehydrogenase [ubiquinone] 1 alpha subcomplex assembly factor 4 (Hormone-regulated proliferation-associated protein of 20 kDa homolog) (Protein HRPAP20)	NDUFAF4 HRPAP20	mitochondrial respiratory chain complex I assembly [GO:0032981]	May be involved in cell proliferation and survival of hormone-dependent tumor cells. Involved in the assembly of mitochondrial NADH:ubiquinone oxidoreductase complex (complex I) (By similarity).
R017750c0g1_i01	-0.206127	-0.206356	2.7801	0.429151	1	NA	NA	NA	NA	NA
R017770c0g1_i01	-0.425542	-0.429749	-0.163492	0.40885	1	NA	NA	NA	NA	NA
R017823c0g1_i01	0.194423	0.194444	5.80959	0.480468	1	NA	NA	NA	NA	NA
R017835c0g2_i01	-0.0233688	-0.0233766	4.55141	0.963364	1	TIMMDC1	NA	NA	NA	NA
R017843c0g1_i01	-0.181364	-0.181466	3.79316	0.455145	1	EMC6	ER membrane protein complex subunit 6 (Transmembrane protein 93)	EMC6 TMEM93	autophagosome assembly [GO:0000045]; protein folding in endoplasmic reticulum [GO:0034975]	NA
R017858c0g1_i01	0.000493841	0.000496762	3.79802	0.998531	1	POLR3D	DNA-directed RNA polymerase III subunit RPC4 (RNA polymerase III subunit C4) (DNA-directed RNA polymerase III subunit D)	POLR3D	defense response to virus [GO:0051607]; innate immune response [GO:0045087]; positive regulation of innate immune response [GO:0045089]; positive regulation of interferon-beta production [GO:0032728]; transcription by RNA polymerase III [GO:0006383]	DNA-dependent RNA polymerase catalyzes the transcription of DNA into RNA using the four ribonucleoside triphosphates as substrates. Specific peripheric component of RNA polymerase III which synthesizes small RNAs, such as 5S rRNA and tRNAs. Plays a key role in sensing and limiting infection by intracellular bacteria and DNA viruses. Acts as nuclear and cytosolic DNA sensor involved in innate immu…
R017890c0g1_i01	0.166241	0.166284	4.64488	0.514623	1	NA	NA	NA	NA	NA
R017892c0g1_i01	-0.244125	-0.244212	4.1185	0.295475	1	MOS	NA	NA	NA	NA
R017898c0g1_i01	5.76606	1.44269e+08	3.23525	0.999704	1	NA	NA	NA	NA	NA
R017957c0g1_i01	-0.0596182	-0.0596474	3.73319	0.831821	1	TBCCD1	TBCC domain-containing protein 1	tbccd1 TEgg114l12.1	cell morphogenesis [GO:0000902]	May play a role in the regulation of centrosome and Golgi apparatus positioning.
R017972c0g1_i01	-0.251598	-0.251968	2.74733	0.34935	1	REC114	NA	NA	NA	NA
R017997c0g2_i01	2.31076	3.82536	2.15331	0.163232	1	NA	NA	NA	NA	NA
R018009c0g1_i01	0.571371	0.580036	2.58775	0.309985	1	NA	NA	NA	NA	NA
R018013c0g2_i01	-0.333456	-0.335183	0.534238	0.417502	1	NA	NA	NA	NA	NA
R018025c0g1_i01	-0.114222	-0.11449	1.15873	0.710805	1	NA	NA	NA	NA	NA
R018032c0g1_i01	-0.285815	-0.286079	2.84937	0.23132	1	POLR1H	DNA-directed RNA polymerase I subunit RPA12 (Zinc ribbon domain-containing protein 1)	Znrd1 Rpa12	mRNA cleavage [GO:0006379]; termination of RNA polymerase I transcription [GO:0006363]	DNA-dependent RNA polymerase catalyzes the transcription of DNA into RNA using the four ribonucleoside triphosphates as substrates. Component of RNA polymerase I which synthesizes ribosomal RNA precursors.
R018072c0g1_i01	0.381779	0.383718	0.516481	0.319122	1	NA	NA	NA	NA	NA
R018096c0g1_i01	0.0576444	0.0576552	6.40589	0.890658	1	APOD	Outer membrane lipoprotein Blc (Protein Vlp)	blc vlp vlpA VC_A0317	lipid metabolic process [GO:0006629]; response to reactive oxygen species [GO:0000302]	Involved in the storage or transport of lipids necessary for membrane mainteNAce under stressful conditions. Displays a binding preference for lysophospholipids (By similarity).
R018151c0g1_i01	-0.833174	-0.892592	-0.452155	0.393332	1	NA	NA	NA	NA	NA
R018157c0g1_i01	0.041234	0.0412941	2.61206	0.865035	1	RFK	Riboflavin kinase (EC 2.7.1.26) (ATP:riboflavin 5'-phosphotransferase) (Flavokinase) (KOI-4)	Rfk	FMN biosynthetic process [GO:0009398]; apoptotic process [GO:0006915]; positive regulation of NAD(P)H oxidase activity [GO:0033864]; reactive oxygen species metabolic process [GO:0072593]; riboflavin biosynthetic process [GO:0009231]	Catalyzes the phosphorylation of riboflavin (vitamin B2) to form flavin-mononucleotide (FMN), hence rate-limiting enzyme in the synthesis of FAD. Essential for TNF-induced reactive oxygen species (ROS) production. Through its interaction with both TNFRSF1A and CYBA, physically and functionally couples TNFRSF1A to NADPH oxidase. TNF-activation of RFK may enhance the incorporation of FAD in NADPH o…
R018168c1g1_i01	-0.00768815	-0.0076882	10.282	0.998291	1	RPL19	60S ribosomal protein L19	RpL19 M(2)60E CG2746	cytoplasmic translation [GO:0002181]	NA
R018181c0g1_i02	0.0871941	0.0873132	2.42583	0.727057	1	TMEM243	Transmembrane protein 243	TMEM243	NA	NA
R018185c0g1_i01	-0.236986	-0.237328	2.25699	0.325716	1	NA	NA	NA	NA	NA
R018187c0g1_i01	-0.0819898	-0.0820369	3.46073	0.750957	1	HBS1L	HBS1-like protein	HBS1L	NA	NA
R018191c0g1_i01	-0.908912	-0.909976	1.99794	0.00264505	0.349008	CHRM1	NA	NA	NA	NA
R018200c0g1_i02	0.0631307	0.0632291	3.27049	0.795308	1	NA	NA	NA	NA	NA
R018201c0g1_i01	0.0376535	0.0376705	3.49535	0.885348	1	METTL6	Methyltransferase-like protein 6 (EC 2.1.1.-)	Mettl6	tRNA C5-cytosine methylation [GO:0002946]	Probable methyltransferase.
R018203c0g1_i01	-0.0759759	-0.0759883	5.5096	0.890185	1	NA	NA	NA	NA	NA
R018209c0g1_i01	0.0655342	0.0655374	7.06947	0.986424	1	NA	Aldehyde dehydrogenase, mitochondrial (EC 1.2.1.3) (ALDH class 2) (ALDH-E2)	ALDH2	ethanol catabolic process [GO:0006068]	Is capable of converting retinaldehyde to retinoic acid.
R018211c0g1_i01	0.0266947	0.0267003	4.82104	0.972836	1	NA	NA	NA	NA	NA
R018213c0g1_i01	-0.0265214	-0.0265234	6.44881	0.988691	1	CTPS1	CTP synthase 1 (EC 6.3.4.2) (CTP synthetase 1) (UTP--ammonia ligase 1)	ctps1 ctps1a ctpsa	'de novo' CTP biosynthetic process [GO:0044210]; CTP biosynthetic process [GO:0006241]; glutamine metabolic process [GO:0006541]; notochord development [GO:0030903]; pyrimidine nucleobase biosynthetic process [GO:0019856]	This enzyme is involved in the de novo synthesis of CTP, a precursor of DNA, RNA and phospholipids. Catalyzes the ATP-dependent amination of UTP to CTP with either L-glutamine or ammonia as a source of nitrogen.
R018216c0g1_i01	0.00920358	0.00921723	2.80482	0.971254	1	FAM241B	Uncharacterized protein FAM241B	Fam241b	NA	NA
R018233c0g1_i01	0.161732	0.161766	5.11663	0.664085	1	NA	NA	NA	NA	NA
R018236c0g1_i01	-2.6924	-3.05151	-0.659051	0.0477011	1	NA	Beta-2 adrenergic receptor (Beta-2 adrenoreceptor) (Beta-2 adrenoceptor)	ADRB2 B2AR	activation of adenylate cyclase activity [GO:0007190]; adenylate cyclase-activating adrenergic receptor signaling pathway [GO:0071880]; adenylate cyclase-modulating G protein-coupled receptor signaling pathway [GO:0007188]; bone resorption [GO:0045453]; brown fat cell differentiation [GO:0050873]; cellular response to amyloid-beta [GO:1904646]; desensitization of G protein-coupled receptor signal…	Beta-adrenergic receptors mediate the catecholamine-induced activation of adenylate cyclase through the action of G proteins. The beta-2-adrenergic receptor binds epinephrine with an approximately 30-fold greater affinity than it does norepinephrine.
R018240c0g1_i01	0.0444749	0.0444818	5.22333	0.9292	1	MIF	Macrophage migration inhibitory factor (MIF) (EC 5.3.2.1) (L-dopachrome isomerase) (L-dopachrome tautomerase) (EC 5.3.3.12) (Phenylpyruvate tautomerase)	MIF	DNA damage response, signal transduction by p53 class mediator [GO:0030330]; cell aging [GO:0007569]; cell population proliferation [GO:0008283]; cell surface receptor signaling pathway [GO:0007166]; inflammatory response [GO:0006954]; innate immune response [GO:0045087]; negative regulation of DNA damage response, signal transduction by p53 class mediator [GO:0043518]; negative regulation of cel…	Pro-inflammatory cytokine. Involved in the innate immune response to bacterial pathogens. The expression of MIF at sites of inflammation suggests a role as mediator in regulating the function of macrophages in host defense. Counteracts the anti-inflammatory activity of glucocorticoids. Has phenylpyruvate tautomerase and dopachrome tautomerase activity (in vitro), but the physiological substrate i…
R018241c0g2_i01	6.12817	2.88539e+08	0.250788	0.00112315	0.219409	NA	NA	NA	NA	NA
R018241c0g2_i02	1.85512	1.44269e+08	-0.199647	0.147884	1	NA	NA	NA	NA	NA
R018252c0g1_i01	0.0867517	0.0867803	4.74735	0.785576	1	CANT1	Soluble calcium-activated nucleotidase 1 (SCAN-1) (EC 3.6.1.6) (Apyrase homolog)	Cant1	proteoglycan biosynthetic process [GO:0030166]; ribonucleoside diphosphate catabolic process [GO:0009191]	Calcium-dependent nucleotidase with a preference for UDP. The order of activity with different substrates is UDP > GDP > IDP >> UTP > CDP = GTP = ITP. Has very low activity towards ADP and even lower activity towards ATP. Does not hydrolyze AMP and GMP. Involved in proteoglycan synthesis.
R018254c0g1_i02	0.0502138	0.0502222	5.23043	0.9552	1	RUSF1	RUS1 family protein homolog	DDB_G0277179	NA	NA
R018255c0g1_i01	-0.0478282	-0.0478358	5.21943	0.945326	1	BICD2	Protein bicaudal D homolog 2 (Bic-D 2)	Bicd2 Kiaa0699	centrosome localization [GO:0051642]; mRNA transport [GO:0051028]; microtubule anchoring at microtubule organizing center [GO:0072393]; microtubule-based movement [GO:0007018]; minus-end-directed organelle transport along microtubule [GO:0072385]; protein localization to Golgi apparatus [GO:0034067]; protein transport [GO:0015031]; regulation of microtubule cytoskeleton organization [GO:0070507];…	Acts as an adapter protein linking the dynein motor complex to various cargos and converts dynein from a non-processive to a highly processive motor in the presence of dynactin. Facilitates and stabilizes the interaction between dynein and dynactin and activates dynein processivity (the ability to move along a microtubule for a long distance without falling off the track) (PubMed:11483508, PubMed…
R018264c0g1_i01	0.100569	0.100682	2.87333	0.67857	1	NA	Zinc finger protein Gfi-1b (Growth factor-independent protein 1B)	GFI1B GFI	chromatin organization [GO:0006325]; multicellular organism development [GO:0007275]; negative regulation of transcription by RNA polymerase II [GO:0000122]	Essential transcriptional regulator necessary for development and differentiation of erythroid and megakaryocytic lineages. Alters histone methylation by recruiting histone methyltransferase to target genes promoters. Plays a role in heterochromatin formation.
R018277c0g1_i02	-0.0383717	-0.038375	6.49542	0.983091	1	SCCPDH	Saccharopine dehydrogenase-like oxidoreductase (EC 1.-.-.-)	Sccpdh	glycolipid biosynthetic process [GO:0009247]	NA
R018281c0g1_i01	-0.0592856	-0.0592965	5.17554	0.919136	1	MRPS18B	28S ribosomal protein S18b, mitochondrial (MRP-S18-b) (Mrps18-b) (S18mt-b) (28S ribosomal protein S18-2, mitochondrial) (MRP-S18-2)	MRPS18B	mitochondrial translation [GO:0032543]	NA
R018282c0g1_i01	0.035039	0.0350265	1.68507	0.894005	1	NA	Kinase D-interacting substrate of 220 kDa (Ankyrin repeat-rich membrane-spanning protein)	Kidins220 Arms	cellular response to nerve growth factor stimulus [GO:1990090]; nerve growth factor signaling pathway [GO:0038180]; positive regulation of neuron projection development [GO:0010976]	Promotes a prolonged MAP-kinase signaling by neurotrophins through activation of a Rap1-dependent mechanism. Provides a docking site for the CRKL-C3G complex, resulting in Rap1-dependent sustained ERK activation. May play an important role in regulating postsynaptic signal transduction through the syntrophin-mediated localization of receptor tyrosine kinases such as EPHA4. In cooperation with SNT…
R018285c0g2_i01	-0.0311507	-0.0311574	5.11718	0.937828	1	NA	High affinity copper uptake protein 1 (Copper transporter 1) (CTR1) (Solute carrier family 31 member 1)	Slc31a1	cellular copper ion homeostasis [GO:0006878]; cellular response to cisplatin [GO:0072719]; copper ion import [GO:0015677]; copper ion import across plasma membrane [GO:0098705]; drug transmembrane transport [GO:0006855]	High-affinity, saturable copper transporter involved in dietary copper uptake.
R018289c0g1_i01	0.0913997	0.0914569	3.97853	0.709663	1	GPR137B	Integral membrane protein GPR137B (Transmembrane 7 superfamily member 1 protein)	Gpr137b Tm7sf1	NA	NA
R018303c0g1_i01	0.480396	0.485584	0.447742	0.340048	1	NA	NA	NA	NA	NA
R018307c0g1_i01	-0.0239337	-0.0239363	6.1423	0.991423	1	NUP62	Nuclear pore glycoprotein p62 (62 kDa nucleoporin) (Nucleoporin Nup62)	Nup62	cell aging [GO:0007569]; cell death [GO:0008219]; cell migration [GO:0016477]; cell surface receptor signaling pathway [GO:0007166]; centriole assembly [GO:0098534]; centrosome cycle [GO:0007098]; mRNA transport [GO:0051028]; mitotic cell cycle [GO:0000278]; mitotic centrosome separation [GO:0007100]; mitotic metaphase plate congression [GO:0007080]; negative regulation of MAP kinase activity [GO…	Essential component of the nuclear pore complex. The N-terminal is probably involved in nucleocytoplasmic transport. The C-terminal is involved in protein-protein interaction probably via coiled-coil formation, promotes its association with centrosomes and may function in anchorage of p62 to the pore complex. Plays a role in mitotic cell cycle progression by regulating centrosome segregation, cen…
R018310c0g1_i01	0.140328	0.14041	3.7487	0.575388	1	MTMR10	NA	NA	NA	NA
R018312c0g1_i01	-0.392127	-0.393761	0.854954	0.265434	1	NA	NA	NA	NA	NA
R018333c0g2_i01	-0.107485	-0.107524	4.65487	0.680581	1	NA	Transcription factor AP-2-beta (AP2-beta) (Activating enhancer-binding protein 2-beta)	TFAP2B	aorta morphogenesis [GO:0035909]; calcium ion homeostasis [GO:0055074]; cellular ammonia homeostasis [GO:0097275]; cellular creatinine homeostasis [GO:0097276]; cellular urea homeostasis [GO:0097277]; collecting duct development [GO:0072044]; distal tubule development [GO:0072017]; ductus arteriosus closure [GO:0097070]; fat cell differentiation [GO:0045444]; forelimb morphogenesis [GO:0035136]; …	Sequence-specific DNA-binding protein that interacts with inducible viral and cellular enhancer elements to regulate transcription of selected genes. AP-2 factors bind to the consensus sequence 5'-GCCNNNGGC-3' and activate genes involved in a large spectrum of important biological functions including proper eye, face, body wall, limb and neural tube development. They also suppress a number of gen…
R018334c0g1_i01	-0.304761	-0.303279	-0.159844	0.489043	1	NA	CD97 antigen (CD antigen CD97)	CD97	adenylate cyclase-activating G protein-coupled receptor signaling pathway [GO:0007189]; cell adhesion [GO:0007155]; cell surface receptor signaling pathway [GO:0007166]	Receptor potentially involved in both adhesion and signaling processes early after leukocyte activation. Plays an essential role in leukocyte migration (By similarity).
R018335c0g1_i01	-0.237392	-0.23893	0.861748	0.806374	1	NA	NA	NA	NA	NA
R018338c0g1_i03	0.108993	0.109026	4.24333	0.694884	1	PKD2L2	Polycystic kidney disease 2-like 1 protein (Polycystin-2 homolog)	Pkd2l1 Trpp3	cation transport [GO:0006812]; cellular response to acidic pH [GO:0071468]; cellular response to pH [GO:0071467]; detection of chemical stimulus involved in sensory perception of sour taste [GO:0001581]; detection of chemical stimulus involved in sensory perception of taste [GO:0050912]; detection of mechanical stimulus [GO:0050982]; inorganic cation transmembrane transport [GO:0098662]; potassiu…	Pore-forming subunit of a heteromeric, non-selective cation channel that is permeable to Ca(2+) (PubMed:16891422, PubMed:15548533, PubMed:19464260, PubMed:20538909, PubMed:21185261, PubMed:22420714, PubMed:25820328, PubMed:28904867, PubMed:29567962). Pore-forming subunit of a calcium-permeant ion channel formed by PKD1L2 and PKD1L1 in primary cilia, where it controls cilium calcium concentration,…
R018349c0g1_i01	0.0483534	0.0483664	4.94791	0.958711	1	ADCY9	Adenylate cyclase type 9 (EC 4.6.1.1) (ATP pyrophosphate-lyase 9) (Adenylate cyclase type IX) (Adenylyl cyclase 9) (AC9) (Adenylyl cyclase type 10) (ACTP10)	Adcy9	adenylate cyclase-activating G protein-coupled receptor signaling pathway [GO:0007189]; adenylate cyclase-activating adrenergic receptor signaling pathway [GO:0071880]; cAMP biosynthetic process [GO:0006171]; in utero embryonic development [GO:0001701]	Adenylyl cyclase that catalyzes the formation of the signaling molecule cAMP in response to activation of G protein-coupled receptors. Contributes to signaling cascades activated by CRH (corticotropin-releasing factor), corticosteroids and by beta-adrenergic receptors.
R018350c0g1_i03	-0.0303943	-0.0304067	4.58661	0.947737	1	BBOX1	Gamma-butyrobetaine dioxygenase (EC 1.14.11.1) (Gamma-butyrobetaine hydroxylase) (Gamma-BBH) (Gamma-butyrobetaine,2-oxoglutarate dioxygenase)	Bbox1 Bbh	carnitine biosynthetic process [GO:0045329]	Catalyzes the formation of L-carnitine from gamma-butyrobetaine.
R018357c0g1_i01	0.167265	0.169074	0.365776	0.751908	1	NA	NA	NA	NA	NA
R018375c0g1_i01	0.102724	0.102766	3.98722	0.752964	1	TMEM161A	RNA-directed DNA polymerase from mobile element jockey (EC 2.7.7.49) (Reverse transcriptase)	pol	NA	NA
R018378c0g1_i01	-0.265549	-0.266106	1.60923	0.293694	1	NA	NA	NA	NA	NA
R018384c0g1_i01	0.0802199	0.080269	3.92006	0.782281	1	DUSP29	Dual specificity phosphatase DUPD1 (EC 3.1.3.16) (EC 3.1.3.48)	DUPD1	protein dephosphorylation [GO:0006470]	Dual specificity phosphatase able to dephosphorylate phosphotyrosine, phosphoserine and phosphothreonine residues, with a preference for phosphotyrosine as a substrate.
R018394c0g1_i01	-0.00273013	-0.00273275	4.80358	0.996419	1	NA	NA	NA	NA	NA
R018412c0g2_i01	-0.0216961	-0.0217035	3.64768	0.94443	1	HTRA3	Serine protease HTRA2, mitochondrial (EC 3.4.21.108) (High temperature requirement protein A2) (HtrA2) (Omi stress-regulated endoprotease) (Serine protease 25) (Serine proteinase OMI)	HTRA2 OMI PRSS25	adult walking behavior [GO:0007628]; aging [GO:0007568]; cellular protein catabolic process [GO:0044257]; cellular response to growth factor stimulus [GO:0071363]; cellular response to heat [GO:0034605]; cellular response to interferon-beta [GO:0035458]; cellular response to oxidative stress [GO:0034599]; cellular response to retinoic acid [GO:0071300]; ceramide metabolic process [GO:0006672]; ex…	Serine protease that shows proteolytic activity against a non-specific substrate beta-casein. Promotes or induces cell death either by direct binding to and inhibition of BIRC proteins (also called inhibitor of apoptosis proteins, IAPs), leading to an increase in caspase activity, or by a BIRC inhibition-independent, caspase-independent and serine protease activity-dependent mechanism. Cleaves TH…
R018414c0g2_i01	-0.0777937	-0.0778127	5.16138	0.851189	1	RGL3	Ral guanine nucleotide dissociation stimulator-like 1 (RalGDS-like 1)	rgl1 zgc:77299	small GTPase mediated signal transduction [GO:0007264]	Probable guanine nucleotide exchange factor.
R018417c0g1_i01	0.0429918	0.0430064	4.16625	0.908604	1	NA	Acyl-coenzyme A thioesterase 1 (Acyl-CoA thioesterase 1) (EC 3.1.2.-) (CTE-I) (CTE-Ib) (Inducible cytosolic acyl-coenzyme A thioester hydrolase) (Long chain acyl-CoA thioester hydrolase) (Long chain acyl-CoA hydrolase) (Palmitoyl-coenzyme A thioesterase) (EC 3.1.2.2)	ACOT1 CTE1	acyl-CoA metabolic process [GO:0006637]; fatty acid metabolic process [GO:0006631]; long-chain fatty acid metabolic process [GO:0001676]; very long-chain fatty acid metabolic process [GO:0000038]	Acyl-CoA thioesterases are a group of enzymes that catalyze the hydrolysis of acyl-CoAs into free fatty acids and coenzyme A (CoASH), regulating intracellular levels of acyl-CoAs, free fatty acids and CoASH. More active towards saturated and unsaturated long chain fatty acyl-CoAs (C12-C20).
R018422c0g1_i01	0.12544	0.125531	3.9124	0.604468	1	NA	NA	NA	NA	NA
R018423c0g1_i02	-0.151234	-0.151265	5.1474	0.678282	1	NA	Fibroblast growth factor receptor 3 (FGFR-3) (EC 2.7.10.1)	fgfr3	apoptotic process [GO:0006915]; positive regulation of cell population proliferation [GO:0008284]	Tyrosine-protein kinase that acts as cell-surface receptor for fibroblast growth factors and plays an essential role in the regulation of cell proliferation, differentiation and apoptosis. Plays an essential role in the regulation of chondrocyte differentiation, proliferation and apoptosis, and is required for normal skeleton development. Regulates both osteogenesis and postnatal bone mineralizat…
R018427c0g1_i01	0.0319095	0.0319202	4.34599	0.93366	1	GNPTG	NA	NA	NA	NA
R018430c0g1_i01	0.0629772	0.0629774	11.1782	0.99765	1	RPL5	60S ribosomal protein L5	RPL5	translation [GO:0006412]	Component of the ribosome, a large ribonucleoprotein complex responsible for the synthesis of proteins in the cell. The small ribosomal subunit (SSU) binds messenger RNAs (mRNAs) and translates the encoded message by selecting cognate aminoacyl-transfer RNA (tRNA) molecules. The large subunit (LSU) contains the ribosomal catalytic site termed the peptidyl transferase center (PTC), which catalyzes…
R018439c0g1_i02	0.0894887	0.0896351	2.67957	0.717708	1	NA	NA	NA	NA	NA
R018468c0g1_i01	-0.217875	-0.217923	4.47767	0.557959	1	NA	NA	NA	NA	NA
R018472c0g2_i01	0.040848	0.040854	5.38271	0.956522	1	G2E3	G2/M phase-specific E3 ubiquitin-protein ligase (EC 2.3.2.26) (G2/M phase-specific HECT-type E3 ubiquitin transferase)	G2E3 RCJMB04_1m6	apoptotic process [GO:0006915]; multicellular organism development [GO:0007275]	E3 ubiquitin-protein ligase which accepts ubiquitin from an E2 ubiquitin-conjugating enzyme in the form of a thioester and then directly transfers the ubiquitin to targeted substrates. Essential in early embryonic development to prevent apoptotic death.
R018476c0g1_i01	0.0165891	0.0165949	4.37946	0.977128	1	NAE1	NEDD8-activating enzyme E1 regulatory subunit (Amyloid beta precursor protein-binding protein 1, 59 kDa) (APP-BP1) (Amyloid protein-binding protein 1)	Nae1 Appbp1	apoptotic process [GO:0006915]; cell cycle [GO:0007049]; protein modification by small protein conjugation [GO:0032446]; protein neddylation [GO:0045116]	Regulatory subunit of the dimeric UBA3-NAE1 E1 enzyme. E1 activates NEDD8 by first adenylating its C-terminal glycine residue with ATP, thereafter linking this residue to the side chain of the catalytic cysteine, yielding a NEDD8-UBA3 thioester and free AMP. E1 finally transfers NEDD8 to the catalytic cysteine of UBE2M. Necessary for cell cycle progression through the S-M checkpoint. Overexpressi…
R018484c0g1_i01	0.100329	0.100349	4.98474	0.884929	1	COG8	Conserved oligomeric Golgi complex subunit 8 (COG complex subunit 8) (Component of oligomeric Golgi complex 8)	COG8	intra-Golgi vesicle-mediated transport [GO:0006891]; protein transport [GO:0015031]	Required for normal Golgi function.
R018488c0g1_i01	-0.00896452	-0.00896653	5.33258	0.989807	1	MRPS2	28S ribosomal protein S2, mitochondrial (MRP-S2) (S2mt)	MRPS2	mitochondrial ribosome assembly [GO:0061668]; mitochondrial translation [GO:0032543]	Required for mitoribosome formation and stability, and mitochondrial translation.
R018492c0g1_i01	-0.174778	-0.174896	3.55665	0.482297	1	NA	NA	NA	NA	NA
R018493c0g1_i01	0.102217	0.102245	4.71376	0.813209	1	NA	E3 ubiquitin-protein ligase MIB1 (EC 2.3.2.27) (DAPK-interacting protein 1) (DIP-1) (Mind bomb homolog 1) (RING-type E3 ubiquitin transferase MIB1) (Zinc finger ZZ type with ankyrin repeat domain protein 2)	MIB1 DIP1 KIAA1323 ZZANK2	Notch signaling pathway [GO:0007219]; blood vessel development [GO:0001568]; endocytosis [GO:0006897]; heart looping [GO:0001947]; in utero embryonic development [GO:0001701]; negative regulation of neuron differentiation [GO:0045665]; neural tube formation [GO:0001841]; positive regulation of endocytosis [GO:0045807]; protein ubiquitination [GO:0016567]; somitogenesis [GO:0001756]	E3 ubiquitin-protein ligase that mediates ubiquitination of Delta receptors, which act as ligands of Notch proteins. Positively regulates the Delta-mediated Notch signaling by ubiquitinating the intracellular domain of Delta, leading to endocytosis of Delta receptors. Probably mediates ubiquitination and subsequent proteasomal degradation of DAPK1, thereby antagonizing anti-apoptotic effects of D…
R018495c0g1_i02	-0.424046	-0.424549	2.41176	0.0842472	1	NA	NA	NA	NA	NA
R018508c0g1_i01	-0.0616973	-0.0617012	6.73159	0.980604	1	NA	RNA-binding protein Musashi homolog 2 (Musashi-2)	MSI2	stem cell development [GO:0048864]	RNA binding protein that regulates the expression of target mRNAs at the translation level. May play a role in the proliferation and mainteNAce of stem cells in the central nervous system (By similarity).
R018514c0g1_i01	0.611445	0.612002	3.6617	0.00199489	0.309351	NA	NA	NA	NA	NA
R018515c0g1_i01	-0.0852538	-0.0852884	4.14868	0.811105	1	HAAO	3-hydroxyanthranilate 3,4-dioxygenase (EC 1.13.11.6) (3-hydroxyanthranilate oxygenase) (3-HAO) (3-hydroxyanthranilic acid dioxygenase) (HAD)	v1g178517	'de novo' NAD biosynthetic process from tryptophan [GO:0034354]; anthranilate metabolic process [GO:0043420]; quinolinate biosynthetic process [GO:0019805]; quinolinate metabolic process [GO:0046874]; tryptophan catabolic process [GO:0006569]	Catalyzes the oxidative ring opening of 3-hydroxyanthranilate to 2-amino-3-carboxymuconate semialdehyde, which spontaneously cyclizes to quinolinate.
R018517c0g1_i02	-0.0277426	-0.0277479	5.29481	0.969026	1	NA	NA	NA	NA	NA
R018518c0g1_i01	-3.28749	-5.01289	0.388145	0.00578085	0.51453	NA	Fibroblast growth factor 20 (FGF-20)	FGF20	MAPK cascade [GO:0000165]; cell-cell signaling [GO:0007267]; fibroblast growth factor receptor signaling pathway [GO:0008543]; inner ear receptor cell differentiation [GO:0060113]; negative regulation of neuron apoptotic process [GO:0043524]; positive regulation of ERK1 and ERK2 cascade [GO:0070374]; positive regulation of cell population proliferation [GO:0008284]; positive regulation of dopamin…	Neurotrophic factor that regulates central nervous development and function.
R018523c0g1_i01	0.0588461	0.0588509	6.31249	0.911674	1	NA	Gastrula zinc finger protein XlCGF57.1 (Fragment)		NA	May be involved in transcriptional regulation.
R018525c0g1_i02	-0.781983	-0.78325	2.13827	0.02658	0.984768	NA	NA	NA	NA	NA
R018526c0g1_i01	0.119519	0.119612	3.52226	0.643661	1	CLSTN2	NA	NA	NA	NA
R018527c0g1_i01	0.166607	0.166878	3.05374	0.521537	1	NA	Cubilin	CUBN	cholesterol metabolic process [GO:0008203]; protein transport [GO:0015031]	Endocytic receptor which plays a role in lipoprotein, vitamin and iron metabolism by facilitating their uptake. Acts together with LRP2 to mediate endocytosis of high-density lipoproteins, GC, hemoglobin, ALB, TF and SCGB1A1. Acts together with AMN to mediate endocytosis of the CBLIF-cobalamin complex. Binds to ALB, MB, Kappa and lambda-light chains, TF, hemoglobin, GC, SCGB1A1, APOA1, high densi…
R018539c0g1_i01	0.0548847	0.05489	6.09374	0.889377	1	PPFIA2	Liprin-alpha-1 (LAR-interacting protein 1) (LIP-1) (Protein tyrosine phosphatase receptor type f polypeptide-interacting protein alpha-1) (PTPRF-interacting protein alpha-1)	PPFIA1 LIP1	cell-matrix adhesion [GO:0007160]; glutamate secretion [GO:0014047]; negative regulation of protein localization to plasma membrane [GO:1903077]; negative regulation of stress fiber assembly [GO:0051497]; neurotransmitter secretion [GO:0007269]; signal transduction [GO:0007165]	May regulate the disassembly of focal adhesions. May localize receptor-like tyrosine phosphatases type 2A at specific sites on the plasma membrane, possibly regulating their interaction with the extracellular environment and their association with substrates.
R018550c0g1_i01	-0.573586	-0.576082	0.882502	0.0667215	1	NA	NA	NA	NA	NA
R018551c0g1_i01	0.365818	0.366404	2.32322	0.149882	1	AC008764.4	Protein SMIM7 homolog	ISCW013552	NA	NA
R018552c0g1_i01	-0.00835202	-0.00835343	4.87386	0.991001	1	NA	Dolichyldiphosphatase 1 (EC 3.6.1.43) (Dolichyl pyrophosphate phosphatase 1) (Protein 2-23)	Dolpp1	lipid biosynthetic process [GO:0008610]; protein N-linked glycosylation [GO:0006487]	Required for efficient N-glycosylation. Necessary for maintaining optimal levels of dolichol-linked oligosaccharides. Hydrolyzes dolichyl pyrophosphate at a very high rate and dolichyl monophosphate at a much lower rate. Does not act on phosphatidate.
R018558c0g2_i01	-0.200629	-0.200907	2.43152	0.422898	1	AC069257.3	Tctex1 domain-containing protein 2	TCTEX1D2	cilium assembly [GO:0060271]; regulation of cilium assembly [GO:1902017]; regulation of intraciliary retrograde transport [GO:1905799]	Required for proper retrograde ciliary transport.
R018567c0g1_i01	-0.0421659	-0.0421868	3.69453	0.903843	1	LRRC57	NA	NA	NA	NA
R018571c0g1_i01	-0.423638	-0.427644	0.0356213	0.41738	1	NA	NA	NA	NA	NA
R018573c0g1_i02	-0.108679	-0.10931	0.748571	0.76095	1	NA	NA	NA	NA	NA
R018596c0g1_i01	2.46877	2.88539e+08	-0.813352	0.231434	1	NA	NA	NA	NA	NA
R018602c0g1_i01	0.0936244	0.0936511	4.51577	0.811208	1	HDAC3	Histone deacetylase 3 (HD3) (EC 3.5.1.98)	HDAC3	chromatin organization [GO:0006325]; circadian regulation of gene expression [GO:0032922]; histone H3 deacetylation [GO:0070932]; histone H4 deacetylation [GO:0070933]; negative regulation of transcription by RNA polymerase II [GO:0000122]; positive regulation of transcription by RNA polymerase II [GO:0045944]; regulation of circadian rhythm [GO:0042752]	Responsible for the deacetylation of lysine residues on the N-terminal part of the core histones (H2A, H2B, H3 and H4) (By similarity). Histone deacetylation gives a tag for epigenetic repression and plays an important role in transcriptional regulation, cell cycle progression and developmental events (By similarity). Histone deacetylases act via the formation of large multiprotein complexes (By …
R018617c0g1_i02	-0.0914594	-0.0914716	5.92082	0.936842	1	NDRG1	Protein NDRG3 (N-myc downstream-regulated gene 3 protein)	Ndrg3 Ndr3	signal transduction [GO:0007165]	NA
R018623c0g1_i01	0.0325796	0.0325887	3.65394	0.918547	1	MRPS14	28S ribosomal protein S14, mitochondrial (MRP-S14) (S14mt)	Mrps14	translation [GO:0006412]	NA
R018627c0g1_i01	-0.194817	-0.194957	3.43143	0.427135	1	NA	Protein eva-1 homolog C (Protein FAM176C)	Eva1c Fam176c	NA	Binds heparin.
R018641c0g2_i01	0.05436	0.0543476	2.34512	0.910636	1	NA	NA	NA	NA	NA
R018649c0g1_i02	0.112994	0.113574	0.752694	0.778841	1	NA	NA	NA	NA	NA
R018659c0g1_i01	0.022386	0.0223872	5.43585	0.966559	1	LSM4	U6 snRNA-associated Sm-like protein LSm4	Lsm4	cytoplasmic mRNA processing body assembly [GO:0033962]; mRNA splicing, via spliceosome [GO:0000398]; nuclear-transcribed mRNA catabolic process [GO:0000956]; spliceosomal snRNP assembly [GO:0000387]	Plays role in pre-mRNA splicing as component of the U4/U6-U5 tri-snRNP complex that is involved in spliceosome assembly, and as component of the precatalytic spliceosome (spliceosome B complex). The heptameric LSM2-8 complex binds specifically to the 3'-terminal U-tract of U6 snRNA.
R018675c0g1_i01	-0.0709556	-0.0710458	3.03555	0.773425	1	NA	LINE-1 reverse transcriptase homolog (EC 2.7.7.49)		NA	NA
R018708c0g1_i01	0.146685	0.146729	4.39425	0.613152	1	NA	NA	NA	NA	NA
R018711c0g1_i01	-0.669405	-0.677735	-0.218104	0.203957	1	NA	NA	NA	NA	NA
R018734c0g1_i01	-0.32353	-0.324259	1.72585	0.211074	1	PPP1R35	NA	NA	NA	NA
R018744c0g1_i01	0.180746	0.18075	8.98747	0.697306	1	NA	Tubulin alpha chain [Cleaved into: Detyrosinated tubulin alpha chain]	tuba tuba1	microtubule-based process [GO:0007017]	Tubulin is the major constituent of microtubules. It binds two moles of GTP, one at an exchangeable site on the beta chain and one at a non-exchangeable site on the alpha chain.
R018758c0g1_i01	0.185972	0.186811	2.33534	0.601911	1	NA	NA	NA	NA	NA
R018759c0g1_i01	-0.377519	-0.379286	0.147483	0.409626	1	NA	NA	NA	NA	NA
R018768c0g3_i01	0.0747865	0.0748128	3.97856	0.760505	1	NA	NA	NA	NA	NA
R018782c0g1_i01	0.109598	0.109648	3.7616	0.70947	1	PLPBP	Pyridoxal phosphate homeostasis protein (PLP homeostasis protein) (Proline synthase co-transcribed bacterial homolog protein) (Pyridoxal phosphate-binding protein)	PLPBP PROSC	NA	Pyridoxal 5'-phosphate (PLP)-binding protein, which may be involved in intracellular homeostatic regulation of pyridoxal 5'-phosphate (PLP), the active form of vitamin B6.
R018786c0g1_i01	-0.195107	-0.195271	2.9486	0.416632	1	TBC1D7	TBC1 domain family member 7 (Cell migration-inducing protein 23)	TBC1D7 TBC7 HSPC239	activation of GTPase activity [GO:0090630]; negative regulation of TOR signaling [GO:0032007]; negative regulation of cilium assembly [GO:1902018]; positive regulation of GTPase activity [GO:0043547]; positive regulation of protein ubiquitination [GO:0031398]; response to growth factor [GO:0070848]	Component of the TSC-TBC complex, that contains TBC1D7 in addition to the TSC1-TSC2 complex and consists of the functional complex possessing GTPase-activating protein (GAP) activity toward RHEB in response to alterations in specific cellular growth conditions. The small GTPase RHEB is a direct activator of the protein kinase activity of mTORC1 and the TSC-TBC complex acts as a negative regulator…
R018788c0g1_i01	0.218115	0.218428	2.53611	0.357054	1	MPPED2	Metallophosphoesterase domain-containing protein 1 (EC 3.1.-.-) (Adult brain protein 239) (239AB)	MPPED1 C22orf1 FAM1A	NA	May have metallophosphoesterase activity (in vitro).
R018810c0g1_i02	1.07158	1.10476	0.737611	0.19122	1	NA	Periostin (PN) (Osteoblast-specific factor 2) (OSF-2)	Postn Osf2	bone regeneration [GO:1990523]; cell adhesion [GO:0007155]; cellular response to fibroblast growth factor stimulus [GO:0044344]; cellular response to transforming growth factor beta stimulus [GO:0071560]; cellular response to tumor necrosis factor [GO:0071356]; cellular response to vitamin K [GO:0071307]; extracellular matrix organization [GO:0030198]; negative regulation of cell-matrix adhesion …	Induces cell attachment and spreading and plays a role in cell adhesion (PubMed:10404027). Enhances incorporation of BMP1 in the fibronectin matrix of connective tissues, and subsequent proteolytic activation of lysyl oxidase LOX (PubMed:20181949).
R018818c0g1_i01	-1.91805	-2.10855	4.95025	0.0664243	1	NA	Serine protease HTRA3 (EC 3.4.21.-) (High-temperature requirement factor A3) (PregNAcy-related serine protease)	HTRA3 PRSP	negative regulation of BMP signaling pathway [GO:0030514]; negative regulation of transforming growth factor beta receptor signaling pathway [GO:0030512]; proteolysis [GO:0006508]	Serine protease that cleaves beta-casein/CSN2 as well as several extracellular matrix (ECM) proteoglycans such as decorin/DCN, biglycan/BGN and fibronectin/FN1. Inhibits signaling mediated by TGF-beta family proteins possibly indirectly by degradation of these ECM proteoglycans (By similarity). May act as a tumor suppressor. Negatively regulates, in vitro, trophoblast invasion during placental de…
R018822c0g1_i01	-0.0726029	-0.0726191	5.13946	0.857915	1	NA	Adducin-related protein C1289.14	SPBC1289.14 SPBC8E4.10c	actin cytoskeleton organization [GO:0030036]; actin filament bundle assembly [GO:0051017]; barbed-end actin filament capping [GO:0051016]	NA
R018839c0g1_i01	0.0584084	0.0584129	6.39242	0.986929	1	NUP155	Nuclear pore complex protein Nup155 (155 kDa nucleoporin) (Nucleoporin Nup155)	NUP155 KIAA0791	atrial cardiac muscle cell action potential [GO:0086014]; intracellular transport of virus [GO:0075733]; mRNA export from nucleus [GO:0006406]; nuclear envelope organization [GO:0006998]; protein import into nucleus [GO:0006606]; protein localization to nuclear inner membrane [GO:0036228]; protein sumoylation [GO:0016925]; regulation of cellular response to heat [GO:1900034]; regulation of gene s…	Essential component of nuclear pore complex. Could be essessential for embryogenesis. Nucleoporins may be involved both in binding and translocating proteins during nucleocytoplasmic transport.
R018840c0g1_i01	-0.0567761	-0.0567902	4.62959	0.951213	1	CHKB-CPT1B	Choline kinase alpha (CK) (EC 2.7.1.32) (CHETK-alpha) (Ethanolamine kinase) (EK) (EC 2.7.1.82)	Chka Chk	choline metabolic process [GO:0019695]; ethanolamine metabolic process [GO:0006580]; phosphatidylcholine biosynthetic process [GO:0006656]; phosphatidylethanolamine biosynthetic process [GO:0006646]; response to 3-methylcholanthrene [GO:1904681]; response to toxic substance [GO:0009636]	Has a key role in phospholipid biosynthesis and may contribute to tumor cell growth. Catalyzes the first step in phosphatidylcholine biosynthesis. Contributes to phosphatidylethanolamine biosynthesis. Phosphorylates choline and ethanolamine. Has higher activity with choline (By similarity).
R018851c0g2_i02	0.279908	0.280895	0.712583	0.410514	1	NA	NA	NA	NA	NA
R018854c0g1_i01	-0.16628	-0.166298	5.81082	0.507322	1	NA	NA	NA	NA	NA
R018855c0g2_i01	0.0653698	0.0654138	3.96548	0.795798	1	NA	NA	NA	NA	NA
R018904c0g1_i01	2.48982	3.83746	5.08963	0.999666	1	NA	NA	NA	NA	NA
R018915c0g1_i01	-0.00726535	-0.00726664	6.17955	0.997156	1	NA	NA	NA	NA	NA
R018918c0g1_i01	0.0615908	0.0616219	3.85505	0.846998	1	WDR54	WD repeat-containing protein 54	Wdr54 D3Mm3e	NA	NA
R018933c0g1_i03	-0.0931295	-0.0931983	3.14717	0.717171	1	PRKN	E3 ubiquitin-protein ligase parkin (EC 2.3.2.31) (Parkin RBR E3 ubiquitin-protein ligase)	Prkn Park2	adult locomotory behavior [GO:0008344]; aggresome assembly [GO:0070842]; autophagy of mitochondrion [GO:0000422]; cellular protein catabolic process [GO:0044257]; cellular response to L-glutamate [GO:1905232]; cellular response to hydrogen sulfide [GO:1904881]; cellular response to toxic substance [GO:0097237]; dopamine metabolic process [GO:0042417]; dopamine uptake involved in synaptic transmis…	Functions within a multiprotein E3 ubiquitin ligase complex, catalyzing the covalent attachment of ubiquitin moieties onto substrate proteins, such as BCL2, SYT11, CCNE1, GPR37, RHOT1/MIRO1, MFN1, MFN2, STUB1, SNCAIP, SEPTIN5, TOMM20, USP30, ZNF746 and AIMP2. Mediates monoubiquitination as well as 'Lys-6', 'Lys-11', 'Lys-48'-linked and 'Lys-63'-linked polyubiquitination of substrates depending on…
R018943c0g1_i01	0.181107	0.187996	0.222199	0.80907	1	NA	NA	NA	NA	NA
R018950c0g1_i01	0.179812	0.180011	3.61606	0.451555	1	NA	NA	NA	NA	NA
R018961c0g2_i01	0.0514286	0.0514399	3.83367	0.838085	1	GMNN	Geminin	Gmnn	DNA replication preinitiation complex assembly [GO:0071163]; animal organ morphogenesis [GO:0009887]; negative regulation of DNA replication [GO:0008156]; negative regulation of DNA-dependent DNA replication [GO:2000104]; negative regulation of cell cycle [GO:0045786]; negative regulation of transcription, DNA-templated [GO:0045892]; positive regulation of chromatin binding [GO:0035563]; protein-…	Inhibits DNA replication by preventing the incorporation of MCM complex into pre-replication complex (pre-RC). It is degraded during the mitotic phase of the cell cycle. Its destruction at the metaphase-anaphase transition permits replication in the succeeding cell cycle.
R018972c0g1_i01	-0.64382	-0.650928	0.577167	0.22953	1	NA	NA	NA	NA	NA
R018980c0g1_i01	-0.0303612	-0.0303858	2.72991	0.901858	1	ALKBH4	Alpha-ketoglutarate-dependent dioxygenase alkB homolog 4 (EC 1.14.11.-) (Alkylated DNA repair protein alkB homolog 4)	ALKBH4 ABH4	actomyosin structure organization [GO:0031032]; cleavage furrow ingression [GO:0036090]; oxidative demethylation [GO:0070989]; protein demethylation [GO:0006482]	Dioxygenase that mediates demethylation of actin monomethylated at 'Lys-84' (K84me1), thereby acting as a regulator of actomyosin-processes. Demethylation of actin K84me1 is required for maintaining actomyosin dynamics supporting normal cleavage furrow ingression during cytokinesis and cell migration. May be involved in transcription regulation.
R019177c0g1_i02	-0.064472	-0.06449	4.67152	0.903302	1	SDR39U1	Epimerase family protein SDR39U1 (EC 1.1.1.-) (Short-chain dehydrogenase/reductase family 39U member 1)	SDR39U1	NA	Putative NADP-dependent oxidoreductase.
R019211c0g1_i01	-0.0838466	-0.0839229	2.62847	0.730345	1	DUS4L	tRNA-dihydrouridine(20a/20b) synthase [NAD(P)+]-like (EC 1.3.1.-) (pp35) (tRNA-dihydrouridine synthase 4-like)	DUS4L	NA	Catalyzes the synthesis of dihydrouridine, a modified base found in the D-loop of most tRNAs.
R019268c0g1_i01	-0.50327	-0.504095	3.0453	0.0460767	1	NA	Pyroglutamylated RF-amide peptide receptor (AQ27) (G-protein coupled receptor 103) (Orexigenic neuropeptide QRFP receptor) (SP9155)	QRFPR GPR103	G protein-coupled receptor signaling pathway [GO:0007186]	Receptor for the orexigenic neuropeptide QRFP. The activity of this receptor is mediated by G proteins that modulate adenylate cyclase activity and intracellular calcium levels.
R019279c0g1_i01	-0.0476665	-0.0476709	6.07964	0.969856	1	RPA4	Replication protein A 32 kDa subunit (RP-A p32) (Replication factor A protein 2) (RF-A protein 2) (Replication protein A 34 kDa subunit) (RP-A p34)	Rpa2 Rpa34	DNA repair [GO:0006281]; DNA replication [GO:0006260]; base-excision repair [GO:0006284]; double-strand break repair via homologous recombination [GO:0000724]; mismatch repair [GO:0006298]; mitotic G1 DNA damage checkpoint [GO:0031571]; nucleotide-excision repair [GO:0006289]; protein localization to chromosome [GO:0034502]; regulation of DNA damage checkpoint [GO:2000001]; regulation of double-s…	As part of the heterotrimeric replication protein A complex (RPA/RP-A), binds and stabilizes single-stranded DNA intermediates, that form during DNA replication or upon DNA stress. It prevents their reannealing and in parallel, recruits and activates different proteins and complexes involved in DNA metabolism. Thereby, it plays an essential role both in DNA replication and the cellular response t…
R019280c0g1_i01	0.170135	0.170186	4.88116	0.559143	1	KLHL28	Kelch-like protein 17 (Actinfilin)	Klhl17	actin cytoskeleton organization [GO:0030036]; brain development [GO:0007420]; protein ubiquitination [GO:0016567]	Substrate-recognition component of some cullin-RING-based BCR (BTB-CUL3-RBX1) E3 ubiquitin-protein ligase complex. The BCR(KLHL17) mediates the ubiquitination and subsequenct degradation of GLUR6. May play a role in the actin-based neuronal function.
R019282c0g1_i01	0.0270006	0.0270064	5.09605	0.950588	1	SLC32A1	Vesicular inhibitory amino acid transporter (GABA and glycine transporter) (Solute carrier family 32 member 1) (Vesicular GABA transporter)	slc32a1 viaat	amino acid transmembrane transport [GO:0003333]; neurotransmitter loading into synaptic vesicle [GO:0098700]	Involved in the uptake of GABA and glycine into the synaptic vesicles.
R019296c0g1_i02	-0.685717	-0.686575	2.70196	0.0454756	1	NA	Bifunctional protein HldE [Includes: D-beta-D-heptose 7-phosphate kinase (EC 2.7.1.167) (D-beta-D-heptose 7-phosphotransferase) (D-glycero-beta-D-manno-heptose-7-phosphate kinase); D-beta-D-heptose 1-phosphate adenylyltransferase (EC 2.7.7.70) (D-glycero-beta-D-manno-heptose 1-phosphate adenylyltransferase)]	hldE Shewana3_0849	ADP-L-glycero-beta-D-manno-heptose biosynthetic process [GO:0097171]	Catalyzes the phosphorylation of D-glycero-D-manno-heptose 7-phosphate at the C-1 position to selectively form D-glycero-beta-D-manno-heptose-1,7-bisphosphate.
R019312c0g1_i01	0.00517219	0.0051724	4.10017	0.989457	1	NA	NA	NA	NA	NA
R019316c0g1_i02	0.107699	0.10772	5.01832	0.852439	1	LANCL3	LanC-like protein 3	LANCL3	NA	NA
R019326c0g1_i01	-0.285324	-0.285377	4.72061	0.200591	1	NA	NA	NA	NA	NA
R019333c0g1_i01	0.0508386	0.0508434	6.11279	0.953611	1	TOMM22	Mitochondrial import receptor subunit TOM22 homolog	tomm-22 W10D9.5	intracellular protein transport [GO:0006886]	Central receptor component of the translocase of the outer membrane of mitochondria (TOM complex) responsible for the recognition and translocation of cytosolically synthesized mitochondrial preproteins (By similarity). Together with the peripheral receptor tomm-20 functions as the transit peptide receptor and facilitates the movement of preproteins into the translocation pore (PubMed:21264209).
R019334c0g1_i01	0.0145228	0.0145182	4.51393	0.971546	1	NA	NA	NA	NA	NA
R019337c0g1_i01	-0.664741	-0.674739	-0.536186	0.269416	1	NA	Gamma-aminobutyric acid type B receptor subunit 1 (GABA-B receptor 1) (GABA-B-R1) (GABA-BR1) (GABABR1) (Gb1)	Gabbr1	adenylate cyclase-inhibiting G protein-coupled receptor signaling pathway [GO:0007193]; gamma-aminobutyric acid signaling pathway [GO:0007214]; negative regulation of adenylate cyclase activity [GO:0007194]; negative regulation of cell population proliferation [GO:0008285]; negative regulation of dopamine secretion [GO:0033602]; negative regulation of epinephrine secretion [GO:0032811]; negative …	Component of a heterodimeric G-protein coupled receptor for GABA, formed by GABBR1 and GABBR2 (PubMed:10773016, PubMed:10075644). Within the heterodimeric GABA receptor, only GABBR1 seems to bind agonists, while GABBR2 mediates coupling to G proteins (By similarity). Ligand binding causes a conformation change that triggers signaling via guanine nucleotide-binding proteins (G proteins) and modula…
R019340c0g2_i01	-0.000531307	-0.000530898	7.39488	0.99993	1	NA	NA	NA	NA	NA
R019366c0g1_i01	-0.0281968	-0.0282068	4.27472	0.954929	1	TRMT5	tRNA (guanine(37)-N1)-methyltransferase (EC 2.1.1.228) (M1G-methyltransferase) (tRNA [GM37] methyltransferase) (tRNA methyltransferase 5 homolog)	TRMT5 TRM5	mitochondrial tRNA methylation [GO:0070901]; tRNA N1-guanine methylation [GO:0002939]; tRNA methylation [GO:0030488]	Involved in mitochondrial tRNA methylation (By similarity). Specifically methylates the N1 position of guanosine-37 in various tRNAs. Methylation is not dependent on the nature of the nucleoside 5' of the target nucleoside. This is the first step in the biosynthesis of wybutosine (yW), a modified base adjacent to the anticodon of tRNAs and required for accurate decoding.
R019370c0g1_i01	0.188335	0.188456	3.31967	0.432018	1	NA	NA	NA	NA	NA
R019378c0g2_i01	-0.00117545	-0.00117548	6.51062	0.999139	1	NA	Chitinase 1 (EC 3.2.1.14)	CHI1	chitin catabolic process [GO:0006032]; polysaccharide catabolic process [GO:0000272]	Probably involved in the apical growth and branching of fungal hyphae.
R019391c0g1_i01	0.0857396	0.086007	1.98424	0.746242	1	NA	NA	NA	NA	NA
R019422c0g1_i01	-0.294262	-0.294746	3.23385	0.231867	1	LMNTD1	Keratin, type II cytoskeletal 5 (Cytokeratin-5) (CK-5) (Keratin-5) (K5) (Type-II keratin Kb5)	Krt5 Krt2-5	NA	NA
R019441c0g2_i01	0.197883	0.198737	0.572803	0.614385	1	NA	NA	NA	NA	NA
R019442c0g1_i01	0.631309	0.632868	2.35789	0.0175494	0.836968	NA	Octopamine receptor beta-1R (DmOA2) (DmOct-beta-1R)	Octbeta1R oa2 Oct-beta-1 CG6919	G protein-coupled receptor signaling pathway [GO:0007186]; adenylate cyclase-activating G protein-coupled receptor signaling pathway [GO:0007189]; adenylate cyclase-modulating G protein-coupled receptor signaling pathway [GO:0007188]; negative regulation of synaptic growth at neuromuscular junction [GO:0045886]	Autoreceptor for octopamine, which is a neurotransmitter, neurohormone, and neuromodulator in invertebrates (PubMed:15816867, PubMed:22553037). Negatively regulates synaptic growth by activating the inhibitory G protein Galphao and limiting cAMP production (PubMed:22553037). Antagonizes the action of Octbeta2R which stimulates synaptic growth (PubMed:22553037).
R019445c0g2_i02	-0.197076	-0.197241	3.05855	0.411708	1	NA	Persulfide dioxygenase ETHE1 homolog, mitochondrial (EC 1.13.11.18) (Glyoxalase II) (Glx II) (Sulfur dioxygenase ETHE1)	GLY3 At1g53580 F22G10.9 T3F20.11	embryo development ending in seed dormancy [GO:0009793]; endosperm development [GO:0009960]; glutathione metabolic process [GO:0006749]; hydrogen sulfide metabolic process [GO:0070813]; response to salt stress [GO:0009651]; seed development [GO:0048316]	Sulfur dioxygenase that plays an essential role in hydrogen sulfide catabolism in the mitochondrial matrix. Hydrogen sulfide (H(2)S) gives rise to cysteine persulfide residues. ETHE1 consumes molecular oxygen to catalyze the oxidation of the persulfide, once it has been transferred to a thiophilic acceptor, such as glutathione (R-SSH). Plays an important role in metabolic homeostasis in mitochond…
R019449c0g1_i01	-0.0889409	-0.0891031	1.10467	0.789199	1	NA	NA	NA	NA	NA
R019463c0g1_i01	0.340142	0.341065	0.774949	0.380893	1	NA	E3 ubiquitin-protein ligase rnf213-alpha (EC 2.3.2.27) (EC 3.6.4.-) (Mysterin-A) (Mysterin-alpha) (RING finger protein 213-A) (RING finger protein 213-alpha) (RING-type E3 ubiquitin transferase rnf213-alpha)	rnf213a	blood circulation [GO:0008015]; sprouting angiogenesis [GO:0002040]; ubiquitin-dependent protein catabolic process [GO:0006511]	E3 ubiquitin-protein ligase involved in angiogenesis (PubMed:21799892). Involved in the non-canonical Wnt signaling pathway in vascular development: acts by mediating ubiquitination and degradation of proteins downstream of rspo3, leading to inhibit the non-canonical Wnt signaling pathway and promoting vessel regression. Also has ATPase activity (By similarity). Also involved in neuromuscular reg…
R019467c0g1_i01	-0.0432468	-0.0432558	4.73483	0.919389	1	TMEM67	Meckelin (Meckel syndrome type 3 protein) (Transmembrane protein 67)	TMEM67 MKS3	ciliary basal body-plasma membrane docking [GO:0097711]; cilium assembly [GO:0060271]; negative regulation of centrosome duplication [GO:0010826]; ubiquitin-dependent ERAD pathway [GO:0030433]	Required for ciliary structure and function. Part of the tectonic-like complex which is required for tissue-specific ciliogenesis and may regulate ciliary membrane composition (By similarity). Involved in centrosome migration to the apical cell surface during early ciliogenesis. Involved in the regulation of cilia length and appropriate number through the control of centrosome duplication. Requir…
R019484c0g1_i01	-0.174295	-0.179601	-0.729813	0.835721	1	NA	NA	NA	NA	NA
R019491c0g1_i01	-0.480405	-0.481836	1.36873	0.0773511	1	NA	NA	NA	NA	NA
R019496c0g1_i01	0.0873648	0.0873896	4.3075	0.719746	1	NA	NA	NA	NA	NA
R019516c0g2_i01	-0.0646903	-0.0647127	3.94854	0.874911	1	NA	Zinc finger protein 84 (Zinc finger protein HPF2)	ZNF84	regulation of transcription by RNA polymerase II [GO:0006357]	May be involved in transcriptional regulation.
R019534c0g2_i01	-0.348311	-0.350104	0.612307	0.393724	1	NA	NA	NA	NA	NA
R019535c1g1_i01	-0.155623	-0.155707	4.01986	0.519628	1	NA	NA	NA	NA	NA
R019537c0g1_i01	0.0875804	0.0875915	5.44773	0.966316	1	PPP5C	Serine/threonine-protein phosphatase 5 (PP5) (EC 3.1.3.16) (Protein phosphatase T) (PP-T) (PPT)	PPP5C PPP5	DNA repair [GO:0006281]; MAPK cascade [GO:0000165]; cellular response to cadmium ion [GO:0071276]; cellular response to hydrogen peroxide [GO:0070301]; histone dephosphorylation [GO:0016576]; mitotic cell cycle [GO:0000278]; negative regulation of neuron death [GO:1901215]; negative regulation of protein phosphorylation [GO:0001933]; peptidyl-serine dephosphorylation [GO:0070262]; peptidyl-threon…	Serine/threonine-protein phosphatase that dephosphorylates a myriad of proteins involved in different signaling pathways including the kinases CSNK1E, ASK1/MAP3K5, PRKDC and RAF1, the nuclear receptors NR3C1, PPARG, ESR1 and ESR2, SMAD proteins and TAU/MAPT. Implicated in wide ranging cellular processes, including apoptosis, differentiation, DNA damage response, cell survival, regulation of ion c…
R019575c0g1_i01	1.80512	1.44269e+08	-1.2313	0.99982	1	NA	Adhesion G-protein coupled receptor G4 (G-protein coupled receptor 112)	ADGRG4 GPR112	G protein-coupled receptor signaling pathway [GO:0007186]; adenylate cyclase-activating G protein-coupled receptor signaling pathway [GO:0007189]; cell surface receptor signaling pathway [GO:0007166]	Orphan receptor.
R019599c0g1_i01	1.1982	1.31701	0.222335	0.395864	1	NA	NA	NA	NA	NA
R019605c0g1_i01	0.427137	0.427242	4.44545	0.0771424	1	NA	Anti-sigma-I factor RsgI5	rsgI5 Cthe_1273	L-arabinose metabolic process [GO:0046373]	Anti-sigma factor for SigI5. Negatively regulates SigI5 activity through direct interaction. Binding of the polysaccharide substrate to the extracellular C-terminal sensing domain of RsgI5 may induce a conformational change in its N-terminal cytoplasmic region, leading to the release and activation of SigI5.
R019617c0g1_i01	0.165216	0.165263	4.56021	0.620555	1	TATDN1	Putative deoxyribonuclease TATDN1 (EC 3.1.21.-)	TATDN1	NA	Putative deoxyribonuclease.
R019634c0g1_i01	0.194489	0.194533	4.71873	0.480445	1	NA	Arsenite methyltransferase (EC 2.1.1.137)	arsM VNG_5177C	response to arsenic-containing substance [GO:0046685]	Catalyzes the transfer of a methyl group from AdoMet to arsenite, producing methylated arsenicals.
R019645c0g1_i01	-0.056207	-0.0562417	3.71163	0.823477	1	NA	Hemicentin-2	Hmcn2	response to stimulus [GO:0050896]	NA
R019647c0g1_i01	-0.242855	-0.243229	1.93016	0.383703	1	NA	NA	NA	NA	NA
R019655c0g1_i01	-0.216999	-0.217081	4.60358	0.363873	1	PSENEN	Gamma-secretase subunit pen-2 (Presenilin enhancer protein 2)	pen-2 CG33198	Notch receptor processing [GO:0007220]; Notch receptor processing, ligand-dependent [GO:0035333]; Notch signaling pathway [GO:0007219]; amyloid-beta formation [GO:0034205]; membrane protein ectodomain proteolysis [GO:0006509]	Essential subunit of the gamma-secretase complex, an endoprotease complex that catalyzes the intramembrane cleavage of integral membrane proteins such as Notch. It probably represents the last step of maturation of gamma-secretase, facilitating endoproteolysis of presenilin and conferring gamma-secretase activity.
R019671c0g1_i01	-0.0109777	-0.010979	6.19463	0.996587	1	MMADHC	Methylmalonic aciduria and homocystinuria type D homolog, mitochondrial (CblD)	Mmadhc	cobalamin metabolic process [GO:0009235]; coenzyme biosynthetic process [GO:0009108]	Involved in cobalamin metabolism. Plays a role in regulating the biosynthesis of two coenzymes, methylcobalamin and adenosylcobalamin. Plays a role in regulating the proportion of methylcobalamin and adenosylcobalamin. Promotes oxidation of cob(II)alamin bound to MMACHC.
R019672c0g1_i01	-0.77157	-0.893046	-0.506712	0.594028	1	NA	NA	NA	NA	NA
R019703c0g1_i02	-0.173098	-0.173184	3.662	0.489415	1	NA	NA	NA	NA	NA
R019711c0g1_i01	-2.68023	-2.75302	-1.03363	0.00137855	0.249833	NA	NA	NA	NA	NA
R019713c0g1_i01	-2.95345	-3.36531	1.61457	0.00258607	0.346275	NA	NA	NA	NA	NA
R019719c0g1_i01	-0.0270338	-0.0270892	1.56275	0.928051	1	NA	NA	NA	NA	NA
R019723c0g1_i01	0.0139836	0.014002	2.48072	0.95585	1	NA	NA	NA	NA	NA
R019725c0g1_i01	0.283316	0.283546	3.2444	0.212354	1	FUT7	Galactoside 3(4)-L-fucosyltransferase (EC 2.4.1.65) (Blood group Lewis alpha-4-fucosyltransferase) (Lewis FT) (FUTB) (Fucosyltransferase 3) (Fucosyltransferase III) (FucT-III)	FUT3	fucosylation [GO:0036065]; protein glycosylation [GO:0006486]	May catalyze alpha-1,3 and alpha-1,4 glycosidic linkages involved in the expression of sialyl Lewis X and Lewis X/SSEA-1 antigens. It may be involved in blood group Lewis determination. Also acts on the corresponding 1,4-galactosyl derivative, forming 1,3-L-fucosyl links.
R019731c0g1_i01	-0.0197788	-0.0197983	3.38046	0.940752	1	SNRNP35	U11/U12 small nuclear ribonucleoprotein 35 kDa protein (U11/U12 snRNP 35 kDa protein) (U1 snRNP-binding protein homolog)	snrnp35 u1snrnpbp zgc:112337	mRNA splicing, via spliceosome [GO:0000398]	NA
R019732c0g1_i01	-0.705852	-0.70904	0.404145	0.136093	1	EVA1C	NA	NA	NA	NA
R019740c0g1_i01	0.846227	0.852459	1.83425	0.0732904	1	NA	NA	NA	NA	NA
R019759c0g1_i01	0.0123522	0.0123548	4.89203	0.988902	1	DDX28	DEAD-box ATP-dependent RNA helicase 39 (EC 3.6.4.13)	RH39 At4g09730 F17A8.80	chloroplast rRNA processing [GO:1901259]; chloroplast ribulose bisphosphate carboxylase complex assembly [GO:0110102]; rRNA processing [GO:0006364]	NA
R019768c0g1_i01	0.0693367	0.069212	1.75568	0.818986	1	NA	Cytochrome P450 2C50 (EC 1.14.14.1) (CYPIIC50)	Cyp2c50	arachidonic acid metabolic process [GO:0019369]; epoxygenase P450 pathway [GO:0019373]; exogenous drug catabolic process [GO:0042738]; linoleic acid metabolic process [GO:0043651]; organic acid metabolic process [GO:0006082]; oxidation-reduction process [GO:0055114]; xenobiotic metabolic process [GO:0006805]	Metabolizes arachidonic acid to several midchain and omega-terminal hydroxyeicosatetraenoic acids (HETE).
R019790c0g1_i02	-1.63979	-1.99918	-0.938381	0.355903	1	NA	E3 ubiquitin-protein ligase RNF139 (EC 2.3.2.27) (RING finger protein 139) (RING-type E3 ubiquitin transferase RNF139) (Translocation in renal carcinoma on chromosome 8 protein)	Rnf139	ERAD pathway [GO:0036503]; negative regulation of cell population proliferation [GO:0008285]; negative regulation of translation [GO:0017148]; positive regulation of ubiquitin-dependent protein catabolic process [GO:2000060]; protein destabilization [GO:0031648]; protein ubiquitination [GO:0016567]; regulation of ER to Golgi vesicle-mediated transport [GO:0060628]; regulation of protein processin…	E3-ubiquitin ligase; acts as a negative regulator of the cell proliferation through mechanisms involving G2/M arrest and cell death. Required for MHC class I ubiquitination in cells expressing the cytomegalovirus protein US2 before dislocation from the endoplasmic reticulum (ER). Affects SREBP processing by hindering the SREBP/SCAP complex translocation from the ER to the Golgi, thereby reducing …
R019790c0g2_i01	-0.95463	-0.907626	-0.0729562	0.629053	1	NA	E3 ubiquitin-protein ligase RNF139 (EC 2.3.2.27) (RING finger protein 139) (RING-type E3 ubiquitin transferase RNF139) (Translocation in renal carcinoma on chromosome 8 protein)	Rnf139	ERAD pathway [GO:0036503]; negative regulation of cell population proliferation [GO:0008285]; negative regulation of translation [GO:0017148]; positive regulation of ubiquitin-dependent protein catabolic process [GO:2000060]; protein destabilization [GO:0031648]; protein ubiquitination [GO:0016567]; regulation of ER to Golgi vesicle-mediated transport [GO:0060628]; regulation of protein processin…	E3-ubiquitin ligase; acts as a negative regulator of the cell proliferation through mechanisms involving G2/M arrest and cell death. Required for MHC class I ubiquitination in cells expressing the cytomegalovirus protein US2 before dislocation from the endoplasmic reticulum (ER). Affects SREBP processing by hindering the SREBP/SCAP complex translocation from the ER to the Golgi, thereby reducing …
R019798c0g1_i01	-0.18991	-0.189956	4.67632	0.510902	1	SCP2	Non-specific lipid-transfer protein (NSL-TP) (EC 2.3.1.176) (Propanoyl-CoA C-acyltransferase) (SCP-chi) (SCPX) (Sterol carrier protein 2) (SCP-2) (Sterol carrier protein X) (SCP-X) (Fragment)	SCP2	lipid transport [GO:0006869]; positive regulation of intracellular cholesterol transport [GO:0032385]	Mediates in vitro the transfer of all common phospholipids, cholesterol and gangliosides between membranes. May play a role in regulating steroidogenesis.
R019800c0g1_i01	0.320736	0.320876	4.47995	0.145495	1	RS1	NA	NA	NA	NA
R019805c0g1_i01	-0.129147	-0.129155	6.65558	0.768589	1	NA	NA	NA	NA	NA
R019806c0g1_i01	-0.506338	-0.511758	0.49839	0.455552	1	NA	NA	NA	NA	NA
R019817c0g2_i01	0.692864	0.738721	2.85261	0.465249	1	NA	NA	NA	NA	NA
R019823c0g1_i01	0.0043034	0.0043043	4.20481	0.994493	1	YY2	Transcriptional repressor protein YY1 (Delta transcription factor) (INO80 complex subunit S) (NF-E1) (Yin and yang 1) (YY-1)	YY1 INO80S	RNA localization [GO:0006403]; anterior/posterior pattern specification [GO:0009952]; camera-type eye morphogenesis [GO:0048593]; cell differentiation [GO:0030154]; cellular response to DNA damage stimulus [GO:0006974]; cellular response to UV [GO:0034644]; cellular response to interleukin-1 [GO:0071347]; chromosome organization [GO:0051276]; double-strand break repair via homologous recombinatio…	Multifunctional transcription factor that exhibits positive and negative control on a large number of cellular and viral genes by binding to sites overlapping the transcription start site. Binds to the consensus sequence 5'-CCGCCATNTT-3'; some genes have been shown to contain a longer binding motif allowing enhanced binding; the initial CG dinucleotide can be methylated greatly reducing the bindi…
R019852c0g1_i01	-0.210704	-0.210709	8.01424	0.385017	1	NA	NA	NA	NA	NA
R019884c0g2_i01	-0.134792	-0.134723	1.66582	0.630117	1	NA	NA	NA	NA	NA
R019886c0g1_i01	3.63712	3.89233	2.98383	0.000958095	0.202981	NA	NA	NA	NA	NA
R019899c0g1_i01	-0.232901	-0.233032	3.51669	0.323514	1	LSM2	U6 snRNA-associated Sm-like protein LSm2 (Protein G7b) (snRNP core Sm-like protein Sm-x5)	Lsm2 G7b	mRNA catabolic process [GO:0006402]; mRNA splicing, via spliceosome [GO:0000398]; spliceosomal tri-snRNP complex assembly [GO:0000244]	Plays role in pre-mRNA splicing as component of the U4/U6-U5 tri-snRNP complex that is involved in spliceosome assembly, and as component of the precatalytic spliceosome (spliceosome B complex). The heptameric LSM2-8 complex binds specifically to the 3'-terminal U-tract of U6 snRNA.
R019908c0g2_i01	0.0672018	0.0672276	3.89778	0.830473	1	NA	SET and MYND domain-containing protein 4 (EC 2.1.1.-)	Smyd4 Kiaa1936	NA	NA
R019910c0g1_i02	0.136873	0.137035	2.48973	0.571071	1	NDUFAF2	NADH dehydrogenase [ubiquinone] 1 alpha subcomplex assembly factor 2 (Mimitin) (Myc-induced mitochondrial protein) (MMTN) (NDUFA12-like protein)	Ndufaf2 Ndufa12l	cellular respiration [GO:0045333]; negative regulation of insulin secretion involved in cellular response to glucose stimulus [GO:0061179]; reactive oxygen species metabolic process [GO:0072593]; respiratory electron transport chain [GO:0022904]	Acts as a molecular chaperone for mitochondrial complex I assembly. Complex I functions in the transfer of electrons from NADH to the respiratory chain. The immediate electron acceptor for the enzyme is believed to be ubiquinone.
R019920c0g1_i01	0.211812	0.212994	1.80876	0.540365	1	NA	NA	NA	NA	NA
R019922c0g1_i01	0.111886	0.111902	5.63185	0.862058	1	ZNF688	Zinc finger protein 320	ZNF320	regulation of transcription by RNA polymerase II [GO:0006357]	May be involved in transcriptional regulation.
R019926c0g1_i01	0.101743	0.101745	8.38451	0.752657	1	NA	Latent-transforming growth factor beta-binding protein 1 (LTBP-1) (Transforming growth factor beta-1-binding protein 1) (TGF-beta1-BP-1)	Ltbp1	aorta development [GO:0035904]; coronary vasculature development [GO:0060976]; positive regulation of collagen biosynthetic process [GO:0032967]; regulation of transforming growth factor beta activation [GO:1901388]; sequestering of TGFbeta in extracellular matrix [GO:0035583]; transforming growth factor beta receptor signaling pathway [GO:0007179]; ventricular septum development [GO:0003281]	Key regulator of transforming growth factor beta (TGFB1, TGFB2 and TGFB3) that controls TGF-beta activation by maintaining it in a latent state during storage in extracellular space. Associates specifically via disulfide bonds with the Latency-associated peptide (LAP), which is the regulatory chain of TGF-beta, and regulates integrin-dependent activation of TGF-beta. Outcompeted by LRRC32/GARP fo…
R019931c0g1_i01	-0.287773	-0.2884	1.4049	0.387938	1	NA	NA	NA	NA	NA
R019932c0g1_i01	0.182985	0.183919	1.05794	0.626785	1	NA	NA	NA	NA	NA
R019933c0g1_i02	-0.126977	-0.12704	3.90204	0.664846	1	NA	Mitochondrial fission 1 protein (FIS1 homolog) (hFis1) (Tetratricopeptide repeat protein 11) (TPR repeat protein 11)	FIS1 TTC11 CGI-135	apoptotic process [GO:0006915]; autophagy of mitochondrion [GO:0000422]; calcium-mediated signaling using intracellular calcium source [GO:0035584]; cellular response to glucose stimulus [GO:0071333]; cellular response to peptide [GO:1901653]; cellular response to thapsigargin [GO:1904579]; cellular response to toxic substance [GO:0097237]; mitochondrial fission [GO:0000266]; mitochondrial fragme…	Involved in the fragmentation of the mitochondrial network and its perinuclear clustering. Plays a minor role in the recruitment and association of the fission mediator dynamin-related protein 1 (DNM1L) to the mitochondrial surface and mitochondrial fission. Can induce cytochrome c release from the mitochondrion to the cytosol, ultimately leading to apoptosis. Also mediates peroxisomal fission.
R019934c0g1_i01	-0.114469	-0.114805	1.17591	0.700805	1	NA	NA	NA	NA	NA
R019935c0g1_i01	0.301574	0.302815	0.889097	0.435423	1	NA	Alpha-1A adrenergic receptor (Alpha-1A adrenoreceptor) (Alpha-1A adrenoceptor) (MAR1)	adra1a	adenylate cyclase-activating adrenergic receptor signaling pathway [GO:0071880]; adenylate cyclase-modulating G protein-coupled receptor signaling pathway [GO:0007188]; norepinephrine-epinephrine vasoconstriction involved in regulation of systemic arterial blood pressure [GO:0001994]; phospholipase C-activating G protein-coupled receptor signaling pathway [GO:0007200]; positive regulation of cyto…	This alpha-adrenergic receptor mediates its action by association with G proteins that activate a phosphatidylinositol-calcium second messenger system.
R019946c0g1_i01	0.183191	0.183404	2.72957	0.463315	1	NA	NA	NA	NA	NA
R019947c0g1_i01	0.345977	0.346427	2.54553	0.146628	1	NA	NA	NA	NA	NA
R019948c0g1_i02	-0.153765	-0.154199	0.267124	0.698526	1	PRR5L	Proline-rich protein 5 (Protein observed with Rictor-1) (Protor-1)	Prr5 Protor1	TORC2 signaling [GO:0038203]; cell cycle [GO:0007049]	Subunit of mTORC2, which regulates cell growth and survival in response to hormonal signals. mTORC2 is activated by growth factors, but, in contrast to mTORC1, seems to be nutrient-insensitive. mTORC2 seems to function upstream of Rho GTPases to regulate the actin cytoskeleton, probably by activating one or more Rho-type guanine nucleotide exchange factors. mTORC2 promotes the serum-induced forma…
R019950c0g1_i01	-0.163155	-0.163083	1.3601	0.661104	1	NA	NA	NA	NA	NA
R019957c0g1_i01	-0.00961654	-0.0096175	6.01973	0.999302	1	SACM1L	Phosphatidylinositide phosphatase SAC1 (EC 3.1.3.-) (Suppressor of actin mutations 1-like protein)	sacm1l	phosphatidylinositol dephosphorylation [GO:0046856]	Phosphoinositide phosphatase that hydrolyzes phosphatidylinositol 3-phosphate (PtdIns(3)P) and phosphatidylinositol 4-phosphate (PtdIns(4)P) (By similarity). Has low activity towards PtdIns(3,5)P2 (By similarity).
R019965c0g2_i02	0.00685338	0.00685512	5.99249	0.983639	1	NA	NA	NA	NA	NA
R019967c0g1_i01	0.11944	0.119468	4.95011	0.773561	1	CRTC1	CREB-regulated transcription coactivator 1 (Mucoepidermoid carcinoma translocated protein 1) (Transducer of regulated cAMP response element-binding protein 1) (TORC-1) (Transducer of CREB protein 1)	CRTC1 KIAA0616 MECT1 TORC1 WAMTP1	energy homeostasis [GO:0097009]; entrainment of circadian clock by photoperiod [GO:0043153]; memory [GO:0007613]; negative regulation of membrane hyperpolarization [GO:1902631]; positive regulation of CREB transcription factor activity [GO:0032793]; positive regulation of dendrite development [GO:1900006]; positive regulation of long-term synaptic potentiation [GO:1900273]; positive regulation of…	Transcriptional coactivator for CREB1 which activates transcription through both consensus and variant cAMP response element (CRE) sites. Acts as a coactivator, in the SIK/TORC signaling pathway, being active when dephosphorylated and acts independently of CREB1 'Ser-133' phosphorylation. Enhances the interaction of CREB1 with TAF4. Regulates the expression of specific CREB-activated genes such a…
R019976c0g1_i02	0.362084	0.362235	3.86174	0.0918125	1	HHEX	Hematopoietically-expressed homeobox protein HHEX (Homeobox protein HEX) (Homeobox protein PRH)	HHEX HEX PRH PRHX	B cell differentiation [GO:0030183]; DNA conformation change [GO:0071103]; Wnt signaling pathway [GO:0016055]; anterior/posterior pattern specification [GO:0009952]; cell differentiation [GO:0030154]; mRNA export from nucleus [GO:0006406]; negative regulation of angiogenesis [GO:0016525]; negative regulation of cyclin-dependent protein serine/threonine kinase activity [GO:0045736]; negative regul…	Recognizes the DNA sequence 5'-ATTAA-3'. Transcriptional repressor. May play a role in hematopoietic differentiation. Establishes anterior identity at two levels; acts early to enhance canonical WNT-signaling by repressing expression of TLE4, and acts later to inhibit NODAL-signaling by directly targeting NODAL (By similarity).
R019979c0g1_i02	0.126703	0.126721	5.72584	0.766411	1	ATP2B1	Plasma membrane calcium-transporting ATPase 3 (PMCA3) (EC 7.2.2.10) (Plasma membrane calcium ATPase isoform 3) (Plasma membrane calcium pump isoform 3)	ATP2B3	calcium ion export across plasma membrane [GO:1990034]; cellular calcium ion homeostasis [GO:0006874]; ion transmembrane transport [GO:0034220]; regulation of cardiac conduction [GO:1903779]; regulation of cytosolic calcium ion concentration [GO:0051480]	This magnesium-dependent enzyme catalyzes the hydrolysis of ATP coupled with the transport of calcium out of the cell.
R019980c0g1_i01	-0.0568379	-0.0568687	4.35547	0.887093	1	NA	Arachidonate 5-lipoxygenase (5-LO) (5-lipoxygenase) (EC 1.13.11.34)	ALOX5	leukotriene biosynthetic process [GO:0019370]	Catalyzes the first step in leukotriene biosynthesis, and thereby plays a role in inflammatory processes.
R019986c0g2_i01	-0.0068888	-0.00677143	1.89338	0.982433	1	NA	NA	NA	NA	NA
R020003c0g1_i02	-0.00523624	-0.00523097	3.12204	0.984942	1	BANK1	Phosphoinositide 3-kinase adapter protein 1 (B-cell adapter for phosphoinositide 3-kinase) (B-cell phosphoinositide 3-kinase adapter protein 1)	PIK3AP1 BCAP	positive regulation of phosphatidylinositol 3-kinase signaling [GO:0014068]; positive regulation of protein kinase B signaling [GO:0051897]; regulation of inflammatory response [GO:0050727]; toll-like receptor 2 signaling pathway [GO:0034134]; toll-like receptor 4 signaling pathway [GO:0034142]; toll-like receptor 7 signaling pathway [GO:0034154]; toll-like receptor 9 signaling pathway [GO:003416…	Signaling adapter that contributes to B-cell development by linking B-cell receptor (BCR) signaling to the phosphoinositide 3-kinase (PI3K)-Akt signaling pathway. Has a complementary role to the BCR coreceptor CD19, coupling BCR and PI3K activation by providing a docking site for the PI3K subunit PIK3R1. Alternatively, links Toll-like receptor (TLR) signaling to PI3K activation, a process prevent…
R020006c0g1_i01	0.287967	0.288775	2.23069	0.360175	1	NA	Fasciclin-2 (Fasciclin II) (FAS II)	Fas2 CG3665	Bolwig's organ morphogenesis [GO:0001746]; axon guidance [GO:0007411]; axonal fasciculation [GO:0007413]; behavioral response to ethanol [GO:0048149]; cell morphogenesis involved in neuron differentiation [GO:0048667]; dendrite self-avoidance [GO:0070593]; homophilic cell adhesion via plasma membrane adhesion molecules [GO:0007156]; imaginal disc-derived male genitalia morphogenesis [GO:0048803];…	Neuronal recognition molecule for the MP1 axon pathway, pathway recognition for axons during the development of nerve fascicles.
R020010c0g1_i01	0.291011	0.291172	3.39246	0.191314	1	NA	Katanin p80 WD40 repeat-containing subunit B1 homolog	At5g23430 K19M13.6	microtubule depolymerization [GO:0007019]; microtubule severing [GO:0051013]	May participate in a complex which severs microtubules in an ATP-dependent manner. This activity may promote rapid reorganization of cellular microtubule arrays (By similarity).
R020020c0g1_i01	0.0933319	0.093353	4.91118	0.890357	1	ITFG2	NA	NA	NA	NA
R020021c0g1_i01	-0.0827983	-0.0828145	5.03998	0.914038	1	DAP3	28S ribosomal protein S29, mitochondrial (MRP-S29) (S29mt) (Death-associated protein 3) (DAP-3)	Dap3 Mrps29	apoptotic mitochondrial changes [GO:0008637]	Involved in mediating interferon-gamma-induced cell death.
R020022c0g1_i01	0.246562	0.248533	1.1219	0.530145	1	NA	NA	NA	NA	NA
R020026c0g1_i01	0.0767971	0.0770253	2.56906	0.754144	1	NA	Ras-related protein Rab-3	Rab3 CG7576	Rab protein signal transduction [GO:0032482]; cytoskeletal matrix organization at active zone [GO:0048789]; intracellular protein transport [GO:0006886]; mainteNAce of presynaptic active zone structure [GO:0048790]; neurotransmitter secretion [GO:0007269]; protein localization to plasma membrane [GO:0072659]; protein secretion [GO:0009306]; regulation of exocytosis [GO:0017157]; regulation of sho…	Involved in exocytosis by regulating a late step in synaptic vesicle fusion. Could play a role in neurotransmitter release by regulating membrane flow in the nerve terminal (By similarity).
R020029c0g1_i03	-0.298931	-0.301283	0.653685	0.487904	1	NA	NA	NA	NA	NA
R020030c0g1_i01	-0.019838	-0.0198436	3.85474	0.948829	1	RNF113B	E3 ubiquitin-protein ligase RNF113A (EC 2.3.2.27) (Cwc24 homolog) (RING finger protein 113A) (Zinc finger protein 183)	RNF113A RNF113 ZNF183	DNA repair [GO:0006281]; isopeptide cross-linking via N6-glycyl-L-lysine [GO:0018276]; mRNA splicing, via spliceosome [GO:0000398]; negative regulation of chemokine-mediated signaling pathway [GO:0070100]; protein ubiquitination [GO:0016567]; snoRNA splicing [GO:0034247]	Required for pre-mRNA splicing as component of the spliceosome (PubMed:29361316, PubMed:29360106). E3 ubiquitin-protein ligase that catalyzes the transfer of ubiquitin onto target proteins (PubMed:28978524, PubMed:29144457). Catalyzes polyubiquitination of SNRNP200/BRR2 with non-canonical 'Lys-63'-linked polyubiquitin chains (PubMed:29144457). Plays a role in DNA repair via its role in the synthe…
R020034c0g1_i01	0.00392927	0.00392941	6.92655	0.999861	1	NA	DNA topoisomerase 3-beta (EC 5.6.2.1)	At2g32000 F22D22.25	DNA topological change [GO:0006265]	Releases the supercoiling and torsional tension of DNA introduced during the DNA replication and transcription by transiently cleaving and rejoining one strand of the DNA duplex. Introduces a single-strand break via transesterification at a target site in duplex DNA. The scissile phosphodiester is attacked by the catalytic tyrosine of the enzyme, resulting in the formation of a DNA-(5'-phosphotyr…
R020039c0g1_i01	0.0296972	0.0298069	2.92435	0.903224	1	NA	NA	NA	NA	NA
R020040c0g1_i01	0.00487065	0.00490883	2.00032	0.985176	1	NA	NA	NA	NA	NA
R020045c0g2_i01	0.093271	0.0932756	7.00088	0.958213	1	OXA1L	Mitochondrial inner membrane protein OXA1L (Oxidase assembly 1-like protein) (OXA1-like protein)	Oxa1l	aerobic respiration [GO:0009060]; mitochondrial proton-transporting ATP synthase complex assembly [GO:0033615]; mitochondrial respiratory chain complex I assembly [GO:0032981]; mitochondrial respiratory chain complex IV assembly [GO:0033617]; negative regulation of ATPase activity [GO:0032780]; negative regulation of oxidoreductase activity [GO:0051354]; protein insertion into membrane [GO:005120…	Required for the insertion of integral membrane proteins into the mitochondrial inner membrane. Essential for the activity and assembly of cytochrome oxidase. Required for the correct biogenesis of ATP synthase and complex I in mitochondria (By similarity).
R020049c0g1_i01	0	0	-1.63935	0.999977	1	NA	Opsin-3 (Encephalopsin) (Panopsin)	OPN3 ECPN	G protein-coupled receptor signaling pathway [GO:0007186]; cellular response to light stimulus [GO:0071482]; detection of light stimulus [GO:0009583]; phototransduction [GO:0007602]; protein-chromophore linkage [GO:0018298]; regulation of circadian rhythm [GO:0042752]	May play a role in encephalic photoreception.
R020052c0g1_i01	0.0237248	0.0237278	5.28667	0.95433	1	IZUMO1R	Folate receptor gamma (FR-gamma) (Folate receptor 3)	FOLR3	cell adhesion [GO:0007155]; folic acid transport [GO:0015884]; fusion of sperm to egg plasma membrane involved in single fertilization [GO:0007342]; neutrophil degranulation [GO:0043312]; sperm-egg recognition [GO:0035036]	Binds to folate and reduced folic acid derivatives and mediates delivery of 5-methyltetrahydrofolate to the interior of cells. Isoform Short does not bind folate.
R020061c0g1_i01	-0.0560733	-0.0560973	3.96115	0.896549	1	TGFBRAP1	Transforming growth factor-beta receptor-associated protein 1 (TGF-beta receptor-associated protein 1) (TRAP-1) (TRAP1)	TGFBRAP1	intracellular protein transport [GO:0006886]; signal transduction [GO:0007165]; vesicle-mediated transport [GO:0016192]	Plays a role in the TGF-beta/activin signaling pathway. It associates with inactive heteromeric TGF-beta and activin receptor complexes, mainly through the type II receptor, and is released upon activation of signaling. May recruit SMAD4 to the vicinity of the receptor complex and facilitate its interaction with receptor-regulated Smads, such as SMAD2 (By similarity).
R020062c0g1_i01	4.936	1.44269e+08	1.17105	0.00141467	0.250346	NOTO	Homeobox protein not2 (Xnot-2) (Xnot2)	not2	negative regulation of transcription, DNA-templated [GO:0045892]; notochord formation [GO:0014028]	Transcriptional repressor (By similarity). Plays a fundamental role in notochord formation, acting within the mesodermal region. Acts downstream of gsc and upstream of chrd and foxa4-A/pintallavis.
R020068c0g1_i02	0.0601132	0.0601276	4.83816	0.902926	1	NA	Two pore calcium channel protein 2 (Voltage-dependent calcium channel protein TPC2)	tpcn2 tpc2 zgc:152898	calcium-mediated signaling [GO:0019722]; regulation of ion transmembrane transport [GO:0034765]; regulation of myotome development [GO:2000290]; skeletal myofibril assembly [GO:0014866]; smooth muscle contraction [GO:0006939]	Nicotinic acid adenine dinucleotide phosphate (NAADP) receptor that may function as one of the major voltage-gated Ca(2+) channels (VDCC) across the lysosomal membrane. May be involved in smooth muscle contraction (By similarity).
R020074c0g1_i01	-0.107454	-0.107482	4.54306	0.748242	1	NA	Mitochondrial substrate carrier family protein ucpB (Solute carrier family 25 member 30 homolog) (Uncoupler protein B)	ucpB slc25a30 DDB_G0283333	mitochondrial transport [GO:0006839]	Mitochondrial solute carriers shuttle metabolites, nucleotides, and cofactors through the mitochondrial inner membrane.
R020077c0g1_i01	-0.0320292	-0.0320459	4.15618	0.938845	1	INVS	NA	NA	NA	NA
R020078c0g1_i02	0.00840486	0.00840477	3.82397	0.977719	1	SLC35D3	NA	NA	NA	NA
R020081c0g1_i01	0.0173712	0.0173803	4.29321	0.965874	1	NA	Matrix metalloproteinase-24 (MMP-24) (EC 3.4.24.-) (Matrix metalloproteinase-21) (MMP-21) (Membrane-type matrix metalloproteinase 5) (MT-MMP 5) (MTMMP5) (Membrane-type-5 matrix metalloproteinase) (MT5-MMP) (MT5MMP) [Cleaved into: Processed matrix metalloproteinase-24]	Mmp24 Mmp21 Mt5mmp	cell-cell adhesion mediated by cadherin [GO:0044331]; cell-cell adhesion via plasma-membrane adhesion molecules [GO:0098742]; collagen catabolic process [GO:0030574]; detection of temperature stimulus involved in sensory perception of pain [GO:0050965]; extracellular matrix organization [GO:0030198]; glial cell differentiation [GO:0010001]; neuronal stem cell population mainteNAce [GO:0097150]; p…	Metalloprotease that mediates cleavage of N-cadherin (CDH2) and acts as a regulator of neuro-immune interactions and neural stem cell quiescence (PubMed:19805319, PubMed:24952463). Involved in cell-cell interactions between nociceptive neurites and mast cells, possibly by mediating cleavage of CDH2, thereby acting as a mediator of peripheral thermal nociception and inflammatory hyperalgesia (PubM…
R020083c0g1_i01	-0.0301763	-0.0301968	3.29469	0.907138	1	NA	NA	NA	NA	NA
R020084c0g2_i01	0.277661	0.278038	2.15293	0.322274	1	NA	Solute carrier family 35 member G1 (Partner of STIM1) (Transmembrane protein 20)	SLC35G1 C10orf60 POST TMEM20	calcium ion export across plasma membrane [GO:1990034]; regulation of cytosolic calcium ion concentration [GO:0051480]	May play a role in intracellular calcium sensing and homeostasis. May act as a negative regulator of plasma membrane calcium-transporting ATPases preventing calcium efflux from the cell.
R020087c0g1_i01	-0.315359	-0.315704	2.82129	0.185792	1	NA	NA	NA	NA	NA
R020089c0g2_i01	0.0125795	0.012573	5.35064	0.974791	1	NA	NA	NA	NA	NA
R020090c0g1_i01	-0.020617	-0.0206236	4.51212	0.967343	1	NA	GTP-binding protein ypt1	ypt-1 B9J10.240 NCU08477	Rab protein signal transduction [GO:0032482]; autophagosome assembly [GO:0000045]; endoplasmic reticulum to Golgi vesicle-mediated transport [GO:0006888]; intracellular protein transport [GO:0006886]	The small GTPases Rab are key regulators of intracellular membrane trafficking, from the formation of transport vesicles to their fusion with membranes. Rabs cycle between an inactive GDP-bound form and an active GTP-bound form that is able to recruit to membranes different set of downstream effectors directly responsible for vesicle formation, movement, tethering and fusion. Ypt-1 regulates the …
R020091c0g1_i01	1.3829	1.41469	0.23613	0.0195188	0.862059	NA	Potassium voltage-gated channel subfamily A member 2 (KC22) (Voltage-gated potassium channel subunit Kv1.2)	KCNA2	neuronal action potential [GO:0019228]; optic nerve structural organization [GO:0021633]; potassium ion transmembrane transport [GO:0071805]; protein homooligomerization [GO:0051260]; regulation of circadian sleep/wake cycle, non-REM sleep [GO:0045188]; regulation of dopamine secretion [GO:0014059]; regulation of ion transmembrane transport [GO:0034765]; sensory perception of pain [GO:0019233]	Voltage-gated potassium channel that mediates transmembrane potassium transport in excitable membranes, primarily in the brain and the central nervous system, but also in the cardiovascular system. Prevents aberrant action potential firing and regulates neuronal output. Forms tetrameric potassium-selective channels through which potassium ions pass in accordance with their electrochemical gradien…
R020103c0g1_i02	0.000234543	0.000234263	5.78607	0.999799	1	WASL	Wiskott-Aldrich syndrome protein homolog (WASp)	Was Wasp	Cdc42 protein signal transduction [GO:0032488]; T cell activation [GO:0042110]; actin cortical patch assembly [GO:0000147]; actin cortical patch localization [GO:0051666]; actin filament polymerization [GO:0030041]; actin filament-based movement [GO:0030048]; actin polymerization or depolymerization [GO:0008154]; cellular response to interferon-gamma [GO:0071346]; endocytosis [GO:0006897]; endoso…	Effector protein for Rho-type GTPases that regulates actin filament reorganization via its interaction with the Arp2/3 complex. Important for efficient actin polymerization. Possible regulator of lymphocyte and platelet function. Mediates actin filament reorganization and the formation of actin pedestals upon infection by pathogenic bacteria. In addition to its role in the cytoplasmic cytoskeleto…
R020106c0g1_i01	-0.0967478	-0.0970209	1.38629	0.771562	1	NA	NA	NA	NA	NA
R020115c0g1_i01	-0.0281587	-0.0281679	4.35946	0.950302	1	IGBP1	Immunoglobulin-binding protein 1b (Alpha 4-b protein) (CD79a-binding protein 1b) (Protein alpha-4-b)	Igbp1b	B cell activation [GO:0042113]; regulation of signal transduction [GO:0009966]; signal transduction [GO:0007165]	Associated to surface IgM-receptor; may be involved in signal transduction (By similarity). May be involved in regulation of the catalytic activity of type 2A-related serine/threonine phosphatases.
R020123c0g1_i01	-0.057348	-0.0573627	4.8176	0.868762	1	OTOP1	Proton channel OTOP2 (Otopetrin-2)	OTOP2	proton transmembrane transport [GO:1902600]	Proton-selective channel that specifically transports protons into cells. Proton-selective channel activity is probably required in cell types that use changes in intracellular pH for cell signaling or to regulate biochemical or developmental processes.
R020130c0g1_i01	0.10389	0.10397	3.04679	0.668504	1	AP1AR	NA	NA	NA	NA
R020133c0g1_i01	-0.548009	-0.550841	2.16526	0.162372	1	NA	NA	NA	NA	NA
R020141c0g1_i03	0.0441918	0.0442338	3.63322	0.86826	1	NA	FERM domain-containing protein 5	Frmd5	actomyosin structure organization [GO:0031032]; negative regulation of cell motility [GO:2000146]; positive regulation of cell adhesion [GO:0045785]; regulation of cell migration [GO:0030334]	May be involved in regulation of cell migration. May regulate cell-matrix interactions via its interaction with ITGB5 and modifying ITGB5 cytoplasmic tail interactions such as with FERMT2 and TLN1. May regulate ROCK1 kinase activity possibly involved in regulation of actin stress fiber formation.
R020149c0g1_i01	2.31141	1.44269e+08	2.97873	0.999643	1	NA	NA	NA	NA	NA
R020156c0g1_i01	-0.0460045	-0.0460068	7.02652	0.996669	1	SMG7	NA	NA	NA	NA
R020168c0g1_i01	-0.304706	-0.30536	2.05622	0.288335	1	NA	NA	NA	NA	NA
R020179c0g1_i01	-0.0469833	-0.0469899	5.49533	0.931982	1	PARN	Poly(A)-specific ribonuclease PARN (EC 3.1.13.4) (Deadenylating nuclease) (Deadenylation nuclease) (Polyadenylate-specific ribonuclease)	PARN DAN	box H/ACA snoRNA 3'-end processing [GO:0000495]; miRNA catabolic process [GO:0010587]; nuclear-transcribed mRNA catabolic process, nonsense-mediated decay [GO:0000184]; nuclear-transcribed mRNA poly(A) tail shortening [GO:0000289]; polyadenylation-dependent snoRNA 3'-end processing [GO:0071051]	3'-exoribonuclease that has a preference for poly(A) tails of mRNAs, thereby efficiently degrading poly(A) tails. Exonucleolytic degradation of the poly(A) tail is often the first step in the decay of eukaryotic mRNAs and is also used to silence certain maternal mRNAs translationally during oocyte maturation and early embryonic development. Involved in nonsense-mediated mRNA decay, a critical pro…
R020183c0g1_i01	0.0646473	0.0646728	4.35034	0.863776	1	PGLS	6-phosphogluconolactonase (6PGL) (EC 3.1.1.31)	PGLS	carbohydrate metabolic process [GO:0005975]; pentose-phosphate shunt [GO:0006098]; pentose-phosphate shunt, oxidative branch [GO:0009051]	Hydrolysis of 6-phosphogluconolactone to 6-phosphogluconate.
R020184c0g1_i01	-0.0760505	-0.0761461	1.99618	0.763439	1	HDHD3	Haloacid dehalogenase-like hydrolase domain-containing protein 3	hdhd3	NA	NA
R020188c0g1_i01	0.264247	0.264366	3.90234	0.256719	1	NA	Ganglioside GM2 activator (Cerebroside sulfate activator protein) (GM2-AP) (Sphingolipid activator protein 3) (SAP-3)	GM2A QccE-17591	ganglioside catabolic process [GO:0006689]	Binds gangliosides and stimulates ganglioside GM2 degradation. It stimulates only the breakdown of ganglioside GM2 and glycolipid GA2 by beta-hexosaminidase A. It extracts single GM2 molecules from membranes and presents them in soluble form to beta-hexosaminidase A for cleavage of N-acetyl-D-galactosamine and conversion to GM3. The large binding pocket can accommodate several single chain phosph…
R020189c0g1_i01	0.110071	0.111214	2.49776	0.747197	1	NA	NA	NA	NA	NA
R020202c0g1_i01	0.27609	0.276603	2.08151	0.30133	1	NA	Zinc finger protein 324A (Zinc finger protein ZF5128)	ZNF324 ZNF324A	regulation of transcription by RNA polymerase II [GO:0006357]	May be involved in transcriptional regulation. May be involved in regulation of cell proliferation.
R020204c0g1_i01	-0.0536554	-0.0536779	3.67482	0.851543	1	NA	NA	NA	NA	NA
R020208c0g1_i01	0.0746705	0.0746812	5.53392	0.941231	1	AC012314.13	U4/U6 small nuclear ribonucleoprotein Prp31 (Pre-mRNA-processing factor 31)	prpf31	mRNA splicing, via spliceosome [GO:0000398]; retina development in camera-type eye [GO:0060041]; spliceosomal tri-snRNP complex assembly [GO:0000244]	Involved in pre-mRNA splicing as component of the spliceosome. Required for the assembly of the U4/U5/U6 tri-snRNP complex, one of the building blocks of the spliceosome.
R020223c0g1_i01	-0.0287323	-0.0287411	4.78043	0.954717	1	NA	Sarcoplasmic reticulum histidine-rich calcium-binding protein	HRC HCP	cellular protein metabolic process [GO:0044267]; muscle contraction [GO:0006936]; positive regulation of heart contraction [GO:0045823]; positive regulation of heart rate [GO:0010460]; positive regulation of relaxation of cardiac muscle [GO:1901899]; post-translational protein modification [GO:0043687]; regulation of calcium ion transmembrane transport [GO:1903169]; regulation of cardiac muscle c…	May play a role in the regulation of calcium sequestration or release in the SR of skeletal and cardiac muscle.
R020230c0g1_i01	-0.100022	-0.100125	2.21036	0.681122	1	N6AMT1	Methyltransferase N6AMT1 (HemK methyltransferase family member 2) (M.HsaHemK2P) (Methylarsonite methyltransferase N6AMT1) (EC 2.1.1.-) (N(6)-adenine-specific DNA methyltransferase 1) (EC 2.1.1.72) (Protein N(5)-glutamine methyltransferase) (EC 2.1.1.-)	N6AMT1 C21orf127 HEMK2 PRED28	DNA methylation on adenine [GO:0032775]; arsonoacetate metabolic process [GO:0018872]; methylation [GO:0032259]; peptidyl-glutamine methylation [GO:0018364]; positive regulation of cell growth [GO:0030307]; toxin metabolic process [GO:0009404]; translational termination [GO:0006415]	Methyltransferase that can methylate both proteins and DNA, and to a lower extent, arsenic (PubMed:18539146, PubMed:21193388, PubMed:30017583). Catalytic subunit of a heterodimer with TRMT112, which catalyzes N5-methylation of Glu residue of proteins with a Gly-Gln-Xaa-Xaa-Xaa-Arg motif (PubMed:18539146) (By similarity). Methylates ETF1 on 'Gln-185'; ETF1 needs to be complexed to ERF3 in its GTP-…
R020242c0g1_i01	0.0279439	0.0279489	5.19989	0.982647	1	FZD1	Frizzled-1 (Fz-1) (Xfz1)	fzd1 fz1	multicellular organism development [GO:0007275]	Receptor for Wnt proteins. Functions in the canonical Wnt/beta-catenin signaling pathway (PubMed:10969734). The canonical Wnt/beta-catenin signaling pathway leads to the activation of disheveled proteins, inhibition of GSK-3 kinase, nuclear accumulation of beta-catenin and activation of Wnt target genes (PubMed:10969734). A second signaling pathway involving PKC and calcium fluxes has been seen f…
R020261c0g1_i01	0.0727983	0.0727984	13.3178	0.975599	1	NA	Soma ferritin (EC 1.16.3.1)		cellular iron ion homeostasis [GO:0006879]; iron ion transport [GO:0006826]	Stores iron in a soluble, non-toxic, readily available form. Important for iron homeostasis. Has ferroxidase activity. Iron is taken up in the ferrous form and deposited as ferric hydroxides after oxidation (By similarity).
R020270c0g2_i03	-0.104416	-0.104495	2.67294	0.667185	1	CCDC138	Coiled-coil domain-containing protein 138	Ccdc138	NA	NA
R020278c0g2_i01	0.0308567	0.0308671	3.36463	0.903605	1	MMD	Monocyte to macrophage differentiation factor (Progestin and adipoQ receptor family member 11) (Progestin and adipoQ receptor family member XI)	Mmd Paqr11	cytolysis [GO:0019835]; positive regulation of neuron differentiation [GO:0045666]; positive regulation of protein kinase activity [GO:0045860]; regulation of protein localization [GO:0032880]	Involved in the dynamics of lysosomal membranes associated with microglial activation following brain lesion.
R020292c0g1_i01	-0.180334	-0.181246	0.631242	0.623271	1	UFSP1	NA	NA	NA	NA
R020294c0g1_i01	0.39174	0.392226	3.03148	0.0976163	1	NA	Epithelial membrane protein 1 (EMP-1)	EMP1	NA	NA
R020296c0g3_i01	0.65936	0.69418	0.278786	0.482459	1	NA	NA	NA	NA	NA
R020299c0g1_i01	0.914094	0.914779	5.11091	0.0010244	0.208229	NA	NA	NA	NA	NA
R020300c0g1_i01	-0.000216334	-9.57651e-06	0.826295	0.999487	1	NA	Uncharacterized protein RP689	RP689	NA	NA
R020304c0g1_i01	-0.139672	-0.139804	2.68803	0.564568	1	NA	NA	NA	NA	NA
R020308c0g3_i01	-0.107746	-0.10776	5.323	0.828311	1	NA	Toxin CaTX-A (Toxin A) (CAT-1)		hemolysis in other organism [GO:0044179]; ion transport [GO:0006811]	Has potent hemolytic activity. Is lethal to crayfish. Causes cutaneous inflammation in humans. May act as a pore-forming toxin, disrupting normal transmembrane ion concentration gradients in susceptible cells.
R020317c0g1_i02	0.309837	0.310131	2.87801	0.168226	1	IDI1	NA	NA	NA	NA
R020322c0g1_i02	-0.281749	-0.28183	4.63906	0.202156	1	NTAN1	Protein N-terminal asparagine amidohydrolase (EC 3.5.1.121) (Protein NH2-terminal asparagine amidohydrolase) (PNAA) (Protein NH2-terminal asparagine deamidase) (PNAD) (Protein N-terminal Asn amidase) (Protein N-terminal asparagine amidase) (Protein NTN-amidase)	NTAN1	adult locomotory behavior [GO:0008344]; memory [GO:0007613]; ubiquitin-dependent protein catabolic process [GO:0006511]	N-terminal asparagine deamidase that mediates deamidation of N-terminal asparagine residues to aspartate. Required for the ubiquitin-dependent turnover of intracellular proteins that initiate with Met-Asn. These proteins are acetylated on the retained initiator methionine and can subsequently be modified by the removal of N-acetyl methionine by acylaminoacid hydrolase (AAH). Conversion of the res…
R020329c0g1_i01	0.0916693	0.0916769	6.20264	0.885255	1	MCM2	DNA replication licensing factor mcm2 (EC 3.6.4.12) (Minichromosome mainteNAce protein 2)	mcm2	DNA unwinding involved in DNA replication [GO:0006268]; double-strand break repair via break-induced replication [GO:0000727]; mitotic DNA replication initiation [GO:1902975]; negative regulation of DNA helicase activity [GO:1905775]; pre-replicative complex assembly involved in nuclear cell cycle DNA replication [GO:0006267]; regulation of DNA-dependent DNA replication initiation [GO:0030174]	Acts as component of the MCM2-7 complex (MCM complex) which is the putative replicative helicase essential for 'once per cell cycle' DNA replication initiation and elongation in eukaryotic cells. The active ATPase sites in the MCM2-7 ring are formed through the interaction surfaces of two neighboring subunits such that a critical structure of a conserved arginine finger motif is provided in trans…
R020330c0g2_i01	0.192387	0.192411	5.94518	0.536629	1	SYNGR4	Synaptogyrin-2 (Cellugyrin)	Syngr2	protein targeting [GO:0006605]; regulated exocytosis [GO:0045055]; synaptic vesicle membrane organization [GO:0048499]	May play a role in regulated exocytosis. In neuronal cells, modulates the localization of synaptophysin/SYP into synaptic-like microvesicles and may therefore play a role in the formation and/or the maturation of this vesicles. May also play a role in GLUT4 storage and transport to the plasma membrane.
R020331c0g1_i01	0.941271	0.946117	1.44778	0.00924674	0.640043	NA	Alpha-(1,6)-fucosyltransferase (Alpha1-6FucT) (EC 2.4.1.68) (Fucosyltransferase 8) (GDP-L-Fuc:N-acetyl-beta-D-glucosaminide alpha1,6-fucosyltransferase) (GDP-fucose--glycoprotein fucosyltransferase) (Glycoprotein 6-alpha-L-fucosyltransferase)	FUT8	GDP-L-fucose metabolic process [GO:0046368]; N-glycan fucosylation [GO:0036071]; N-glycan processing [GO:0006491]; cell migration [GO:0016477]; integrin-mediated signaling pathway [GO:0007229]; protein N-linked glycosylation [GO:0006487]; protein N-linked glycosylation via asparagine [GO:0018279]; protein glycosylation in Golgi [GO:0033578]; receptor metabolic process [GO:0043112]; regulation of …	Catalyzes the addition of fucose in alpha 1-6 linkage to the first GlcNAc residue, next to the peptide chains in N-glycans.
R020333c0g1_i02	0.0797197	0.0797254	6.48068	0.837244	1	NA	NA	NA	NA	NA
R020338c0g2_i01	-0.1302	-0.130257	3.91773	0.662353	1	OXSM	3-oxoacyl-[acyl-carrier-protein] synthase, mitochondrial (EC 2.3.1.41) (Beta-ketoacyl-ACP synthase)	OXSM	acyl-CoA metabolic process [GO:0006637]; fatty acid biosynthetic process [GO:0006633]; medium-chain fatty acid biosynthetic process [GO:0051792]; short-chain fatty acid biosynthetic process [GO:0051790]	May play a role in the biosynthesis of lipoic acid as well as longer chain fatty acids required for optimal mitochondrial function.
R020345c0g1_i01	-0.0809753	-0.0809878	5.05976	0.741435	1	NA	NA	NA	NA	NA
R020350c0g2_i01	-0.0437873	-0.0437916	3.562	0.861915	1	TMEM102	NA	NA	NA	NA
R020360c0g1_i01	0.0994867	0.0996943	1.87178	0.693717	1	NA	NA	NA	NA	NA
R020369c0g1_i01	0.0108322	0.0110313	0.658887	0.972224	1	NA	NA	NA	NA	NA
R020373c0g1_i01	0.0997118	0.0997639	3.62104	0.709167	1	NA	NA	NA	NA	NA
R020377c0g1_i01	0.0990593	0.099335	1.1828	0.735212	1	NA	NA	NA	NA	NA
R020381c0g1_i01	-0.0740007	-0.0740211	4.70588	0.877293	1	THOC3	THO complex subunit 3 (Tho3)	Thoc3	RNA splicing [GO:0008380]; mRNA export from nucleus [GO:0006406]; mRNA processing [GO:0006397]; viral mRNA export from host cell nucleus [GO:0046784]	Required for efficient export of polyadenylated RNA and spliced mRNA. Acts as component of the THO subcomplex of the TREX complex which is thought to couple mRNA transcription, processing and nuclear export, and which specifically associates with spliced mRNA and not with unspliced pre-mRNA. TREX is recruited to spliced mRNAs by a transcription-independent mechanism, binds to mRNA upstream of the…
R020385c0g1_i01	0.00496988	0.00497012	6.55797	0.99975	1	TPTEP2-CSNK1E	NA	NA	NA	NA
R020389c0g1_i01	0.0272215	0.0272325	4.03432	0.95311	1	SGCE	Epsilon-sarcoglycan (Epsilon-SG)	Sgce	NA	Component of the sarcoglycan complex, a subcomplex of the dystrophin-glycoprotein complex which forms a link between the F-actin cytoskeleton and the extracellular matrix.
R020392c0g1_i01	2.57589	4.38491	-0.755004	0.103289	1	NA	NA	NA	NA	NA
R020406c0g1_i01	-0.09274	-0.0927679	4.54097	0.808397	1	GTF3C5	General transcription factor 3C polypeptide 5 (TF3C-epsilon) (Transcription factor IIIC 63 kDa subunit) (TFIIIC 63 kDa subunit) (TFIIIC63) (Transcription factor IIIC subunit epsilon)	GTF3C5 CDABP0017	5S class rRNA transcription by RNA polymerase III [GO:0042791]; RNA polymerase III preinitiation complex assembly [GO:0070898]; skeletal muscle cell differentiation [GO:0035914]; tRNA transcription by RNA polymerase III [GO:0042797]; transcription by RNA polymerase III [GO:0006383]	Involved in RNA polymerase III-mediated transcription. Integral, tightly associated component of the DNA-binding TFIIIC2 subcomplex that directly binds tRNA and virus-associated RNA promoters.
R020422c0g1_i02	-0.384456	-0.384893	2.28693	0.103663	1	NA	NA	NA	NA	NA
R020429c0g1_i01	0.117682	0.117782	3.04041	0.639834	1	NA	SH2 domain-containing protein 4A	Sh2d4a	negative regulation of phosphatase activity [GO:0010923]	Inhibits estrogen-induced cell proliferation by competing with PLCG for binding to ESR1, blocking the effect of estrogen on PLCG and repressing estrogen-induced proliferation. May play a role in T-cell development and function (By similarity).
R020451c0g3_i01	0.0348756	0.0348968	3.41693	0.905472	1	PTRH2	Peptidyl-tRNA hydrolase 2, mitochondrial (PTH 2) (EC 3.1.1.29) (Bcl-2 inhibitor of transcription 1)	PTRH2 BIT1 PTH2 CGI-147	apoptotic process [GO:0006915]; negative regulation of anoikis [GO:2000811]; negative regulation of gene expression [GO:0010629]; positive regulation of anoikis [GO:2000210]	The natural substrate for this enzyme may be peptidyl-tRNAs which drop off the ribosome during protein synthesis.
R020456c0g1_i01	-0.112084	-0.11214	3.81734	0.678308	1	NXT1	NTF2-related export protein 2 (Protein p15-2)	NXT2 BM-025 DC9	mRNA transport [GO:0051028]; nucleocytoplasmic transport [GO:0006913]; protein import into nucleus [GO:0006606]	Regulator of protein export for NES-containing proteins. Also plays a role in mRNA nuclear export.
R020462c1g1_i05	-0.296913	-0.297176	2.68367	0.204631	1	ATF3	Transcription factor kayak	kay GE23884	embryo development ending in birth or egg hatching [GO:0009792]; regulation of transcription by RNA polymerase II [GO:0006357]	Developmentally regulated transcription factor AP-1 binds and recognizes the enhancer DNA sequence: 5'-TGA[CG]TCA-3'. May play a role in the function or determination of a particular subset of cells in the developing embryo. It is able to carry out its function either independently of or in conjunction with Jra (By similarity).
R020464c0g1_i01	-0.134342	-0.13443	3.23745	0.578231	1	PPP1R35	NA	NA	NA	NA
R020470c0g1_i01	-0.187018	-0.187116	3.26569	0.447222	1	NA	NA	NA	NA	NA
R020471c0g1_i01	-0.0349956	-0.0351082	1.85475	0.893084	1	POP7	NA	NA	NA	NA
R020514c0g1_i01	-0.0017339	-0.00173528	4.64025	0.997293	1	GLO1	Lactoylglutathione lyase (EC 4.4.1.5) (Aldoketomutase) (Glyoxalase I) (Glx I) (Ketone-aldehyde mutase) (Methylglyoxalase) (S-D-lactoylglutathione methylglyoxal lyase)	Glo1	carbohydrate metabolic process [GO:0005975]; glutathione metabolic process [GO:0006749]; methylglyoxal metabolic process [GO:0009438]; negative regulation of apoptotic process [GO:0043066]	Catalyzes the conversion of hemimercaptal, formed from methylglyoxal and glutathione, to S-lactoylglutathione. Involved in the regulation of TNF-induced transcriptional activity of NF-kappa-B (By similarity).
R020531c0g1_i01	-0.1736	-0.173668	4.29467	0.52538	1	TEX28	Transmembrane and coiled-coil domain protein 3	Tmcc3	NA	NA
R020543c0g1_i01	0.226863	0.228078	2.36094	0.439391	1	NA	Thyrotropin-releasing hormone receptor (TRH-R) (Thyroliberin receptor)	TRHR	phospholipase C-activating G protein-coupled receptor signaling pathway [GO:0007200]	Receptor for thyrotropin-releasing hormone. This receptor is mediated by G proteins which activate a phosphatidylinositol-calcium second messenger system.
R020545c0g1_i01	0.407581	0.409263	2.54057	0.134559	1	NA	NA	NA	NA	NA
R020548c0g1_i01	0.13385	0.133898	4.32259	0.632134	1	SLC35B2	Adenosine 3'-phospho 5'-phosphosulfate transporter 1 (PAPS transporter 1) (Putative MAPK-activating protein PM15) (Putative NF-kappa-B-activating protein 48) (Solute carrier family 35 member B2)	SLC35B2 PAPST1 PSEC0149	3'-phosphoadenosine 5'-phosphosulfate biosynthetic process [GO:0050428]; 3'-phosphoadenosine 5'-phosphosulfate transport [GO:0046963]; positive regulation of I-kappaB kinase/NF-kappaB signaling [GO:0043123]	Mediates the transport of adenosine 3'-phospho 5'-phosphosulfate (PAPS), from cytosol into Golgi. PAPS is a universal sulfuryl donor for sulfation events that take place in the Golgi. May indirectly participate in activation of the NF-kappa-B and MAPK pathways.
R020555c0g1_i01	0.0372247	0.0372294	6.24559	0.983949	1	FBXO8	F-box only protein 8	Fbxo8 Fbx8	regulation of ARF protein signal transduction [GO:0032012]; ubiquitin-dependent protein catabolic process [GO:0006511]	May promote guanine-nucleotide exchange on an ARF. Promotes the activation of ARF through replacement of GDP with GTP (Potential).
R020557c0g1_i01	0.0487937	0.0488225	3.55963	0.846891	1	DCTN3	NA	NA	NA	NA
R020562c0g1_i01	-0.208729	-0.209187	2.1957	0.550069	1	NA	NA	NA	NA	NA
R020603c0g1_i01	0.233969	0.234077	4.06446	0.324996	1	SLC25A32	Mitochondrial folate transporter/carrier (Solute carrier family 25 member 32)	SLC25A32 MFTC QmoA-10785 QtrA-13024	mitochondrial transport [GO:0006839]	Transports folate across the inner membranes of mitochondria.
R020615c0g2_i01	0.0213849	0.021387	5.85418	0.992909	1	WBP11	WW domain-binding protein 11 (WBP-11)	wbp11 zgc:77390	mRNA cis splicing, via spliceosome [GO:0045292]; rRNA processing [GO:0006364]	Activates pre-mRNA splicing.
R020616c0g1_i01	-0.541569	-0.542365	2.50117	0.0373841	1	NA	NA	NA	NA	NA
R020630c0g1_i01	0.146856	0.146895	4.95664	0.638478	1	NA	NA	NA	NA	NA
R020635c0g1_i01	0.658252	1.44269e+08	0.792034	0.631238	1	NA	NA	NA	NA	NA
R020649c0g1_i02	-0.0464247	-0.0466191	1.81306	0.875757	1	NA	NA	NA	NA	NA
R020657c0g1_i01	0.022036	0.0220369	6.76345	0.962465	1	NA	Proline-rich transmembrane protein 1 (Dispanin subfamily D member 1) (DSPD1)	Prrt1 Ng5	NA	NA
R020664c0g1_i03	-0.0154063	-0.0154089	5.48559	0.992791	1	APEX1	DNA-(apurinic or apyrimidinic site) lyase (EC 3.1.-.-) (EC 4.2.99.18) (APEX nuclease) (APEN) (Apurinic-apyrimidinic endonuclease 1) (AP endonuclease 1) (zAP1)	apex1 apex1a apex1b si:ch211-214j24.12 zgc:66204	DNA demethylation [GO:0080111]; base-excision repair [GO:0006284]; heart contraction [GO:0060047]; heart looping [GO:0001947]; negative regulation of apoptotic process [GO:0043066]; oxidation-reduction process [GO:0055114]; positive regulation of gene expression [GO:0010628]	Function as a apurinic/apyrimidinic (AP) endodeoxyribonuclease in the DNA base excision repair (BER) pathway of DNA lesions induced by oxidative and alkylating agents. Initiates repair of AP sites in DNA by catalyzing hydrolytic incision of the phosphodiester backbone immediately adjacent to the damage, generating a single-strand break with 5'-deoxyribose phosphate and 3'-hydroxyl ends. May also …
R020665c0g1_i01	0.0253604	0.0253829	2.77091	0.917764	1	DDX59	Probable ATP-dependent RNA helicase DDX59 (EC 3.6.4.13) (DEAD box protein 59) (Zinc finger HIT domain-containing protein 5)	DDX59 ZNHIT5	NA	NA
R020667c0g1_i01	0.0606572	0.0606765	4.27603	0.831473	1	NA	Short-chain dehydrogenase TIC 32, chloroplastic (EC 1.1.1.-) (Translocon at the inner envelope membrane of chloroplasts 32) (AtTIC32)	TIC32 At4g23430 F16G20.130	protein transport [GO:0015031]	Involved in protein precursor import into chloroplasts. Part of the redox regulon consisting of TIC32, TIC 55 and TIC62.
R020671c0g1_i01	0.0525142	0.0526236	2.12071	0.832884	1	TTI2	TELO2-interacting protein 2	TTI2 C8orf41	NA	Regulator of the DNA damage response (DDR). Part of the TTT complex that is required to stabilize protein levels of the phosphatidylinositol 3-kinase-related protein kinase (PIKK) family proteins. The TTT complex is involved in the cellular resistance to DNA damage stresses, like ionizing radiation (IR), ultraviolet (UV) and mitomycin C (MMC). Together with the TTT complex and HSP90 may participa…
R020672c0g1_i01	0.203106	0.20331	2.71615	0.397077	1	POP4	Ribonuclease P protein subunit p29 (EC 3.1.26.5)	Pop4 Rpp29	rRNA processing [GO:0006364]; tRNA 5'-leader removal [GO:0001682]	Component of ribonuclease P, a ribonucleoprotein complex that generates mature tRNA molecules by cleaving their 5'-ends.
R020673c0g1_i01	0.21855	0.218851	2.02443	0.400728	1	NA	Serine hydroxymethyltransferase, mitochondrial (SHMT) (EC 2.1.2.1) (Glycine hydroxymethyltransferase) (Serine methylase)	SHMT2	L-serine biosynthetic process [GO:0006564]; L-serine catabolic process [GO:0006565]; L-serine metabolic process [GO:0006563]; cellular response to tetrahydrofolate [GO:1904482]; folic acid metabolic process [GO:0046655]; glycine biosynthetic process from serine [GO:0019264]; glycine metabolic process [GO:0006544]; one-carbon metabolic process [GO:0006730]; positive regulation of cell population p…	Catalyzes the cleavage of serine to glycine accompanied with the production of 5,10-methylenetetrahydrofolate, an essential intermediate for purine biosynthesis (PubMed:24075985, PubMed:29364879, PubMed:25619277). Serine provides the major source of folate one-carbon in cells by catalyzing the transfer of one carbon from serine to tetrahydrofolate (PubMed:25619277). Contributes to the de novo mit…
R020678c0g1_i01	0.0738086	0.0738171	5.74111	0.93621	1	NA	Universal stress protein Slr1101 (USP Slr1101)	slr1101	NA	NA
R020699c0g1_i01	-0.0291814	-0.0292023	2.53471	0.905925	1	NA	Dystroglycan (Dystrophin-associated glycoprotein 1) [Cleaved into: Alpha-dystroglycan (Alpha-DG); Beta-dystroglycan (Beta-DG)]	DAG1	cytoskeletal anchoring at plasma membrane [GO:0007016]	The dystroglycan complex is involved in a number of processes including laminin and basement membrane assembly, sacrolemmal stability, cell survival, peripheral nerve myelination, nodal structure, cell migration, and epithelial polarization.
R020701c0g2_i01	-0.174387	-0.174432	5.14805	0.492922	1	NA	NA	NA	NA	NA
R020711c0g1_i01	-1.62555	-1.77208	0.169349	0.228179	1	WNT1	Protein Wnt-1	wnt1 int-1 wnt-1	Wnt signaling pathway [GO:0016055]; brain segmentation [GO:0035284]; cell fate commitment [GO:0045165]; cerebellum morphogenesis [GO:0021587]; fourth ventricle development [GO:0021592]; hindbrain development [GO:0030902]; midbrain-hindbrain boundary development [GO:0030917]; neuron differentiation [GO:0030182]	Ligand for members of the frizzled family of seven transmembrane receptors. Acts in the canonical Wnt signaling pathway by promoting beta-catenin-dependent transcriptional activation (By similarity). Involved in neurogenesis. Performs a partially redundant function with wnt10b in the formation of the midbrain-hindbrain boundary (MHB) organizer. In the hindbrain, mediates lateral inhibition of bou…
R020713c0g1_i01	0.234911	0.235043	3.25406	0.440516	1	NA	NA	NA	NA	NA
R020715c0g2_i01	-0.0889368	-0.0889557	5.35371	0.782122	1	NA	V-type proton ATPase subunit e (V-ATPase subunit e) (Vacuolar proton pump subunit e)	vha-17 F49C12.13	embryo development ending in birth or egg hatching [GO:0009792]; embryonic body morphogenesis [GO:0010172]; regulation of syncytium formation by plasma membrane fusion [GO:0060142]; transmembrane transport [GO:0055085]	Vacuolar ATPase is responsible for acidifying a variety of intracellular compartments in eukaryotic cells.
R020727c0g1_i01	-0.127958	-0.128128	2.06614	0.6262	1	NA	NA	NA	NA	NA
R020729c0g1_i01	-0.642711	-0.647199	1.41642	0.188946	1	BMP3	Bone morphogenetic protein 7 (BMP-7) (Osteogenic protein 1) (OP-1)	Bmp7 Bmp-7 Op1	BMP signaling pathway [GO:0030509]; SMAD protein signal transduction [GO:0060395]; allantois development [GO:1905069]; anatomical structure formation involved in morphogenesis [GO:0048646]; animal organ morphogenesis [GO:0009887]; axon guidance [GO:0007411]; branching involved in salivary gland morphogenesis [GO:0060445]; branching morphogenesis of an epithelial tube [GO:0048754]; camera-type eye…	Induces cartilage and bone formation. May be the osteoinductive factor responsible for the phenomenon of epithelial osteogenesis. Plays a role in calcium regulation and bone homeostasis.
R020739c0g1_i01	-0.0701924	-0.0702389	3.39994	0.776721	1	NA	NA	NA	NA	NA
R020743c0g1_i01	-1.94886	-2.04248	0.436788	0.008436	0.61868	NA	NA	NA	NA	NA
R020755c0g2_i01	-0.172787	-0.1731	1.86276	0.518542	1	NA	NA	NA	NA	NA
R020765c0g1_i01	-0.17903	-0.183005	0.342113	0.767635	1	TMEM175	Endosomal/lysosomal potassium channel TMEM175 (Transmembrane protein 175) (mTMEM175)	Tmem175	phagosome-lysosome fusion [GO:0090385]; potassium ion transmembrane transport [GO:0071805]; regulation of lysosomal lumen pH [GO:0035751]	Organelle-specific potassium channel specifically responsible for potassium conductance in endosomes and lysosomes. Forms a potassium-permeable leak-like channel, which regulates lumenal pH stability and is required for autophagosome-lysosome fusion. Constitutes the major lysosomal potassium channel.
R020766c0g1_i01	-0.139223	-0.139246	5.14296	0.74626	1	NDC1	NA	NA	NA	NA
R020783c0g1_i01	0.395154	0.396315	1.667	0.161201	1	THEM4	NA	NA	NA	NA
R020784c0g1_i01	0.068603	0.0686645	2.89206	0.779187	1	TBCC	Tubulin-specific chaperone C (Tubulin-folding cofactor C) (CFC)	TBCC	cell morphogenesis [GO:0000902]; post-chaperonin tubulin folding pathway [GO:0007023]; protein folding [GO:0006457]; tubulin complex assembly [GO:0007021]	Tubulin-folding protein; involved in the final step of the tubulin folding pathway.
R020797c0g1_i01	-0.0737862	-0.0738288	4.3006	0.772054	1	NA	Tectonin beta-propeller repeat-containing protein 2 (WD repeat-containing protein KIAA0329/KIAA0297)	TECPR2 KIAA0297 KIAA0329	autophagy [GO:0006914]	Probably plays a role as positive regulator of autophagy.
R020800c0g1_i01	0.226469	0.226486	6.50787	0.408616	1	NDUFS7	NADH dehydrogenase [ubiquinone] iron-sulfur protein 7, mitochondrial (EC 1.6.99.3) (EC 7.1.1.2) (Complex I-20kD) (CI-20kD) (NADH-ubiquinone oxidoreductase 20 kDa subunit) (PSST subunit)	NDUFS7	aerobic respiration [GO:0009060]; electron transport coupled proton transport [GO:0015990]; mitochondrial respiratory chain complex I assembly [GO:0032981]	Core subunit of the mitochondrial membrane respiratory chain NADH dehydrogenase (Complex I) that is believed to belong to the minimal assembly required for catalysis. Complex I functions in the transfer of electrons from NADH to the respiratory chain. The immediate electron acceptor for the enzyme is believed to be ubiquinone.
R020806c0g2_i01	-0.129562	-0.130315	0.578466	0.752304	1	NA	NA	NA	NA	NA
R020807c0g1_i01	0.0612136	0.0612349	4.0248	0.879235	1	ISY1-RAB43	Pre-mRNA-splicing factor ISY1 homolog	ISY1 KIAA1160	generation of catalytic spliceosome for second transesterification step [GO:0000350]; mRNA 3'-splice site recognition [GO:0000389]; mRNA splicing, via spliceosome [GO:0000398]; transcription-coupled nucleotide-excision repair [GO:0006283]	Involved in pre-mRNA splicing as component of the spliceosome.
R020828c0g1_i01	0.27881	0.279424	1.74672	0.26905	1	PCMTD2	Protein-L-isoaspartate O-methyltransferase domain-containing protein 2	PCMTD2	NA	NA
R020831c0g1_i01	-0.0817039	-0.0817682	4.32222	0.73749	1	NA	1-phosphatidylinositol phosphodiesterase (EC 4.6.1.13) (Phosphatidylinositol diacylglycerol-lyase) (Phosphatidylinositol-specific phospholipase C) (PI-PLC)	plc NWMN_0041	lipid catabolic process [GO:0016042]; pathogenesis [GO:0009405]	Cleaves glycosylphosphatidylinositol (GPI) and phosphatidylinositol (PI) anchors but not PI phosphates. Potential virulence factor.
R020841c0g1_i02	0.200248	0.200516	2.19266	0.421001	1	SYT8	Synaptotagmin-2 (Inositol polyphosphate-binding protein) (IP4-binding protein) (IP4BP) (Synaptotagmin II) (SytII)	Syt2	calcium ion-regulated exocytosis of neurotransmitter [GO:0048791]; calcium-dependent activation of synaptic vesicle fusion [GO:0099502]; calcium-ion regulated exocytosis [GO:0017156]; cellular response to calcium ion [GO:0071277]; positive regulation of dendrite extension [GO:1903861]; regulation of calcium ion-dependent exocytosis [GO:0017158]; regulation of dopamine secretion [GO:0014059]; syna…	Exhibits calcium-dependent phospholipid and inositol polyphosphate binding properties (PubMed:7961887). May have a regulatory role in the membrane interactions during trafficking of synaptic vesicles at the active zone of the synapse (PubMed:7961887). Plays a role in dendrite formation by melanocytes (By similarity).
R020848c1g2_i01	-0.227946	-0.22798	6.46688	0.336169	1	NA	NA	NA	NA	NA
R020852c0g1_i01	-0.408975	-0.409353	2.80975	0.0862225	1	BLOC1S6	Biogenesis of lysosome-related organelles complex 1 subunit 6 (BLOC-1 subunit 6) (Pallid protein homolog) (Pallidin)	Bloc1s6 Pldn	anterograde axonal transport [GO:0008089]; anterograde synaptic vesicle transport [GO:0048490]; blood coagulation [GO:0007596]; endosome to melanosome transport [GO:0035646]; melanocyte differentiation [GO:0030318]; melanosome transport [GO:0032402]; membrane fusion [GO:0061025]; neuron projection development [GO:0031175]; positive regulation of natural killer cell activation [GO:0032816]; positi…	Component of the BLOC-1 complex, a complex that is required for normal biogenesis of lysosome-related organelles (LRO), such as platelet dense granules and melanosomes. In concert with the AP-3 complex, the BLOC-1 complex is required to target membrane protein cargos into vesicles assembled at cell bodies for delivery into neurites and nerve terminals. The BLOC-1 complex, in association with SNAR…
R020855c0g1_i01	2.64224	1.44269e+08	2.21339	0.31656	1	NA	NA	NA	NA	NA
R020859c0g1_i01	-0.0598529	-0.0598568	3.03607	0.807928	1	NA	NA	NA	NA	NA
R020864c0g1_i01	0.228922	0.228841	1.20525	0.549017	1	NA	Vi polysaccharide biosynthesis protein VipA/TviB (EC 1.1.1.-)	vipA tviB STY4661 t4352	capsule polysaccharide biosynthetic process [GO:0045227]	NA
R020886c0g1_i01	0.0365833	0.0365836	10.1639	0.994752	1	EIF5A2	Eukaryotic translation initiation factor 5A (eIF-5A)	eIF-5A eIF5A	positive regulation of translational elongation [GO:0045901]; positive regulation of translational termination [GO:0045905]; translational frameshifting [GO:0006452]	mRNA-binding protein involved in translation elongation. Has an important function at the level of mRNA turnover, probably acting downstream of decapping. Involved in actin dynamics and cell cycle progression, mRNA decay and probably in a pathway involved in stress response and mainteNAce of cell wall integrity. Functions as a regulator of apoptosis (By similarity).
R020904c0g1_i02	0.242947	0.243653	2.06395	0.434419	1	NA	Macrophage mannose receptor 1 (MMR) (CD antigen CD206)	Mrc1	cellular response to interferon-gamma [GO:0071346]; cellular response to interleukin-4 [GO:0071353]; cellular response to lipopolysaccharide [GO:0071222]; receptor-mediated endocytosis [GO:0006898]	Mediates the endocytosis of glycoproteins by macrophages. Binds both sulfated and non-sulfated polysaccharide chains. Acts as phagocytic receptor for bacteria, fungi and other pathogens.
R020911c0g1_i01	-0.11042	-0.110625	1.978	0.703436	1	NA	NA	NA	NA	NA
R020918c0g1_i01	-0.29791	-0.29847	1.78876	0.292901	1	NA	NA	NA	NA	NA
R020923c0g1_i01	0.302546	0.302596	5.45171	0.137369	1	YIPF7	NA	NA	NA	NA
R020928c0g1_i01	-0.22103	-0.221286	4.43065	0.354202	1	NA	NA	NA	NA	NA
R020943c0g1_i01	-0.0255753	-0.025586	4.37946	0.946677	1	NA	Pleckstrin-2	PLEK2	actin cytoskeleton reorganization [GO:0031532]; intracellular signal transduction [GO:0035556]; positive regulation of plasma membrane bounded cell projection assembly [GO:0120034]	May help orchestrate cytoskeletal arrangement. Contribute to lamellipodia formation.
R020948c0g1_i02	0.00105437	0.0010392	3.5545	0.996403	1	NA	NA	NA	NA	NA
R020956c0g1_i01	-0.157011	-0.15707	4.32929	0.539083	1	NA	FMRFamide receptor (DFR) (DrmFMRFa-R)	FMRFaR FR CG2114	G protein-coupled receptor signaling pathway [GO:0007186]; adult locomotory behavior [GO:0008344]; behavioral defense response [GO:0002209]; larval locomotory behavior [GO:0008345]; neuropeptide signaling pathway [GO:0007218]; positive regulation of cytosolic calcium ion concentration [GO:0007204]	A receptor for the FMRFamide peptides. Reacts with high affinity to FMRFamide and intrinsic FMRFamide-related peptides.
R020993c0g1_i01	-0.12264	-0.122781	2.79959	0.612505	1	RCAN3	Calcipressin-1 (Down syndrome critical region protein 1 homolog) (Regulator of calcineurin 1)	RCAN1 DSCR1	calcineurin-NFAT signaling cascade [GO:0033173]; negative regulation of calcineurin-NFAT signaling cascade [GO:0070885]	Inhibits calcineurin-dependent transcriptional responses by binding to the catalytic domain of calcineurin A. Could play a role during central nervous system development.
R021003c0g1_i02	0.0506863	0.050696	4.82406	0.924855	1	TRIP13	Pachytene checkpoint protein 2 homolog (Thyroid hormone receptor interactor 13) (Thyroid receptor-interacting protein 13) (TR-interacting protein 13) (TRIP-13)	Trip13 Pch2	double-strand break repair [GO:0006302]; female meiosis I [GO:0007144]; male meiosis I [GO:0007141]; meiotic recombination checkpoint [GO:0051598]; mitotic spindle assembly checkpoint [GO:0007094]; oocyte maturation [GO:0001556]; oogenesis [GO:0048477]; reciprocal meiotic recombination [GO:0007131]; spermatid development [GO:0007286]; spermatogenesis [GO:0007283]; synaptonemal complex assembly [G…	Plays a key role in chromosome recombination and chromosome structure development during meiosis. Required at early steps in meiotic recombination that leads to non-crossovers pathways. Also needed for efficient completion of homologous synapsis by influencing crossover distribution along the chromosomes affecting both crossovers and non-crossovers pathways. Also required for development of highe…
[truncated: 13,873 more rows]

## Sheet: HRvFR_12hpa
ID	logFC	unshrunk.logFC	logCPM	PValue	FDR	H_sapiens	P_Name	G_Name	GO_BP	Description
[truncated: 15,042 more rows]

## Sheet: HRvFR_24hpa
ID	logFC	unshrunk.logFC	logCPM	PValue	FDR	H_sapiens	P_Name	G_Name	GO_BP	Description
[truncated: 15,042 more rows]

## Sheet: HRvFR_48hpa
ID	logFC	unshrunk.logFC	logCPM	PValue	FDR	H_sapiens	P_Name	G_Name	GO_BP	Description
[truncated: 15,042 more rows]
