# Supplementary material for: Wnt signaling restores evolutionary loss of robust foot regeneration rates in Hydra
Source: Nat Commun. 2025 Dec 10;16:11447. doi: 10.1038/s41467-025-66299-2 (PMC12748876; doi:10.1038/s41467-025-66299-2)
Supplement: Supplementary file 6 — Source data [file 41467_2025_66299_MOESM6_ESM.zip › Source_Data_ALL/Source_Data_18.xlsx]

## Sheet: DMSO_H_oligactis
Bisections (50/50)
Batch 1
Foot Regeneration	24hpa	48hpa	72hpa	96hpa	120hpa	144hpa
Regenerated basal disks	0	0	1	3	4	4
Total bisected	24	24	24	24	24	24
Percentage %	0	0	4.16667	12.5	16.6667	16.6667
Head Regeneration	24hpa	48hpa	72hpa	96hpa	120hpa	144hpa
Two tentacle buds	0	6	20	22	22	22
Total bisected	23	23	23	23	23	23
Percentage %	0	26.087	86.9565	95.6522	95.6522	95.6522
Batch 2
Foot Regeneration	24hpa	48hpa	72hpa	96hpa	120hpa	144hpa
Regenerated basal disks	0	0	0	2	3	3
Total bisected	24	24	24	24	24	24
Percentage %	0	0	0	8.33333	12.5	12.5
Head Regeneration	24hpa	48hpa	72hpa	96hpa	120hpa	144hpa
Two tentacle buds	0	5	21	23	23	23
Total bisected	24	24	24	24	24	24
Percentage %	0	20.8333	87.5	95.8333	95.8333	95.8333
Batch 3
Foot Regeneration	24hpa	48hpa	72hpa	96hpa	120hpa	144hpa		FOOT	24hpa	48hpa	72hpa	96hpa	120hpa	144hpa
Regenerated basal disks	0	0	0	2	3	3		% Avg	0	0	1.38889	9.843	14.07	14.07
Total bisected	23	23	23	23	23	23		STD	0	0	2.40563	2.30815	2.2651	2.2651
Percentage %	0	0	0	8.69565	13.0435	13.0435
Head Regeneration	24hpa	48hpa	72hpa	96hpa	120hpa	144hpa		HEAD	24hpa	48hpa	72hpa	96hpa	120hpa	144hpa
Two tentacle buds	0	8	22	22	23	23		% Avg	0	26.7512	88.7077	94.3841	95.7729	95.7729
Total bisected	24	24	24	24	24	24		STD	0	6.27642	2.57688	2.35507	0.104592	0.104592
Percentage %	0	33.3333	91.6667	91.6667	95.8333	95.8333

## Sheet: ALP_H_oligactis
Bisections (50/50)
Batch 1
Foot Regeneration	24hpa	48hpa	72hpa	96hpa	120hpa	144hpa
Regenerated basal disks	0	2	6	9	11	11
Total bisected	24	24	24	24	24	24
Percentage %	0	8.33333	25	37.5	45.8333	45.8333
Notes (death, dissapeard etc):
Head Regeneration	24hpa	48hpa	72hpa	96hpa	120hpa	144hpa
Two tentacle buds	4	15	18	18	18	18
Total bisected	24	24	24	24	24	24
Percentage %	16.6667	62.5	75	75	75	75
Notes (death, dissapeard etc):
Batch 2
Foot Regeneration	24hpa	48hpa	72hpa	96hpa	120hpa	144hpa
Regenerated basal disks	0	4	7	11	12	12
Total bisected	24	24	24	24	24	24
Percentage %	0	16.6667	29.1667	45.8333	50	50
Notes (death, dissapeard etc):
Head Regeneration	24hpa	48hpa	72hpa	96hpa	120hpa	144hpa
Two tentacle buds	9	19	19	19	19	19
Total bisected	24	24	24	24	24	24
Percentage %	37.5	79.1667	79.1667	79.1667	79.1667	79.1667
Notes (death, dissapeard etc):
Batch 3
Foot Regeneration	24hpa	48hpa	72hpa	96hpa	120hpa	144hpa		FOOT	24hpa	48hpa	72hpa	96hpa	120hpa	144hpa
Regenerated basal disks	0	3	9	12	15	15		% Avg	0	12.6812	31.099	45.1691	53.6836	53.6836
Total bisected	23	23	23	23	23	23		STD	0	4.17846	7.2607	7.35947	10.2035	10.2035
Percentage %	0	13.0435	39.1304	52.1739	65.2174	65.2174
Notes (death, dissapeard etc):
Head Regeneration	24hpa	48hpa	72hpa	96hpa	120hpa	144hpa		HEAD	24hpa	48hpa	72hpa	96hpa	120hpa	144hpa
Two tentacle buds	5	14	17	17	17	17		% Avg	25	66.6667	75	75	75	75
Total bisected	24	24	24	24	24	24		STD	11.024	11.024	4.16667	4.16667	4.16667	4.16667
Percentage %	20.8333	58.3333	70.8333	70.8333	70.8333	70.8333
Notes (death, dissapeard etc):
