# Supplementary material for: Wnt signaling restores evolutionary loss of robust foot regeneration rates in Hydra
Source: Nat Commun. 2025 Dec 10;16:11447. doi: 10.1038/s41467-025-66299-2 (PMC12748876; doi:10.1038/s41467-025-66299-2)
Supplement: Supplementary file 6 — Source data [file 41467_2025_66299_MOESM6_ESM.zip › Source_Data_ALL/Source_Data_14.xlsx]

## Sheet: DMSOvsALP_24hpa
ID	logFC	unshrunk.logFC	logCPM	PValue	FDR	H_sapiens	G_Name	GO_BP	Description
R000064c0g1_i01	-0.0574382	-0.0574437	6.43812	0.998232	1	NA	march5 march5l zgc:56713	negative regulation of cell aging [GO:0090344]; protein autoubiquitination [GO:0051865]; regulation of mitochondrial fission [GO:0090140]	Mitochondrial E3 ubiquitin-protein ligase that plays a crucial role in the control of mitochondrial morphology by acting as a positive regulator of mitochondrial fission. May play a role in the prevention of cell senescence acting as a regulator of mitochondrial quality control.
R000076c0g1_i02	-0.259697	-0.260679	1.35207	0.42329	1	NA	NA	NA	NA
R000093c0g2_i01	-1.13394	-1.13794	1.13894	0.000700676	0.0122553	NA	NA	NA	NA
R000105c0g1_i01	0.054154	0.0594075	-0.613731	0.952454	1	NA	dram1 dram	apoptotic process [GO:0006915]; autophagy [GO:0006914]; regulation of autophagy [GO:0010506]	Lysosomal modulator of autophagy that plays a central role in p53/TP53-mediated apoptosis.
R000108c0g1_i01	0.145943	0.146071	2.79737	0.571522	1	RDH12	RDH11 ARSDR1 PSDR1 SDR7C1 CGI-82	cellular detoxification of aldehyde [GO:0110095]; retinal metabolic process [GO:0042574]; retinoid metabolic process [GO:0001523]; retinol metabolic process [GO:0042572]	Retinol dehydrogenase with a clear preference for NADP. Displays high activity towards 9-cis, 11-cis and all-trans-retinol, and to a lesser extent on 13-cis-retinol (PubMed:12226107, PubMed:12036956, PubMed:29410696). Exhibits a low reductive activity towards unsaturated medium-chain aldehydes such as cis -6-nonenal and no activity toward noNAal or 4-hydroxy-nonenal (PubMed:15865448). Has no dehy…
R000121c0g1_i01	0.371276	0.37145	3.89059	0.0451319	0.299591	NA	NA	NA	NA
R000129c0g2_i01	0.124566	0.125014	0.811177	0.699631	1	NA	NA	NA	NA
R000143c0g1_i01	-0.0498311	-0.0498415	5.17832	0.983423	1	FOXN2	NA	NA	NA
R000176c0g1_i01	0.074483	0.0745384	2.76894	0.780639	1	SERINC2	serinc v1g242820	phospholipid biosynthetic process [GO:0008654]	Enhances the incorporation of serine into phosphatidylserine and sphingolipids.
R000185c0g1_i01	-0.729011	-0.730223	3.56883	0.010854	0.104724	NA	NA	NA	NA
R000186c0g2_i01	-0.0588449	-0.0588665	4.0832	0.916511	1	RCCD1	RCCD1 QtsA-13681	chromatin organization [GO:0006325]	Plays a role in transcriptional repression of satellite repeats, possibly by regulating H3K36 methylation levels in centromeric regions together with KDM8. Possibly together with KDM8, is involved in proper mitotic spindle organization and chromosome segregation. Plays a role in regulating alpha-tubulin deacetylation and cytoskeletal microtubule stability, thereby promoting cell migration and TGF…
R000236c0g1_i01	-0.174736	-0.175589	0.461218	0.602732	1	NA	NA	NA	NA
R000238c0g1_i01	0.594227	0.594415	4.31003	0.000960615	0.0157919	NA	Inx3 CG1448	dorsal closure [GO:0007391]; intercellular transport [GO:0010496]; ion transport [GO:0006811]; phototransduction, visible light [GO:0007603]	Structural components of the gap junctions. Essential for proper epithelial development of the epidermis.
R000288c0g1_i03	-0.317308	-0.317966	1.66741	0.189973	0.732148	PCGF1	pcgf1	histone H2A-K119 monoubiquitination [GO:0036353]	Component of a Polycomb group (PcG) multiprotein PRC1-like complex, a complex class required to maintain the transcriptionally repressive state of many genes, including Hox genes, throughout development. PcG PRC1 complex acts via chromatin remodeling and modification of histones; it mediates monoubiquitination of histone H2A 'Lys-119', rendering chromatin heritably changed in its expressibility.
R000366c0g1_i02	-0.1273	-0.12738	3.73396	0.659014	1	RAB15	NA	NA	NA
R000427c0g1_i01	0.00456793	0.00457734	1.79169	0.983866	1	ICE1	NA	NA	NA
R000431c0g2_i01	-0.430879	-0.431398	2.79803	0.0368036	0.256887	TM2D1	TM2D1 BBP	apoptotic signaling pathway [GO:0097190]	May participate in amyloid-beta-induced apoptosis via its interaction with beta-APP42.
R000433c0g1_i01	-0.0778668	-0.0780114	1.61125	0.749022	1	NA	NA	NA	NA
R000437c0g1_i01	-0.490728	-0.493391	2.10483	0.123219	0.574283	NA	DIRAS2	signal transduction [GO:0007165]	Displays low GTPase activity and exists predomiNAtly in the GTP-bound form.
R000467c0g1_i01	0.280884	0.28129	1.79339	0.350572	0.986166	NA	NA	NA	NA
R000600c0g1_i02	-0.137569	-0.137612	4.84537	0.713302	1	TEAD3	TEAD1 TCF13 TEF1	hippo signaling [GO:0035329]; positive regulation of pri-miRNA transcription by RNA polymerase II [GO:1902895]; positive regulation of transcription by RNA polymerase II [GO:0045944]; positive regulation of transcription, DNA-templated [GO:0045893]; protein-containing complex assembly [GO:0065003]; transcription initiation from RNA polymerase II promoter [GO:0006367]	Transcription factor which plays a key role in the Hippo signaling pathway, a pathway involved in organ size control and tumor suppression by restricting proliferation and promoting apoptosis. The core of this pathway is composed of a kinase cascade wherein MST1/MST2, in complex with its regulatory protein SAV1, phosphorylates and activates LATS1/2 in complex with its regulatory protein MOB1, whi…
R000654c0g1_i01	-0.0579358	-0.057936	10.4521	0.997552	1	NA	rpl18a zgc:56546	translation [GO:0006412]	NA
R000657c0g2_i01	0.115288	0.115296	6.68922	0.92319	1	TMEM131	TMEM131 KIAA0257 RW1	NA	May play a role in the immune response to viral infection.
R000697c0g2_i01	-0.0412629	-0.0412791	3.94891	0.910807	1	NA	NA	NA	NA
R000703c0g1_i01	-0.312123	-0.312241	4.19685	0.121136	0.570078	MRPL10	mrpl10 zgc:112529	ribosome biogenesis [GO:0042254]; translation [GO:0006412]	NA
R000745c0g1_i01	-0.26912	-0.269906	0.889286	0.443241	1	NA	TCNA	metabolic process [GO:0008152]; pathogenesis [GO:0009405]	Developmentally regulated neuraminidase implicated in parasite invasion of cells.
R000749c0g1_i01	0.0690382	0.0690699	4.03648	0.879268	1	IFT22	ift22 rabl5 TGas031j16.1	Rab protein signal transduction [GO:0032482]; intracellular protein transport [GO:0006886]	NA
R000752c0g1_i01	0.536795	0.537194	3.19508	0.0106264	0.102924	NA	lrk-1 T27C10.6	axon extension involved in axon guidance [GO:0048846]; cellular protein localization [GO:0034613]; negative regulation of neuron death [GO:1901215]; response to endoplasmic reticulum stress [GO:0034976]; response to oxidative stress [GO:0006979]; synaptic vesicle transport [GO:0048489]	Determines polarized sorting of synaptic vesicle (SV) proteins to the axons by excluding SV proteins from the dendrite-specific transport machinery in the Golgi. Role in stress response. Appears to antagonize the effects of pink-1 both in the regulation of axon guidance and stress response.
R000819c0g1_i01	0.232765	0.232825	4.35324	0.342921	0.978046	CPB1	CPA1 CPA	proteolysis [GO:0006508]	Carboxypeptidase that catalyzes the release of a C-terminal amino acid, but has little or no action with -Asp, -Glu, -Arg, -Lys or -Pro.
R000843c0g2_i01	-0.0368374	-0.0368528	4.04394	0.953222	1	WDR18	NA	NA	NA
R000857c0g1_i01	-0.290118	-0.290577	2.18508	0.207595	0.765166	NA	arl3	cilium assembly [GO:0060271]; kidney development [GO:0001822]; mitotic cytokinesis [GO:0000281]; photoreceptor cell development [GO:0042461]; protein transport [GO:0015031]; small GTPase mediated signal transduction [GO:0007264]	Small GTP-binding protein which cycles between an inactive GDP-bound and an active GTP-bound form, and the rate of cycling is regulated by guanine nucleotide exchange factors (GEF) and GTPase-activating proteins (GAP). Required for normal cytokinesis and cilia signaling. Required for targeting proteins to the ciliary membrane by releasing myristoylated protein from unc119 cargo adapters into the …
R000864c0g1_i01	-0.16967	-0.169735	4.38238	0.589483	1	SELENOP	SELENOP SELP SEPP1	brain development [GO:0007420]; locomotory behavior [GO:0007626]; platelet degranulation [GO:0002576]; post-embryonic development [GO:0009791]; regulation of growth [GO:0040008]; response to oxidative stress [GO:0006979]; response to selenium ion [GO:0010269]; selenium compound metabolic process [GO:0001887]; sexual reproduction [GO:0019953]	Might be responsible for some of the extracellular antioxidant defense properties of selenium or might be involved in the transport of selenium. May supply selenium to tissues such as brain and testis.
R000865c0g1_i01	-0.454985	-0.455255	4.19185	0.0264795	0.202493	LARP6	LARP6	RNA processing [GO:0006396]; positive regulation of collagen biosynthetic process [GO:0032967]; positive regulation of mRNA binding [GO:1902416]; positive regulation of translation [GO:0045727]	Regulates the coordinated translation of type I collagen alpha-1 and alpha-2 mRNAs, CO1A1 and CO1A2. Stabilizes mRNAs through high-affinity binding of a stem-loop structure in their 5' UTR. This regulation requires VIM and MYH10 filaments, and the helicase DHX9.
R000867c0g2_i01	-0.0378842	-0.0378909	5.43124	0.990579	1	STRAP	Strap Unrip	mainteNAce of gastrointestinal epithelium [GO:0030277]; negative regulation of epithelial cell migration [GO:0010633]; negative regulation of epithelial cell proliferation [GO:0050680]; negative regulation of epithelial to mesenchymal transition [GO:0010719]; negative regulation of pathway-restricted SMAD protein phosphorylation [GO:0060394]; negative regulation of transcription by RNA polymerase…	The SMN complex plays a catalyst role in the assembly of small nuclear ribonucleoproteins (snRNPs), the building blocks of the spliceosome. Thereby, plays an important role in the splicing of cellular pre-mRNAs. Most spliceosomal snRNPs contain a common set of Sm proteins SNRPB, SNRPD1, SNRPD2, SNRPD3, SNRPE, SNRPF and SNRPG that assemble in a heptameric protein ring on the Sm site of the small n…
R000872c0g1_i01	-1.95432	-1.44269e+08	-1.5755	0.211088	0.771681	NA	osmY b4376 JW4338	chaperone-mediated protein folding [GO:0061077]; hyperosmotic response [GO:0006972]	NA
R000888c0g2_i01	-0.0345541	-0.0345773	3.42187	0.911249	1	NA	NA	NA	NA
R000893c0g1_i01	0.0470716	0.0470755	6.24623	0.847724	1	NA	NA	NA	NA
R000898c0g1_i02	-0.125	-0.125134	2.83267	0.618496	1	PORCN	PORCN MG61 PORC PPN	Wnt signaling pathway [GO:0016055]; canonical Wnt signaling pathway [GO:0060070]; glycoprotein metabolic process [GO:0009100]; protein lipidation [GO:0006497]; protein palmitoleylation [GO:0045234]; regulation of postsynaptic membrane neurotransmitter receptor levels [GO:0099072]	Protein-serine O-palmitoleoyltransferase that acts as a key regulator of the Wnt signaling pathway by mediating the attachment of palmitoleate, a 16-carbon monounsaturated fatty acid (C16:1), to Wnt proteins. Serine palmitoleylation of WNT proteins is required for efficient binding to frizzled receptors.
R000916c0g2_i01	-0.237263	-0.330726	1.09623	0.880383	1	NA	NA	NA	NA
R000926c0g1_i01	0.0653156	0.0654232	2.10388	0.793352	1	AC022384.1	TATDN2 KIAA0218	IRE1-mediated unfolded protein response [GO:0036498]	Putative deoxyribonuclease.
R000927c0g1_i01	0.311504	0.311988	2.0931	0.202005	0.754547	NA	NA	NA	NA
R000978c0g2_i01	-0.171219	-0.171293	4.43443	0.573322	1	SLC35A2	SLC35A2	carbohydrate transport [GO:0008643]	Transports nucleotide sugars from the cytosol into Golgi vesicles where glycosyltransferases function.
R000994c0g2_i01	-0.91272	-0.942265	-0.113157	0.52294	1	NA		NA	Inhibits trypsin, kallikrein, subtilisin Carlsberg, human leukocyte elastase, porcine pancreatic elastase and chymotrypsin. Two domains are for the inhibition of chymotrypsin.
R001032c0g1_i01	0	0	-0.275447	1	1	NA	NA	NA	NA
R001039c0g1_i01	-0.0460556	-0.0462814	0.730266	0.88711	1	NA	NA	NA	NA
R001064c0g1_i01	-0.142303	-0.142342	4.60498	0.789615	1	YEATS4	YEATS4 GAS41	histone H2A acetylation [GO:0043968]; histone H4 acetylation [GO:0043967]; mitotic cell cycle [GO:0000278]; positive regulation of transcription by RNA polymerase II [GO:0045944]; positive regulation of transcription, DNA-templated [GO:0045893]; regulation of growth [GO:0040008]	Component of the NuA4 histone acetyltransferase (HAT) complex which is involved in transcriptional activation of select genes principally by acetylation of nucleosomal histones H4 and H2A. This modification may both alter nucleosome - DNA interactions and promote interaction of the modified histones with other proteins which positively regulate transcription. This complex may be required for the …
R001073c0g1_i01	0.778554	0.78497	3.7013	0.0316566	0.229705	NA	NA	NA	NA
R001078c0g2_i01	0.0692212	0.0692363	4.92438	0.974024	1	TBC1D5	TBC1D5 KIAA0210	activation of GTPase activity [GO:0090630]; autophagy [GO:0006914]; intracellular protein transport [GO:0006886]; macroautophagy [GO:0016236]; positive regulation of receptor internalization [GO:0002092]; response to starvation [GO:0042594]; retrograde transport, endosome to Golgi [GO:0042147]	May act as a GTPase-activating protein (GAP) for Rab family protein(s). May act as a GAP for RAB7A. Can displace RAB7A and retromer CSC subcomplex from the endosomal membrane to the cytosol; at least retromer displacement seems to require its catalytic activity (PubMed:19531583, PubMed:20923837). Required for retrograde transport of cargo proteins from endosomes to the trans-Golgi network (TGN); …
R001113c0g2_i01	-0.317693	-0.318309	1.87601	0.171179	0.694411	NA	NA	NA	NA
R001142c0g1_i01	-0.551953	-0.55343	1.02905	0.0189242	0.159741	NA	Pkdrej	detection of mechanical stimulus [GO:0050982]; regulation of acrosome reaction [GO:0060046]	May have a central role in fertilization. May generate a Ca(2+) transporting channel directly involved in initiating the acrosome reaction of the sperm.
R001180c0g1_i01	-0.325449	-0.325866	2.26713	0.168659	0.687659	NA	NA	NA	NA
R001194c0g1_i01	3.76029	1.44269e+08	-0.754902	0.0170008	0.14799	NA	Gabbr1	adenylate cyclase-inhibiting G protein-coupled receptor signaling pathway [GO:0007193]; gamma-aminobutyric acid signaling pathway [GO:0007214]; negative regulation of adenylate cyclase activity [GO:0007194]; negative regulation of cell population proliferation [GO:0008285]; negative regulation of dopamine secretion [GO:0033602]; negative regulation of epinephrine secretion [GO:0032811]; negative …	Component of a heterodimeric G-protein coupled receptor for GABA, formed by GABBR1 and GABBR2 (PubMed:10773016, PubMed:10075644). Within the heterodimeric GABA receptor, only GABBR1 seems to bind agonists, while GABBR2 mediates coupling to G proteins (By similarity). Ligand binding causes a conformation change that triggers signaling via guanine nucleotide-binding proteins (G proteins) and modula…
R001234c0g2_i02	0.109898	0.109909	5.96169	0.85102	1	BACE1	Bace2	amyloid-beta metabolic process [GO:0050435]; glucose homeostasis [GO:0042593]; membrane protein ectodomain proteolysis [GO:0006509]; negative regulation of amyloid precursor protein biosynthetic process [GO:0042985]; protein catabolic process [GO:0030163]; proteolysis [GO:0006508]	Responsible for the proteolytic processing of the amyloid precursor protein (APP). Cleaves APP, between residues 690 and 691, leading to the generation and extracellular release of beta-cleaved soluble APP, and a corresponding cell-associated C-terminal fragment which is later released by gamma-secretase. It has also been shown that it can cleave APP between residues 671 and 672 (By similarity). …
R001246c0g1_i01	-0.244089	-0.246284	3.20347	0.510715	1	NA	NA	NA	NA
R001253c0g2_i01	0.455608	0.456566	2.40046	0.067984	0.396795	NA	Tsnaxip1 Txi1	cell differentiation [GO:0030154]; multicellular organism development [GO:0007275]; spermatogenesis [GO:0007283]	Possible role in spermatogenesis.
R001255c0g2_i01	-0.0322501	-0.0322573	5.00187	0.991066	1	NA	NA	NA	NA
R001357c0g1_i01	0.0158846	0.0158866	5.89617	0.998915	1	TBPL2	tbp tfiid TEgg042d23.1	RNA polymerase III preinitiation complex assembly [GO:0070898]; embryo development ending in birth or egg hatching [GO:0009792]; transcription by RNA polymerase II [GO:0006366]; transcription by RNA polymerase III [GO:0006383]	General transcription factor that functions at the core of the DNA-binding multiprotein factor TFIID. Binding of TFIID to the TATA box is the initial transcriptional step of the pre-initiation complex (PIC), playing a role in the activation of eukaryotic genes transcribed by RNA polymerase II. Members of the TBP family are differentially required to regulate transcription and development during e…
R001361c0g1_i01	1.32946	1.33088	0.567501	0.466302	1	NA	NA	NA	NA
R001402c0g1_i01	0.3924	0.399703	0.830862	0.432292	1	NA	NA	NA	NA
R001440c0g1_i01	0.439297	0.440038	1.64214	0.0845313	0.456368	NA	NA	NA	NA
R001469c0g1_i01	0.00942608	0.00943134	2.60987	0.974157	1	NA	NA	NA	NA
R001493c0g1_i01	-1.33861	-1.3909	-0.81804	0.060298	0.366466	NA	NA	NA	NA
R001524c0g2_i01	-0.0206333	-0.0207513	1.30113	0.943995	1	NA	NA	NA	NA
R001547c0g1_i01	-0.231496	-0.231769	2.49062	0.362819	1	BCOR	BCOR KIAA1575	blastocyst hatching [GO:0001835]; heart development [GO:0007507]; histone H2A monoubiquitination [GO:0035518]; negative regulation of bone mineralization [GO:0030502]; negative regulation of histone H3-K36 methylation [GO:0000415]; negative regulation of histone H3-K4 methylation [GO:0051572]; negative regulation of tooth mineralization [GO:0070171]; negative regulation of transcription by RNA po…	Transcriptional corepressor. May specifically inhibit gene expression when recruited to promoter regions by sequence-specific DNA-binding proteins such as BCL6 and MLLT3. This repression may be mediated at least in part by histone deacetylase activities which can associate with this corepressor. Involved in the repression of TFAP2A; impairs binding of BCL6 and KDM2B to TFAP2A promoter regions. Vi…
R001548c0g1_i01	-0.21727	-0.257857	-1.23337	0.861573	1	NA	Casr Gprc2a Pcar1	G protein-coupled receptor signaling pathway [GO:0007186]; JNK cascade [GO:0007254]; adenylate cyclase-inhibiting G protein-coupled receptor signaling pathway [GO:0007193]; apoptotic process [GO:0006915]; bile acid secretion [GO:0032782]; branching morphogenesis of an epithelial tube [GO:0048754]; calcium ion import [GO:0070509]; cellular calcium ion homeostasis [GO:0006874]; cellular response to…	G-protein-coupled receptor that senses changes in the extracellular concentration of calcium ions and plays a key role in maintaining calcium homeostasis (PubMed:7816802). Senses fluctuations in the circulating calcium concentration and modulates the production of parathyroid hormone (PTH) in parathyroid glands (By similarity). The activity of this receptor is mediated by a G-protein that activat…
R001552c0g1_i01	0.359514	0.36246	0.148767	0.412976	1	NA	NA	NA	NA
R001560c0g1_i01	2.53265	1.44269e+08	-0.545623	0.126553	0.584107	NA	Rrh	G protein-coupled receptor signaling pathway [GO:0007186]; cellular response to light stimulus [GO:0071482]; phototransduction [GO:0007602]; protein-chromophore linkage [GO:0018298]; visual perception [GO:0007601]	May play a role in rpe physiology either by detecting light directly or by monitoring the concentration of retinoids or other photoreceptor-derived compounds.
R001567c0g2_i01	0.137342	0.137385	4.63399	0.744699	1	IFT43	ift43a	cilium assembly [GO:0060271]; intraciliary retrograde transport [GO:0035721]	Component of IFT complex A (IFT-A) involved in retrograde ciliary transport along microtubules from the ciliary tip to the base.
R001568c0g1_i01	0.350709	0.352065	1.21721	0.243941	0.835184	RND2	Rnd3 Arhe Rhoe	Rho protein signal transduction [GO:0007266]; actin filament bundle assembly [GO:0051017]; actin filament organization [GO:0007015]; establishment or mainteNAce of actin cytoskeleton polarity [GO:0030950]; regulation of actin cytoskeleton organization [GO:0032956]; regulation of cell migration [GO:0030334]; regulation of cell shape [GO:0008360]	Binds GTP but lacks intrinsic GTPase activity and is resistant to Rho-specific GTPase-activating proteins.
R001571c0g1_i01	-0.0350457	-0.0350496	5.87156	0.998545	1	NA	CDC40 EHB3 PRP17 PRPF17	RNA export from nucleus [GO:0006405]; mRNA 3'-end processing [GO:0031124]; mRNA export from nucleus [GO:0006406]; mRNA splicing, via spliceosome [GO:0000398]	Required for pre-mRNA splicing as component of the activated spliceosome.
R001575c0g1_i01	-0.440741	-0.440955	4.43251	0.0518423	0.330569	NA	NA	NA	NA
R001585c0g1_i01	0.170144	0.171339	1.01104	0.648308	1	CGAS	NA	NA	NA
R001592c0g1_i01	-0.710348	-0.948787	-0.704817	0.643807	1	NA	Grin1 Nmdar1	cellular response to manganese ion [GO:0071287]; ionotropic glutamate receptor signaling pathway [GO:0035235]; learning or memory [GO:0007611]; positive regulation of Schwann cell migration [GO:1900149]; positive regulation of calcium ion transport into cytosol [GO:0010524]; positive regulation of cell death [GO:0010942]; positive regulation of cysteine-type endopeptidase activity [GO:2001056]; p…	Component of NMDA receptor complexes that function as heterotetrameric, ligand-gated ion channels with high calcium permeability and voltage-dependent sensitivity to magnesium. Channel activation requires binding of the neurotransmitter glutamate to the epsilon subunit, glycine binding to the zeta subunit, plus membrane depolarization to eliminate channel inhibition by Mg(2+) (PubMed:1350383, Pub…
R001596c0g2_i01	-0.0488991	-0.0489086	5.0412	0.978527	1	SLC35B4	slc35b4 zgc:55288	carbohydrate transport [GO:0008643]	Sugar transporter that specifically mediates the transport of UDP-xylose (UDP-Xyl) and UDP-N-acetylglucosamine (UDP-GlcNAc) from cytosol into Golgi.
R001602c0g2_i01	-3.36825	-3.53726	1.87829	1.21401e-06	4.62308e-05	NA	drn-1 C54A12.4	signal transduction [GO:0007165]	Displays low GTPase activity and exists predomiNAtly in the GTP-bound form (By similarity). Together with epac-1, may regulate acetylcholine release at the neuromuscular junctions probably downstream of G-protein gsa-1 and adenylate cyclase acy-1 (PubMed:22897658).
R001608c0g1_i01	0.118861	0.118916	3.93292	0.741259	1	BLOC1S2	RALBP1 RLIP1 RLIP76	chemotaxis [GO:0006935]; doxorubicin transport [GO:1900753]; endocytosis [GO:0006897]; positive regulation of GTPase activity [GO:0043547]; regulation of GTPase activity [GO:0043087]; regulation of small GTPase mediated signal transduction [GO:0051056]; small GTPase mediated signal transduction [GO:0007264]; transmembrane transport [GO:0055085]; xenobiotic detoxification by transmembrane export a…	Can activate specifically hydrolysis of GTP bound to RAC1 and CDC42, but not RALA. Mediates ATP-dependent transport of S-(2,4-dinitrophenyl)-glutathione (DNP-SG) and doxorubicin (DOX) and is the major ATP-dependent transporter of glutathione conjugates of electrophiles (GS-E) and DOX in erythrocytes. Can catalyze transport of glutathione conjugates and xenobiotics, and may contribute to the multi…
R001609c0g1_i01	2.46579	2.65764	-0.426276	0.00385944	0.0471597	NA	npy1r	NA	Receptor for neuropeptide Y and peptide YY.
R001619c0g1_i01	-0.157341	-0.157446	3.51861	0.550259	1	COMMD1	COMMD1 C2orf5 MURR1	Golgi to plasma membrane transport [GO:0006893]; copper ion homeostasis [GO:0055070]; negative regulation of NF-kappaB transcription factor activity [GO:0032088]; negative regulation of protein localization to cell surface [GO:2000009]; negative regulation of sodium ion transmembrane transport [GO:1902306]; plasma membrane to endosome transport [GO:0048227]; positive regulation of protein ubiquit…	Proposed scaffold protein that is implicated in diverse physiological processes and whose function may be in part linked to its ability to regulate ubiquitination of specific cellular proteins. Can modulate activity of cullin-RING E3 ubiquitin ligase (CRL) complexes by displacing CAND1; in vitro promotes CRL E3 activity and dissociates CAND1 from CUL1 and CUL2 (PubMed:21778237). Promotes ubiquiti…
R001629c0g1_i01	0.443227	0.446794	0.189281	0.258584	0.860725	NA	PTPRD	heterophilic cell-cell adhesion via plasma membrane cell adhesion molecules [GO:0007157]; neuron differentiation [GO:0030182]; phosphate-containing compound metabolic process [GO:0006796]; positive regulation of dendrite morphogenesis [GO:0050775]; positive regulation of synapse assembly [GO:0051965]; presynaptic membrane assembly [GO:0097105]; protein dephosphorylation [GO:0006470]; regulation o…	Can bidirectionally induce pre- and post-synaptic differentiation of neurons by mediating interaction with IL1RAP and IL1RAPL1 trans-synaptically. Involved in pre-synaptic differentiation through interaction with SLITRK2.
R001632c0g1_i01	0.082146	0.0821869	3.88124	0.807224	1	NA	NA	NA	NA
R001637c0g2_i01	0.298031	0.298762	0.903532	0.466061	1	NA	rnf213a	blood circulation [GO:0008015]; sprouting angiogenesis [GO:0002040]; ubiquitin-dependent protein catabolic process [GO:0006511]	E3 ubiquitin-protein ligase involved in angiogenesis (PubMed:21799892). Involved in the non-canonical Wnt signaling pathway in vascular development: acts by mediating ubiquitination and degradation of proteins downstream of rspo3, leading to inhibit the non-canonical Wnt signaling pathway and promoting vessel regression. Also has ATPase activity (By similarity). Also involved in neuromuscular reg…
R001645c0g1_i01	0.31976	0.319835	5.06206	0.141706	0.624441	ARG1	ARG1	adaptive immune response [GO:0002250]; aging [GO:0007568]; arginine catabolic process [GO:0006527]; arginine catabolic process to ornithine [GO:0019547]; cellular response to dexamethasone stimulus [GO:0071549]; cellular response to glucagon stimulus [GO:0071377]; cellular response to hydrogen peroxide [GO:0070301]; cellular response to interleukin-4 [GO:0071353]; cellular response to lipopolysac…	Key element of the urea cycle converting L-arginine to urea and L-ornithine, which is further metabolized into metabolites proline and polyamides that drive collagen synthesis and bioenergetic pathways critical for cell proliferation, respectively; the urea cycle takes place primarily in the liver and, to a lesser extent, in the kidneys.
R001653c0g1_i01	-0.144526	-0.144554	5.20975	0.78635	1	TFDP1	TFDP1	cell cycle [GO:0007049]; negative regulation of fat cell proliferation [GO:0070345]; regulation of cell cycle [GO:0051726]	Can stimulate E2F-dependent transcription. Binds DNA cooperatively with E2F family members through the E2 recognition site, 5'-TTTC[CG]CGC-3', found in the promoter region of a number of genes whose products are involved in cell cycle regulation or in DNA replication. The E2F1:DP complex appears to mediate both cell proliferation and apoptosis. Blocks adipocyte differentiation by repressing CEBPA…
R001669c0g1_i01	-0.442782	-0.443039	3.58008	0.0569617	0.353911	GDF11	gdf-8	NA	Acts specifically as a negative regulator of skeletal muscle growth.
R001678c0g1_i01	-0.285051	-0.285311	2.79227	0.209718	0.77061	NA	NA	NA	NA
R001684c0g1_i01	-0.297442	-0.29752	4.22305	0.240031	0.828215	NA	NA	NA	NA
R001686c0g1_i01	0.107861	0.107899	4.31701	0.778719	1	MRPL35	NA	NA	NA
R001694c0g1_i01	0.595601	0.596949	2.15679	0.0188322	0.159233	NA		arachidonic acid secretion [GO:0050482]; lipid catabolic process [GO:0016042]; phospholipid metabolic process [GO:0006644]	Heterodimer: conodipine-M catalyzes the calcium-dependent hydrolysis of the 2-acyl groups in 3-sn-phosphoglycerides. This activity may be supported by the alpha chain. Conodipine-M inhibits the binding of isradipine (a ligand specific for L-type calcium channel) to L-type calcium channels.
R001699c0g1_i01	-0.113391	-0.113456	3.55469	0.687494	1	SLC66A2	SLC66A2 PQLC1	phospholipid translocation [GO:0045332]; retrograde transport, endosome to Golgi [GO:0042147]	NA
R001701c0g1_i01	0.854245	0.874435	-0.445204	0.140835	0.622488	VOPP1	NA	NA	NA
R001749c0g1_i01	-0.484563	-0.485209	2.48263	0.0259032	0.199711	NA	NA	NA	NA
R001751c0g1_i01	-0.723386	-0.724775	2.37012	0.000559631	0.0101544	NA	NA	NA	NA
R001752c0g1_i01	0.245351	0.245466	3.95866	0.310537	0.936466	PIGV	NA	NA	NA
R001755c0g1_i01	-0.159673	-0.159706	5.33291	0.71311	1	NA		calcium-mediated signaling [GO:0019722]	Calmodulin mediates the control of a large number of enzymes, ion channels and other proteins by Ca(2+). Among the enzymes to be stimulated by the calmodulin-Ca(2+) complex are a number of protein kinases and phosphatases.
R001764c0g1_i01	-0.236091	-0.236141	5.24922	0.313365	0.940905	CHAC1	Chac1 Botch Npg7	Notch signaling pathway [GO:0007219]; apoptotic process [GO:0006915]; glutathione catabolic process [GO:0006751]; negative regulation of Notch signaling pathway [GO:0045746]; negative regulation of protein processing [GO:0010955]; neurogenesis [GO:0022008]; response to unfolded protein [GO:0006986]	Catalyzes the cleavage of glutathione into 5-oxo-L-proline and a Cys-Gly dipeptide. Acts specifically on glutathione, but not on other gamma-glutamyl peptides. Glutathione depletion is an important factor for apoptosis initiation and execution. Acts as a pro-apoptotic component of the unfolded protein response pathway by mediating the pro-apoptotic effects of the ATF4-ATF3-DDIT3/CHOP cascade. Neg…
R001771c0g2_i01	-0.373031	-0.383152	0.249814	0.531491	1	NA	ADORA2B	adenylate cyclase-activating G protein-coupled receptor signaling pathway [GO:0007189]; cellular response to extracellular stimulus [GO:0031668]; positive regulation of cGMP-mediated signaling [GO:0010753]; positive regulation of chemokine production [GO:0032722]; positive regulation of chronic inflammatory response to non-antigenic stimulus [GO:0002882]; positive regulation of guanylate cyclase …	Receptor for adenosine. The activity of this receptor is mediated by G proteins which activate adenylyl cyclase.
R001773c0g1_i01	-0.293007	-0.293326	2.44495	0.355488	0.992805	NA	NA	NA	NA
R001776c0g2_i01	-0.100978	-0.101006	4.73136	0.86236	1	CTDSPL2	CTDSPL2 RCJMB04_4a24	NA	Probable phosphatase.
R001779c0g1_i02	-0.0934479	-0.0934775	4.41013	0.891811	1	ST7L	NA	NA	NA
R001784c0g1_i01	-1.01758	-1.01824	5.07151	0.00126184	0.0196894	NA		nucleosome assembly [GO:0006334]	Core component of nucleosome. Nucleosomes wrap and compact DNA into chromatin, limiting DNA accessibility to the cellular machineries which require DNA as a template. Histones thereby play a central role in transcription regulation, DNA repair, DNA replication and chromosomal stability. DNA accessibility is regulated via a complex set of post-translational modifications of histones, also called h…
R001786c0g2_i01	-0.549487	-0.553191	0.652408	0.115494	0.552847	NA	NA	NA	NA
R001792c0g1_i01	-0.0819246	-0.0820054	3.03537	0.748725	1	DAZL	BOLL QtsA-21032	germ cell development [GO:0007281]; multicellular organism development [GO:0007275]; regulation of translation [GO:0006417]; spermatogenesis [GO:0007283]	Probable RNA-binding protein, which may be required during spermatogenesis. May act by binding to the 3'-UTR of mRNAs and regulating their translation (By similarity).
R001795c0g1_i02	-0.203173	-0.203275	3.74776	0.397723	1	NA	LIPA	cell morphogenesis [GO:0000902]; cell population proliferation [GO:0008283]; cellular lipid metabolic process [GO:0044255]; cytokine production [GO:0001816]; homeostasis of number of cells within a tissue [GO:0048873]; inflammatory response [GO:0006954]; lipid catabolic process [GO:0016042]; low-density lipoprotein particle clearance [GO:0034383]; lung development [GO:0030324]; sterol metabolic p…	Crucial for the intracellular hydrolysis of cholesteryl esters and triglycerides that have been internalized via receptor-mediated endocytosis of lipoprotein particles. Important in mediating the effect of LDL (low density lipoprotein) uptake on suppression of hydroxymethylglutaryl-CoA reductase and activation of endogenous cellular cholesteryl ester formation.
R001796c0g2_i01	-0.0293968	-0.0294128	3.85447	0.954649	1	NSMCE2	nsmce2 mms21	cell cycle [GO:0007049]; cell division [GO:0051301]; cellular senescence [GO:0090398]; double-strand break repair via homologous recombination [GO:0000724]; positive regulation of mainteNAce of mitotic sister chromatid cohesion [GO:0034184]; positive regulation of mitotic metaphase/anaphase transition [GO:0045842]; telomere mainteNAce via recombination [GO:0000722]	E3 SUMO-protein ligase component of the SMC5-SMC6 complex, a complex involved in repair of DNA double-strand breaks by homologous recombination. Is not be required for the stability of the complex. The complex may promote sister chromatid homologous recombination by recruiting the SMC1-SMC3 cohesin complex to double-strand breaks. The complex is required for telomere mainteNAce via recombination …
R001801c0g1_i01	-0.236805	-0.236907	3.97892	0.333785	0.968678	MMGT1	Mmgt1 Emc5 Tmem32	copper ion transport [GO:0006825]; magnesium ion transport [GO:0015693]	Mediates Mg(2+) transport.
R001889c0g1_i01	0	0	-1.47551	1	1	NA	NA	NA	NA
R001926c0g1_i01	0.00210239	0.00211979	1.15542	0.992658	1	PAQR3	NA	NA	NA
R001952c0g1_i01	0.0964248	0.0966627	1.56398	0.702027	1	CPLANE2	cplane2 rsg1	cellular protein localization [GO:0034613]; cilium assembly [GO:0060271]; exocytosis [GO:0006887]; protein transport [GO:0015031]; regulation of exocytosis [GO:0017157]; regulation of vesicle fusion [GO:0031338]	Potential effector of the planar cell polarity signaling pathway. Plays a role in targeted membrane trafficking most probably at the level of vesicle fusion with membranes. Involved in cilium biogenesis by regulating the transport of cargo proteins to the basal body and to the apical tips of cilia. More generally involved in exocytosis in secretory cells (By similarity).
R001976c0g2_i01	-0.155833	-0.155847	6.08229	0.529749	1	NA	NA	NA	NA
R002040c0g1_i01	0.592469	0.593366	2.29501	0.0107728	0.104142	NA	At5g18840 F17K4.90	NA	Sugar transporter.
R002137c0g1_i02	0.169348	0.16974	1.74233	0.515927	1	NA	NA	NA	NA
R002247c0g1_i01	-0.250638	-0.25108	1.72322	0.297278	0.919859	ICE1	NA	NA	NA
R002379c0g2_i01	1.61045	1.64757	0.888357	0.00455174	0.0542101	NA	NA	NA	NA
R002499c0g1_i01	-0.32566	-0.325699	5.85582	0.0596972	0.364878	GMPPB	CG1129	GDP-mannose biosynthetic process [GO:0009298]; larval lymph gland hemopoiesis [GO:0035167]	NA
R002524c0g1_i01	0.104771	0.105306	0.791113	0.733174	1	NA	NA	NA	NA
R002566c0g2_i01	0.726558	0.730934	0.269717	0.0680357	0.396795	NA	NA	NA	NA
R002578c0g1_i01	0.767307	0.769982	1.14067	0.00512924	0.0588962	NA	NA	NA	NA
R002611c0g1_i01	0	0	0.0586553	1	1	NA	cyp17a1 cyp17	sex differentiation [GO:0007548]; steroid biosynthetic process [GO:0006694]	Conversion of pregnenolone and progesterone to their 17-alpha-hydroxylated products and subsequently to dehydroepiandrosterone (DHEA) and androstenedione. Catalyzes both the 17-alpha-hydroxylation and the 17,20-lyase reaction.
R002614c0g1_i01	-0.118367	-0.118388	5.37295	0.937788	1	FRMD4A	FRMD4A FRMD4 KIAA1294	establishment of epithelial cell polarity [GO:0090162]; negative regulation of protein secretion [GO:0050709]; positive regulation of protein secretion [GO:0050714]	Scaffolding protein that regulates epithelial cell polarity by connecting ARF6 activation with the PAR3 complex (By similarity). Plays a redundant role with FRMD4B in epithelial polarization (By similarity). May regulate MAPT secretion by activating ARF6-signaling (PubMed:27044754).
R002678c0g1_i01	0.559754	0.561675	1.14588	0.0260022	0.199953	NA	ML0127	lipid biosynthetic process [GO:0008610]	Catalyzes the O-methylation of the hydroxyl group located on C-2 of the first rhamnosyl residue linked to the phenolic group of glycosylated phenolphthiocerol dimycocerosates (PGL) and p-hydroxybenzoic acid derivatives (p-HBAD).
R002695c0g1_i01	-0.181677	-0.181722	4.84185	0.52573	1	NA	GLRX2 GRX2	cell redox homeostasis [GO:0045454]	Glutathione-dependent oxidoreductase that facilitates the mainteNAce of mitochondrial redox homeostasis upon induction of apoptosis by oxidative stress. Involved in response to hydrogen peroxide and regulation of apoptosis caused by oxidative stress. Acts as a very efficient catalyst of monothiol reactions because of its high affinity for protein glutathione-mixed disulfides. Can receive electron…
R002717c0g1_i01	0.627174	0.628683	1.6873	0.00938184	0.0935199	TMEM186	tmem186 zgc:194533 zgc:194539	NA	NA
R002769c0g1_i01	0.2587	0.258776	5.02733	0.26461	0.870954	NA	SPCC594.04c	steroid metabolic process [GO:0008202]	NA
R002848c0g1_i01	0.0555029	0.0555506	3.14284	0.89291	1	SRD5A2	Srd5a1	androgen biosynthetic process [GO:0006702]; androgen catabolic process [GO:0006710]; androgen metabolic process [GO:0008209]; bone development [GO:0060348]; cell differentiation [GO:0030154]; cellular response to cAMP [GO:0071320]; cellular response to dexamethasone stimulus [GO:0071549]; cellular response to epinephrine stimulus [GO:0071872]; cellular response to estradiol stimulus [GO:0071392];…	Converts testosterone into 5-alpha-dihydrotestosterone and progesterone or corticosterone into their corresponding 5-alpha-3-oxosteroids. It plays a central role in sexual differentiation and androgen physiology.
R002856c0g1_i01	-0.162052	-0.162946	1.30673	0.606198	1	NA	ADGRE1 EMR1 TM7LN3	G protein-coupled receptor signaling pathway [GO:0007186]; adaptive immune response [GO:0002250]; adenylate cyclase-activating G protein-coupled receptor signaling pathway [GO:0007189]; cell adhesion [GO:0007155]; cell surface receptor signaling pathway [GO:0007166]	Orphan receptor involved in cell adhesion and probably in cell-cell interactions specifically involving cells of the immune system. May play a role in regulatory T-cells (Treg) development.
R002872c0g1_i04	-0.0443446	-0.0444159	1.88816	0.865347	1	NA	NA	NA	NA
R002888c0g1_i01	-0.0780293	-0.0780715	3.7019	0.811497	1	NA	NA	NA	NA
R002932c0g1_i01	0.280713	0.281532	1.38869	0.336591	0.971051	NA	Cntnap4 Caspr4	cell adhesion [GO:0007155]; regulation of grooming behavior [GO:2000821]; regulation of synapse organization [GO:0050807]; regulation of synaptic transmission, GABAergic [GO:0032228]; regulation of synaptic transmission, dopaminergic [GO:0032225]	Presynaptic protein involved in both dopaminergic synaptic transmission and GABAergic system, thereby participating in the structural maturation of inhibitory interneuron synapses. Involved in the dopaminergic synaptic transmission by attenuating dopamine release through a presynaptic mechanism. Also participates in the GABAergic system.
R002985c0g1_i01	1.20408	1.2062	3.06178	2.7914e-08	1.53803e-06	SRD5A2	Srd5a1	androgen biosynthetic process [GO:0006702]; androgen catabolic process [GO:0006710]; androgen metabolic process [GO:0008209]; bone development [GO:0060348]; cell differentiation [GO:0030154]; cellular response to cAMP [GO:0071320]; cellular response to dexamethasone stimulus [GO:0071549]; cellular response to epinephrine stimulus [GO:0071872]; cellular response to estradiol stimulus [GO:0071392];…	Converts testosterone into 5-alpha-dihydrotestosterone and progesterone or corticosterone into their corresponding 5-alpha-3-oxosteroids. It plays a central role in sexual differentiation and androgen physiology.
R003000c0g1_i01	-0.773944	-0.776877	1.43261	0.00490805	0.0570974	PAQR9	PAQR5 MPRG	multicellular organism development [GO:0007275]; oogenesis [GO:0048477]	Plasma membrane progesterone (P4) receptor coupled to G proteins (PubMed:23763432). Seems to act through a G(i) mediated pathway (PubMed:23763432). May be involved in oocyte maturation (PubMed:12601167).
R003012c0g1_i01	0.364462	0.36459	4.36325	0.06801	0.396795	NA	NA	NA	NA
R003044c0g1_i01	0.0398114	0.0398674	1.79642	0.876519	1	NA	NA	NA	NA
R003050c0g1_i01	0	0	-1.40685	1	1	NA	NA	NA	NA
R003053c0g1_i01	0.754526	0.947941	-0.0803316	0.587509	1	NA	FPV245	NA	NA
R003061c0g2_i01	1.98645	2.32037	-1.15996	0.0862195	0.461191	OR10G7	NA	NA	NA
R003062c0g1_i01	-0.45976	-0.462057	1.26199	0.106693	0.525672	TMEM175	TMEM175 RCJMB04_8l18	phagosome-lysosome fusion [GO:0090385]; potassium ion transmembrane transport [GO:0071805]; regulation of lysosomal lumen pH [GO:0035751]	Organelle-specific potassium channel specifically responsible for potassium conductance in endosomes and lysosomes. Forms a potassium-permeable leak-like channel.
R003091c0g1_i01	0.0649837	0.065065	2.41593	0.794564	1	PSPH	Psph	L-serine biosynthetic process [GO:0006564]; L-serine metabolic process [GO:0006563]; dephosphorylation [GO:0016311]; in utero embryonic development [GO:0001701]; response to mechanical stimulus [GO:0009612]; response to nutrient levels [GO:0031667]; response to testosterone [GO:0033574]	Catalyzes the last step in the biosynthesis of serine from carbohydrates. The reaction mechanism proceeds via the formation of a phosphoryl-enzyme intermediates (By similarity).
R003120c0g1_i01	-0.231042	-0.232922	-0.282999	0.598936	1	NA	NA	NA	NA
R003173c0g1_i01	0.0418822	0.0418854	6.3582	0.995613	1	NA	Znf239 Mok-2 Mok2 Zfp239	negative regulation of transcription by RNA polymerase II [GO:0000122]; regulation of transcription by RNA polymerase II [GO:0006357]	May be involved in transcriptional regulation.
R003177c0g1_i01	-0.0958132	-0.0958342	4.96968	0.902882	1	KLHL1	KLHL5	post-translational protein modification [GO:0043687]	NA
R003199c0g1_i01	0.0945369	0.0946669	2.67145	0.699127	1	NA	Kcnq5	potassium ion transmembrane transport [GO:0071805]; potassium ion transport [GO:0006813]; regulation of ion transmembrane transport [GO:0034765]	Associates with KCNQ3 to form a potassium channel which contributes to M-type current, a slowly activating and deactivating potassium conductance which plays a critical role in determining the subthreshold electrical excitability of neurons. Therefore, it is important in the regulation of neuronal excitability. May contribute, with other potassium channels, to the molecular diversity of a heterog…
R003223c0g1_i01	-0.380686	-0.381935	0.900999	0.15855	0.663951	NA	NA	NA	NA
R003376c0g1_i01	-0.297833	-0.298459	2.08358	0.310822	0.936952	NA	MIMI_L93	NA	NA
R003492c0g1_i01	-0.613847	-0.613968	6.26456	0.00153189	0.0228598	NA	NA	NA	NA
R003520c0g1_i01	-0.168716	-0.176023	-0.326885	0.819398	1	NA	NA	NA	NA
R003624c0g1_i02	0.112622	0.112689	3.77489	0.723219	1	MED6	Med6	RNA polymerase II preinitiation complex assembly [GO:0051123]; positive regulation of transcription by RNA polymerase II [GO:0045944]; protein ubiquitination [GO:0016567]; regulation of transcription by RNA polymerase II [GO:0006357]; stem cell population mainteNAce [GO:0019827]	Component of the Mediator complex, a coactivator involved in the regulated transcription of nearly all RNA polymerase II-dependent genes. Mediator functions as a bridge to convey information from gene-specific regulatory proteins to the basal RNA polymerase II transcription machinery. Mediator is recruited to promoters by direct interactions with regulatory proteins and serves as a scaffold for t…
R003625c0g1_i01	-0.147427	-0.147468	4.72461	0.776035	1	NA	NA	NA	NA
R003691c0g1_i01	-0.355327	-0.356314	0.922938	0.270674	0.880042	NA	NA	NA	NA
R003693c0g1_i01	-0.144962	-0.145162	2.116	0.663479	1	NA	NA	NA	NA
R003815c0g1_i01	0.247443	0.247504	4.60571	0.292167	0.90989	NA	NA	NA	NA
R003823c0g1_i01	0.237026	0.23717	3.62739	0.321286	0.950531	NA		NA	NA
R003843c0g1_i01	-0.149826	-0.149883	4.29562	0.681285	1	LZIC	LZIC	response to ionizing radiation [GO:0010212]	NA
R003865c0g2_i01	-3.35661	-3.5262	-0.742352	1.22697e-06	4.66062e-05	NA	Diras2	signal transduction [GO:0007165]	Displays low GTPase activity and exists predomiNAtly in the GTP-bound form.
R003890c0g1_i01	0.24678	0.246805	6.01528	0.329864	0.96526	GGNBP2	GGNBP2 ZNF403 RCJMB04_15h5	cell differentiation [GO:0030154]; multicellular organism development [GO:0007275]; spermatogenesis [GO:0007283]	May be involved in spermatogenesis.
R003944c0g1_i02	-0.265243	-0.26606	1.17397	0.314085	0.942208	NA	NA	NA	NA
R003961c0g1_i01	0.359235	0.360161	2.46067	0.320435	0.950531	NA	NA	NA	NA
R004026c0g1_i01	-0.609616	-0.613126	1.32765	0.0496849	0.320206	NA	NA	NA	NA
R004205c0g1_i02	-0.267261	-0.267367	4.16531	0.236281	0.821386	C1orf112	si:dkey-97o5.1 zgc:110228	NA	NA
R004206c0g1_i01	0.130183	0.130208	5.2023	0.855569	1	PAXIP1	PAXIP1	DNA recombination [GO:0006310]; DNA repair [GO:0006281]; negative regulation of DNA-binding transcription factor activity [GO:0043433]	Involved in DNA damage response and in transcriptional regulation through histone methyltransferase (HMT) complexes. Plays a role in early development. In DNA damage response is required for cell survival after ionizing radiation. In vitro shown to be involved in the homologous recombination mechanism for the repair of double-strand breaks (DSBs). Its localization to DNA damage foci requires RNF8…
R004209c0g1_i01	0.110631	0.110638	6.50179	0.933812	1	GET3	v1g161623	posttranslational protein targeting to endoplasmic reticulum membrane [GO:0006620]; tail-anchored membrane protein insertion into ER membrane [GO:0071816]	ATPase required for the post-translational delivery of tail-anchored (TA) proteins to the endoplasmic reticulum. Recognizes and selectively binds the transmembrane domain of TA proteins in the cytosol. This complex then targets to the endoplasmic reticulum by membrane-bound receptors, where the tail-anchored protein is released for insertion. This process is regulated by ATP binding and hydrolysi…
R004211c0g1_i01	-0.0139461	-0.0139474	6.31179	0.999743	1	CASP8	Casp8	TRAIL-activated apoptotic signaling pathway [GO:0036462]; activation of cysteine-type endopeptidase activity [GO:0097202]; activation of cysteine-type endopeptidase activity involved in apoptotic process [GO:0006919]; apoptotic process [GO:0006915]; cellular response to mechanical stimulus [GO:0071260]; cellular response to organic cyclic compound [GO:0071407]; execution phase of apoptosis [GO:00…	Most upstream protease of the activation cascade of caspases responsible for the TNFRSF6/FAS mediated and TNFRSF1A induced cell death. Binding to the adapter molecule FADD recruits it to either receptor. The resulting aggregate called death-inducing signaling complex (DISC) performs CASP8 proteolytic activation. The active dimeric enzyme is then liberated from the DISC and free to activate downst…
R004213c0g2_i01	0.712827	0.714703	1.16676	0.00225509	0.0313793	NA	kcna2	neuronal action potential [GO:0019228]; potassium ion transmembrane transport [GO:0071805]; protein homooligomerization [GO:0051260]; regulation of ion transmembrane transport [GO:0034765]	Voltage-gated potassium channel that mediates transmembrane potassium transport in excitable membranes, primarily in the brain and central nervous system. Prevents aberrant action potential firing and regulates neuronal output. Forms tetrameric potassium-selective channels through which potassium ions pass in accordance with their electrochemical gradient. The channel alternates between opened an…
R004225c0g2_i01	0.025985	0.0259876	6.37283	0.998758	1	NA	Prkab2	fatty acid biosynthetic process [GO:0006633]; positive regulation of cold-induced thermogenesis [GO:0120162]; regulation of catalytic activity [GO:0050790]	Non-catalytic subunit of AMP-activated protein kinase (AMPK), an energy sensor protein kinase that plays a key role in regulating cellular energy metabolism. In response to reduction of intracellular ATP levels, AMPK activates energy-producing pathways and inhibits energy-consuming processes: inhibits protein, carbohydrate and lipid biosynthesis, as well as cell growth and proliferation. AMPK act…
R004230c0g1_i01	-0.0414808	-0.0415095	3.23598	0.883271	1	ZNF181	ZNF19	regulation of transcription, DNA-templated [GO:0006355]	May be involved in transcriptional regulation.
R004231c1g1_i01	0.060466	0.0604668	9.29636	0.922505	1	NA	NA	NA	NA
R004233c0g2_i01	1.0461	1.04694	3.08408	6.48377e-08	3.19767e-06	NA	NA	NA	NA
R004252c0g1_i01	0.27971	0.27974	6.06865	0.179855	0.710435	NA		NA	May be involved in transcriptional regulation.
R004258c1g1_i01	-0.310534	-0.310549	7.67313	0.148317	0.641087	NA	NA	NA	NA
R004262c0g1_i01	0.277277	0.278007	1.2375	0.337576	0.972031	OR10G7	HTR2B	ERK1 and ERK2 cascade [GO:0070371]; G protein-coupled receptor internalization [GO:0002031]; G protein-coupled receptor signaling pathway [GO:0007186]; G protein-coupled receptor signaling pathway, coupled to cyclic nucleotide second messenger [GO:0007187]; activation of phospholipase C activity [GO:0007202]; behavior [GO:0007610]; cGMP-mediated signaling [GO:0019934]; calcium-mediated signaling …	G-protein coupled receptor for 5-hydroxytryptamine (serotonin) (PubMed:8143856, PubMed:7926008, PubMed:8078486, PubMed:8882600, PubMed:18703043, PubMed:23519210). Also functions as a receptor for various ergot alkaloid derivatives and psychoactive substances (PubMed:8143856, PubMed:7926008, PubMed:8078486, PubMed:12970106, PubMed:18703043, PubMed:23519210, PubMed:23519215, PubMed:24357322, PubMed…
R004272c0g1_i01	0.251906	0.252669	1.97457	0.346878	0.981712	FUT7	NA	NA	NA
R004276c0g1_i01	-0.341422	-0.342536	1.18165	0.22994	0.807745	NA	NA	NA	NA
R004277c0g1_i03	0.24881	0.249033	3.36156	0.283398	0.896712	NA	NA	NA	NA
R004298c0g1_i01	0.104806	0.105073	1.63219	0.673754	1	NA	NA	NA	NA
R004307c0g1_i01	0.260808	0.261027	3.55564	0.265374	0.872705	NAAA	Naaa Asahl	N-acylethanolamine metabolic process [GO:0070291]; fatty acid metabolic process [GO:0006631]; lipid catabolic process [GO:0016042]	Degrades bioactive fatty acid amides to their corresponding acids, with the following preference: N-palmitoylethanolamine > N-myristoylethanolamine > N-stearoylethanolamine > N-oleoylethanolamine > N-linoleoylethanolamine > N-arachidonoylethanolamine.
R004319c0g1_i01	-0.235762	-0.235785	6.07437	0.400079	1	ACSS2	ACSS2 ACAS2	acetate biosynthetic process [GO:0019413]; acetyl-CoA biosynthetic process from acetate [GO:0019427]; ethanol oxidation [GO:0006069]; lipid biosynthetic process [GO:0008610]; propionate biosynthetic process [GO:0019542]	Catalyzes the synthesis of acetyl-CoA from short-chain fatty acids (PubMed:10843999, PubMed:28003429). Acetate is the preferred substrate (PubMed:10843999, PubMed:28003429). Can also utilize propionate with a much lower affinity (By similarity).
R004324c0g1_i01	0.302401	0.326213	-0.171554	0.732503	1	NA	Grin1 Nmdar1	cellular response to manganese ion [GO:0071287]; ionotropic glutamate receptor signaling pathway [GO:0035235]; learning or memory [GO:0007611]; positive regulation of Schwann cell migration [GO:1900149]; positive regulation of calcium ion transport into cytosol [GO:0010524]; positive regulation of cell death [GO:0010942]; positive regulation of cysteine-type endopeptidase activity [GO:2001056]; p…	Component of NMDA receptor complexes that function as heterotetrameric, ligand-gated ion channels with high calcium permeability and voltage-dependent sensitivity to magnesium. Channel activation requires binding of the neurotransmitter glutamate to the epsilon subunit, glycine binding to the zeta subunit, plus membrane depolarization to eliminate channel inhibition by Mg(2+) (PubMed:1350383, Pub…
R004329c0g1_i01	0.249513	0.249743	2.97244	0.283326	0.896712	PHETA2	Pheta1 Fam109a	endosome organization [GO:0007032]; receptor recycling [GO:0001881]; retrograde transport, endosome to Golgi [GO:0042147]	Plays a role in endocytic trafficking. Required for receptor recycling from endosomes, both to the trans-Golgi network and the plasma membrane.
R004336c0g1_i01	-0.199869	-0.199905	5.17632	0.576852	1	DNAJC25	CG7872	protein folding [GO:0006457]	NA
R004346c0g1_i01	-0.194911	-0.195331	1.83295	0.447262	1	GLRX2	GLRX2	cell redox homeostasis [GO:0045454]	Glutathione-dependent oxidoreductase that facilitates the mainteNAce of mitochondrial redox homeostasis upon induction of apoptosis by oxidative stress. Involved in response to hydrogen peroxide and regulation of apoptosis caused by oxidative stress. Acts as a very efficient catalyst of monothiol reactions because of its high affinity for protein glutathione-mixed disulfides. Can receive electron…
R004352c0g1_i01	0.0709043	0.0709086	6.83874	0.968631	1	MEX3A	mex3b rkhd3	NA	RNA-binding protein. May be involved in post-transcriptional regulatory mechanisms (By similarity).
R004353c0g1_i01	-0.206886	-0.206986	3.91513	0.440733	1	COMMD10	COMMD10 HSPC305 PTD002	NA	May modulate activity of cullin-RING E3 ubiquitin ligase (CRL) complexes (PubMed:21778237). May down-regulate activation of NF-kappa-B (PubMed:15799966).
R004357c0g1_i01	0.385032	0.385049	7.06902	0.0064968	0.0707012	GSS	gss	NA	NA
R004360c0g1_i01	0.0598476	0.0598813	3.71255	0.88305	1	SUPT4H1	supt4h1 zgc:92824	chromatin organization [GO:0006325]; positive regulation of DNA-templated transcription, elongation [GO:0032786]	May function as a component of the DRB sensitivity-inducing factor complex (DSIF complex), which regulates transcription elongation by RNA polymerase II. Probably enhances transcriptional pausing at sites proximal to the promoter, which may facilitate the assembly of an elongation competent RNA polymerase II complex. Also acts to stimulate transcriptional elongation at low nucleotide concentratio…
R004367c0g2_i01	-0.229083	-0.229119	5.64492	0.420011	1	NA	tdcB SA1271	L-threonine catabolic process to propionate [GO:0070689]	Catalyzes the anaerobic formation of alpha-ketobutyrate and ammonia from threonine in a two-step reaction. The first step involved a dehydration of threonine and a production of enamine intermediates (aminocrotonate), which tautomerizes to its imine form (iminobutyrate). Both intermediates are unstable and short-lived. The second step is the nonenzymatic hydrolysis of the enamine/imine intermedia…
R004385c0g1_i01	0.00257862	0.00258177	2.6814	0.991408	1	TMEM170B	TMEM170A TMEM170	endoplasmic reticulum tubular network organization [GO:0071786]; nuclear envelope organization [GO:0006998]; nuclear pore complex assembly [GO:0051292]	Acts as a regulator of endoplasmic reticulum (ER) and nuclear envelope (NE) morphogenesis. Affects the ratio between tubular ER and ER sheets by promoting sheet formation at the expense of tubules. Influences NE expansion, nuclear pore complex formation and proper localization of inner nuclear membrane proteins (PubMed:26906412).
R004386c0g1_i01	0.0521304	0.0521484	4.54403	0.962413	1	UBE2J2	UBE2J2 NCUBE2	positive regulation of protein targeting to mitochondrion [GO:1903955]; protein polyubiquitination [GO:0000209]; protein ubiquitination [GO:0016567]; response to unfolded protein [GO:0006986]; ubiquitin-dependent ERAD pathway [GO:0030433]	Catalyzes the covalent attachment of ubiquitin to other proteins. Seems to function in the selective degradation of misfolded membrane proteins from the endoplasmic reticulum (ERAD).
R004394c0g2_i01	-0.986767	-1.02854	-1.12456	0.162669	0.672247	NA	NA	NA	NA
R004400c0g1_i01	-0.494672	-0.496072	2.48795	0.115297	0.552149	NA	DMRT2 DSXL2	embryonic skeletal system development [GO:0048706]; positive regulation of myotome development [GO:2000287]; positive regulation of transcription by RNA polymerase II [GO:0045944]; regulation of somitogenesis [GO:0014807]	Transcriptional activator that directly regulates early activation of the myogenic determination gene MYF5 by binding in a sequence-specific manner to the early epaxial enhancer element of it. Involved in somitogenesis during embryogenesis and somite development and differentiation into sclerotome and dermomyotome. Required for the initiation and/or mainteNAce of proper organization of the sclero…
R004415c0g1_i01	-0.405897	-0.406471	2.11577	0.134299	0.605555	NA	NA	NA	NA
R004446c0g1_i01	0	0	-0.131604	1	1	NA	PPP1R27 DYSFIP1	negative regulation of phosphatase activity [GO:0010923]	Inhibits phosphatase activity of protein phosphatase 1 (PP1) complexes.
R004469c0g1_i01	-0.405163	-0.405342	3.64551	0.0493657	0.318955	NA		arachidonic acid secretion [GO:0050482]; lipid catabolic process [GO:0016042]; phospholipid metabolic process [GO:0006644]	PLA2 catalyzes the calcium-dependent hydrolysis of the 2-acyl groups in 3-sn-phosphoglycerides.
R004535c0g2_i01	-0.0733816	-0.073385	7.31593	0.992768	1	PNP	PNP NP	immune response [GO:0006955]; inosine catabolic process [GO:0006148]; interleukin-2 secretion [GO:0070970]; neutrophil degranulation [GO:0043312]; nicotinamide riboside catabolic process [GO:0006738]; nucleobase-containing compound metabolic process [GO:0006139]; nucleotide biosynthetic process [GO:0009165]; positive regulation of T cell proliferation [GO:0042102]; positive regulation of alpha-be…	The purine nucleoside phosphorylases catalyze the phosphorolytic breakdown of the N-glycosidic bond in the beta-(deoxy)ribonucleoside molecules, with the formation of the corresponding free purine bases and pentose-1-phosphate.
R004543c0g1_i02	0.0973049	0.0973725	3.14609	0.719027	1	NA	serinc v1g242820	phospholipid biosynthetic process [GO:0008654]	Enhances the incorporation of serine into phosphatidylserine and sphingolipids.
R004554c0g1_i01	-0.291815	-0.29183	6.86829	0.147853	0.639565	TECR	TECR GPSN2 SC2	fatty acid elongation [GO:0030497]; long-chain fatty-acyl-CoA biosynthetic process [GO:0035338]; sphingolipid metabolic process [GO:0006665]; very long-chain fatty acid biosynthetic process [GO:0042761]	Involved in both the production of very long-chain fatty acids for sphingolipid synthesis and the degradation of the sphingosine moiety in sphingolipids through the sphingosine 1-phosphate metabolic pathway (PubMed:25049234). Catalyzes the last of the four reactions of the long-chain fatty acids elongation cycle (PubMed:12482854). This endoplasmic reticulum-bound enzymatic process, allows the add…
R004583c0g2_i01	-0.296921	-0.29701	4.74895	0.144528	0.631289	RABAC1	RABAC1 PRA1 PRAF1	NA	General Rab protein regulator required for vesicle formation from the Golgi complex. May control vesicle docking and fusion by mediating the action of Rab GTPases to the SNARE complexes. In addition it inhibits the removal of Rab GTPases from the membrane by GDI.
R004607c0g2_i01	-0.0595317	-0.059564	3.76285	0.857181	1	PHYH	PHYH PAHX	2-oxobutyrate catabolic process [GO:0019606]; 2-oxoglutarate metabolic process [GO:0006103]; fatty acid alpha-oxidation [GO:0001561]; isoprenoid metabolic process [GO:0006720]; methyl-branched fatty acid metabolic process [GO:0097089]; protein targeting to peroxisome [GO:0006625]	Converts phytanoyl-CoA to 2-hydroxyphytanoyl-CoA.
R004609c0g1_i01	0	0	0.0200244	1	1	NA	NA	NA	NA
R004612c0g1_i01	0.0813022	0.0824902	-0.132049	0.857397	1	NA	NA	NA	NA
R004719c0g1_i01	0.169492	0.16957	4.04592	0.570985	1	POLR1F	NA	NA	NA
R004734c0g1_i01	0.16008	0.160163	3.66836	0.534557	1	ATPAF1	mpv17 zgc:63573	iridophore differentiation [GO:0050935]	Involved in mitochondria homeostasis.
R004756c0g1_i01	0.243775	0.243959	3.20505	0.300458	0.922428	NA	FRRS1 Sdfr2 Sdr2	NA	Ferric-chelate reductases reduce Fe(3+) to Fe(2+) before its transport from the endosome to the cytoplasm.
R004769c0g1_i01	-0.236799	-0.236826	5.69641	0.311909	0.938533	NA	CA6	one-carbon metabolic process [GO:0006730]	Reversible hydration of carbon dioxide. Its role in saliva is unknown (By similarity).
R004796c0g1_i01	0.00197492	0.00197409	3.58355	0.99564	1	MUL1	mul1	activation of cysteine-type endopeptidase activity involved in apoptotic process [GO:0006919]; mitochondrial fission [GO:0000266]; mitochondrion localization [GO:0051646]; negative regulation of cell growth [GO:0030308]; positive regulation of I-kappaB kinase/NF-kappaB signaling [GO:0043123]; protein ubiquitination [GO:0016567]	E3 ubiquitin-protein ligase that plays a role in the control of mitochondrial morphology. Promotes mitochondrial fragmentation and influences mitochondrial localization. Inhibits cell growth. E3 ubiquitin ligases accept ubiquitin from an E2 ubiquitin-conjugating enzyme in the form of a thioester and then directly transfer the ubiquitin to targeted substrates.
R004805c0g1_i01	0.0514219	0.0514644	3.33799	0.861755	1	NA	Casp3 Cpp32	B cell homeostasis [GO:0001782]; T cell homeostasis [GO:0043029]; anterior neural tube closure [GO:0061713]; apoptotic process [GO:0006915]; axonal fasciculation [GO:0007413]; cell fate commitment [GO:0045165]; cellular response to DNA damage stimulus [GO:0006974]; cellular response to organic substance [GO:0071310]; cellular response to staurosporine [GO:0072734]; erythrocyte differentiation [GO…	Involved in the activation cascade of caspases responsible for apoptosis execution. At the onset of apoptosis it proteolytically cleaves poly(ADP-ribose) polymerase (PARP) at a '216-Asp-|-Gly-217' bond. Cleaves and activates sterol regulatory element binding proteins (SREBPs) between the basic helix-loop-helix leucine zipper domain and the membrane attachment domain. Cleaves and activates caspase…
R004861c0g1_i01	-0.132704	-0.133073	1.07753	0.625117	1	NA	Ret	MAPK cascade [GO:0000165]; Peyer's patch morphogenesis [GO:0061146]; activation of MAPK activity [GO:0000187]; cell differentiation [GO:0030154]; cellular response to retinoic acid [GO:0071300]; embryonic epithelial tube formation [GO:0001838]; enteric nervous system development [GO:0048484]; glial cell-derived neurotrophic factor receptor signaling pathway [GO:0035860]; homophilic cell adhesion …	Receptor tyrosine-protein kinase involved in numerous cellular mechanisms including cell proliferation, neuronal navigation, cell migration, and cell differentiation upon binding with glial cell derived neurotrophic factor family ligands. Phosphorylates PTK2/FAK1. Regulates both cell death/survival balance and positional information. Required for the molecular mechanisms orchestration during inte…
R004895c0g1_i01	0.482309	0.483943	0.870247	0.0614384	0.371147	NA	PKD1L2 KIAA1879 PC1L2	detection of mechanical stimulus [GO:0050982]	May function as an ion-channel regulator. May function as a G-protein-coupled receptor.
R004918c0g1_i01	0.269814	0.270037	3.06891	0.234933	0.81863	LIPT1	Lipt1	protein lipoylation [GO:0009249]	Catalyzes the transfer of the lipoyl group from lipoyl-AMP to the specific lysine residue of lipoyl domains of lipoate-dependent enzymes.
R004974c0g1_i01	-0.0435657	-0.0435729	5.36621	0.984649	1	ERGIC2	Ergic2	endoplasmic reticulum to Golgi vesicle-mediated transport [GO:0006888]; retrograde vesicle-mediated transport, Golgi to endoplasmic reticulum [GO:0006890]	Possible role in transport between endoplasmic reticulum and Golgi.
R004980c0g1_i01	-0.467169	-0.467485	3.65831	0.0170965	0.148651	NA	NA	NA	NA
R005002c0g1_i01	0.191584	0.191646	4.08887	0.566071	1	NA	NA	NA	NA
R005005c0g1_i01	-0.0879881	-0.08804	3.66344	0.806387	1	NA	NA	NA	NA
R005052c0g1_i01	0.328402	0.328548	4.08626	0.113153	0.546577	SLC25A33	slc25a36a si:dkeyp-90g12.1 zgc:92447	pyrimidine nucleotide import into mitochondrion [GO:1990519]	NA
R005061c0g1_i03	-0.200963	-0.201452	1.53254	0.431087	1	NA	NA	NA	NA
R005096c0g1_i01	0.0925698	0.0925824	5.61531	0.981097	1	UBA2	UBA2 SAE2 UBLE1B HRIHFB2115	protein modification by small protein conjugation [GO:0032446]; protein sumoylation [GO:0016925]	The heterodimer acts as an E1 ligase for SUMO1, SUMO2, SUMO3, and probably SUMO4. It mediates ATP-dependent activation of SUMO proteins followed by formation of a thioester bond between a SUMO protein and a conserved active site cysteine residue on UBA2/SAE2.
R005125c0g1_i01	0.654996	0.655844	2.35935	0.00180566	0.0260161	NA	NA	NA	NA
R005166c0g1_i01	-0.101251	-0.1013	4.41367	0.75758	1	NA	SPCC663.08c	cellular detoxification of aldehyde [GO:0110095]	NA
R005171c0g1_i01	0.0836395	0.0837001	3.20738	0.739511	1	NA	NA	NA	NA
R005193c0g1_i01	-0.215071	-0.215081	7.2006	0.460647	1	MCM4	mcm4-b	DNA replication initiation [GO:0006270]; DNA unwinding involved in DNA replication [GO:0006268]; cell cycle [GO:0007049]; regulation of DNA-dependent DNA replication initiation [GO:0030174]	Acts as component of the mcm2-7 complex (mcm complex) which is the putative replicative helicase essential for 'once per cell cycle' DNA replication initiation and elongation in eukaryotic cells. The active ATPase sites in the mcm2-7 ring are formed through the interaction surfaces of two neighboring subunits such that a critical structure of a conserved arginine finger motif is provided in trans…
R005243c0g2_i01	-0.0503121	-0.0503697	2.64847	0.850511	1	NA	NA	NA	NA
R005343c0g1_i01	-0.0038349	-0.0038781	1.06409	0.991976	1	NA	NA	NA	NA
R005348c0g1_i01	-0.89966	-0.913472	-0.234285	0.107964	0.529334	NA	NA	NA	NA
R005449c0g1_i01	0	0	-1.5661	1	1	NA	HTR2B	ERK1 and ERK2 cascade [GO:0070371]; G protein-coupled receptor internalization [GO:0002031]; G protein-coupled receptor signaling pathway [GO:0007186]; G protein-coupled receptor signaling pathway, coupled to cyclic nucleotide second messenger [GO:0007187]; activation of phospholipase C activity [GO:0007202]; behavior [GO:0007610]; cGMP-mediated signaling [GO:0019934]; calcium-mediated signaling …	G-protein coupled receptor for 5-hydroxytryptamine (serotonin) (PubMed:8143856, PubMed:7926008, PubMed:8078486, PubMed:8882600, PubMed:18703043, PubMed:23519210). Also functions as a receptor for various ergot alkaloid derivatives and psychoactive substances (PubMed:8143856, PubMed:7926008, PubMed:8078486, PubMed:12970106, PubMed:18703043, PubMed:23519210, PubMed:23519215, PubMed:24357322, PubMed…
R005469c0g1_i01	-0.0917882	-0.0918072	5.13035	0.901008	1	NA	Deptor Depdc6 Kiaa4200	intracellular signal transduction [GO:0035556]; negative regulation of TOR signaling [GO:0032007]; negative regulation of cell size [GO:0045792]; negative regulation of protein kinase activity [GO:0006469]; regulation of extrinsic apoptotic signaling pathway [GO:2001236]	Negative regulator of the mTORC1 and mTORC2 signaling pathways. Inhibits the kinase activity of both complexes (By similarity).
R005619c0g1_i01	-0.0461486	-0.0461569	5.43979	0.988525	1	SNX4	Snx4	endocytic recycling [GO:0032456]; positive regulation of histamine secretion by mast cell [GO:1903595]; protein transport [GO:0015031]	Involved in the regulation of endocytosis and in several stages of intracellular trafficking. Plays a role in recycling endocytosed transferrin receptor and prevent its degradation.
R005656c0g2_i01	-0.748379	-0.750119	2.13041	0.000679935	0.0119239	FUT7	FucTA CG6869	N-glycan fucosylation [GO:0036071]; fucosylation [GO:0036065]; nervous system development [GO:0007399]; protein glycosylation [GO:0006486]	Catalyzes alpha-1,3 glycosidic linkages of N-glycans (PubMed:11382750). Plays a role in neuronal development by promoting ventral nerve cord formation, possibly by promoting interactions between migrating cells and the extracellular matrix or by promoting neural activity (PubMed:21203496).
R005723c0g1_i01	1.19588	1.21154	0.154413	0.00774389	0.0808352	NA	KCNA1	cell communication by electrical coupling [GO:0010644]; cellular protein localization [GO:0034613]; cellular response to magnesium ion [GO:0071286]; chemical synaptic transmission [GO:0007268]; detection of mechanical stimulus involved in sensory perception of pain [GO:0050966]; detection of mechanical stimulus involved in sensory perception of touch [GO:0050976]; hippocampus development [GO:0021…	Voltage-gated potassium channel that mediates transmembrane potassium transport in excitable membranes, primarily in the brain and the central nervous system, but also in the kidney (PubMed:19903818). Contributes to the regulation of the membrane potential and nerve signaling, and prevents neuronal hyperexcitability (PubMed:17156368). Forms tetrameric potassium-selective channels through which po…
R005737c0g1_i02	0.103343	0.103361	5.29935	0.890402	1	QKI	NA	NA	NA
R005764c0g2_i01	0.154549	0.154831	1.94918	0.524749	1	ZNF367	Znf367 Zff29 Zfp367	regulation of transcription by RNA polymerase II [GO:0006357]	Transcriptional activator. Isoform 1 may be involved in transcriptional activation of erythroid genes (By similarity).
R005786c0g1_i02	0.0336073	0.0336124	5.20999	0.980506	1	NA	Foxl1 Fkh6 Fkhl11	Peyer's patch morphogenesis [GO:0061146]; anatomical structure morphogenesis [GO:0009653]; cell differentiation [GO:0030154]; heart development [GO:0007507]; proteoglycan biosynthetic process [GO:0030166]; regulation of Wnt signaling pathway [GO:0030111]; regulation of transcription by RNA polymerase II [GO:0006357]; regulation of transcription, DNA-templated [GO:0006355]; visceral mesoderm-endod…	Transcription factor required for proper proliferation and differentiation in the gastrointestinal epithelium. Target gene of the hedgehog (Hh) signaling pathway via GLI2 AND GLI3 transcription factors.
R005799c0g1_i01	0.0621837	0.0624873	0.542331	0.853258	1	NA	Shaw SHAW2 CG2822	potassium ion transmembrane transport [GO:0071805]; potassium ion transport [GO:0006813]; protein homooligomerization [GO:0051260]; regulation of ion transmembrane transport [GO:0034765]; sleep [GO:0030431]	Mediates the voltage-dependent potassium ion permeability of excitable membranes. Assuming opened or closed conformations in response to the voltage difference across the membrane, the protein forms a potassium-selective channel through which potassium ions may pass in accordance with their electrochemical gradient.
R005801c0g1_i01	-1.7713	-1.85325	-1.04106	0.0152714	0.136247	NA	NA	NA	NA
R005918c0g2_i01	-0.30628	-0.306373	5.03054	0.135384	0.607497	ROPN1B	ropn1l	NA	Important for male fertility. With ROPN1, involved in fibrous sheath integrity and sperm motility, plays a role in PKA-dependent signaling processes required for spermatozoa capacitation.
R005943c0g1_i01	-0.987839	-1.25698	-1.59643	0.466447	1	FUT7	FUT3	fucosylation [GO:0036065]; protein glycosylation [GO:0006486]	May catalyze alpha-1,3 and alpha-1,4 glycosidic linkages involved in the expression of sialyl Lewis X and Lewis X/SSEA-1 antigens. It may be involved in blood group Lewis determination. Also acts on the corresponding 1,4-galactosyl derivative, forming 1,3-L-fucosyl links.
R006159c0g1_i01	0.3032	0.303365	3.25526	0.203013	0.755685	PIKFYVE	Pikfyve Kiaa0981 Pip5k3	intracellular signal transduction [GO:0035556]; myelin assembly [GO:0032288]; protein localization to nucleus [GO:0034504]; regulation of autophagosome assembly [GO:2000785]; retrograde transport, endosome to Golgi [GO:0042147]	The PI(3,5)P2 regulatory complex regulates both the synthesis and turnover of phosphatidylinositol 3,5-bisphosphate (PtdIns(3,5)P2). Catalyzes the phosphorylation of phosphatidylinositol 3-phosphate on the fifth hydroxyl of the myo-inositol ring, to form phosphatidylinositol 3,5-bisphosphate. Required for endocytic-vacuolar pathway and nuclear migration. The product of the reaction it catalyzes f…
R006180c0g2_i01	0.74423	0.74461	3.4024	6.38872e-06	0.00020711	NA	NA	NA	NA
R006373c0g1_i01	0.573512	0.575519	1.34451	0.0233842	0.18536	NA	CCHa1-R CG30106	G protein-coupled receptor signaling pathway [GO:0007186]; neuropeptide signaling pathway [GO:0007218]	Receptor for the neuropeptide CCHamide-1 (PubMed:21110953, PubMed:23293632). Plays a role in the modulation of starvation-induced olfactory behavior where starved flies show increased responsiveness to food odorants, repellants and pheromones (PubMed:24067446).
R006471c0g1_i01	0.00851096	0.0085149	3.96401	0.991822	1	AFMID	Afmid	'de novo' NAD biosynthetic process from tryptophan [GO:0034354]; tryptophan catabolic process to kynurenine [GO:0019441]	Catalyzes the hydrolysis of N-formyl-L-kynurenine to L-kynurenine, the second step in the kynurenine pathway of tryptophan degradation. Kynurenine may be further oxidized to nicotinic acid, NAD(H) and NADP(H). Required for elimination of toxic metabolites.
R006553c0g1_i01	0.00795112	0.00797911	1.1009	0.97367	1	NA	NA	NA	NA
R006725c0g1_i01	-1.15262	-1.21414	2.32677	0.142984	0.626578	NA	MMP27	collagen catabolic process [GO:0030574]	Matrix metalloproteinases degrade protein components of the extracellular matrix such as fibronectin, laminin, gelatins and/or collagens.
R006818c0g1_i01	-0.583185	-0.583426	3.76607	0.000176023	0.00379332	EXOSC4	EXOSC4 RRP41	DNA deamination [GO:0045006]; U4 snRNA 3'-end processing [GO:0034475]; defense response to virus [GO:0051607]; histone mRNA catabolic process [GO:0071044]; maturation of 5.8S rRNA [GO:0000460]; nuclear mRNA surveillance [GO:0071028]; nuclear-transcribed mRNA catabolic process, exonucleolytic, 3'-5' [GO:0034427]; polyadenylation-dependent snoRNA 3'-end processing [GO:0071051]; positive regulation …	Non-catalytic component of the RNA exosome complex which has 3'->5' exoribonuclease activity and participates in a multitude of cellular RNA processing and degradation events. In the nucleus, the RNA exosome complex is involved in proper maturation of stable RNA species such as rRNA, snRNA and snoRNA, in the elimination of RNA processing by-products and non-coding 'pervasive' transcripts, such as…
R006929c0g1_i01	-1.63363	-1.6831	-0.413071	0.016061	0.141529	NA	NA	NA	NA
R006987c0g1_i01	0.138277	0.138443	2.82573	0.566099	1	NA	NA	NA	NA
R007004c0g2_i01	0.416631	0.417491	1.86685	0.126874	0.585054	NA	NA	NA	NA
R007012c0g1_i01	0.0289448	0.0289614	3.19373	0.935492	1	ARHGAP39	NA	NA	NA
R007072c0g2_i01	-1.01634	-1.0179	1.72344	5.11385e-06	0.00017056	NA	NA	NA	NA
R007145c0g1_i01	0.0337092	0.0338111	2.41749	0.889184	1	NA	NA	NA	NA
R007247c0g1_i01	0.0165042	0.0165127	4.00536	0.965613	1	ZDHHC14	Zdhhc14	peptidyl-L-cysteine S-palmitoylation [GO:0018230]; protein palmitoylation [GO:0018345]; protein targeting to membrane [GO:0006612]	NA
R007401c0g2_i01	-0.258947	-0.259084	3.81042	0.261248	0.864618	NA	NA	NA	NA
R007433c0g1_i02	-0.66756	-0.671369	0.654813	0.0862471	0.461191	NA	NA	NA	NA
R007492c0g1_i01	0.475524	0.482221	-0.46481	0.282403	0.895615	SLC27A1	SLC27A4 FATP4	fatty acid transport [GO:0015908]	Involved in translocation of long-chain fatty acids (LFCA) across the plasma membrane. Appears to be the principal fatty acid transporter in small intestinal enterocytes. Plays a role in the formation of the epidermal barrier. Required for fat absorption in early embryogenesis. Has acyl-CoA ligase activity for long-chain and very-long-chain fatty acids (VLCFAs). Indirectly inhibits RPE65 via subs…
R007519c0g2_i01	-0.208208	-0.208236	5.73281	0.538463	1	FNTB	FNTB	negative regulation of cell population proliferation [GO:0008285]; positive regulation of fibroblast proliferation [GO:0048146]; protein farnesylation [GO:0018343]; protein prenylation [GO:0018342]; wound healing [GO:0042060]	Essential subunit of the farnesyltransferase complex. Catalyzes the transfer of a farnesyl moiety from farnesyl diphosphate to a cysteine at the fourth position from the C-terminus of several proteins having the C-terminal sequence Cys-aliphatic-aliphatic-X (By similarity).
R007537c0g1_i01	0.877996	0.878279	5.04165	6.87789e-07	2.75886e-05	NA		hemolysis in other organism [GO:0044179]	Has hemolytic and lethal activities. Its hemolytic activity is inhibited by anionic lipids, especially potently by cardiolipin.
R007627c0g1_i01	0.333596	0.336278	0.0287545	0.394999	1	NA	NA	NA	NA
R007636c0g1_i01	-0.592187	-0.592633	3.13852	0.00061156	0.0108849	B3GALNT2	NA	NA	NA
R007639c0g1_i01	-4.60829	-1.44269e+08	0.401897	0.000597794	0.0107048	NA	NA	NA	NA
R007649c0g2_i01	0.00486815	0.00487265	3.36241	0.987972	1	TMEM121B	NA	NA	NA
R007651c0g1_i01	0.180731	0.180748	5.97117	0.59459	1	NA	SLC24A4 NCKX4	amelogenesis [GO:0097186]; calcium ion transmembrane transport [GO:0070588]; cellular calcium ion homeostasis [GO:0006874]; ion transport [GO:0006811]; response to stimulus [GO:0050896]; sensory perception of smell [GO:0007608]	Transports 1 Ca(2+) and 1 K(+) in exchange for 4 Na(+). Controls the rapid response termination and proper regulation of adaptation in olfactory sensory neurons (OSNs) which subsequently influences how odor information is encoded and perceived. May play a role in calcium transport during amelogenesis (By similarity).
R007652c0g2_i01	-0.169635	-0.169736	3.57376	0.555096	1	GOSR2	Gosr2 Gs27	Golgi to vacuole transport [GO:0006896]; endoplasmic reticulum to Golgi vesicle-mediated transport [GO:0006888]; intra-Golgi vesicle-mediated transport [GO:0006891]; protein targeting to vacuole [GO:0006623]; retrograde transport, endosome to Golgi [GO:0042147]; vesicle fusion with Golgi apparatus [GO:0048280]; vesicle-mediated transport [GO:0016192]	Involved in transport of proteins from the cis/medial-Golgi to the trans-Golgi network.
R007667c0g1_i01	0.0591785	0.0591803	7.83075	0.998998	1	EIF4A3	Eif4a3 Ddx48	associative learning [GO:0008306]; cellular response to brain-derived neurotrophic factor stimulus [GO:1990416]; cellular response to selenite ion [GO:0072715]; embryonic cranial skeleton morphogenesis [GO:0048701]; exploration behavior [GO:0035640]; mRNA splicing, via spliceosome [GO:0000398]; mRNA transport [GO:0051028]; negative regulation of excitatory postsynaptic potential [GO:0090394]; neg…	ATP-dependent RNA helicase. Involved in pre-mRNA splicing as component of the spliceosome. Core component of the splicing-dependent multiprotein exon junction complex (EJC) deposited at splice junctions on mRNAs. The EJC is a dynamic structure consisting of core proteins and several peripheral nuclear and cytoplasmic associated factors that join the complex only transiently either during EJC asse…
R007697c0g1_i01	0.34336	0.344657	0.462125	0.414895	1	NA	rnf213a	blood circulation [GO:0008015]; sprouting angiogenesis [GO:0002040]; ubiquitin-dependent protein catabolic process [GO:0006511]	E3 ubiquitin-protein ligase involved in angiogenesis (PubMed:21799892). Involved in the non-canonical Wnt signaling pathway in vascular development: acts by mediating ubiquitination and degradation of proteins downstream of rspo3, leading to inhibit the non-canonical Wnt signaling pathway and promoting vessel regression. Also has ATPase activity (By similarity). Also involved in neuromuscular reg…
R007709c0g1_i01	-0.286564	-0.28662	5.07321	0.167787	0.686201	NDUFB10	ARF1	intracellular protein transport [GO:0006886]; vesicle-mediated transport [GO:0016192]	GTP-binding protein involved in protein trafficking; may modulate vesicle budding and uncoating within the Golgi apparatus.
R007710c0g1_i01	0.104636	0.104659	4.97699	0.898824	1	EXOC5	Exoc5 Sec10l1	Golgi to plasma membrane transport [GO:0006893]; epithelial cell apoptotic process [GO:1904019]; establishment of planar polarity [GO:0001736]; exocytosis [GO:0006887]; non-motile cilium assembly [GO:1905515]; protein localization to plasma membrane [GO:0072659]; protein transport [GO:0015031]; vesicle docking [GO:0048278]	Component of the exocyst complex involved in the docking of exocytic vesicles with fusion sites on the plasma membrane.
R007721c0g1_i01	-0.294425	-0.413091	0.277306	0.845928	1	NA	bath-36 Y75B12B.4	NA	NA
R007731c0g1_i01	0.0191204	0.0191284	4.04934	0.962818	1	NA	Grm3 Gprc1c Mglur3	G protein-coupled glutamate receptor signaling pathway [GO:0007216]; modulation of chemical synaptic transmission [GO:0050804]; regulation of sensory perception of pain [GO:0051930]; regulation of synaptic transmission, glutamatergic [GO:0051966]; sensory perception of pain [GO:0019233]; synaptic transmission, glutamatergic [GO:0035249]	G-protein coupled receptor for glutamate. Ligand binding causes a conformation change that triggers signaling via guanine nucleotide-binding proteins (G proteins) and modulates the activity of down-stream effectors. Signaling inhibits adenylate cyclase activity.
R007743c0g1_i01	0.094473	0.0945234	3.98124	0.795403	1	MPST	MPST TST2	cyanate catabolic process [GO:0009440]; hydrogen sulfide biosynthetic process [GO:0070814]; kidney development [GO:0001822]; liver development [GO:0001889]; response to toxic substance [GO:0009636]; spinal cord development [GO:0021510]; sulfur amino acid catabolic process [GO:0000098]; transsulfuration [GO:0019346]	Transfer of a sulfur ion to cyanide or to other thiol compounds. Also has weak rhodanese activity. Detoxifies cyanide and is required for thiosulfate biosynthesis. Acts as an antioxidant. In combination with cysteine aminotransferase (CAT), contributes to the catabolism of cysteine and is an important producer of hydrogen sulfide in the brain, retina and vascular endothelial cells. Hydrogen sulfi…
R007809c0g1_i02	-0.509317	-0.50947	3.75192	0.00998512	0.0984248	MSX2	vab-15 R07B1.1	embryonic morphogenesis [GO:0048598]; locomotory behavior [GO:0007626]; parturition [GO:0007567]	Probable transcription factor needed for the proper production of touch cell precursors. Essential for embryonic morphogenesis.
R007810c0g1_i02	-0.494857	-0.495278	3.03588	0.0127175	0.117721	NA	lat-1 B0457.1	adenylate cyclase-activating G protein-coupled receptor signaling pathway [GO:0007189]; anterior/posterior pattern specification [GO:0009952]; cell surface receptor signaling pathway [GO:0007166]; embryo development ending in birth or egg hatching [GO:0009792]; self proteolysis [GO:0097264]; sexual reproduction [GO:0019953]	Has a role in the establishment of anterior-posterior polarity in tissues during embryogenesis. Required for the alignment of the mitotic spindles and division planes. May have a role in cell death events. Required for normal defection and oocyte fertilization. Involved in sperm function. Operates in pharyngeal pumping during feeding.
R007812c0g2_i01	-0.0105558	-0.0105595	4.3789	0.982116	1	NA	frrs1	NA	Putative ferric-chelate reductases reduce Fe(3+) to Fe(2+) before its transport from the endosome to the cytoplasm.
R007816c0g1_i01	0.703041	0.738255	-0.173121	0.381105	1	NA	NA	NA	NA
R007921c0g1_i01	0.490838	0.490999	4.31836	0.00451978	0.0538721	NA	NA	NA	NA
R007924c0g1_i01	0.242264	0.242419	3.55905	0.306391	0.930666	NA	NA	NA	NA
R007931c0g1_i01	0.255252	0.255691	2.31068	0.284707	0.897813	TMEM203	TMEM203	cellular calcium ion homeostasis [GO:0006874]; spermatogenesis [GO:0007283]	Involved in the regulation of cellular calcium homeotasis (PubMed:25996873). Required for spermatogenesis (PubMed:25996873).
R007971c0g1_i01	0.00879415	0.00879525	5.65695	0.998849	1	NA	Arsb	autophagy [GO:0006914]; central nervous system development [GO:0007417]; colon epithelial cell migration [GO:0061580]; positive regulation of neuron projection development [GO:0010976]; regulation of epithelial cell migration [GO:0010632]; response to estrogen [GO:0043627]; response to methylmercury [GO:0051597]; response to nutrient [GO:0007584]; response to pH [GO:0009268]	Removes sulfate groups from chondroitin-4-sulfate (C4S) and regulates its degradation (PubMed:24311516). In the central nervous system, is a regulator of neurite outgrowth and neuronal plasticity, acting through the control of sulfate glycosaminoglycans and neurocan levels (PubMed:24311516). Involved in the regulation of cell adhesion, cell migration and invasion in colonic epithelium (By similar…
R007976c0g1_i01	-0.122486	-0.122494	7.16464	0.642148	1	NA	Glipr2 Gapr1	positive regulation of ERK1 and ERK2 cascade [GO:0070374]; positive regulation of epithelial cell migration [GO:0010634]; positive regulation of epithelial to mesenchymal transition [GO:0010718]	NA
R007982c0g1_i01	0.452136	0.453189	0.972689	0.0765404	0.428319	ADGRV1	NA	NA	NA
R007986c0g1_i02	0.140179	0.140252	3.66167	0.663121	1	VAMP4	VAMP4	Golgi ribbon formation [GO:0090161]; SNARE complex assembly [GO:0035493]; membrane organization [GO:0061024]; microtubule cytoskeleton organization [GO:0000226]; regulation of synaptic vesicle endocytosis [GO:1900242]; synaptic vesicle to endosome fusion [GO:0016189]	Involved in the pathway that functions to remove an inhibitor (probably synaptotagmin-4) of calcium-triggered exocytosis during the maturation of secretory granules. May be a marker for this sorting pathway that is critical for remodeling the secretory response of granule.
R007987c0g1_i01	0.0906425	0.0906574	6.03614	0.962091	1	PKD2L2	PKD2L1 PKD2L PKDL TRPP3	cation transport [GO:0006812]; cellular response to acidic pH [GO:0071468]; detection of chemical stimulus involved in sensory perception of sour taste [GO:0001581]; detection of chemical stimulus involved in sensory perception of taste [GO:0050912]; detection of mechanical stimulus [GO:0050982]; inorganic cation transmembrane transport [GO:0098662]; potassium ion transmembrane transport [GO:0071…	Pore-forming subunit of a heterotetrameric, non-selective cation channel that is permeable to Ca(2+) (PubMed:10517637, PubMed:11959145, PubMed:25820328, PubMed:27754867, PubMed:29425510, PubMed:23212381, PubMed:30004384). Pore-forming subunit of a calcium-permeant ion channel formed by PKD1L2 and PKD1L1 in primary cilia, where it controls cilium calcium concentration, but does not affect cytoplas…
R007988c0g1_i01	-0.330094	-0.330123	6.3287	0.0296566	0.219319	ATP13A1	ATP13A1 ATP13A KIAA1825 CGI-152	cellular calcium ion homeostasis [GO:0006874]; ion transmembrane transport [GO:0034220]	Mediates manganese transport into the endoplasmic reticulum. The ATPase activity is required for cellular manganese homeostasis.
R007997c0g1_i01	0.144194	0.144205	6.57172	0.895268	1	PLRG1	PLRG1	mRNA splicing, via spliceosome [GO:0000398]; positive regulation of G1/S transition of mitotic cell cycle [GO:1900087]; protein localization to nucleus [GO:0034504]	Involved in pre-mRNA splicing as component of the spliceosome. Component of the PRP19-CDC5L complex that forms an integral part of the spliceosome and is required for activating pre-mRNA splicing.
R007999c0g1_i01	3.98321	4.03447	1.54695	7.31547e-16	1.11151e-13	NA	NA	NA	NA
R008001c0g1_i01	0.211295	0.211467	3.0701	0.385704	1	TTK	TTK QtsA-10742	chromosome separation [GO:0051304]; mitotic cell cycle checkpoint [GO:0007093]	Phosphorylates proteins on serine, threonine, and tyrosine. Probably associated with cell proliferation. Essential for chromosome alignment by enhancing AURKB activity (via direct CDCA8 phosphorylation) at the centromere, and for the mitotic checkpoint (By similarity).
R008008c0g2_i01	0.563763	0.572787	0.0139254	0.299116	0.921295	NA	NA	NA	NA
R008015c0g1_i01	0.117035	0.117042	6.73459	0.963902	1	RPRD2	RPRD2 KIAA0460 HSPC099	mRNA 3'-end processing [GO:0031124]; snRNA transcription by RNA polymerase II [GO:0042795]	NA
R008021c0g1_i01	-0.0442839	-0.0442848	8.48781	0.999934	1	PSMD2	Psmd2	proteasome-mediated ubiquitin-dependent protein catabolic process [GO:0043161]; regulation of protein catabolic process [GO:0042176]	Component of the 26S proteasome, a multiprotein complex involved in the ATP-dependent degradation of ubiquitinated proteins. This complex plays a key role in the mainteNAce of protein homeostasis by removing misfolded or damaged proteins, which could impair cellular functions, and by removing proteins whose functions are no longer required. Therefore, the proteasome participates in numerous cellu…
R008022c0g2_i01	-0.510103	-0.512301	0.434658	0.134966	0.606922	NA	NA	NA	NA
R008031c0g1_i02	0.0406659	0.0406764	4.73642	0.980002	1	TMEM94	TMEM94 KIAA0195	NA	NA
R008041c0g2_i01	0.00727628	0.00727695	6.03641	0.998797	1	IRF2BP1	irf2bpl-a eap1-a	NA	NA
R008065c0g1_i01	0.0137374	0.013739	5.47377	0.994784	1	NA	ACE	NA	NA
R008066c2g1_i01	-0.00126298	-0.00126299	10.0383	0.999979	1	RPS20	Rps20	translation [GO:0006412]	NA
R008080c0g1_i01	-0.174462	-0.1746	3.28021	0.500688	1	SDHAF2	sdhaf2 pgl2 sdh5 zgc:163000	mitochondrial electron transport, succinate to ubiquinone [GO:0006121]; mitochondrial respiratory chain complex II assembly [GO:0034553]; protein-FAD linkage [GO:0018293]; tricarboxylic acid cycle [GO:0006099]	Plays an essential role in the assembly of succinate dehydrogenase (SDH), an enzyme complex (also referred to as respiratory complex II) that is a component of both the tricarboxylic acid (TCA) cycle and the mitochondrial electron transport chain, and which couples the oxidation of succinate to fumarate with the reduction of ubiquinone (coenzyme Q) to ubiquinol. Required for flavinylation (covale…
R008091c0g1_i01	0.21842	0.219183	0.987805	0.463591	1	DAZL	NA	NA	NA
R008111c0g2_i01	0.0189182	0.0189195	6.51338	0.998139	1	RBM22	RBM22 RCJMB04_3g16	cellular response to drug [GO:0035690]; mRNA cis splicing, via spliceosome [GO:0045292]; positive regulation of RNA splicing [GO:0033120]	Required for pre-mRNA splicing as component of the activated spliceosome. Involved in the first step of pre-mRNA splicing. Binds directly to the internal stem-loop (ISL) domain of the U6 snRNA and to the pre-mRNA intron near the 5' splice site during the activation and catalytic phases of the spliceosome cycle.
R008117c0g1_i01	-0.00788859	-0.00789267	3.48802	0.985548	1	SLC35D1	SLC35D2	carbohydrate transport [GO:0008643]; chondroitin sulfate biosynthetic process [GO:0030206]; embryonic skeletal system development [GO:0048706]	Antiporter transporting nucleotide sugars such as UDP-N-acetylglucosamine (UDP-GlcNAc), UDP-glucose (UDP-Glc) and GDP-mannose (GDP-Man) pooled in the cytosol into the lumen of the Golgi in exchange for the corresponding nucleosides monophosphates (UMP for UDP-sugars and GMP for GDP-sugars). May take part in heparan sulfate synthesis by supplying UDP-GlcNAc, the donor substrate, and thus be involv…
R008120c0g1_i01	0.248861	0.249004	3.79291	0.284628	0.897813	NA	NA	NA	NA
R008134c0g1_i01	0.653518	0.653876	4.23218	0.00105394	0.0170466	NA	CYP17A1 CYP17	sex differentiation [GO:0007548]; steroid biosynthetic process [GO:0006694]	Conversion of pregnenolone and progesterone to their 17-alpha-hydroxylated products and subsequently to dehydroepiandrosterone (DHEA) and androstenedione. Catalyzes both the 17-alpha-hydroxylation and the 17,20-lyase reaction.
R008152c0g1_i01	0.251898	0.252003	4.0115	0.285967	0.899711	NA	NA	NA	NA
R008163c0g1_i02	-0.0432018	-0.0432219	3.63692	0.900014	1	NUBPL	NUBPL C14orf127	iron-sulfur cluster assembly [GO:0016226]; mitochondrial respiratory chain complex I assembly [GO:0032981]; mitochondrion morphogenesis [GO:0070584]	Required for the assembly of the mitochondrial membrane respiratory chain NADH dehydrogenase (Complex I). May deliver of one or more Fe-S clusters to complex I subunits.
R008166c0g1_i01	0.0451057	0.0451109	5.85074	0.993346	1	NA	SEC23IP MSTP053	COPII vesicle coating [GO:0048208]; Golgi organization [GO:0007030]; endoplasmic reticulum to Golgi vesicle-mediated transport [GO:0006888]; intracellular protein transport [GO:0006886]	Plays a role in the organization of endoplasmic reticulum exit sites. Specifically binds to phosphatidylinositol 3-phosphate (PI(3)P), phosphatidylinositol 4-phosphate (PI(4)P) and phosphatidylinositol 5-phosphate (PI(5)P).
R008177c0g1_i01	-0.299821	-0.299922	4.40481	0.15032	0.645848	RBX1	Roc1a CG16982	SCF-dependent proteasomal ubiquitin-dependent protein catabolic process [GO:0031146]; cell population proliferation [GO:0008283]; lipid storage [GO:0019915]; negative regulation of canonical Wnt signaling pathway [GO:0090090]; negative regulation of insulin receptor signaling pathway [GO:0046627]; negative regulation of smoothened signaling pathway [GO:0045879]; positive regulation of neuron remo…	Core component of multiple SCF (SKP1-CUL1-F-box protein) E3 ubiquitin-protein ligase complexes which mediate the ubiquitination of proteins involved in cell cycle progression, signal transduction and transcription. Through the RING-type zinc finger, seems to recruit the E2 ubiquitination enzyme to the complex and brings it into close proximity to the substrate. Required for the specific SCF-depen…
R008178c0g1_i01	-0.0289828	-0.0290815	1.47551	0.914461	1	NA	NA	NA	NA
R008198c0g1_i01	-0.0443602	-0.0443641	6.29534	0.970485	1	ATP6V1G1		proton transmembrane transport [GO:1902600]	Catalytic subunit of the peripheral V1 complex of vacuolar ATPase (V-ATPase). V-ATPase is responsible for acidifying a variety of intracellular compartments in eukaryotic cells.
R008201c0g2_i01	-0.0223848	-0.0224059	3.04609	0.929357	1	NA	NA	NA	NA
R008202c0g1_i01	0.327518	0.328164	1.35288	0.337583	0.972031	NA	NA	NA	NA
R008211c0g1_i01	0.148979	0.149031	4.05201	0.652993	1	GGH	Ggh	response to drug [GO:0042493]; response to ethanol [GO:0045471]; response to insulin [GO:0032868]; response to zinc ion [GO:0010043]; tetrahydrofolylpolyglutamate metabolic process [GO:0046900]	Hydrolyzes the polyglutamate sidechains of pteroylpolyglutamates. Progressively removes gamma-glutamyl residues from pteroylpoly-gamma-glutamate to yield pteroyl-alpha-glutamate (folic acid) and free glutamate. May play an important role in the bioavailability of dietary pteroylpolyglutamates and in the metabolism of pteroylpolyglutamates and antifolates. Acts as endopeptidase. Lysosomal enzyme i…
R008220c0g2_i01	0.897462	0.911016	0.250586	0.0503916	0.323237	NA	CALML5 CLSP	calcium-mediated signaling [GO:0019722]; epidermis development [GO:0008544]; neutrophil degranulation [GO:0043312]; signal transduction [GO:0007165]	Binds calcium. May be involved in terminal differentiation of keratinocytes.
R008225c0g1_i01	-0.734103	-0.847806	-0.58298	0.538545	1	NA	fgf1 fgf-1	angiogenesis [GO:0001525]; branch elongation involved in ureteric bud branching [GO:0060681]; cell differentiation [GO:0030154]; fibroblast growth factor receptor signaling pathway [GO:0008543]; mesonephric epithelium development [GO:0072163]; positive regulation of angiogenesis [GO:0045766]; positive regulation of cell division [GO:0051781]; positive regulation of cell migration [GO:0030335]; po…	Plays an important role in the regulation of cell survival, cell division, angiogenesis, cell differentiation and cell migration. Functions as potent mitogen in vitro. Acts as a ligand for FGFR1 and integrins. Binds to FGFR1 in the presence of heparin leading to FGFR1 dimerization and activation via sequential autophosphorylation on tyrosine residues which act as docking sites for interacting pro…
R008229c0g1_i01	-0.467577	-0.468069	2.82933	0.016285	0.143	MRPL52	mRpL52 CG1577	mitochondrial translation [GO:0032543]; translation [GO:0006412]	NA
R008237c0g1_i01	2.93848	3.31975	-0.217302	0.00457316	0.0544221	NA	P2ry6	cellular response to organic cyclic compound [GO:0071407]; cellular response to prostaglandin E stimulus [GO:0071380]; cellular response to purine-containing compound [GO:0071415]; cellular response to pyrimidine ribonucleotide [GO:1905835]; phagocytosis [GO:0006909]; positive regulation of ERK1 and ERK2 cascade [GO:0070374]; positive regulation of inositol 1,4,5-trisphosphate-sensitive calcium-r…	Receptor for extracellular UTP > ADP = 2-methylthio-ATP > ADP-beta-S > ATP = ATP-gamma-S. The activity of this receptor is mediated by G proteins which activate a phosphatidylinositol-calcium second messenger system. Functionally coupled to phospholipase C (By similarity).
R008270c0g2_i01	0.0606222	0.0606807	2.81019	0.822744	1	SLC25A42	slc25a42	ADP transport [GO:0015866]; AMP transport [GO:0080121]; ATP transport [GO:0015867]; coenzyme A transmembrane transport [GO:0035349]	Mitochondrial carrier mediating the transport of coenzyme A (CoA) in mitochondria in exchange for intramitochondrial (deoxy)adenine nucleotides and adenosine 3',5'-diphosphate.
R008274c0g1_i01	-0.42942	-0.42959	3.99716	0.0292823	0.217513	NA	NA	NA	NA
R008360c0g1_i01	-0.122331	-0.122616	1.5073	0.618771	1	AC005837.2	mettl23	NA	Probable methyltransferase.
R008385c0g2_i01	0.249811	0.249847	5.88722	0.31346	0.940944	ZFYVE1	ZFYVE1 DFCP1 KIAA1589 TAFF1 ZNFN2A1 PP10436	cellular response to starvation [GO:0009267]; macroautophagy [GO:0016236]; negative regulation of phosphatase activity [GO:0010923]	NA
R008480c0g1_i01	0.174756	0.174836	3.89368	0.590061	1	NA	NA	NA	NA
R008524c1g1_i01	0.00121268	0.00121269	10.0845	0.998265	1	NA	NA	NA	NA
R008536c0g2_i01	0.816092	0.818226	1.34603	0.00148067	0.0223393	PTF1A	ptf1a si:zc142h2.2 zgc:112216	amacrine cell differentiation [GO:0035881]; animal organ morphogenesis [GO:0009887]; cell differentiation [GO:0030154]; exocrine pancreas development [GO:0031017]; generation of neurons [GO:0048699]; hindbrain development [GO:0030902]; pancreas development [GO:0031016]; positive regulation of transcription, DNA-templated [GO:0045893]; regulation of transcription, DNA-templated [GO:0006355]; retin…	Transcription factor implicated in the cell fate determination in various organs. Binds to the E-box consensus sequence 5'-CANNTG-3'. Required for exocrine pancreatic development. Plays a central role in directing the differentiation of retinal progenitors towards horizontal and amacrine fates.
R008551c0g1_i01	0	0	0.251243	1	1	NA	Ace Dcp1	aging [GO:0007568]; angiogenesis involved in coronary vascular morphogenesis [GO:0060978]; animal organ regeneration [GO:0031100]; bradykinin catabolic process [GO:0010815]; brain development [GO:0007420]; cellular response to aldosterone [GO:1904045]; cellular response to glucose stimulus [GO:0071333]; eating behavior [GO:0042755]; embryo development ending in birth or egg hatching [GO:0009792];…	Converts angiotensin I to angiotensin II by release of the terminal His-Leu, this results in an increase of the vasoconstrictor activity of angiotensin. Also able to inactivate bradykinin, a potent vasodilator. Has also a glycosidase activity which releases GPI-anchored proteins from the membrane by cleaving the mannose linkage in the GPI moiety. This GPIase activity seems to be crucial for the e…
R008591c0g1_i01	-0.117	-0.117194	1.87217	0.637549	1	JMJD7-PLA2G4B	Jmjd7	protein hydroxylation [GO:0018126]	Bifunctional enzyme that acts both as an endopeptidase and 2-oxoglutarate-dependent monoxygenase (PubMed:28847961) (By similarity). Endopeptidase that cleaves histones N-terminal tails at the carboxyl side of methylated arginine or lysine residues, to generate 'tailless nucleosomes', which may trigger transcription elongation (PubMed:28847961). Preferentially recognizes and cleaves monomethylated…
R008684c0g1_i01	-0.174466	-0.175822	0.296935	0.666119	1	NA	NA	NA	NA
R008691c0g1_i01	1.11252	1.11508	2.63646	2.54634e-06	8.97004e-05	NA	NA	NA	NA
R008709c0g1_i01	0.636392	0.638954	0.796275	0.0375506	0.260653	NA	NA	NA	NA
R008718c0g1_i01	0.0723014	0.0723279	4.40321	0.898806	1	NA	NA	NA	NA
R008756c0g1_i01	-0.0849993	-0.0850289	4.23935	0.822967	1	NA	NA	NA	NA
R008774c0g1_i01	0.172611	0.173614	0.71838	0.598007	1	C15orf61	NA	NA	NA
R008783c0g1_i01	-0.327039	-0.327483	2.36843	0.160376	0.666781	NA	NA	NA	NA
R008820c0g1_i01	-0.0183114	-0.0183135	5.43457	0.990496	1	CUZD1		NA	NA
R008831c0g1_i01	0.0338957	0.0339062	4.8538	0.981999	1	NA	NA	NA	NA
R008880c0g2_i01	-0.0874978	-0.0875242	4.54744	0.857392	1	UCHL1	UCHL3	post-translational protein modification [GO:0043687]; protein catabolic process [GO:0030163]; protein deubiquitination [GO:0016579]; protein ubiquitination [GO:0016567]; ubiquitin-dependent protein catabolic process [GO:0006511]	Deubiquitinating enzyme (DUB) that controls levels of cellular ubiquitin through processing of ubiquitin precursors and ubiquitinated proteins. Thiol protease that recognizes and hydrolyzes a peptide bond at the C-terminal glycine of either ubiquitin or NEDD8. Has a 10-fold preference for Arg and Lys at position P3", and exhibits a preference towards 'Lys-48'-linked ubiquitin chains. Deubiquitina…
R008894c0g1_i01	0.0835868	0.0836378	3.50097	0.794588	1	SPR	SPR	tetrahydrobiopterin biosynthetic process [GO:0006729]	Catalyzes the final one or two reductions in tetra-hydrobiopterin biosynthesis to form 5,6,7,8-tetrahydrobiopterin.
R008911c0g1_i01	-0.556046	-0.556626	2.53365	0.00673004	0.0727773	MED8	med8 zgc:76877	protein ubiquitination [GO:0016567]; regulation of transcription by RNA polymerase II [GO:0006357]	Component of the Mediator complex, a coactivator involved in the regulated transcription of nearly all RNA polymerase II-dependent genes. Mediator functions as a bridge to convey information from gene-specific regulatory proteins to the basal RNA polymerase II transcription machinery. Mediator is recruited to promoters by direct interactions with regulatory proteins and serves as a scaffold for t…
R008967c0g1_i01	-0.67888	-0.682636	0.699056	0.0416823	0.282808	XXYLT1	Xxylt1	O-glycan processing [GO:0016266]	Alpha-1,3-xylosyltransferase, which elongates the O-linked xylose-glucose disaccharide attached to EGF-like repeats in the extracellular domain of target proteins by catalyzing the addition of the second xylose. Known targets include Notch proteins and coagulation factors, such as F9.
R009030c0g2_i01	0.010798	0.0107982	9.05632	0.999935	1	EIF3I	v1g239264	formation of cytoplasmic translation initiation complex [GO:0001732]	Component of the eukaryotic translation initiation factor 3 (eIF-3) complex, which is involved in protein synthesis of a specialized repertoire of mRNAs and, together with other initiation factors, stimulates binding of mRNA and methionyl-tRNAi to the 40S ribosome. The eIF-3 complex specifically targets and initiates translation of a subset of mRNAs involved in cell proliferation.
R009039c0g1_i01	-0.368464	-0.368603	4.27329	0.0363567	0.254244	LPCAT1	Lpcat2 Aytl1 Aytl1a Lpcat2a	membrane organization [GO:0061024]; phosphatidylcholine acyl-chain remodeling [GO:0036151]; platelet activating factor biosynthetic process [GO:0006663]	Possesses both acyltransferase and acetyltransferase activities (PubMed:17182612, PubMed:18156367). Activity is calcium-dependent (PubMed:17182612). Involved in platelet-activating factor (PAF) biosynthesis by catalyzing the conversion of the PAF precursor, 1-O-alkyl-sn-glycero-3-phosphocholine (lyso-PAF) into 1-O-alkyl-2-acetyl-sn-glycero-3-phosphocholine (PAF) (PubMed:17182612). Also converts l…
R009120c0g2_i01	-0.212694	-0.212804	4.05595	0.430439	1	NA	Btbd6	neurogenesis [GO:0022008]	Adapter protein for the cul3 E3 ubiquitin-protein ligase complex (By similarity). Involved in late neuronal development and muscle formation (By similarity).
R009175c0g1_i01	0.0102102	0.0102291	2.30275	0.965797	1	FAM219A	fam219a zgc:101028	NA	NA
R009216c0g2_i01	-0.204418	-0.205132	0.848494	0.460843	1	NA	B3GNT4 UNQ1898/PRO4344	O-glycan processing [GO:0016266]; keratan sulfate biosynthetic process [GO:0018146]; poly-N-acetyllactosamine biosynthetic process [GO:0030311]; protein glycosylation [GO:0006486]	Beta-1,3-N-acetylglucosaminyltransferase involved in the synthesis of poly-N-acetyllactosamine. Has activity for type 2 oligosaccharides.
R009219c0g1_i01	2.16266	2.194	0.481782	2.84309e-06	9.92245e-05	NA	kcnq1 kvlqt1	inner ear development [GO:0048839]; intestinal absorption [GO:0050892]; membrane repolarization [GO:0086009]; regulation of gastric acid secretion [GO:0060453]; regulation of ion transmembrane transport [GO:0034765]; renal absorption [GO:0070293]	Potassium channel that plays an important role in a number of tissues, including heart, inner ear, stomach and colon (By similarity). Associates with KCNE beta subunits that modulates current kinetics (By similarity). Induces a voltage-dependent by rapidly activating and slowly deactivating potassium-selective outward current (By similarity). Promotes also a delayed voltage activated potassium cu…
R009303c0g1_i01	-1.95662	-1.44269e+08	-0.304203	0.211312	0.771681	NKX2-2	NA	NA	NA
R009352c0g1_i01	0.151848	0.15186	6.15706	0.746435	1	NA	NA	NA	NA
R009384c0g1_i01	0	0	-0.11342	1	1	NA	opn4a	phototransduction [GO:0007602]; protein-chromophore linkage [GO:0018298]; visual perception [GO:0007601]	Photoreceptor implicated in non-image-forming responses to light.
R009424c0g1_i01	0.851547	0.856021	2.57135	0.00937714	0.0935199	NA	NA	NA	NA
R009528c0g1_i01	-0.179704	-0.179787	4.16215	0.532041	1	TRAPPC5	TRAPPC5	endoplasmic reticulum to Golgi vesicle-mediated transport [GO:0006888]	May play a role in vesicular transport from endoplasmic reticulum to Golgi.
R009545c0g1_i01	-0.511704	-0.677482	-0.765327	0.747303	1	NA	OPN3 ECPN	G protein-coupled receptor signaling pathway [GO:0007186]; cellular response to light stimulus [GO:0071482]; detection of light stimulus [GO:0009583]; phototransduction [GO:0007602]; protein-chromophore linkage [GO:0018298]; regulation of circadian rhythm [GO:0042752]	May play a role in encephalic photoreception.
R009624c0g2_i01	-0.00785217	-0.0078536	5.23004	0.99716	1	NA	TDH	L-threonine catabolic process to glycine [GO:0019518]; threonine catabolic process [GO:0006567]	Catalyzes the NAD(+)-dependent oxidation of L-threonine to 2-amino-3-ketobutyrate, mediating L-threonine catabolism.
R009668c0g1_i01	-0.415204	-0.415366	3.97154	0.0138456	0.125563	FSCN1	FSCN1 FAN1 HSN SNL	actin cytoskeleton organization [GO:0030036]; actin filament bundle assembly [GO:0051017]; cell migration [GO:0016477]; cell motility [GO:0048870]; cell-cell junction assembly [GO:0007043]; cytokine-mediated signaling pathway [GO:0019221]; establishment of apical/basal cell polarity [GO:0035089]; establishment or mainteNAce of cell polarity [GO:0007163]; microspike assembly [GO:0030035]; parallel…	Actin-binding protein that contains 2 major actin binding sites (PubMed:21685497, PubMed:23184945). Organizes filamentous actin into parallel bundles (PubMed:20393565, PubMed:21685497, PubMed:23184945). Plays a role in the organization of actin filament bundles and the formation of microspikes, membrane ruffles, and stress fibers (PubMed:22155786). Important for the formation of a diverse set of …
R009704c0g1_i01	0.0989064	0.0989672	3.65363	0.748593	1	PLD6	CHLREDRAFT_190403	lipid catabolic process [GO:0016042]; meiotic cell cycle [GO:0051321]; piRNA metabolic process [GO:0034587]	Plays a critical role in PIWI-interacting RNA (piRNA) biogenesis (By similarity). piRNAs provide essential protection against the activity of mobile genetic elements. piRNA-mediated transposon silencing is thus critical for maintaining genome stability. Backbone-non-specific, single strand-specific nuclease, cleaving either RNA or DNA substrates with similar affinity (By similarity). Produces 5' …
R009792c0g1_i01	0	0	2.09057	1	1	NA	NA	NA	NA
R009803c0g2_i01	0.111824	0.111982	2.24821	0.650365	1	NA	NA	NA	NA
R009807c0g1_i01	-0.0810978	-0.0811892	2.91045	0.742128	1	NA	NA	NA	NA
R009822c0g1_i01	0.229629	0.229751	3.72289	0.33087	0.966147	WNT5B	WNT5A	Wnt signaling pathway [GO:0016055]; Wnt signaling pathway involved in midbrain dopaminergic neuron differentiation [GO:1904953]; Wnt signaling pathway, calcium modulating pathway [GO:0007223]; Wnt signaling pathway, planar cell polarity pathway [GO:0060071]; activation of GTPase activity [GO:0090630]; activation of JUN kinase activity [GO:0007257]; activation of MAPK activity [GO:0000187]; activa…	Ligand for members of the frizzled family of seven transmembrane receptors. Can activate or inhibit canonical Wnt signaling, depending on receptor context. In the presence of FZD4, activates beta-catenin signaling. In the presence of ROR2, inhibits the canonical Wnt pathway by promoting beta-catenin degradation through a GSK3-independent pathway which involves down-regulation of beta-catenin-indu…
R009834c0g1_i01	-0.0651717	-0.0655012	0.449921	0.862423	1	NA	NA	NA	NA
R009852c0g1_i01	0.0248194	0.0248309	3.83131	0.961621	1	C19orf44		NA	NA
R009859c0g2_i01	0.557851	0.558454	2.64365	0.00890074	0.0902112	NA	Cntnap4 Caspr4	cell adhesion [GO:0007155]; regulation of grooming behavior [GO:2000821]; regulation of synapse organization [GO:0050807]; regulation of synaptic transmission, GABAergic [GO:0032228]; regulation of synaptic transmission, dopaminergic [GO:0032225]	Presynaptic protein involved in both dopaminergic synaptic transmission and GABAergic system, thereby participating in the structural maturation of inhibitory interneuron synapses. Involved in the dopaminergic synaptic transmission by attenuating dopamine release through a presynaptic mechanism. Also participates in the GABAergic system.
R009870c0g1_i01	0	0	-1.01719	1	1	NA	NA	NA	NA
R009893c0g1_i01	0.141758	0.141897	2.73726	0.577738	1	NA	NA	NA	NA
R009957c0g1_i01	0.558628	0.55975	1.33084	0.105059	0.520823	NA	rnf213a	blood circulation [GO:0008015]; sprouting angiogenesis [GO:0002040]; ubiquitin-dependent protein catabolic process [GO:0006511]	E3 ubiquitin-protein ligase involved in angiogenesis (PubMed:21799892). Involved in the non-canonical Wnt signaling pathway in vascular development: acts by mediating ubiquitination and degradation of proteins downstream of rspo3, leading to inhibit the non-canonical Wnt signaling pathway and promoting vessel regression. Also has ATPase activity (By similarity). Also involved in neuromuscular reg…
R009969c0g1_i01	0.0726562	0.072851	0.663912	0.814726	1	NA	NA	NA	NA
R009986c0g1_i02	-0.184861	-0.185078	2.5642	0.443584	1	BOLA1	Bola1	transcription, DNA-templated [GO:0006351]	Acts as a mitochondrial iron-sulfur (Fe-S) cluster assembly factor that facilitates (Fe-S) cluster insertion into a subset of mitochondrial proteins (By similarity). Probably acts together with the monothiol glutaredoxin GLRX5. May protect cells against oxidative stress (By similarity).
R010022c0g1_i01	0.152086	0.152192	3.05996	0.527681	1	NA	NA	NA	NA
R010044c0g1_i01	-0.106091	-0.106157	3.87336	0.718784	1	NA	NA	NA	NA
R010086c0g1_i01	0.0265681	0.0265698	6.43643	0.959164	1	NA	NA	NA	NA
R010090c0g1_i01	-0.18334	-0.253286	0.378446	0.901948	1	GLUL		glutamine biosynthetic process [GO:0006542]	Glutamine synthetase that catalyzes the ATP-dependent conversion of glutamate and ammonia to glutamine.
R010205c0g2_i01	0.0973023	0.0974104	2.79186	0.690001	1	NA	MFSD6 MMR2	NA	NA
R010208c0g1_i01	-0.745897	-0.748376	1.25612	0.00892396	0.0902112	IMMP1L	NA	NA	NA
R010350c0g1_i01	-0.235026	-0.235378	3.06353	0.315927	0.944767	NA	NA	NA	NA
R010363c0g2_i01	-1.95478	-1.44269e+08	-1.49488	0.212648	0.773314	NA	inf2	actin cytoskeleton organization [GO:0030036]	NA
R010432c0g1_i01	0.390313	0.390379	4.75632	0.0463695	0.305381	NA	SPCC1494.01	NA	NA
R010433c0g1_i01	-0.367796	-0.368286	2.63479	0.0949908	0.489836	IQUB	IQUB	cilium assembly [GO:0060271]; smoothened signaling pathway [GO:0007224]	May play roles in cilia formation and/or mainteNAce.
R010490c0g1_i01	0.0123698	0.0123753	1.96467	0.962145	1	NA		cell cycle [GO:0007049]; cell division [GO:0051301]	Plays a fundamental role in microtubule-organizing center structure and function.
R010538c0g1_i01	0.380998	0.381295	2.99793	0.0755354	0.42459	NA	NA	NA	NA
R010543c0g1_i01	0.603441	0.604604	2.02939	0.0111	0.106145	NA	dat	D-amino acid biosynthetic process [GO:0046437]; D-amino acid catabolic process [GO:0019478]	Acts on the D-isomers of alanine, leucine, aspartate, glutamate, aminobutyrate, norvaline and asparagine. The enzyme transfers an amino group from a substrate D-amino acid to the pyridoxal phosphate cofactor to form pyridoxamine and an alpha-keto acid in the first half-reaction. The second half-reaction is the reverse of the first, transferring the amino group from the pyridoxamine to a second al…
R010586c0g2_i01	0.230151	0.230191	5.41587	0.406152	1	NA	NA	NA	NA
R010639c0g1_i01	-0.419226	-0.425478	0.109742	0.334122	0.968755	NA	adra1a	adenylate cyclase-activating adrenergic receptor signaling pathway [GO:0071880]; adenylate cyclase-modulating G protein-coupled receptor signaling pathway [GO:0007188]; norepinephrine-epinephrine vasoconstriction involved in regulation of systemic arterial blood pressure [GO:0001994]; phospholipase C-activating G protein-coupled receptor signaling pathway [GO:0007200]; positive regulation of cyto…	This alpha-adrenergic receptor mediates its action by association with G proteins that activate a phosphatidylinositol-calcium second messenger system.
R010751c0g1_i01	-0.334237	-0.334627	2.45094	0.141851	0.624624	PIGP	PIGP DSCR5	GPI anchor biosynthetic process [GO:0006506]	Part of the complex catalyzing the transfer of N-acetylglucosamine from UDP-N-acetylglucosamine to phosphatidylinositol, the first step of GPI biosynthesis.
R010755c0g1_i01	-0.573388	-0.573887	2.68942	0.0103194	0.100469	NA	NA	NA	NA
R010811c0g2_i01	0.785899	0.789054	0.93728	0.00458642	0.0544937	NA	NA	NA	NA
R010941c0g1_i01	-0.273537	-0.273595	5.03978	0.209927	0.77061	ERI1	Eri1 3'exo Thex1	DNA catabolic process, exonucleolytic [GO:0000738]; exonucleolytic trimming to generate mature 3'-end of 5.8S rRNA from tricistronic rRNA transcript (SSU-rRNA, 5.8S rRNA, LSU-rRNA) [GO:0000467]; gene silencing by RNA [GO:0031047]; rRNA 3'-end processing [GO:0031125]	RNA exonuclease that binds to the 3'-end of histone mRNAs and degrades them, suggesting that it plays an essential role in histone mRNA decay after replication. A 2' and 3'-hydroxyl groups at the last nucleotide of the histone 3'-end is required for efficient degradation of RNA substrates. Also able to degrade the 3'-overhangs of short interfering RNAs (siRNAs) in vitro, suggesting a possible rol…
R010944c0g1_i01	-0.212204	-0.212388	3.11837	0.384712	1	GORAB	Gorab Ntklbp1 Scyl1bp1	hair follicle morphogenesis [GO:0031069]; non-motile cilium assembly [GO:1905515]; positive regulation of smoothened signaling pathway involved in dorsal/ventral neural tube patterning [GO:1901622]	NA
R011015c0g1_i01	0.0861976	0.0862078	5.84068	0.973549	1	NUP35	nup35 nup53 zgc:65979	NLS-bearing protein import into nucleus [GO:0006607]; mRNA transport [GO:0051028]; nuclear pore organization [GO:0006999]	Functions as a component of the nuclear pore complex (NPC). NPC components, collectively referred to as nucleoporins (NUPs), can play the role of both NPC structural components and of docking or interaction partners for transiently associated nuclear transport factors (By similarity).
R011076c0g1_i01	-0.0679349	-0.0680206	1.91321	0.781241	1	NA	NA	NA	NA
R011094c0g1_i01	-0.491288	-0.513422	1.36588	0.586404	1	NA	NA	NA	NA
R011107c0g1_i01	0.874097	0.874716	3.02956	7.17166e-06	0.000228068	NA	NA	NA	NA
R011117c0g1_i01	0.0301045	0.0301812	1.69948	0.90198	1	CCNB1		cell cycle [GO:0007049]; cell division [GO:0051301]	Essential for the control of the cell cycle at the G2/M (mitosis) transition. Interacts with the CDC2 protein kinase to form MPF. G2/M cyclins accumulate steadily during G2 and are abruptly destroyed at mitosis (By similarity).
R011123c0g1_i01	0.2631	0.263146	5.34294	0.249585	0.844408	AGFG2	AGFG1 HRB RIP	cell differentiation [GO:0030154]; multicellular organism development [GO:0007275]; spermatogenesis [GO:0007283]	Required for vesicle docking or fusion during acrosome biogenesis. May play a role in RNA trafficking or localization (By similarity).
R011126c0g1_i01	-0.205042	-0.205221	3.17381	0.413913	1	CRYM	CRYM THBP	lysine catabolic process [GO:0006554]; negative regulation of transcription by RNA polymerase II [GO:0000122]; sensory perception of sound [GO:0007605]; thyroid hormone metabolic process [GO:0042403]; thyroid hormone transport [GO:0070327]	Specifically catalyzes the reduction of imine bonds in brain substrates that may include cystathionine ketimine (CysK) and lanthionine ketimine (LK). Binds thyroid hormone which is a strong reversible inhibitor. Presumably involved in the regulation of the free intracellular concentration of triiodothyronine and access to its nuclear receptors.
R011178c0g1_i01	0.19875	0.198763	6.70929	0.625457	1	SYVN1	syvn1 hrd1 zgc:55735 zgc:77108	ERAD pathway [GO:0036503]; protein N-linked glycosylation via asparagine [GO:0018279]; ubiquitin-dependent ERAD pathway [GO:0030433]; ubiquitin-dependent protein catabolic process [GO:0006511]	Acts as an E3 ubiquitin-protein ligase which accepts ubiquitin specifically from endoplasmic reticulum-associated UBC7 E2 ligase and transfers it to substrates, promoting their degradation. Component of the endoplasmic reticulum quality control (ERQC) system also called ER-associated degradation (ERAD) involved in ubiquitin-dependent degradation of misfolded endoplasmic reticulum proteins. Also p…
R011182c0g1_i01	0.0991654	0.0992601	2.7757	0.688142	1	MGAT5B	NA	NA	NA
R011204c0g1_i01	-4.41561	-1.44269e+08	-0.771623	0.00244	0.0332752	NA	rnf145 zgc:56435	hemopoiesis [GO:0030097]; myeloid cell development [GO:0061515]	NA
R011216c0g1_i01	-0.295963	-0.296619	1.82336	0.221369	0.790559	HUS1B	HUS1	DNA damage checkpoint [GO:0000077]; DNA repair [GO:0006281]; DNA replication [GO:0006260]; cellular response to DNA damage stimulus [GO:0006974]; cellular response to ionizing radiation [GO:0071479]; double-strand break repair via homologous recombination [GO:0000724]; embryo development ending in birth or egg hatching [GO:0009792]; intra-S DNA damage checkpoint [GO:0031573]; meiotic DNA integrit…	Component of the 9-1-1 cell-cycle checkpoint response complex that plays a major role in DNA repair. The 9-1-1 complex is recruited to DNA lesion upon damage by the RAD17-replication factor C (RFC) clamp loader complex. Acts then as a sliding clamp platform on DNA for several proteins involved in long-patch base excision repair (LP-BER). The 9-1-1 complex stimulates DNA polymerase beta (POLB) act…
R011231c0g1_i01	0.16963	0.170872	1.16222	0.642449	1	NA	NA	NA	NA
R011242c0g1_i01	0.612681	0.612941	4.13354	8.45262e-05	0.00201178	NA	Rv1760 MTCY28.26	glycerol metabolic process [GO:0006071]; glycerolipid biosynthetic process [GO:0045017]; growth of symbiont in host cell [GO:0044119]; response to hypoxia [GO:0001666]; response to nitric oxide [GO:0071731]; triglyceride biosynthetic process [GO:0019432]	Catalyzes the terminal and only committed step in triacylglycerol synthesis by using diacylglycerol and fatty acyl CoA as substrates. Required for storage lipid synthesis (By similarity). ; Upon expression in E.coli functions weakly as a triacylglycerol synthase, making triacylglycerol (TG) from diolein and long-chain fatty acyl-CoA. Has very weak wax synthase activity, incorporating palmityl alc…
R011253c0g1_i01	-0.158629	-0.158867	2.42264	0.509332	1	NA	NA	NA	NA
R011312c0g1_i01	0.46671	0.466941	4.42406	0.007831	0.0816313	NA	NA	NA	NA
R011369c0g1_i01	0.12848	0.128561	3.15882	0.611118	1	NA	NA	NA	NA
R011432c0g1_i01	0.157817	0.157864	4.51303	0.678673	1	NA	wdsub1 zgc:154085	NA	NA
R011448c0g1_i01	0.178784	0.178871	3.95062	0.530313	1	CLUAP1	cluap1 zgc:56115	cilium assembly [GO:0060271]; kidney development [GO:0001822]; photoreceptor cell mainteNAce [GO:0045494]	Required for cilia biogenesis and mainteNAce in the kidney, the lateral line organ and eye. Appears to function within the multiple intraflagellar transport complex B (IFT-B).
R011478c0g1_i01	-2.13873	-2.13987	3.58437	4.8424e-23	1.65544e-20	NA	NA	NA	NA
R011489c0g1_i01	0.0565449	0.0565542	5.44449	0.98864	1	WDSUB1	Wdsub1	NA	NA
R011491c0g1_i02	0.212454	0.212705	2.52729	0.369899	1	NA	NA	NA	NA
R011496c0g1_i01	-0.0889356	-0.0889463	5.92609	0.977062	1	COPS6	COPS6	protein deneddylation [GO:0000338]	Component of the COP9 signalosome complex (CSN), a complex involved in various cellular and developmental processes. The CSN complex is an essential regulator of the ubiquitin (Ubl) conjugation pathway by mediating the deneddylation of the cullin subunits of SCF-type E3 ligase complexes, leading to decrease the Ubl ligase activity of SCF-type complexes such as SCF, CSA or DDB2. The complex is als…
R011513c0g1_i01	0.118667	0.118673	6.88391	0.631155	1	NA	NA	NA	NA
R011523c0g1_i01	0.129632	0.129641	6.32953	0.799009	1	NA	NA	NA	NA
R011533c0g2_i01	-0.185706	-0.255618	0.0884496	0.903271	1	NA	NA	NA	NA
R011549c0g1_i01	0	0	3.11136	1	1	NA	NA	NA	NA
R011555c0g1_i01	0.0756142	0.0756406	4.36582	0.887698	1	SLC37A3	SLC37A3 SPX3	carbohydrate transport [GO:0008643]	NA
R011573c0g1_i01	0.0229959	0.0230097	3.61751	0.949392	1	NA	NA	NA	NA
R011584c0g2_i01	-0.106359	-0.106694	2.3512	0.709098	1	NA	NA	NA	NA
R011613c0g1_i01	-0.605814	-0.607037	1.79541	0.0113776	0.10825	NA	NA	NA	NA
R011617c0g1_i01	0.0116056	0.0116364	1.56716	0.962942	1	TERF1	NA	NA	NA
R011625c0g1_i01	-0.761506	-0.761801	4.11472	0.165456	0.67944	NA	DNAJB4	protein folding [GO:0006457]	Probable chaperone. Stimulates ATP hydrolysis and the folding of unfolded proteins mediated by HSPA1A/B (in vitro).
R011659c0g1_i01	0.259241	0.259282	5.46821	0.268344	0.878314	UVRAG	Uvrag Uvrag1	DNA repair [GO:0006281]; SNARE complex assembly [GO:0035493]; autophagosome maturation [GO:0097352]; autophagy [GO:0006914]; centrosome cycle [GO:0007098]; chromosome segregation [GO:0007059]; double-strand break repair via classical nonhomologous end joining [GO:0097680]; mainteNAce of Golgi location [GO:0051684]; receptor catabolic process [GO:0032801]; regulation of cytokinesis [GO:0032465]; r…	Versatile protein that is involved in regulation of different cellular pathways implicated in membrane trafficking. Involved in regulation of the COPI-dependent retrograde transport from Golgi and the endoplasmic reticulum by associating with the NRZ complex; the function is dependent on its binding to phosphatidylinositol 3-phosphate (PtdIns(3)P). During autophagy acts as regulatory subunit of t…
R011660c0g1_i01	0.314589	0.317552	0.0962064	0.453755	1	NA	NA	NA	NA
R011675c0g1_i01	-0.0958153	-0.0958243	6.08495	0.979247	1	GNAO1	GNAO1	adenylate cyclase-modulating G protein-coupled receptor signaling pathway [GO:0007188]; dopamine receptor signaling pathway [GO:0007212]; locomotory behavior [GO:0007626]; regulation of heart contraction [GO:0008016]	Guanine nucleotide-binding proteins (G proteins) are involved as modulators or transducers in various transmembrane signaling systems. The G(o) protein function is not clear. Stimulated by RGS14 (By similarity).
R011676c0g1_i01	-0.154045	-0.154117	3.92012	0.670342	1	DTD1	DTD1 C20orf88 DUEB HARS2	DNA replication [GO:0006260]; tRNA metabolic process [GO:0006399]	Possible ATPase (PubMed:15653697) involved in DNA replication, may facilitate loading of CDC45 onto pre-replication complexes (PubMed:20065034).
R011707c0g1_i01	0.200536	0.200828	2.15089	0.39791	1	NA	NA	NA	NA
R011729c0g1_i01	1.77458	1.44269e+08	-1.80754	0.27267	0.881615	NA	NA	NA	NA
R011760c0g1_i01	0	0	0.934606	1	1	CYGB	Ngb	aging [GO:0007568]; negative regulation of hydrogen peroxide-induced cell death [GO:1903206]; neuron projection development [GO:0031175]; positive regulation of catalytic activity [GO:0043085]; response to hypoxia [GO:0001666]; response to iron ion [GO:0010039]; visual perception [GO:0007601]	Involved in oxygen transport in the brain. Hexacoordinate globin, displaying competitive binding of oxygen or the distal His residue to the iron atom. Not capable of penetrating cell membranes (By similarity).
R011778c0g1_i01	0.0630383	0.0630769	3.70884	0.814542	1	NA	NA	NA	NA
R011845c0g1_i01	0.511084	0.511352	3.74166	0.00458152	0.0544784	NA	Fkrp	glycoprotein biosynthetic process [GO:0009101]; protein O-linked mannosylation [GO:0035269]; protein processing [GO:0016485]	Catalyzes the transfer of CDP-ribitol to ribitol 5-phosphate previously attached by FKTN/fukutin of to the phosphorylated O-mannosyl trisaccharide (N-acetylgalactosamine-beta-3-N-acetylglucosamine-beta-4-(phosphate-6-)mannose), a carbohydrate structure present in alpha-dystroglycan (DAG1) (By similarity). This constitutes the second step in the formation of the ribose 5-phosphate tandem repeat wh…
R011880c0g1_i01	-0.171666	-0.171722	4.48872	0.648518	1	FXN	Fxn Frda	adult walking behavior [GO:0007628]; aerobic respiration [GO:0009060]; cellular iron ion homeostasis [GO:0006879]; cellular response to hydrogen peroxide [GO:0070301]; embryo development ending in birth or egg hatching [GO:0009792]; heme biosynthetic process [GO:0006783]; ion transport [GO:0006811]; iron incorporation into metallo-sulfur cluster [GO:0018283]; iron-sulfur cluster assembly [GO:0016…	Promotes the biosynthesis of heme and assembly and repair of iron-sulfur clusters by delivering Fe(2+) to proteins involved in these pathways. May play a role in the protection against iron-catalyzed oxidative stress through its ability to catalyze the oxidation of Fe(2+) to Fe(3+); the oligomeric form but not the monomeric form has in vitro ferroxidase activity. May be able to store large amount…
R011901c0g2_i01	0.106833	0.106883	4.05458	0.710655	1	NA	At1g66620 T12I7.7	multicellular organism development [GO:0007275]; protein ubiquitination [GO:0016567]; ubiquitin-dependent protein catabolic process [GO:0006511]	E3 ubiquitin-protein ligase that mediates ubiquitination and subsequent proteasomal degradation of target proteins. E3 ubiquitin ligases accept ubiquitin from an E2 ubiquitin-conjugating enzyme in the form of a thioester and then directly transfers the ubiquitin to targeted substrates. It probably triggers the ubiquitin-mediated degradation of different substrates.
R011950c0g1_i01	0.282754	0.28397	0.25868	0.496179	1	NA	NA	NA	NA
R011987c0g1_i01	0.918122	0.922166	0.865476	0.00598128	0.0661547	NA	NA	NA	NA
R012010c0g1_i01	0.399944	0.400198	3.56553	0.0477445	0.311978	COMMD2	COMMD2	NA	May modulate activity of cullin-RING E3 ubiquitin ligase (CRL) complexes. May down-regulate activation of NF-kappa-B.
R012029c0g1_i01	1.3198	1.32558	0.549825	6.58376e-07	2.66935e-05	NA	NA	NA	NA
R012048c0g1_i01	0.521786	0.52186	5.45407	0.000249816	0.00518308	PLPPR2	Plpp1 Lpp1 Ppap2a	phospholipid dephosphorylation [GO:0046839]; phospholipid metabolic process [GO:0006644]	Broad-specificity phosphohydrolase that dephosphorylates exogenous bioactive glycerolipids and sphingolipids. Catalyzes the conversion of phosphatidic acid (PA) to diacylglycerol (DG). In addition it hydrolyzes lysophosphatidic acid (LPA), diacyl glycerol pyrophosphate (DGPP), ceramide-1-phosphate (C-1-P) and sphingosine-1-phosphate (S-1-P). The relative catalytic efficiency is LPA > PA > C-1-P >…
R012051c0g1_i01	-3.72573	-3.73986	1.46204	1.65144e-31	9.55423e-29	NA	Egln1	cardiac muscle tissue morphogenesis [GO:0055008]; cellular iron ion homeostasis [GO:0006879]; heart trabecula formation [GO:0060347]; labyrinthine layer development [GO:0060711]; negative regulation of CAMKK-AMPK signaling cascade [GO:1905290]; negative regulation of DNA-binding transcription factor activity [GO:0043433]; negative regulation of cyclic-nucleotide phosphodiesterase activity [GO:005…	Cellular oxygen sensor that catalyzes, under normoxic conditions, the post-translational formation of 4-hydroxyproline in hypoxia-inducible factor (HIF) alpha proteins. Hydroxylates a specific proline found in each of the oxygen-dependent degradation (ODD) domains (N-terminal, NODD, and C-terminal, CODD) of HIF1A. Also hydroxylates HIF2A. Has a preference for the CODD site for both HIF1A and HIF1…
R012056c0g1_i01	0.297833	0.297927	4.67657	0.145518	0.633907	SLC25A44	Slc25a44	NA	NA
R012059c0g1_i01	0.611264	0.721071	0.0905734	0.642088	1	SLC17A8	NA	NA	NA
R012070c0g1_i01	-0.224268	-0.224449	3.08962	0.358649	0.996269	RAB34	RAB36	Rab protein signal transduction [GO:0032482]; intracellular protein transport [GO:0006886]	Protein transport. Probably involved in vesicular traffic (By similarity).
R012125c0g1_i01	0.740901	0.742591	1.60615	0.0055947	0.0630851	NA	Rab6b D9Bwg0185e	Rab protein signal transduction [GO:0032482]; intra-Golgi vesicle-mediated transport [GO:0006891]; intracellular protein transport [GO:0006886]; retrograde transport, endosome to Golgi [GO:0042147]; retrograde vesicle-mediated transport, Golgi to endoplasmic reticulum [GO:0006890]	Seems to have a role in retrograde membrane traffic at the level of the Golgi complex. May function in retrograde transport in neuronal cells (By similarity).
R012152c0g1_i01	-0.288943	-0.288978	6.72801	0.194026	0.739247	NA	NA	NA	NA
R012156c0g1_i01	-0.349196	-0.35025	1.2966	0.190328	0.73314	NA	NA	NA	NA
R012158c0g4_i01	-0.10641	-0.10845	-0.440056	0.833633	1	NA	NA	NA	NA
R012220c0g1_i01	-0.247262	-0.24784	1.28569	0.33304	0.968057	NA	NA	NA	NA
R012231c0g2_i01	-0.0230665	-0.0230909	2.12749	0.925707	1	ZBTB8OS	NA	NA	NA
R012258c0g1_i01	-0.225655	-0.225775	3.69387	0.36692	1	RBBP9	RBBP9 BOG RBBP10	regulation of cell population proliferation [GO:0042127]	May play a role in the transformation process due to its capacity to confer resistance to the growth-inhibitory effects of TGF-beta1 through interaction with retinoblastoma and the subsequent displacement of E2F-1.
R012267c0g1_i01	2.13749	2.15819	0.0637458	2.66863e-06	9.37887e-05	NA	NA	NA	NA
R012279c0g1_i01	-0.0271091	-0.0271289	2.74177	0.926263	1	GGH	gghA DDB_G0286535	tetrahydrofolylpolyglutamate metabolic process [GO:0046900]	NA
R012366c0g2_i01	0	0	0.74583	1	1	NA	NA	NA	NA
R012372c0g1_i01	0.873496	0.879745	0.816505	0.0135935	0.123549	BOK	bokb bok zgc:64041	extrinsic apoptotic signaling pathway in absence of ligand [GO:0097192]; intrinsic apoptotic signaling pathway in response to DNA damage [GO:0008630]; regulation of apoptotic process [GO:0042981]	May play a role in apoptosis. Does not appear to show pro-apoptotic activity when expressed ectopically in early embryos.
R012373c0g1_i01	0.365563	0.365872	2.72725	0.128615	0.589952	NA	NA	NA	NA
R012384c0g1_i01	0.00760603	0.00760682	6.1863	0.999818	1	BAIAP2L2	NA	NA	NA
R012388c0g1_i01	0.0344635	0.0345673	0.478758	0.934037	1	NA	NA	NA	NA
R012390c0g1_i01	1.54222	1.54358	3.47799	6.94722e-13	7.88837e-11	NA	NA	NA	NA
R012391c0g1_i01	0.105661	0.106152	0.594667	0.712157	1	NA	NA	NA	NA
R012405c0g2_i01	-0.15391	-0.153922	6.4799	0.762874	1	NCBP1	ncbp1 cbp80 TGas055a14.1	7-methylguanosine mRNA capping [GO:0006370]; gene silencing by RNA [GO:0031047]; mRNA cis splicing, via spliceosome [GO:0045292]; mRNA export from nucleus [GO:0006406]; nuclear-transcribed mRNA catabolic process, nonsense-mediated decay [GO:0000184]; positive regulation of mRNA 3'-end processing [GO:0031442]; pre-mRNA cleavage required for polyadenylation [GO:0098789]; regulation of mRNA processi…	Component of the cap-binding complex (CBC), which binds cotranscriptionally to the 5'-cap of pre-mRNAs and is involved in various processes such as pre-mRNA splicing, translation regulation, nonsense-mediated mRNA decay, RNA-mediated gene silencing (RNAi) by microRNAs (miRNAs) and mRNA export. The CBC complex is involved in mRNA export from the nucleus, leading to the recruitment of the mRNA expo…
R012413c0g1_i01	-0.149956	-0.150007	4.28173	0.627851	1	MED17	Med17 Crsp6 Trap80	positive regulation of transcription by RNA polymerase II [GO:0045944]; positive regulation of transcription, DNA-templated [GO:0045893]; protein ubiquitination [GO:0016567]; regulation of transcription by RNA polymerase II [GO:0006357]; stem cell population mainteNAce [GO:0019827]; transcription initiation from RNA polymerase II promoter [GO:0006367]	Component of the Mediator complex, a coactivator involved in the regulated transcription of nearly all RNA polymerase II-dependent genes. Mediator functions as a bridge to convey information from gene-specific regulatory proteins to the basal RNA polymerase II transcription machinery. Mediator is recruited to promoters by direct interactions with regulatory proteins and serves as a scaffold for t…
R012433c0g1_i01	-0.606122	-0.609749	0.532075	0.0915576	0.479029	PAQR9	paqr5a mprg paqr5 zgc:56016	multicellular organism development [GO:0007275]; oogenesis [GO:0048477]	Steroid membrane receptor. Binds progesterone. May be involved in oocyte maturation (By similarity).
R012451c0g2_i01	-0.560083	-0.560616	3.43679	0.00274239	0.0361534	NA	NA	NA	NA
R012499c0g1_i01	1.63107	1.64195	1.15139	3.15587e-06	0.000109128	NA	HMCN1 FIBL6	cell cycle [GO:0007049]; cell division [GO:0051301]; heterophilic cell-cell adhesion via plasma membrane cell adhesion molecules [GO:0007157]; homophilic cell adhesion via plasma membrane adhesion molecules [GO:0007156]; response to bacterium [GO:0009617]; visual perception [GO:0007601]	Promotes cleavage furrow maturation during cytokinesis in preimplantation embryos. May play a role in the architecture of adhesive and flexible epithelial cell junctions. May play a role during myocardial remodeling by imparting an effect on cardiac fibroblast migration.
R012500c0g1_i01	-1.28106	-1.29081	1.48995	0.000296822	0.00598497	TRAF1	NA	NA	NA
R012518c0g1_i01	-0.625679	-0.631138	0.55547	0.111866	0.542452	NA	TBX1	angiogenesis [GO:0001525]; anterior/posterior pattern specification [GO:0009952]; aorta morphogenesis [GO:0035909]; artery morphogenesis [GO:0048844]; blood vessel development [GO:0001568]; blood vessel morphogenesis [GO:0048514]; cell fate specification [GO:0001708]; cell population proliferation [GO:0008283]; cellular response to fibroblast growth factor stimulus [GO:0044344]; cellular response…	Probable transcriptional regulator involved in developmental processes. Is required for normal development of the pharyngeal arch arteries (By similarity).
R012541c0g2_i01	-0.264501	-0.264608	4.10773	0.245756	0.837865	MAT2B	MAT2B	S-adenosylmethionine biosynthetic process [GO:0006556]; one-carbon metabolic process [GO:0006730]	Regulatory subunit of S-adenosylmethionine synthetase 2, an enzyme that catalyzes the formation of S-adenosylmethionine from methionine and ATP. Regulates MAT2A catalytic activity by changing its kinetic properties, increasing its affinity for L-methionine. Can bind NADP (in vitro).
R012608c0g1_i01	0.171503	0.171795	1.81846	0.493813	1	NA		calcium-mediated signaling [GO:0019722]	Calmodulin mediates the control of a large number of enzymes, ion channels and other proteins by Ca(2+). Among the enzymes to be stimulated by the calmodulin-Ca(2+) complex are a number of protein kinases and phosphatases.
R012620c0g1_i01	0.260177	0.26039	2.82686	0.267876	0.87748	NA	NA	NA	NA
R012626c0g1_i01	0.133001	0.133011	6.52173	0.932309	1	LMAN1L	Lman1 Ergic53	Golgi organization [GO:0007030]; endoplasmic reticulum organization [GO:0007029]; endoplasmic reticulum to Golgi vesicle-mediated transport [GO:0006888]; positive regulation of organelle organization [GO:0010638]; protein transport [GO:0015031]	Mannose-specific lectin. May recognize sugar residues of glycoproteins, glycolipids, or glycosylphosphatidyl inositol anchors and may be involved in the sorting or recycling of proteins, lipids, or both. The LMAN1-MCFD2 complex forms a specific cargo receptor for the ER-to-Golgi transport of selected proteins (By similarity).
R012634c0g1_i01	-0.149145	-0.149325	2.35836	0.535934	1	NA	GTF3C1	5S class rRNA transcription by RNA polymerase III [GO:0042791]; rRNA transcription [GO:0009303]; tRNA transcription [GO:0009304]; tRNA transcription by RNA polymerase III [GO:0042797]; transcription by RNA polymerase III [GO:0006383]; transcription initiation from RNA polymerase III promoter [GO:0006384]	Required for RNA polymerase III-mediated transcription. Component of TFIIIC that initiates transcription complex assembly on tRNA and is required for transcription of 5S rRNA and other stable nuclear and cytoplasmic RNAs. Binds to the box B promoter element.
R012643c0g2_i01	-0.0190969	-0.0191012	4.741	0.97612	1	NKIRAS2	nkiras2 zgc:92870	I-kappaB kinase/NF-kappaB signaling [GO:0007249]	Atypical Ras-like protein that acts as a potent regulator of NF-kappa-B activity by preventing the degradation of NF-kappa-B inhibitor beta (NFKBIB) by most signals, explaining why NFKBIB is more resistant to degradation.
R012655c0g1_i01	-0.288379	-0.404027	3.04385	0.848919	1	NA	NA	NA	NA
R012684c0g1_i01	0.168738	0.169426	1.80134	0.566778	1	NA	NA	NA	NA
R012700c0g2_i01	-0.241475	-0.24151	5.66043	0.334607	0.968755	POMP	POMP	proteasome assembly [GO:0043248]	Molecular chaperone essential for the assembly of standard proteasomes and immunoproteasomes. Degraded after completion of proteasome maturation (By similarity). Mediates the association of 20S preproteasome with the endoplasmic reticulum (By similarity).
R012730c0g1_i01	0.357765	0.357789	6.64498	0.0208845	0.17157	RSF1	RSF1 HBXAP XAP8	CENP-A containing nucleosome assembly [GO:0034080]; DNA-templated transcription, initiation [GO:0006352]; chromatin remodeling [GO:0006338]; negative regulation of DNA binding [GO:0043392]; negative regulation of transcription, DNA-templated [GO:0045892]; nucleosome assembly [GO:0006334]; nucleosome positioning [GO:0016584]; positive regulation of transcription by RNA polymerase II [GO:0045944]; …	Required for assembly of regular nucleosome arrays by the RSF chromatin-remodeling complex (PubMed:12972596). Facilitates transcription of hepatitis B virus (HBV) genes by the pX transcription activator. In case of infection by HBV, together with pX, it represses TNF-alpha induced NF-kappa-B transcription activation. Represses transcription when artificially recruited to chromatin by fusion to a …
R012731c0g1_i01	0.136499	0.136528	5.14763	0.808584	1	TMEM259	Tmem259 ORF61	negative regulation of neuron death [GO:1901215]; positive regulation of ERAD pathway [GO:1904294]; response to endoplasmic reticulum stress [GO:0034976]	May have a role in the ERAD pathway required for clearance of misfolded proteins in the endoplasmic reticulum (ER). Promotes survival of motor neurons, probably by protecting against ER stress.
R012746c0g1_i01	-0.0591716	-0.0591984	4.1217	0.900158	1	NA	NA	NA	NA
R012775c0g1_i01	0.130473	0.130532	3.95736	0.621859	1	NA	NA	NA	NA
R012791c0g2_i01	0.0522256	0.0522405	5.06025	0.938022	1	PLEKHB2	Plekhb2 Evt2	regulation of cell differentiation [GO:0045595]	Involved in retrograde transport of recycling endosomes.
R012818c1g1_i01	1.77473	1.44269e+08	-1.72669	0.272795	0.881679	NA	NA	NA	NA
R012846c0g1_i01	0.170872	0.17089	6.07642	0.716396	1	SLC25A37	SLC25A37 MFRN MSCP HT015	iron import into the mitochondrion [GO:0048250]; iron ion homeostasis [GO:0055072]	Mitochondrial iron transporter that specifically mediates iron uptake in developing erythroid cells, thereby playing an essential role in heme biosynthesis. The iron delivered into the mitochondria, presumably as Fe(2+), is then probably delivered to ferrochelatase to catalyze Fe(2+) incorporation into protoprophyrin IX to make heme (By similarity).
R012852c0g2_i01	0.295393	0.295649	3.26288	0.178651	0.708108	MRPS28	NA	NA	NA
R012862c0g1_i01	0.180596	0.18064	4.91035	0.566459	1	ELOC	Eloc Tceb1	positive regulation of transcription elongation from RNA polymerase II promoter [GO:0032968]; protein ubiquitination [GO:0016567]; ubiquitin-dependent protein catabolic process [GO:0006511]	SIII, also known as elongin, is a general transcription elongation factor that increases the RNA polymerase II transcription elongation past template-encoded arresting sites. Subunit A is transcriptionally active and its transcription activity is strongly enhanced by binding to the dimeric complex of the SIII regulatory subunits B and C (elongin BC complex) (By similarity). In embryonic stem cell…
R012872c0g2_i01	-0.200885	-0.201045	3.24753	0.426947	1	NA	IARS	isoleucyl-tRNA aminoacylation [GO:0006428]; osteoblast differentiation [GO:0001649]; tRNA aminoacylation for protein translation [GO:0006418]	Catalyzes the specific attachment of an amino acid to its cognate tRNA in a 2 step reaction: the amino acid (AA) is first activated by ATP to form AA-AMP and then transferred to the acceptor end of the tRNA.
R012907c0g1_i01	-0.261724	-0.261808	4.2371	0.253728	0.853265	VPS52	Vps52 Are1 Sacm2l	Golgi to vacuole transport [GO:0006896]; ectodermal cell differentiation [GO:0010668]; embryonic ectodermal digestive tract development [GO:0048611]; endocytic recycling [GO:0032456]; lysosomal transport [GO:0007041]; protein transport [GO:0015031]; retrograde transport, endosome to Golgi [GO:0042147]	Acts as component of the GARP complex that is involved in retrograde transport from early and late endosomes to the trans-Golgi network (TGN). The GARP complex is required for the mainteNAce of the cycling of mannose 6-phosphate receptors between the TGN and endosomes, this cycling is necessary for proper lysosomal sorting of acid hydrolases such as CTSD. Acts as component of the EARP complex tha…
R012932c0g1_i01	-0.142558	-0.142571	6.09758	0.838033	1	CLPTM1	CLPTM1	cell differentiation [GO:0030154]; multicellular organism development [GO:0007275]; regulation of T cell differentiation in thymus [GO:0033081]	May play a role in T-cell development.
R012937c0g1_i01	-0.333774	-0.334239	2.44434	0.147864	0.639565	AAGAB	AAGAB	protein transport [GO:0015031]	May be involved in endocytic recycling of growth factor receptors such as EGFR.
R013003c0g1_i02	0.0687735	0.068808	3.89759	0.840387	1	AP5S1	NA	NA	NA
R013010c0g2_i01	-0.0118444	-0.0118509	4.26079	0.984644	1	AC256223.3	Rnf139	ERAD pathway [GO:0036503]; negative regulation of cell population proliferation [GO:0008285]; negative regulation of translation [GO:0017148]; positive regulation of ubiquitin-dependent protein catabolic process [GO:2000060]; protein destabilization [GO:0031648]; protein ubiquitination [GO:0016567]; regulation of ER to Golgi vesicle-mediated transport [GO:0060628]; regulation of protein processin…	E3-ubiquitin ligase; acts as a negative regulator of the cell proliferation through mechanisms involving G2/M arrest and cell death. Required for MHC class I ubiquitination in cells expressing the cytomegalovirus protein US2 before dislocation from the endoplasmic reticulum (ER). Affects SREBP processing by hindering the SREBP/SCAP complex translocation from the ER to the Golgi, thereby reducing …
R013024c0g2_i01	-0.0898091	-0.089863	3.48204	0.821159	1	AC027796.3	NA	NA	NA
R013025c0g1_i02	0.0505827	0.0506077	3.63736	0.859332	1	NA	PCSK6 PACE4	cornification [GO:0070268]; determination of left/right symmetry [GO:0007368]; glycoprotein metabolic process [GO:0009100]; nerve growth factor processing [GO:0032455]; nerve growth factor production [GO:0032902]; peptide hormone processing [GO:0016486]; protein processing [GO:0016485]; regulation of BMP signaling pathway [GO:0030510]; regulation of lipoprotein lipase activity [GO:0051004]; secre…	Serine endoprotease that processes various proproteins by cleavage at paired basic amino acids, recognizing the RXXX[KR]R consensus motif. Likely functions in the constitutive secretory pathway, with unique restricted distribution in both neuroendocrine and non-neuroendocrine tissues.
R013065c0g1_i01	0.134499	0.137296	0.265326	0.804548	1	GSTM3	NA	NA	NA
R013073c0g2_i01	-3.95004	-4.4227	-0.223159	3.74638e-05	0.0010081	NA	NA	NA	NA
R013077c0g1_i01	0.143091	0.188954	1.19339	0.926525	1	NA	NA	NA	NA
R013077c0g2_i01	-0.229131	-0.230192	4.02668	0.499094	1	NA	NA	NA	NA
R013098c0g1_i01	-0.254284	-0.254624	2.58541	0.270687	0.880042	FBXL12	fbxl7 zgc:158346	SCF-dependent proteasomal ubiquitin-dependent protein catabolic process [GO:0031146]; protein ubiquitination [GO:0016567]; ubiquitin-dependent protein catabolic process [GO:0006511]	Substrate recognition component of a SCF (SKP1-CUL1-F-box protein) E3 ubiquitin-protein ligase complex which mediates the ubiquitination and subsequent proteasomal degradation of target proteins.
R013099c0g2_i01	0.283042	0.283463	2.22549	0.255103	0.855077	NA	EMP1	NA	NA
R013104c0g1_i01	-0.0958745	-0.0963518	0.261558	0.795126	1	NA	NA	NA	NA
R013123c0g1_i01	-1.1808	-1.18601	0.619262	6.39665e-05	0.00159831	NA	NA	NA	NA
R013138c0g1_i01	0.0152452	0.015246	7.65176	0.998944	1	KLF12	KLF8 BKLF3 ZNF741	negative regulation of transcription by RNA polymerase II [GO:0000122]; regulation of transcription by RNA polymerase II [GO:0006357]	Transcriptional repressor and activator. Binds to CACCC-boxes promoter elements. Also binds the GT-box of cyclin D1 promoter and mediates cell cycle progression at G(1) phase as a downstream target of focal adhesion kinase (FAK).
R013153c0g1_i01	0.165889	0.165948	4.43528	0.638514	1	NA	SPCC594.04c	steroid metabolic process [GO:0008202]	NA
R013155c0g1_i01	1.00178	1.00407	2.45657	0.000166485	0.00363135	NA	GRM3	NA	G-protein coupled receptor for glutamate. Ligand binding causes a conformation change that triggers signaling via guanine nucleotide-binding proteins (G proteins) and modulates the activity of down-stream effectors. Signaling inhibits adenylate cyclase activity (By similarity).
R013156c0g1_i01	-0.109237	-0.109247	5.93335	0.939162	1	JUND	JUN	Ras protein signal transduction [GO:0007265]	Transcription factor that recognizes and binds to the enhancer heptamer motif 5'-TGA[CG]TCA-3'. May be involved in activated KRAS-mediated transcriptional activation of USP28. May bind to the USP28 promoter.
R013166c0g1_i01	-0.139451	-0.139499	4.69301	0.710683	1	SLC17A9	Slc17a9	exocytosis [GO:0006887]; transmembrane transport [GO:0055085]	Involved in vesicular storage and exocytosis of ATP. May accumulate ATP and other nucleotides in secretory vesicles such as adrenal chromaffin granules and synaptic vesicles (By similarity).
R013274c0g2_i01	0.403715	0.403854	4.08817	0.0160728	0.14155	NA	B3galnt1 B3galt3	oligosaccharide biosynthetic process [GO:0009312]; protein N-linked glycosylation [GO:0006487]; protein glycosylation [GO:0006486]	Transfers N-acetylgalactosamine onto globotriaosylceramide. Plays a critical role in preimplantation stage embryonic development.
R013291c0g1_i01	0.106624	0.106628	7.48688	0.968877	1	SF3A2	Sf3a2	U2-type prespliceosome assembly [GO:1903241]; mRNA splicing, via spliceosome [GO:0000398]; positive regulation of neuron projection development [GO:0010976]; spliceosomal complex assembly [GO:0000245]	Involved in pre-mRNA splicing as a component of the splicing factor SF3A complex that contributes to the assembly of the 17S U2 snRNP, and the subsequent assembly of the pre-spliceosome 'E' complex and the pre-catalytic spliceosome 'A' complex. Involved in pre-mRNA splicing as a component of pre-catalytic spliceosome 'B' complexes, including the Bact complex. Interacts directly with the duplex fo…
R013341c0g2_i01	-0.063075	-0.0630967	4.32859	0.958657	1	JAGN1	jagn1a si:ch211-283e2.4 zgc:101070	defense response to fungus [GO:0050832]; endoplasmic reticulum organization [GO:0007029]; granulocyte colony-stimulating factor signaling pathway [GO:0038158]; neutrophil differentiation [GO:0030223]; neutrophil mediated immunity [GO:0002446]; neutrophil migration [GO:1990266]; protein transport [GO:0015031]; vesicle-mediated transport [GO:0016192]	Endoplasmic reticulum transmembrane protein involved in vesicle-mediated transport, which is required for neutrophil function.
R013362c0g1_i01	0	0	-1.01777	1	1	TMEM175	Tmem175	phagosome-lysosome fusion [GO:0090385]; potassium ion transmembrane transport [GO:0071805]; regulation of lysosomal lumen pH [GO:0035751]	Organelle-specific potassium channel specifically responsible for potassium conductance in endosomes and lysosomes. Forms a potassium-permeable leak-like channel, which regulates lumenal pH stability and is required for autophagosome-lysosome fusion. Constitutes the major lysosomal potassium channel.
R013522c0g1_i01	-0.55879	-0.560551	0.901632	0.0792113	0.437893	NA	NA	NA	NA
R013546c0g1_i01	0.316264	0.316811	2.30184	0.174179	0.699929	NA	NA	NA	NA
R013552c0g1_i01	-1.63369	-1.7587	-0.149251	0.0896171	0.472492	NA	NA	NA	NA
R013567c0g1_i01	-0.0122192	-0.012224	4.12095	0.98339	1	DYNC2I2	Wdr34	cilium assembly [GO:0060271]; intraciliary transport [GO:0042073]; microtubule-based movement [GO:0007018]	Critical for ciliary functions, essential to normal development and survival, most probably as a previously unrecognized component of the mammalian dynein-motor-based intraflagellar transport (IFT) machinery. Acts as a negative regulator of the Toll-like and IL-1R receptor signaling pathways. Inhibits the MAP3K7-induced NF-kappa-B activation pathway. Inhibits MAP3K7 phosphorylation at 'Thr-184' a…
R013659c0g1_i03	0.159993	0.160071	3.80199	0.588987	1	L3MBTL2	mbtd1 TTpA012c17.1	chromatin organization [GO:0006325]; regulation of transcription, DNA-templated [GO:0006355]	Putative Polycomb group (PcG) protein. PcG proteins maintain the transcriptionally repressive state of genes, probably via a modification of chromatin, rendering it heritably changed in its expressibility. Specifically binds to monomethylated and dimethylated 'Lys-20' on histone H4 (By similarity).
R013683c0g1_i02	0.0319475	0.031953	5.42951	0.985457	1	DR1	Dr1	chromatin remodeling [GO:0006338]; negative regulation of transcription by RNA polymerase II [GO:0000122]; positive regulation of transcription by RNA polymerase II [GO:0045944]; regulation of RNA polymerase II transcriptional preinitiation complex assembly [GO:0045898]	The association of the DR1/DRAP1 heterodimer with TBP results in a functional repression of both activated and basal transcription of class II genes. This interaction precludes the formation of a transcription-competent complex by inhibiting the association of TFIIA and/or TFIIB with TBP. Can bind to DNA on its own. Component of the ATAC complex, a complex with histone acetyltransferase activity …
R013735c0g1_i01	0.470094	0.473767	1.07379	0.175552	0.701929	NA	NA	NA	NA
R013739c1g1_i01	0.0131878	0.0131914	4.4067	0.997686	1	SLC15A3	SLC15A4	histidine transport [GO:0015817]; protein transport [GO:0015031]	Proton oligopeptide cotransporter. Transports free histidine and certain di- and tripeptides (By similarity).
R013750c0g1_i01	-0.541099	-0.542912	0.96452	0.0472575	0.309603	NA	NA	NA	NA
R013769c0g1_i01	-0.151824	-0.151837	6.32467	0.827297	1	GORASP2	GORASP2 GOLPH6	Golgi organization [GO:0007030]; cell differentiation [GO:0030154]; establishment of protein localization to plasma membrane [GO:0061951]; organelle assembly [GO:0070925]; organelle organization [GO:0006996]; response to endoplasmic reticulum stress [GO:0034976]; spermatogenesis [GO:0007283]	Plays a role in the assembly and membrane stacking of the Golgi cisternae, and in the process by which Golgi stacks reform after breakdown during mitosis and meiosis (PubMed:10487747, PubMed:21515684, PubMed:22523075). May regulate the intracellular transport and presentation of a defined set of transmembrane proteins, such as transmembrane TGFA (PubMed:11101516). Required for normal acrosome for…
R013812c0g1_i01	-0.145716	-0.145749	5.02843	0.736572	1	SH3RF1	sh3rf1 posh TNeu006c09.1	apoptotic process [GO:0006915]; neuron migration [GO:0001764]; positive regulation of JNK cascade [GO:0046330]; protein autoubiquitination [GO:0051865]; regulation of CD4-positive, alpha-beta T cell differentiation [GO:0043370]; regulation of CD8-positive, alpha-beta T cell proliferation [GO:2000564]	Has E3 ubiquitin-protein ligase activity. In the absence of an external substrate, it can catalyze self-ubiquitination. Acts as a scaffold protein that contributes to the effective activation of the JNK signaling pathway.
R013846c0g1_i01	-0.229075	-0.229462	1.84318	0.33384	0.968678	NA	MYC	MAPK cascade [GO:0000165]; cellular iron ion homeostasis [GO:0006879]; cellular response to DNA damage stimulus [GO:0006974]; chromatin remodeling [GO:0006338]; chromosome organization [GO:0051276]; negative regulation of cell division [GO:0051782]; negative regulation of monocyte differentiation [GO:0045656]; positive regulation of DNA biosynthetic process [GO:2000573]; positive regulation of cy…	Transcription factor that binds DNA in a non-specific manner, yet also specifically recognizes the core sequence 5'-CAC[GA]TG-3'. Activates the transcription of growth-related genes. Binds to the VEGFA promoter, promoting VEGFA production and subsequent sprouting angiogenesis.
R013858c0g1_i01	-0.0988864	-0.0988989	5.88745	0.976215	1	ACTR1B	Actr1a Ctrn1	establishment of mitotic spindle orientation [GO:0000132]; nuclear migration along microtubule [GO:0030473]; spermatogenesis [GO:0007283]	Component of a multi-subunit complex involved in microtubule based vesicle motility. It is associated with the centrosome (By similarity).
R013879c0g1_i01	0.588575	0.588714	6.20095	0.0400861	0.274307	NA	NA	NA	NA
R013898c0g1_i01	-0.236233	-0.236809	1.91526	0.365414	1	NA	NA	NA	NA
R013919c0g1_i04	1.31958	1.33539	0.0375655	0.00743965	0.0785866	NA	NA	NA	NA
R013957c0g1_i01	0.417731	0.421389	0.536409	0.272968	0.881679	NA	NA	NA	NA
R013969c0g1_i01	0.344485	0.346738	0.61312	0.318456	0.948371	NA	HSD17B12 SPM2	estrogen biosynthetic process [GO:0006703]; fatty acid biosynthetic process [GO:0006633]	Catalyzes the second of the four reactions of the long-chain fatty acids elongation cycle. This endoplasmic reticulum-bound enzymatic process, allows the addition of two carbons to the chain of long- and very long-chain fatty acids/VLCFAs per cycle. This enzyme has a 3-ketoacyl-CoA reductase activity, reducing 3-ketoacyl-CoA to 3-hydroxyacyl-CoA, within each cycle of fatty acid elongation. Thereb…
R013996c0g1_i01	0	0	-1.59876	1	1	NA	BRS3	NA	Role in sperm cell division, maturation, or function. This receptor mediates its action by association with G proteins that activate a phosphatidylinositol-calcium second messenger system (By similarity).
R014030c0g1_i01	-0.0552955	-0.0553376	3.26643	0.837824	1	C6orf120	NA	NA	NA
R014077c0g1_i01	0.248416	0.250171	0.249256	0.45844	1	NA	NA	NA	NA
R014078c0g1_i01	-0.230866	-0.230978	3.82557	0.343144	0.978311	NA	DDX49	rRNA processing [GO:0006364]	NA
R014094c0g1_i01	-0.117621	-0.117705	3.32083	0.683047	1	PRR5L	Prr5 Protor1	TORC2 signaling [GO:0038203]; cell cycle [GO:0007049]	Subunit of mTORC2, which regulates cell growth and survival in response to hormonal signals. mTORC2 is activated by growth factors, but, in contrast to mTORC1, seems to be nutrient-insensitive. mTORC2 seems to function upstream of Rho GTPases to regulate the actin cytoskeleton, probably by activating one or more Rho-type guanine nucleotide exchange factors. mTORC2 promotes the serum-induced forma…
R014190c0g1_i01	-0.0155644	-0.0155743	2.68013	0.95696	1	NA	NA	NA	NA
R014295c0g2_i01	-0.0342188	-0.0342304	4.28603	0.971885	1	NA	NA	NA	NA
R014346c0g1_i01	-0.36745	-0.367778	2.97984	0.0911061	0.477165	GEMIN2	gemin2 sip1	spliceosomal complex assembly [GO:0000245]; spliceosomal snRNP assembly [GO:0000387]	The SMN complex plays a catalyst role in the assembly of small nuclear ribonucleoproteins (snRNPs), the building blocks of the spliceosome. Thereby, plays an important role in the splicing of cellular pre-mRNAs. Most spliceosomal snRNPs contain a common set of Sm proteins that assemble in a heptameric protein ring on the Sm site of the small nuclear RNA to form the core snRNP. In the cytosol, the…
R014380c0g1_i01	0.0620362	0.0622877	0.43262	0.868356	1	NA	NA	NA	NA
R014382c0g1_i01	-0.387286	-0.387333	5.89445	0.00459269	0.0545135	NA	ACX3 At1g06290 F9P14.15 F9P14_11 T2D23.1	fatty acid beta-oxidation [GO:0006635]; fatty acid beta-oxidation using acyl-CoA oxidase [GO:0033540]; lipid homeostasis [GO:0055088]; medium-chain fatty acid metabolic process [GO:0051791]	Catalyzes the desaturation of medium-chain acyl-CoAs to 2-trans-enoyl-CoAs. Active on C8:0- to C14:0-CoA with a maximal activity on C12:0-CoA.
R014391c0g1_i01	0.724261	0.7249	2.70907	9.98703e-05	0.00232907	NA	NA	NA	NA
R014451c0g1_i01	0.44499	0.44507	5.20699	0.00250607	0.0338692	SOX14	SOX2	cell cycle arrest [GO:0007050]; cell differentiation [GO:0030154]; cell fate commitment [GO:0045165]; central nervous system development [GO:0007417]; endodermal cell fate specification [GO:0001714]; eye development [GO:0001654]; forebrain development [GO:0030900]; inner ear development [GO:0048839]; negative regulation of canonical Wnt signaling pathway [GO:0090090]; negative regulation of epith…	Transcriptional activator. May function as a switch in neuronal development. Downstream SRRT target that mediates the promotion of neural stem cell self-renewal (By similarity). Keeps neural cells undifferentiated by counteracting the activity of proneural proteins and suppresses neuronal differentiation. In cooperation with other transcription factors, binds to the promoter sequence of the cryst…
R014541c0g1_i01	-0.0855696	-0.0856182	3.66038	0.797596	1	PIGW	Pigw	GPI anchor biosynthetic process [GO:0006506]; protein localization to plasma membrane [GO:0072659]	Required for the transport of GPI-anchored proteins to the plasma membrane (By similarity). Probable acetyltransferase, which acetylates the inositol ring of phosphatidylinositol during biosynthesis of GPI-anchor. Acetylation during GPI-anchor biosynthesis is not essential for the subsequent mannosylation and is usually removed soon after the attachment of GPIs to proteins (PubMed:14517336).
R014557c0g1_i01	-1.53493	-1.53777	1.99501	1.012e-09	7.39162e-08	NA	NA	NA	NA
R014573c0g1_i02	-0.0394597	-0.0394646	5.89757	0.993139	1	LMAN2L	LMAN2	Golgi organization [GO:0007030]; endoplasmic reticulum organization [GO:0007029]; endoplasmic reticulum to Golgi vesicle-mediated transport [GO:0006888]; protein transport [GO:0015031]	Plays a role as an intracellular lectin in the early secretory pathway. Interacts with N-acetyl-D-galactosamine and high-mannose type glycans and may also bind to O-linked glycans. Involved in the transport and sorting of glycoproteins carrying high mannose-type glycans.
R014591c0g1_i01	-1.92946	-2.35271	1.30952	0.122389	0.57186	NA	BRS3	G protein-coupled receptor signaling pathway [GO:0007186]	Role in sperm cell division, maturation, or function. This receptor mediates its action by association with G proteins that activate a phosphatidylinositol-calcium second messenger system.
R014647c0g1_i01	0.279848	0.279882	5.94068	0.21289	0.773314	MRC1	MRC1 CLEC13D CLEC13DL MRC1L1	cellular response to interferon-gamma [GO:0071346]; cellular response to interleukin-4 [GO:0071353]; cellular response to lipopolysaccharide [GO:0071222]; receptor-mediated endocytosis [GO:0006898]	Mediates the endocytosis of glycoproteins by macrophages. Binds both sulfated and non-sulfated polysaccharide chains.; (Microbial infection) Acts as phagocytic receptor for bacteria, fungi and other pathogens.; (Microbial infection) Acts as a receptor for Dengue virus envelope protein E.
R014650c0g1_i01	0.0177309	0.017757	2.14106	0.941002	1	UROS	UROS	cellular response to amine stimulus [GO:0071418]; cellular response to arsenic-containing substance [GO:0071243]; heme biosynthetic process [GO:0006783]; protoporphyrinogen IX biosynthetic process [GO:0006782]; response to antibiotic [GO:0046677]; response to platinum ion [GO:0070541]; uroporphyrinogen III biosynthetic process [GO:0006780]	Catalyzes cyclization of the linear tetrapyrrole, hydroxymethylbilane, to the macrocyclic uroporphyrinogen III, the branch point for the various sub-pathways leading to the wide diversity of porphyrins. Porphyrins act as cofactors for a multitude of enzymes that perform a variety of processes within the cell such as methionine synthesis (vitamin B12) or oxygen transport (heme).
R014680c0g1_i01	-0.0479672	-0.0479691	7.4227	0.993639	1	ATP5F1D	Atp5f1d Atp5d	ATP metabolic process [GO:0046034]; ATP synthesis coupled proton transport [GO:0015986]; aerobic respiration [GO:0009060]; mitochondrial proton-transporting ATP synthase complex assembly [GO:0033615]; proton transmembrane transport [GO:1902600]	Mitochondrial membrane ATP synthase (F(1)F(0) ATP synthase or Complex V) produces ATP from ADP in the presence of a proton gradient across the membrane which is generated by electron transport complexes of the respiratory chain. F-type ATPases consist of two structural domains, F(1) - containing the extramembraneous catalytic core, and F(0) - containing the membrane proton channel, linked togethe…
R014682c0g1_i01	-0.183615	-0.183622	7.63033	0.755569	1	CYC1	CYC1	mitochondrial ATP synthesis coupled proton transport [GO:0042776]; mitochondrial electron transport, ubiquinol to cytochrome c [GO:0006122]; response to glucagon [GO:0033762]	This is the heme-containing component of the cytochrome b-c1 complex, which accepts electrons from Rieske protein and transfers electrons to cytochrome c in the mitochondrial respiratory chain.
R014688c0g2_i01	1.40619	1.4066	4.52871	8.60613e-14	1.05247e-11	NA	nphp3	Wnt signaling pathway [GO:0016055]; cilium assembly [GO:0060271]; convergent extension involved in gastrulation [GO:0060027]; negative regulation of canonical Wnt signaling pathway [GO:0090090]; regulation of Wnt signaling pathway, planar cell polarity pathway [GO:2000095]	Required for normal ciliary development and function. Inhibits disheveled-1-induced canonical Wnt-signaling activity and may also play a role in the control of non-canonical Wnt signaling that regulates planar cell polarity. Probably acts as a molecular switch between different Wnt signaling pathways. Required for proper convergent extension cell movements.
R014689c0g1_i01	-0.184229	-0.18448	1.89572	0.442642	1	NA	NA	NA	NA
R014696c0g1_i01	0.1646	0.164694	3.74375	0.57914	1	ERAL1	ERAL1 HERA	mitochondrial translational elongation [GO:0070125]; mitochondrial translational termination [GO:0070126]; ribosomal small subunit assembly [GO:0000028]	Probable GTPase that plays a role in the mitochondrial ribosomal small subunit assembly. Specifically binds the 12S mitochondrial rRNA (12S mt-rRNA) to a 33 nucleotide section delineating the 3' terminal stem-loop region. May act as a chaperone that protects the 12S mt-rRNA on the 28S mitoribosomal subunit during ribosomal small subunit assembly.
R014703c0g1_i01	-0.154172	-0.154248	3.61684	0.622626	1	NUDT22	Nudt22	NA	Hydrolyzes UDP-glucose to glucose 1-phosphate and UMP and UDP-galactose to galactose 1-phosphate and UMP. Preferred substrate is UDP-glucose.
R014707c0g1_i01	0.21339	0.213431	5.28499	0.505267	1	PTPN5	NA	NA	NA
R014718c0g1_i01	0.0559771	0.0560415	2.52058	0.817804	1	NA	NA	NA	NA
R014729c0g2_i01	0.089582	0.0898265	1.10124	0.740473	1	NA		chitin catabolic process [GO:0006032]; polysaccharide catabolic process [GO:0000272]	This protein functions as a defense against chitin containing fungal pathogens.
R014740c0g1_i01	-0.0596377	-0.0596545	4.53014	0.964498	1	DCTN4	Dctn4	nuclear migration [GO:0007097]	Could have a dual role in dynein targeting and in ACTR1A/Arp1 subunit of dynactin pointed-end capping. Could be involved in ACTR1A pointed-end binding and in additional roles in linking dynein and dynactin to the cortical cytoskeleton.
R014742c0g1_i02	-0.2424	-0.24269	2.75953	0.298155	0.919978	SLC25A27	SLC25A27 UCP4 UNQ772/PRO1566	cellular triglyceride homeostasis [GO:0035356]; inner ear development [GO:0048839]; negative regulation of apoptotic process [GO:0043066]; negative regulation of mitochondrial calcium ion concentration [GO:0051562]; negative regulation of mitochondrial membrane potential [GO:0010917]; neuron death [GO:0070997]; positive regulation of cell population proliferation [GO:0008284]; proton transmembran…	UCP are mitochondrial transporter proteins that create proton leaks across the inner mitochondrial membrane, thus uncoupling oxidative phosphorylation from ATP synthesis. As a result, energy is dissipated in the form of heat. May play a role in thermoregulatory heat production and metabolism in brain.
R014743c0g1_i01	-0.105558	-0.105589	4.59909	0.888633	1	SLC38A10	slc38a10	amino acid transport [GO:0006865]; sodium ion transport [GO:0006814]	Putative sodium-dependent amino acid/proton antiporter.
R014746c0g1_i01	-0.0460635	-0.0460717	5.43558	0.994787	1	STRADB	STRADA LYK5 STRAD	MAPK cascade [GO:0000165]; activation of protein kinase activity [GO:0032147]; cell cycle arrest [GO:0007050]; neuron projection morphogenesis [GO:0048812]; protein export from nucleus [GO:0006611]; signal transduction by protein phosphorylation [GO:0023014]; stress-activated protein kinase signaling cascade [GO:0031098]	Pseudokinase which, in complex with CAB39/MO25 (CAB39/MO25alpha or CAB39L/MO25beta), binds to and activates STK11/LKB1. Adopts a closed conformation typical of active protein kinases and binds STK11/LKB1 as a pseudosubstrate, promoting conformational change of STK11/LKB1 in an active conformation.
R014747c0g2_i01	0.436936	0.436998	6.00715	0.0065189	0.0707012	SLC39A5	NA	NA	NA
R014751c0g1_i04	0.131599	0.131628	4.96546	0.863225	1	HS1BP3	NA	NA	NA
R014754c0g1_i01	0.21364	0.213792	3.36194	0.38871	1	MAPK8IP2	Mapk8ip1 Ib1 Jip1 Mapk8ip	JUN phosphorylation [GO:0007258]; negative regulation of JNK cascade [GO:0046329]; negative regulation of JUN kinase activity [GO:0043508]; negative regulation of apoptotic process [GO:0043066]; negative regulation of intrinsic apoptotic signaling pathway [GO:2001243]; positive regulation of JNK cascade [GO:0046330]; regulation of CD8-positive, alpha-beta T cell proliferation [GO:2000564]; regula…	The JNK-interacting protein (JIP) group of scaffold proteins selectively mediates JNK signaling by aggregating specific components of the MAPK cascade to form a functional JNK signaling module. Required for JNK activation in response to excitotoxic stress. Cytoplasmic MAPK8IP1 causes inhibition of JNK-regulated activity by retaining JNK in the cytoplasm and thus inhibiting the JNK phosphorylation…
R014761c0g1_i01	-0.0345569	-0.0345962	2.18477	0.888065	1	NA	Chst5 Gst4	N-acetylglucosamine metabolic process [GO:0006044]; carbohydrate metabolic process [GO:0005975]; keratan sulfate biosynthetic process [GO:0018146]; sulfur compound metabolic process [GO:0006790]	Sulfotransferase that utilizes 3'-phospho-5'-adenylyl sulfate (PAPS) as sulfonate donor to catalyze the transfer of sulfate to position 6 of non-reducing N-acetylglucosamine (GlcNAc) residues of keratan. Mediates sulfation of keratan in cornea. Keratan sulfate plays a central role in maintaining corneal transparency. Acts on the non-reducing terminal GlcNAc of short and long carbohydrate substrat…
R014777c0g2_i01	0.226193	0.226202	7.72131	0.353147	0.989391	NA	MEP1B	inflammatory response [GO:0006954]; toxin transport [GO:1901998]	Membrane metallopeptidase that sheds many membrane-bound proteins. Exhibits a strong preference for acidic amino acids at the P1' position. Known substrates include: FGF19, VGFA, IL1B, IL18, procollagen I and III, E-cadherin, KLK7, gastrin, ADAM10, tenascin-C. The presence of several pro-inflammatory cytokine among substrates implicate MEP1B in inflammation. It is also involved in tissue remodeli…
R014784c0g1_i02	0.0869297	0.0869406	5.78117	0.928198	1	SETD1A	setd1ba setd1b si:dkey-237o15.4	hematopoietic progenitor cell differentiation [GO:0002244]; histone H3-K4 methylation [GO:0051568]	Histone methyltransferase that specifically methylates 'Lys-4' of histone H3, when part of the SET1 histone methyltransferase (HMT) complex, but not if the neighboring 'Lys-9' residue is already methylated. H3 'Lys-4' methylation represents a specific tag for epigenetic transcriptional activation (By similarity).
R014791c0g3_i01	0.227801	0.227849	5.31929	0.392433	1	HYI	hyi zgc:63850	NA	Catalyzes the reversible isomerization between hydroxypyruvate and 2-hydroxy-3-oxopropanoate (also termed tartronate semialdehyde).
R014795c0g1_i01	-0.5586	-0.559347	2.8766	0.0185811	0.157819	NA	Npy4r Ppyr1	NA	Receptor for neuropeptide Y and peptide YY. The rank order of affinity of this receptor for pancreatic polypeptides is PP >> PYY >= NPY.
R014801c0g1_i01	-0.503417	-0.50354	4.69986	0.00631483	0.0690318	NA	VLDLR	axon guidance [GO:0007411]; cholesterol metabolic process [GO:0008203]; dendrite morphogenesis [GO:0048813]; glycoprotein transport [GO:0034436]; lipid transport [GO:0006869]; low-density lipoprotein particle receptor catabolic process [GO:0032802]; memory [GO:0007613]; nervous system development [GO:0007399]; positive regulation of dendrite development [GO:1900006]; positive regulation of protei…	Binds VLDL and transports it into cells by endocytosis. In order to be internalized, the receptor-ligand complexes must first cluster into clathrin-coated pits. Binding to Reelin induces tyrosine phosphorylation of Dab1 and modulation of Tau phosphorylation (By similarity).
R014805c0g2_i02	-0.114014	-0.114036	5.37499	0.900015	1	PXK	Pxk	inflammatory response [GO:0006954]; modulation of chemical synaptic transmission [GO:0050804]; negative regulation of ATPase activity [GO:0032780]; negative regulation of ion transport [GO:0043271]; regulation of membrane potential [GO:0042391]	Binds to and modulates brain Na,K-ATPase subunits ATP1B1 and ATP1B3 and may thereby participate in the regulation of electrical excitability and synaptic transmission. May not display kinase activity.
R014815c0g1_i01	-1.40006	-1.57483	-0.13519	0.177663	0.706612	NA	KCNH6 ERG2	potassium ion transmembrane transport [GO:0071805]; regulation of ion transmembrane transport [GO:0034765]; regulation of membrane potential [GO:0042391]	Pore-forming (alpha) subunit of voltage-gated potassium channel. Elicits a slowly activating, rectifying current (By similarity). Channel properties may be modulated by cAMP and subunit assembly.
R014821c2g3_i01	0.0903409	0.0903612	4.33252	0.7287	1	NA	NA	NA	NA
R014824c0g1_i01	-0.00376784	-0.00376741	4.33351	0.99373	1	NA	NA	NA	NA
R014825c0g2_i02	-0.208948	-0.208968	6.26365	0.533151	1	NA	NA	NA	NA
R014832c0g1_i01	0.242567	0.242851	2.87283	0.297852	0.919978	PLXDC1	Plxdc1 Tem7	angiogenesis [GO:0001525]; spinal cord development [GO:0021510]	Plays a critical role in endothelial cell capillary morphogenesis.
R014835c0g1_i01	0.430839	0.432534	1.05083	0.107662	0.528441	NA	NA	NA	NA
R014842c0g1_i02	-0.281687	-0.282674	1.26208	0.402889	1	NA	IHH	bone resorption [GO:0045453]; branching involved in blood vessel morphogenesis [GO:0001569]; camera-type eye photoreceptor cell fate commitment [GO:0060220]; cartilage development [GO:0051216]; cell fate specification [GO:0001708]; cell maturation [GO:0048469]; cell-cell signaling [GO:0007267]; chondrocyte differentiation involved in endochondral bone morphogenesis [GO:0003413]; chondrocyte proli…	Intercellular signal essential for a variety of patterning events during development. Binds to the patched (PTC) receptor, which functions in association with smoothened (SMO), to activate the transcription of target genes. Implicated in endochondral ossification: may regulate the balance between growth and ossification of the developing bones. Induces the expression of parathyroid hormone-relate…
R014863c0g1_i01	-0.381995	-0.382066	5.0821	0.0207153	0.170553	FUT8	FUT8	GDP-L-fucose metabolic process [GO:0046368]; N-glycan fucosylation [GO:0036071]; protein N-linked glycosylation [GO:0006487]; protein N-linked glycosylation via asparagine [GO:0018279]; protein glycosylation in Golgi [GO:0033578]	Catalyzes the addition of fucose in alpha 1-6 linkage to the first GlcNAc residue, next to the peptide chains in N-glycans.
R014869c0g1_i01	0.663017	0.663205	4.24586	3.43866e-05	0.000942156	GGT5	Ggt1 Ggt	aging [GO:0007568]; cellular response to oxidative stress [GO:0034599]; glutamate metabolic process [GO:0006536]; glutathione biosynthetic process [GO:0006750]; glutathione catabolic process [GO:0006751]; peptide modification [GO:0031179]; regulation of immune system process [GO:0002682]; regulation of inflammatory response [GO:0050727]; response to estradiol [GO:0032355]; response to lipopolysac…	Cleaves the gamma-glutamyl bond of extracellular glutathione (gamma-Glu-Cys-Gly), glutathione conjugates, and other gamma-glutamyl compounds. The metabolism of glutathione releases free glutamate and the dipeptide cysteinyl-glycine, which is hydrolyzed to cysteine and glycine by dipeptidases. In the presence of high concentrations of dipeptides and some amino acids, can also catalyze a transpepti…
R014870c0g1_i01	0	0	2.29496	1	1	NA	B3GNT4 UNQ1898/PRO4344	O-glycan processing [GO:0016266]; keratan sulfate biosynthetic process [GO:0018146]; poly-N-acetyllactosamine biosynthetic process [GO:0030311]; protein glycosylation [GO:0006486]	Beta-1,3-N-acetylglucosaminyltransferase involved in the synthesis of poly-N-acetyllactosamine. Has activity for type 2 oligosaccharides.
R014900c0g1_i02	-0.299121	-0.299136	6.73242	0.145077	0.632992	NA	P4htm Ph4	peptidyl-proline hydroxylation to 4-hydroxy-L-proline [GO:0018401]; regulation of erythrocyte differentiation [GO:0045646]	Catalyzes the post-translational formation of 4-hydroxyproline in hypoxia-inducible factor (HIF) alpha proteins. Hydroxylates HIF1A at 'Pro-402' and 'Pro-564'. May function as a cellular oxygen sensor and, under normoxic conditions, may target HIF through the hydroxylation for proteasomal degradation via the von Hippel-Lindau ubiquitination complex.
R014909c0g1_i01	-0.0552592	-0.0552872	3.71657	0.893599	1	NA	NA	NA	NA
R014912c0g1_i01	2.20204	1.44269e+08	3.2369	0.199725	0.750317	NA	NA	NA	NA
R014915c0g1_i01	-0.865348	-0.86597	3.13919	0.00124888	0.0195683	DDC	DDC	cellular amino acid metabolic process [GO:0006520]; dopamine biosynthetic process [GO:0042416]	Catalyzes the decarboxylation of L-3,4-dihydroxyphenylalanine (DOPA) to dopamine, L-5-hydroxytryptophan to serotonin and L-tryptophan to tryptamine.
R014920c0g1_i01	-0.481711	-0.485411	1.93642	0.279273	0.893222	NA	NA	NA	NA
R014921c0g2_i01	-0.105294	-0.105436	2.19663	0.668086	1	CIAO2A	CIAO2A CIA2A FAM96A	chromosome segregation [GO:0007059]; iron-sulfur cluster assembly [GO:0016226]; protein maturation by [4Fe-4S] cluster transfer [GO:0106035]; protein maturation by iron-sulfur cluster transfer [GO:0097428]	Component of the cytosolic iron-sulfur protein assembly (CIA) complex, a multiprotein complex that mediates the incorporation of iron-sulfur cluster into extramitochondrial Fe/S proteins (PubMed:23891004). As a CIA complex component and in collaboration with CIAO1 specifically matures ACO1 and stabilizes IREB2, connecting cytosolic iron-sulfur protein maturation with cellular iron regulation (Pub…
R014931c0g1_i01	0.33921	0.339251	6.00902	0.0367004	0.256408	PI4KB	pi4kb pik4cb	phosphatidylinositol phosphorylation [GO:0046854]; phosphatidylinositol-mediated signaling [GO:0048015]	Phosphorylates phosphatidylinositol (PI) in the first committed step in the production of the second messenger inositol-1,4,5,-trisphosphate (PIP).
R014997c0g1_i01	-0.192411	-0.192426	6.03946	0.525423	1	NA		arachidonic acid secretion [GO:0050482]; lipid catabolic process [GO:0016042]; phospholipid metabolic process [GO:0006644]	PLA2 catalyzes the calcium-dependent hydrolysis of the 2-acyl groups in 3-sn-phosphoglycerides.
R014999c0g1_i01	-0.112326	-0.112333	6.56542	0.910006	1	KIF5C	KIF5A NKHC1	anterograde axonal protein transport [GO:0099641]; anterograde dendritic transport of neurotransmitter receptor complex [GO:0098971]; antigen processing and presentation of exogenous peptide antigen via MHC class II [GO:0019886]; axon guidance [GO:0007411]; chemical synaptic transmission [GO:0007268]; microtubule-based movement [GO:0007018]; retrograde neuronal dense core vesicle transport [GO:19…	Microtubule-dependent motor required for slow axonal transport of neurofilament proteins (NFH, NFM and NFL). Can induce formation of neurite-like membrane protrusions in non-neuronal cells in a ZFYVE27-dependent manner. The ZFYVE27-KIF5A complex contributes to the vesicular transport of VAPA, VAPB, SURF4, RAB11A, RAB11B and RTN3 proteins in neurons. Required for anterograde axonal transportation …
R015004c0g1_i01	0.137783	0.137796	6.05383	0.886033	1	NA	NA	NA	NA
R015009c0g1_i01	0.338652	0.338678	6.45489	0.0893667	0.471503	YLPM1	Ylpm1 Zap Zap3	regulation of telomere mainteNAce [GO:0032204]	Plays a role in the reduction of telomerase activity during differentiation of embryonic stem cells by binding to the core promoter of TERT and controlling its down-regulation.
R015015c0g1_i01	0.0515825	0.0516831	2.19007	0.832764	1	CEP126	NA	NA	NA
R015018c0g1_i02	-0.305912	-0.307147	0.584152	0.359473	0.998006	NA	NA	NA	NA
R015029c0g1_i01	0.210705	0.213737	0.417223	0.678296	1	NA	NA	NA	NA
R015034c0g1_i01	-0.130206	-0.130349	2.74589	0.598851	1	AC007040.2	NA	NA	NA
R015036c0g1_i01	0	0	-0.726332	1	1	NA	NPY1R	NA	Receptor for neuropeptide Y and peptide YY.
R015039c0g1_i01	-0.292241	-0.292403	3.75246	0.178125	0.70742	NA	SYT1	negative regulation of calcium ion-dependent exocytosis [GO:0045955]; synaptic vesicle exocytosis [GO:0016079]	Acts as inhibitor of neurotransmitter release. Overexpression leads to a decrease in the amplitude of the excitatory postsynaptic potential in dissected cholinergic and glutaminergic neurons while depletion with antisense oligonucleotides leads to an increase. Overexpression of isoform 1 blocks the reversal of synaptic depression by serotonin in sensory neurons.
R015041c0g1_i01	0.203845	0.203899	5.16073	0.485781	1	LRIG1	NA	NA	NA
R015047c0g1_i02	-0.195585	-0.19561	5.69313	0.593595	1	GSTZ1	Gstz1 Maai	L-phenylalanine catabolic process [GO:0006559]; glutathione metabolic process [GO:0006749]; tyrosine catabolic process [GO:0006572]	Probable bifunctional enzyme showing minimal glutathione-conjugating activity with ethacrynic acid and 7-chloro-4-nitrobenz-2-oxa-1, 3-diazole and maleylacetoacetate isomerase activity. Has also low glutathione peroxidase activity with t-butyl and cumene hydroperoxides. Is able to catalyze the glutathione dependent oxygenation of dichloroacetic acid to glyoxylic acid (By similarity).
R015052c0g1_i01	-0.0905584	-0.0905663	6.29737	0.980886	1	TXNL1	TXNL1 TRP32 TXL TXNL	cell redox homeostasis [GO:0045454]	Active thioredoxin with a redox potential of about -250 mV.
R015053c0g1_i01	-0.250531	-0.25064	4.05963	0.284294	0.897696	MMAB	Mmab	cobalamin biosynthetic process [GO:0009236]; cobalamin metabolic process [GO:0009235]	Adenosyltransferase involved in intracellular vitamin B12 metabolism. Generates adenosylcobalamin (AdoCbl) and directly delivers the cofactor to MUT in a transfer taht is stimulated by ATP-binding to MMAB and gated by MMAA.
R015056c0g1_i01	-0.356392	-0.356511	5.17813	0.0764069	0.428049	NA	NA	NA	NA
R015057c0g1_i01	0.626236	0.627112	1.75778	0.00752529	0.079213	NA	NA	NA	NA
R015062c0g1_i01	-0.25085	-0.250946	4.46247	0.285456	0.899122	UBE2H	NA	NA	NA
R015065c1g1_i01	0.132288	0.133142	0.365529	0.745409	1	NA	NA	NA	NA
R015066c0g1_i01	-0.0455253	-0.0455777	1.96906	0.854869	1	EFNA1	X-element\ORF2 ORF2	transposition, DNA-mediated [GO:0006313]	NA
R015073c0g1_i01	0.801108	0.801498	3.83922	2.13761e-07	9.56963e-06	NA	NA	NA	NA
R015075c0g1_i01	0.317153	0.318145	1.03893	0.280629	0.893539	RNF19B	NA	NA	NA
R015102c0g1_i01	0.13718	0.137191	6.42384	0.872811	1	SIN3B	Sin3a Kiaa4126	DNA replication [GO:0006260]; activation of innate immune response [GO:0002218]; aging [GO:0007568]; cellular protein localization [GO:0034613]; cellular response to dopamine [GO:1903351]; cellular response to glucose stimulus [GO:0071333]; cerebral cortex neuron differentiation [GO:0021895]; hematopoietic progenitor cell differentiation [GO:0002244]; histone deacetylation [GO:0016575]; in utero …	Acts as a transcriptional repressor. Corepressor for REST. Interacts with MXI1 to repress MYC responsive genes and antagonize MYC oncogenic activities. Also interacts with MXD1-MAX heterodimers to repress transcription by tethering SIN3A to DNA. Acts cooperatively with OGT to repress transcription in parallel with histone deacetylation. Involved in the control of the circadian rhythms. Required f…
R015123c0g1_i02	0.365293	0.365378	5.32303	0.0310713	0.226952	NA	Hebp2 Soul	negative regulation of mitochondrial membrane potential [GO:0010917]; positive regulation of mitochondrial membrane permeability [GO:0035794]; positive regulation of necrotic cell death [GO:0010940]	Can promote mitochondrial permeability transition and facilitate necrotic cell death under different types of stress conditions (By similarity). May have low affinity for heme (PubMed:15518569).
R015124c0g1_i01	1.02548	1.03236	1.42848	0.00648641	0.0706506	IRGQ	NA	NA	NA
R015138c0g1_i01	-0.0600722	-0.0601032	3.48582	0.81116	1	NA	nipblb	central nervous system development [GO:0007417]; cohesin loading [GO:0071921]; developmental growth [GO:0048589]; digestive tract development [GO:0048565]; double-strand break repair [GO:0006302]; embryonic pectoral fin morphogenesis [GO:0035118]; embryonic viscerocranium morphogenesis [GO:0048703]; establishment of mitotic sister chromatid cohesion [GO:0034087]; establishment of protein localiza…	May play a structural role in chromatin. Involved in sister chromatid cohesion, possibly by facilitating the cohesin complex loading (PubMed:22039349). Transcription factor, which may promote cortical neuron migration during brain development by regulating the transcription of crucial genes in this process (By similarity).
R015139c0g2_i01	-0.225095	-0.22535	2.69954	0.340426	0.97417	MTHFS	MTHFS	tetrahydrofolate metabolic process [GO:0046653]	Contributes to tetrahydrofolate metabolism. Helps regulate carbon flow through the folate-dependent one-carbon metabolic network that supplies carbon for the biosynthesis of purines, thymidine and amino acids. Catalyzes the irreversible conversion of 5-formyltetrahydrofolate (5-CHO-H(4)PteGlu) to yield 5,10-methenyltetrahydrofolate. It can also use 5-formyltetrahydropteroic acid (5-CHO-H(4)Pte) a…
R015140c0g1_i01	0.00356852	0.00356899	5.00372	0.997036	1	NA		lipid catabolic process [GO:0016042]	Hydrolyzes ester bonds of triglycerides as well as of their derived partial glycerides with a strong 1,3-positional specificity.
R015147c0g1_i01	-0.363918	-0.364086	3.62473	0.0920353	0.480693	NA	NA	NA	NA
R015162c0g1_i01	-0.0430211	-0.0430443	3.50616	0.878925	1	NA	NA	NA	NA
R015173c0g1_i01	-1.67281	-1.67366	3.01837	4.47926e-13	5.39016e-11	CA8	ca2	NA	Reversible hydration of carbon dioxide.
R015177c0g1_i01	0.17708	0.177131	4.57017	0.568973	1	NA	slc46a1 hcp1 pcft	transmembrane transport [GO:0055085]	Has been shown to act both as an intestinal proton-coupled high-affinity folate transporter and as an intestinal heme transporter which mediates heme uptake from the gut lumen into duodenal epithelial cells. Shows a higher affinity for folate than heme (By similarity).
R015179c0g1_i01	-0.142667	-0.142695	5.21673	0.791197	1	NRL	Nrl	positive regulation of rhodopsin gene expression [GO:0045872]; positive regulation of transcription by RNA polymerase II [GO:0045944]; regulation of rhodopsin gene expression [GO:0007468]; regulation of transcription, DNA-templated [GO:0006355]; retinal rod cell development [GO:0046548]	Acts as a transcriptional activator which regulates the expression of several rod-specific genes, including RHO and PDE6B. Functions also as a transcriptional coactivator, stimulating transcription mediated by the transcription factor CRX and NR2E3. Binds in a sequence-specific manner to the rhodopsin promoter.
R015195c0g1_i02	-0.0735144	-0.0735361	4.4841	0.897729	1	COMMD3-BMI1	NA	NA	NA
R015196c0g1_i01	-0.0559284	-0.0559425	4.9704	0.910176	1	MRC1	MRC1 CLEC13D CLEC13DL MRC1L1	cellular response to interferon-gamma [GO:0071346]; cellular response to interleukin-4 [GO:0071353]; cellular response to lipopolysaccharide [GO:0071222]; receptor-mediated endocytosis [GO:0006898]	Mediates the endocytosis of glycoproteins by macrophages. Binds both sulfated and non-sulfated polysaccharide chains.; (Microbial infection) Acts as phagocytic receptor for bacteria, fungi and other pathogens.; (Microbial infection) Acts as a receptor for Dengue virus envelope protein E.
R015218c0g2_i01	0.493923	0.494868	3.63783	0.0456947	0.302168	NA	Mycbp Amy1	regulation of transcription, DNA-templated [GO:0006355]	May control the transcriptional activity of MYC. Stimulates the activation of E box-dependent transcription by MYC (By similarity).
R015221c0g1_i02	0.460038	0.460373	3.04888	0.0324863	0.234257	OAS2	NA	NA	NA
R015225c0g1_i01	-0.0193258	-0.0193332	4.24557	0.972414	1	ZNRF1	znrf1	proteasome-mediated ubiquitin-dependent protein catabolic process [GO:0043161]; protein K48-linked ubiquitination [GO:0070936]	E3 ubiquitin-protein ligase that plays a role in neuron cells differentiation. Plays a role in the establishment and mainteNAce of neuronal transmission and plasticity.
R015249c0g1_i01	0.100858	0.100938	2.87363	0.714093	1	NA	NA	NA	NA
R015252c0g1_i01	0.0446364	0.0446749	2.97494	0.89052	1	TAP1	ABCB9 KIAA1520	peptide transport [GO:0015833]; protein transport [GO:0015031]; transmembrane transport [GO:0055085]	ATP-dependent low-affinity peptide transporter which translocates a broad spectrum of peptides from the cytosol to the lysosomal lumen. Displays a broad peptide length specificity from 6-mer up to at least 59-mer peptides with an optimum of 23-mers. Favors positively charged, aromatic or hydrophobic residues in the N- and C-terminal positions whereas negatively charged residues as well as asparag…
R015259c0g1_i01	-0.342138	-0.343463	1.00165	0.186225	0.723279	NA	NA	NA	NA
R015262c0g1_i01	0.286838	0.28713	2.51546	0.202527	0.755467	NA	tor	multicellular organism development [GO:0007275]	Probable receptor tyrosine kinase. During postembryonic development, involved in the initiation of metamorphosis probably by inducing the production of ecdysone in response to prothoracicotropic hormone (PTTH) (By similarity). Binding to PTTH stimulates activation of canonical MAPK signaling leading to ERK phosphorylation (PubMed:19965758, PubMed:26928300).
R015267c0g1_i01	0.130438	0.130448	6.36119	0.809524	1	NA	Slc22a7 Oat2	organic anion transport [GO:0015711]; response to stilbenoid [GO:0035634]	Mediates sodium-independent multispecific organic anion transport. High affinity transport of glutarate and prostaglandin E2 in a sodium-independent manner. Mediates also the uptake of alpha-ketoglutarate, p-aminohippuric acid, methotrexate, ochratoxin A, valproate, allopurinol and bumetanide.
R015269c0g1_i01	-0.00314741	-0.00314478	0.232096	0.9928	1	NA	NA	NA	NA
R015272c0g3_i01	0.159826	0.159847	6.42445	0.728743	1	ESRP1	Esrp1 Rbm35a	RNA splicing [GO:0008380]; mRNA processing [GO:0006397]; regulation of RNA splicing [GO:0043484]; regulation of inner ear auditory receptor cell fate specification [GO:0042669]	mRNA splicing factor that regulates the formation of epithelial cell-specific isoforms. Specifically regulates the expression of FGFR2-IIIb, an epithelial cell-specific isoform of FGFR2. Also regulates the splicing of CD44, CTNND1, ENAH, 3 transcripts that undergo changes in splicing during the epithelial-to-mesenchymal transition (EMT). Acts by directly binding specific sequences in mRNAs. Binds…
R015278c0g1_i01	-0.78837	-0.795695	2.32638	0.0491641	0.317939	NA	NA	NA	NA
R015284c0g1_i02	0.298485	0.298502	6.98558	0.102009	0.511644	NA	SNX12	negative regulation of early endosome to late endosome transport [GO:2000642]; negative regulation of gene expression [GO:0010629]; negative regulation of protein catabolic process [GO:0042177]; negative regulation of protein processing [GO:0010955]; negative regulation of protein transport [GO:0051224]; protein transport [GO:0015031]; regulation of endocytosis [GO:0030100]	May be involved in several stages of intracellular trafficking.
R015285c0g1_i01	0.280383	0.28057	3.43764	0.213896	0.775842	NA	NA	NA	NA
R015294c0g1_i02	0.449079	0.450884	1.75013	0.116618	0.5567	VENTX	vent1 vent-1 TGas069i16.1	BMP signaling pathway [GO:0030509]; determination of ventral identity [GO:0048264]; mesoderm formation [GO:0001707]; negative regulation of transcription by RNA polymerase II [GO:0000122]; negative regulation of transcription, DNA-templated [GO:0045892]; regulation of transcription by RNA polymerase II [GO:0006357]	Transcriptional repressor. Cooperates with vent2 in a ventral signaling pathway downstream of bmp4, which antagonizes the Spemann organizer and dorsal mesoderm formation, and leads to ventral mesoderm formation. Acts downstream of bmp4 to repress transcription of foxa4-B/XFD-1'. Binds to DNA with preference for the target sequence 5'-CTATT[T/C]G-3'. Also binds 5'-TGCATTTTG-3' at a lower frequency…
R015308c0g1_i01	0.0407918	0.0408692	1.97148	0.866291	1	NA	NA	NA	NA
R015314c0g1_i01	0.084216	0.0844603	1.4075	0.728953	1	NA	NA	NA	NA
R015325c0g1_i01	0.0413641	0.042476	-0.128498	0.937927	1	NA	NA	NA	NA
R015334c0g1_i01	0.306829	0.311046	-0.603127	0.502832	1	HRH3	NA	NA	NA
R015341c0g1_i01	0.0965379	0.096538	12.5142	0.847717	1	NA	COL5A1	NA	Type V collagen is a member of group I collagen (fibrillar forming collagen). It is a minor connective tissue component of nearly ubiquitous distribution. Type V collagen binds to DNA, heparan sulfate, thrombospondin, heparin, and insulin (By similarity).
R015353c0g1_i02	-0.285321	-0.285455	4.06367	0.185756	0.721854	NA	Rsph4a Rshl3	axoneme assembly [GO:0035082]; cilium movement [GO:0003341]; cilium movement involved in cell motility [GO:0060294]	Probable component of the axonemal radial spoke head (By similarity). Radial spokes are regularly spaced along cilia, sperm and flagella axonemes. They consist of a thin stalk which is attached to a subfiber of the outer doublet microtubule, and a bulbous head which is attached to the stalk and appears to interact with the projections from the central pair of microtubules.
R015375c0g1_i01	-0.186951	-0.186961	6.86999	0.626456	1	LRPPRC	NA	NA	NA
R015376c0g1_i01	0.0110768	0.0110821	3.57786	0.975898	1	PPME1	PPME1 PME1	protein demethylation [GO:0006482]	Demethylates proteins that have been reversibly carboxymethylated. Demethylates PPP2CB (in vitro) and PPP2CA. Binding to PPP2CA displaces the manganese ion and inactivates the enzyme (By similarity).
R015382c0g1_i01	0.216978	0.217006	5.57494	0.450821	1	NA	NA	NA	NA
R015391c0g1_i01	0.0708767	0.0709654	2.83888	0.790856	1	FAIM	Faim Faim1	I-kappaB kinase/NF-kappaB signaling [GO:0007249]; apoptotic process [GO:0006915]; negative regulation of extrinsic apoptotic signaling pathway via death domain receptors [GO:1902042]; positive regulation of neurogenesis [GO:0050769]	Plays a role as an inducible effector molecule that mediates Fas resistance produced by surface Ig engagement in B cells.
R015395c0g1_i01	-0.267665	-0.267728	4.96788	0.233779	0.817321	MIF4GD		NA	NA
R015397c0g2_i01	-0.315061	-0.315283	3.41191	0.133349	0.603097	DPH6	DPH6 ATPBD4	peptidyl-diphthamide biosynthetic process from peptidyl-histidine [GO:0017183]	Amidase that catalyzes the last step of diphthamide biosynthesis using ammonium and ATP. Diphthamide biosynthesis consists in the conversion of an L-histidine residue in the translation elongation factor eEF-2 (EEF2) to diphthamide (By similarity).
R015400c0g2_i01	-0.0405728	-0.0406449	1.78135	0.872795	1	LIN52	lin52 zgc:153771	transcription, DNA-templated [GO:0006351]	NA
R015401c0g1_i01	0.162679	0.16273	4.31547	0.635549	1	MSL1	NA	NA	NA
R015402c0g1_i01	0.161811	0.161849	4.56601	0.555772	1	NA	NA	NA	NA
R015410c0g1_i02	-0.0154989	-0.0155029	4.73251	0.989491	1	RFC5	Rfc5	DNA-dependent DNA replication [GO:0006261]; positive regulation of DNA-directed DNA polymerase activity [GO:1900264]	The elongation of primed DNA templates by DNA polymerase delta and epsilon requires the action of the accessory proteins proliferating cell nuclear antigen (PCNA) and activator 1.
R015415c0g1_i01	-1.60582	-1.6061	4.43882	5.69677e-20	1.42818e-17	NA	NA	NA	NA
R015432c0g1_i01	-0.526922	-0.529718	3.3636	0.182694	0.715967	CSTL1		NA	Inhibits various C1 cysteine proteases including cathepsin L, papain and cathepsin B. This protein has no toxic activity and its function in the venom is unknown. It may play a role as housekeeping or regulatory protein (By similarity).
R015433c0g1_i01	-0.159481	-0.159501	5.96171	0.777477	1	IMPA2	Impa1 Imp	inositol biosynthetic process [GO:0006021]; inositol phosphate dephosphorylation [GO:0046855]; phosphatidylinositol biosynthetic process [GO:0006661]; phosphatidylinositol phosphorylation [GO:0046854]; response to lithium ion [GO:0010226]; signal transduction [GO:0007165]	Responsible for the provision of inositol required for synthesis of phosphatidylinositol and polyphosphoinositides and has been implicated as the pharmacological target for lithium action in brain. Has broad substrate specificity and can use myo-inositol 1,3-diphosphate, myo-inositol 1,4-diphosphate, scyllo-inositol-phosphate, glucose-1-phosphate, glucose-6-phosphate, fructose-1-phosphate, beta-g…
R015457c0g1_i01	0.133118	0.13313	5.91531	0.924023	1	NA	NA	NA	NA
R015477c0g1_i01	0.379078	0.38056	0.451186	0.194133	0.73928	NA	Fkrp	glycoprotein biosynthetic process [GO:0009101]; protein O-linked mannosylation [GO:0035269]; protein processing [GO:0016485]	Catalyzes the transfer of CDP-ribitol to ribitol 5-phosphate previously attached by FKTN/fukutin of to the phosphorylated O-mannosyl trisaccharide (N-acetylgalactosamine-beta-3-N-acetylglucosamine-beta-4-(phosphate-6-)mannose), a carbohydrate structure present in alpha-dystroglycan (DAG1) (By similarity). This constitutes the second step in the formation of the ribose 5-phosphate tandem repeat wh…
R015480c0g1_i01	-1.95277	-1.44269e+08	2.09162	0.21269	0.773314	NA		exocytosis [GO:0006887]	Crustacean-selective presynaptic neurotoxin that induces neurotransmitter exocytosis. Binds to neurexin-1-alpha (NRXN1), adhesion G protein-coupled receptor L1 (ADGRL1, also known as latrophilin-1), and receptor-type tyrosine-protein phosphatase S (PTPRS), and induces neurotransmitter exocytosis through two calcium-dependent mechanisms (membrane pore formation and signaling via latrophilin) and a…
R015481c0g1_i01	0.00448296	0.004484	4.69501	0.996315	1	GALNT6	Galnt1	protein O-linked glycosylation [GO:0006493]; protein O-linked glycosylation via serine [GO:0018242]; protein O-linked glycosylation via threonine [GO:0018243]	Catalyzes the initial reaction in O-linked oligosaccharide biosynthesis, the transfer of an N-acetyl-D-galactosamine residue to a serine or threonine residue on the protein receptor. Has a broad spectrum of substrates for peptides such as EA2, Muc5AC, Muc1a, Muc1b and Muc7.
R015482c0g2_i01	-0.191856	-0.191888	5.32326	0.579065	1	NMT1	NMT2	N-terminal peptidyl-glycine N-myristoylation [GO:0018008]; intracellular transport of virus [GO:0075733]; regulation of rhodopsin mediated signaling pathway [GO:0022400]	Adds a myristoyl group to the N-terminal glycine residue of certain cellular and viral proteins.
R015487c0g1_i01	-0.283316	-0.283377	4.89377	0.171527	0.694635	GPAT3	gpat3 agpat9 si:ch211-85e10.5 zgc:91857	CDP-diacylglycerol biosynthetic process [GO:0016024]; triglyceride biosynthetic process [GO:0019432]	Converts glycerol-3-phosphate to 1-acyl-sn-glycerol-3-phosphate (lysophosphatidic acid or LPA) by incorporating an acyl moiety at the sn-1 position of the glycerol backbone (By similarity). Also converts LPA into 1,2-diacyl-sn-glycerol-3-phosphate (phosphatidic acid or PA) by incorporating an acyl moiety at the sn-2 position of the glycerol backbone (By similarity).
R015490c0g1_i01	0.165251	0.165274	5.74994	0.766309	1	DCAF13	DCAF13 WDSOF1 RCJMB04_5m12	maturation of SSU-rRNA from tricistronic rRNA transcript (SSU-rRNA, 5.8S rRNA, LSU-rRNA) [GO:0000462]; protein ubiquitination [GO:0016567]	Possible role in ribosomal RNA processing. May function as a substrate receptor for CUL4-DDB1 E3 ubiquitin-protein ligase complex (By similarity).
R015498c0g1_i01	0.0600965	0.0608454	-0.470393	0.924089	1	NA	NA	NA	NA
R015506c0g1_i01	0.0859516	0.0859712	5.05061	0.894653	1	NDUFA12	Y94H6A.8	response to oxidative stress [GO:0006979]	Accessory subunit of the mitochondrial membrane respiratory chain NADH dehydrogenase (Complex I), that is believed not to be involved in catalysis. Complex I functions in the transfer of electrons from NADH to the respiratory chain. The immediate electron acceptor for the enzyme is believed to be ubiquinone (By similarity).
R015514c0g1_i01	0.120093	0.120107	5.90612	0.921207	1	NA	NA	NA	NA
R015520c0g1_i01	0.355891	0.356024	4.11059	0.0490315	0.317218	UPB1	UPB1 BUP1	beta-alanine biosynthetic process via 3-ureidopropionate [GO:0033396]; beta-alanine metabolic process [GO:0019482]; protein homooligomerization [GO:0051260]; protein homotetramerization [GO:0051289]; pyrimidine nucleoside catabolic process [GO:0046135]	Catalyzes a late step in pyrimidine degradation (PubMed:22525402, PubMed:24526388). Converts N-carbamoyl-beta-alanine (3-ureidopropanoate) into beta-alanine, ammonia and carbon dioxide (PubMed:10542323, PubMed:11508704, PubMed:10415095, PubMed:29976570, PubMed:22525402, PubMed:24526388). Likewise, converts N-carbamoyl-beta-aminoisobutyrate (3-ureidoisobutyrate) into beta-aminoisobutyrate, ammonia…
R015524c0g1_i01	0.158917	0.158975	3.91193	0.622969	1	TSPAN11	Cd63	cell migration [GO:0016477]; cell-matrix adhesion [GO:0007160]; endosome to melanosome transport [GO:0035646]; epithelial cell differentiation [GO:0030855]; negative regulation of epithelial cell migration [GO:0010633]; pigment granule maturation [GO:0048757]; positive regulation of cell adhesion [GO:0045785]; positive regulation of endocytosis [GO:0045807]; positive regulation of integrin-mediat…	Functions as cell surface receptor for TIMP1 and plays a role in the activation of cellular signaling cascades. Plays a role in the activation of ITGB1 and integrin signaling, leading to the activation of AKT, FAK/PTK2 and MAP kinases. Promotes cell survival, reorganization of the actin cytoskeleton, cell adhesion, spreading and migration, via its role in the activation of AKT and FAK/PTK2. Plays…
R015541c0g3_i01	0.0737931	0.0738087	4.93692	0.936391	1	C1D	C1d Suncor	apoptotic process [GO:0006915]; maturation of 5.8S rRNA [GO:0000460]; negative regulation of transcription, DNA-templated [GO:0045892]	Plays a role in the recruitment of the RNA exosome complex to pre-rRNA to mediate the 3'-5' end processing of the 5.8S rRNA; this function may include MPHOSPH6. Can activate PRKDC not only in the presence of linear DNA but also in the presence of supercoiled DNA. Can induce apoptosis in a p53/TP53 dependent manner. May regulate the TRAX/TSN complex formation. Potentiates transcriptional repressio…
R015546c0g2_i01	-2.3389	-1.44269e+08	5.60612	0.158754	0.664064	NA	Cirl GI18798	cell surface receptor signaling pathway [GO:0007166]	NA
R015570c0g1_i01	-0.555786	-0.556103	3.56591	0.000768486	0.0131554	AGPAT3	AGPAT4	CDP-diacylglycerol biosynthetic process [GO:0016024]; phospholipid metabolic process [GO:0006644]	Converts 1-acyl-sn-glycerol-3-phosphate (lysophosphatidic acid or LPA) into 1,2-diacyl-sn-glycerol-3-phosphate (phosphatidic acid or PA) by incorporating an acyl moiety at the sn-2 position of the glycerol backbone (By similarity). Exhibits high acyl-CoA specificity for polyunsaturated fatty acyl-CoA, especially docosahexaenoyl-CoA (22:6-CoA, DHA-CoA) (By similarity).
R015579c0g1_i01	0.166537	0.166651	3.38591	0.522497	1	CEP97	PSME3 RCJMB04_15e19 RCJMB04_5i13	positive regulation of endopeptidase activity [GO:0010950]; regulation of G1/S transition of mitotic cell cycle [GO:2000045]; regulation of proteasomal protein catabolic process [GO:0061136]	Implicated in immunoproteasome assembly and required for efficient antigen processing. The PA28 activator complex enhances the generation of class I binding peptides by altering the cleavage pattern of the proteasome (By similarity).
R015590c0g1_i01	0.0369445	0.0369544	4.46896	0.964274	1	NA	slc32a1 viaat	neurotransmitter transport [GO:0006836]	Involved in the uptake of GABA and glycine into the synaptic vesicles.
R015596c0g2_i01	1.65137	1.66653	0.362975	3.80657e-06	0.000130103	NA	Mc2r Acthr	adenylate cyclase-activating G protein-coupled receptor signaling pathway [GO:0007189]; placenta development [GO:0001890]	Receptor for corticotropin (ACTH). This receptor is mediated by G proteins (G(s)) which activate adenylate cyclase (cAMP).
R015600c0g1_i01	-1.84492	-1.87163	1.60127	2.01424e-05	0.000592921	NA	NA	NA	NA
R015612c0g1_i01	-0.0140363	-0.0140515	2.94913	0.966763	1	NA		single fertilization [GO:0007338]	Synthesizes the second messengers cyclic ADP-ribose and nicotinate-adenine dinucleotide phosphate, the former a second messenger for calcium mobilization from endoplasmic reticulum. Also has cADPr hydrolase activity.
R015613c0g1_i01	-0.0808618	-0.0810545	1.21852	0.842863	1	NA	NA	NA	NA
R015618c0g1_i01	0.724124	0.724798	2.5291	5.52757e-05	0.00140249	NA	NA	NA	NA
R015621c0g1_i01	-0.550783	-0.550965	5.4967	0.000224656	0.00473951	ITGB8	mys l(1)mys olfC CG1560	actin filament organization [GO:0007015]; apposition of dorsal and ventral imaginal disc-derived wing surfaces [GO:0007475]; axon guidance [GO:0007411]; border follicle cell migration [GO:0007298]; calcium-dependent cell-cell adhesion via plasma membrane cell adhesion molecules [GO:0016339]; calcium-dependent cell-matrix adhesion [GO:0016340]; cell adhesion mediated by integrin [GO:0033627]; cell…	Integrin alpha-PS1/beta-PS is a receptor for laminin (PubMed:7972082). Integrin alpha-PS2/beta-PS is a receptor for Tig, wb and Ten-m (PubMed:7924982, PubMed:7972082, PubMed:9660786). Contributes to endodermal integrity and adhesion between the midgut epithelium and the surrounding visceral muscle (PubMed:15469969). Essential for migration of the primordial midgut cells and for maintaining, but n…
R015627c0g1_i01	-0.258065	-0.258123	4.8352	0.271117	0.880042	PDC	PDCL	cell projection organization [GO:0030030]; heterotrimeric G-protein complex assembly [GO:1902605]; positive regulation of smoothened signaling pathway [GO:0045880]; response to stimulus [GO:0050896]; visual perception [GO:0007601]	Functions as a co-chaperone for CCT in the assembly of heterotrimeric G protein complexes, facilitates the assembly of both Gbeta-Ggamma and RGS-Gbeta5 heterodimers. Acts also as a positive regulator of hedgehog signaling and regulates ciliary function.
R015630c0g1_i02	-0.094581	-0.0945898	6.08897	0.982826	1	XPO7	xpo7-a	intracellular protein transport [GO:0006886]; nuclear transport [GO:0051169]	Mediates the nuclear export of proteins (cargos) with broad substrate specificity.
R015652c0g1_i01	0.840892	0.841309	4.01095	1.77977e-09	1.23534e-07	NA	NA	NA	NA
R015668c0g1_i01	-0.758827	-1.00179	-0.190709	0.626298	1	NA	asic4a accn4a	NA	Cation channel with high affinity for sodium, which is gated by extracellular protons and inhibited by the diuretic amiloride.
R015676c0g2_i01	0.0268897	0.0268898	11.8756	0.999991	1	CALR	CALR	protein folding [GO:0006457]; protein stabilization [GO:0050821]	Calcium-binding chaperone that promotes folding, oligomeric assembly and quality control in the endoplasmic reticulum (ER) via the calreticulin/calnexin cycle. This lectin interacts transiently with almost all of the monoglucosylated glycoproteins that are synthesized in the ER. Interacts with the DNA-binding domain of NR3C1 and mediates its nuclear export. Involved in maternal gene expression re…
R015686c0g1_i01	0.425113	0.426389	0.736212	0.145289	0.633454	NA	NA	NA	NA
R015695c0g1_i01	1.11246	1.11716	2.01308	0.000768753	0.0131554	TLCD5	TLCD5 TMEM136	NA	NA
R015697c0g1_i01	-0.0948022	-0.0948997	2.82228	0.717559	1	HPS1	HPS1 HPS	lysosome organization [GO:0007040]; melanosome assembly [GO:1903232]; response to stimulus [GO:0050896]; visual perception [GO:0007601]	Component of the BLOC-3 complex, a complex that acts as a guanine exchange factor (GEF) for RAB32 and RAB38, promotes the exchange of GDP to GTP, converting them from an inactive GDP-bound form into an active GTP-bound form. The BLOC-3 complex plays an important role in the control of melanin production and melanosome biogenesis and promotes the membrane localization of RAB32 and RAB38 (PubMed:23…
R015700c0g1_i01	-0.000167133	-0.000166741	4.60882	0.999873	1	BFAR	NA	NA	NA
R015714c0g1_i01	0.215294	0.21558	1.85039	0.408668	1	NA	NA	NA	NA
R015730c0g1_i01	0.245683	0.246933	0.479047	0.432962	1	NA	NA	NA	NA
R015759c1g1_i01	0.00982402	0.00982408	10.0125	0.999795	1	RPL32	Rpl32	cellular response to dexamethasone stimulus [GO:0071549]; liver regeneration [GO:0097421]; translation [GO:0006412]	NA
R015762c0g1_i01	0.29315	0.293156	8.04789	0.144298	0.630601	CTSZ	Ctsz Ctsy	epithelial tube branching involved in lung morphogenesis [GO:0060441]; negative regulation of neuron projection development [GO:0010977]; negative regulation of plasminogen activation [GO:0010757]; negative regulation of protein binding [GO:0032091]; positive regulation of neural precursor cell proliferation [GO:2000179]; positive regulation of neuron apoptotic process [GO:0043525]; proteolysis i…	Exhibits carboxy-monopeptidase as well as carboxy-dipeptidase activity (PubMed:12553736, PubMed:10615013). Capable of producing kinin potentiating peptides (PubMed:10615013).
R015788c0g1_i01	-0.0684559	-0.0684712	5.09208	0.969918	1	PCK2	Pck2	NADH oxidation [GO:0006116]; cellular response to dexamethasone stimulus [GO:0071549]; cellular response to glucose stimulus [GO:0071333]; cellular response to insulin stimulus [GO:0032869]; gluconeogenesis [GO:0006094]; glycerol biosynthetic process from pyruvate [GO:0046327]; hepatocyte differentiation [GO:0070365]; oxaloacetate metabolic process [GO:0006107]; positive regulation of insulin sec…	Catalyzes the conversion of oxaloacetate (OAA) to phosphoenolpyruvate (PEP), the rate-limiting step in the metabolic pathway that produces glucose from lactate and other precursors derived from the citric acid cycle.
R015792c0g1_i01	0.0629443	0.0629691	4.3352	0.883325	1	COPS7A	COPS7B	COP9 signalosome assembly [GO:0010387]	Component of the COP9 signalosome complex (CSN), a complex involved in various cellular and developmental processes. The CSN complex is an essential regulator of the ubiquitin (Ubl) conjugation pathway by mediating the deneddylation of the cullin subunits of SCF-type E3 ligase complexes, leading to decrease the Ubl ligase activity of SCF-type complexes such as SCF, CSA or DDB2. The complex is als…
R015811c0g1_i01	0.0185579	0.018571	0.74912	0.954144	1	NA	NA	NA	NA
R015825c0g1_i01	-0.290793	-0.290908	4.21054	0.172127	0.695665	EXOSC6	exosc6 mtr3	U4 snRNA 3'-end processing [GO:0034475]; nuclear mRNA surveillance [GO:0071028]; nuclear-transcribed mRNA catabolic process, exonucleolytic, 3'-5' [GO:0034427]; polyadenylation-dependent snoRNA 3'-end processing [GO:0071051]; rRNA catabolic process [GO:0016075]; rRNA processing [GO:0006364]	Non-catalytic component of the RNA exosome complex which has 3'->5' exoribonuclease activity and participates in a multitude of cellular RNA processing and degradation events.
R015849c0g1_i01	-0.542136	-0.551465	0.269464	0.280423	0.893366	NA	NA	NA	NA
R015861c0g1_i01	0.0169929	0.0170038	3.40114	0.973096	1	NA	NA	NA	NA
R015870c0g1_i01	-0.598677	-0.601045	0.305621	0.115184	0.552136	NA	NA	NA	NA
R015906c0g2_i01	-0.341146	-0.352724	-0.33175	0.608337	1	NA	NA	NA	NA
R015921c0g1_i01	-0.0610407	-0.0610778	3.55995	0.8401	1	FAHD1	fahd1 DDB_G0275071	NA	Probable mitochondrial acylpyruvase which is able to hydrolyze acetylpyruvate and fumarylpyruvate in vitro.
R015924c0g1_i01	0.40723	0.407263	6.29414	0.00151143	0.0225993	RING1	RNF2 RING1B	histone H2A-K119 monoubiquitination [GO:0036353]; negative regulation of transcription by RNA polymerase II [GO:0000122]	E3 ubiquitin-protein ligase that mediates monoubiquitination of 'Lys-119' of histone H2A (H2AK119Ub), thereby playing a central role in histone code and gene regulation. H2AK119Ub gives a specific tag for epigenetic transcriptional repression and participates in X chromosome inactivation of female mammals. May be involved in the initiation of both imprinted and random X inactivation. Essential co…
R015929c0g3_i01	0.147791	0.147804	6.35832	0.905945	1	NA	SNX27	endosomal transport [GO:0016197]; endosome to lysosome transport [GO:0008333]; intracellular protein transport [GO:0006886]; retrograde transport, endosome to plasma membrane [GO:1990126]; signal transduction [GO:0007165]	Involved in the retrograde transport from endosome to plasma membrane, a trafficking pathway that promotes the recycling of internalized transmembrane proteins. Following internalization, endocytosed transmembrane proteins are delivered to early endosomes and recycled to the plasma membrane instead of being degraded in lysosomes. SNX27 specifically binds and directs sorting of a subset of transme…
R015930c0g1_i01	0.366959	0.367622	3.02032	0.123241	0.574283	RUNX2	Runx1 Aml1 Cbfa2 Pebp2ab	behavioral response to pain [GO:0048266]; cellular response to transforming growth factor beta stimulus [GO:0071560]; central nervous system development [GO:0007417]; definitive hemopoiesis [GO:0060216]; embryonic hemopoiesis [GO:0035162]; hair follicle morphogenesis [GO:0031069]; hemopoiesis [GO:0030097]; in utero embryonic development [GO:0001701]; liver development [GO:0001889]; myeloid cell d…	Forms the heterodimeric complex core-binding factor (CBF) with CBFB. RUNX members modulate the transcription of their target genes through recognizing the core consensus binding sequence 5'-TGTGGT-3', or very rarely, 5'-TGCGGT-3', within their regulatory regions via their runt domain, while CBFB is a non-DNA-binding regulatory subunit that allosterically enhances the sequence-specific DNA-binding…
R015958c0g1_i01	0.282964	0.327398	-1.07588	0.806927	1	NA	NA	NA	NA
R015969c0g1_i01	0.0767024	0.0767638	3.19471	0.823911	1	UXT	v1g140887	negative regulation of transcription by RNA polymerase II [GO:0000122]; protein folding [GO:0006457]	NA
R015973c0g1_i01	0.256338	0.256753	4.32202	0.280261	0.893366	NA	NA	NA	NA
R015976c0g1_i02	0.783335	0.783755	3.16054	0.00116548	0.0185123	NA	NA	NA	NA
R015989c0g1_i01	-0.165122	-0.16515	5.50274	0.771898	1	UROD	urod	heme biosynthetic process [GO:0006783]; porphyrin-containing compound metabolic process [GO:0006778]; protoporphyrinogen IX biosynthetic process [GO:0006782]	Catalyzes the decarboxylation of four acetate groups of uroporphyrinogen-III to yield coproporphyrinogen-III.
R016025c0g1_i01	-0.777585	-0.783682	1.31397	0.0352078	0.24887	NA	NA	NA	NA
R016028c0g1_i01	0.0352622	0.0355343	1.47062	0.925718	1	NA		calcium-mediated signaling [GO:0019722]	Calmodulin mediates the control of a large number of enzymes, ion channels and other proteins by Ca(2+). Among the enzymes to be stimulated by the calmodulin-Ca(2+) complex are a number of protein kinases and phosphatases.
R016101c0g1_i01	-0.302849	-0.302927	4.84379	0.136235	0.609896	GTF2A2	NA	NA	NA
R016108c0g2_i01	0.191514	0.191549	5.01749	0.570268	1	NA	NA	NA	NA
R016157c0g1_i01	0.767866	0.787782	0.550982	0.271243	0.880042	NA	RRH	G protein-coupled receptor signaling pathway [GO:0007186]; cellular response to light stimulus [GO:0071482]; phototransduction [GO:0007602]; protein-chromophore linkage [GO:0018298]; visual perception [GO:0007601]	May play a role in rpe physiology either by detecting light directly or by monitoring the concentration of retinoids or other photoreceptor-derived compounds.
R016179c0g1_i01	-0.205241	-0.205272	5.48743	0.523211	1	ABCD2	ABCD2 ALD1 ALDL1 ALDR ALDRP	fatty acid beta-oxidation [GO:0006635]; myelin mainteNAce [GO:0043217]; negative regulation of cytokine production involved in inflammatory response [GO:1900016]; negative regulation of reactive oxygen species biosynthetic process [GO:1903427]; neuron projection mainteNAce [GO:1990535]; positive regulation of fatty acid beta-oxidation [GO:0032000]; positive regulation of unsaturated fatty acid bi…	Probable transporter.
R016234c0g1_i01	0.119573	0.119766	2.12546	0.627728	1	NA	NA	NA	NA
R016316c0g2_i01	-0.204916	-0.205017	3.72141	0.42798	1	NA	NA	NA	NA
R016338c0g1_i01	0.306705	0.306872	3.71973	0.152389	0.650343	NA	NA	NA	NA
R016351c0g1_i01	-0.926576	-0.927087	3.5146	0.00099956	0.0163251	SPINT4		NA	Dual-function toxin that inhibits both the serine protease trypsin (Kd=30 nM) and voltage-gated potassium channels Kv1.2/KCNA2 (IC(50)=2800 nM).
R016369c0g1_i01	0.0240009	0.0241138	0.661943	0.939053	1	CYP4V2	CYP4V2	fatty acid omega-oxidation [GO:0010430]; response to stimulus [GO:0050896]; retinoid metabolic process [GO:0001523]; sterol metabolic process [GO:0016125]; visual perception [GO:0007601]	Omega-hydroxylase that oxidizes medium-chain saturated fatty acids and polyunsaturated omega-3 fatty acids, and which plays a role in fatty acid and steroid metabolism in the eye (PubMed:19661213, PubMed:22772592). Catalyzes the omega-hydroxylation of medium-chain saturated fatty acids such as laurate, myristate and palmitate in an NADPH-dependent pathway. The substrate specificity is higher for …
R016409c0g1_i01	-0.214894	-0.226326	-0.786204	0.794015	1	NA	GABRR2	chemical synaptic transmission [GO:0007268]; ion transmembrane transport [GO:0034220]; nervous system process [GO:0050877]; regulation of membrane potential [GO:0042391]; signal transduction [GO:0007165]	GABA, the major inhibitory neurotransmitter in the vertebrate brain, mediates neuronal inhibition by binding to the GABA/benzodiazepine receptor and opening an integral chloride channel. Rho-2 GABA receptor could play a role in retinal neurotransmission (By similarity).
R016417c0g1_i01	0.27969	0.281722	0.0960074	0.433511	1	NA	NA	NA	NA
R016422c0g1_i01	0.148177	0.148312	3.23338	0.555989	1	MED27	NA	NA	NA
R016446c0g1_i01	-0.0667011	-0.0667358	3.5689	0.826372	1	NA	NA	NA	NA
R016457c0g1_i01	-0.058136	-0.0581501	4.87904	0.923855	1	FAHD1	fahd1 DDB_G0275071	NA	Probable mitochondrial acylpyruvase which is able to hydrolyze acetylpyruvate and fumarylpyruvate in vitro.
R016491c0g1_i01	-0.407063	-0.409111	0.590736	0.186295	0.723349	NA	PRMT3 HRMT1L3	histone arginine methylation [GO:0034969]; negative regulation of protein ubiquitination [GO:0031397]; peptidyl-arginine methylation, to asymmetrical-dimethyl arginine [GO:0019919]; protein methylation [GO:0006479]; regulation of transcription, DNA-templated [GO:0006355]	Methylates (mono and asymmetric dimethylation) the guanidino nitrogens of arginyl residues in some proteins.
R016499c0g1_i01	1.7937	1.79569	3.95829	1.28465e-19	3.11673e-17	NA	NA	NA	NA
R016517c0g1_i01	-0.270449	-0.271576	0.610793	0.421317	1	NA	NA	NA	NA
R016548c0g2_i01	0.650086	0.652295	0.857643	0.0792119	0.437893	NA	NA	NA	NA
R016549c0g2_i01	0.561575	0.562397	1.89916	0.0183516	0.156577	NA	NA	NA	NA
R016550c0g1_i02	-1.56096	-1.62513	-0.590301	0.0604408	0.367037	NA	NA	NA	NA
R016575c0g1_i01	0.150215	0.150234	5.88107	0.815586	1	NECAP1	NECAP1	endocytosis [GO:0006897]; membrane organization [GO:0061024]; protein transport [GO:0015031]	Involved in endocytosis.
R016577c0g1_i03	0.150085	0.150092	7.01725	0.878073	1	NA	NA	NA	NA
R016580c0g1_i01	-0.24178	-0.241938	3.58883	0.314522	0.942757	NUDT14	NUDT14 UGPP	nucleoside phosphate metabolic process [GO:0006753]; ribose phosphate metabolic process [GO:0019693]	Hydrolyzes UDP-glucose to glucose 1-phosphate and UMP and ADP-ribose to ribose 5-phosphate and AMP. The physiological substrate is probably UDP-glucose. Poor activity on other substrates such as ADP-glucose, CDP-glucose, GDP-glucose and GDP-mannose (By similarity).
R016606c0g1_i01	-0.22001	-0.221132	-0.0186596	0.544245	1	NA	PPP1R12A MBS MYPT1	G2/M transition of mitotic cell cycle [GO:0000086]; cellular response to drug [GO:0035690]; centrosome cycle [GO:0007098]; mitotic cell cycle [GO:0000278]; negative regulation of catalytic activity [GO:0043086]; positive regulation of myosin-light-chain-phosphatase activity [GO:0035508]; positive regulation of transcription by RNA polymerase II [GO:0045944]; protein dephosphorylation [GO:0006470]…	Key regulator of protein phosphatase 1C (PPP1C). Mediates binding to myosin. As part of the PPP1C complex, involved in dephosphorylation of PLK1. Capable of inhibiting HIF1AN-dependent suppression of HIF1A activity.
R016615c0g2_i01	-0.0199112	-0.019918	4.16473	0.970762	1	NA	NA	NA	NA
R016646c0g1_i01	-0.129456	-0.129506	3.97856	0.600342	1	NA	NA	NA	NA
R016664c0g1_i01	0.886678	0.89574	0.363373	0.0270827	0.206058	NA	pxn1	NA	NA
R016665c0g2_i01	0.209527	0.209722	2.98381	0.384114	1	NA	NA	NA	NA
R016700c0g1_i01	0.0673134	0.0673207	5.83165	0.996505	1	NA	ZNF780B ZNF779	regulation of transcription, DNA-templated [GO:0006355]	May be involved in transcriptional regulation.
R016737c0g1_i01	0.249992	0.250079	4.29469	0.291878	0.909555	TMEM64	TMEM64	negative regulation of canonical Wnt signaling pathway [GO:0090090]; negative regulation of osteoblast differentiation [GO:0045668]; positive regulation of bone resorption [GO:0045780]; positive regulation of fat cell differentiation [GO:0045600]; positive regulation of osteoclast differentiation [GO:0045672]; regulation of ATPase activity [GO:0043462]; regulation of cytosolic calcium ion concent…	Positively regulates TNFSF11-induced osteoclast differentiation. Acts as a regulator of TNFSF11-mediated Ca(2+) signaling pathways via its interaction with SERCA2 which is critical for the TNFSF11-induced CREB1 activation and mitochondrial ROS generation necessary for proper osteoclast generation. Association between TMEM64 and SERCA2 in the ER leads to cytosolic Ca (2+) spiking for activation of…
R016741c0g1_i01	0.020615	0.020621	4.91384	0.987915	1	C7orf50	NA	NA	NA
R016742c0g1_i02	-0.0161943	-0.0162028	3.34447	0.965586	1	NA	NA	NA	NA
R016751c0g1_i01	-0.221034	-0.22126	2.93275	0.349804	0.985934	NA	Znf768 Zfp768	transcription by RNA polymerase II [GO:0006366]	May be involved in transcriptional regulation.
R016760c0g1_i02	-0.0980966	-0.0981901	3.30522	0.721259	1	NA	NA	NA	NA
R016765c0g1_i01	0.136895	0.137885	-0.121739	0.720755	1	NA	NA	NA	NA
R016766c0g1_i01	-1.33769	-1.33814	6.29035	1.14354e-16	1.89024e-14	NA	NA	NA	NA
R016768c0g2_i01	0.207927	0.207937	7.28851	0.645038	1	ACSL4	Acsl4 Acs4 Facl4	dendritic spine development [GO:0060996]; embryonic process involved in female pregNAcy [GO:0060136]; fatty acid metabolic process [GO:0006631]; fatty acid transport [GO:0015908]; lipid biosynthetic process [GO:0008610]; lipid metabolic process [GO:0006629]; long-chain fatty-acyl-CoA biosynthetic process [GO:0035338]; negative regulation of prostaglandin secretion [GO:0032307]; neuron differentia…	Catalyzes the conversion of long-chain fatty acids to their active form acyl-CoA for both synthesis of cellular lipids, and degradation via beta-oxidation. Preferentially activates arachidonate and eicosapentaenoate as substrates. Preferentially activates 8,9-EET > 14,15-EET > 5,6-EET > 11,12-EET. Modulates glucose-stimulated insulin secretion by regulating the levels of unesterified EETs (By sim…
R016777c0g1_i01	-0.0668618	-0.0668669	6.28379	0.841404	1	NA	NA	NA	NA
R016806c0g1_i01	0.0498034	0.0498079	6.34037	0.99781	1	NA	dymA DDB_G0277849	actin filament organization [GO:0007015]; dynamin family protein polymerization involved in mitochondrial fission [GO:0003374]; endosome organization [GO:0007032]; establishment or mainteNAce of cell polarity [GO:0007163]; intracellular distribution of mitochondria [GO:0048312]; membrane fusion [GO:0061025]; midbody abscission [GO:0061952]; mitochondrial fission [GO:0000266]; mitochondrion organi…	Function in membrane trafficking processes along the endo-lysosomal pathway.
R016816c0g1_i01	0.121048	0.121099	4.12648	0.763625	1	CA8	Ca1 Car1	one-carbon metabolic process [GO:0006730]	Reversible hydration of carbon dioxide.
R016820c0g3_i01	0.686136	0.689292	-0.0441554	0.0290182	0.216192	NA	NA	NA	NA
R016836c0g1_i01	1.75313	1.44269e+08	5.0938	0.281968	0.895117	NA	NA	NA	NA
R016838c0g2_i01	-0.262895	-0.264628	0.304517	0.440328	1	NA	NA	NA	NA
R016859c0g1_i01	0.0214437	0.0214496	5.21447	0.986621	1	NA	NA	NA	NA
R016874c0g3_i01	0.156755	0.156803	4.24822	0.559165	1	NA	Ctrc	cellular calcium ion homeostasis [GO:0006874]; proteolysis [GO:0006508]	Has chymotrypsin-type protease activity and hypocalcemic activity.
R016875c0g1_i01	0.0111813	0.0111887	3.61797	0.980637	1	KHK	Khk	carbohydrate catabolic process [GO:0016052]; fructose metabolic process [GO:0006000]; regulation of glycogen metabolic process [GO:0070873]; response to fructose [GO:0009750]; response to glucose [GO:0009749]; response to insulin [GO:0032868]; response to sucrose [GO:0009744]; response to zinc ion [GO:0010043]	Catalyzes the phosphorylation of the ketose sugar fructose to fructose-1-phosphate.
R016880c0g1_i01	2.53999	1.44269e+08	-0.957086	0.120618	0.568207	NA	NA	NA	NA
R016883c0g1_i01	-0.282139	-0.359948	0.313321	0.850919	1	NA	ANKRD52 RCJMB04_6l3	NA	Putative regulatory subunit of protein phosphatase 6 (PP6) that may be involved in the recognition of phosphoprotein substrates.
R016884c0g1_i01	0.34657	0.347714	1.67388	0.193227	0.738566	NA	NA	NA	NA
R016887c0g1_i01	0.102011	0.102054	4.05373	0.804373	1	NA	PCS3	phytochelatin biosynthetic process [GO:0046938]; response to metal ion [GO:0010038]	Involved in the synthesis of phytochelatins (PC) and homophytochelatins (hPC), the heavy-metal-binding peptides of plants.
R016889c0g2_i01	-0.23571	-0.235857	3.52867	0.318835	0.948935	DMAC2	DMAC2L ATP5S ATPW	ATP biosynthetic process [GO:0006754]; ion transport [GO:0006811]	Involved in regulation of mitochondrial membrane ATP synthase. Necessary for H(+) conduction of ATP synthase. Facilitates energy-driven catalysis of ATP synthesis by blocking a proton leak through an alternative proton exit pathway.
R016893c0g2_i01	-0.101024	-0.101107	3.08941	0.756251	1	LACTB2	LACTB2	RNA phosphodiester bond hydrolysis, endonucleolytic [GO:0090502]	Endoribonuclease; cleaves preferentially 3' to purine-pyrimidine dinucleotide motifs in single-stranded RNA. The cleavage product contains a free 3' -OH group. Has no activity with double-stranded RNA or DNA. Required for normal mitochondrial function and cell viability.
R016898c0g1_i01	0.109672	0.109753	3.19033	0.663687	1	TSEN34	TSEN34 LENG5 SEN34	mRNA processing [GO:0006397]; tRNA splicing, via endonucleolytic cleavage and ligation [GO:0006388]; tRNA-type intron splice site recognition and cleavage [GO:0000379]	Constitutes one of the two catalytic subunit of the tRNA-splicing endonuclease complex, a complex responsible for identification and cleavage of the splice sites in pre-tRNA. It cleaves pre-tRNA at the 5'- and 3'-splice sites to release the intron. The products are an intron and two tRNA half-molecules bearing 2',3'-cyclic phosphate and 5'-OH termini. There are no conserved sequences at the splic…
R016902c0g1_i01	-0.0122179	-0.0122273	2.94852	0.968043	1	GPANK1	NA	NA	NA
R016903c0g1_i01	0	0	0.527877	1	1	NA	NA	NA	NA
R016918c0g2_i01	-0.201896	-0.202176	2.18025	0.402708	1	NA	NA	NA	NA
R016924c0g1_i01	-0.0429472	-0.0429504	6.41967	0.996876	1	AGPS	AGPS AAG5	ether lipid biosynthetic process [GO:0008611]; lipid biosynthetic process [GO:0008610]; protein targeting to peroxisome [GO:0006625]	Catalyzes the exchange of the acyl chain in acyl-dihydroxyacetonephosphate (acyl-DHAP) for a long chain fatty alcohol, yielding the first ether linked intermediate, i.e. alkyl-dihydroxyacetonephosphate (alkyl-DHAP), in the pathway of ether lipid biosynthesis.
R016929c0g1_i01	-1.12668	-1.14431	0.982861	0.0183398	0.156565	NA	NA	NA	NA
R016941c0g1_i01	-0.44506	-0.446804	0.924009	0.098799	0.502582	NA	NA	NA	NA
R016946c0g1_i01	-0.0406432	-0.040657	4.31364	0.962062	1	PPM1K	NA	NA	NA
R016983c0g1_i01	0.163688	0.163928	1.94114	0.496915	1	NA	thap11 zgc:65871	NA	Transcriptional repressor that plays a central role for embryogenesis and the pluripotency of embryonic stem (ES) cells. Sequence-specific DNA-binding factor that represses gene expression in pluripotent ES cells by directly binding to key genetic loci and recruiting epigenetic modifiers (By similarity).
R016987c0g2_i01	0.144802	0.144966	2.71803	0.551132	1	DNAAF3	DNAAF3	axonemal dynein complex assembly [GO:0070286]; determination of left/right symmetry [GO:0007368]; heart development [GO:0007507]; motile cilium assembly [GO:0044458]	Required for the assembly of axonemal inner and outer dynein arms. Involved in preassembly of dyneins into complexes before their transport into cilia (By similarity).
R016989c0g1_i01	-0.0361262	-0.0361355	4.50352	0.9712	1	THUMPD3	Thumpd3	tRNA methylation [GO:0030488]	NA
R017000c0g2_i01	-0.123344	-0.123421	3.35178	0.667407	1	FAM210B	NA	NA	NA
R017006c0g1_i01	0.0402001	0.0402036	6.43408	0.998078	1	PHB2	phb2 TGas064h09.1	NA	Acts as a mediator of transcriptional repression by nuclear hormone receptors via recruitment of histone deacetylases. Functions as an estrogen receptor (ER)-selective coregulator that potentiates the inhibitory activities of antiestrogens and represses the activity of estrogens. Competes with NCOA1 for modulation of ER transcriptional activity. Probably involved in regulating mitochondrial respi…
R017007c0g1_i01	-0.0706691	-0.0707344	2.79713	0.788176	1	NA	NA	NA	NA
R017008c0g1_i01	-0.151707	-0.151771	3.91364	0.665626	1	HMGXB4	NHP6 CNF04730	DNA repair [GO:0006281]; chromatin remodeling [GO:0006338]; regulation of transcription by RNA polymerase II [GO:0006357]	DNA-binding protein that induces severe bending of DNA. Required for DNA-binding by the FACT complex, a general chromatin factor that acts to reorganize nucleosomes. The FACT complex is involved in multiple processes that require DNA as a template such as mRNA elongation, DNA replication and DNA repair. Also augments the fidelity of transcription by RNA polymerase III independently of any role in…
R017023c0g1_i02	0.0425724	0.0425807	4.886	0.985403	1	NA	COL6A3	cell adhesion [GO:0007155]; growth plate cartilage chondrocyte morphogenesis [GO:0003429]	Collagen VI acts as a cell-binding protein.
R017028c0g1_i01	0.472647	0.473393	2.08591	0.0330456	0.237379	NA	MFSD8 CLN7	lysosome organization [GO:0007040]; neuron development [GO:0048666]; regulation of autophagy [GO:0010506]; transmembrane transport [GO:0055085]	May be a carrier that transport small solutes by using chemiosmotic ion gradients.
R017029c0g1_i01	0.0126246	0.0126272	5.23965	0.998748	1	PRPF38A	NA	NA	NA
R017062c0g1_i01	0.930799	0.935039	0.594545	0.00348217	0.0433958	NA	tor	multicellular organism development [GO:0007275]	Probable receptor tyrosine kinase. During postembryonic development, involved in the initiation of metamorphosis probably by inducing the production of ecdysone in response to prothoracicotropic hormone (PTTH) (By similarity). Binding to PTTH stimulates activation of canonical MAPK signaling leading to ERK phosphorylation (PubMed:19965758, PubMed:26928300).
R017069c0g1_i02	2.95945	2.96471	3.45588	2.51632e-42	3.78504e-39	PITX1	pitx1	multicellular organism development [GO:0007275]	Sequence-specific transcription factor that binds gene promoters and activates their transcription. May play a role in the development of anterior structures, and in particular, the brain and facies and in specifying the identity or structure of hindlimb.
R017080c0g1_i01	-0.587627	-0.590127	1.37321	0.0242316	0.190563	NA	NA	NA	NA
R017085c0g1_i01	0.121198	0.121224	5.11997	0.829308	1	NA	Mlc-c CG3201	actin filament-based movement [GO:0030048]	NA
R017097c0g1_i01	-0.102832	-0.103169	0.927705	0.777797	1	NA	NA	NA	NA
R017115c0g1_i02	-0.0740503	-0.0740584	6.00676	0.982572	1	CPTP	cptp gltpd1 zgc:92000	ceramide 1-phosphate transport [GO:1902389]; ceramide transport [GO:0035627]; intermembrane lipid transfer [GO:0120009]; negative regulation of NLRP3 inflammasome complex assembly [GO:1900226]; negative regulation of autophagy [GO:0010507]; negative regulation of interleukin-1 beta secretion [GO:0050713]	Mediates the intracellular transfer of ceramide-1-phosphate (C1P) between organelle membranes and the cell membrane. Required for normal structure of the Golgi stacks. Can bind phosphoceramides with a variety of aliphatic chains, but has a preference for lipids with saturated C16:0 or monounsaturated C18:1 aliphatic chains, and is inefficient with phosphoceramides containing lignoceryl (C24:0). P…
R017179c0g1_i01	0.379753	0.380092	2.53178	0.0921548	0.481062	NA	NA	NA	NA
R017190c0g1_i01	0.643067	0.645212	0.167095	0.0678426	0.396795	NA	NA	NA	NA
R017199c0g1_i01	0.640816	0.643696	1.83242	0.0256018	0.197996	NA		NA	NA
R017208c0g1_i01	0.941489	0.956423	-0.0266671	0.0482464	0.313894	NA	NA	NA	NA
R017219c0g1_i01	1.59152	1.59528	1.9361	4.08404e-11	3.63503e-09	NA	Nmur2	activation of phospholipase A2 activity by calcium-mediated signaling [GO:0043006]; arachidonic acid secretion [GO:0050482]; calcium ion transport [GO:0006816]; central nervous system development [GO:0007417]; grooming behavior [GO:0007625]; inositol phosphate-mediated signaling [GO:0048016]; neuropeptide signaling pathway [GO:0007218]; phospholipase C-activating G protein-coupled receptor signal…	Receptor for the neuromedin-U and neuromedin-S neuropeptides.
R017225c0g1_i01	1.35281	1.62962	1.07999	0.300536	0.922428	NA	NA	NA	NA
R017229c0g1_i02	-0.0612466	-0.0612895	3.07069	0.820389	1	NA	NA	NA	NA
R017244c0g1_i01	-0.0722591	-0.0723235	3.02218	0.77548	1	GID8	v1g247787	Wnt signaling pathway [GO:0016055]	Core component of the CTLH E3 ubiquitin-protein ligase complex that mediates ubiquitination and subsequent proteasomal degradation of target proteins. Acts as a positive regulator of Wnt signaling pathway by promoting beta-catenin (CTNNB1) nuclear accumulation.
R017252c0g1_i01	0.526845	0.551838	-0.470926	0.518573	1	NA	NA	NA	NA
R017255c0g1_i02	-1.1902	-1.1921	2.48045	1.23626e-06	4.6841e-05	NA	dll1	multicellular organism development [GO:0007275]; regulation of transcription, DNA-templated [GO:0006355]	NA
R017261c0g1_i01	0.0162165	0.0162209	4.51975	0.984975	1	CIBAR2	fam92a fam92a1 si:dkey-98l21.1 zgc:100998	cilium assembly [GO:0060271]	May play a role in ciliogenesis.
R017264c0g1_i02	0.148921	0.148946	5.2833	0.766063	1	DCXR	Dcxr Glb	D-xylose metabolic process [GO:0042732]; NADP metabolic process [GO:0006739]; glucose metabolic process [GO:0006006]; protein homotetramerization [GO:0051289]; xylulose metabolic process [GO:0005997]	Catalyzes the NADPH-dependent reduction of several pentoses, tetroses, trioses, alpha-dicarbonyl compounds and L-xylulose. Participates in the uronate cycle of glucose metabolism. May play a role in the water absorption and cellular osmoregulation in the proximal renal tubules by producing xylitol, an osmolyte, thereby preventing osmolytic stress from occurring in the renal tubules.
R017280c0g1_i01	0.237859	0.238433	2.20134	0.326772	0.960584	NA	NA	NA	NA
R017295c0g1_i01	-0.0737012	-0.0737147	5.12665	0.975984	1	MRPS26	NA	NA	NA
R017312c0g1_i01	-0.351703	-0.352064	2.97137	0.106435	0.524919	COMMD4	COMMD4	NA	May modulate activity of cullin-RING E3 ubiquitin ligase (CRL) complexes. Down-regulates activation of NF-kappa-B.
R017330c0g1_i02	-0.556767	-0.557966	3.97365	0.0625437	0.374664	NA	NA	NA	NA
R017332c0g1_i01	-0.0297946	-0.0298007	4.8175	0.99086	1	HYPK	HYPK QnpA-10575	negative regulation of apoptotic process [GO:0043066]; protein stabilization [GO:0050821]	Has a chaperone-like activity preventing polyglutamine (polyQ) aggregation of HTT. Protects against HTT polyQ-mediated apoptosis in neuronal cells. Required for optimal NAA10-NAA15 complex-mediated N-terminal acetylation (By similarity).
R017346c0g2_i01	0	0	-0.655581	1	1	NA	NA	NA	NA
R017349c0g1_i01	0	0	1.39177	1	1	NA	NA	NA	NA
R017358c0g2_i01	-0.101047	-0.101484	0.845096	0.767073	1	NA	NA	NA	NA
R017370c0g1_i01	-0.0137968	-0.0137978	6.5437	0.999857	1	MCM5	mcm5 TEgg011k14.1	DNA replication initiation [GO:0006270]; DNA unwinding involved in DNA replication [GO:0006268]; chordate embryonic development [GO:0043009]; double-strand break repair via break-induced replication [GO:0000727]; mitotic cell cycle [GO:0000278]; negative regulation of apoptotic process [GO:0043066]; pre-replicative complex assembly involved in nuclear cell cycle DNA replication [GO:0006267]; regu…	Acts as component of the mcm2-7 complex (mcm complex) which is the putative replicative helicase essential for 'once per cell cycle' DNA replication initiation and elongation in eukaryotic cells. The active ATPase sites in the mcm2-7 ring are formed through the interaction surfaces of two neighboring subunits such that a critical structure of a conserved arginine finger motif is provided in trans…
R017397c0g2_i01	-0.0254734	-0.0254773	5.6218	0.998458	1	TAB1	Tab1 Map3k7ip1	activation of MAPKKK activity [GO:0000185]; aorta development [GO:0035904]; cardiac septum development [GO:0003279]; coronary vasculature development [GO:0060976]; heart morphogenesis [GO:0003007]; in utero embryonic development [GO:0001701]; lung development [GO:0030324]; positive regulation of MAP kinase activity [GO:0043406]; transforming growth factor beta receptor signaling pathway [GO:00071…	May be an important signaling intermediate between TGFB receptors and MAP3K7/TAK1. May play an important role in mammalian embryogenesis.
R017402c0g2_i01	-0.207987	-0.208144	2.60681	0.406746	1	NA	NA	NA	NA
R017403c0g1_i01	1.24177	1.24678	0.869956	1.36631e-05	0.000415193	NA	NA	NA	NA
R017404c0g2_i01	0.772232	0.883026	-0.464253	0.548132	1	NA	GRM3	NA	G-protein coupled receptor for glutamate. Ligand binding causes a conformation change that triggers signaling via guanine nucleotide-binding proteins (G proteins) and modulates the activity of down-stream effectors. Signaling inhibits adenylate cyclase activity (By similarity).
R017412c0g1_i01	0.588297	0.588568	4.03401	0.00010186	0.00236084	NA		NA	NA
R017414c0g1_i01	0.26927	0.269482	2.68721	0.242682	0.83305	NA	nas-4 C05D11.6	NA	Metalloprotease (By similarity). May be involved in digestion.
R017451c0g1_i01	0.261054	0.261141	4.67556	0.256433	0.857743	NA	NA	NA	NA
R017454c0g1_i01	-0.953521	-1.09151	3.50529	0.420222	1	NA	NA	NA	NA
R017477c0g1_i01	0.525332	0.525383	6.30627	9.91899e-05	0.00231679	CD38		single fertilization [GO:0007338]	Synthesizes the second messengers cyclic ADP-ribose and nicotinate-adenine dinucleotide phosphate, the former a second messenger for calcium mobilization from endoplasmic reticulum. Also has cADPr hydrolase activity.
R017495c0g2_i01	-1.03493	-1.04216	0.290818	0.00895888	0.0904279	NA	NA	NA	NA
R017528c0g2_i01	0.472487	0.47481	0.528452	0.137758	0.61379	NA	ZIFL1 At5g13750 MXE10.2	basipetal auxin transport [GO:0010540]; gravitropism [GO:0009630]; regulation of stomatal closure [GO:0090333]; response to karrikin [GO:0080167]; response to water deprivation [GO:0009414]; root development [GO:0048364]	Major facilitator superfamily (MFS) transporter probably involved in 2,4-dichlorophenoxyacetic acid (2,4-D) export (PubMed:19440702). K(+) may be the physiological substrate of the transporter (PubMed:23524662).
R017532c0g1_i01	0.0102729	0.0102729	10.1783	0.999844	1	RPS18	RPS18	translation [GO:0006412]	Located at the top of the head of the 40S subunit, it contacts several helices of the 18S rRNA.
R017534c0g1_i01	0.239445	0.239615	3.36127	0.316977	0.946623	SRMS	fyna fyn	adherens junction mainteNAce [GO:0034334]; cell differentiation [GO:0030154]; convergent extension involved in gastrulation [GO:0060027]; gastrulation with mouth forming second [GO:0001702]; myelination [GO:0042552]; peptidyl-tyrosine autophosphorylation [GO:0038083]; protein autophosphorylation [GO:0046777]; regulation of cytosolic calcium ion concentration [GO:0051480]; regulation of protein ki…	Tyrosine-protein kinase implicated in the control of cell growth. Plays a role in the regulation of intracellular calcium levels. Required in brain development and mature brain function with important roles in the regulation of axon growth, axon guidance, and neurite extension. Role in cntn1-mediated signaling (By similarity). Required for convergent extension cell movements during gastrulation, …
R017538c0g1_i01	-0.140402	-0.140799	1.1339	0.590005	1	NA	NA	NA	NA
R017539c0g1_i02	0.71388	0.714072	4.65308	5.9065e-06	0.000192724	LMCD1	tes	neural crest cell migration [GO:0001755]; regulation of cell population proliferation [GO:0042127]	Scaffold protein that may play a role in cell adhesion, cell spreading and in the reorganization of the actin cytoskeleton. May inhibit cell growth (By similarity). Regulates cranial neural crest migration. Acts together with prickle1 to control axial elongation.
R017567c0g1_i01	-0.286096	-0.286213	4.30732	0.175941	0.702362	SPRYD7	SPRYD7 C13orf1 CLLD6	NA	NA
R017655c0g1_i01	0.0457046	0.0457242	4.10792	0.926249	1	EXOSC3	EXOSC3 RRP40	CUT catabolic process [GO:0071034]; DNA deamination [GO:0045006]; U4 snRNA 3'-end processing [GO:0034475]; exonucleolytic catabolism of deadenylated mRNA [GO:0043928]; exonucleolytic trimming to generate mature 3'-end of 5.8S rRNA from tricistronic rRNA transcript (SSU-rRNA, 5.8S rRNA, LSU-rRNA) [GO:0000467]; isotype switching [GO:0045190]; nuclear polyadenylation-dependent rRNA catabolic process…	Non-catalytic component of the RNA exosome complex which has 3'->5' exoribonuclease activity and participates in a multitude of cellular RNA processing and degradation events. In the nucleus, the RNA exosome complex is involved in proper maturation of stable RNA species such as rRNA, snRNA and snoRNA, in the elimination of RNA processing by-products and non-coding 'pervasive' transcripts, such as…
R017664c0g1_i02	-0.310862	-0.311337	3.45575	0.182239	0.714982	NA	Pka-R2 pka-RII CG15862	axon guidance [GO:0007411]; behavioral response to cocaine [GO:0048148]; behavioral response to ethanol [GO:0048149]; cGMP-mediated signaling [GO:0019934]; cellular response to ethanol [GO:0071361]; circadian rhythm [GO:0007623]; locomotor rhythm [GO:0045475]; rhythmic behavior [GO:0007622]	Regulatory subunit of the cAMP-dependent protein kinases involved in cAMP signaling in cells (PubMed:10781603, PubMed:9196067). Mediates membrane association by binding to anchoring proteins, such as Akap200 (PubMed:9196067, PubMed:12223401). Might play an essential role in the regulation of neuronal activity in the brain (PubMed:10781603, PubMed:9196067).
R017703c0g1_i01	-0.305803	-0.30634	1.95011	0.201615	0.753653	NDUFAF4	NDUFAF4 HRPAP20	mitochondrial respiratory chain complex I assembly [GO:0032981]	May be involved in cell proliferation and survival of hormone-dependent tumor cells. Involved in the assembly of mitochondrial NADH:ubiquinone oxidoreductase complex (complex I) (By similarity).
R017750c0g1_i01	0.262129	0.262604	2.7801	0.272398	0.881615	NA	NA	NA	NA
R017770c0g1_i01	-0.0628547	-0.0637292	-0.163492	0.89421	1	NA	NA	NA	NA
R017823c0g1_i01	-0.326521	-0.326566	5.80959	0.0867849	0.462406	NA	NA	NA	NA
R017835c0g2_i01	0.0823853	0.0824077	4.55141	0.928464	1	TIMMDC1	NA	NA	NA
R017843c0g1_i01	-0.000824723	-0.00082386	3.79316	0.99837	1	EMC6	EMC6 TMEM93	autophagosome assembly [GO:0000045]; protein folding in endoplasmic reticulum [GO:0034975]	NA
R017858c0g1_i01	-0.368376	-0.368533	3.79802	0.0427007	0.287942	POLR3D	POLR3D	defense response to virus [GO:0051607]; innate immune response [GO:0045087]; positive regulation of innate immune response [GO:0045089]; positive regulation of interferon-beta production [GO:0032728]; transcription by RNA polymerase III [GO:0006383]	DNA-dependent RNA polymerase catalyzes the transcription of DNA into RNA using the four ribonucleoside triphosphates as substrates. Specific peripheric component of RNA polymerase III which synthesizes small RNAs, such as 5S rRNA and tRNAs. Plays a key role in sensing and limiting infection by intracellular bacteria and DNA viruses. Acts as nuclear and cytosolic DNA sensor involved in innate immu…
R017890c0g1_i01	0.14836	0.148399	4.64488	0.636014	1	NA	NA	NA	NA
R017892c0g1_i01	0.935282	0.935707	4.1185	4.19964e-09	2.7112e-07	MOS	NA	NA	NA
R017898c0g1_i01	0	0	3.23525	1	1	NA	NA	NA	NA
R017957c0g1_i01	0.552106	0.552412	3.73319	0.000916196	0.0151444	TBCCD1	tbccd1 TEgg114l12.1	cell morphogenesis [GO:0000902]	May play a role in the regulation of centrosome and Golgi apparatus positioning.
R017972c0g1_i01	-0.653883	-0.655086	2.74733	0.00976606	0.0967995	REC114	NA	NA	NA
R017997c0g2_i01	-1.91666	-2.09563	2.15331	0.0612886	0.37054	NA	NA	NA	NA
R018009c0g1_i01	-4.22551	-4.70308	2.58775	6.5987e-06	0.000212999	NA	NA	NA	NA
R018013c0g2_i01	-0.00431309	-0.00426392	0.534238	0.990977	1	NA	NA	NA	NA
R018025c0g1_i01	1.2532	1.25829	1.15873	1.56706e-05	0.000467693	NA	NA	NA	NA
R018032c0g1_i01	0.125147	0.125282	2.84937	0.605178	1	POLR1H	Znrd1 Rpa12	mRNA cleavage [GO:0006379]; termination of RNA polymerase I transcription [GO:0006363]	DNA-dependent RNA polymerase catalyzes the transcription of DNA into RNA using the four ribonucleoside triphosphates as substrates. Component of RNA polymerase I which synthesizes ribosomal RNA precursors.
R018072c0g1_i01	-0.354074	-0.355817	0.516481	0.264606	0.870954	NA	NA	NA	NA
R018096c0g1_i01	-0.30501	-0.305054	6.40589	0.124732	0.579078	APOD	blc vlp vlpA VC_A0317	lipid metabolic process [GO:0006629]; response to reactive oxygen species [GO:0000302]	Involved in the storage or transport of lipids necessary for membrane mainteNAce under stressful conditions. Displays a binding preference for lysophospholipids (By similarity).
R018151c0g1_i01	2.72518	2.92355	-0.452155	0.00185708	0.026639	NA	NA	NA	NA
R018157c0g1_i01	-0.189717	-0.189955	2.61206	0.43405	1	RFK	Rfk	FMN biosynthetic process [GO:0009398]; apoptotic process [GO:0006915]; positive regulation of NAD(P)H oxidase activity [GO:0033864]; reactive oxygen species metabolic process [GO:0072593]; riboflavin biosynthetic process [GO:0009231]	Catalyzes the phosphorylation of riboflavin (vitamin B2) to form flavin-mononucleotide (FMN), hence rate-limiting enzyme in the synthesis of FAD. Essential for TNF-induced reactive oxygen species (ROS) production. Through its interaction with both TNFRSF1A and CYBA, physically and functionally couples TNFRSF1A to NADPH oxidase. TNF-activation of RFK may enhance the incorporation of FAD in NADPH o…
R018168c1g1_i01	-0.0450325	-0.0450327	10.282	0.99724	1	RPL19	RpL19 M(2)60E CG2746	cytoplasmic translation [GO:0002181]	NA
R018181c0g1_i02	-0.201808	-0.202136	2.42583	0.395642	1	TMEM243	TMEM243	NA	NA
R018185c0g1_i01	0.0828342	0.0829579	2.25699	0.733208	1	NA	NA	NA	NA
R018187c0g1_i01	-0.0317061	-0.0317245	3.46073	0.923824	1	HBS1L	HBS1L	NA	NA
R018191c0g1_i01	-0.360312	-0.360803	1.99794	0.157485	0.662255	CHRM1	NA	NA	NA
R018200c0g1_i02	0.298737	0.299167	3.27049	0.191916	0.736052	NA	NA	NA	NA
R018201c0g1_i01	0.00877264	0.00877453	3.49535	0.979768	1	METTL6	Mettl6	tRNA C5-cytosine methylation [GO:0002946]	Probable methyltransferase.
R018203c0g1_i01	0.503208	0.5033	5.5096	0.000173831	0.00375146	NA	NA	NA	NA
R018209c0g1_i01	-0.0466213	-0.0466234	7.06947	0.999209	1	NA	ALDH2	ethanol catabolic process [GO:0006068]	Is capable of converting retinaldehyde to retinoic acid.
R018211c0g1_i01	0.162828	0.162867	4.82104	0.725467	1	NA	NA	NA	NA
R018213c0g1_i01	0.0713046	0.0713103	6.44881	0.982242	1	CTPS1	ctps1 ctps1a ctpsa	'de novo' CTP biosynthetic process [GO:0044210]; CTP biosynthetic process [GO:0006241]; glutamine metabolic process [GO:0006541]; notochord development [GO:0030903]; pyrimidine nucleobase biosynthetic process [GO:0019856]	This enzyme is involved in the de novo synthesis of CTP, a precursor of DNA, RNA and phospholipids. Catalyzes the ATP-dependent amination of UTP to CTP with either L-glutamine or ammonia as a source of nitrogen.
R018216c0g1_i01	-0.16215	-0.162308	2.80482	0.499972	1	FAM241B	Fam241b	NA	NA
R018233c0g1_i01	-0.237335	-0.237392	5.11663	0.371273	1	NA	NA	NA	NA
R018236c0g1_i01	-1.55941	-1.66291	-0.659051	0.0747536	0.422088	NA	ADRB2 B2AR	activation of adenylate cyclase activity [GO:0007190]; adenylate cyclase-activating adrenergic receptor signaling pathway [GO:0071880]; adenylate cyclase-modulating G protein-coupled receptor signaling pathway [GO:0007188]; bone resorption [GO:0045453]; brown fat cell differentiation [GO:0050873]; cellular response to amyloid-beta [GO:1904646]; desensitization of G protein-coupled receptor signal…	Beta-adrenergic receptors mediate the catecholamine-induced activation of adenylate cyclase through the action of G proteins. The beta-2-adrenergic receptor binds epinephrine with an approximately 30-fold greater affinity than it does norepinephrine.
R018240c0g1_i01	0.032625	0.0326308	5.22333	0.978975	1	MIF	MIF	DNA damage response, signal transduction by p53 class mediator [GO:0030330]; cell aging [GO:0007569]; cell population proliferation [GO:0008283]; cell surface receptor signaling pathway [GO:0007166]; inflammatory response [GO:0006954]; innate immune response [GO:0045087]; negative regulation of DNA damage response, signal transduction by p53 class mediator [GO:0043518]; negative regulation of cel…	Pro-inflammatory cytokine. Involved in the innate immune response to bacterial pathogens. The expression of MIF at sites of inflammation suggests a role as mediator in regulating the function of macrophages in host defense. Counteracts the anti-inflammatory activity of glucocorticoids. Has phenylpyruvate tautomerase and dopachrome tautomerase activity (in vitro), but the physiological substrate i…
R018241c0g2_i01	-1.56905	-1.94372	0.250788	0.246344	0.839109	NA	NA	NA	NA
R018241c0g2_i02	-0.178734	-0.248607	-0.199647	0.904916	1	NA	NA	NA	NA
R018252c0g1_i01	-0.526359	-0.526503	4.74735	0.000410359	0.00783328	CANT1	Cant1	proteoglycan biosynthetic process [GO:0030166]; ribonucleoside diphosphate catabolic process [GO:0009191]	Calcium-dependent nucleotidase with a preference for UDP. The order of activity with different substrates is UDP > GDP > IDP >> UTP > CDP = GTP = ITP. Has very low activity towards ADP and even lower activity towards ATP. Does not hydrolyze AMP and GMP. Involved in proteoglycan synthesis.
R018254c0g1_i02	-0.104554	-0.104571	5.23043	0.929791	1	RUSF1	DDB_G0277179	NA	NA
R018255c0g1_i01	-0.107334	-0.107352	5.21943	0.899113	1	BICD2	Bicd2 Kiaa0699	centrosome localization [GO:0051642]; mRNA transport [GO:0051028]; microtubule anchoring at microtubule organizing center [GO:0072393]; microtubule-based movement [GO:0007018]; minus-end-directed organelle transport along microtubule [GO:0072385]; protein localization to Golgi apparatus [GO:0034067]; protein transport [GO:0015031]; regulation of microtubule cytoskeleton organization [GO:0070507];…	Acts as an adapter protein linking the dynein motor complex to various cargos and converts dynein from a non-processive to a highly processive motor in the presence of dynactin. Facilitates and stabilizes the interaction between dynein and dynactin and activates dynein processivity (the ability to move along a microtubule for a long distance without falling off the track) (PubMed:11483508, PubMed…
R018264c0g1_i01	0.396778	0.397214	2.87333	0.0634628	0.378662	NA	GFI1B GFI	chromatin organization [GO:0006325]; multicellular organism development [GO:0007275]; negative regulation of transcription by RNA polymerase II [GO:0000122]	Essential transcriptional regulator necessary for development and differentiation of erythroid and megakaryocytic lineages. Alters histone methylation by recruiting histone methyltransferase to target genes promoters. Plays a role in heterochromatin formation.
R018277c0g1_i02	0.21066	0.210674	6.49542	0.545412	1	SCCPDH	Sccpdh	glycolipid biosynthetic process [GO:0009247]	NA
R018281c0g1_i01	0.207087	0.207124	5.17554	0.505446	1	MRPS18B	MRPS18B	mitochondrial translation [GO:0032543]	NA
R018282c0g1_i01	0.202721	0.203196	1.68507	0.409751	1	NA	Kidins220 Arms	cellular response to nerve growth factor stimulus [GO:1990090]; nerve growth factor signaling pathway [GO:0038180]; positive regulation of neuron projection development [GO:0010976]	Promotes a prolonged MAP-kinase signaling by neurotrophins through activation of a Rap1-dependent mechanism. Provides a docking site for the CRKL-C3G complex, resulting in Rap1-dependent sustained ERK activation. May play an important role in regulating postsynaptic signal transduction through the syntrophin-mediated localization of receptor tyrosine kinases such as EPHA4. In cooperation with SNT…
R018285c0g2_i01	0.110434	0.110459	5.11718	0.820327	1	NA	Slc31a1	cellular copper ion homeostasis [GO:0006878]; cellular response to cisplatin [GO:0072719]; copper ion import [GO:0015677]; copper ion import across plasma membrane [GO:0098705]; drug transmembrane transport [GO:0006855]	High-affinity, saturable copper transporter involved in dietary copper uptake.
R018289c0g1_i01	0.411814	0.412022	3.97853	0.0575887	0.355749	GPR137B	Gpr137b Tm7sf1	NA	NA
R018303c0g1_i01	0.598909	0.605206	0.447742	0.130399	0.595284	NA	NA	NA	NA
R018307c0g1_i01	-0.0177724	-0.0177742	6.1423	0.998648	1	NUP62	Nup62	cell aging [GO:0007569]; cell death [GO:0008219]; cell migration [GO:0016477]; cell surface receptor signaling pathway [GO:0007166]; centriole assembly [GO:0098534]; centrosome cycle [GO:0007098]; mRNA transport [GO:0051028]; mitotic cell cycle [GO:0000278]; mitotic centrosome separation [GO:0007100]; mitotic metaphase plate congression [GO:0007080]; negative regulation of MAP kinase activity [GO…	Essential component of the nuclear pore complex. The N-terminal is probably involved in nucleocytoplasmic transport. The C-terminal is involved in protein-protein interaction probably via coiled-coil formation, promotes its association with centrosomes and may function in anchorage of p62 to the pore complex. Plays a role in mitotic cell cycle progression by regulating centrosome segregation, cen…
R018310c0g1_i01	0.0677883	0.0678251	3.7487	0.837725	1	MTMR10	NA	NA	NA
R018312c0g1_i01	1.28342	1.28878	0.854954	1.89039e-06	6.88504e-05	NA	NA	NA	NA
R018333c0g2_i01	0.906159	0.906381	4.65487	3.83843e-10	3.02292e-08	NA	TFAP2B	aorta morphogenesis [GO:0035909]; calcium ion homeostasis [GO:0055074]; cellular ammonia homeostasis [GO:0097275]; cellular creatinine homeostasis [GO:0097276]; cellular urea homeostasis [GO:0097277]; collecting duct development [GO:0072044]; distal tubule development [GO:0072017]; ductus arteriosus closure [GO:0097070]; fat cell differentiation [GO:0045444]; forelimb morphogenesis [GO:0035136]; …	Sequence-specific DNA-binding protein that interacts with inducible viral and cellular enhancer elements to regulate transcription of selected genes. AP-2 factors bind to the consensus sequence 5'-GCCNNNGGC-3' and activate genes involved in a large spectrum of important biological functions including proper eye, face, body wall, limb and neural tube development. They also suppress a number of gen…
R018334c0g1_i01	0.762395	0.76679	-0.159844	0.0220726	0.178216	NA	CD97	adenylate cyclase-activating G protein-coupled receptor signaling pathway [GO:0007189]; cell adhesion [GO:0007155]; cell surface receptor signaling pathway [GO:0007166]	Receptor potentially involved in both adhesion and signaling processes early after leukocyte activation. Plays an essential role in leukocyte migration (By similarity).
R018335c0g1_i01	-4.36233	-1.44269e+08	0.861748	0.00155772	0.0231992	NA	NA	NA	NA
R018338c0g1_i03	0.0399602	0.0399773	4.24333	0.928824	1	PKD2L2	Pkd2l1 Trpp3	cation transport [GO:0006812]; cellular response to acidic pH [GO:0071468]; cellular response to pH [GO:0071467]; detection of chemical stimulus involved in sensory perception of sour taste [GO:0001581]; detection of chemical stimulus involved in sensory perception of taste [GO:0050912]; detection of mechanical stimulus [GO:0050982]; inorganic cation transmembrane transport [GO:0098662]; potassiu…	Pore-forming subunit of a heteromeric, non-selective cation channel that is permeable to Ca(2+) (PubMed:16891422, PubMed:15548533, PubMed:19464260, PubMed:20538909, PubMed:21185261, PubMed:22420714, PubMed:25820328, PubMed:28904867, PubMed:29567962). Pore-forming subunit of a calcium-permeant ion channel formed by PKD1L2 and PKD1L1 in primary cilia, where it controls cilium calcium concentration,…
R018349c0g1_i01	0.00226137	0.00226152	4.94791	0.999796	1	ADCY9	Adcy9	adenylate cyclase-activating G protein-coupled receptor signaling pathway [GO:0007189]; adenylate cyclase-activating adrenergic receptor signaling pathway [GO:0071880]; cAMP biosynthetic process [GO:0006171]; in utero embryonic development [GO:0001701]	Adenylyl cyclase that catalyzes the formation of the signaling molecule cAMP in response to activation of G protein-coupled receptors. Contributes to signaling cascades activated by CRH (corticotropin-releasing factor), corticosteroids and by beta-adrenergic receptors.
R018350c0g1_i03	0.0512202	0.0512374	4.58661	0.951143	1	BBOX1	Bbox1 Bbh	carnitine biosynthetic process [GO:0045329]	Catalyzes the formation of L-carnitine from gamma-butyrobetaine.
R018357c0g1_i01	0.36317	0.366036	0.365776	0.37152	1	NA	NA	NA	NA
R018375c0g1_i01	0.0461694	0.0461914	3.98722	0.938722	1	TMEM161A	pol	NA	NA
R018378c0g1_i01	0.262986	0.263426	1.60923	0.255382	0.855077	NA	NA	NA	NA
R018384c0g1_i01	-0.333003	-0.333163	3.92006	0.0941236	0.487705	DUSP29	DUPD1	protein dephosphorylation [GO:0006470]	Dual specificity phosphatase able to dephosphorylate phosphotyrosine, phosphoserine and phosphothreonine residues, with a preference for phosphotyrosine as a substrate.
R018394c0g1_i01	-0.166037	-0.166075	4.80358	0.681014	1	NA	NA	NA	NA
R018412c0g2_i01	-0.241342	-0.241484	3.64768	0.313658	0.941161	HTRA3	HTRA2 OMI PRSS25	adult walking behavior [GO:0007628]; aging [GO:0007568]; cellular protein catabolic process [GO:0044257]; cellular response to growth factor stimulus [GO:0071363]; cellular response to heat [GO:0034605]; cellular response to interferon-beta [GO:0035458]; cellular response to oxidative stress [GO:0034599]; cellular response to retinoic acid [GO:0071300]; ceramide metabolic process [GO:0006672]; ex…	Serine protease that shows proteolytic activity against a non-specific substrate beta-casein. Promotes or induces cell death either by direct binding to and inhibition of BIRC proteins (also called inhibitor of apoptosis proteins, IAPs), leading to an increase in caspase activity, or by a BIRC inhibition-independent, caspase-independent and serine protease activity-dependent mechanism. Cleaves TH…
R018414c0g2_i01	-0.0270811	-0.0270877	5.16138	0.979744	1	RGL3	rgl1 zgc:77299	small GTPase mediated signal transduction [GO:0007264]	Probable guanine nucleotide exchange factor.
R018417c0g1_i01	-0.0498371	-0.0498591	4.16625	0.934123	1	NA	ACOT1 CTE1	acyl-CoA metabolic process [GO:0006637]; fatty acid metabolic process [GO:0006631]; long-chain fatty acid metabolic process [GO:0001676]; very long-chain fatty acid metabolic process [GO:0000038]	Acyl-CoA thioesterases are a group of enzymes that catalyze the hydrolysis of acyl-CoAs into free fatty acids and coenzyme A (CoASH), regulating intracellular levels of acyl-CoAs, free fatty acids and CoASH. More active towards saturated and unsaturated long chain fatty acyl-CoAs (C12-C20).
R018422c0g1_i01	-0.231469	-0.231667	3.9124	0.325822	0.959855	NA	NA	NA	NA
R018423c0g1_i02	-0.0390942	-0.0391031	5.1474	0.978748	1	NA	fgfr3	apoptotic process [GO:0006915]; positive regulation of cell population proliferation [GO:0008284]	Tyrosine-protein kinase that acts as cell-surface receptor for fibroblast growth factors and plays an essential role in the regulation of cell proliferation, differentiation and apoptosis. Plays an essential role in the regulation of chondrocyte differentiation, proliferation and apoptosis, and is required for normal skeleton development. Regulates both osteogenesis and postnatal bone mineralizat…
R018427c0g1_i01	0.0894458	0.0894818	4.34599	0.842991	1	GNPTG	NA	NA	NA
R018430c0g1_i01	-0.00240951	-0.00240951	11.1782	1	1	RPL5	RPL5	translation [GO:0006412]	Component of the ribosome, a large ribonucleoprotein complex responsible for the synthesis of proteins in the cell. The small ribosomal subunit (SSU) binds messenger RNAs (mRNAs) and translates the encoded message by selecting cognate aminoacyl-transfer RNA (tRNA) molecules. The large subunit (LSU) contains the ribosomal catalytic site termed the peptidyl transferase center (PTC), which catalyzes…
R018439c0g1_i02	-0.217092	-0.217377	2.67957	0.358536	0.996269	NA	NA	NA	NA
R018468c0g1_i01	0.0526073	0.0526195	4.47767	0.875276	1	NA	NA	NA	NA
R018472c0g2_i01	-0.259354	-0.259391	5.38271	0.265446	0.872752	G2E3	G2E3 RCJMB04_1m6	apoptotic process [GO:0006915]; multicellular organism development [GO:0007275]	E3 ubiquitin-protein ligase which accepts ubiquitin from an E2 ubiquitin-conjugating enzyme in the form of a thioester and then directly transfers the ubiquitin to targeted substrates. Essential in early embryonic development to prevent apoptotic death.
R018476c0g1_i01	-0.140401	-0.140451	4.37946	0.748861	1	NAE1	Nae1 Appbp1	apoptotic process [GO:0006915]; cell cycle [GO:0007049]; protein modification by small protein conjugation [GO:0032446]; protein neddylation [GO:0045116]	Regulatory subunit of the dimeric UBA3-NAE1 E1 enzyme. E1 activates NEDD8 by first adenylating its C-terminal glycine residue with ATP, thereafter linking this residue to the side chain of the catalytic cysteine, yielding a NEDD8-UBA3 thioester and free AMP. E1 finally transfers NEDD8 to the catalytic cysteine of UBE2M. Necessary for cell cycle progression through the S-M checkpoint. Overexpressi…
R018484c0g1_i01	-0.059836	-0.0598474	4.98474	0.988131	1	COG8	COG8	intra-Golgi vesicle-mediated transport [GO:0006891]; protein transport [GO:0015031]	Required for normal Golgi function.
R018488c0g1_i01	0.130305	0.130329	5.33258	0.82835	1	MRPS2	MRPS2	mitochondrial ribosome assembly [GO:0061668]; mitochondrial translation [GO:0032543]	Required for mitoribosome formation and stability, and mitochondrial translation.
R018492c0g1_i01	0.0350589	0.035079	3.55665	0.930521	1	NA	NA	NA	NA
R018493c0g1_i01	0.0049626	0.00496377	4.71376	0.997309	1	NA	MIB1 DIP1 KIAA1323 ZZANK2	Notch signaling pathway [GO:0007219]; blood vessel development [GO:0001568]; endocytosis [GO:0006897]; heart looping [GO:0001947]; in utero embryonic development [GO:0001701]; negative regulation of neuron differentiation [GO:0045665]; neural tube formation [GO:0001841]; positive regulation of endocytosis [GO:0045807]; protein ubiquitination [GO:0016567]; somitogenesis [GO:0001756]	E3 ubiquitin-protein ligase that mediates ubiquitination of Delta receptors, which act as ligands of Notch proteins. Positively regulates the Delta-mediated Notch signaling by ubiquitinating the intracellular domain of Delta, leading to endocytosis of Delta receptors. Probably mediates ubiquitination and subsequent proteasomal degradation of DAPK1, thereby antagonizing anti-apoptotic effects of D…
R018495c0g1_i02	0.0532808	0.0533823	2.41176	0.825977	1	NA	NA	NA	NA
R018508c0g1_i01	0.204729	0.204742	6.73159	0.606225	1	NA	MSI2	stem cell development [GO:0048864]	RNA binding protein that regulates the expression of target mRNAs at the translation level. May play a role in the proliferation and mainteNAce of stem cells in the central nervous system (By similarity).
R018514c0g1_i01	-0.552843	-0.553306	3.6617	0.00122828	0.0193261	NA	NA	NA	NA
R018515c0g1_i01	0.108114	0.108158	4.14868	0.816241	1	HAAO	v1g178517	'de novo' NAD biosynthetic process from tryptophan [GO:0034354]; anthranilate metabolic process [GO:0043420]; quinolinate biosynthetic process [GO:0019805]; quinolinate metabolic process [GO:0046874]; tryptophan catabolic process [GO:0006569]	Catalyzes the oxidative ring opening of 3-hydroxyanthranilate to 2-amino-3-carboxymuconate semialdehyde, which spontaneously cyclizes to quinolinate.
R018517c0g1_i02	0.254369	0.254419	5.29481	0.284326	0.897696	NA	NA	NA	NA
R018518c0g1_i01	-3.55055	-4.04346	0.388145	0.000711524	0.0123997	NA	FGF20	MAPK cascade [GO:0000165]; cell-cell signaling [GO:0007267]; fibroblast growth factor receptor signaling pathway [GO:0008543]; inner ear receptor cell differentiation [GO:0060113]; negative regulation of neuron apoptotic process [GO:0043524]; positive regulation of ERK1 and ERK2 cascade [GO:0070374]; positive regulation of cell population proliferation [GO:0008284]; positive regulation of dopamin…	Neurotrophic factor that regulates central nervous development and function.
R018523c0g1_i01	-0.113335	-0.113344	6.31249	0.876307	1	NA		NA	May be involved in transcriptional regulation.
R018525c0g1_i02	-0.130169	-0.130581	2.13827	0.689761	1	NA	NA	NA	NA
R018526c0g1_i01	-0.0924147	-0.0924768	3.52226	0.79842	1	CLSTN2	NA	NA	NA
R018527c0g1_i01	0.118997	0.1192	3.05374	0.626988	1	NA	CUBN	cholesterol metabolic process [GO:0008203]; protein transport [GO:0015031]	Endocytic receptor which plays a role in lipoprotein, vitamin and iron metabolism by facilitating their uptake. Acts together with LRP2 to mediate endocytosis of high-density lipoproteins, GC, hemoglobin, ALB, TF and SCGB1A1. Acts together with AMN to mediate endocytosis of the CBLIF-cobalamin complex. Binds to ALB, MB, Kappa and lambda-light chains, TF, hemoglobin, GC, SCGB1A1, APOA1, high densi…
R018539c0g1_i01	-0.178413	-0.17843	6.09374	0.583326	1	PPFIA2	PPFIA1 LIP1	cell-matrix adhesion [GO:0007160]; glutamate secretion [GO:0014047]; negative regulation of protein localization to plasma membrane [GO:1903077]; negative regulation of stress fiber assembly [GO:0051497]; neurotransmitter secretion [GO:0007269]; signal transduction [GO:0007165]	May regulate the disassembly of focal adhesions. May localize receptor-like tyrosine phosphatases type 2A at specific sites on the plasma membrane, possibly regulating their interaction with the extracellular environment and their association with substrates.
R018550c0g1_i01	0.439093	0.440517	0.882502	0.0781786	0.434095	NA	NA	NA	NA
R018551c0g1_i01	-0.263259	-0.263629	2.32322	0.260465	0.863263	AC008764.4	ISCW013552	NA	NA
R018552c0g1_i01	-0.0395966	-0.0396072	4.87386	0.973896	1	NA	Dolpp1	lipid biosynthetic process [GO:0008610]; protein N-linked glycosylation [GO:0006487]	Required for efficient N-glycosylation. Necessary for maintaining optimal levels of dolichol-linked oligosaccharides. Hydrolyzes dolichyl pyrophosphate at a very high rate and dolichyl monophosphate at a much lower rate. Does not act on phosphatidate.
R018558c0g2_i01	-0.0899037	-0.0900644	2.43152	0.712926	1	AC069257.3	TCTEX1D2	cilium assembly [GO:0060271]; regulation of cilium assembly [GO:1902017]; regulation of intraciliary retrograde transport [GO:1905799]	Required for proper retrograde ciliary transport.
R018567c0g1_i01	-0.117267	-0.117337	3.69453	0.744388	1	LRRC57	NA	NA	NA
R018571c0g1_i01	-0.327713	-0.331842	0.0356213	0.491479	1	NA	NA	NA	NA
R018573c0g1_i02	0.313796	0.314852	0.748571	0.250261	0.846128	NA	NA	NA	NA
R018596c0g1_i01	0	0	-0.813352	1	1	NA	NA	NA	NA
R018602c0g1_i01	-0.119894	-0.119932	4.51577	0.821408	1	HDAC3	HDAC3	chromatin organization [GO:0006325]; circadian regulation of gene expression [GO:0032922]; histone H3 deacetylation [GO:0070932]; histone H4 deacetylation [GO:0070933]; negative regulation of transcription by RNA polymerase II [GO:0000122]; positive regulation of transcription by RNA polymerase II [GO:0045944]; regulation of circadian rhythm [GO:0042752]	Responsible for the deacetylation of lysine residues on the N-terminal part of the core histones (H2A, H2B, H3 and H4) (By similarity). Histone deacetylation gives a tag for epigenetic repression and plays an important role in transcriptional regulation, cell cycle progression and developmental events (By similarity). Histone deacetylases act via the formation of large multiprotein complexes (By …
R018617c0g1_i02	0.102798	0.102811	5.92082	0.966269	1	NDRG1	Ndrg3 Ndr3	signal transduction [GO:0007165]	NA
R018623c0g1_i01	-0.260122	-0.26028	3.65394	0.257959	0.859672	MRPS14	Mrps14	translation [GO:0006412]	NA
R018627c0g1_i01	-0.0822067	-0.0822468	3.43143	0.838659	1	NA	Eva1c Fam176c	NA	Binds heparin.
R018641c0g2_i01	-1.1039	-1.11386	2.34512	0.0218996	0.177199	NA	NA	NA	NA
R018649c0g1_i02	0.762096	0.765375	0.752694	0.0192834	0.161518	NA	NA	NA	NA
R018659c0g1_i01	-0.165465	-0.165493	5.43585	0.674647	1	LSM4	Lsm4	cytoplasmic mRNA processing body assembly [GO:0033962]; mRNA splicing, via spliceosome [GO:0000398]; nuclear-transcribed mRNA catabolic process [GO:0000956]; spliceosomal snRNP assembly [GO:0000387]	Plays role in pre-mRNA splicing as component of the U4/U6-U5 tri-snRNP complex that is involved in spliceosome assembly, and as component of the precatalytic spliceosome (spliceosome B complex). The heptameric LSM2-8 complex binds specifically to the 3'-terminal U-tract of U6 snRNA.
R018675c0g1_i01	0.260747	0.260994	3.03555	0.262408	0.866082	NA		NA	NA
R018708c0g1_i01	0.211658	0.211714	4.39425	0.446675	1	NA	NA	NA	NA
R018711c0g1_i01	-0.416407	-0.421111	-0.218104	0.330701	0.966092	NA	NA	NA	NA
R018734c0g1_i01	0.143803	0.144061	1.72585	0.549652	1	PPP1R35	NA	NA	NA
R018744c0g1_i01	-0.414097	-0.414106	8.98747	0.000349983	0.00689067	NA	tuba tuba1	microtubule-based process [GO:0007017]	Tubulin is the major constituent of microtubules. It binds two moles of GTP, one at an exchangeable site on the beta chain and one at a non-exchangeable site on the alpha chain.
R018758c0g1_i01	-0.114729	-0.114959	2.33534	0.638037	1	NA	NA	NA	NA
R018759c0g1_i01	0.208929	0.209925	0.147483	0.580724	1	NA	NA	NA	NA
R018768c0g3_i01	0.0914569	0.0914957	3.97856	0.730806	1	NA	NA	NA	NA
R018782c0g1_i01	0.135317	0.135397	3.7616	0.687799	1	PLPBP	PLPBP PROSC	NA	Pyridoxal 5'-phosphate (PLP)-binding protein, which may be involved in intracellular homeostatic regulation of pyridoxal 5'-phosphate (PLP), the active form of vitamin B6.
R018786c0g1_i01	-0.146505	-0.146642	2.9486	0.548482	1	TBC1D7	TBC1D7 TBC7 HSPC239	activation of GTPase activity [GO:0090630]; negative regulation of TOR signaling [GO:0032007]; negative regulation of cilium assembly [GO:1902018]; positive regulation of GTPase activity [GO:0043547]; positive regulation of protein ubiquitination [GO:0031398]; response to growth factor [GO:0070848]	Component of the TSC-TBC complex, that contains TBC1D7 in addition to the TSC1-TSC2 complex and consists of the functional complex possessing GTPase-activating protein (GAP) activity toward RHEB in response to alterations in specific cellular growth conditions. The small GTPase RHEB is a direct activator of the protein kinase activity of mTORC1 and the TSC-TBC complex acts as a negative regulator…
R018788c0g1_i01	0.162605	0.162773	2.53611	0.543214	1	MPPED2	MPPED1 C22orf1 FAM1A	NA	May have metallophosphoesterase activity (in vitro).
R018810c0g1_i02	-2.75164	-2.80165	0.737611	3.6826e-08	1.97834e-06	NA	Postn Osf2	bone regeneration [GO:1990523]; cell adhesion [GO:0007155]; cellular response to fibroblast growth factor stimulus [GO:0044344]; cellular response to transforming growth factor beta stimulus [GO:0071560]; cellular response to tumor necrosis factor [GO:0071356]; cellular response to vitamin K [GO:0071307]; extracellular matrix organization [GO:0030198]; negative regulation of cell-matrix adhesion …	Induces cell attachment and spreading and plays a role in cell adhesion (PubMed:10404027). Enhances incorporation of BMP1 in the fibronectin matrix of connective tissues, and subsequent proteolytic activation of lysyl oxidase LOX (PubMed:20181949).
R018818c0g1_i01	-1.40425	-1.45627	4.95025	0.0285607	0.213736	NA	HTRA3 PRSP	negative regulation of BMP signaling pathway [GO:0030514]; negative regulation of transforming growth factor beta receptor signaling pathway [GO:0030512]; proteolysis [GO:0006508]	Serine protease that cleaves beta-casein/CSN2 as well as several extracellular matrix (ECM) proteoglycans such as decorin/DCN, biglycan/BGN and fibronectin/FN1. Inhibits signaling mediated by TGF-beta family proteins possibly indirectly by degradation of these ECM proteoglycans (By similarity). May act as a tumor suppressor. Negatively regulates, in vitro, trophoblast invasion during placental de…
R018822c0g1_i01	0.405886	0.405981	5.13946	0.0132598	0.12147	NA	SPBC1289.14 SPBC8E4.10c	actin cytoskeleton organization [GO:0030036]; actin filament bundle assembly [GO:0051017]; barbed-end actin filament capping [GO:0051016]	NA
R018839c0g1_i01	-0.135918	-0.135928	6.39242	0.932074	1	NUP155	NUP155 KIAA0791	atrial cardiac muscle cell action potential [GO:0086014]; intracellular transport of virus [GO:0075733]; mRNA export from nucleus [GO:0006406]; nuclear envelope organization [GO:0006998]; protein import into nucleus [GO:0006606]; protein localization to nuclear inner membrane [GO:0036228]; protein sumoylation [GO:0016925]; regulation of cellular response to heat [GO:1900034]; regulation of gene s…	Essential component of nuclear pore complex. Could be essessential for embryogenesis. Nucleoporins may be involved both in binding and translocating proteins during nucleocytoplasmic transport.
R018840c0g1_i01	-0.094423	-0.0944509	4.62959	0.929028	1	CHKB-CPT1B	Chka Chk	choline metabolic process [GO:0019695]; ethanolamine metabolic process [GO:0006580]; phosphatidylcholine biosynthetic process [GO:0006656]; phosphatidylethanolamine biosynthetic process [GO:0006646]; response to 3-methylcholanthrene [GO:1904681]; response to toxic substance [GO:0009636]	Has a key role in phospholipid biosynthesis and may contribute to tumor cell growth. Catalyzes the first step in phosphatidylcholine biosynthesis. Contributes to phosphatidylethanolamine biosynthesis. Phosphorylates choline and ethanolamine. Has higher activity with choline (By similarity).
R018851c0g2_i02	0.180762	0.181323	0.712583	0.552241	1	NA	NA	NA	NA
R018854c0g1_i01	0.0979217	0.0979332	5.81082	0.763715	1	NA	NA	NA	NA
R018855c0g2_i01	-0.477929	-0.478249	3.96548	0.0105384	0.102205	NA	NA	NA	NA
R018904c0g1_i01	-2.35809	-1.44269e+08	5.08963	0.158829	0.664193	NA	NA	NA	NA
R018915c0g1_i01	0.0282988	0.0283016	6.17955	0.998181	1	NA	NA	NA	NA
R018918c0g1_i01	-0.0746346	-0.0746667	3.85505	0.874259	1	WDR54	Wdr54 D3Mm3e	NA	NA
R018933c0g1_i03	0.228882	0.229082	3.14717	0.338078	0.972455	PRKN	Prkn Park2	adult locomotory behavior [GO:0008344]; aggresome assembly [GO:0070842]; autophagy of mitochondrion [GO:0000422]; cellular protein catabolic process [GO:0044257]; cellular response to L-glutamate [GO:1905232]; cellular response to hydrogen sulfide [GO:1904881]; cellular response to toxic substance [GO:0097237]; dopamine metabolic process [GO:0042417]; dopamine uptake involved in synaptic transmis…	Functions within a multiprotein E3 ubiquitin ligase complex, catalyzing the covalent attachment of ubiquitin moieties onto substrate proteins, such as BCL2, SYT11, CCNE1, GPR37, RHOT1/MIRO1, MFN1, MFN2, STUB1, SNCAIP, SEPTIN5, TOMM20, USP30, ZNF746 and AIMP2. Mediates monoubiquitination as well as 'Lys-6', 'Lys-11', 'Lys-48'-linked and 'Lys-63'-linked polyubiquitination of substrates depending on…
R018943c0g1_i01	0.173645	0.178264	0.222199	0.758368	1	NA	NA	NA	NA
R018950c0g1_i01	0.144381	0.144516	3.61606	0.57286	1	NA	NA	NA	NA
R018961c0g2_i01	-0.323696	-0.323853	3.83367	0.125841	0.581896	GMNN	Gmnn	DNA replication preinitiation complex assembly [GO:0071163]; animal organ morphogenesis [GO:0009887]; negative regulation of DNA replication [GO:0008156]; negative regulation of DNA-dependent DNA replication [GO:2000104]; negative regulation of cell cycle [GO:0045786]; negative regulation of transcription, DNA-templated [GO:0045892]; positive regulation of chromatin binding [GO:0035563]; protein-…	Inhibits DNA replication by preventing the incorporation of MCM complex into pre-replication complex (pre-RC). It is degraded during the mitotic phase of the cell cycle. Its destruction at the metaphase-anaphase transition permits replication in the succeeding cell cycle.
R018972c0g1_i01	-0.773833	-0.781745	0.577167	0.0791022	0.437608	NA	NA	NA	NA
R018980c0g1_i01	-0.109913	-0.110053	2.72991	0.650317	1	ALKBH4	ALKBH4 ABH4	actomyosin structure organization [GO:0031032]; cleavage furrow ingression [GO:0036090]; oxidative demethylation [GO:0070989]; protein demethylation [GO:0006482]	Dioxygenase that mediates demethylation of actin monomethylated at 'Lys-84' (K84me1), thereby acting as a regulator of actomyosin-processes. Demethylation of actin K84me1 is required for maintaining actomyosin dynamics supporting normal cleavage furrow ingression during cytokinesis and cell migration. May be involved in transcription regulation.
R019177c0g1_i02	-0.0701129	-0.0701355	4.67152	0.924491	1	SDR39U1	SDR39U1	NA	Putative NADP-dependent oxidoreductase.
R019211c0g1_i01	0.0192563	0.0192827	2.62847	0.939368	1	DUS4L	DUS4L	NA	Catalyzes the synthesis of dihydrouridine, a modified base found in the D-loop of most tRNAs.
R019268c0g1_i01	0.846854	0.847692	3.0453	9.72291e-06	0.000301542	NA	QRFPR GPR103	G protein-coupled receptor signaling pathway [GO:0007186]	Receptor for the orexigenic neuropeptide QRFP. The activity of this receptor is mediated by G proteins that modulate adenylate cyclase activity and intracellular calcium levels.
R019279c0g1_i01	0.0366772	0.0366813	6.07964	0.994258	1	RPA4	Rpa2 Rpa34	DNA repair [GO:0006281]; DNA replication [GO:0006260]; base-excision repair [GO:0006284]; double-strand break repair via homologous recombination [GO:0000724]; mismatch repair [GO:0006298]; mitotic G1 DNA damage checkpoint [GO:0031571]; nucleotide-excision repair [GO:0006289]; protein localization to chromosome [GO:0034502]; regulation of DNA damage checkpoint [GO:2000001]; regulation of double-s…	As part of the heterotrimeric replication protein A complex (RPA/RP-A), binds and stabilizes single-stranded DNA intermediates, that form during DNA replication or upon DNA stress. It prevents their reannealing and in parallel, recruits and activates different proteins and complexes involved in DNA metabolism. Thereby, it plays an essential role both in DNA replication and the cellular response t…
R019280c0g1_i01	0.169723	0.169777	4.88116	0.631221	1	KLHL28	Klhl17	actin cytoskeleton organization [GO:0030036]; brain development [GO:0007420]; protein ubiquitination [GO:0016567]	Substrate-recognition component of some cullin-RING-based BCR (BTB-CUL3-RBX1) E3 ubiquitin-protein ligase complex. The BCR(KLHL17) mediates the ubiquitination and subsequenct degradation of GLUR6. May play a role in the actin-based neuronal function.
R019282c0g1_i01	0.255217	0.255262	5.09605	0.276899	0.889402	SLC32A1	slc32a1 viaat	amino acid transmembrane transport [GO:0003333]; neurotransmitter loading into synaptic vesicle [GO:0098700]	Involved in the uptake of GABA and glycine into the synaptic vesicles.
R019296c0g1_i02	-2.97311	-2.97857	2.70196	3.00062e-22	9.02706e-20	NA	hldE Shewana3_0849	ADP-L-glycero-beta-D-manno-heptose biosynthetic process [GO:0097171]	Catalyzes the phosphorylation of D-glycero-D-manno-heptose 7-phosphate at the C-1 position to selectively form D-glycero-beta-D-manno-heptose-1,7-bisphosphate.
R019312c0g1_i01	0.0900295	0.0900703	4.10017	0.859362	1	NA	NA	NA	NA
R019316c0g1_i02	-0.208414	-0.208458	5.01832	0.522917	1	LANCL3	LANCL3	NA	NA
R019326c0g1_i01	0.322596	0.322695	4.72061	0.113861	0.548322	NA	NA	NA	NA
R019333c0g1_i01	0.0967424	0.0967515	6.11279	0.936812	1	TOMM22	tomm-22 W10D9.5	intracellular protein transport [GO:0006886]	Central receptor component of the translocase of the outer membrane of mitochondria (TOM complex) responsible for the recognition and translocation of cytosolically synthesized mitochondrial preproteins (By similarity). Together with the peripheral receptor tomm-20 functions as the transit peptide receptor and facilitates the movement of preproteins into the translocation pore (PubMed:21264209).
R019334c0g1_i01	-0.0288373	-0.0288477	4.51393	0.963607	1	NA	NA	NA	NA
R019337c0g1_i01	-0.640707	-0.658632	-0.536186	0.290453	0.906349	NA	Gabbr1	adenylate cyclase-inhibiting G protein-coupled receptor signaling pathway [GO:0007193]; gamma-aminobutyric acid signaling pathway [GO:0007214]; negative regulation of adenylate cyclase activity [GO:0007194]; negative regulation of cell population proliferation [GO:0008285]; negative regulation of dopamine secretion [GO:0033602]; negative regulation of epinephrine secretion [GO:0032811]; negative …	Component of a heterodimeric G-protein coupled receptor for GABA, formed by GABBR1 and GABBR2 (PubMed:10773016, PubMed:10075644). Within the heterodimeric GABA receptor, only GABBR1 seems to bind agonists, while GABBR2 mediates coupling to G proteins (By similarity). Ligand binding causes a conformation change that triggers signaling via guanine nucleotide-binding proteins (G proteins) and modula…
R019340c0g2_i01	-0.0256254	-0.0256265	7.39488	0.999494	1	NA	NA	NA	NA
R019366c0g1_i01	0.107338	0.107378	4.27472	0.828303	1	TRMT5	TRMT5 TRM5	mitochondrial tRNA methylation [GO:0070901]; tRNA N1-guanine methylation [GO:0002939]; tRNA methylation [GO:0030488]	Involved in mitochondrial tRNA methylation (By similarity). Specifically methylates the N1 position of guanosine-37 in various tRNAs. Methylation is not dependent on the nature of the nucleoside 5' of the target nucleoside. This is the first step in the biosynthesis of wybutosine (yW), a modified base adjacent to the anticodon of tRNAs and required for accurate decoding.
R019370c0g1_i01	0.314802	0.314999	3.31967	0.142657	0.625611	NA	NA	NA	NA
R019378c0g2_i01	0.349865	0.349892	6.51062	0.0337842	0.241014	NA	CHI1	chitin catabolic process [GO:0006032]; polysaccharide catabolic process [GO:0000272]	Probably involved in the apical growth and branching of fungal hyphae.
R019391c0g1_i01	0.589356	0.590183	1.98424	0.00690981	0.0744537	NA	NA	NA	NA
R019422c0g1_i01	0.411539	0.412164	3.23385	0.0703303	0.404863	LMNTD1	Krt5 Krt2-5	NA	NA
R019441c0g2_i01	-0.0469563	-0.0471851	0.572803	0.888308	1	NA	NA	NA	NA
R019442c0g1_i01	0.340383	0.341035	2.35789	0.151164	0.647809	NA	Octbeta1R oa2 Oct-beta-1 CG6919	G protein-coupled receptor signaling pathway [GO:0007186]; adenylate cyclase-activating G protein-coupled receptor signaling pathway [GO:0007189]; adenylate cyclase-modulating G protein-coupled receptor signaling pathway [GO:0007188]; negative regulation of synaptic growth at neuromuscular junction [GO:0045886]	Autoreceptor for octopamine, which is a neurotransmitter, neurohormone, and neuromodulator in invertebrates (PubMed:15816867, PubMed:22553037). Negatively regulates synaptic growth by activating the inhibitory G protein Galphao and limiting cAMP production (PubMed:22553037). Antagonizes the action of Octbeta2R which stimulates synaptic growth (PubMed:22553037).
R019445c0g2_i02	0.118454	0.118539	3.05855	0.706667	1	NA	GLY3 At1g53580 F22G10.9 T3F20.11	embryo development ending in seed dormancy [GO:0009793]; endosperm development [GO:0009960]; glutathione metabolic process [GO:0006749]; hydrogen sulfide metabolic process [GO:0070813]; response to salt stress [GO:0009651]; seed development [GO:0048316]	Sulfur dioxygenase that plays an essential role in hydrogen sulfide catabolism in the mitochondrial matrix. Hydrogen sulfide (H(2)S) gives rise to cysteine persulfide residues. ETHE1 consumes molecular oxygen to catalyze the oxidation of the persulfide, once it has been transferred to a thiophilic acceptor, such as glutathione (R-SSH). Plays an important role in metabolic homeostasis in mitochond…
R019449c0g1_i01	-0.361309	-0.362058	1.10467	0.179308	0.709215	NA	NA	NA	NA
R019463c0g1_i01	-0.422602	-0.423644	0.774949	0.115001	0.55161	NA	rnf213a	blood circulation [GO:0008015]; sprouting angiogenesis [GO:0002040]; ubiquitin-dependent protein catabolic process [GO:0006511]	E3 ubiquitin-protein ligase involved in angiogenesis (PubMed:21799892). Involved in the non-canonical Wnt signaling pathway in vascular development: acts by mediating ubiquitination and degradation of proteins downstream of rspo3, leading to inhibit the non-canonical Wnt signaling pathway and promoting vessel regression. Also has ATPase activity (By similarity). Also involved in neuromuscular reg…
R019467c0g1_i01	0.0234599	0.0234659	4.73483	0.981077	1	TMEM67	TMEM67 MKS3	ciliary basal body-plasma membrane docking [GO:0097711]; cilium assembly [GO:0060271]; negative regulation of centrosome duplication [GO:0010826]; ubiquitin-dependent ERAD pathway [GO:0030433]	Required for ciliary structure and function. Part of the tectonic-like complex which is required for tissue-specific ciliogenesis and may regulate ciliary membrane composition (By similarity). Involved in centrosome migration to the apical cell surface during early ciliogenesis. Involved in the regulation of cilia length and appropriate number through the control of centrosome duplication. Requir…
R019484c0g1_i01	0.318268	0.329324	-0.729813	0.660444	1	NA	NA	NA	NA
R019491c0g1_i01	0.00203837	0.00204377	1.36873	0.991636	1	NA	NA	NA	NA
R019496c0g1_i01	-0.259603	-0.259684	4.3075	0.259279	0.860754	NA	NA	NA	NA
R019516c0g2_i01	0.286727	0.286861	3.94854	0.178877	0.708442	NA	ZNF84	regulation of transcription by RNA polymerase II [GO:0006357]	May be involved in transcriptional regulation.
R019534c0g2_i01	0.279235	0.280337	0.612307	0.377848	1	NA	NA	NA	NA
R019535c1g1_i01	0.245146	0.245253	4.01986	0.294197	0.914698	NA	NA	NA	NA
R019537c0g1_i01	-0.0397757	-0.0397826	5.44773	0.998046	1	PPP5C	PPP5C PPP5	DNA repair [GO:0006281]; MAPK cascade [GO:0000165]; cellular response to cadmium ion [GO:0071276]; cellular response to hydrogen peroxide [GO:0070301]; histone dephosphorylation [GO:0016576]; mitotic cell cycle [GO:0000278]; negative regulation of neuron death [GO:1901215]; negative regulation of protein phosphorylation [GO:0001933]; peptidyl-serine dephosphorylation [GO:0070262]; peptidyl-threon…	Serine/threonine-protein phosphatase that dephosphorylates a myriad of proteins involved in different signaling pathways including the kinases CSNK1E, ASK1/MAP3K5, PRKDC and RAF1, the nuclear receptors NR3C1, PPARG, ESR1 and ESR2, SMAD proteins and TAU/MAPT. Implicated in wide ranging cellular processes, including apoptosis, differentiation, DNA damage response, cell survival, regulation of ion c…
R019575c0g1_i01	0	0	-1.2313	1	1	NA	ADGRG4 GPR112	G protein-coupled receptor signaling pathway [GO:0007186]; adenylate cyclase-activating G protein-coupled receptor signaling pathway [GO:0007189]; cell surface receptor signaling pathway [GO:0007166]	Orphan receptor.
R019599c0g1_i01	-3.37184	-3.59084	0.222335	2.11927e-05	0.000620196	NA	NA	NA	NA
R019605c0g1_i01	-0.875023	-0.875244	4.44545	6.24625e-06	0.000202929	NA	rsgI5 Cthe_1273	L-arabinose metabolic process [GO:0046373]	Anti-sigma factor for SigI5. Negatively regulates SigI5 activity through direct interaction. Binding of the polysaccharide substrate to the extracellular C-terminal sensing domain of RsgI5 may induce a conformational change in its N-terminal cytoplasmic region, leading to the release and activation of SigI5.
R019617c0g1_i01	-0.160936	-0.160988	4.56021	0.69564	1	TATDN1	TATDN1	NA	Putative deoxyribonuclease.
R019634c0g1_i01	-0.153863	-0.153907	4.71873	0.678968	1	NA	arsM VNG_5177C	response to arsenic-containing substance [GO:0046685]	Catalyzes the transfer of a methyl group from AdoMet to arsenite, producing methylated arsenicals.
R019645c0g1_i01	0.204312	0.204465	3.71163	0.399719	1	NA	Hmcn2	response to stimulus [GO:0050896]	NA
R019647c0g1_i01	0.364862	0.365389	1.93016	0.137656	0.613701	NA	NA	NA	NA
R019655c0g1_i01	0.389078	0.389195	4.60358	0.0390868	0.269328	PSENEN	pen-2 CG33198	Notch receptor processing [GO:0007220]; Notch receptor processing, ligand-dependent [GO:0035333]; Notch signaling pathway [GO:0007219]; amyloid-beta formation [GO:0034205]; membrane protein ectodomain proteolysis [GO:0006509]	Essential subunit of the gamma-secretase complex, an endoprotease complex that catalyzes the intramembrane cleavage of integral membrane proteins such as Notch. It probably represents the last step of maturation of gamma-secretase, facilitating endoproteolysis of presenilin and conferring gamma-secretase activity.
R019671c0g1_i01	-0.141454	-0.141469	6.19463	0.885253	1	MMADHC	Mmadhc	cobalamin metabolic process [GO:0009235]; coenzyme biosynthetic process [GO:0009108]	Involved in cobalamin metabolism. Plays a role in regulating the biosynthesis of two coenzymes, methylcobalamin and adenosylcobalamin. Plays a role in regulating the proportion of methylcobalamin and adenosylcobalamin. Promotes oxidation of cob(II)alamin bound to MMACHC.
R019672c0g1_i01	0.422893	0.430164	-0.506712	0.402029	1	NA	NA	NA	NA
R019703c0g1_i02	0.634025	0.634425	3.662	0.00345941	0.0432555	NA	NA	NA	NA
R019711c0g1_i01	0.480132	0.493381	-1.03363	0.523682	1	NA	NA	NA	NA
R019713c0g1_i01	-1.95096	-1.96518	1.61457	2.08686e-07	9.37032e-06	NA	NA	NA	NA
R019719c0g1_i01	0.32808	0.328937	1.56275	0.200423	0.750876	NA	NA	NA	NA
R019723c0g1_i01	-0.0541263	-0.054186	2.48072	0.825467	1	NA	NA	NA	NA
R019725c0g1_i01	0.0352442	0.0352787	3.2444	0.912555	1	FUT7	FUT3	fucosylation [GO:0036065]; protein glycosylation [GO:0006486]	May catalyze alpha-1,3 and alpha-1,4 glycosidic linkages involved in the expression of sialyl Lewis X and Lewis X/SSEA-1 antigens. It may be involved in blood group Lewis determination. Also acts on the corresponding 1,4-galactosyl derivative, forming 1,3-L-fucosyl links.
R019731c0g1_i01	-0.237991	-0.238149	3.38046	0.317199	0.946689	SNRNP35	snrnp35 u1snrnpbp zgc:112337	mRNA splicing, via spliceosome [GO:0000398]	NA
R019732c0g1_i01	0.52372	0.525782	0.404145	0.217263	0.782573	EVA1C	NA	NA	NA
R019740c0g1_i01	-0.869814	-0.876087	1.83425	0.0268992	0.204974	NA	NA	NA	NA
R019759c0g1_i01	-0.0687571	-0.068772	4.89203	0.962408	1	DDX28	RH39 At4g09730 F17A8.80	chloroplast rRNA processing [GO:1901259]; chloroplast ribulose bisphosphate carboxylase complex assembly [GO:0110102]; rRNA processing [GO:0006364]	NA
R019768c0g1_i01	0.645459	0.646325	1.75568	0.00308887	0.0397095	NA	Cyp2c50	arachidonic acid metabolic process [GO:0019369]; epoxygenase P450 pathway [GO:0019373]; exogenous drug catabolic process [GO:0042738]; linoleic acid metabolic process [GO:0043651]; organic acid metabolic process [GO:0006082]; oxidation-reduction process [GO:0055114]; xenobiotic metabolic process [GO:0006805]	Metabolizes arachidonic acid to several midchain and omega-terminal hydroxyeicosatetraenoic acids (HETE).
R019790c0g1_i02	0.197574	0.237188	-0.938381	0.888178	1	NA	Rnf139	ERAD pathway [GO:0036503]; negative regulation of cell population proliferation [GO:0008285]; negative regulation of translation [GO:0017148]; positive regulation of ubiquitin-dependent protein catabolic process [GO:2000060]; protein destabilization [GO:0031648]; protein ubiquitination [GO:0016567]; regulation of ER to Golgi vesicle-mediated transport [GO:0060628]; regulation of protein processin…	E3-ubiquitin ligase; acts as a negative regulator of the cell proliferation through mechanisms involving G2/M arrest and cell death. Required for MHC class I ubiquitination in cells expressing the cytomegalovirus protein US2 before dislocation from the endoplasmic reticulum (ER). Affects SREBP processing by hindering the SREBP/SCAP complex translocation from the ER to the Golgi, thereby reducing …
R019790c0g2_i01	-3.37994	-3.83904	-0.0729562	0.000490851	0.00909284	NA	Rnf139	ERAD pathway [GO:0036503]; negative regulation of cell population proliferation [GO:0008285]; negative regulation of translation [GO:0017148]; positive regulation of ubiquitin-dependent protein catabolic process [GO:2000060]; protein destabilization [GO:0031648]; protein ubiquitination [GO:0016567]; regulation of ER to Golgi vesicle-mediated transport [GO:0060628]; regulation of protein processin…	E3-ubiquitin ligase; acts as a negative regulator of the cell proliferation through mechanisms involving G2/M arrest and cell death. Required for MHC class I ubiquitination in cells expressing the cytomegalovirus protein US2 before dislocation from the endoplasmic reticulum (ER). Affects SREBP processing by hindering the SREBP/SCAP complex translocation from the ER to the Golgi, thereby reducing …
R019798c0g1_i01	-0.210343	-0.210402	4.67632	0.48075	1	SCP2	SCP2	lipid transport [GO:0006869]; positive regulation of intracellular cholesterol transport [GO:0032385]	Mediates in vitro the transfer of all common phospholipids, cholesterol and gangliosides between membranes. May play a role in regulating steroidogenesis.
R019800c0g1_i01	-0.367939	-0.368079	4.47995	0.0600646	0.365926	RS1	NA	NA	NA
R019805c0g1_i01	0.074858	0.0748623	6.65558	0.957019	1	NA	NA	NA	NA
R019806c0g1_i01	0.539841	0.549197	0.49839	0.269974	0.880042	NA	NA	NA	NA
R019817c0g2_i01	-1.29985	-1.34964	2.85261	0.0485177	0.314978	NA	NA	NA	NA
R019823c0g1_i01	-0.151273	-0.151326	4.20481	0.740938	1	YY2	YY1 INO80S	RNA localization [GO:0006403]; anterior/posterior pattern specification [GO:0009952]; camera-type eye morphogenesis [GO:0048593]; cell differentiation [GO:0030154]; cellular response to DNA damage stimulus [GO:0006974]; cellular response to UV [GO:0034644]; cellular response to interleukin-1 [GO:0071347]; chromosome organization [GO:0051276]; double-strand break repair via homologous recombinatio…	Multifunctional transcription factor that exhibits positive and negative control on a large number of cellular and viral genes by binding to sites overlapping the transcription start site. Binds to the consensus sequence 5'-CCGCCATNTT-3'; some genes have been shown to contain a longer binding motif allowing enhanced binding; the initial CG dinucleotide can be methylated greatly reducing the bindi…
R019852c0g1_i01	-0.404328	-0.404343	8.01424	0.026559	0.202998	NA	NA	NA	NA
R019884c0g2_i01	0.601009	0.602193	1.66582	0.0133534	0.121956	NA	NA	NA	NA
R019886c0g1_i01	-5.44338	-1.44269e+08	2.98383	2.39048e-05	0.000686213	NA	NA	NA	NA
R019899c0g1_i01	-0.196456	-0.19659	3.51669	0.41709	1	LSM2	Lsm2 G7b	mRNA catabolic process [GO:0006402]; mRNA splicing, via spliceosome [GO:0000398]; spliceosomal tri-snRNP complex assembly [GO:0000244]	Plays role in pre-mRNA splicing as component of the U4/U6-U5 tri-snRNP complex that is involved in spliceosome assembly, and as component of the precatalytic spliceosome (spliceosome B complex). The heptameric LSM2-8 complex binds specifically to the 3'-terminal U-tract of U6 snRNA.
R019908c0g2_i01	-0.0452216	-0.04524	3.89778	0.934451	1	NA	Smyd4 Kiaa1936	NA	NA
R019910c0g1_i02	-0.0167743	-0.0167895	2.48973	0.947759	1	NDUFAF2	Ndufaf2 Ndufa12l	cellular respiration [GO:0045333]; negative regulation of insulin secretion involved in cellular response to glucose stimulus [GO:0061179]; reactive oxygen species metabolic process [GO:0072593]; respiratory electron transport chain [GO:0022904]	Acts as a molecular chaperone for mitochondrial complex I assembly. Complex I functions in the transfer of electrons from NADH to the respiratory chain. The immediate electron acceptor for the enzyme is believed to be ubiquinone.
R019920c0g1_i01	-0.336066	-0.337797	1.80876	0.253008	0.85191	NA	NA	NA	NA
R019922c0g1_i01	-0.161326	-0.161347	5.63185	0.781793	1	ZNF688	ZNF320	regulation of transcription by RNA polymerase II [GO:0006357]	May be involved in transcriptional regulation.
R019926c0g1_i01	-0.415237	-0.415248	8.38451	0.0135621	0.123338	NA	Ltbp1	aorta development [GO:0035904]; coronary vasculature development [GO:0060976]; positive regulation of collagen biosynthetic process [GO:0032967]; regulation of transforming growth factor beta activation [GO:1901388]; sequestering of TGFbeta in extracellular matrix [GO:0035583]; transforming growth factor beta receptor signaling pathway [GO:0007179]; ventricular septum development [GO:0003281]	Key regulator of transforming growth factor beta (TGFB1, TGFB2 and TGFB3) that controls TGF-beta activation by maintaining it in a latent state during storage in extracellular space. Associates specifically via disulfide bonds with the Latency-associated peptide (LAP), which is the regulatory chain of TGF-beta, and regulates integrin-dependent activation of TGF-beta. Outcompeted by LRRC32/GARP fo…
R019931c0g1_i01	-0.373974	-0.375159	1.4049	0.215279	0.779168	NA	NA	NA	NA
R019932c0g1_i01	-0.480148	-0.481888	1.05794	0.114757	0.550912	NA	NA	NA	NA
R019933c0g1_i02	0.0772751	0.0773151	3.90204	0.852579	1	NA	FIS1 TTC11 CGI-135	apoptotic process [GO:0006915]; autophagy of mitochondrion [GO:0000422]; calcium-mediated signaling using intracellular calcium source [GO:0035584]; cellular response to glucose stimulus [GO:0071333]; cellular response to peptide [GO:1901653]; cellular response to thapsigargin [GO:1904579]; cellular response to toxic substance [GO:0097237]; mitochondrial fission [GO:0000266]; mitochondrial fragme…	Involved in the fragmentation of the mitochondrial network and its perinuclear clustering. Plays a minor role in the recruitment and association of the fission mediator dynamin-related protein 1 (DNM1L) to the mitochondrial surface and mitochondrial fission. Can induce cytochrome c release from the mitochondrion to the cytosol, ultimately leading to apoptosis. Also mediates peroxisomal fission.
R019934c0g1_i01	0.268475	0.269317	1.17591	0.327905	0.962034	NA	NA	NA	NA
R019935c0g1_i01	0.175076	0.175583	0.889097	0.527891	1	NA	adra1a	adenylate cyclase-activating adrenergic receptor signaling pathway [GO:0071880]; adenylate cyclase-modulating G protein-coupled receptor signaling pathway [GO:0007188]; norepinephrine-epinephrine vasoconstriction involved in regulation of systemic arterial blood pressure [GO:0001994]; phospholipase C-activating G protein-coupled receptor signaling pathway [GO:0007200]; positive regulation of cyto…	This alpha-adrenergic receptor mediates its action by association with G proteins that activate a phosphatidylinositol-calcium second messenger system.
R019946c0g1_i01	0.370186	0.370482	2.72957	0.0940021	0.487411	NA	NA	NA	NA
R019947c0g1_i01	-0.0199793	-0.0200024	2.54553	0.940471	1	NA	NA	NA	NA
R019948c0g1_i02	1.50366	1.51217	0.267124	2.42337e-06	8.66514e-05	PRR5L	Prr5 Protor1	TORC2 signaling [GO:0038203]; cell cycle [GO:0007049]	Subunit of mTORC2, which regulates cell growth and survival in response to hormonal signals. mTORC2 is activated by growth factors, but, in contrast to mTORC1, seems to be nutrient-insensitive. mTORC2 seems to function upstream of Rho GTPases to regulate the actin cytoskeleton, probably by activating one or more Rho-type guanine nucleotide exchange factors. mTORC2 promotes the serum-induced forma…
R019950c0g1_i01	-0.15687	-0.157791	1.3601	0.637018	1	NA	NA	NA	NA
R019957c0g1_i01	-0.0736378	-0.0736454	6.01973	0.996259	1	SACM1L	sacm1l	phosphatidylinositol dephosphorylation [GO:0046856]	Phosphoinositide phosphatase that hydrolyzes phosphatidylinositol 3-phosphate (PtdIns(3)P) and phosphatidylinositol 4-phosphate (PtdIns(4)P) (By similarity). Has low activity towards PtdIns(3,5)P2 (By similarity).
R019965c0g2_i02	0.558912	0.558964	5.99249	0.000212744	0.00450717	NA	NA	NA	NA
R019967c0g1_i01	0.321163	0.32124	4.95011	0.0849877	0.457219	CRTC1	CRTC1 KIAA0616 MECT1 TORC1 WAMTP1	energy homeostasis [GO:0097009]; entrainment of circadian clock by photoperiod [GO:0043153]; memory [GO:0007613]; negative regulation of membrane hyperpolarization [GO:1902631]; positive regulation of CREB transcription factor activity [GO:0032793]; positive regulation of dendrite development [GO:1900006]; positive regulation of long-term synaptic potentiation [GO:1900273]; positive regulation of…	Transcriptional coactivator for CREB1 which activates transcription through both consensus and variant cAMP response element (CRE) sites. Acts as a coactivator, in the SIK/TORC signaling pathway, being active when dephosphorylated and acts independently of CREB1 'Ser-133' phosphorylation. Enhances the interaction of CREB1 with TAF4. Regulates the expression of specific CREB-activated genes such a…
R019976c0g1_i02	0.795307	0.79566	3.86174	4.47032e-08	2.30283e-06	HHEX	HHEX HEX PRH PRHX	B cell differentiation [GO:0030183]; DNA conformation change [GO:0071103]; Wnt signaling pathway [GO:0016055]; anterior/posterior pattern specification [GO:0009952]; cell differentiation [GO:0030154]; mRNA export from nucleus [GO:0006406]; negative regulation of angiogenesis [GO:0016525]; negative regulation of cyclin-dependent protein serine/threonine kinase activity [GO:0045736]; negative regul…	Recognizes the DNA sequence 5'-ATTAA-3'. Transcriptional repressor. May play a role in hematopoietic differentiation. Establishes anterior identity at two levels; acts early to enhance canonical WNT-signaling by repressing expression of TLE4, and acts later to inhibit NODAL-signaling by directly targeting NODAL (By similarity).
R019979c0g1_i02	-0.480662	-0.480718	5.72584	0.000370603	0.00720234	ATP2B1	ATP2B3	calcium ion export across plasma membrane [GO:1990034]; cellular calcium ion homeostasis [GO:0006874]; ion transmembrane transport [GO:0034220]; regulation of cardiac conduction [GO:1903779]; regulation of cytosolic calcium ion concentration [GO:0051480]	This magnesium-dependent enzyme catalyzes the hydrolysis of ATP coupled with the transport of calcium out of the cell.
R019980c0g1_i01	-0.212993	-0.213063	4.35547	0.452079	1	NA	ALOX5	leukotriene biosynthetic process [GO:0019370]	Catalyzes the first step in leukotriene biosynthesis, and thereby plays a role in inflammatory processes.
R019986c0g2_i01	-0.285963	-0.286783	1.89338	0.268064	0.877906	NA	NA	NA	NA
R020003c0g1_i02	0.82921	0.830143	3.12204	4.02855e-06	0.000136481	BANK1	PIK3AP1 BCAP	positive regulation of phosphatidylinositol 3-kinase signaling [GO:0014068]; positive regulation of protein kinase B signaling [GO:0051897]; regulation of inflammatory response [GO:0050727]; toll-like receptor 2 signaling pathway [GO:0034134]; toll-like receptor 4 signaling pathway [GO:0034142]; toll-like receptor 7 signaling pathway [GO:0034154]; toll-like receptor 9 signaling pathway [GO:003416…	Signaling adapter that contributes to B-cell development by linking B-cell receptor (BCR) signaling to the phosphoinositide 3-kinase (PI3K)-Akt signaling pathway. Has a complementary role to the BCR coreceptor CD19, coupling BCR and PI3K activation by providing a docking site for the PI3K subunit PIK3R1. Alternatively, links Toll-like receptor (TLR) signaling to PI3K activation, a process prevent…
R020006c0g1_i01	-0.402924	-0.403756	2.23069	0.102513	0.513828	NA	Fas2 CG3665	Bolwig's organ morphogenesis [GO:0001746]; axon guidance [GO:0007411]; axonal fasciculation [GO:0007413]; behavioral response to ethanol [GO:0048149]; cell morphogenesis involved in neuron differentiation [GO:0048667]; dendrite self-avoidance [GO:0070593]; homophilic cell adhesion via plasma membrane adhesion molecules [GO:0007156]; imaginal disc-derived male genitalia morphogenesis [GO:0048803];…	Neuronal recognition molecule for the MP1 axon pathway, pathway recognition for axons during the development of nerve fascicles.
R020010c0g1_i01	0.166768	0.166901	3.39246	0.542082	1	NA	At5g23430 K19M13.6	microtubule depolymerization [GO:0007019]; microtubule severing [GO:0051013]	May participate in a complex which severs microtubules in an ATP-dependent manner. This activity may promote rapid reorganization of cellular microtubule arrays (By similarity).
R020020c0g1_i01	0.0135836	0.0135873	4.91118	0.998265	1	ITFG2	NA	NA	NA
R020021c0g1_i01	0.199214	0.199256	5.03998	0.551687	1	DAP3	Dap3 Mrps29	apoptotic mitochondrial changes [GO:0008637]	Involved in mediating interferon-gamma-induced cell death.
R020022c0g1_i01	-0.388868	-0.390854	1.1219	0.195584	0.741613	NA	NA	NA	NA
R020026c0g1_i01	0.353695	0.354214	2.56906	0.110025	0.536467	NA	Rab3 CG7576	Rab protein signal transduction [GO:0032482]; cytoskeletal matrix organization at active zone [GO:0048789]; intracellular protein transport [GO:0006886]; mainteNAce of presynaptic active zone structure [GO:0048790]; neurotransmitter secretion [GO:0007269]; protein localization to plasma membrane [GO:0072659]; protein secretion [GO:0009306]; regulation of exocytosis [GO:0017157]; regulation of sho…	Involved in exocytosis by regulating a late step in synaptic vesicle fusion. Could play a role in neurotransmitter release by regulating membrane flow in the nerve terminal (By similarity).
R020029c0g1_i03	-0.219942	-0.221939	0.653685	0.587234	1	NA	NA	NA	NA
R020030c0g1_i01	-0.593458	-0.593737	3.85474	0.000137757	0.00309113	RNF113B	RNF113A RNF113 ZNF183	DNA repair [GO:0006281]; isopeptide cross-linking via N6-glycyl-L-lysine [GO:0018276]; mRNA splicing, via spliceosome [GO:0000398]; negative regulation of chemokine-mediated signaling pathway [GO:0070100]; protein ubiquitination [GO:0016567]; snoRNA splicing [GO:0034247]	Required for pre-mRNA splicing as component of the spliceosome (PubMed:29361316, PubMed:29360106). E3 ubiquitin-protein ligase that catalyzes the transfer of ubiquitin onto target proteins (PubMed:28978524, PubMed:29144457). Catalyzes polyubiquitination of SNRNP200/BRR2 with non-canonical 'Lys-63'-linked polyubiquitin chains (PubMed:29144457). Plays a role in DNA repair via its role in the synthe…
R020034c0g1_i01	0.062103	0.0621064	6.92655	0.999034	1	NA	At2g32000 F22D22.25	DNA topological change [GO:0006265]	Releases the supercoiling and torsional tension of DNA introduced during the DNA replication and transcription by transiently cleaving and rejoining one strand of the DNA duplex. Introduces a single-strand break via transesterification at a target site in duplex DNA. The scissile phosphodiester is attacked by the catalytic tyrosine of the enzyme, resulting in the formation of a DNA-(5'-phosphotyr…
R020039c0g1_i01	0.766385	0.76746	2.92435	0.000263503	0.00542217	NA	NA	NA	NA
R020040c0g1_i01	0.14659	0.146929	2.00032	0.553593	1	NA	NA	NA	NA
R020045c0g2_i01	0.00862605	0.00862655	7.00088	0.999931	1	OXA1L	Oxa1l	aerobic respiration [GO:0009060]; mitochondrial proton-transporting ATP synthase complex assembly [GO:0033615]; mitochondrial respiratory chain complex I assembly [GO:0032981]; mitochondrial respiratory chain complex IV assembly [GO:0033617]; negative regulation of ATPase activity [GO:0032780]; negative regulation of oxidoreductase activity [GO:0051354]; protein insertion into membrane [GO:005120…	Required for the insertion of integral membrane proteins into the mitochondrial inner membrane. Essential for the activity and assembly of cytochrome oxidase. Required for the correct biogenesis of ATP synthase and complex I in mitochondria (By similarity).
R020049c0g1_i01	0	0	-1.63935	1	1	NA	OPN3 ECPN	G protein-coupled receptor signaling pathway [GO:0007186]; cellular response to light stimulus [GO:0071482]; detection of light stimulus [GO:0009583]; phototransduction [GO:0007602]; protein-chromophore linkage [GO:0018298]; regulation of circadian rhythm [GO:0042752]	May play a role in encephalic photoreception.
R020052c0g1_i01	0.499913	0.499996	5.28667	0.000714152	0.0124188	IZUMO1R	FOLR3	cell adhesion [GO:0007155]; folic acid transport [GO:0015884]; fusion of sperm to egg plasma membrane involved in single fertilization [GO:0007342]; neutrophil degranulation [GO:0043312]; sperm-egg recognition [GO:0035036]	Binds to folate and reduced folic acid derivatives and mediates delivery of 5-methyltetrahydrofolate to the interior of cells. Isoform Short does not bind folate.
R020061c0g1_i01	0.0823198	0.0823541	3.96115	0.912794	1	TGFBRAP1	TGFBRAP1	intracellular protein transport [GO:0006886]; signal transduction [GO:0007165]; vesicle-mediated transport [GO:0016192]	Plays a role in the TGF-beta/activin signaling pathway. It associates with inactive heteromeric TGF-beta and activin receptor complexes, mainly through the type II receptor, and is released upon activation of signaling. May recruit SMAD4 to the vicinity of the receptor complex and facilitate its interaction with receptor-regulated Smads, such as SMAD2 (By similarity).
R020062c0g1_i01	1.06801	1.11966	1.17105	0.160877	0.668298	NOTO	not2	negative regulation of transcription, DNA-templated [GO:0045892]; notochord formation [GO:0014028]	Transcriptional repressor (By similarity). Plays a fundamental role in notochord formation, acting within the mesodermal region. Acts downstream of gsc and upstream of chrd and foxa4-A/pintallavis.
R020068c0g1_i02	-0.218468	-0.218518	4.83816	0.430602	1	NA	tpcn2 tpc2 zgc:152898	calcium-mediated signaling [GO:0019722]; regulation of ion transmembrane transport [GO:0034765]; regulation of myotome development [GO:2000290]; skeletal myofibril assembly [GO:0014866]; smooth muscle contraction [GO:0006939]	Nicotinic acid adenine dinucleotide phosphate (NAADP) receptor that may function as one of the major voltage-gated Ca(2+) channels (VDCC) across the lysosomal membrane. May be involved in smooth muscle contraction (By similarity).
R020074c0g1_i01	-0.0355063	-0.0355175	4.54306	0.953032	1	NA	ucpB slc25a30 DDB_G0283333	mitochondrial transport [GO:0006839]	Mitochondrial solute carriers shuttle metabolites, nucleotides, and cofactors through the mitochondrial inner membrane.
R020077c0g1_i01	-0.0472297	-0.0472524	4.15618	0.950366	1	INVS	NA	NA	NA
R020078c0g1_i02	-0.376143	-0.376354	3.82397	0.0489343	0.316862	SLC35D3	NA	NA	NA
R020081c0g1_i01	0.338255	0.338407	4.29321	0.074433	0.420864	NA	Mmp24 Mmp21 Mt5mmp	cell-cell adhesion mediated by cadherin [GO:0044331]; cell-cell adhesion via plasma-membrane adhesion molecules [GO:0098742]; collagen catabolic process [GO:0030574]; detection of temperature stimulus involved in sensory perception of pain [GO:0050965]; extracellular matrix organization [GO:0030198]; glial cell differentiation [GO:0010001]; neuronal stem cell population mainteNAce [GO:0097150]; p…	Metalloprotease that mediates cleavage of N-cadherin (CDH2) and acts as a regulator of neuro-immune interactions and neural stem cell quiescence (PubMed:19805319, PubMed:24952463). Involved in cell-cell interactions between nociceptive neurites and mast cells, possibly by mediating cleavage of CDH2, thereby acting as a mediator of peripheral thermal nociception and inflammatory hyperalgesia (PubM…
R020083c0g1_i01	0.00101062	0.00100929	3.29469	0.997427	1	NA	NA	NA	NA
R020084c0g2_i01	0.363178	0.363748	2.15293	0.168333	0.687554	NA	SLC35G1 C10orf60 POST TMEM20	calcium ion export across plasma membrane [GO:1990034]; regulation of cytosolic calcium ion concentration [GO:0051480]	May play a role in intracellular calcium sensing and homeostasis. May act as a negative regulator of plasma membrane calcium-transporting ATPases preventing calcium efflux from the cell.
R020087c0g1_i01	0.890929	0.891727	2.82129	1.94648e-06	7.05517e-05	NA	NA	NA	NA
R020089c0g2_i01	0.264409	0.264448	5.35064	0.245022	0.836499	NA	NA	NA	NA
R020090c0g1_i01	-0.00836767	-0.00836973	4.51212	0.9953	1	NA	ypt-1 B9J10.240 NCU08477	Rab protein signal transduction [GO:0032482]; autophagosome assembly [GO:0000045]; endoplasmic reticulum to Golgi vesicle-mediated transport [GO:0006888]; intracellular protein transport [GO:0006886]	The small GTPases Rab are key regulators of intracellular membrane trafficking, from the formation of transport vesicles to their fusion with membranes. Rabs cycle between an inactive GDP-bound form and an active GTP-bound form that is able to recruit to membranes different set of downstream effectors directly responsible for vesicle formation, movement, tethering and fusion. Ypt-1 regulates the …
R020091c0g1_i01	-0.736035	-0.74029	0.23613	0.0129478	0.119266	NA	KCNA2	neuronal action potential [GO:0019228]; optic nerve structural organization [GO:0021633]; potassium ion transmembrane transport [GO:0071805]; protein homooligomerization [GO:0051260]; regulation of circadian sleep/wake cycle, non-REM sleep [GO:0045188]; regulation of dopamine secretion [GO:0014059]; regulation of ion transmembrane transport [GO:0034765]; sensory perception of pain [GO:0019233]	Voltage-gated potassium channel that mediates transmembrane potassium transport in excitable membranes, primarily in the brain and the central nervous system, but also in the cardiovascular system. Prevents aberrant action potential firing and regulates neuronal output. Forms tetrameric potassium-selective channels through which potassium ions pass in accordance with their electrochemical gradien…
R020103c0g1_i02	-0.119127	-0.119145	5.78607	0.893847	1	WASL	Was Wasp	Cdc42 protein signal transduction [GO:0032488]; T cell activation [GO:0042110]; actin cortical patch assembly [GO:0000147]; actin cortical patch localization [GO:0051666]; actin filament polymerization [GO:0030041]; actin filament-based movement [GO:0030048]; actin polymerization or depolymerization [GO:0008154]; cellular response to interferon-gamma [GO:0071346]; endocytosis [GO:0006897]; endoso…	Effector protein for Rho-type GTPases that regulates actin filament reorganization via its interaction with the Arp2/3 complex. Important for efficient actin polymerization. Possible regulator of lymphocyte and platelet function. Mediates actin filament reorganization and the formation of actin pedestals upon infection by pathogenic bacteria. In addition to its role in the cytoplasmic cytoskeleto…
R020106c0g1_i01	-0.487493	-0.489009	1.38629	0.0720552	0.411323	NA	NA	NA	NA
R020115c0g1_i01	-0.124051	-0.124086	4.35946	0.812349	1	IGBP1	Igbp1b	B cell activation [GO:0042113]; regulation of signal transduction [GO:0009966]; signal transduction [GO:0007165]	Associated to surface IgM-receptor; may be involved in signal transduction (By similarity). May be involved in regulation of the catalytic activity of type 2A-related serine/threonine phosphatases.
R020123c0g1_i01	0.0187153	0.0187194	4.8176	0.978981	1	OTOP1	OTOP2	proton transmembrane transport [GO:1902600]	Proton-selective channel that specifically transports protons into cells. Proton-selective channel activity is probably required in cell types that use changes in intracellular pH for cell signaling or to regulate biochemical or developmental processes.
R020130c0g1_i01	0.315725	0.316012	3.04679	0.148705	0.641475	AP1AR	NA	NA	NA
R020133c0g1_i01	-0.0614457	-0.0617902	2.16526	0.834896	1	NA	NA	NA	NA
R020141c0g1_i03	0.486125	0.48648	3.63322	0.00460513	0.0545211	NA	Frmd5	actomyosin structure organization [GO:0031032]; negative regulation of cell motility [GO:2000146]; positive regulation of cell adhesion [GO:0045785]; regulation of cell migration [GO:0030334]	May be involved in regulation of cell migration. May regulate cell-matrix interactions via its interaction with ITGB5 and modifying ITGB5 cytoplasmic tail interactions such as with FERMT2 and TLN1. May regulate ROCK1 kinase activity possibly involved in regulation of actin stress fiber formation.
R020149c0g1_i01	0	0	2.97873	1	1	NA	NA	NA	NA
R020156c0g1_i01	0.280614	0.28063	7.02652	0.158571	0.663951	SMG7	NA	NA	NA
R020168c0g1_i01	0.602591	0.604248	2.05622	0.0175968	0.152165	NA	NA	NA	NA
R020179c0g1_i01	0.497896	0.49799	5.49533	0.000694821	0.0121671	PARN	PARN DAN	box H/ACA snoRNA 3'-end processing [GO:0000495]; miRNA catabolic process [GO:0010587]; nuclear-transcribed mRNA catabolic process, nonsense-mediated decay [GO:0000184]; nuclear-transcribed mRNA poly(A) tail shortening [GO:0000289]; polyadenylation-dependent snoRNA 3'-end processing [GO:0071051]	3'-exoribonuclease that has a preference for poly(A) tails of mRNAs, thereby efficiently degrading poly(A) tails. Exonucleolytic degradation of the poly(A) tail is often the first step in the decay of eukaryotic mRNAs and is also used to silence certain maternal mRNAs translationally during oocyte maturation and early embryonic development. Involved in nonsense-mediated mRNA decay, a critical pro…
R020183c0g1_i01	-0.32406	-0.324178	4.35034	0.0932339	0.484638	PGLS	PGLS	carbohydrate metabolic process [GO:0005975]; pentose-phosphate shunt [GO:0006098]; pentose-phosphate shunt, oxidative branch [GO:0009051]	Hydrolysis of 6-phosphogluconolactone to 6-phosphogluconate.
R020184c0g1_i01	-0.399434	-0.400178	1.99618	0.101161	0.509943	HDHD3	hdhd3	NA	NA
R020188c0g1_i01	0.5195	0.519646	3.90234	0.00401171	0.0486646	NA	GM2A QccE-17591	ganglioside catabolic process [GO:0006689]	Binds gangliosides and stimulates ganglioside GM2 degradation. It stimulates only the breakdown of ganglioside GM2 and glycolipid GA2 by beta-hexosaminidase A. It extracts single GM2 molecules from membranes and presents them in soluble form to beta-hexosaminidase A for cleavage of N-acetyl-D-galactosamine and conversion to GM3. The large binding pocket can accommodate several single chain phosph…
R020189c0g1_i01	-0.942483	-0.945418	2.49776	0.000565365	0.0102337	NA	NA	NA	NA
R020202c0g1_i01	-0.46354	-0.464429	2.08151	0.0439903	0.294352	NA	ZNF324 ZNF324A	regulation of transcription by RNA polymerase II [GO:0006357]	May be involved in transcriptional regulation. May be involved in regulation of cell proliferation.
R020204c0g1_i01	0.379289	0.379518	3.67482	0.0493848	0.318955	NA	NA	NA	NA
R020208c0g1_i01	-0.178256	-0.17828	5.53392	0.706197	1	AC012314.13	prpf31	mRNA splicing, via spliceosome [GO:0000398]; retina development in camera-type eye [GO:0060041]; spliceosomal tri-snRNP complex assembly [GO:0000244]	Involved in pre-mRNA splicing as component of the spliceosome. Required for the assembly of the U4/U5/U6 tri-snRNP complex, one of the building blocks of the spliceosome.
R020223c0g1_i01	-0.279632	-0.279712	4.78043	0.19539	0.741364	NA	HRC HCP	cellular protein metabolic process [GO:0044267]; muscle contraction [GO:0006936]; positive regulation of heart contraction [GO:0045823]; positive regulation of heart rate [GO:0010460]; positive regulation of relaxation of cardiac muscle [GO:1901899]; post-translational protein modification [GO:0043687]; regulation of calcium ion transmembrane transport [GO:1903169]; regulation of cardiac muscle c…	May play a role in the regulation of calcium sequestration or release in the SR of skeletal and cardiac muscle.
R020230c0g1_i01	-0.47614	-0.477014	2.21036	0.0239134	0.188822	N6AMT1	N6AMT1 C21orf127 HEMK2 PRED28	DNA methylation on adenine [GO:0032775]; arsonoacetate metabolic process [GO:0018872]; methylation [GO:0032259]; peptidyl-glutamine methylation [GO:0018364]; positive regulation of cell growth [GO:0030307]; toxin metabolic process [GO:0009404]; translational termination [GO:0006415]	Methyltransferase that can methylate both proteins and DNA, and to a lower extent, arsenic (PubMed:18539146, PubMed:21193388, PubMed:30017583). Catalytic subunit of a heterodimer with TRMT112, which catalyzes N5-methylation of Glu residue of proteins with a Gly-Gln-Xaa-Xaa-Xaa-Arg motif (PubMed:18539146) (By similarity). Methylates ETF1 on 'Gln-185'; ETF1 needs to be complexed to ERF3 in its GTP-…
R020242c0g1_i01	0.0613281	0.0613406	5.19989	0.985701	1	FZD1	fzd1 fz1	multicellular organism development [GO:0007275]	Receptor for Wnt proteins. Functions in the canonical Wnt/beta-catenin signaling pathway (PubMed:10969734). The canonical Wnt/beta-catenin signaling pathway leads to the activation of disheveled proteins, inhibition of GSK-3 kinase, nuclear accumulation of beta-catenin and activation of Wnt target genes (PubMed:10969734). A second signaling pathway involving PKC and calcium fluxes has been seen f…
R020261c0g1_i01	0.00256526	0.00256527	13.3178	0.999965	1	NA		cellular iron ion homeostasis [GO:0006879]; iron ion transport [GO:0006826]	Stores iron in a soluble, non-toxic, readily available form. Important for iron homeostasis. Has ferroxidase activity. Iron is taken up in the ferrous form and deposited as ferric hydroxides after oxidation (By similarity).
R020270c0g2_i03	-0.555647	-0.556227	2.67294	0.00714462	0.0762195	CCDC138	Ccdc138	NA	NA
R020278c0g2_i01	-0.227453	-0.227658	3.36463	0.336452	0.971011	MMD	Mmd Paqr11	cytolysis [GO:0019835]; positive regulation of neuron differentiation [GO:0045666]; positive regulation of protein kinase activity [GO:0045860]; regulation of protein localization [GO:0032880]	Involved in the dynamics of lysosomal membranes associated with microglial activation following brain lesion.
R020292c0g1_i01	-0.702641	-0.705852	0.631242	0.0192037	0.161465	UFSP1	NA	NA	NA
R020294c0g1_i01	0.370355	0.370838	3.03148	0.0945297	0.488967	NA	EMP1	NA	NA
R020296c0g3_i01	0.253403	0.258603	0.278786	0.624283	1	NA	NA	NA	NA
R020299c0g1_i01	-1.77791	-1.78077	5.11091	2.17341e-12	2.28618e-10	NA	NA	NA	NA
R020300c0g1_i01	-0.168156	-0.169137	0.826295	0.628757	1	NA	RP689	NA	NA
R020304c0g1_i01	0.0907833	0.0908822	2.68803	0.724833	1	NA	NA	NA	NA
R020308c0g3_i01	0.230843	0.230877	5.323	0.397202	1	NA		hemolysis in other organism [GO:0044179]; ion transport [GO:0006811]	Has potent hemolytic activity. Is lethal to crayfish. Causes cutaneous inflammation in humans. May act as a pore-forming toxin, disrupting normal transmembrane ion concentration gradients in susceptible cells.
R020317c0g1_i02	0.324278	0.324575	2.87801	0.128025	0.588197	IDI1	NA	NA	NA
R020322c0g1_i02	0.13925	0.139288	4.63906	0.742751	1	NTAN1	NTAN1	adult locomotory behavior [GO:0008344]; memory [GO:0007613]; ubiquitin-dependent protein catabolic process [GO:0006511]	N-terminal asparagine deamidase that mediates deamidation of N-terminal asparagine residues to aspartate. Required for the ubiquitin-dependent turnover of intracellular proteins that initiate with Met-Asn. These proteins are acetylated on the retained initiator methionine and can subsequently be modified by the removal of N-acetyl methionine by acylaminoacid hydrolase (AAH). Conversion of the res…
R020329c0g1_i01	-0.223657	-0.223676	6.20264	0.439312	1	MCM2	mcm2	DNA unwinding involved in DNA replication [GO:0006268]; double-strand break repair via break-induced replication [GO:0000727]; mitotic DNA replication initiation [GO:1902975]; negative regulation of DNA helicase activity [GO:1905775]; pre-replicative complex assembly involved in nuclear cell cycle DNA replication [GO:0006267]; regulation of DNA-dependent DNA replication initiation [GO:0030174]	Acts as component of the MCM2-7 complex (MCM complex) which is the putative replicative helicase essential for 'once per cell cycle' DNA replication initiation and elongation in eukaryotic cells. The active ATPase sites in the MCM2-7 ring are formed through the interaction surfaces of two neighboring subunits such that a critical structure of a conserved arginine finger motif is provided in trans…
R020330c0g2_i01	0.0332519	0.0332558	5.94518	0.993134	1	SYNGR4	Syngr2	protein targeting [GO:0006605]; regulated exocytosis [GO:0045055]; synaptic vesicle membrane organization [GO:0048499]	May play a role in regulated exocytosis. In neuronal cells, modulates the localization of synaptophysin/SYP into synaptic-like microvesicles and may therefore play a role in the formation and/or the maturation of this vesicles. May also play a role in GLUT4 storage and transport to the plasma membrane.
R020331c0g1_i01	0.604589	0.606168	1.44778	0.0308531	0.225726	NA	FUT8	GDP-L-fucose metabolic process [GO:0046368]; N-glycan fucosylation [GO:0036071]; N-glycan processing [GO:0006491]; cell migration [GO:0016477]; integrin-mediated signaling pathway [GO:0007229]; protein N-linked glycosylation [GO:0006487]; protein N-linked glycosylation via asparagine [GO:0018279]; protein glycosylation in Golgi [GO:0033578]; receptor metabolic process [GO:0043112]; regulation of …	Catalyzes the addition of fucose in alpha 1-6 linkage to the first GlcNAc residue, next to the peptide chains in N-glycans.
R020333c0g1_i02	-0.0777014	-0.0777067	6.48068	0.905384	1	NA	NA	NA	NA
R020338c0g2_i01	-0.0336996	-0.0337136	3.91773	0.953798	1	OXSM	OXSM	acyl-CoA metabolic process [GO:0006637]; fatty acid biosynthetic process [GO:0006633]; medium-chain fatty acid biosynthetic process [GO:0051792]; short-chain fatty acid biosynthetic process [GO:0051790]	May play a role in the biosynthesis of lipoic acid as well as longer chain fatty acids required for optimal mitochondrial function.
R020345c0g1_i01	-0.138322	-0.138344	5.05976	0.60234	1	NA	NA	NA	NA
R020350c0g2_i01	0.06179	0.0618368	3.562	0.835154	1	TMEM102	NA	NA	NA
R020360c0g1_i01	-0.721155	-0.722634	1.87178	0.000800773	0.0136567	NA	NA	NA	NA
R020369c0g1_i01	0.250965	0.252331	0.658887	0.408352	1	NA	NA	NA	NA
R020373c0g1_i01	-0.0275532	-0.0275635	3.62104	0.934157	1	NA	NA	NA	NA
R020377c0g1_i01	-0.321405	-0.322383	1.1828	0.212994	0.773504	NA	NA	NA	NA
R020381c0g1_i01	-0.105393	-0.105419	4.70588	0.870714	1	THOC3	Thoc3	RNA splicing [GO:0008380]; mRNA export from nucleus [GO:0006406]; mRNA processing [GO:0006397]; viral mRNA export from host cell nucleus [GO:0046784]	Required for efficient export of polyadenylated RNA and spliced mRNA. Acts as component of the THO subcomplex of the TREX complex which is thought to couple mRNA transcription, processing and nuclear export, and which specifically associates with spliced mRNA and not with unspliced pre-mRNA. TREX is recruited to spliced mRNAs by a transcription-independent mechanism, binds to mRNA upstream of the…
R020385c0g1_i01	0.157714	0.157726	6.55797	0.885483	1	TPTEP2-CSNK1E	NA	NA	NA
R020389c0g1_i01	0.0582913	0.0583189	4.03432	0.932851	1	SGCE	Sgce	NA	Component of the sarcoglycan complex, a subcomplex of the dystrophin-glycoprotein complex which forms a link between the F-actin cytoskeleton and the extracellular matrix.
R020392c0g1_i01	0.675914	0.737649	-0.755004	0.474241	1	NA	NA	NA	NA
R020406c0g1_i01	0.13272	0.13276	4.54097	0.76413	1	GTF3C5	GTF3C5 CDABP0017	5S class rRNA transcription by RNA polymerase III [GO:0042791]; RNA polymerase III preinitiation complex assembly [GO:0070898]; skeletal muscle cell differentiation [GO:0035914]; tRNA transcription by RNA polymerase III [GO:0042797]; transcription by RNA polymerase III [GO:0006383]	Involved in RNA polymerase III-mediated transcription. Integral, tightly associated component of the DNA-binding TFIIIC2 subcomplex that directly binds tRNA and virus-associated RNA promoters.
R020422c0g1_i02	0.118286	0.118441	2.28693	0.629643	1	NA	NA	NA	NA
R020429c0g1_i01	-0.0651501	-0.0652063	3.04041	0.834028	1	NA	Sh2d4a	negative regulation of phosphatase activity [GO:0010923]	Inhibits estrogen-induced cell proliferation by competing with PLCG for binding to ESR1, blocking the effect of estrogen on PLCG and repressing estrogen-induced proliferation. May play a role in T-cell development and function (By similarity).
R020451c0g3_i01	-0.177534	-0.17765	3.41693	0.536095	1	PTRH2	PTRH2 BIT1 PTH2 CGI-147	apoptotic process [GO:0006915]; negative regulation of anoikis [GO:2000811]; negative regulation of gene expression [GO:0010629]; positive regulation of anoikis [GO:2000210]	The natural substrate for this enzyme may be peptidyl-tRNAs which drop off the ribosome during protein synthesis.
R020456c0g1_i01	0.0802751	0.080314	3.81734	0.82214	1	NXT1	NXT2 BM-025 DC9	mRNA transport [GO:0051028]; nucleocytoplasmic transport [GO:0006913]; protein import into nucleus [GO:0006606]	Regulator of protein export for NES-containing proteins. Also plays a role in mRNA nuclear export.
R020462c1g1_i05	-0.211068	-0.211268	2.68367	0.375039	1	ATF3	kay GE23884	embryo development ending in birth or egg hatching [GO:0009792]; regulation of transcription by RNA polymerase II [GO:0006357]	Developmentally regulated transcription factor AP-1 binds and recognizes the enhancer DNA sequence: 5'-TGA[CG]TCA-3'. May play a role in the function or determination of a particular subset of cells in the developing embryo. It is able to carry out its function either independently of or in conjunction with Jra (By similarity).
R020464c0g1_i01	-0.0805569	-0.0806125	3.23745	0.757086	1	PPP1R35	NA	NA	NA
R020470c0g1_i01	0.0140124	0.0140247	3.26569	0.967182	1	NA	NA	NA	NA
R020471c0g1_i01	-0.308775	-0.30948	1.85475	0.208084	0.766594	POP7	NA	NA	NA
R020514c0g1_i01	-0.0774966	-0.0775172	4.64025	0.923274	1	GLO1	Glo1	carbohydrate metabolic process [GO:0005975]; glutathione metabolic process [GO:0006749]; methylglyoxal metabolic process [GO:0009438]; negative regulation of apoptotic process [GO:0043066]	Catalyzes the conversion of hemimercaptal, formed from methylglyoxal and glutathione, to S-lactoylglutathione. Involved in the regulation of TNF-induced transcriptional activity of NF-kappa-B (By similarity).
R020531c0g1_i01	0.0186964	0.0187031	4.29467	0.980552	1	TEX28	Tmcc3	NA	NA
R020543c0g1_i01	1.52386	1.52723	2.36094	1.46508e-11	1.35201e-09	NA	TRHR	phospholipase C-activating G protein-coupled receptor signaling pathway [GO:0007200]	Receptor for thyrotropin-releasing hormone. This receptor is mediated by G proteins which activate a phosphatidylinositol-calcium second messenger system.
R020545c0g1_i01	-1.21928	-1.22098	2.54057	2.25374e-09	1.54798e-07	NA	NA	NA	NA
R020548c0g1_i01	-0.163742	-0.1638	4.32259	0.624255	1	SLC35B2	SLC35B2 PAPST1 PSEC0149	3'-phosphoadenosine 5'-phosphosulfate biosynthetic process [GO:0050428]; 3'-phosphoadenosine 5'-phosphosulfate transport [GO:0046963]; positive regulation of I-kappaB kinase/NF-kappaB signaling [GO:0043123]	Mediates the transport of adenosine 3'-phospho 5'-phosphosulfate (PAPS), from cytosol into Golgi. PAPS is a universal sulfuryl donor for sulfation events that take place in the Golgi. May indirectly participate in activation of the NF-kappa-B and MAPK pathways.
R020555c0g1_i01	0.0354034	0.035408	6.24559	0.997006	1	FBXO8	Fbxo8 Fbx8	regulation of ARF protein signal transduction [GO:0032012]; ubiquitin-dependent protein catabolic process [GO:0006511]	May promote guanine-nucleotide exchange on an ARF. Promotes the activation of ARF through replacement of GDP with GTP (Potential).
R020557c0g1_i01	-0.0228625	-0.022878	3.55963	0.943359	1	DCTN3	NA	NA	NA
R020562c0g1_i01	0.209553	0.209916	2.1957	0.459	1	NA	NA	NA	NA
R020603c0g1_i01	-0.25405	-0.254161	4.06446	0.277624	0.891009	SLC25A32	SLC25A32 MFTC QmoA-10785 QtrA-13024	mitochondrial transport [GO:0006839]	Transports folate across the inner membranes of mitochondria.
R020615c0g2_i01	-0.133586	-0.133603	5.85418	0.89612	1	WBP11	wbp11 zgc:77390	mRNA cis splicing, via spliceosome [GO:0045292]; rRNA processing [GO:0006364]	Activates pre-mRNA splicing.
R020616c0g1_i01	-0.165622	-0.16578	2.50117	0.490433	1	NA	NA	NA	NA
R020630c0g1_i01	-0.178663	-0.178704	4.95664	0.612446	1	NA	NA	NA	NA
R020635c0g1_i01	0	0	0.792034	1	1	NA	NA	NA	NA
R020649c0g1_i02	1.19916	1.20279	1.81306	3.33268e-05	0.000919821	NA	NA	NA	NA
R020657c0g1_i01	0.347261	0.347287	6.76345	0.0560075	0.349425	NA	Prrt1 Ng5	NA	NA
R020664c0g1_i03	-0.0191674	-0.0191702	5.48559	0.997695	1	APEX1	apex1 apex1a apex1b si:ch211-214j24.12 zgc:66204	DNA demethylation [GO:0080111]; base-excision repair [GO:0006284]; heart contraction [GO:0060047]; heart looping [GO:0001947]; negative regulation of apoptotic process [GO:0043066]; oxidation-reduction process [GO:0055114]; positive regulation of gene expression [GO:0010628]	Function as a apurinic/apyrimidinic (AP) endodeoxyribonuclease in the DNA base excision repair (BER) pathway of DNA lesions induced by oxidative and alkylating agents. Initiates repair of AP sites in DNA by catalyzing hydrolytic incision of the phosphodiester backbone immediately adjacent to the damage, generating a single-strand break with 5'-deoxyribose phosphate and 3'-hydroxyl ends. May also …
R020665c0g1_i01	-0.190335	-0.190537	2.77091	0.435665	1	DDX59	DDX59 ZNHIT5	NA	NA
R020667c0g1_i01	-0.0470507	-0.0470706	4.27603	0.903052	1	NA	TIC32 At4g23430 F16G20.130	protein transport [GO:0015031]	Involved in protein precursor import into chloroplasts. Part of the redox regulon consisting of TIC32, TIC 55 and TIC62.
R020671c0g1_i01	-0.246709	-0.247117	2.12071	0.296488	0.919032	TTI2	TTI2 C8orf41	NA	Regulator of the DNA damage response (DDR). Part of the TTT complex that is required to stabilize protein levels of the phosphatidylinositol 3-kinase-related protein kinase (PIKK) family proteins. The TTT complex is involved in the cellular resistance to DNA damage stresses, like ionizing radiation (IR), ultraviolet (UV) and mitomycin C (MMC). Together with the TTT complex and HSP90 may participa…
R020672c0g1_i01	0.100452	0.100559	2.71615	0.687402	1	POP4	Pop4 Rpp29	rRNA processing [GO:0006364]; tRNA 5'-leader removal [GO:0001682]	Component of ribonuclease P, a ribonucleoprotein complex that generates mature tRNA molecules by cleaving their 5'-ends.
R020673c0g1_i01	0.0824386	0.0825604	2.02443	0.738449	1	NA	SHMT2	L-serine biosynthetic process [GO:0006564]; L-serine catabolic process [GO:0006565]; L-serine metabolic process [GO:0006563]; cellular response to tetrahydrofolate [GO:1904482]; folic acid metabolic process [GO:0046655]; glycine biosynthetic process from serine [GO:0019264]; glycine metabolic process [GO:0006544]; one-carbon metabolic process [GO:0006730]; positive regulation of cell population p…	Catalyzes the cleavage of serine to glycine accompanied with the production of 5,10-methylenetetrahydrofolate, an essential intermediate for purine biosynthesis (PubMed:24075985, PubMed:29364879, PubMed:25619277). Serine provides the major source of folate one-carbon in cells by catalyzing the transfer of one carbon from serine to tetrahydrofolate (PubMed:25619277). Contributes to the de novo mit…
R020678c0g1_i01	0.0504016	0.0504083	5.74111	0.986266	1	NA	slr1101	NA	NA
R020699c0g1_i01	-0.325827	-0.326089	2.53471	0.14647	0.636397	NA	DAG1	cytoskeletal anchoring at plasma membrane [GO:0007016]	The dystroglycan complex is involved in a number of processes including laminin and basement membrane assembly, sacrolemmal stability, cell survival, peripheral nerve myelination, nodal structure, cell migration, and epithelial polarization.
R020701c0g2_i01	-0.352097	-0.352164	5.14805	0.0624772	0.374415	NA	NA	NA	NA
R020711c0g1_i01	1.19059	1.32533	0.169349	0.248587	0.842932	WNT1	wnt1 int-1 wnt-1	Wnt signaling pathway [GO:0016055]; brain segmentation [GO:0035284]; cell fate commitment [GO:0045165]; cerebellum morphogenesis [GO:0021587]; fourth ventricle development [GO:0021592]; hindbrain development [GO:0030902]; midbrain-hindbrain boundary development [GO:0030917]; neuron differentiation [GO:0030182]	Ligand for members of the frizzled family of seven transmembrane receptors. Acts in the canonical Wnt signaling pathway by promoting beta-catenin-dependent transcriptional activation (By similarity). Involved in neurogenesis. Performs a partially redundant function with wnt10b in the formation of the midbrain-hindbrain boundary (MHB) organizer. In the hindbrain, mediates lateral inhibition of bou…
R020713c0g1_i01	-0.276458	-0.27675	3.25406	0.309826	0.934925	NA	NA	NA	NA
R020715c0g2_i01	-0.217241	-0.217278	5.35371	0.412507	1	NA	vha-17 F49C12.13	embryo development ending in birth or egg hatching [GO:0009792]; embryonic body morphogenesis [GO:0010172]; regulation of syncytium formation by plasma membrane fusion [GO:0060142]; transmembrane transport [GO:0055085]	Vacuolar ATPase is responsible for acidifying a variety of intracellular compartments in eukaryotic cells.
R020727c0g1_i01	-0.373495	-0.373967	2.06614	0.107637	0.528441	NA	NA	NA	NA
R020729c0g1_i01	-2.42584	-2.4737	1.41642	1.35525e-05	0.000412665	BMP3	Bmp7 Bmp-7 Op1	BMP signaling pathway [GO:0030509]; SMAD protein signal transduction [GO:0060395]; allantois development [GO:1905069]; anatomical structure formation involved in morphogenesis [GO:0048646]; animal organ morphogenesis [GO:0009887]; axon guidance [GO:0007411]; branching involved in salivary gland morphogenesis [GO:0060445]; branching morphogenesis of an epithelial tube [GO:0048754]; camera-type eye…	Induces cartilage and bone formation. May be the osteoinductive factor responsible for the phenomenon of epithelial osteogenesis. Plays a role in calcium regulation and bone homeostasis.
R020739c0g1_i01	-0.0502543	-0.0502905	3.39994	0.861043	1	NA	NA	NA	NA
R020743c0g1_i01	-2.10961	-2.1932	0.436788	0.00545164	0.0619831	NA	NA	NA	NA
R020755c0g2_i01	0.0869405	0.0870975	1.86276	0.724969	1	NA	NA	NA	NA
R020765c0g1_i01	-0.308691	-0.311917	0.342113	0.447042	1	TMEM175	Tmem175	phagosome-lysosome fusion [GO:0090385]; potassium ion transmembrane transport [GO:0071805]; regulation of lysosomal lumen pH [GO:0035751]	Organelle-specific potassium channel specifically responsible for potassium conductance in endosomes and lysosomes. Forms a potassium-permeable leak-like channel, which regulates lumenal pH stability and is required for autophagosome-lysosome fusion. Constitutes the major lysosomal potassium channel.
R020766c0g1_i01	-0.0299313	-0.0299365	5.14296	0.99023	1	NDC1	NA	NA	NA
R020783c0g1_i01	-0.339938	-0.340736	1.667	0.152728	0.651541	THEM4	NA	NA	NA
R020784c0g1_i01	-0.125494	-0.125611	2.89206	0.623151	1	TBCC	TBCC	cell morphogenesis [GO:0000902]; post-chaperonin tubulin folding pathway [GO:0007023]; protein folding [GO:0006457]; tubulin complex assembly [GO:0007021]	Tubulin-folding protein; involved in the final step of the tubulin folding pathway.
R020797c0g1_i01	0.213122	0.2132	4.3006	0.383356	1	NA	TECPR2 KIAA0297 KIAA0329	autophagy [GO:0006914]	Probably plays a role as positive regulator of autophagy.
R020800c0g1_i01	-0.165076	-0.165091	6.50787	0.772108	1	NDUFS7	NDUFS7	aerobic respiration [GO:0009060]; electron transport coupled proton transport [GO:0015990]; mitochondrial respiratory chain complex I assembly [GO:0032981]	Core subunit of the mitochondrial membrane respiratory chain NADH dehydrogenase (Complex I) that is believed to belong to the minimal assembly required for catalysis. Complex I functions in the transfer of electrons from NADH to the respiratory chain. The immediate electron acceptor for the enzyme is believed to be ubiquinone.
R020806c0g2_i01	0.283595	0.284749	0.578466	0.332219	0.967146	NA	NA	NA	NA
R020807c0g1_i01	-0.10361	-0.103661	4.0248	0.820732	1	ISY1-RAB43	ISY1 KIAA1160	generation of catalytic spliceosome for second transesterification step [GO:0000350]; mRNA 3'-splice site recognition [GO:0000389]; mRNA splicing, via spliceosome [GO:0000398]; transcription-coupled nucleotide-excision repair [GO:0006283]	Involved in pre-mRNA splicing as component of the spliceosome.
R020828c0g1_i01	0.0276874	0.0277533	1.74672	0.907291	1	PCMTD2	PCMTD2	NA	NA
R020831c0g1_i01	0.26313	0.263238	4.32222	0.254317	0.854082	NA	plc NWMN_0041	lipid catabolic process [GO:0016042]; pathogenesis [GO:0009405]	Cleaves glycosylphosphatidylinositol (GPI) and phosphatidylinositol (PI) anchors but not PI phosphates. Potential virulence factor.
R020841c0g1_i02	-0.313618	-0.314066	2.19266	0.173312	0.698559	SYT8	Syt2	calcium ion-regulated exocytosis of neurotransmitter [GO:0048791]; calcium-dependent activation of synaptic vesicle fusion [GO:0099502]; calcium-ion regulated exocytosis [GO:0017156]; cellular response to calcium ion [GO:0071277]; positive regulation of dendrite extension [GO:1903861]; regulation of calcium ion-dependent exocytosis [GO:0017158]; regulation of dopamine secretion [GO:0014059]; syna…	Exhibits calcium-dependent phospholipid and inositol polyphosphate binding properties (PubMed:7961887). May have a regulatory role in the membrane interactions during trafficking of synaptic vesicles at the active zone of the synapse (PubMed:7961887). Plays a role in dendrite formation by melanocytes (By similarity).
R020848c1g2_i01	0.165664	0.165678	6.46688	0.504929	1	NA	NA	NA	NA
R020852c0g1_i01	-0.104556	-0.104664	2.80975	0.66817	1	BLOC1S6	Bloc1s6 Pldn	anterograde axonal transport [GO:0008089]; anterograde synaptic vesicle transport [GO:0048490]; blood coagulation [GO:0007596]; endosome to melanosome transport [GO:0035646]; melanocyte differentiation [GO:0030318]; melanosome transport [GO:0032402]; membrane fusion [GO:0061025]; neuron projection development [GO:0031175]; positive regulation of natural killer cell activation [GO:0032816]; positi…	Component of the BLOC-1 complex, a complex that is required for normal biogenesis of lysosome-related organelles (LRO), such as platelet dense granules and melanosomes. In concert with the AP-3 complex, the BLOC-1 complex is required to target membrane protein cargos into vesicles assembled at cell bodies for delivery into neurites and nerve terminals. The BLOC-1 complex, in association with SNAR…
R020855c0g1_i01	2.73561	1.44269e+08	2.21339	0.106356	0.524696	NA	NA	NA	NA
R020859c0g1_i01	0.0872705	0.0873578	3.03607	0.728329	1	NA	NA	NA	NA
R020864c0g1_i01	-0.425065	-0.425711	1.20525	0.0922337	0.481062	NA	vipA tviB STY4661 t4352	capsule polysaccharide biosynthetic process [GO:0045227]	NA
R020886c0g1_i01	0.0138106	0.0138107	10.1639	0.99985	1	EIF5A2	eIF-5A eIF5A	positive regulation of translational elongation [GO:0045901]; positive regulation of translational termination [GO:0045905]; translational frameshifting [GO:0006452]	mRNA-binding protein involved in translation elongation. Has an important function at the level of mRNA turnover, probably acting downstream of decapping. Involved in actin dynamics and cell cycle progression, mRNA decay and probably in a pathway involved in stress response and mainteNAce of cell wall integrity. Functions as a regulator of apoptosis (By similarity).
R020904c0g1_i02	-0.451715	-0.453472	2.06395	0.122552	0.572181	NA	Mrc1	cellular response to interferon-gamma [GO:0071346]; cellular response to interleukin-4 [GO:0071353]; cellular response to lipopolysaccharide [GO:0071222]; receptor-mediated endocytosis [GO:0006898]	Mediates the endocytosis of glycoproteins by macrophages. Binds both sulfated and non-sulfated polysaccharide chains. Acts as phagocytic receptor for bacteria, fungi and other pathogens.
R020911c0g1_i01	0.954604	0.95791	1.978	0.000439869	0.00828098	NA	NA	NA	NA
R020918c0g1_i01	0.087985	0.0881559	1.78876	0.728684	1	NA	NA	NA	NA
R020923c0g1_i01	-0.303206	-0.303257	5.45171	0.114597	0.550547	YIPF7	NA	NA	NA
R020928c0g1_i01	-0.401786	-0.401969	4.43065	0.0550065	0.345041	NA	NA	NA	NA
R020943c0g1_i01	0.14458	0.14464	4.37946	0.700014	1	NA	PLEK2	actin cytoskeleton reorganization [GO:0031532]; intracellular signal transduction [GO:0035556]; positive regulation of plasma membrane bounded cell projection assembly [GO:0120034]	May help orchestrate cytoskeletal arrangement. Contribute to lamellipodia formation.
R020948c0g1_i02	-0.0768277	-0.076862	3.5545	0.788305	1	NA	NA	NA	NA
R020956c0g1_i01	0.389811	0.389947	4.32929	0.0373438	0.260179	NA	FMRFaR FR CG2114	G protein-coupled receptor signaling pathway [GO:0007186]; adult locomotory behavior [GO:0008344]; behavioral defense response [GO:0002209]; larval locomotory behavior [GO:0008345]; neuropeptide signaling pathway [GO:0007218]; positive regulation of cytosolic calcium ion concentration [GO:0007204]	A receptor for the FMRFamide peptides. Reacts with high affinity to FMRFamide and intrinsic FMRFamide-related peptides.
R020993c0g1_i01	-0.128978	-0.129157	2.79959	0.600334	1	RCAN3	RCAN1 DSCR1	calcineurin-NFAT signaling cascade [GO:0033173]; negative regulation of calcineurin-NFAT signaling cascade [GO:0070885]	Inhibits calcineurin-dependent transcriptional responses by binding to the catalytic domain of calcineurin A. Could play a role during central nervous system development.
R021003c0g1_i02	-0.200957	-0.201006	4.82406	0.51888	1	TRIP13	Trip13 Pch2	double-strand break repair [GO:0006302]; female meiosis I [GO:0007144]; male meiosis I [GO:0007141]; meiotic recombination checkpoint [GO:0051598]; mitotic spindle assembly checkpoint [GO:0007094]; oocyte maturation [GO:0001556]; oogenesis [GO:0048477]; reciprocal meiotic recombination [GO:0007131]; spermatid development [GO:0007286]; spermatogenesis [GO:0007283]; synaptonemal complex assembly [G…	Plays a key role in chromosome recombination and chromosome structure development during meiosis. Required at early steps in meiotic recombination that leads to non-crossovers pathways. Also needed for efficient completion of homologous synapsis by influencing crossover distribution along the chromosomes affecting both crossovers and non-crossovers pathways. Also required for development of highe…
R021008c0g1_i01	0.133184	0.133314	2.5463	0.586026	1	CSGALNACT2	Csgalnact1 Chgn Galnact1	UDP-N-acetylgalactosamine metabolic process [GO:0019276]; UDP-glucuronate metabolic process [GO:0046398]; cartilage development [GO:0051216]; chondroitin sulfate biosynthetic process [GO:0030206]; chondroitin sulfate metabolic process [GO:0030204]; chondroitin sulfate proteoglycan biosynthetic process, polysaccharide chain biosynthetic process [GO:0050653]; endochondral ossification [GO:0001958];…	Transfers 1,4-N-acetylgalactosamine (GalNAc) from UDP-GalNAc to the non-reducing end of glucuronic acid (GlcUA). Required for addition of the first GalNAc to the core tetrasaccharide linker and for elongation of chondroitin chains. Important role in chondroitin chain biosynthesis in cartilage formation, and subsequent endochondral ossification (PubMed:17145758, PubMed:21148564). Moreover, is invo…
R021009c0g1_i01	-0.135161	-0.135167	7.1377	0.867383	1	FKBP14	FPR2 CNE02370	chaperone-mediated protein folding [GO:0061077]; protein peptidyl-prolyl isomerization [GO:0000413]	PPIases accelerate the folding of proteins. It catalyzes the cis-trans isomerization of proline imidic peptide bonds in oligopeptides (By similarity).
R021012c0g1_i01	-0.0256686	-0.0256718	5.7201	0.9951	1	SARNP	Sarnp Hcc1	mRNA export from nucleus [GO:0006406]; negative regulation of transcription by RNA polymerase II [GO:0000122]; regulation of translation [GO:0006417]	Binds both single-stranded and double-stranded DNA with higher affinity for the single-stranded form. Specifically binds to scaffold/matrix attachment region DNA. Also binds single-stranded RNA. Enhances RNA unwinding activity of DDX39A. May participate in important transcriptional or translational control of cell growth, metabolism and carcinogenesis. Component of the TREX complex which is thoug…
R021013c0g1_i01	-0.302226	-0.302321	4.42892	0.14421	0.630511	NA	NA	NA	NA
R021015c0g1_i01	-0.0784272	-0.0784393	5.49832	0.954625	1	NAXE	naxe aibp apoa1bp si:dkeyp-84f11.6 zgc:92263	NA	Catalyzes the epimerization of the S- and R-forms of NAD(P)HX, a damaged form of NAD(P)H that is a result of enzymatic or heat-dependent hydration. This is a prerequisite for the S-specific NAD(P)H-hydrate dehydratase to allow the repair of both epimers of NAD(P)HX.
R021038c0g1_i01	-0.255751	-0.257728	0.201328	0.495274	1	NA	NA	NA	NA
R021046c0g1_i01	0.466275	0.466993	1.93703	0.0851089	0.457544	NA	NA	NA	NA
R021059c0g1_i01	-0.0486561	-0.0486761	4.19646	0.923181	1	NA	NA	NA	NA
R021096c0g1_i01	0.0940375	0.0940656	4.20831	0.727845	1	NA	NA	NA	NA
R021112c0g1_i01	0.0129932	0.0129977	3.91507	0.970997	1	NA	NA	NA	NA
R021122c0g1_i01	-2.00917	-2.01762	2.25571	3.81435e-06	0.000130103	NA	NA	NA	NA
R021122c0g4_i01	-2.00367	-2.07806	-0.800587	0.117623	0.559194	NA	NA	NA	NA
R021125c0g1_i01	0.115439	0.115628	2.30902	0.632291	1	NA	NA	NA	NA
R021128c0g1_i01	0.0362905	0.0362947	5.93806	0.996464	1	MAPK13	Mapk11 Prkm11	cellular response to interleukin-1 [GO:0071347]; cellular response to organic substance [GO:0071310]; cellular response to virus [GO:0098586]; intracellular signal transduction [GO:0035556]; negative regulation of cardiac muscle cell proliferation [GO:0060044]; positive regulation of gene expression [GO:0010628]; positive regulation of interleukin-12 secretion [GO:2001184]; protein phosphorylatio…	Serine/threonine kinase which acts as an essential component of the MAP kinase signal transduction pathway. MAPK11 is one of the four p38 MAPKs which play an important role in the cascades of cellular responses evoked by extracellular stimuli such as proinflammatory cytokines or physical stress leading to direct activation of transcription factors. Accordingly, p38 MAPKs phosphorylate a broad ran…
R021131c0g1_i01	0.22273	0.223071	2.41384	0.352151	0.987705	DDAH2	Ddah1	arginine catabolic process [GO:0006527]; arginine metabolic process [GO:0006525]; citrulline metabolic process [GO:0000052]; negative regulation of cell population proliferation [GO:0008285]; negative regulation of cellular response to hypoxia [GO:1900038]; negative regulation of vascular permeability [GO:0043116]; nitric oxide biosynthetic process [GO:0006809]; positive regulation of angiogenesi…	Hydrolyzes N(G),N(G)-dimethyl-L-arginine (ADMA) and N(G)-monomethyl-L-arginine (MMA) which act as inhibitors of NOS. Has therefore a role in the regulation of nitric oxide generation.
R021132c0g1_i01	0.141363	0.141405	4.34317	0.732735	1	YJU2	Yju2 Ccdc94	RNA splicing [GO:0008380]; mRNA processing [GO:0006397]; negative regulation of DNA damage response, signal transduction by p53 class mediator [GO:0043518]	Part of the spliceosome which catalyzes two sequential transesterification reactions, first the excision of the non-coding intron from pre-mRNA and then the ligation of the coding exons to form the mature mRNA. Plays a role in stabilizing the structure of the spliceosome catalytic core and docking of the branch helix into the active site, producing 5'-exon and lariat intron-3'-intermediates. May …
R021136c0g2_i01	-0.302893	-0.304312	0.375929	0.357183	0.995179	SLC35B1	NA	NA	NA
R021190c0g2_i01	0	0	3.57278	1	1	NA	NA	NA	NA
R021192c0g1_i01	0.163152	0.168852	0.266415	0.804331	1	NA	dop-4 C52B11.3	G protein-coupled receptor signaling pathway [GO:0007186]; G protein-coupled receptor signaling pathway, coupled to cyclic nucleotide second messenger [GO:0007187]; adenylate cyclase-activating dopamine receptor signaling pathway [GO:0007191]; chemical synaptic transmission [GO:0007268]	Receptor for dopamine. The activity of this receptor is mediated by G proteins which activate adenylyl cyclase. In terms of antagonist responses, would be classed with the D1-like dopamine receptor group.
R021204c0g1_i01	0.27624	0.278048	0.435646	0.44284	1	NA	NA	NA	NA
R021214c0g2_i01	0.0521221	0.0521749	2.47379	0.843416	1	NA	NA	NA	NA
R021222c0g1_i01	-0.519743	-0.520644	2.07093	0.0542265	0.341572	NA	NA	NA	NA
R021224c0g1_i01	0	0	-1.24746	1	1	NA	NA	NA	NA
R021257c0g1_i01	-3.12924	-3.58025	-0.876435	0.00185952	0.026639	NA	NA	NA	NA
R021259c0g1_i01	0.000117849	0.000118036	5.7871	0.99995	1	ARL8B	arl8ba arl8b zgc:77187	cell cycle [GO:0007049]; cell division [GO:0051301]; chromosome segregation [GO:0007059]	May play a role in lysosome motility. May play a role in chromosome segregation.
R021265c0g1_i01	0.0801904	0.0801941	7.29167	0.994124	1	ATP6V0D2	VhaAC39-1 VhaAC39 CG2934	cellular iron ion homeostasis [GO:0006879]; cellular response to increased oxygen levels [GO:0036295]; proton transmembrane transport [GO:1902600]; terminal branching, open tracheal system [GO:0007430]; vacuolar acidification [GO:0007035]	Subunit of the integral membrane V0 complex of vacuolar ATPase. Vacuolar ATPase is responsible for acidifying a variety of intracellular compartments in eukaryotic cells, thus providing most of the energy required for transport processes in the vacuolar system. In aerobic conditions, involved in intracellular iron homeostasis, thus triggering the activity of Fe(2+) prolyl hydroxylase (PHD) enzyme…
R021267c0g1_i01	-0.609748	-0.610014	3.94954	0.000240303	0.00501336	PMM1		GDP-mannose biosynthetic process [GO:0009298]; mannose metabolic process [GO:0006013]; protein N-linked glycosylation [GO:0006487]; protein targeting to ER [GO:0045047]	Involved in ascorbic acid biosynthesis and in the synthesis of the GDP-mannose and dolichol-phosphate-mannose required for a number of critical mannosyl transfer reactions.
R021268c0g1_i02	0.113224	0.113282	3.68544	0.733351	1	RMND5B	rmnd5a TGas140j12.1	proteasome-mediated ubiquitin-dependent protein catabolic process [GO:0043161]; protein polyubiquitination [GO:0000209]; ubiquitin-dependent protein catabolic process [GO:0006511]	E3 ubiquitin-protein ligase component of the CTLH complex.
R021272c0g1_i01	0.0204763	0.0205016	2.92331	0.933562	1	CNEP1R1	cnep1r1 tmem188	lipid metabolic process [GO:0006629]; positive regulation of protein dephosphorylation [GO:0035307]; positive regulation of triglyceride biosynthetic process [GO:0010867]	May form with the serine/threonine protein phosphatase ctdnep1 an active complex dephosphorylating and activating lipins. Lipins are phosphatidate phosphatases that catalyze the conversion of phosphatidic acid to diacylglycerol and control the metabolism of fatty acids at different levels. May indirectly modulate the lipid composition of nuclear and/or endoplasmic reticulum membranes and be requi…
R021276c0g1_i01	0	0	-0.569201	1	1	NA	NA	NA	NA
R021277c0g1_i01	-1.07903	-1.14265	4.35773	0.180668	0.711313	CLSPN	NA	NA	NA
R021278c0g1_i01	0.233853	0.234211	1.89138	0.334777	0.968755	NA	NA	NA	NA
R021280c0g1_i01	-0.218252	-0.21839	3.45249	0.360915	0.999295	GAS8	GAS8 DRC4 GAS11	axoneme assembly [GO:0035082]; brain development [GO:0007420]; cellular protein localization [GO:0034613]; cilium movement involved in cell motility [GO:0060294]; determination of left/right symmetry [GO:0007368]; epithelial cilium movement involved in extracellular fluid movement [GO:0003351]; flagellated sperm motility [GO:0030317]; negative regulation of cell population proliferation [GO:00082…	Component of the nexin-dynein regulatory complex (N-DRC), a key regulator of ciliary/flagellar motility which maintains the alignment and integrity of the distal axoneme and regulates microtubule sliding in motile axonemes. Plays an important role in the assembly of the N-DRC linker (By similarity). Plays dual roles at both the primary (or non-motile) cilia to regulate hedgehog signaling and in m…
R021283c0g1_i01	-0.227365	-0.227642	2.6363	0.333979	0.968755	ENOPH1	NA	NA	NA
R021293c0g1_i01	0.0600986	0.0601483	3.05146	0.828711	1	AKTIP	v1g232160	protein polyubiquitination [GO:0000209]; ubiquitin-dependent ERAD pathway [GO:0030433]; ubiquitin-dependent protein catabolic process [GO:0006511]	NA
R021311c0g1_i01	0.0510004	0.0510015	8.0805	0.947243	1	NA	NA	NA	NA
R021313c0g1_i01	-0.0495665	-0.0496496	1.75306	0.840109	1	SLC32A1	NA	NA	NA
R021321c0g1_i01	-0.196113	-0.199195	2.0857	0.680251	1	NA	NA	NA	NA
R021323c0g1_i01	0.697135	0.704689	0.0534698	0.0906653	0.475353	NA	KCNH6 ERG2	potassium ion transmembrane transport [GO:0071805]; regulation of ion transmembrane transport [GO:0034765]; regulation of membrane potential [GO:0042391]	Pore-forming (alpha) subunit of voltage-gated potassium channel. Elicits a slowly activating, rectifying current (By similarity). Channel properties may be modulated by cAMP and subunit assembly.
R021324c0g1_i01	-0.853531	-0.853983	3.3244	7.73916e-05	0.00187158	NA	ADGRG4 GPR112	G protein-coupled receptor signaling pathway [GO:0007186]; adenylate cyclase-activating G protein-coupled receptor signaling pathway [GO:0007189]; cell surface receptor signaling pathway [GO:0007166]	Orphan receptor.
R021327c0g1_i01	0.125421	0.125452	4.76125	0.77807	1	NA	NA	NA	NA
R021334c0g1_i01	0.188451	0.188605	3.39077	0.431631	1	YAP1	yap1 hir	hippo signaling [GO:0035329]; positive regulation of transcription by RNA polymerase II [GO:0045944]	Transcriptional regulator which can act both as a coactivator and a corepressor and is the critical downstream regulatory target in the Hippo signaling pathway that plays a pivotal role in organ size control and tumor suppression by restricting proliferation and promoting apoptosis (By similarity). Plays a key role in tissue tension and 3D tissue shape by regulating cortical actomyosin network fo…
R021336c0g2_i01	0.0349466	0.0349757	3.03241	0.895778	1	NA	dand5 cerl2 coco TEgg007d24.1 TEgg050n09.1	determination of heart left/right asymmetry [GO:0061371]; negative regulation of nodal signaling pathway involved in determination of lateral mesoderm left/right asymmetry [GO:1900176]; sequestering of BMP in extracellular matrix [GO:0035582]; signal transduction involved in regulation of gene expression [GO:0023019]	Plays an important role in regulating the left-right axis by blocking a tgfb1 cascade in the right posterior paraxial mesoderm. Functions as an inhibitor of bmp, tgfb1, nodal, activin and wnt signaling in the ectoderm. May inhibit mesodermal signals, probably through an inhibition of nodal/activin pathways. Seems to regulates cell fate specification and competence before the onset of neural induc…
R021349c0g1_i01	-0.120401	-0.120407	7.14179	0.974052	1	API5	Api5	apoptotic process [GO:0006915]; negative regulation of apoptotic process [GO:0043066]; negative regulation of fibroblast apoptotic process [GO:2000270]	Antiapoptotic factor that may have a role in protein assembly. Negatively regulates ACIN1. By binding to ACIN1, it suppresses ACIN1 cleavage from CASP3 and ACIN1-mediated DNA fragmentation. Also known to efficiently suppress E2F1-induced apoptosis (By similarity).
R021353c0g1_i01	-1.48761	-1.49956	-0.0191497	0.000434345	0.00818724	NA	NA	NA	NA
R021364c0g3_i01	0.873612	0.879283	1.89302	0.00815125	0.0843267	NA	NA	NA	NA
R021374c0g1_i01	1.77212	1.44269e+08	-1.72191	0.270673	0.880042	NA	opn4a opn4 opn4d opn4m1	G protein-coupled receptor signaling pathway [GO:0007186]; cellular response to light stimulus [GO:0071482]; phototransduction [GO:0007602]; protein-chromophore linkage [GO:0018298]; visual perception [GO:0007601]	Photoreceptor implicated in non-image-forming responses to light. May be able to isomerize covalently bound all-trans retinal back to 11-cis retinal (By similarity).
R021380c0g1_i01	0.0354814	0.0354903	5.06984	0.968214	1	NA	SERPINB10	negative regulation of endopeptidase activity [GO:0010951]	Protease inhibitor that may play a role in the regulation of protease activities during hematopoiesis and apoptosis induced by TNF. May regulate protease activities in the cytoplasm and in the nucleus (By similarity).
R021390c0g1_i02	-0.0933045	-0.0933539	3.68535	0.797949	1	NA	pgap3 perld1 zgc:171485	GPI anchor biosynthetic process [GO:0006506]; GPI anchor metabolic process [GO:0006505]	Involved in the lipid remodeling steps of GPI-anchor maturation.
R021410c0g1_i01	0.502419	0.539843	-1.01072	0.588798	1	NA	NA	NA	NA
R021415c0g1_i01	-0.184313	-0.18509	0.618505	0.538819	1	NA	NA	NA	NA
R021423c0g1_i01	-0.0249094	-0.0249168	4.6029	0.980037	1	BAX	NA	NA	NA
R021439c0g1_i01	-0.20068	-0.201578	1.32023	0.474231	1	NA	Pacrg	cellular response to unfolded protein [GO:0034620]; negative regulation of cell death [GO:0060548]; spermatid development [GO:0007286]	Suppresses cell death induced by accumulation of unfolded Pael receptor (Pael-R, a substrate of Parkin). Facilitates the formation of inclusions consisting of Pael-R, molecular chaperones, protein degradation molecules and itself when proteasome is inhibited (By similarity).
R021442c0g1_i01	-0.505905	-0.50871	1.21539	0.143732	0.629226	NA	NA	NA	NA
R021451c0g1_i01	0.200283	0.201513	0.28331	0.563483	1	NA	NA	NA	NA
R021455c0g1_i01	-0.868394	-0.885409	1.99392	0.0915301	0.479029	NA	NA	NA	NA
R021460c0g1_i01	-0.0217545	-0.0217562	6.60181	0.999631	1	HGD	hgo CG4779	L-phenylalanine catabolic process [GO:0006559]; cellular amino acid metabolic process [GO:0006520]; tyrosine catabolic process [GO:0006572]	NA
R021465c0g1_i02	-0.048982	-0.0489975	4.45729	0.936693	1	NA	p2xE DDB_G0288061	calcium ion transmembrane transport [GO:0070588]; cation transport [GO:0006812]; cellular hypotonic response [GO:0071476]; ion transmembrane transport [GO:0034220]; ion transport [GO:0006811]; regulation of calcium-mediated signaling [GO:0050848]	P2X receptors are ATP-gated ion channels that play a role in intracellular calcium signaling. Not required for the purinergic response to extracellular nucleotides. Not essential for osmoregulation. Inward currents evoked by intracellular ATP. ATP analog beta, gamma-imido-ATP is a weak partial agonist of p2xE. Exclusively selective for ATP over other nucleotides. Insensitive to copper and P2 rece…
R021482c0g2_i01	0.1047	0.104715	5.39067	0.773261	1	NA	NA	NA	NA
R021483c0g1_i01	0.0408683	0.0408814	4.10922	0.913592	1	NA	GPR19	G protein-coupled receptor signaling pathway [GO:0007186]	Orphan receptor.
R021484c0g1_i02	-1.66695	-1.69417	-0.124157	0.0110929	0.106145	BMP3	NA	NA	NA
R021495c0g1_i01	0.390479	0.390636	4.21016	0.0402673	0.275319	NA	ZNF782	regulation of transcription by RNA polymerase II [GO:0006357]	May be involved in transcriptional regulation.
R021496c0g1_i01	0.979505	0.980922	2.05566	0.000337418	0.00672243	NA	NA	NA	NA
R021562c0g1_i01	0.207521	0.207825	2.19718	0.380499	1	ARMT1	armt1	methylation [GO:0032259]; regulation of response to DNA damage stimulus [GO:2001020]	Metal-dependent phosphatase that shows phosphatase activity against several substrates, including fructose-1-phosphate and fructose-6-phosphate (By similarity). Its preference for fructose-1-phosphate, a strong glycating agent that causes DNA damage rather than a canonical yeast metabolite, suggests a damage-control function in hexose phosphate metabolism (By similarity). Has also been shown to h…
R021562c1g1_i01	0.298753	0.299073	2.88362	0.174286	0.699929	ARMT1	armt1	methylation [GO:0032259]; regulation of response to DNA damage stimulus [GO:2001020]	Metal-dependent phosphatase that shows phosphatase activity against several substrates, including fructose-1-phosphate and fructose-6-phosphate (By similarity). Its preference for fructose-1-phosphate, a strong glycating agent that causes DNA damage rather than a canonical yeast metabolite, suggests a damage-control function in hexose phosphate metabolism (By similarity). Has also been shown to h…
R021606c0g1_i02	0.859667	0.860081	3.99027	4.19168e-10	3.28392e-08	NA	NA	NA	NA
R021608c0g1_i01	0.259569	0.259646	4.54493	0.261766	0.865424	UBXN1	ubxn1-b saks1-b	NA	Component of a complex required to couple deglycosylation and proteasome-mediated degradation of misfolded proteins in the endoplasmic reticulum that are retrotranslocated in the cytosol. Involved in ubiquitin-proteasome systems (By similarity).
R021617c0g2_i01	-0.665097	-0.665519	4.1909	2.0705e-05	0.000607106	ENPP5	enpp4	blood coagulation [GO:0007596]; positive regulation of blood coagulation [GO:0030194]	Hydrolyzes extracellular Ap3A into AMP and ADP, and Ap4A into AMP and ATP. Ap3A and Ap4A are diadenosine polyphosphates thought to induce proliferation of vascular smooth muscle cells. Acts as a procoagulant, mediating platelet aggregation at the site of nascent thrombus via release of ADP from Ap3A and activation of ADP receptors (By similarity).
R021624c0g1_i01	0.222205	0.2226	1.67767	0.499769	1	NA	NA	NA	NA
R021646c0g1_i01	-0.284557	-0.284668	4.14555	0.187049	0.725713	EEF1E1-BLOC1S5	Eef1e1	cellular response to leukemia inhibitory factor [GO:1990830]; negative regulation of cell population proliferation [GO:0008285]; positive regulation of DNA damage response, signal transduction by p53 class mediator [GO:0043517]; positive regulation of apoptotic process [GO:0043065]; positive regulation of apoptotic signaling pathway [GO:2001235]; positive regulation of cellular senescence [GO:200…	Positive modulator of ATM response to DNA damage.
R021650c0g1_i01	0.141702	0.141874	3.0072	0.556542	1	C1orf158		NA	NA
R021657c0g1_i01	-1.10742	-1.25896	-0.810135	0.307809	0.932541	NA	TkR86C NKD Takr86C CG6515	G protein-coupled receptor signaling pathway [GO:0007186]; inter-male aggressive behavior [GO:0002121]; neuropeptide signaling pathway [GO:0007218]; tachykinin receptor signaling pathway [GO:0007217]	Receptor for tachykinin-like peptides.
R021658c0g1_i01	-0.0831156	-0.0831467	4.33502	0.834545	1	PPP1R3B	PPP1R3B	glycogen metabolic process [GO:0005977]; regulation of glycogen catabolic process [GO:0005981]	Acts as a glycogen-targeting subunit for phosphatase PP1. Facilitates interaction of the PP1 with enzymes of the glycogen metabolism and regulates its activity. Suppresses the rate at which PP1 dephosphorylates (inactivates) glycogen phosphorylase and enhances the rate at which it activates glycogen synthase and therefore limits glycogen breakdown. Its activity is inhibited by PYGL, resulting in …
R021664c0g1_i01	0.107131	0.107165	4.47301	0.82136	1	NA	PAB2 At4g34110 F28A23.130	nuclear-transcribed mRNA catabolic process, nonsense-mediated decay [GO:0000184]; regulation of nuclear-transcribed mRNA catabolic process, deadenylation-dependent decay [GO:1900151]; regulation of nuclear-transcribed mRNA poly(A) tail shortening [GO:0060211]; regulation of translational initiation [GO:0006446]; response to salt stress [GO:0009651]; translational initiation [GO:0006413]; viral pr…	Binds the poly(A) tail of mRNA. Appears to be an important mediator of the multiple roles of the poly(A) tail in mRNA biogenesis, stability and translation. In the cytoplasm, affects both translation and mRNA decay. Stimulates translation by interaction with translation initiation factor eIF4G, a subunit of the cap-binding complex eIF4F, bringing the 5'- and 3'-ends of the mRNA in proximity. The …
R021674c0g1_i01	0.0574588	0.0574674	5.43989	0.946402	1	DDX56	DDX56 DDX21 NOH61	positive regulation of neuron projection development [GO:0010976]; rRNA processing [GO:0006364]	May play a role in later stages of the processing of the pre-ribosomal particles leading to mature 60S ribosomal subunits. Has intrinsic ATPase activity.
R021689c0g1_i01	-0.0281223	-0.0281293	4.81093	0.977489	1	COQ7	NA	NA	NA
R021700c0g1_i01	-0.163467	-0.163503	4.9436	0.743714	1	POLR3B	POLR3B	defense response to virus [GO:0051607]; innate immune response [GO:0045087]; positive regulation of innate immune response [GO:0045089]; positive regulation of interferon-beta production [GO:0032728]; positive regulation of type I interferon production [GO:0032481]; transcription by RNA polymerase III [GO:0006383]	DNA-dependent RNA polymerase catalyzes the transcription of DNA into RNA using the four ribonucleoside triphosphates as substrates. Second largest core component of RNA polymerase III which synthesizes small RNAs, such as 5S rRNA and tRNAs. Proposed to contribute to the polymerase catalytic activity and forms the polymerase active center together with the largest subunit. Pol III is composed of m…
R021734c0g1_i01	0.0156733	0.0156778	4.75359	0.98222	1	PEX14	PEX14	negative regulation of DNA-binding transcription factor activity [GO:0043433]; negative regulation of transcription, DNA-templated [GO:0045892]; protein homooligomerization [GO:0051260]; protein import into peroxisome matrix [GO:0016558]; protein import into peroxisome matrix, docking [GO:0016560]	Peroxisome membrane protein that is an essential component of the peroxisomal import machinery. Functions as a docking factor for the predomiNAtly cytoplasmic PTS1 receptor (PEX5). Plays a key role for peroxisome movement through a direct interaction with tubulin.
R021741c0g2_i01	0.0843838	0.0846297	-0.00934045	0.862452	1	NA	NA	NA	NA
R021751c0g1_i01	0.0110445	0.011046	6.11784	0.99978	1	RAB21	Rab21	Rab protein signal transduction [GO:0032482]; anterograde axonal transport [GO:0008089]; intracellular protein transport [GO:0006886]; positive regulation of dendrite morphogenesis [GO:0050775]; positive regulation of early endosome to late endosome transport [GO:2000643]; positive regulation of receptor-mediated endocytosis [GO:0048260]; regulation of axon extension [GO:0030516]; regulation of e…	Regulates integrin internalization and recycling, but does not influence the traffic of endosomally translocated receptors in general (PubMed:16754960). As a result, may regulate cell adhesion and migration (PubMed:16754960). During the mitosis of adherent cells, controls the endosomal trafficking of integrins which is required for the successful completion of cytokinesis (PubMed:18804435). Invol…
R021754c0g1_i01	0.480885	0.481518	2.67568	0.0244743	0.192242	NA	NA	NA	NA
R021762c0g1_i02	-0.791493	-0.793279	1.18871	0.00149874	0.022499	NA	NA	NA	NA
R021765c0g1_i01	-0.0395344	-0.0395452	4.61373	0.966954	1	NA	Klhl2	protein ubiquitination [GO:0016567]	Component of a cullin-RING-based BCR (BTB-CUL3-RBX1) E3 ubiquitin-protein ligase complex that mediates the ubiquitination of target proteins, such as NPTXR, leading most often to their proteasomal degradation. Responsible for degradative ubiquitination of the WNK kinases WNK1, WNK3 and WNK4 (By similarity). Promotes growth of cell projections in oligodendrocyte precursors. Plays a role in the reo…
R021786c0g1_i01	-2.32319	-2.73627	0.97977	0.0469953	0.308422	NA	Kcng4	potassium ion transmembrane transport [GO:0071805]; protein homooligomerization [GO:0051260]; regulation of ion transmembrane transport [GO:0034765]	Potassium channel subunit that does not form functional channels by itself. Can form functional heterotetrameric channels with KCNB1; modulates the delayed rectifier voltage-gated potassium channel activation and deactivation rates of KCNB1.
R021791c0g1_i03	0.208476	0.211355	0.162605	0.646386	1	NA		phototransduction [GO:0007602]; protein-chromophore linkage [GO:0018298]; visual perception [GO:0007601]	Produces a slow and prolonged phototransduction response consistent with the non-visual function of pineal photoreception.
R021808c0g1_i01	-0.0538532	-0.0538698	4.85689	0.957913	1	ABHD4	Abhd4	N-acylethanolamine metabolic process [GO:0070291]; N-acylphosphatidylethanolamine metabolic process [GO:0070292]; lipid catabolic process [GO:0016042]; lipid homeostasis [GO:0055088]	Lysophospholipase selective for N-acyl phosphatidylethanolamine (NAPE). Contributes to the biosynthesis of N-acyl ethanolamines, including the endocannabinoid aNAdamide by hydrolyzing the sn-1 and sn-2 acyl chains from N-acyl phosphatidylethanolamine (NAPE) generating glycerophospho-N-acyl ethanolamine (GP-NAE), an intermediate for N-acyl ethanolamine biosynthesis (PubMed:16818490, PubMed:2585343…
R021816c0g1_i01	0.0563252	0.0563387	4.99125	0.973362	1	GRTP1	grtp1a grtp1	activation of GTPase activity [GO:0090630]; intracellular protein transport [GO:0006886]	May act as a GTPase-activating protein for Rab family protein(s).
R021823c0g1_i01	-0.204431	-0.204515	4.06911	0.460314	1	NOL12	NOL12	NA	May bind to 28S rRNA.
R021827c0g1_i01	0.603583	0.604803	2.03395	0.00896344	0.0904279	NA	Ttc17	actin filament polymerization [GO:0030041]; cilium organization [GO:0044782]	Plays a role in primary ciliogenesis by modulating actin polymerization.
R021835c0g1_i01	-0.0266961	-0.026701	5.27458	0.989651	1	WEE2	Wee1	cell division [GO:0051301]; establishment of cell polarity [GO:0030010]; microtubule cytoskeleton organization [GO:0000226]; mitotic cell cycle checkpoint [GO:0007093]; neuron projection morphogenesis [GO:0048812]; peptidyl-tyrosine phosphorylation [GO:0018108]; protein phosphorylation [GO:0006468]	Acts as a negative regulator of entry into mitosis (G2 to M transition) by protecting the nucleus from cytoplasmically activated cyclin B1-complexed CDK1 before the onset of mitosis by mediating phosphorylation of CDK1 on 'Tyr-15'. Specifically phosphorylates and inactivates cyclin B1-complexed CDK1 reaching a maximum during G2 phase and a minimum as cells enter M phase. Phosphorylation of cyclin…
R021841c0g2_i01	0.141395	0.14149	3.33831	0.601049	1	ATG5	ATG5 APG5L ASP	C-terminal protein lipidation [GO:0006501]; aggrephagy [GO:0035973]; antigen processing and presentation of endogenous antigen [GO:0019883]; apoptotic process [GO:0006915]; autophagosome assembly [GO:0000045]; autophagy [GO:0006914]; autophagy of mitochondrion [GO:0000422]; blood vessel remodeling [GO:0001974]; cellular homeostasis [GO:0019725]; cellular response to nitrogen starvation [GO:000699…	Involved in autophagic vesicle formation. Conjugation with ATG12, through a ubiquitin-like conjugating system involving ATG7 as an E1-like activating enzyme and ATG10 as an E2-like conjugating enzyme, is essential for its function. The ATG12-ATG5 conjugate acts as an E3-like enzyme which is required for lipidation of ATG8 family proteins and their association to the vesicle membranes. Involved in…
R021842c0g1_i01	0.422391	0.423472	1.18753	0.132049	0.598818	NA	NA	NA	NA
R021851c0g1_i01	0.017779	0.017789	3.91775	0.977266	1	CDC16	CDC16 ANAPC6	anaphase-promoting complex-dependent catabolic process [GO:0031145]; cell cycle [GO:0007049]; cell division [GO:0051301]; protein K11-linked ubiquitination [GO:0070979]; regulation of mitotic cell cycle phase transition [GO:1901990]; ubiquitin-dependent protein catabolic process [GO:0006511]	Component of the anaphase promoting complex/cyclosome (APC/C), a cell cycle-regulated E3 ubiquitin ligase that controls progression through mitosis and the G1 phase of the cell cycle. The APC/C complex acts by mediating ubiquitination and subsequent degradation of target proteins: it mainly mediates the formation of 'Lys-11'-linked polyubiquitin chains and, to a lower extent, the formation of 'Ly…
R021863c0g1_i01	-0.282169	-0.282316	3.82214	0.196518	0.744214	LRR1	LRR1 PPIL5	post-translational protein modification [GO:0043687]; protein ubiquitination [GO:0016567]	May negatively regulate the 4-1BB-mediated signaling cascades which result in the activation of NK-kappaB and JNK1. Probable substrate recognition subunit of an ECS (Elongin BC-CUL2/5-SOCS-box protein) E3 ubiquitin-protein ligase complex which mediates the ubiquitination and subsequent proteasomal degradation of target proteins.
R021922c0g3_i01	0.0510915	0.0511201	3.71868	0.900347	1	TMEM184A	TMEM184A	NA	Acts as a heparin receptor in vascular cells (By similarity). May be involved in vesicle transport in exocrine cells and Sertoli cells (By similarity).
R021926c1g1_i01	-0.00915252	-0.00915404	5.3664	0.992746	1	NA	U2af2 U2af65	RNA splicing [GO:0008380]; mRNA splicing, via spliceosome [GO:0000398]; negative regulation of mRNA splicing, via spliceosome [GO:0048025]; negative regulation of protein ubiquitination [GO:0031397]; positive regulation of RNA splicing [GO:0033120]	Plays a role in pre-mRNA splicing and 3'-end processing. By recruiting PRPF19 and the PRP19C/Prp19 complex/NTC/Nineteen complex to the RNA polymerase II C-terminal domain (CTD), and thereby pre-mRNA, may couple transcription to splicing. Required for the export of mRNA out of the nucleus, even if the mRNA is encoded by an intron-less gene. Positively regulates pre-mRNA 3'-end processing by recrui…
R021930c0g1_i01	0.023802	0.0238233	2.61297	0.922801	1	POLR1G	NA	NA	NA
R021933c0g1_i01	0.0609534	0.0609734	4.21058	0.905728	1	PTPA	Ptpa Ppp2r4	mitotic spindle organization [GO:0007052]; negative regulation of phosphoprotein phosphatase activity [GO:0032515]; negative regulation of protein dephosphorylation [GO:0035308]; positive regulation of apoptotic process [GO:0043065]; positive regulation of phosphoprotein phosphatase activity [GO:0032516]; positive regulation of protein dephosphorylation [GO:0035307]; regulation of phosphoprotein …	PPIases accelerate the folding of proteins. It catalyzes the cis-trans isomerization of proline imidic peptide bonds in oligopeptides. Acts as a regulatory subunit for serine/threonine-protein phosphatase 2A (PP2A) modulating its activity or substrate specificity, probably by inducing a conformational change in the catalytic subunit, a proposed direct target of the PPIase. Can reactivate inactive…
R021939c0g2_i01	0.12304	0.123262	1.18402	0.700365	1	NA	rnf213a	blood circulation [GO:0008015]; sprouting angiogenesis [GO:0002040]; ubiquitin-dependent protein catabolic process [GO:0006511]	E3 ubiquitin-protein ligase involved in angiogenesis (PubMed:21799892). Involved in the non-canonical Wnt signaling pathway in vascular development: acts by mediating ubiquitination and degradation of proteins downstream of rspo3, leading to inhibit the non-canonical Wnt signaling pathway and promoting vessel regression. Also has ATPase activity (By similarity). Also involved in neuromuscular reg…
R021940c0g1_i01	-0.279662	-0.280565	1.61067	0.346154	0.981591	NA	NA	NA	NA
R021944c0g1_i01	-0.0412974	-0.0413106	4.44303	0.960412	1	NA	dkgA Z4365 ECs3896	L-ascorbic acid biosynthetic process [GO:0019853]	Catalyzes the reduction of 2,5-diketo-D-gluconic acid (25DKG) to 2-keto-L-gulonic acid (2KLG).
R021953c0g1_i01	0.00880591	0.00880731	5.04819	0.998342	1	RIC8A	RIC8A	G protein-coupled receptor signaling pathway [GO:0007186]; adenylate cyclase-inhibiting G protein-coupled receptor signaling pathway [GO:0007193]; basement membrane organization [GO:0071711]; cell migration involved in gastrulation [GO:0042074]; cell-cell adhesion involved in gastrulation [GO:0070586]; in utero embryonic development [GO:0001701]; vasculature development [GO:0001944]; visual learn…	Guanine nucleotide exchange factor (GEF), which can activate some, but not all, G-alpha proteins. Able to activate GNAI1, GNAO1 and GNAQ, but not GNAS by exchanging bound GDP for free GTP. Involved in regulation of microtubule pulling forces during mitotic movement of chromosomes by stimulating G(i)-alpha protein, possibly leading to release G(i)-alpha-GTP and NuMA proteins from the NuMA-GPSM2-G(…
R021955c0g1_i01	0.34519	0.345449	3.41053	0.0918632	0.480294	NA	NA	NA	NA
R021957c0g2_i01	0.283204	0.284077	1.0891	0.288658	0.903526	NA	asphd2	peptidyl-amino acid modification [GO:0018193]	May function as 2-oxoglutarate-dependent dioxygenase.
R021987c0g1_i01	0.953625	0.956802	2.49074	0.00953332	0.0949041	NA	NA	NA	NA
R021991c0g1_i01	0	0	0.323266	1	1	NA	NA	NA	NA
R021999c0g1_i01	0.578649	0.580949	1.39932	0.0562657	0.35052	NA	NA	NA	NA
R022000c0g1_i01	-0.119424	-0.119689	1.64242	0.647385	1	CDIN1	C15orf41	NA	NA
R022013c0g1_i01	-0.16842	-0.168593	2.49636	0.484824	1	C1orf131	NA	NA	NA
R022017c0g1_i01	0.802289	0.828869	0.252748	0.219836	0.788074	NA	NA	NA	NA
R022019c0g1_i01	-0.101457	-0.101559	2.57754	0.697812	1	ARSL	STS ARSC1	epidermis development [GO:0008544]; female pregNAcy [GO:0007565]; glycosphingolipid metabolic process [GO:0006687]; steroid catabolic process [GO:0006706]	Catalyzes the conversion of sulfated steroid precursors, such as dehydroepiandrosterone sulfate (DHEA-S) and estrone sulfate to the free steroid.
R022040c0g1_i01	0.142532	0.14256	5.0335	0.760175	1	CCDC86	CCDC86	NA	NA
R022044c0g1_i01	-0.014847	-0.0148488	5.6712	0.997169	1	UFC1	AAEL005968	NA	E2-like enzyme which forms an intermediate with UFM1 via a thioester linkage.
R022047c0g1_i01	-2.14302	-2.14312	7.05955	1.23639e-42	2.06643e-39	NA	NA	NA	NA
R022050c0g1_i01	0.0653374	0.0653463	5.69917	0.96032	1	NA	NA	NA	NA
R022053c0g1_i01	0.111693	0.111695	9.47967	0.929522	1	NA		NA	High activity toward 1-chloro-2,4-dinitrobenzene. Not very efficient at catalyzing the addition of GSH to enones and epoxides.
R022055c1g1_i01	0.854442	0.854709	5.33308	1.76772e-06	6.4696e-05	NA		NA	S-crystallins are structural components of squids and octopi eye lens. Contains relatively little if any GST activity.
R022056c0g1_i02	-0.172847	-0.172898	4.51304	0.684909	1	NA	NA	NA	NA
R022060c0g1_i01	0.0268118	0.0268146	6.22427	0.998677	1	CTSC	CTSC CPPI	COPII vesicle coating [GO:0048208]; T cell mediated cytotoxicity [GO:0001913]; aging [GO:0007568]; endoplasmic reticulum to Golgi vesicle-mediated transport [GO:0006888]; immune response [GO:0006955]; negative regulation of myelination [GO:0031642]; neutrophil degranulation [GO:0043312]; positive regulation of apoptotic signaling pathway [GO:2001235]; positive regulation of microglial cell activa…	Thiol protease. Has dipeptidylpeptidase activity. Active against a broad range of dipeptide substrates composed of both polar and hydrophobic amino acids. Proline cannot occupy the P1 position and arginine cannot occupy the P2 position of the substrate. Can act as both an exopeptidase and endopeptidase. Activates serine proteases such as elastase, cathepsin G and granzymes A and B. Can also activ…
R022062c0g1_i02	0.0714514	0.0714622	5.64225	0.979699	1	LPIN3	LPIN2 KIAA0249	cellular response to insulin stimulus [GO:0032869]; fatty acid catabolic process [GO:0009062]; lipid metabolic process [GO:0006629]; phosphatidylcholine biosynthetic process [GO:0006656]; phosphatidylethanolamine biosynthetic process [GO:0006646]; positive regulation of transcription by RNA polymerase II [GO:0045944]; triglyceride biosynthetic process [GO:0019432]	Plays important roles in controlling the metabolism of fatty acids at different levels. Acts as a magnesium-dependent phosphatidate phosphatase enzyme which catalyzes the conversion of phosphatidic acid to diacylglycerol during triglyceride, phosphatidylcholine and phosphatidylethanolamine biosynthesis in the reticulum endoplasmic membrane. Acts also as a nuclear transcriptional coactivator for P…
R022067c0g1_i01	0.180902	0.180989	4.03214	0.526135	1	ITPA	v1g163483	deoxyribonucleoside triphosphate catabolic process [GO:0009204]; nucleoside triphosphate catabolic process [GO:0009143]; nucleotide metabolic process [GO:0009117]	Pyrophosphatase that hydrolyzes non-canonical purine nucleotides such as inosine triphosphate (ITP), deoxyinosine triphosphate (dITP) or xanthosine 5'-triphosphate (XTP) to their respective monophosphate derivatives. The enzyme does not distinguish between the deoxy- and ribose forms. Probably excludes non-canonical purines from RNA and DNA precursor pools, thus preventing their incorporation int…
R022068c0g1_i01	-0.269219	-0.269277	4.96726	0.227275	0.802317	NA	MPAO1 MPAO PAO	polyamine catabolic process [GO:0006598]; spermine catabolic process [GO:0046208]	Flavoenzyme involved in polyamine back-conversion (Ref.4, PubMed:16331971). Catalyzes the oxidation of the secondary amino group of polyamines, such as spermine, spermidine and their acetyl derivatives (Ref.4, PubMed:16331971). Plays an important role in the regulation of polyamine intracellular concentration (Probable).
R022069c0g1_i01	-0.227755	-0.227915	3.40805	0.346882	0.981712	NA	TP53I3 PIG3	NADP metabolic process [GO:0006739]; regulation of apoptotic process [GO:0042981]	May be involved in the generation of reactive oxygen species (ROS). Has low NADPH-dependent beta-naphthoquinone reductase activity, with a preference for 1,2-beta-naphthoquinone over 1,4-beta-naphthoquinone. Has low NADPH-dependent diamine reductase activity (in vitro).
R022074c0g1_i01	-0.171182	-0.171201	5.77885	0.768289	1	DNAJC1	DNAJC1 HTJ1	negative regulation of proteolysis [GO:0045861]; protein folding [GO:0006457]; regulation of protein secretion [GO:0050708]; regulation of transcription by RNA polymerase II [GO:0006357]; regulation of translation [GO:0006417]	May modulate protein synthesis.
R022078c0g1_i01	-0.379274	-0.379374	4.76168	0.0125774	0.116783	NA	Ppp1r16b	establishment of endothelial barrier [GO:0061028]; negative regulation of peptidyl-serine dephosphorylation [GO:1902309]; negative regulation of protein dephosphorylation [GO:0035308]; positive regulation of blood vessel endothelial cell proliferation involved in sprouting angiogenesis [GO:1903589]; positive regulation of endothelial cell proliferation [GO:0001938]; positive regulation of protein…	Regulator of protein phosphatase 1 (PP1) that acts as a positive regulator of pulmonary endothelial cell (EC) barrier function. Protects the endothelial barrier from lipopolysaccharide (LPS)-induced vascular leakage (PubMed:21907835). Involved in the regulation of the PI3K/AKT signaling pathway (By similarity). Involved in the regulation of angiogenesis and endothelial cell proliferation through …
R022079c0g1_i01	-0.131553	-0.131568	5.89451	0.907409	1	NA	ger-1 R01H2.5	'de novo' GDP-L-fucose biosynthetic process [GO:0042351]; GDP-L-fucose biosynthetic process [GO:0042350]	Catalyzes the two-step NADP-dependent conversion of GDP-4-dehydro-6-deoxy-D-mannose to GDP-fucose, involving an epimerase and a reductase reaction.
R022082c0g1_i01	-0.0364409	-0.0364421	7.73359	0.999627	1	PRPF19	PRPF19	cellular protein localization [GO:0034613]; double-strand break repair via nonhomologous end joining [GO:0006303]; generation of catalytic spliceosome for first transesterification step [GO:0000349]; inner cell mass cell proliferation [GO:0001833]; lipid biosynthetic process [GO:0008610]; mRNA splicing, via spliceosome [GO:0000398]; positive regulation of mRNA splicing, via spliceosome [GO:004802…	Ubiquitin-protein ligase which is a core component of several complexes mainly involved pre-mRNA splicing and DNA repair. Required for pre-mRNA splicing as component of the spliceosome (By similarity). Core component of the PRP19C/Prp19 complex/NTC/Nineteen complex which is part of the spliceosome and participates in its assembly, its remodeling and is required for its activity. During assembly o…
R022085c0g1_i01	-0.123088	-0.12334	1.52385	0.625819	1	NA	NA	NA	NA
R022086c0g2_i01	0.159863	0.160019	3.06652	0.513162	1	NA	NA	NA	NA
R022087c0g1_i01	-0.289441	-0.289716	2.83747	0.203252	0.756089	DTYMK	ZEU1 At5g59440	dTDP biosynthetic process [GO:0006233]; dTTP biosynthetic process [GO:0006235]; dUDP biosynthetic process [GO:0006227]; embryo development ending in seed dormancy [GO:0009793]	Catalyzes the conversion of dTMP to dTDP (Probable). Involved in the regulation of DNA replication. Is essential to promote the first division of the zygote (PubMed:18036198).
R022089c0g2_i02	0.174176	0.174282	3.61978	0.51986	1	TDRD5	TDRD5 TUDOR3	DNA methylation involved in gamete generation [GO:0043046]; P granule organization [GO:0030719]; spermatid development [GO:0007286]	Required during spermiogenesis to participate in the repression transposable elements and prevent their mobilization, which is essential for the germline integrity. Probably acts via the piRNA metabolic process, which mediates the repression of transposable elements during meiosis by forming complexes composed of piRNAs and Piwi proteins and govern the methylation and subsequent repression of tra…
R022094c0g2_i03	0.0708789	0.0708965	4.65567	0.894441	1	OBI1	RNF219	NA	NA
R022095c0g1_i01	-0.422213	-0.422966	2.3016	0.0645042	0.38275	NA	NA	NA	NA
R022104c0g1_i01	-0.0289305	-0.0290591	0.974382	0.921229	1	APTX	NA	NA	NA
R022106c0g1_i01	-0.194285	-0.194417	3.36599	0.438175	1	SNRNP25	SNRNP25 C16orf33	RNA splicing [GO:0008380]; mRNA splicing, via spliceosome [GO:0000398]	NA
R022110c0g2_i01	0.0113853	0.0113868	5.32671	0.996481	1	NA	NA	NA	NA
R022116c0g2_i01	0.210911	0.211021	3.81802	0.396453	1	NA	NA	NA	NA
R022118c0g1_i01	0.0853084	0.0853118	7.49613	0.957239	1	RC3H2	NA	NA	NA
R022120c0g2_i01	0.412372	0.413384	1.1867	0.124932	0.579465	NA	NA	NA	NA
R022123c0g1_i01	-0.167337	-0.167376	4.94251	0.641085	1	NA	NA	NA	NA
R022124c0g1_i01	-0.0888398	-0.088879	3.80647	0.766795	1	SAP30	sap30l	heart looping [GO:0001947]; negative regulation of transcription by RNA polymerase II [GO:0000122]; regulation of transcription, DNA-templated [GO:0006355]	Functions as transcription repressor, probably via its interaction with histone deacetylase complexes (PubMed:22821512). Required for normal expression of numerous target genes (PubMed:22821512). Involved in the functional recruitment of the class 1 Sin3-histone deacetylase complex (HDAC) to the nucleolus. Binds DNA, apparently without sequence-specificity, and bends bound double-stranded DNA. Bi…
R022129c0g1_i01	0.200709	0.200856	3.18724	0.437446	1	NA	CPR_2112	nucleotide metabolic process [GO:0009117]	Nucleoside triphosphate pyrophosphatase that hydrolyzes dTTP and UTP. May have a dual role in cell division arrest and in preventing the incorporation of modified nucleotides into cellular nucleic acids.
R022136c0g1_i01	0.37408	0.376068	1.22038	0.239915	0.828087	NA	NA	NA	NA
R022137c0g1_i01	-0.304358	-0.304423	4.93569	0.115687	0.552961	EXOC4	EXOC4 KIAA1699 SEC8 SEC8L1	Golgi to plasma membrane transport [GO:0006893]; chemical synaptic transmission [GO:0007268]; exocytosis [GO:0006887]; paraxial mesoderm formation [GO:0048341]; protein targeting to membrane [GO:0006612]; regulation of macroautophagy [GO:0016241]; vesicle docking involved in exocytosis [GO:0006904]; vesicle tethering involved in exocytosis [GO:0090522]	Component of the exocyst complex involved in the docking of exocytic vesicles with fusion sites on the plasma membrane.
R022138c0g1_i01	-0.0669127	-0.0669418	4.13379	0.878006	1	CCNB1IP1	CCNB1IP1 C14orf18 HEI10	blastocyst formation [GO:0001825]; chiasma assembly [GO:0051026]; protein ubiquitination [GO:0016567]; reciprocal meiotic recombination [GO:0007131]; spermatid development [GO:0007286]	Ubiquitin E3 ligase that acts as a limiting factor for crossing-over during meiosis: required during zygonema to limit the colocalization of RNF212 with MutS-gamma-associated recombination sites and thereby establish early differentiation of crossover and non-crossover sites. Later, it is directed by MutL-gamma to stably accumulate at designated crossover sites. Probably promotes the dissociation…
R022142c0g1_i01	-0.777875	-0.838888	2.24388	0.380786	1	NA		neuropeptide signaling pathway [GO:0007218]	Has direct action on motoneurons, and effect includes transient inhibition followed by prolonged excitation.
R022144c0g1_i01	-0.153088	-0.153203	3.38752	0.544366	1	NA	uhrf1	cell cycle [GO:0007049]; histone monoubiquitination [GO:0010390]; histone ubiquitination [GO:0016574]; mainteNAce of DNA methylation [GO:0010216]; negative regulation of transcription by RNA polymerase II [GO:0000122]; protein autoubiquitination [GO:0051865]; protein ubiquitination [GO:0016567]; ubiquitin-dependent protein catabolic process [GO:0006511]	Multidomain protein that acts as a key epigenetic regulator by bridging DNA methylation and chromatin modification. Specifically recognizes and binds hemimethylated DNA at replication forks via its YDG domain and recruits dnmt1 methyltransferase to ensure faithful propagation of the DNA methylation patterns through DNA replication. In addition to its role in mainteNAce of DNA methylation, also pl…
R022146c0g1_i02	-0.161583	-0.161598	6.18232	0.823675	1	SHMT2	SHMT2	L-serine biosynthetic process [GO:0006564]; L-serine catabolic process [GO:0006565]; L-serine metabolic process [GO:0006563]; cellular response to tetrahydrofolate [GO:1904482]; folic acid metabolic process [GO:0046655]; glycine biosynthetic process from serine [GO:0019264]; glycine metabolic process [GO:0006544]; one-carbon metabolic process [GO:0006730]; positive regulation of cell population p…	Catalyzes the cleavage of serine to glycine accompanied with the production of 5,10-methylenetetrahydrofolate, an essential intermediate for purine biosynthesis (PubMed:24075985, PubMed:29364879, PubMed:25619277). Serine provides the major source of folate one-carbon in cells by catalyzing the transfer of one carbon from serine to tetrahydrofolate (PubMed:25619277). Contributes to the de novo mit…
R022149c0g1_i01	0.0105579	0.0105618	4.50511	0.993231	1	MRPL54	MRPL54	mitochondrial translational elongation [GO:0070125]; mitochondrial translational termination [GO:0070126]	NA
R022151c0g1_i01	-0.542022	-0.543486	0.926466	0.193334	0.738666	NA	NA	NA	NA
R022158c0g1_i02	1.27512	1.277	2.24306	7.55751e-10	5.8e-08	NA	QRFPR GPR103	G protein-coupled receptor signaling pathway [GO:0007186]	Receptor for the orexigenic neuropeptide QRFP. The activity of this receptor is mediated by G proteins that modulate adenylate cyclase activity and intracellular calcium levels.
R022161c0g1_i01	0.0288076	0.0288102	6.35393	0.998479	1	RCC1	RCC1 CHC1	G1/S transition of mitotic cell cycle [GO:0000082]; cell division [GO:0051301]; chromosome segregation [GO:0007059]; mitotic spindle organization [GO:0007052]; protein heterotetramerization [GO:0051290]; regulation of mitotic nuclear division [GO:0007088]; spindle assembly [GO:0051225]; viral process [GO:0016032]	Guanine-nucleotide releasing factor that promotes the exchange of Ran-bound GDP by GTP, and thereby plays an important role in RAN-mediated functions in nuclear import and mitosis (PubMed:1944575, PubMed:17435751, PubMed:20668449, PubMed:22215983, PubMed:11336674). Contributes to the generation of high levels of chromosome-associated, GTP-bound RAN, which is important for mitotic spindle assembly…
R022162c0g1_i01	-0.0609322	-0.0609515	4.68311	0.946097	1	VAT1	zta1 SPCC1442.16c SPCC285.01c	cellular detoxification [GO:1990748]; cellular response to oxidative stress [GO:0034599]	NA
R022169c0g1_i01	-0.355123	-0.407363	-1.35949	0.78638	1	NA	NA	NA	NA
R022170c0g1_i02	0.123834	0.123868	4.75445	0.845454	1	OTUB1	Otub1	DNA repair [GO:0006281]; adaptive immune response [GO:0002250]; cellular response to DNA damage stimulus [GO:0006974]; cellular response to interleukin-1 [GO:0071347]; negative regulation of double-strand break repair [GO:2000780]; negative regulation of histone H2A K63-linked ubiquitination [GO:1901315]; protein K48-linked deubiquitination [GO:0071108]	Hydrolase that can specifically remove compared to 'Lys-48'-linked conjugated ubiquitin from proteins and plays an important regulatory role at the level of protein turnover by preventing degradation. Regulator of T-cell anergy, a phenomenon that occurs when T-cells are rendered unresponsive to antigen rechallenge and no longer respond to their cognate antigen. Acts via its interaction with RNF12…
R022173c0g1_i01	-0.140595	-0.140636	4.186	0.682354	1	NA	NA	NA	NA
R022179c0g1_i01	0.0076556	0.00765743	5.40567	0.991815	1	TOB1	BTG1	negative regulation of cell population proliferation [GO:0008285]; negative regulation of mitotic cell cycle [GO:0045930]; positive regulation of angiogenesis [GO:0045766]; positive regulation of endothelial cell differentiation [GO:0045603]; positive regulation of fibroblast apoptotic process [GO:2000271]	Anti-proliferative protein.
R022180c0g1_i01	0.553925	0.555416	1.723	0.0547805	0.34391	NA	NA	NA	NA
R022190c0g1_i01	-0.257769	-0.257831	4.80156	0.272126	0.881611	MANEA	MANEA	NA	NA
R022195c0g1_i01	0.855775	0.861338	2.22369	0.00772335	0.0806768	NA	5-HT7 5HT-R1 CG12073	G protein-coupled receptor signaling pathway, coupled to cyclic nucleotide second messenger [GO:0007187]; adenylate cyclase-activating serotonin receptor signaling pathway [GO:0007192]; chemical synaptic transmission [GO:0007268]; courtship behavior [GO:0007619]; female mating behavior [GO:0060180]; male courtship behavior, orientation prior to leg tapping and wing vibration [GO:0016543]; male co…	G-protein coupled receptor for 5-hydroxytryptamine (serotonin). Also functions as a receptor for various alkaloids. Ligand binding causes a conformation change that triggers signaling via guanine nucleotide-binding proteins (G proteins) and modulates the activity of down-stream effectors, such as adenylate cyclase. Signaling activates adenylate cyclase activity.
R022197c0g1_i01	-1.69135	-1.69942	2.56764	1.35494e-09	9.61368e-08	NA	TRAF4 CART1 MLN62 RNF83	activation of NF-kappaB-inducing kinase activity [GO:0007250]; apoptotic process [GO:0006915]; positive regulation of JNK cascade [GO:0046330]; positive regulation of protein homodimerization activity [GO:0090073]; positive regulation of protein kinase activity [GO:0045860]; regulation of apoptotic process [GO:0042981]; respiratory gaseous exchange by respiratory system [GO:0007585]; respiratory …	Adapter protein and signal transducer that links members of the tumor necrosis factor receptor (TNFR) family to different signaling pathways. Plays a role in the activation of NF-kappa-B and JNK, and in the regulation of cell survival and apoptosis. Regulates activation of NF-kappa-B in response to signaling through Toll-like receptors. Required for normal skeleton development, and for normal dev…
R022203c0g1_i01	0.0765473	0.0765595	5.34961	0.968421	1	FKBP6	FKBP6 FKBP36	DNA methylation involved in gamete generation [GO:0043046]; cell differentiation [GO:0030154]; gene silencing by RNA [GO:0031047]; meiotic cell cycle [GO:0051321]; piRNA metabolic process [GO:0034587]; positive regulation of viral genome replication [GO:0045070]; protein folding [GO:0006457]; protein peptidyl-prolyl isomerization [GO:0000413]; spermatogenesis [GO:0007283]	Co-chaperone required during spermatogenesis to repress transposable elements and prevent their mobilization, which is essential for the germline integrity. Acts via the piRNA metabolic process, which mediates the repression of transposable elements during meiosis by forming complexes composed of piRNAs and Piwi proteins and govern the methylation and subsequent repression of transposons. Acts as…
R022206c0g1_i01	0.587706	0.588053	3.6864	0.000214181	0.00453125	NA	NA	NA	NA
R022216c1g1_i01	-0.0940366	-0.0946895	0.322207	0.798351	1	NA	NA	NA	NA
R022217c0g1_i01	0.13946	0.13947	6.47129	0.913714	1	ZNF622	Znf622 D15Ertd806e Zfp622	intrinsic apoptotic signaling pathway in response to oxidative stress [GO:0008631]; positive regulation of JNK cascade [GO:0046330]; positive regulation of MAPK cascade [GO:0043410]; positive regulation of apoptotic process [GO:0043065]; positive regulation of kinase activity [GO:0033674]; ribosomal large subunit biogenesis [GO:0042273]	May behave as an activator of the bound transcription factor, MYBL2, and be involved in embryonic development.
R022218c0g1_i01	-0.005072	-0.00507208	8.52825	0.992929	1	NA	NA	NA	NA
R022219c0g2_i01	0.023593	0.0236025	4.16285	0.978749	1	DENND11	lchn si:ch211-238n5.4	NA	NA
R022225c0g1_i03	0.220462	0.220515	5.0921	0.429279	1	PGPEP1L	Pgpep1	proteolysis [GO:0006508]	Removes 5-oxoproline from various penultimate amino acid residues except L-proline.
R022226c0g1_i01	0.119034	0.119042	6.92484	0.929912	1	NA	NA	NA	NA
R022233c0g2_i01	1.21361	1.22114	1.14308	0.000372809	0.00722654	NA	klc-2 C18C4.10	axon extension [GO:0048675]; establishment of meiotic spindle localization [GO:0051295]; locomotion [GO:0040011]; nematode larval development [GO:0002119]; nuclear migration along microtubule [GO:0030473]; polar body extrusion after meiotic divisions [GO:0040038]; synaptic vesicle transport [GO:0048489]	Kinesin is a microtubule-associated force-producing protein that may play a role in organelle transport (Probable). The light chain may function in coupling of cargo to the heavy chain or in the modulation of its ATPase activity (Probable). Recruits unc-83 (within the unc-83-unc-84 LINC complex) to the nuclear envelope during nuclear migration to mediate the link between the nuclear envelope and …
R022237c0g1_i01	-0.0457527	-0.0457573	6.132	0.990917	1	DDX53	DDX43 HAGE	NA	NA
R022249c0g1_i01	0.00722043	0.00723851	2.46971	0.975407	1	NA	Barx1	anatomical structure development [GO:0048856]; animal organ development [GO:0048513]; anterior/posterior pattern specification [GO:0009952]; cell-cell signaling [GO:0007267]; digestive system development [GO:0055123]; epithelial cell differentiation [GO:0030855]; negative regulation of Wnt signaling pathway [GO:0030178]; regulation of transcription by RNA polymerase II [GO:0006357]; spleen develo…	Transcription factor, which is involved in craniofacial development, in odontogenesis and in stomach organogenesis. May have a role in the differentiation of molars from incisors. Plays a role in suppressing endodermal Wnt activity. Binds to a regulatory module of the NCAM promoter.
R022259c0g1_i01	-0.0147896	-0.014796	3.36983	0.965132	1	NA	TRAF4 CART1 MLN62 RNF83	activation of NF-kappaB-inducing kinase activity [GO:0007250]; apoptotic process [GO:0006915]; positive regulation of JNK cascade [GO:0046330]; positive regulation of protein homodimerization activity [GO:0090073]; positive regulation of protein kinase activity [GO:0045860]; regulation of apoptotic process [GO:0042981]; respiratory gaseous exchange by respiratory system [GO:0007585]; respiratory …	Adapter protein and signal transducer that links members of the tumor necrosis factor receptor (TNFR) family to different signaling pathways. Plays a role in the activation of NF-kappa-B and JNK, and in the regulation of cell survival and apoptosis. Regulates activation of NF-kappa-B in response to signaling through Toll-like receptors. Required for normal skeleton development, and for normal dev…
R022264c0g1_i01	-0.235041	-0.235103	4.87116	0.357611	0.995224	SLC25A22	SLC25A22 GC1	L-glutamate transmembrane transport [GO:0015813]; aspartate transmembrane transport [GO:0015810]; malate-aspartate shuttle [GO:0043490]	Involved in the transport of glutamate across the inner mitochondrial membrane. Glutamate is cotransported with H(+) (By similarity).
R022266c0g1_i01	0.248121	0.249611	0.388851	0.503209	1	CA11	NEC3	regulation of pH [GO:0006885]; response to oxygen radical [GO:0000305]	Bifunctional enzyme which has both carbonate dehydratase and monodehydroascorbate reductase activities. May be involved in regulation of nectar pH. May also regulate nectar ascorbate concentration, protecting floral tissues from free radical damage.
R022269c0g1_i02	-0.673789	-0.701727	2.98764	0.329903	0.96526	NA	NA	NA	NA
R022270c0g1_i01	-0.0108665	-0.0108718	3.74031	0.975061	1	C2orf76		NA	NA
R022275c0g2_i01	0.228984	0.229155	3.36704	0.335294	0.969416	RNF4	RNF4 SNURF RES4-26	androgen receptor signaling pathway [GO:0030521]; positive regulation of transcription by RNA polymerase II [GO:0045944]; positive regulation of transcription, DNA-templated [GO:0045893]; proteasome-mediated ubiquitin-dependent protein catabolic process [GO:0043161]; protein K11-linked ubiquitination [GO:0070979]; protein K48-linked ubiquitination [GO:0070936]; protein K6-linked ubiquitination [G…	E3 ubiquitin-protein ligase which binds polysumoylated chains covalently attached to proteins and mediates 'Lys-6'-, 'Lys-11'-, 'Lys-48'- and 'Lys-63'-linked polyubiquitination of those substrates and their subsequent targeting to the proteasome for degradation. Regulates the degradation of several proteins including PML and the transcriptional activator PEA3. Involved in chromosome alignment and…
R022279c0g1_i01	-0.349683	-0.35016	2.3466	0.131341	0.597047	CCDC112	CCDC112 MBC1	NA	NA
R022285c0g1_i01	-0.266218	-0.267894	0.162036	0.460685	1	NA	Shaw SHAW2 CG2822	potassium ion transmembrane transport [GO:0071805]; potassium ion transport [GO:0006813]; protein homooligomerization [GO:0051260]; regulation of ion transmembrane transport [GO:0034765]; sleep [GO:0030431]	Mediates the voltage-dependent potassium ion permeability of excitable membranes. Assuming opened or closed conformations in response to the voltage difference across the membrane, the protein forms a potassium-selective channel through which potassium ions may pass in accordance with their electrochemical gradient.
R022286c0g1_i01	0.144051	0.144214	2.88473	0.555028	1	NA	NA	NA	NA
R022287c0g1_i01	-0.0648375	-0.0648914	3.15168	0.833055	1	NA	STL1 At2g41770 T11A7.13	plant-type cell wall cellulose biosynthetic process [GO:0052324]; regulation of plant-type cell wall cellulose biosynthetic process [GO:2001009]	Probable glycosyltransferase regulating the assembly and trafficking of cellulose synthase complexes.
R022289c0g1_i02	0.0738699	0.0740267	2.77393	0.766036	1	NA	NA	NA	NA
R022290c0g1_i01	-0.16997	-0.170088	3.31109	0.530461	1	RANGRF	RANGRF MOG1 RANGNRF	protein transport [GO:0015031]	May regulate the intracellular trafficking of RAN. Promotes guanine nucleotide release from RAN and inhibits binding of new GTP by preventing the binding of the RAN guanine nucleotide exchange factor RCC1. Regulates the levels of GTP-bound RAN in the nucleus, and thereby plays a role in the regulation of RAN-dependent mitotic spindle dynamics. Enhances the expression of SCN5A at the cell membrane…
R022291c0g1_i01	-0.0706918	-0.0709499	1.14984	0.809377	1	NA	NA	NA	NA
R022300c0g1_i01	-0.200081	-0.200142	4.41133	0.530502	1	SRF	SRF	actin cytoskeleton organization [GO:0030036]; multicellular organism development [GO:0007275]; positive regulation of transcription via serum response element binding [GO:0010735]	SRF is a transcription factor that binds to the serum response element (SRE), a short sequence of dyad symmetry located 300 bp to the 5' of the site of transcription initiation of some genes (such as FOS). Together with MRTFA transcription coactivator, controls expression of genes regulating the cytoskeleton during development, morphogenesis and cell migration.
R022302c1g1_i01	0.211214	0.211293	4.39175	0.374646	1	NRBP2	NA	NA	NA
R022303c0g2_i01	-0.70106	-0.701681	3.32752	0.000231068	0.00484759	NA	NA	NA	NA
R022306c0g1_i01	-1.32703	-1.32895	3.12673	4.51558e-09	2.89035e-07	NA	NA	NA	NA
R022307c0g1_i01	-0.0820843	-0.0821407	3.36404	0.779384	1	NA	NA	NA	NA
[truncated: 13,683 more rows]

## Sheet: DMSOvsALP_48hpa
ID	genes	logFC	unshrunk.logFC	logCPM	PValue	FDR	H_vulgaris105	Full_name	Gene_name	H_sapiens	P_Name	G_Name	GO_BP	Description
[truncated: 15,042 more rows]
