# Supplementary material for: Wnt signaling restores evolutionary loss of robust foot regeneration rates in Hydra
Source: Nat Commun. 2025 Dec 10;16:11447. doi: 10.1038/s41467-025-66299-2 (PMC12748876; doi:10.1038/s41467-025-66299-2)
Supplement: Supplementary file 6 — Source data [file 41467_2025_66299_MOESM6_ESM.zip › Source_Data_ALL/Source_Data_8.csv]

	F0R1	F0R2	F0R3	H0R1	H0R2	H0R3	F12R1	F12R2	F12R3	H12R1	H12R2	H12R3	F3R1	F3R2	F3R3	H3R1	H3R2	H3R3	F8R1	F8R2	F8R3	H8R1	H8R2	H8R3
g1000	1.9741	1.5706	1.8469	1.7872	1.5898	1.4368	2.6952	1.5585	2.3186	1.5156	1.1309	0.9642	2.3008	1.7771	2.3556	1.8428	2.9994	2.0898	2.2239	2.2610	1.9678	1.4835	2.7380	2.5777
g10002	9.6546	9.2474	12.5368	12.2480	11.6244	8.8860	6.5727	5.8048	9.7418	4.4739	7.8741	3.2488	7.6547	11.6267	8.6433	7.7841	9.0624	9.3140	8.4052	9.5441	9.8350	9.7616	8.3015	10.8453
g10003	2.3217	6.1826	5.9701	7.8384	5.0167	8.2322	3.4209	6.2169	3.9069	1.8119	2.8665	3.8915	3.8019	5.0869	7.4411	3.6253	6.2928	5.2655	4.3194	4.9489	7.0518	7.6323	3.7611	5.9270
g10005	3.6646	2.8835	2.3146	3.8022	3.2118	2.9358	1.9547	3.1654	2.6713	1.3097	1.7688	0.9677	2.4864	3.4439	2.4106	1.6557	2.7571	2.2984	1.8825	3.0239	3.0305	2.4699	1.9276	2.7570
g10014	274.2001	285.4075	276.5844	270.6489	271.0828	272.5898	253.0718	251.8275	244.1880	200.7368	257.3691	208.7816	260.7465	255.5544	259.7707	255.4116	253.9114	261.7946	279.2660	278.7401	273.7415	257.5979	273.8223	260.8887
g10016	4.9203	5.0106	4.3082	7.1244	2.9544	5.5961	3.9880	5.6730	2.2094	5.7775	6.2917	9.3710	6.6180	4.0233	4.3979	5.2260	6.7375	6.2392	3.6408	4.9517	4.0339	9.8243	7.0002	7.7812
g10017	21.8295	20.2498	26.6425	25.0337	24.4686	23.0525	21.9414	24.9339	20.0901	23.3957	22.0797	28.5580	24.7776	23.7082	24.5709	28.4469	24.7941	24.1740	25.6307	26.2605	24.1598	26.6088	25.3236	24.8098
g10018	2936.5237	2661.1037	2732.4269	3007.9268	2958.2681	2823.7199	3340.5205	2425.7607	2264.9801	1682.4987	2980.8594	3784.9160	2972.3885	3194.3705	3014.1017	3098.3019	3113.3610	3078.1605	3287.1296	3303.1516	3330.2759	3364.2435	3468.5910	3219.7767
g1002	2.6096	2.7110	2.8994	2.6305	2.8063	3.6135	2.9296	4.3712	3.1176	3.7602	2.4773	2.7056	3.2411	3.7856	3.0572	3.4540	2.7664	3.6560	3.3845	2.9922	3.4171	3.4860	2.9951	3.3873
g10020	2.7722	2.6950	2.7064	2.2616	1.9089	2.1919	2.6515	2.3560	1.7097	2.4640	1.8005	1.7831	1.9862	2.6497	1.9413	2.5630	2.6648	2.2805	1.6156	1.8341	2.0421	1.7379	1.6182	2.3651
g10022	49.0256	46.1985	47.7336	54.6658	53.0167	46.1066	44.5558	61.1315	47.7556	58.7686	47.7376	49.0009	54.2816	52.5873	55.8335	53.3524	50.9682	51.0191	51.2253	53.3587	52.1448	58.5241	49.4109	57.3861
g10027	7.9393	7.1103	9.1301	8.3677	7.4846	8.0668	5.3716	6.3537	5.3104	4.8047	6.7964	3.6333	5.7861	6.0017	6.0236	6.1459	6.9582	6.7112	6.2939	6.5795	5.6590	7.5087	5.0668	6.8635
g10028	10.4603	12.6780	13.7442	11.9139	12.1481	13.1876	7.7703	2.9130	3.7683	0.6314	4.7778	7.7024	13.2923	11.6479	12.8255	11.6929	11.3370	10.8618	9.2870	10.1924	10.3905	10.4882	12.2504	9.0560
g10029	28.0923	25.8306	24.8188	24.6999	25.3571	25.7883	18.9721	27.1335	21.2265	22.5715	20.6613	18.9207	22.9720	24.6712	24.4361	26.5556	26.7941	26.1746	21.9442	23.4321	20.3901	21.6836	19.8960	24.2909
g1003	5.1709	3.4459	3.6020	3.8950	4.0689	3.8544	3.1017	3.5496	3.9518	2.9726	3.2716	2.6959	5.4494	4.7232	5.3688	4.0866	4.9054	6.3678	4.3376	4.2998	4.8795	4.1735	4.2091	4.5038
g10030	20.2925	20.2637	20.3029	20.5747	21.9360	19.4269	17.1448	15.2182	13.7317	14.0634	14.1172	17.9152	20.0926	18.8915	17.5691	17.3518	17.3579	17.6388	17.0331	18.2001	17.7265	15.9607	16.3157	19.2683
g10031	7.9683	7.6432	6.2926	6.9204	6.0994	7.3369	2.8753	1.7828	1.6511	1.2331	3.8319	5.6855	5.9096	5.1660	6.4444	6.3345	6.9857	6.9670	5.6193	6.2324	6.1784	6.2994	5.9519	6.2741
g10032	26.5067	25.2675	26.4548	26.8636	26.8890	25.0781	26.5945	24.0380	20.2055	23.3021	28.7136	34.2809	22.9760	27.5967	28.1728	25.0956	25.1004	28.9340	21.2672	20.8928	25.2353	22.2437	23.7921	22.3645
g10033	34.9962	37.7818	35.5986	40.5545	37.0620	36.7307	21.1516	22.8695	27.7822	36.0705	26.6331	28.1946	30.2685	23.4569	30.3119	29.4942	28.4590	25.3411	28.0929	28.6157	27.0150	26.9433	27.4922	27.3855
g10034	58.2096	58.2602	57.5731	46.4237	47.3136	50.3410	84.8344	78.4907	66.9840	74.4782	66.1746	62.0961	64.2411	68.7546	64.6715	48.7912	52.4253	55.2789	78.7051	78.9605	74.4011	63.4540	59.0517	58.3304
g10035	9.6057	9.1434	9.5659	9.5521	9.0223	8.2684	10.1729	12.0070	8.7705	9.9145	7.7670	7.3651	7.5899	9.4216	8.1354	9.1622	9.2284	10.9844	9.2679	7.6849	9.0480	7.5948	8.6052	8.5020
g10037	21.6199	23.1781	25.2539	21.7809	24.7296	25.4421	17.2078	23.2045	17.3528	19.7335	15.5298	15.2253	25.1918	23.1688	21.8901	24.6492	27.0231	21.8958	23.2389	21.1785	19.9539	19.8218	19.0183	19.6262
g10038	13.1515	16.6724	13.9156	17.2906	13.7656	15.1047	12.2750	11.0351	14.8818	9.0096	9.6999	7.9995	16.2141	15.2716	15.8912	18.7895	18.6909	15.6239	13.8552	9.5409	12.4501	13.1599	13.9699	15.9638
g10039	23.5347	27.2059	24.5054	22.4306	24.0898	24.5214	19.4734	21.8779	16.7659	18.2695	22.4397	14.4909	24.1553	25.1308	23.3767	24.3312	23.2798	23.1134	25.8889	22.7573	20.7024	21.4419	23.4058	24.4542
g1004	29.4924	31.9079	30.9128	29.0910	30.1242	30.8223	15.5083	23.3905	22.0508	16.2648	17.3113	8.4429	29.8868	27.3367	31.1270	30.3609	29.5986	28.9192	26.4542	27.8690	30.3926	30.1834	28.4472	28.5021
g10040	3.4703	3.1194	3.3108	3.4169	2.7331	3.4274	1.6492	1.8176	1.3323	3.0706	2.2962	1.9402	3.3093	3.6625	3.1315	3.9329	3.0547	3.7989	2.3147	2.1941	2.2562	3.8009	2.6548	3.8015
g10041	40.8395	40.6148	40.2099	41.2242	36.8013	43.2951	34.1750	42.2442	32.1314	30.4943	41.8483	30.6170	41.2422	35.3872	37.5920	39.7693	45.8162	41.2952	38.0332	34.4347	38.4514	39.1893	39.1252	42.7660
g10042	13.0303	14.0524	14.0614	12.8118	12.7408	13.1991	9.0698	10.6828	8.5343	7.5283	10.7825	8.8772	11.4305	11.0760	11.2010	12.8838	13.0241	12.7011	11.3648	12.3450	11.6218	11.7851	12.3580	11.5405
g10044	239.6293	272.1215	252.7437	264.3661	248.2680	262.7286	246.3442	205.5257	257.0777	417.9691	217.8576	250.9453	192.2542	192.4545	190.6420	182.9400	186.5885	186.5505	209.0700	193.2750	212.4411	192.8189	195.7993	188.5269
g10045	22.7474	22.4998	21.9978	24.5525	23.8015	21.8297	27.4267	23.6711	29.2388	29.3276	32.7434	29.9509	31.4895	22.8392	28.3181	27.0555	22.7007	21.6959	32.1011	29.5817	26.5138	31.3986	28.3561	28.7712
g10047	2634.3608	2323.6412	2554.3070	2826.5840	2732.6557	2445.6881	3113.8940	3749.2838	3920.1720	3632.0821	2968.8571	3708.1932	2688.7586	2729.2724	2703.0742	2761.0596	2790.7354	2654.2713	2788.6009	2886.3567	2914.3686	2960.0597	3121.8129	2944.0604
g10048	10.8846	11.3428	10.4829	11.0618	10.5954	8.6307	7.5935	7.1274	6.6089	6.5209	4.9074	8.7238	8.9669	9.3850	8.1990	9.0866	9.8904	8.9975	8.0793	8.8186	7.7978	9.7922	8.3562	10.2415
g10049	6.3049	5.6050	6.4005	6.3365	7.0193	6.5321	3.2938	4.2041	1.7006	3.8014	2.7817	3.7702	5.2413	5.0684	4.9104	6.1201	5.8810	5.0393	5.2559	4.9381	5.6630	6.6216	5.2175	7.0166
g10050	14.9523	15.7562	15.2201	13.6916	13.3517	14.0226	10.8482	13.6092	10.6005	9.5307	12.4068	11.8604	14.3080	14.5964	12.3689	12.1669	15.4798	13.7861	13.0449	13.4648	13.6597	14.5684	13.8264	12.5333
g10051	10.0904	11.9954	11.8971	11.1599	12.4137	11.2742	8.6786	7.8306	9.9294	12.3047	11.4400	14.8642	10.5347	11.3626	8.1692	11.0240	10.4400	10.7879	9.1140	9.0410	8.6146	9.8267	10.7189	9.7599
g10056	0.2560	0.3592	0.2789	0.3531	0.1862	0.5125	12.5084	10.2670	16.5415	21.8727	14.6101	18.3746	15.0824	13.7616	17.8556	14.2676	11.9261	9.6371	10.4614	8.8684	9.4904	17.8403	14.9381	13.7912
g10057	9.6087	10.4803	8.2502	10.0746	8.9651	10.3741	5.2805	8.4451	6.7966	4.6015	6.6303	7.3530	12.3112	10.8899	9.2506	9.4981	8.8405	8.8605	8.4927	11.4439	9.7973	8.7972	8.7272	8.2696
g1006	1.1167	2.0414	2.0172	0.6334	0.8698	1.1328	3.3591	1.3623	1.0568	0.7305	3.0825	2.8046	2.1657	3.1912	4.2166	1.3121	2.0482	2.3498	5.6993	4.0745	4.9347	3.2428	2.5393	1.3150
g10061	0.5019	0.7688	1.4368	0.1714	0.3790	1.1865	1.5742	0.1674	4.5342	1.9361	3.4483	1.8637	2.0015	0.5914	2.1664	0.4453	1.4465	0.6594	1.2497	0.3426	1.1353	0.8764	1.7113	1.3373
g10065	6.6549	7.7519	7.6404	6.8508	8.7377	9.0913	4.7937	7.5822	6.0445	4.2557	6.7617	7.1082	6.3618	8.4098	7.5397	6.1545	7.6107	7.2139	6.5351	7.4088	6.2087	6.8048	7.6134	8.1792
g10066	9.0751	7.8341	7.6735	9.5035	9.1203	9.2141	10.3923	17.3711	12.7723	17.0752	12.3238	14.2993	7.8250	9.0066	5.9906	9.1280	7.6509	6.4422	7.2654	9.1089	8.8582	8.8056	7.6802	8.1674
g10068	16.1776	17.1428	16.6140	13.3149	14.8797	12.8948	21.3996	29.9841	23.5198	14.7771	14.1697	15.0747	15.9572	17.3967	16.1143	17.0782	15.2475	14.9327	15.4780	17.0574	17.5026	10.9976	10.5693	9.7111
g10069	3.6346	3.4731	1.6859	2.8500	3.4104	4.1134	2.4414	2.3838	4.1117	2.9912	2.5002	2.4389	3.8993	7.1347	7.2974	8.4676	9.0347	6.4849	4.0408	2.7368	3.0242	3.9396	3.9352	3.0704
g1007	269.9830	253.4142	271.2359	284.2631	264.8043	241.2945	272.0065	323.8403	252.0873	298.1173	241.1736	285.1081	262.1996	257.5484	251.7746	248.8672	241.3051	219.4553	276.5951	317.1046	280.1259	289.7583	294.2847	267.4069
g10070	21.7622	22.9810	20.4427	19.3319	22.8260	22.1881	22.2094	25.1196	19.0916	22.7732	19.1206	19.0681	22.6991	24.3133	22.7887	21.7025	23.3700	22.8554	18.4088	19.1443	19.2914	17.3804	16.6384	18.8108
g10074	1.4859	1.6278	1.3202	1.7852	0.9364	1.4537	2.2418	1.9798	1.8259	1.6240	1.5099	1.9775	1.1107	1.7817	1.3885	1.6580	1.8326	1.2006	0.9563	1.1703	1.4075	1.9810	1.3111	0.7402
g10076	23.7462	18.8967	20.7484	16.2612	16.6174	19.6754	23.5652	15.9632	16.7753	12.1381	19.1620	23.7453	22.2443	24.3684	26.3218	21.6760	23.8253	26.4257	22.2691	19.6590	22.2767	16.3846	18.4208	20.2291
g10077	17.6449	17.2979	18.9202	17.7791	19.4078	18.3645	9.8056	17.7602	9.6151	10.6432	10.6361	7.6064	16.4148	15.3060	16.1408	15.6210	16.1110	15.9658	15.8503	17.3920	14.8140	16.9668	11.9751	16.9624
g10078	17.4060	17.1202	20.0451	15.6740	17.6639	16.4204	16.5816	22.4735	16.9040	23.0643	14.6506	17.7879	15.1360	17.3798	14.1149	17.0342	16.0379	18.2300	15.4224	15.3722	14.5832	15.0941	17.0477	18.5182
g10081	23.3949	21.0327	26.3015	27.6195	29.8950	26.9135	22.7908	35.4565	23.5784	13.9005	16.9483	21.3032	25.2601	22.8263	22.4741	27.2079	25.9879	22.1689	19.2502	27.6329	20.9664	26.1066	17.2002	26.5235
g10082	20.9644	18.5231	21.5159	19.8833	23.0669	19.9658	18.3831	13.3490	15.9684	10.9896	14.0541	16.7875	20.9589	21.3512	22.0859	20.6546	23.8162	18.3013	19.1830	20.6327	21.6866	22.9049	15.7450	21.3964
g10083	16.4193	16.8307	20.4818	16.6762	17.7416	18.9578	11.9080	19.1588	15.1462	16.5834	14.7097	11.4121	13.9373	15.7335	17.0435	14.9184	15.2850	16.2075	11.8466	16.3045	17.1783	15.4875	13.6240	16.7275
g10084	86.3352	89.8399	87.3827	86.8798	84.7467	90.0179	67.9367	90.7390	82.3160	74.6713	71.7741	60.0835	85.8801	82.2053	82.8401	80.9689	79.9143	77.8069	79.9265	78.0892	75.6628	72.3823	71.0457	71.3520
g10086	64.0412	70.0405	72.4521	68.0762	70.3062	65.8681	107.2548	135.5524	110.8263	90.0244	98.9730	112.1950	66.7279	67.9043	69.1858	65.1141	64.7926	68.1761	64.6449	66.9449	69.2990	70.8116	60.6664	74.4263
g10088	13.3542	14.5596	16.8394	15.2030	14.9794	15.9785	5.2857	11.5385	6.6210	7.3270	5.4623	4.0441	12.9377	11.8790	13.4972	11.7729	13.9450	10.9967	9.9254	10.4359	10.3977	9.9801	8.1093	12.1169
g10089	15.5452	16.8335	20.8926	18.5489	17.7633	16.9733	7.5663	15.0832	6.6867	7.4601	6.1504	5.4146	13.8844	13.7708	15.1749	13.8937	14.2662	12.5629	10.0942	11.4225	12.5857	14.8364	9.6051	13.8002
g10091	8.8214	8.9677	10.8849	9.9083	10.3052	10.1587	5.6474	9.1446	5.9942	6.6761	7.7947	5.3553	7.4948	6.9988	7.0945	8.2867	9.2593	7.0087	5.8888	7.6498	7.1134	6.8869	7.5899	8.1257
g10093	30.0062	31.0135	32.1232	29.8397	29.3821	29.8817	30.7508	32.0128	26.3106	30.3195	23.9409	38.1325	34.4681	37.1850	33.3003	34.8225	34.3097	32.1313	35.3166	36.7204	35.1834	35.2661	36.5137	34.5582
g10095	12.1750	11.4934	12.2690	12.5556	12.3080	11.7927	7.4524	10.7111	7.8935	9.5272	9.3757	7.5826	10.3410	12.0653	13.1430	13.5341	12.8379	12.5195	12.5912	11.2556	9.6679	12.4882	9.2407	11.6134
g10096	4.4523	4.4525	4.6376	4.2211	4.3626	3.9715	3.0357	3.0143	2.6814	2.4115	2.2908	2.1222	2.7494	3.5542	3.6974	3.4891	3.4416	3.3814	3.3192	3.6718	2.9234	3.9012	3.1045	3.6891
g10100	4.4162	3.4252	4.9293	4.0682	4.1316	4.2514	3.8533	11.8029	5.0402	8.6341	5.2107	5.4830	4.7917	3.3000	4.2232	5.0069	4.8626	3.4755	5.2243	3.9065	4.5159	4.4999	2.9380	5.0909
g10102	24.6350	19.3162	28.9111	25.4290	25.9809	25.5992	17.1210	30.2840	18.4996	22.2029	15.6369	19.8905	23.6516	24.9137	25.7221	25.2682	27.2447	21.8002	19.8116	23.8516	21.9135	25.2821	18.5809	30.1977
g10106	12.9304	12.7278	13.4804	11.6185	13.6747	13.1290	11.6240	12.9084	11.1035	10.9850	9.4350	11.4499	13.0400	13.6506	12.2331	13.8883	15.0145	13.1592	11.5855	14.2098	12.9001	13.3169	13.1375	12.2929
g10107	27.6748	23.6262	22.0104	24.4102	25.1856	23.5106	19.0213	24.4978	18.7461	17.3775	19.6714	22.9454	21.9499	23.7122	20.8464	26.3104	25.1835	25.0883	22.3467	26.6513	25.1075	28.1919	26.6486	28.1943
g1011	29.8635	30.2933	31.2000	42.8746	32.8011	36.5896	31.8517	42.2489	43.7864	33.1868	33.5783	50.6657	32.9163	32.2745	35.3778	39.1570	35.5894	36.5302	35.4805	41.9382	34.2845	31.4575	38.2399	41.1905
g10114	3.8621	3.2696	3.7570	2.5469	3.5161	3.8368	2.3196	3.0297	2.6860	1.5766	2.7640	1.9504	3.9523	3.5873	4.3615	3.4793	3.0284	3.6847	2.9619	2.8944	3.2157	2.6400	2.2138	3.7299
g10117	43.2744	44.7180	44.6428	42.5500	46.5050	46.1435	48.3490	50.5502	43.0928	47.9354	46.3680	50.2653	49.0983	45.2629	50.5409	47.1497	47.0996	50.1146	46.4194	47.4666	47.8424	48.7455	46.4908	48.3826
g10118	5.0512	5.4011	5.4203	4.6693	4.7788	4.5723	3.7008	3.7628	1.9643	2.7857	2.4931	2.6689	4.3820	4.4594	4.9868	4.2438	4.4405	4.1529	4.5332	4.6310	4.0006	4.7877	3.8465	4.9815
g10119	12.2673	12.5191	11.3353	12.2971	11.8534	11.7069	9.4235	10.7263	10.4985	11.3783	9.6096	6.4660	9.8562	8.8615	10.3054	8.6485	10.0925	10.0865	8.3686	9.6338	9.0729	9.8205	8.5983	10.5701
g1012	59.7990	58.3485	58.4336	63.0073	64.6628	57.4638	71.2447	67.9503	62.0189	80.6034	70.4136	83.4734	64.1651	59.3655	56.4679	62.2660	60.2117	55.7604	60.1824	61.6239	58.3879	64.6478	69.5809	61.6196
g10121	12.3258	13.3363	14.0110	6.6599	7.5077	7.5302	6.4933	10.1773	5.4439	6.5696	3.7283	4.7308	12.6297	13.1217	11.7371	7.0138	6.9205	8.1030	9.3306	9.1725	10.0274	6.0932	3.9768	6.4608
g10122	2.0272	1.9928	2.4018	1.9647	1.7950	1.8438	1.0230	0.9738	1.0834	1.5620	0.5432	1.3327	1.4303	1.3905	1.0902	0.9512	1.1156	1.6253	1.5657	1.4063	1.2345	1.1744	0.9680	0.9287
g10123	11.2046	12.1746	12.0371	10.7792	12.5295	11.6455	12.1717	9.5571	9.0547	9.7300	12.3567	12.1380	12.8485	10.1832	11.7335	10.9068	12.5393	11.3915	11.2849	10.5403	11.2604	11.0817	11.9047	11.9644
g10124	23.5650	21.5193	23.1415	26.5378	24.4863	23.8768	25.9055	35.5182	33.3810	44.4333	29.4644	29.8448	26.5889	24.9330	22.3047	26.2930	28.3484	24.7746	21.3791	23.2511	22.1536	23.2692	22.1365	25.1141
g10126	10.0102	9.4997	10.3986	12.1486	9.5959	9.5562	7.7672	13.2555	9.6228	7.7472	5.5288	8.9164	7.2115	8.3849	8.8340	8.8215	10.3920	10.0462	8.1463	8.1606	9.7802	7.2281	5.8080	7.8533
g10127	17.4104	17.9368	18.0384	19.6355	18.5443	19.4863	13.0315	13.7902	10.0855	12.0450	13.7377	12.7319	16.6241	16.0477	16.7579	18.2251	18.1961	17.6340	18.2470	16.4239	16.9261	18.7403	17.3353	18.1643
g1013	11.6005	11.7834	11.8444	13.2410	12.3347	12.7705	13.3299	15.1842	13.4131	15.5301	13.3683	13.9889	13.4727	13.4372	13.9915	14.6220	14.7424	12.6012	14.2570	12.9684	14.4985	15.6914	12.2361	15.3133
g10131	73.6700	58.6276	74.3625	83.5388	77.0940	74.3734	79.1745	121.4076	91.3919	125.0224	76.8989	97.8443	73.7416	75.0409	71.1111	80.3017	69.1047	67.9146	73.8216	81.2965	75.4404	76.7254	74.9890	73.2321
g10133	8.4982	9.8038	9.6947	7.7588	8.5104	8.8069	5.4784	6.3940	6.8657	2.5236	6.9623	1.9705	10.6132	9.7273	9.3279	8.7247	9.8827	9.1768	8.2382	7.9894	7.0381	6.3995	8.7447	8.2422
g10134	15.2373	16.2270	16.8081	15.4812	14.5802	15.2824	6.4524	9.0479	10.8585	4.6854	8.3664	2.1928	18.2126	17.2626	16.0641	15.2958	16.8280	15.5906	13.6783	12.6592	12.2738	12.2040	12.9217	14.2360
g10136	2.4556	2.6433	2.8661	3.0488	3.0382	2.8215	2.1426	2.4458	2.5806	2.1076	3.3447	2.5017	2.6234	2.1915	1.9916	2.5337	2.8670	2.4596	2.6075	2.2270	1.9765	1.9062	2.1110	2.2935
g10139	11.1500	12.0276	13.5731	12.0359	14.2554	13.4718	5.7822	15.4198	10.7787	12.0036	8.4701	6.6232	11.1151	10.8721	11.7539	10.2496	10.6966	10.6444	9.7559	11.2443	9.4810	8.3716	5.8307	11.9303
g1014	4.8612	5.5585	6.3674	5.8220	5.9615	4.8613	5.0265	11.4371	7.7216	6.2032	6.2402	4.0155	3.4818	5.0849	6.0532	4.8493	5.9199	4.0222	4.8823	5.3544	5.7101	5.3732	4.3834	6.3382
g10140	21.5082	19.0087	21.9422	17.7892	20.2713	20.5438	12.1045	10.5617	8.3822	8.1223	11.7768	11.2700	17.7064	17.6129	18.9595	17.0375	18.3426	17.1137	14.8469	16.2177	16.6801	15.8558	14.2341	16.8927
g10141	14.5232	17.0223	15.3903	15.2641	15.8028	14.8432	18.4592	11.9628	11.8153	8.9884	17.0576	13.7135	17.1853	16.1082	17.1632	15.1884	15.5013	17.3778	19.2308	16.1829	15.2501	17.1110	16.9686	20.0320
g10142	7.2192	5.9526	7.0144	7.5654	8.1048	6.7310	5.3220	7.4627	2.1641	3.8713	4.5543	5.6404	6.6272	6.6980	7.0641	7.6754	6.6412	8.2180	6.3710	7.5500	7.0390	6.4903	6.6611	6.7186
g10144	20.8577	20.1263	21.5467	20.3039	18.1037	19.5461	14.3355	20.9693	14.2343	12.5069	14.8401	12.6008	17.6291	16.1494	17.1907	15.6178	16.5947	16.5437	15.4588	17.6816	15.2920	14.4196	13.9760	16.4982
g10145	18.5490	19.3972	19.5658	22.1389	20.3241	21.0122	31.8945	29.5455	27.3455	23.7263	31.7915	37.4911	22.8111	23.0719	24.6684	23.4246	22.9909	22.1866	22.1737	24.2979	22.2649	22.7022	25.2367	23.9235
g10146	15.1640	15.9922	16.2732	14.7127	18.4419	17.5202	9.8692	8.7689	10.7376	7.2578	11.0567	9.3663	14.7342	12.2435	15.0547	15.6684	15.6840	15.8746	12.4094	15.5629	15.5793	15.9107	11.2948	16.7419
g10147	11.5692	11.9869	12.7445	12.4971	11.7510	11.0723	8.2058	7.2462	4.9561	2.6104	7.0936	5.5908	8.6740	9.5745	8.7009	9.9079	9.5407	10.3309	11.0267	8.9873	10.3194	9.0054	9.3012	10.5044
g10148	14.3458	15.2339	15.0372	14.3012	14.6123	15.2244	9.9988	11.1333	9.8774	9.7039	12.2265	9.5710	13.1406	12.5231	14.2672	14.0671	12.9682	14.1431	13.3646	13.1578	12.3862	11.4268	13.9547	12.4371
g1015	15.8275	11.6463	16.7598	16.6836	14.8512	14.6019	29.3126	15.9345	23.9843	19.8907	22.4768	24.9977	16.0256	17.0620	12.3865	20.6613	17.3950	14.8004	18.2196	16.8482	16.5306	15.4147	21.7712	15.4752
g10150	8.7197	8.4471	8.7816	7.7841	8.7335	8.0523	6.0961	12.2728	7.3455	9.4033	5.7882	7.2093	9.7907	9.6199	9.8479	9.2167	9.0152	8.6827	8.8652	9.3239	9.2837	8.9262	7.9567	8.8473
g10157	13.2393	11.8498	10.1301	10.0589	9.9921	10.2693	15.7466	4.0771	4.3964	1.4830	12.6764	11.9909	8.0520	15.0677	11.2260	13.3878	12.4631	11.6510	11.3746	11.6099	11.5511	11.2017	9.3337	9.3637
g10161	1.2205	1.4353	1.8757	0.9834	1.4313	1.2180	1.5923	2.2776	1.1788	1.1855	0.8999	0.8895	1.0957	1.7885	1.6995	0.9690	0.8433	1.8406	1.2043	0.9702	1.4567	1.5845	0.6564	1.4400
g10162	19.9842	20.2826	17.2183	15.6743	15.4510	17.4068	26.1628	18.8491	18.5518	16.0664	20.4172	18.9353	20.3247	19.2509	19.4244	16.4619	19.7941	20.3985	21.1228	14.8387	19.7113	16.2529	16.5493	14.8493
g10164	11.2357	7.5446	10.2312	10.8235	11.8323	10.8014	5.8381	10.4249	7.4818	5.9986	4.2854	6.5023	9.9170	9.6833	10.8234	11.6274	10.8613	7.6054	8.4758	8.2269	10.4726	9.0517	9.4905	9.9193
g10165	179.4425	193.4542	174.7229	172.8516	185.1690	189.2022	320.8396	416.0598	465.2622	612.1502	369.7931	315.3075	212.5917	223.1405	208.6407	203.2310	207.8956	204.3287	237.3677	222.3426	242.6261	200.3860	231.3576	206.7604
g10166	241.4513	256.1207	231.5404	232.7794	249.8181	248.2168	386.7742	449.5881	489.5592	582.9093	429.6148	377.8197	279.9947	287.2645	271.9886	276.0899	270.8073	281.1199	307.9106	286.9901	309.3774	272.4846	308.1858	277.4478
g10167	83.9714	72.6545	80.7619	93.8304	74.8263	74.1229	49.8070	61.7642	22.9418	32.6351	41.1125	61.9915	82.1016	81.6148	76.0178	81.3561	80.9755	67.6976	66.8630	71.2263	75.6757	77.0400	60.4526	89.5132
g10168	22.6864	20.3200	26.6717	27.5148	23.5976	24.4088	14.7959	19.2560	12.5357	15.4509	13.1499	17.3918	23.7709	25.1199	24.0375	23.4395	26.7692	20.5532	21.2414	23.6966	22.0057	24.7183	16.1742	27.6294
g1017	21.0625	18.6100	19.5644	17.2092	18.2648	18.8047	16.1717	19.3263	11.3929	16.2602	16.5803	18.9371	15.2033	19.5514	17.4292	19.4190	17.6610	19.9577	22.3740	21.9193	23.2372	19.1719	17.9600	19.4036
g10170	28.7531	27.4707	28.7796	31.4484	32.6321	30.3791	34.9360	52.0893	45.6105	49.1567	37.6944	33.5542	25.9814	24.4453	27.7566	27.8792	30.4294	26.3970	24.3260	27.3239	28.6657	24.5376	27.1574	29.7419
g10171	9.4728	10.7160	11.3469	10.1693	10.0013	10.2414	7.7939	14.5526	6.2221	7.6479	5.8953	5.0662	11.6770	10.9264	11.3348	11.4158	10.4732	10.3583	11.1530	12.3425	12.1031	11.9363	7.1072	10.9983
g10174	15.3874	15.8360	14.4242	15.7987	13.1633	14.2141	16.1355	20.7509	14.3195	13.4234	14.6237	15.8438	15.2206	12.6351	17.1586	14.6468	16.2128	15.2219	21.0706	19.5257	18.7540	18.7518	19.2902	18.1792
g10175	46.9208	38.1140	42.6270	52.0123	45.2393	41.4404	37.2955	39.0382	52.8786	28.8866	32.0342	37.6164	49.5914	43.7760	41.6719	42.5320	44.0249	38.3802	46.9582	42.8214	41.9158	42.2794	45.2770	48.0561
g10176	6.9005	10.6762	7.9999	7.8212	11.8567	10.0975	3.0697	11.7822	6.0489	5.8796	6.7999	3.6168	7.0737	8.9744	8.9570	8.7346	7.0713	8.2980	8.5093	11.8961	9.8763	12.8808	7.4855	5.5323
g10179	10.3120	8.8609	9.5413	10.0385	9.9205	10.0638	9.4705	11.0628	9.2976	8.1953	9.3010	5.8797	7.5436	10.9790	8.2829	9.3984	9.5669	8.8819	10.7213	10.3836	11.2599	9.3956	10.5773	9.6953
g1018	5.3432	4.9010	3.8648	5.3575	5.1079	3.6616	3.7528	1.4799	1.4028	1.4076	3.5757	2.6966	4.9551	4.3340	4.6615	5.7522	3.7985	5.0343	5.8643	4.3006	5.0645	4.6025	4.4383	6.8839
g10182	21.1852	20.4382	20.2713	19.5671	22.1035	22.7290	14.2034	15.8679	13.6963	14.1019	15.8445	12.3551	18.5008	18.2733	20.2763	18.1603	17.9445	18.0371	18.8250	15.3202	17.6149	18.2839	16.3482	18.0498
g10184	12.9478	10.0609	12.1285	11.1756	13.3138	12.3485	6.0389	6.3957	2.6932	5.4165	5.7465	8.1370	16.2046	12.6394	12.7621	12.3729	12.9642	10.0649	8.6103	8.8485	12.1581	10.9285	10.2873	10.6824
g10186	4.0917	5.3564	5.9523	2.3429	1.9117	2.6265	4.3051	6.3289	4.0567	4.0999	2.2781	2.3236	5.4560	6.9211	6.3390	3.2500	3.4304	3.5227	5.1435	5.4884	6.3220	3.5962	2.8928	3.2761
g10198	52.5400	51.5714	49.8608	50.1829	52.1744	54.5458	43.6521	53.2367	42.6679	45.9436	43.1127	39.5781	41.1986	44.1344	44.8403	46.4626	44.8952	45.4077	42.4250	47.9374	46.3370	43.2401	40.6572	46.6536
g102	46.6388	46.9910	46.0900	47.0234	47.7874	46.7302	73.9361	54.8075	66.2191	42.9233	72.6817	88.5609	49.5275	57.7948	47.9474	56.7432	52.5511	56.4713	51.1276	57.7646	59.0526	57.5066	58.7290	58.4071
g10205	14.1107	14.2296	15.2830	14.1040	15.4617	13.9343	10.3394	13.2690	6.6483	9.9158	9.1517	10.7555	13.4976	14.9359	13.6560	13.3563	15.8733	13.1760	12.9569	14.2021	14.3971	12.4974	10.5929	12.6061
g10206	5.3106	4.2841	4.4915	3.8865	4.6901	4.2039	2.8073	3.8511	3.5959	2.2808	3.2130	3.4736	3.4982	4.3451	2.7290	4.0125	5.6286	3.9219	3.2544	4.2533	4.2399	2.5511	4.2703	4.3010
g10207	1.8843	1.3129	2.1917	2.3170	2.5958	1.7870	4.4458	5.6902	4.2141	7.9647	5.3595	7.2832	3.0376	2.5479	1.7291	1.1433	3.3363	1.7348	3.4560	3.0169	4.0496	2.9530	2.4236	3.1686
g10208	7.7570	5.2840	8.0800	7.0889	8.9763	7.2046	5.0842	11.1144	5.5145	10.2998	4.7555	7.7973	7.8258	5.8585	8.0215	6.9016	9.3140	5.2430	5.1943	8.0977	6.1770	8.1283	4.7561	8.3085
g10209	2.4283	2.0101	2.0306	2.2941	1.2191	1.6373	1.0985	2.7133	1.5718	4.1461	2.8132	4.1082	1.9073	1.8868	2.7263	1.8848	1.9685	1.9400	2.3486	2.7959	2.4505	2.9646	3.2481	3.3364
g1021	1238.3278	948.0966	1259.2571	1345.6654	1273.9545	1050.0802	1405.4749	247.6653	299.8206	102.8625	1122.5744	1702.1568	1290.0531	1332.2205	1270.0973	1288.6617	1287.7873	1229.3128	1319.8684	1412.6386	1429.6449	1452.2056	1532.0625	1452.7282
g10210	9.9223	11.1503	13.5180	11.7068	12.6767	11.5336	6.0288	11.6318	5.6705	6.8473	4.5663	5.4814	9.3151	8.1277	9.1069	8.9296	10.8308	7.8048	7.8351	9.6718	8.2663	8.9841	5.0253	10.5257
g10211	12.7758	12.7537	15.2312	14.8233	15.0269	14.5895	7.5751	10.4890	7.7546	8.0575	7.2056	10.5027	15.1232	14.2669	13.5720	11.9367	14.0490	10.3179	11.0852	12.1056	11.4235	11.5625	9.0160	13.5028
g10212	5.9977	6.3465	6.9633	6.1008	6.8480	6.3272	3.4766	5.4918	4.2587	4.3624	4.3217	4.6496	4.8646	5.6507	5.8543	6.1406	5.0773	5.8502	4.1032	5.0786	4.3706	4.5501	4.6229	6.3741
g10216	18.8824	15.0434	22.5286	23.7216	21.5390	19.4787	1.4635	1.7178	1.1172	3.1438	2.0724	3.3811	16.4191	12.7417	17.2053	11.9738	18.0406	13.9674	11.4177	16.1901	16.1720	13.6076	9.2237	17.9356
g10217	2.7078	2.8611	3.2525	2.3695	2.5792	2.4940	1.5981	2.2023	1.3884	1.2857	2.1005	1.0406	2.5197	2.5776	2.2287	2.1724	2.5462	2.5725	2.2394	2.1860	2.1089	2.2918	2.0138	2.8366
g10221	17.1108	19.6456	18.7370	17.9213	16.9845	18.5427	7.9978	10.1509	6.5983	7.7754	8.4224	5.9980	16.0161	18.5624	15.0349	18.4444	16.6044	19.5115	16.5414	15.4566	15.3476	15.9334	14.6054	17.3481
g10222	11.9538	11.3917	12.6904	11.2393	10.3432	12.5906	7.9065	10.9836	8.8297	7.8377	10.7531	6.8866	9.7906	11.7638	13.2770	11.5297	11.7056	12.4541	10.7281	11.9497	10.9250	11.3928	9.8389	12.1933
g10223	1.1402	1.0646	1.1821	1.4178	1.1854	0.7911	0.8446	0.8916	0.6069	0.4874	0.4887	0.9576	0.9330	1.2709	1.4421	0.7542	1.0613	0.9827	1.3147	1.2595	1.2394	0.9646	1.3753	1.2360
g10224	10.5069	11.9940	9.4683	9.5304	9.1237	13.3207	5.5477	5.8684	5.6756	3.2044	7.3236	6.5388	11.0849	10.1095	8.9023	10.1360	9.6214	10.3473	8.4838	8.6101	8.2860	9.9701	10.2708	8.0823
g10225	14.8347	14.4474	13.7718	13.0240	13.3542	13.6112	8.5639	10.8267	11.0888	10.2350	11.9070	7.7867	16.7204	14.5602	14.7047	14.5833	17.2168	14.1076	15.3445	12.3828	12.5676	14.0993	14.8802	12.6027
g10230	101.6201	108.0364	101.9114	94.2168	92.2099	97.4240	24.6009	16.2206	31.9070	13.9321	26.1419	11.0227	89.0414	90.9871	99.6846	86.6977	93.5601	99.0822	90.3539	93.0173	93.3773	74.2507	91.5650	94.1391
g10231	70.3289	73.4349	67.4760	67.1143	71.3732	76.6200	9.7617	6.2090	16.5614	7.9611	8.5745	2.3269	59.8030	61.3906	63.9550	68.7165	71.8696	69.3426	53.8478	60.2855	57.3089	50.3533	72.0876	60.0892
g10232	7.9656	7.3743	7.7857	9.4202	9.8735	9.3856	1.1098	0.8867	0.5833	0.5086	1.1909	0.7297	6.3366	7.0454	6.0865	8.2438	8.9139	7.7838	6.4278	6.4272	6.9069	6.0236	9.2813	8.0805
g10234	1.9654	2.4608	2.6173	2.1885	1.9529	2.3618	1.5425	2.8026	1.2334	1.0619	1.6629	0.7187	1.8662	1.7245	2.2578	1.8014	2.8618	2.0297	1.9752	3.0035	3.0878	1.5685	1.7647	2.6121
g10235	43.8371	42.0999	37.7250	45.5680	39.2902	38.4915	37.6472	31.3137	47.3584	52.7239	37.9966	27.2291	27.5907	33.6075	28.6673	29.0638	39.2010	34.3695	32.1038	30.6376	33.9116	26.4493	35.4975	37.0042
g10236	28.6552	25.6010	31.4181	32.5994	29.2554	25.1104	40.6188	30.5964	28.5098	14.7530	26.7821	43.4093	32.7405	36.8014	34.9640	33.3148	33.5945	31.0564	31.0427	36.6988	34.8426	32.8360	29.7291	32.1726
g10239	98.0611	105.1118	97.3196	91.7972	87.5015	92.0655	82.6639	92.7695	93.3596	70.4995	98.2228	49.0904	95.1974	96.3362	95.5772	89.4167	97.6120	95.4293	95.8742	102.7407	102.4566	94.7633	96.3057	101.9714
g10240	61.1854	64.1802	60.6145	57.4777	56.4371	57.6954	54.9182	41.9803	85.0191	49.2971	74.6825	28.3287	59.6339	61.5429	61.5351	57.9194	61.6808	62.5484	65.0761	62.0207	64.6784	57.2512	66.5012	64.6558
g10244	10.3549	9.9957	9.3850	8.9130	8.8997	10.2719	5.5622	2.8214	3.3837	1.6589	7.3518	3.9622	9.0545	11.1204	10.7425	8.3170	9.9041	11.5007	11.4345	10.1207	11.2816	9.7579	10.7518	10.7042
g10245	0.5291	0.6505	0.5330	0.8899	0.3088	0.4276	0.5124	0.0884	0.1728	0.1924	0.7971	0.5028	0.7488	0.5611	0.9270	0.4151	1.0623	0.5121	0.4878	0.2868	0.6845	0.5527	0.5451	0.5945
g10249	55.0836	61.6098	50.4301	51.6872	47.8000	50.2476	61.0918	47.7036	79.9300	70.8299	72.3452	39.1263	54.6180	58.8008	56.0564	52.9250	56.4823	56.1480	59.1179	58.2683	61.8937	50.7066	61.1949	59.9834
g1025	17.8072	18.9304	19.1948	20.0144	18.9062	18.1003	7.3165	12.0332	9.0752	8.0345	8.1733	6.5183	14.3699	13.8096	14.4100	13.7549	14.5467	13.9850	13.8518	14.4947	13.7524	13.7594	11.3729	13.8835
g10253	37.3865	38.5143	39.8219	38.9749	40.4527	38.5537	16.1713	21.7371	21.3737	12.4024	20.5283	8.7117	35.7832	34.5863	36.5198	37.1399	34.9569	35.7205	30.4699	29.8153	31.2549	31.1492	28.0316	35.2398
g10255	1.9692	2.0862	2.5433	2.5187	1.8123	1.8557	1.0099	1.4932	0.5599	0.8079	0.8788	0.4459	1.8750	1.7675	2.4853	2.1269	2.0682	2.1460	1.9287	2.1730	1.9663	2.0968	1.1933	2.2549
g10256	3.7775	3.6334	2.8227	3.1422	2.9331	3.7238	2.2292	2.6192	2.4484	3.4596	3.1483	3.9351	3.4514	2.9800	3.7214	3.8750	3.7124	4.0153	2.6704	2.9232	3.5363	3.6737	3.7485	3.8246
g1026	8.9239	6.7262	8.4573	8.1072	7.0560	7.3552	4.5297	6.3553	4.1686	6.0208	3.8789	4.5653	6.9116	7.8788	7.2456	7.2591	7.1134	6.5175	7.2810	6.9805	7.1515	8.5999	6.1354	7.1085
g10262	212.8571	210.9718	201.3513	218.4857	205.8480	203.6692	260.7288	300.9009	258.7965	314.5970	235.7497	281.7158	219.0009	233.4910	222.2158	223.3527	222.9631	226.1026	239.2555	236.6963	233.7977	242.0347	242.3495	235.4306
g1027	10.7433	7.5494	15.6307	10.0819	11.9573	8.7236	2.0740	13.6910	5.2676	4.9322	2.1969	4.2904	11.3763	10.7174	9.6739	10.7193	7.3268	6.1316	4.9777	7.5311	8.9566	8.0871	6.1038	9.9736
g10270	3.8966	4.6324	3.7983	4.4250	4.9497	3.9347	4.3569	4.2212	4.4592	4.0088	6.5024	4.2128	4.1303	3.8129	5.2702	3.7111	3.2949	2.5452	3.8171	3.8830	4.2747	5.8371	4.7878	6.5690
g10271	3.3467	4.0890	5.3801	3.6266	4.4851	4.3998	2.6486	2.6083	2.6426	2.7903	3.3629	2.0550	2.9481	3.7081	3.1639	3.7396	3.4297	2.6383	3.3626	3.5541	4.0524	3.8651	4.2047	4.6948
g10273	78.9751	74.2924	80.6725	88.1374	83.4815	78.0118	52.3700	92.5117	53.3412	80.7737	49.2088	53.8471	70.1529	77.1017	73.3286	76.8931	75.0072	78.6675	74.9970	83.4154	79.4284	78.7899	70.3674	85.4333
g10276	8.0601	9.6461	8.5767	9.8048	8.6897	8.9801	8.4739	11.7433	5.3190	6.8904	7.9611	8.4008	8.4679	8.0151	9.8104	10.1453	9.9442	9.2417	8.3432	8.1403	6.8324	8.4315	7.0052	9.8127
g1028	17.3997	20.1624	19.9459	19.7167	19.5945	20.1622	14.7893	29.8470	16.1049	17.0154	12.3740	10.4700	17.7233	17.1823	17.9256	16.3350	22.8422	19.0471	14.5802	15.7105	15.5255	14.9055	16.1833	15.5101
g10288	1.5828	1.5518	2.3800	1.1326	1.7395	1.5513	0.4517	0.4084	0.5950	0.5934	0.4135	0.4646	1.1963	1.2676	1.7431	1.4870	1.6610	1.0493	1.3643	0.8177	0.8406	1.0483	0.8682	1.1625
g10289	487.9264	467.3097	485.4574	495.9461	496.1028	487.9063	595.6939	650.3391	602.9790	791.8472	572.9492	656.3664	498.2510	500.1425	485.8491	516.7813	513.8976	497.4488	512.3371	511.7710	486.9460	504.7243	535.1881	501.0991
g1029	10.2588	8.6320	11.2445	8.9383	10.5306	9.0901	10.7847	9.9284	10.5309	8.9833	8.0282	7.9793	9.2469	9.8547	8.7380	8.7748	9.1419	9.5263	10.1465	10.4650	9.4742	8.7961	9.9422	9.1213
g10292	3.4357	3.4758	4.9354	3.3510	3.6055	4.2738	1.7207	3.6764	1.6969	1.8180	1.1569	1.6916	3.1266	3.2082	3.5583	2.7778	3.1837	3.6607	1.8242	1.9913	2.5266	2.4872	2.1843	3.2963
g10293	8.4748	7.8925	7.3636	9.9486	9.3940	8.5365	10.0980	10.4647	9.2111	6.2136	10.1148	9.4570	9.0126	7.9799	7.9871	6.9516	6.4478	8.1769	7.8055	7.3137	10.2319	7.4203	7.9171	7.9741
g10295	9.0459	9.2749	8.6459	10.1392	8.6977	8.6770	11.3570	10.9007	10.3966	11.7244	9.5238	6.6657	8.4188	8.4712	8.8261	9.9541	9.5621	11.6895	10.9208	9.4803	7.7299	10.4022	8.6354	8.6782
g10296	12.7096	12.1309	13.9408	7.7691	5.8553	7.2186	6.0553	10.1083	5.7412	6.3827	2.9044	4.3454	8.8088	9.5274	11.8601	7.1601	8.3445	8.9503	9.0253	9.0904	7.2044	6.7562	6.2488	5.4908
g10298	3.3595	3.1067	2.9403	3.6006	3.6937	4.0294	4.0709	3.6626	2.6956	2.7074	3.3443	2.6819	2.8391	2.8532	2.6024	3.4596	4.0337	3.2659	3.7773	5.2818	4.7664	3.4172	4.0970	3.4043
g103	3.8600	3.6694	4.3825	3.6685	3.4878	4.1523	0.8978	2.7055	2.2056	2.8988	1.6502	1.0944	3.1370	2.5217	3.2349	2.9649	2.5855	2.3752	1.8212	2.2973	1.7216	2.4340	1.6992	3.7615
g10300	0.3819	0.3631	0.3756	0.3493	0.4389	0.4172	0.9542	0.6680	0.9837	1.2872	1.8990	1.6413	0.6829	0.7328	0.5063	0.6544	0.4757	0.5363	0.7520	0.5483	0.3716	1.2108	0.8866	1.0177
g10301	78.0968	76.0872	80.0547	74.3243	75.5648	72.7422	73.1480	94.4312	73.0067	79.3828	72.3099	71.7612	81.6001	81.6520	81.5677	76.5049	81.0442	79.4089	70.3494	73.5641	74.8619	69.3840	71.4028	72.3909
g10303	18.6054	20.2479	21.6168	19.9973	20.0248	17.2182	15.8746	16.2860	14.0063	14.0499	17.8513	17.6292	17.8210	17.5711	17.6407	16.1427	16.4157	15.9855	17.8028	18.3462	16.2929	17.4267	18.7757	16.8024
g10304	17.8716	20.2386	19.7124	17.2018	18.9401	20.9815	6.4818	8.0337	9.0083	5.2450	8.6180	2.5201	16.7297	15.5121	17.7532	16.3097	15.0152	15.4008	13.9646	16.2333	14.9925	13.5752	12.2160	14.8138
g10305	56.7697	54.9667	55.1719	62.8580	61.6730	56.5713	71.8803	65.0933	58.9482	56.6023	67.1528	78.0315	59.4849	58.7815	56.9646	58.3639	57.8910	55.6466	63.2331	59.6760	56.8263	62.6374	63.6458	58.5942
g10306	1.4466	2.9731	1.7927	0.1697	0.9744	1.1686	4.6538	2.5399	4.3273	3.9388	3.0063	2.2163	2.3687	2.6268	0.6252	1.2636	0.9688	1.7703	1.6779	2.0437	1.6533	1.3172	1.2299	1.3129
g10308	3.4040	1.8679	3.2616	3.5103	2.6138	2.2905	1.7065	3.5425	3.8056	2.9890	1.2034	1.3966	2.3469	1.5264	1.7920	2.4712	2.4012	2.7166	1.6242	1.5663	1.9321	2.4154	1.7379	2.6187
g10309	38.1019	36.7147	35.9265	39.1279	37.2589	37.8666	39.3923	32.4121	22.2184	25.3283	33.5129	41.1605	36.9543	37.3250	39.9135	40.9000	38.6704	38.0925	39.5387	37.1739	37.8496	40.2219	41.4870	40.0593
g1031	16.0877	12.9024	15.9909	16.3332	17.4778	17.0811	12.5188	20.4866	17.7805	23.9445	10.3003	13.4238	19.9492	17.7084	14.8805	19.8915	16.7780	16.9815	16.4647	15.5218	15.2020	17.6902	13.2409	20.5434
g10310	3.3476	3.2075	2.7130	3.3350	3.7446	4.0094	2.6906	3.4341	3.0509	3.2520	3.1133	2.9342	3.1961	2.9137	3.2612	3.1217	2.8626	3.0357	3.2339	2.7109	3.3205	2.7240	2.5869	3.6998
g10312	28.3163	30.8450	28.0333	29.2971	28.9567	26.7491	15.8357	20.8633	10.1005	17.8166	16.2835	17.0796	26.7076	28.9967	25.8476	28.0214	32.0271	29.6944	25.4995	27.3909	25.6885	28.7760	25.0880	25.9184
g10313	15.6836	15.3189	17.5096	18.1178	16.4968	16.7736	10.2262	17.1890	14.0451	14.1834	12.4800	10.1347	15.4353	15.1878	16.5459	15.0666	14.5348	13.8712	12.7951	14.6434	15.6752	14.7728	14.9727	14.9618
g10316	324.7805	328.5992	321.7529	348.9176	337.4679	343.8062	399.3030	362.4337	355.1555	319.3282	410.6153	416.9505	326.8627	324.4762	316.3745	337.5283	340.8327	337.1024	353.3517	355.6565	351.3383	373.2878	372.8127	363.0483
g10317	37.2863	39.2054	35.3184	38.6614	35.9896	39.4442	31.6308	28.6693	25.1166	27.4997	33.9337	30.3196	35.0167	36.9866	36.3429	35.6302	36.0798	36.2348	36.8456	34.1620	32.7200	33.1677	32.3467	36.1337
g1032	2.9527	3.8845	4.9799	4.0604	3.8935	3.8208	2.1138	5.4916	2.6485	2.8515	2.0516	1.2769	4.4369	2.9373	3.8048	3.4666	2.9100	2.7543	3.6643	3.2301	2.8323	3.2645	2.7173	3.8219
g10320	40.7769	42.8508	42.9949	42.5460	40.5904	45.4530	34.2286	42.0060	26.3329	30.9927	30.8017	32.6703	39.5824	38.0219	39.7096	42.7444	41.0328	42.6772	37.5673	40.3404	38.6055	38.4683	37.3415	38.4132
g10321	2.3390	2.3315	2.4485	2.3815	1.7147	2.6098	2.1325	3.1539	2.6968	2.4444	3.0606	1.6853	3.6715	2.5309	2.0598	2.6752	3.4943	3.2022	2.3294	2.4872	3.0869	2.1109	2.3592	2.8371
g10322	3.8105	3.8238	3.1407	2.9385	2.5451	2.2007	3.4858	2.4742	3.2630	1.6406	2.7616	3.0518	3.0342	3.2900	3.4682	3.0560	3.3623	4.2182	2.7613	2.2622	2.7291	3.1227	3.5477	3.1987
g10323	35.1880	27.6488	34.1435	31.1680	30.8190	24.9037	25.9956	30.2361	15.6969	24.4785	16.3804	23.3637	30.8946	31.7096	32.0331	31.3466	28.8336	29.5922	24.3142	35.1639	31.8959	25.6301	23.5889	30.0186
g10324	151.2341	158.8962	146.9356	145.5614	143.5609	153.1096	159.1844	175.1734	178.3853	166.9780	154.4220	135.9695	155.5087	153.2464	150.8706	151.6177	142.9921	151.6705	157.4988	152.9243	148.7433	138.8556	137.1785	132.7328
g10325	123.4007	136.8994	122.4430	128.4086	125.0908	128.5693	163.7173	187.5043	185.7705	215.6287	158.9699	149.2207	139.4430	139.7335	131.0376	146.7276	133.7999	134.0268	147.4160	143.2869	129.6501	141.7325	141.6790	132.0526
g10327	21.4885	21.8526	20.5192	20.3866	20.5811	20.0991	13.1707	10.5558	16.4333	9.0054	15.6183	6.3498	20.9496	19.1720	20.1563	18.8572	18.8695	19.2167	18.0919	17.7153	19.0257	17.9465	19.0532	17.8753
g10328	16.3339	18.7542	16.5644	18.0143	16.3239	16.0982	10.1889	13.0704	11.9867	9.4573	12.3480	4.5675	13.9978	14.2412	14.6472	17.2107	16.1333	17.1440	14.5137	14.5432	15.0730	13.3296	15.2430	13.7538
g10329	15.6691	18.2080	15.7971	16.1163	15.7032	17.0070	10.7072	11.0747	12.3886	5.8593	11.9266	4.6960	14.9607	14.4057	14.8733	16.6941	14.4825	15.8448	14.9093	14.6910	14.0684	14.3514	14.9455	13.6244
g1033	5.6166	6.3274	6.7993	7.0653	5.9061	7.6166	3.1478	3.8356	6.4258	1.9691	7.3492	2.8145	5.9218	5.3229	6.1578	5.0375	6.3522	9.0919	8.4665	6.4760	6.7471	7.1088	6.3211	8.4912
g10330	14.6724	15.3998	12.5259	15.2415	13.2899	13.6611	14.7813	15.5323	13.8350	13.2278	16.4828	16.0933	12.1447	12.3769	13.4952	12.6563	11.7979	13.1974	12.3343	11.4899	11.6837	12.8293	12.8194	13.6586
g10331	29.9026	29.3297	27.8319	30.5336	31.7650	31.9938	24.5694	39.7982	30.2465	39.3902	25.8449	31.1322	26.5601	27.7948	26.8286	28.2097	30.1525	26.6789	24.0785	31.4250	26.3462	29.3891	27.1092	30.7413
g10332	20.9329	22.4249	22.9466	21.7727	21.9408	22.4665	16.5749	18.9200	14.9772	14.1633	16.5645	14.6084	23.1675	23.1152	23.4871	21.4755	23.1853	22.7385	19.8058	21.0939	20.6614	20.2272	19.5114	21.7928
g10336	17.1943	16.3082	19.8691	21.1692	20.4125	18.6104	21.0318	26.5977	21.9912	22.4440	22.5047	20.0944	17.9433	18.8392	16.6733	19.8072	17.5851	16.7396	17.8745	18.3713	17.3580	19.6118	17.5260	16.2727
g10337	6.2109	5.7778	7.9035	6.3281	5.6103	4.7496	5.3380	10.5819	8.1093	8.3824	5.7583	4.6165	4.7872	6.2945	6.2076	4.8114	5.3001	5.5792	5.9556	5.5364	6.4736	7.9542	7.0270	7.1064
g10338	18.8128	19.7825	20.1549	13.4840	13.2074	15.3310	22.0482	23.9286	27.3832	16.7088	18.1974	8.0575	17.9768	16.5053	17.5302	15.2866	15.2674	15.1267	19.8866	18.6436	22.4845	12.6060	17.5132	15.1374
g1034	6.4394	5.3813	5.0424	4.5680	4.6934	6.2372	3.9417	5.4243	4.5054	3.9503	4.4060	3.6480	6.3955	5.7159	6.3947	5.2814	4.9741	8.0684	4.9869	6.9475	4.7586	6.4582	5.0925	5.8157
g10340	1.9111	2.0340	2.1527	2.0491	1.3235	1.6887	2.9101	2.2928	2.3808	1.7665	2.6174	1.8478	1.7307	1.0843	3.3940	2.5577	2.1579	2.1488	1.9055	1.8678	2.0423	2.0294	2.2359	1.6088
g10344	34.2252	35.8696	34.4177	28.0159	29.2000	32.0683	31.7578	30.3937	34.4276	20.5733	34.3436	18.3905	31.1589	30.2630	31.6267	28.6117	27.7925	30.9935	32.3347	32.0078	34.4657	27.9227	29.2257	29.0398
g10345	16.2632	19.9322	17.8080	16.7515	17.9401	16.0438	17.8198	24.1233	19.7924	18.7279	18.9568	21.9378	23.2413	21.0001	20.7558	20.5099	18.6887	24.8717	20.4417	23.4007	20.8192	23.3019	18.0235	20.2758
g10348	6.3191	5.8572	6.4991	5.7907	6.5827	7.3653	0.9680	0.3794	1.0348	0.0434	1.0158	0.6096	4.5702	6.7856	5.4885	4.8282	5.2337	6.2857	6.0486	4.4425	6.1473	4.1081	5.3876	5.2186
g10349	2.6473	2.7223	2.1171	2.0180	2.0713	2.6780	0.1427	0.1229	0.2837	0.0286	0.0711	0.0146	2.0890	2.1525	2.3857	2.2572	2.1806	2.9949	1.8054	1.8928	2.0335	1.1485	1.8894	1.8703
g10351	97.9036	97.7981	105.6366	115.7848	100.8770	98.7592	95.0102	61.7490	76.7832	74.2657	92.2054	99.6999	79.8410	72.5036	79.1461	77.3565	73.1116	71.8940	74.8155	86.6328	78.0592	78.4732	78.8079	78.5717
g10357	51.2198	53.0777	58.6991	62.8790	56.9351	52.2884	20.4348	16.6336	10.0101	15.4186	20.4245	23.0022	73.0000	51.9500	67.0229	60.9450	56.9133	52.0237	60.8059	68.5896	58.6724	61.7553	55.8594	75.0822
g10358	16.7647	13.4425	15.9568	16.6596	15.7698	17.0826	11.8315	29.0460	12.7714	17.3380	9.2966	10.0581	20.0085	20.5691	25.5428	19.6429	24.1909	22.4906	16.4233	17.0125	21.8585	18.1762	13.8659	24.5049
g10359	13.3176	14.9125	16.0255	15.8223	15.6689	13.0472	17.2657	18.3321	8.9674	15.5508	15.0285	20.4554	16.1373	17.9784	18.5015	18.3639	14.5244	15.2690	15.1109	15.5141	17.3057	19.2855	16.9041	21.4388
g1036	7.9919	9.3424	8.7042	8.1832	8.2257	9.0238	2.1856	2.2062	3.3794	1.7126	2.5332	0.9019	8.0614	7.1962	8.2770	7.6566	8.2752	7.4906	6.3080	7.0716	7.0001	5.9658	5.4460	6.5198
g10360	2.9607	2.7365	3.3485	2.5687	3.3142	3.0463	1.9051	3.3188	1.8866	1.6877	1.8065	2.0347	2.2663	1.7140	1.8201	1.7478	2.1281	2.4895	2.5964	1.7023	2.6654	2.4778	2.6601	2.8277
g10361	37.3132	40.0816	38.4531	36.9355	37.1166	41.1980	37.4876	52.8432	38.4966	37.5894	38.2585	35.4458	40.1932	38.0783	40.1755	38.8909	38.0984	41.3393	35.6097	36.5633	36.0429	39.0824	36.2158	36.7745
g10362	29.1546	30.8786	29.9182	25.3659	27.5430	32.1709	1.7637	2.3687	4.1996	1.2900	1.8152	0.7020	26.2876	20.9871	26.5629	24.5508	24.2356	24.9390	21.1047	22.2725	23.1139	21.4442	18.2235	24.4128
g10363	40.8053	46.1522	33.5354	34.4584	35.8001	48.8517	10.2902	5.1364	22.8896	4.7941	7.5838	3.1098	47.8507	41.5577	50.4352	45.4684	41.9941	57.8948	46.5939	37.7684	41.5745	25.0837	44.9793	36.1522
g10364	18.4060	23.2054	21.4725	18.3646	19.8125	24.7073	3.3784	3.9661	8.1080	2.8843	3.2928	1.1398	19.3101	16.2268	19.4015	16.5985	17.6646	19.2620	14.9760	16.8228	17.7611	12.8214	13.7888	17.0472
g10365	31.9350	34.7915	33.6166	34.4752	36.6401	35.5220	45.1008	37.2987	28.9703	35.4679	38.4889	42.5506	33.7501	30.9305	34.0065	34.9827	35.8967	36.6059	32.0418	37.1327	32.4808	34.5998	36.7154	37.6885
g10366	15.2624	16.8281	16.1935	16.2375	16.2962	17.3297	12.4932	20.8838	15.5026	12.7915	15.0766	9.0107	16.7005	18.1389	17.5271	15.0494	15.7811	18.0019	18.8816	17.5409	20.4998	20.3442	16.5419	21.3639
g10367	14.1818	11.6887	14.3380	13.1961	11.8649	12.7148	15.1600	9.6907	8.5636	11.5641	12.2878	10.7895	13.9066	14.8473	16.1984	12.2228	14.9507	13.8063	17.0673	15.9311	15.2424	16.9707	16.1593	16.6062
g10368	23.5528	22.3910	24.6292	24.0050	25.5895	23.5776	9.1962	19.0368	14.4528	15.8025	20.9590	12.1314	18.0944	19.6270	17.3226	20.5973	19.9343	22.8270	11.8460	12.9908	11.7623	21.2165	15.7901	19.1975
g10369	30.9793	36.3366	35.2928	38.3456	34.6557	34.5671	26.8296	21.7311	18.9544	19.9047	26.0707	35.2180	33.1365	31.1446	34.5035	37.2959	32.8303	29.9103	32.9977	30.7957	30.8892	33.9868	31.2573	31.9781
g1037	6.0282	6.7249	6.2970	6.4839	6.8920	7.5302	1.1712	0.6140	0.5636	0.6568	0.7104	0.5730	7.1588	4.9311	5.5358	5.4685	5.0146	5.2272	4.4523	5.2115	5.0543	4.2799	3.5986	5.4896
g10370	7.1533	9.5129	7.6400	7.4301	6.8686	8.8474	3.6599	6.2226	5.8134	4.9173	4.1314	1.8900	6.5710	8.3241	6.0705	5.9402	7.4073	6.6546	6.3339	6.6400	6.3140	7.1681	5.3373	7.2903
g10377	7.2466	8.0797	8.6975	8.3515	8.7855	9.0475	3.8471	5.7864	6.4962	5.5495	5.6689	4.6330	6.8426	6.4495	7.8126	5.7796	6.7465	6.5051	7.9700	6.9599	7.2657	6.3930	5.1290	5.5860
g10378	18.3001	16.8777	19.0580	16.1823	17.2284	19.7109	12.8903	19.6106	10.7114	20.1354	10.4268	14.8857	15.9088	17.3479	15.5165	15.7917	18.7216	14.5936	15.6275	16.9726	15.5741	18.1739	13.3655	16.3284
g10379	7.9463	7.6658	8.6948	8.8783	7.5937	7.9264	5.5660	6.3268	5.7082	3.5782	5.0123	7.2160	7.9874	9.2573	8.2192	9.9949	8.3382	9.3641	11.5326	9.2144	9.1003	8.1943	11.1194	9.4633
g10380	47.4471	41.0480	46.4878	49.2714	51.8633	49.5827	62.6048	51.0608	47.2808	45.6454	55.6009	73.4482	72.3764	66.3652	64.3927	70.4173	60.6612	66.7416	44.8908	48.0703	48.1264	48.8683	50.6838	51.6606
g10382	1271.8901	1019.4785	1139.0349	1184.7604	1181.7117	1070.9160	1132.3476	321.3175	589.9094	207.9712	994.5504	1204.6492	1170.6964	1171.1392	1109.0772	1171.6870	1133.5187	1099.6265	1079.9371	1076.7676	1124.3026	1199.1569	1174.1321	1130.9682
g10385	1.0999	1.2584	1.3033	0.5233	1.0136	0.8730	1.0913	1.7273	1.1384	0.5256	0.4552	0.1525	2.0081	1.5681	2.0212	1.0506	1.1537	1.1811	1.6714	2.1989	2.2222	0.8019	0.9525	0.9176
g10387	96.1764	101.2657	93.7600	87.9054	97.7841	97.1903	86.6392	104.1570	69.2931	95.8108	73.5759	67.0975	104.6865	98.2405	99.2528	96.5220	95.7866	103.2568	78.1535	85.7295	91.1609	75.2354	86.4681	90.7260
g10391	22.0787	23.2369	24.5265	22.1150	22.3946	23.1522	18.0270	18.5455	19.9296	19.6510	18.2961	19.9061	17.7636	19.0086	18.5738	17.6615	19.2105	19.5087	19.3444	18.7271	20.4435	16.9887	18.1397	17.8981
g10392	18.5098	18.9584	17.7859	18.3228	18.5299	19.5803	17.0357	16.3651	13.5187	14.7498	16.7372	21.7420	18.1997	16.9959	17.8020	20.4988	18.6866	16.6612	16.5458	17.9743	17.6940	18.3017	17.6316	18.7401
g10394	4.2329	4.0869	5.6084	4.8095	3.6620	3.9619	2.5054	2.0593	2.5307	2.3111	2.9239	2.3310	4.4363	2.6941	2.3051	3.5655	4.7698	4.4369	3.3613	3.4686	3.8224	2.4284	3.7648	4.1500
g10399	19.7470	17.7653	20.6684	19.4564	18.5520	21.4309	16.8980	33.9044	14.5043	19.9571	11.4994	14.0893	18.2180	18.5081	21.3168	16.7802	19.0675	16.6503	15.3657	13.9312	17.2065	13.4091	10.2323	14.7343
g104	12.5524	15.5465	10.3390	16.4791	15.2706	13.4871	9.0485	6.3916	4.4871	3.6177	8.9437	8.0150	15.8655	14.5992	11.8460	11.3313	13.6833	14.8171	14.8205	12.7456	14.2913	16.6896	13.7905	12.6799
g1040	1.6071	1.4336	1.5598	2.2626	1.0333	1.6424	1.1464	0.7960	1.0521	0.5565	0.5309	0.1850	1.4661	1.8144	1.8480	1.2389	1.4370	1.3669	1.0511	1.4834	0.8266	2.0233	0.6353	1.9826
g1041	11.9302	12.8671	12.1576	10.7946	12.3771	13.5283	1.2971	2.4666	4.6957	2.4088	2.0759	0.8974	11.0807	10.7869	12.0902	11.1610	12.8156	12.8220	8.7538	10.8262	8.9452	8.3439	6.6579	10.8549
g10410	83.4030	86.7774	80.6206	75.1728	77.5125	83.2952	51.4979	49.6976	67.2371	38.6699	63.5738	28.0952	75.7091	72.3362	74.1943	76.1508	75.6400	78.6268	69.3015	64.4253	65.9029	62.3302	65.0370	64.5528
g10411	4.9671	4.1150	7.9424	5.9204	6.7551	6.1846	5.8386	10.5061	4.2096	10.5419	3.7716	5.5801	5.7639	4.0300	5.0094	4.5729	5.7409	4.2492	5.1655	5.8028	5.7032	7.7096	5.0875	6.8758
g10412	9.0296	9.4426	11.5683	11.0378	9.7320	11.1823	10.4776	13.3916	7.5943	14.1694	6.5288	11.2781	12.1556	9.7103	10.8997	8.9698	11.2157	8.5092	8.7388	12.6815	8.0599	9.1772	9.2594	8.6501
g10413	6.8320	5.9421	7.6298	7.5562	8.6135	7.9026	2.3247	7.0573	4.3518	5.6497	3.2300	2.3231	9.9363	6.8301	8.3379	8.8986	6.2841	5.5524	5.2889	6.9629	6.4153	5.5421	3.8441	6.6035
g10419	3.7012	3.9318	3.1028	2.6884	4.6299	4.6779	1.4500	3.0068	1.8818	3.1553	1.4002	2.0273	3.6421	4.7424	3.6908	2.8995	3.2894	2.4685	2.2345	3.8533	3.3074	2.8336	1.7334	2.9457
g1042	10.4176	13.2426	15.1847	10.6906	9.9365	12.6113	1.3247	0.9866	4.7624	1.8087	2.6811	0.8874	13.4519	10.4769	11.1945	10.1372	11.4966	8.6991	7.8192	7.8988	9.4604	5.7376	7.8499	7.6671
g10420	89.3491	98.9463	97.5418	89.2754	87.1965	93.1369	57.0610	65.4295	56.6486	38.4697	61.0717	36.3759	92.1110	83.4368	90.3266	92.9998	86.4653	89.6994	78.2240	85.6481	81.2330	80.9260	77.2596	78.1445
g10424	10.0376	11.5659	10.2257	11.3355	10.8883	10.6043	10.1572	9.1043	8.0174	9.0319	10.1732	9.3695	10.6685	10.0785	10.7223	10.5484	10.8052	10.6171	10.1201	10.1431	10.0805	10.4808	11.1452	11.2980
g10427	4.6674	3.0910	4.2963	4.8036	4.1254	4.0867	3.6362	4.1687	3.8868	5.2559	1.9082	4.6131	6.6076	5.6369	6.2496	3.8069	6.4675	5.6459	3.5837	3.3869	4.2695	4.0058	3.0071	4.2139
g10428	13.4589	14.1379	13.7153	12.0789	14.1151	13.8622	4.1547	5.6298	5.3358	3.1440	5.1844	3.0587	8.7721	7.5542	9.2054	9.7834	12.9889	10.0398	9.0486	10.5071	10.6984	10.5270	8.4858	10.1923
g10437	23.7972	23.3576	26.9691	22.5930	24.8987	25.8823	15.6995	19.0024	12.2341	13.4896	16.2035	11.3328	22.4786	21.2511	22.5921	22.5643	22.1374	20.0418	18.1639	19.3380	20.7404	21.0459	15.4188	20.8375
g10440	4.5376	4.5759	5.3828	4.6766	4.4361	5.9186	2.5594	4.1860	3.1960	2.2001	2.5530	1.4368	4.1061	4.8602	4.2291	4.2386	4.6895	4.4115	4.2896	3.6608	4.7966	4.0352	3.5565	5.2252
g10458	0.2860	0.3700	0.1446	0.3581	0.5155	0.1810	1.3489	2.3321	2.1750	0.4345	0.2289	0.4684	2.6831	2.2836	1.6274	2.4990	2.6313	2.2874	0.5691	1.1634	0.4266	0.2635	0.4432	0.5124
g1046	3.9184	4.4380	3.2905	3.5068	4.2505	3.7611	0.9265	0.6270	0.5658	1.1836	2.0619	0.3044	6.1380	2.8937	3.5904	4.2066	4.8121	3.9572	3.5672	2.6025	2.8925	2.5392	2.5921	2.6989
g10464	9.2664	9.6605	8.6888	14.0131	12.9695	11.4910	9.2231	15.2592	9.6716	4.9285	8.3584	7.7010	9.5240	9.9731	7.7623	11.0389	11.8341	10.0501	13.0331	9.9641	11.4037	9.1585	9.6117	9.9124
g10475	9.6074	10.9505	10.6109	9.6133	12.0487	9.3244	4.5542	4.1258	2.5024	5.8025	2.9865	6.2929	9.0496	6.4854	9.5638	9.0180	10.5227	10.0715	6.4998	7.0025	7.1868	9.5034	6.4162	8.4667
g10482	177.3680	184.5693	176.9998	183.7926	180.0858	179.4197	213.8801	242.3415	219.3796	252.2526	207.6895	218.2094	191.1529	191.1138	190.8645	195.5066	194.1150	192.1073	194.2710	181.7003	179.1157	180.8544	189.0951	178.0159
g10483	1.4257	1.8342	1.5996	2.5799	1.9034	2.4117	1.2722	1.8304	1.1801	4.0439	2.2475	2.9831	1.9245	1.0743	1.4146	1.8105	1.2117	1.4687	1.3033	1.4009	1.6658	2.0530	1.3759	2.7940
g10484	10.9955	11.4984	11.1263	11.2008	11.9687	12.6558	10.5614	10.6508	9.0845	9.7613	11.8844	11.5672	10.2996	10.3409	12.5620	11.7044	11.3953	11.8427	10.7023	11.1264	10.2516	8.8188	10.9675	10.3116
g10485	17.5294	17.1841	20.4228	21.1326	19.9486	20.7481	28.4921	34.6767	23.6602	26.9281	26.1129	23.2409	25.7964	25.8056	27.5037	23.4885	24.9698	25.7612	22.3556	24.2786	26.3601	28.9616	21.8856	30.2107
g10487	6.7423	5.6146	5.4270	5.1823	7.6992	5.8846	2.1901	6.7032	5.2409	5.2066	2.9577	5.2493	7.0970	7.6859	5.3954	4.7362	5.4491	6.4618	7.7133	4.7271	6.2039	6.5447	3.7081	5.9904
g10491	103.4270	109.8162	93.1953	97.5760	102.3810	104.8934	99.2885	81.3255	96.0032	85.3541	85.9234	113.5231	97.4341	109.5478	101.2124	103.1957	99.7477	111.4143	103.8215	99.6500	102.5031	101.9642	99.5415	89.1911
g10493	103.8496	109.7123	105.9515	104.7824	108.9923	101.1610	103.7832	88.0294	71.4672	56.6762	94.2903	112.3524	100.8318	107.9546	98.6466	103.9474	99.7477	102.5944	106.2894	98.9577	103.5001	97.7458	102.7953	100.7116
g10494	30.4264	24.5211	31.6213	31.7728	31.1313	26.1988	35.1608	33.0901	31.9132	31.8959	36.2389	39.2991	32.7987	29.8136	32.7800	34.3690	30.8832	27.7860	29.0852	30.0783	33.4486	35.3562	30.8804	28.9879
g10498	2.6093	2.4539	3.4933	3.9279	3.0861	3.0379	2.0219	3.2405	2.2157	1.8891	2.1507	1.9550	1.3222	1.1091	1.1074	1.2348	1.1885	1.5565	4.2072	4.5457	4.7251	2.9403	2.4175	2.5821
g10499	192.1341	204.4022	205.7408	194.8103	190.8505	198.6298	98.4725	107.6657	151.2323	98.8763	124.1284	53.6467	146.2226	137.7617	147.5844	135.8956	139.3848	135.7370	143.5272	142.1560	143.5151	128.1773	139.5663	132.9458
g105	13.2790	15.2470	16.8805	12.8362	15.6537	16.2093	10.8878	14.0147	12.7589	9.6425	13.7443	13.7505	15.4411	14.4058	12.9865	13.2895	13.1995	13.7856	15.7117	13.0762	13.2308	12.6232	13.9840	13.0463
g1050	4.4115	3.1924	4.1399	4.3174	4.7303	4.9891	1.2759	3.1771	2.1835	1.6088	1.8220	1.0932	5.0163	4.9577	3.9156	4.5772	5.6388	4.5968	4.0297	3.6904	3.7868	3.9366	2.3244	3.9962
g10500	49.2281	53.6775	55.8817	60.3605	59.6090	58.4122	36.2067	42.1513	44.7819	53.4209	36.2534	36.1296	36.9799	38.3400	41.7127	39.9583	39.8276	38.2543	41.5619	44.3975	46.4016	43.1904	42.0686	41.0801
g10501	12.9123	10.3297	14.2233	12.1245	14.6185	12.2650	13.0980	8.3976	7.2240	8.5401	11.5265	13.3200	11.7006	12.0913	12.1774	13.3878	13.2203	11.8788	11.1401	12.9463	10.8575	10.7290	9.5437	13.8495
g10502	36.4416	36.6779	41.0482	36.4024	35.9612	29.2054	28.9155	43.3386	41.1448	53.8333	30.6201	30.7112	37.4076	29.0627	31.1527	30.8885	31.6248	26.4673	28.8145	28.2671	26.2814	24.7747	31.1896	27.3961
g10506	20.2162	19.6180	25.2561	18.6138	19.9540	17.8593	17.5652	25.0090	18.6087	26.0741	17.3277	20.8498	22.3770	18.7989	19.8759	17.5031	22.1865	16.8666	18.1111	14.8271	15.1976	14.2979	16.1663	16.4120
g10509	159.7227	148.4908	157.3294	170.8020	160.0896	153.5864	158.2076	168.2252	94.7551	100.3774	156.0104	188.3203	154.8426	169.5012	152.0241	150.4715	164.4041	149.1751	164.3356	177.0900	176.0972	154.5420	178.3167	172.4022
g10511	7.3932	7.2410	7.2826	7.4691	8.0784	8.1011	5.7335	5.3541	3.5596	3.5096	5.0971	5.0436	6.9398	7.0305	6.9420	6.4825	7.3419	7.7163	5.8495	6.9982	6.9966	6.7448	6.5575	6.2981
g10512	54.0835	54.6702	59.7566	57.5007	55.2130	55.3687	86.2381	75.7692	82.1762	99.6389	83.6729	97.3592	61.6833	55.7618	58.0558	57.6459	58.6071	60.2611	65.8567	69.1690	65.3219	64.4000	72.3648	62.8858
g10513	123.5028	111.1263	123.7419	127.0932	124.2639	115.9640	162.9515	158.4991	164.6520	173.7528	153.3596	185.5648	130.6099	137.3196	138.0913	131.7348	137.8487	132.2337	135.5232	145.1133	144.0073	145.6695	151.6303	148.8820
g10514	582.7982	576.4613	642.9424	667.8295	643.5459	595.7378	550.1381	529.5215	681.0248	565.2368	568.3245	590.3155	584.5285	566.1053	576.8492	604.3607	614.2771	575.0651	567.2799	591.1196	572.6578	587.7305	600.7233	596.4959
g10515	8.9689	9.3549	10.8438	7.8228	7.4919	8.8179	7.8080	9.0568	7.8485	8.3098	9.6464	7.6818	8.9662	8.6741	8.7205	8.9754	10.1748	9.1328	7.2025	8.9661	9.8110	8.9056	6.9695	7.6616
g10516	12.6572	13.9073	13.3865	12.2117	13.6854	15.8490	7.6692	11.6803	7.2723	8.9927	7.3271	6.4769	12.7276	11.3467	12.1752	11.4534	12.1836	12.5294	8.2577	9.6804	10.2546	9.0646	7.2790	10.7588
g10517	40.7502	38.7585	39.3162	40.7495	43.5024	41.9703	46.5476	71.8059	62.1088	85.7248	46.6809	47.9322	39.5847	42.0894	40.5878	44.7771	45.0775	44.8252	38.2101	40.6167	42.9096	40.9053	44.1432	46.4299
g10519	167.6249	155.8528	153.1895	170.0898	168.0320	166.8326	279.0517	237.9523	252.6400	341.2096	301.5778	348.0623	158.5480	175.2364	159.5232	163.7737	168.0005	179.6107	169.3230	161.7724	168.5725	198.2473	188.6064	180.1787
g10520	11.4787	9.5895	12.0729	12.4604	15.3645	13.1068	7.9672	9.6873	8.4388	9.4297	9.8602	8.9639	10.2397	10.8739	10.5631	14.7807	12.0836	10.3168	11.4887	10.3719	11.5211	12.9717	10.6207	11.4713
g10525	13.3257	15.5343	14.5440	14.0371	14.6442	14.2739	8.5428	14.0447	9.2995	10.0806	9.7091	6.8068	11.8680	12.3036	11.9810	13.4333	13.2366	13.9558	13.9962	13.3132	12.6494	12.3211	11.1605	12.6508
g10527	39.2701	42.5268	39.2874	42.9237	40.8240	43.4251	28.3183	25.4262	23.6853	15.7046	34.4030	21.5927	38.7459	37.9507	38.6586	38.4671	37.7727	40.5702	39.6294	39.1292	37.8860	40.7950	41.4132	39.2736
g10529	14.8376	15.9189	14.9987	13.8916	13.8880	15.0552	4.7553	5.4078	7.1040	3.0332	6.1516	1.4441	11.5133	10.5153	10.6906	9.9940	10.5733	10.3444	10.7290	10.8875	10.9318	8.1166	9.2696	8.7484
g1053	5.1617	5.9123	6.2844	5.4405	5.8284	7.0850	3.3680	6.0058	4.3722	3.6171	3.0213	3.1578	7.6145	6.4947	6.7151	7.1339	7.3406	7.2200	5.0907	6.2097	5.7632	4.8523	4.9906	7.0124
g10530	2.6702	2.0375	2.5741	2.7122	0.7159	3.2257	2.1638	1.5257	2.8028	1.1685	1.4579	1.8988	2.7363	2.0883	2.3067	1.0809	1.8626	2.8818	2.9192	2.0224	2.7581	1.5752	1.2018	1.4650
g10534	18.9183	16.6993	16.7533	18.5511	19.1550	19.1429	17.6876	22.2263	16.8538	14.0578	18.9135	19.3473	22.1780	20.9758	18.4572	20.5349	21.3224	20.3742	21.1586	19.9801	19.1507	18.2176	19.2860	19.7575
g10535	22.2796	21.4938	21.8573	22.2809	21.7218	22.9437	11.2397	13.7046	13.4456	10.5868	13.2402	6.7097	18.2335	18.0606	20.1438	21.1435	19.0448	21.0216	19.5379	19.6915	21.3691	21.9983	18.9654	19.9483
g10536	65.0200	64.2592	64.4153	75.3741	67.4136	67.2116	28.6485	46.8909	33.9802	34.8558	34.5421	25.3931	43.4097	47.3944	50.0809	53.6441	53.0357	52.6662	45.3536	46.5100	44.0835	42.5202	39.3944	49.4419
g10537	3.5973	4.4701	6.1145	4.2353	4.6723	4.9039	2.5773	6.2636	3.3502	4.9125	3.1364	3.0308	4.2652	3.7090	4.0700	3.8424	3.8961	3.2000	3.5833	4.5732	4.4999	3.9860	3.2391	5.0041
g10540	2360.9221	2212.8182	2321.1738	2511.7521	2415.4182	2324.8670	2951.9064	2640.4522	3031.8518	3087.6710	2929.9682	3303.0743	2349.7259	2418.8842	2364.6577	2437.6852	2413.5752	2354.0386	2464.3127	2488.2565	2466.7119	2555.1534	2651.6383	2488.5695
g10541	2.0783	1.6365	1.9983	1.6441	1.1962	1.6331	1.6036	4.2713	1.0715	1.5127	0.5229	1.1493	2.4066	1.7425	1.7815	1.2604	1.2639	1.8308	1.3084	1.2179	1.1066	1.5076	1.8017	1.7893
g10543	2396.9516	2140.0741	2402.6632	2694.7394	2590.3760	2343.5162	2688.2632	3116.6222	2247.5901	2631.7593	2501.3452	3073.0130	2327.5800	2385.4591	2423.4006	2490.2482	2448.6897	2386.2525	2352.6443	2501.7322	2505.2377	2613.8698	2585.6695	2613.5980
g10545	2.5741	2.1805	2.2848	2.4493	2.7539	2.9299	3.1836	2.5516	3.0168	2.5544	2.8907	2.1797	2.1716	3.0733	2.9896	3.9511	2.8323	3.6961	2.0667	2.9961	2.2926	1.9564	1.9215	2.6541
g10546	34.5334	32.6281	33.6166	39.8339	37.1925	33.6872	32.2558	38.8081	28.6876	27.0598	31.7855	38.4915	42.1653	42.7070	41.9827	39.7587	40.7637	37.3979	39.5579	43.3606	39.8886	44.1684	40.9479	41.7395
g10550	0.4728	0.0551	0.8711	1.3371	2.0226	0.3995	0.8166	1.1003	0.0434	0.2111	1.5669	1.3104	1.2863	0.4543	1.5835	0.8492	0.3905	0.3223	0.8867	1.3650	0.7705	0.2615	0.7894	1.2086
g10556	249.9774	240.7587	247.3234	215.4667	214.0682	225.3498	262.9185	235.5970	224.3413	225.0911	212.0070	194.8738	184.1283	195.1543	185.4815	194.1654	197.6586	203.2903	231.5729	255.3443	252.7543	204.4437	231.2699	220.8217
g10560	35.7708	28.0816	39.4385	42.3283	44.0993	35.4961	25.8054	12.8459	9.1046	3.4389	19.7920	33.3238	30.6329	28.9439	33.8711	32.4732	43.0292	35.4503	35.6401	35.6117	35.7617	35.5478	38.0387	36.6668
g10565	1870.5232	1831.5051	1810.1825	1996.0213	1912.0385	1890.1418	2576.4032	2596.1439	2790.5630	3821.5942	2628.5488	2841.7529	1780.9586	1831.0073	1808.0964	1899.3651	1876.5384	1900.7341	1968.1841	1943.3386	1932.8346	2023.9983	2123.2807	1959.0925
g10568	31.7757	30.6635	33.3338	31.4080	34.2219	30.9161	24.9634	34.0745	25.7096	29.8391	22.7210	21.8646	33.4467	31.0050	28.8595	33.3135	33.6705	31.7532	28.6293	30.9729	28.6180	32.1365	28.8619	31.2461
g10569	51.2599	53.9614	44.4675	43.9551	49.3610	54.9192	17.9736	35.1813	31.3233	18.8553	30.1064	7.7160	40.7164	41.8319	47.3783	45.1456	57.3961	48.2425	46.5648	46.9640	44.3556	49.9956	39.5434	49.2232
g10572	14.8189	15.6443	14.0194	15.2126	15.6893	17.3372	2.0665	1.1582	2.0509	0.4612	3.4673	0.7791	15.2610	13.0145	13.1035	15.9053	15.4305	14.7743	8.2204	10.0646	13.8590	9.9727	12.5547	12.5752
g10574	34.5219	37.8057	33.3468	33.1221	32.6138	36.7787	26.7569	21.4813	27.3824	18.9807	31.5664	18.5315	30.6389	30.8866	31.5055	34.5462	31.3437	34.4338	32.7413	28.8996	31.8929	31.6378	39.9059	32.6548
g10575	32.8694	33.0887	33.5561	32.0227	32.8368	33.4179	22.4114	21.0976	26.6498	18.8970	26.9533	17.5668	29.5164	27.2324	28.7404	32.8363	30.0653	31.0398	28.1648	30.3136	30.9126	31.4689	31.8769	29.4046
g10576	2.4279	2.7017	3.6584	2.7237	2.8816	2.6773	1.9469	3.1195	1.1698	1.7000	0.6962	1.1490	2.7937	1.7860	2.6707	2.0431	2.7255	1.6362	2.3790	2.2764	2.4368	2.1849	1.1686	3.2660
g10578	5.0117	6.7451	5.3229	7.8208	4.2861	6.9900	5.0269	4.4121	1.6566	3.4022	5.4748	2.4031	4.3765	4.7151	8.6061	4.3741	7.2539	6.1920	5.8473	2.2629	5.4124	4.5580	5.6481	5.8695
g10580	25.8825	26.7917	23.8018	28.0972	25.9738	26.3497	20.3566	20.9646	18.8445	20.3171	20.6619	19.4967	23.4345	25.0875	22.8599	26.1136	24.5075	26.0010	24.5674	20.8152	21.5254	22.0065	21.1722	24.6226
g10581	119.8166	117.4531	117.9380	115.3115	118.2777	112.3806	524.7098	387.0717	547.4789	499.5037	497.3724	580.1890	115.2397	119.0471	114.7740	128.7111	118.7116	121.0010	125.8542	139.2131	124.1081	136.6666	149.3776	127.9101
g10585	2.2360	3.6479	2.2431	2.0471	1.9795	2.2703	6.1693	5.7752	4.2570	7.8252	5.7177	7.0131	3.6424	4.0394	2.7453	2.6663	1.9801	2.5379	8.8742	8.9518	9.7050	7.4843	5.1310	6.0922
g10588	8.7273	7.6913	7.7695	8.3280	7.9770	8.5441	8.8614	4.6723	5.9161	5.5068	7.8268	8.1625	8.2183	7.9507	9.0848	8.6645	8.3910	8.6380	10.2233	10.3848	9.6888	9.9162	10.2184	9.2236
g1059	13.8927	12.3039	12.8520	10.0323	10.7650	12.0425	12.5521	16.4594	16.6500	14.9138	8.2284	10.2286	9.6146	11.2032	11.8153	8.7663	11.7215	11.1132	12.7418	12.1920	13.4879	10.6364	11.4134	11.7626
g10590	105.1004	112.8448	104.8834	103.6200	100.5479	111.0507	83.7259	91.8549	120.9336	68.8870	114.4371	43.2988	107.9998	103.9050	104.6750	106.8074	107.4174	109.5830	108.7046	107.6179	101.3128	96.2810	106.5907	100.5264
g10591	19.5685	16.7773	17.4229	17.2342	18.4488	16.2791	10.1616	11.1802	7.8031	12.4983	9.8346	9.2035	15.6801	16.8572	18.1378	17.2882	19.4310	16.7921	13.8537	14.9501	15.7151	14.9919	13.9338	16.8482
g10592	22.3205	23.0396	23.1076	22.6980	21.1550	21.7888	23.2633	33.2262	24.5776	26.1448	21.2975	20.8248	21.5057	25.0754	23.4810	23.1974	23.9701	23.8223	19.6650	21.4911	24.2769	22.3276	21.6390	22.3521
g10594	59.6383	57.2308	62.3908	59.5227	56.3924	54.9982	82.0157	69.1953	92.7240	79.9544	81.5055	75.5621	94.8186	94.9507	97.9211	89.5078	89.2321	84.5418	83.2275	89.1000	84.7406	82.1892	88.1384	91.6722
g10598	6.6320	7.3032	7.2235	7.0847	7.2492	7.5310	4.6011	6.3280	5.3942	3.8591	4.3581	3.0561	7.6541	7.2569	6.7058	7.1162	7.5993	7.6177	5.7946	5.6723	5.5664	6.2564	5.9035	6.3599
g106	19.9368	15.3498	18.7710	25.6827	18.9466	16.7417	9.7986	16.2560	9.1486	26.4806	16.5819	28.0674	17.1499	16.2343	11.5673	24.7557	21.4774	17.2547	8.5117	10.9975	9.8982	23.7636	18.4465	24.9066
g10604	1892.0254	1875.2961	1792.9066	1838.3766	1851.5039	1809.4083	2100.4236	1813.3557	1483.0315	1457.9036	1857.5853	1979.2431	1914.8205	2042.1461	2029.2372	1932.2884	1979.9897	2071.6134	2212.5354	2233.3999	2261.9594	2221.3626	2204.9814	2202.7295
g10605	12.9615	11.1044	12.1060	10.9412	10.6778	11.1320	5.4340	5.6009	4.7628	2.7694	5.4503	5.8888	10.0876	10.1396	10.7695	11.6672	11.1547	10.6952	7.6060	9.9042	11.7145	10.2880	10.0065	10.0979
g10606	11.4273	11.5791	11.1652	10.3080	11.3626	12.4166	8.9073	10.1789	12.0977	9.1779	10.6747	8.0330	10.4642	10.8293	9.8753	10.6376	10.5388	10.9798	11.1363	9.7200	9.8802	10.6916	10.3870	10.0186
g10609	11.3198	7.0688	17.0652	11.8538	13.9056	16.0230	3.7398	9.1157	3.1401	7.0498	2.8466	4.0231	13.7379	9.1102	12.1246	13.4339	12.8935	9.7784	6.4537	10.4129	11.2265	13.1510	7.7685	15.4431
g10616	19.9402	21.0282	20.3086	18.8840	18.4683	20.4567	8.9122	12.0338	14.1025	6.1692	12.1553	3.8378	13.0872	12.1337	12.3995	12.6567	13.1489	12.6027	16.5417	16.1133	16.6540	11.6827	12.7842	13.2180
g1062	0.8983	0.9158	1.4024	1.5386	1.0768	0.6495	1.0733	1.0055	1.4123	0.6035	0.6692	0.3377	0.4642	0.7033	0.6655	1.0652	0.8455	0.7420	0.2998	0.5499	0.6971	0.7278	0.3933	0.7797
g10620	2.1422	1.9563	2.9057	1.4642	3.0332	2.3212	1.1212	4.6756	1.3174	2.5653	0.8131	1.0024	2.2744	1.5507	2.1502	1.8339	2.0918	1.2943	1.1041	1.6316	1.7451	1.7290	1.2125	1.7706
g10621	4.3484	3.3817	5.0585	3.5555	3.7491	3.6827	2.5922	3.3144	2.8147	3.0803	2.7669	2.3688	3.0078	3.4606	3.1889	3.3282	3.6568	3.0544	2.9276	2.9189	3.3538	2.4865	3.4581	3.4093
g10622	5.4203	5.7716	6.7651	5.0864	6.0398	6.4553	5.7577	9.2843	8.1635	8.9339	5.9311	4.7868	8.1584	7.0717	7.1840	6.4286	7.6058	6.5253	5.7518	7.4290	5.9065	6.8152	5.4655	7.1646
g1063	4.5876	4.2007	5.4033	3.4179	3.7199	5.0223	5.4522	5.4297	7.2407	2.4957	7.6190	1.2967	13.1961	11.4424	15.2629	8.5637	7.6799	9.0317	16.1784	13.4696	15.5788	11.3631	14.9184	14.1650
g10637	7.1847	6.8130	7.2899	7.1243	6.9382	6.9742	7.0924	11.5428	7.2503	7.7871	4.8057	4.0862	7.2825	6.0460	6.4422	5.9020	7.3502	5.9241	7.8466	8.4924	7.2145	5.2122	5.1526	5.1789
g1064	11.8599	11.7194	11.5873	9.2100	11.6112	11.5621	7.5993	11.3630	10.1383	7.2754	11.9948	2.8892	33.0047	28.9212	33.2770	20.0229	19.6225	25.3815	31.3308	31.9895	36.3915	31.6440	29.2184	36.2218
g10640	30.9197	31.2539	35.5531	33.3141	35.0288	30.1633	32.5925	18.0282	19.5177	16.2112	36.1081	38.2710	31.0966	27.7874	31.4670	32.1178	30.3899	32.9699	34.2923	31.2420	30.4391	34.5751	34.1028	31.8901
g10641	52.5797	54.2242	53.0302	55.8561	57.3988	56.0101	51.3003	45.0003	40.0538	48.8495	54.6811	56.8875	48.7247	49.4870	50.3369	48.6252	51.1359	54.1893	44.3233	45.2860	45.3368	43.5768	45.2390	44.1253
g10645	48.4806	50.7262	50.6866	49.6628	49.3404	50.3076	48.1271	46.2157	40.8443	43.6532	51.7756	55.5128	45.7394	45.9434	48.1102	45.9468	46.6975	51.7296	43.7342	42.0870	42.0970	40.8268	42.3869	42.3175
g10646	31.9555	30.1929	31.9324	32.8032	30.3550	32.8330	26.8436	29.5384	24.1262	25.0577	30.2376	24.2295	29.0972	30.0155	30.7028	30.7376	31.9338	30.9487	30.4493	31.1345	30.5190	29.9651	30.2216	30.6320
g10648	5.7339	6.2332	5.9906	3.4874	3.8879	3.8191	4.0817	5.3881	5.1045	5.4246	4.4914	5.1525	5.8870	5.0188	4.8546	4.3764	3.8223	4.9956	5.5128	6.2473	6.7510	4.6172	4.2189	4.7552
g10649	17.6300	18.5543	17.0117	17.4322	16.0970	16.0324	9.8657	12.8317	9.1235	9.7747	10.4969	11.2846	12.8383	11.6893	12.5802	14.0292	14.2239	12.8154	12.9389	13.5061	13.2276	11.1263	11.5448	11.1849
g10650	18.5949	17.0725	18.1115	17.1723	17.8447	16.2411	24.7045	27.3809	23.6961	34.3900	31.4851	41.8208	18.2685	20.3315	19.6212	20.2857	22.3061	23.1830	20.4483	18.1126	18.3653	29.8118	25.8476	25.4234
g10652	2.2656	2.5585	2.0384	1.9462	2.2883	3.5798	0.9512	2.1069	0.8193	1.2356	1.6360	0.5426	1.5327	1.7263	1.9890	1.6640	3.0944	2.9955	1.8399	1.6591	1.5164	1.9236	1.4331	1.7974
g10654	6.7437	6.1545	7.2140	6.3943	6.1585	6.5304	3.8161	5.2548	4.3516	4.1014	4.4491	1.8569	7.0243	5.7975	5.7085	6.8980	7.1795	7.4170	5.8924	5.2030	4.6073	4.2503	2.9765	4.6102
g1066	9.2939	9.5006	9.8291	9.1028	9.3909	8.9631	7.8102	5.1133	5.7779	4.4385	7.8731	7.9748	9.5949	9.0662	9.9698	9.9873	9.3978	9.1569	8.6360	8.4085	9.2698	7.8449	8.1995	8.9860
g10666	3.1457	3.5136	3.2749	2.7414	3.4842	2.8734	1.9495	3.7185	1.6235	1.2411	1.4610	0.6526	2.9050	2.5518	2.7837	2.8544	2.8223	3.6272	1.6432	3.0675	2.3082	1.8285	1.8652	1.3670
g1067	6.4219	5.9102	8.1226	6.7419	7.0134	6.0196	6.0463	8.5806	6.8215	8.5685	4.5976	7.6977	5.7478	5.7160	5.8702	6.2053	6.0455	6.2861	3.9192	7.4355	5.2838	4.8560	3.7239	5.3914
g10676	1.3958	1.4871	1.5606	1.4003	1.3606	0.8270	0.7583	0.7755	0.8950	0.6532	0.9239	0.7331	1.1572	1.0453	1.1836	0.8740	1.0752	0.9664	0.8882	1.0574	0.7171	1.0499	0.7858	1.3502
g10677	4.6118	4.4970	4.5766	4.2146	3.5752	4.5861	2.5401	2.2115	1.2548	2.4217	1.9202	2.4191	3.3471	3.9277	3.5225	3.9910	3.9268	4.2119	3.7155	3.5837	4.2188	3.9182	3.1578	3.4590
g10678	7.6538	8.0821	7.6234	7.0683	7.4527	7.3797	3.6732	4.6388	5.2149	3.3307	5.9671	3.2338	8.1298	7.6129	6.6654	7.7450	7.5310	7.0589	6.8532	6.3095	6.3479	6.6940	4.6512	5.6791
g10680	78.8265	94.8584	112.3938	57.8365	67.4005	53.9348	731.2174	797.0130	814.7013	1643.1930	1205.7810	1399.7754	350.1460	335.6937	359.7529	286.6094	255.9356	309.5510	363.9201	325.2086	318.9323	744.7015	553.8892	594.9468
g10681	13.9039	13.2287	10.5496	12.6172	10.8099	9.9539	10.8466	17.3702	10.7636	13.2097	9.0624	12.2827	15.7099	14.1353	13.6270	13.3709	14.8113	15.9412	11.6129	15.2127	12.7253	16.1534	14.2664	15.1186
g10687	43.1862	46.5389	40.3970	45.3561	40.8653	43.4039	53.8790	46.1732	50.3775	50.2133	54.2992	58.0414	52.3073	49.0265	45.0310	50.0496	48.7300	45.3585	52.6348	54.2963	47.4509	52.7074	52.4125	49.9152
g10688	7.5957	8.5948	8.5278	7.4498	8.4783	8.0573	4.6970	4.9692	5.5255	4.6213	7.2732	3.4250	7.8715	7.3701	6.8162	7.8866	8.0450	8.1441	6.0194	6.5789	6.0853	6.9931	6.5439	7.4423
g10689	4.7919	6.3825	7.5048	4.3795	6.5627	5.8362	2.3456	5.3822	4.0865	4.3773	2.6002	2.0133	5.1086	4.3828	4.9787	4.6092	5.9415	5.2682	3.1178	3.9807	3.5424	5.0282	2.3399	4.5279
g10690	55.6609	54.9152	53.1044	56.9683	52.4058	58.4170	65.6020	70.1788	69.4918	89.4321	64.1379	73.6605	57.0304	53.4368	56.0359	55.6686	54.5356	57.0521	58.5725	52.0962	57.1449	58.5234	58.5231	56.0916
g10693	7.2762	7.1897	5.2847	8.5774	6.0366	8.0709	9.0030	5.9244	8.1694	11.0688	6.4914	8.7987	4.3886	5.4610	5.6318	6.5720	5.1772	6.2967	8.4352	8.7595	7.0449	7.8419	7.7550	7.9887
g10694	2.5033	1.9647	2.5224	2.7116	2.0873	2.4343	0.9972	1.9470	1.8584	1.6630	1.0783	1.9784	2.2925	1.5525	1.9868	2.2821	2.3665	1.5553	1.3850	1.5825	1.1025	2.0428	2.2112	1.3565
g10696	20.2116	20.2070	22.9149	19.5793	19.1515	19.4324	14.5335	14.4842	13.9849	9.6451	18.3599	10.2907	23.6573	21.6387	21.1568	22.8575	20.3469	19.3199	22.5130	22.7389	21.1884	21.8259	21.6059	22.4848
g10697	54.3726	50.1205	53.5632	57.0568	58.0270	53.6810	42.8133	50.3956	53.1376	38.5496	57.1196	36.9187	56.3666	60.0641	62.0415	61.5947	68.0945	65.4497	60.6853	60.1931	59.1170	64.6727	71.4480	70.1262
g10699	103.7604	110.0894	106.6761	104.5966	105.9742	113.6765	98.4482	69.5428	63.0799	44.5867	94.6527	90.3569	111.1135	104.2717	106.2652	108.9136	111.8067	105.9840	114.2984	106.5098	114.1962	107.1830	100.8928	106.5306
g107	25.7289	25.1578	21.4644	27.7967	25.9335	24.0002	30.7691	21.0007	27.3609	34.3035	27.9174	38.3556	26.5347	26.9945	26.1803	29.2340	25.6954	26.3782	28.2228	24.9981	29.3070	28.0567	28.7119	26.0760
g10700	15.0986	13.1326	12.8094	14.5939	12.9560	14.0186	9.1865	14.4227	10.2236	12.7825	12.0632	13.5637	10.8819	12.9124	12.9395	12.1253	11.9465	14.6074	9.7247	10.8463	10.7230	10.3535	9.7963	8.3262
g10703	1.2630	1.4652	1.4450	1.3006	1.3444	1.1651	1.0575	1.4041	1.6496	1.0667	0.6089	0.6888	1.2895	1.0242	1.5166	1.2435	1.1908	0.9557	1.4525	1.3708	1.2609	1.1222	0.8784	1.3459
g10704	127.3592	131.8911	122.0539	122.7411	123.3797	130.1327	135.3397	113.5490	117.4905	105.6353	129.0245	119.8822	133.3368	135.1142	128.5321	135.1687	127.9826	129.6181	142.5058	138.0710	136.5240	130.0070	139.2724	135.1649
g10705	86.1108	92.7598	88.5378	86.7841	87.0870	91.0973	57.8910	67.7472	74.3968	46.8861	72.6762	40.6154	84.1833	78.9824	80.7304	86.2276	84.5946	84.3978	73.8483	70.0256	73.3288	67.3590	70.2270	73.2147
g10706	95.3963	102.6256	109.8159	124.3163	107.3804	112.1093	62.4907	64.7227	60.5768	65.1055	64.7152	73.7792	81.8224	81.1594	79.4069	85.1769	81.9154	79.4860	78.5921	90.6775	80.9351	82.5055	80.6043	77.8751
g10708	20.9524	19.2635	24.0242	26.1616	24.0939	24.5363	24.5486	28.2367	20.4339	25.8240	19.4794	22.3667	26.8881	23.6819	24.1518	25.5029	26.5832	25.0473	22.8859	25.6618	24.3757	28.0509	20.1487	24.8650
g10709	14.2558	13.6986	12.7732	14.6491	13.3611	15.2507	11.5182	19.1229	17.2825	14.7793	13.3930	13.5309	14.9868	14.0822	15.6534	16.6064	13.9715	15.3642	15.0355	15.4477	14.9797	14.7853	16.9061	15.2172
g1071	45.3250	54.1374	46.1919	46.7808	49.0006	48.1507	42.2669	41.2922	31.8541	45.1027	37.1419	43.5869	48.2119	49.4897	43.8891	47.3929	47.3190	49.0082	49.0399	50.4916	50.4172	52.9808	43.8107	50.6310
g10710	48.9610	49.6847	49.3631	54.1836	49.8832	53.6827	50.3719	61.8223	45.4185	67.5509	49.0197	55.4109	51.5539	51.3794	49.6386	52.5795	50.6951	50.2833	51.8486	51.9690	54.1482	54.8778	52.8123	52.9586
g10711	27.1383	26.8580	26.2784	23.5255	26.6835	29.7339	10.6486	12.3014	14.0713	8.4500	17.2324	5.5514	34.8355	33.1705	33.2003	32.4128	31.5254	33.3501	26.1466	24.4862	26.1218	25.9150	25.8601	26.9110
g10713	2.5752	3.0886	2.5086	2.8357	3.2353	3.5394	1.0250	3.1783	1.4351	1.3608	1.2933	0.7834	3.6189	2.6001	3.2547	2.8078	3.0489	3.9271	3.4697	3.3123	2.7507	2.2899	3.0392	2.5338
g10718	7.1852	5.7238	8.3670	6.7965	7.0462	6.1576	3.0957	5.2341	5.0014	4.8699	3.5401	2.3993	5.0577	5.0458	4.4041	6.1527	6.4048	5.1529	4.9559	5.3512	5.6886	5.9045	4.0956	5.2896
g1072	19.8182	17.1469	19.1065	18.5903	20.9899	19.1946	12.8374	23.1143	12.1616	20.2489	12.3828	13.5058	13.6730	18.0656	15.8804	17.2638	17.1380	15.1169	12.0590	12.3851	13.1409	13.8263	10.6280	13.7218
g10720	8.7924	9.5557	10.8004	10.5449	11.4120	10.2686	9.3108	15.6965	7.2079	11.1393	7.8178	8.2683	10.8250	10.2117	10.7629	12.5170	12.1215	11.0102	11.1146	12.3168	11.9540	13.2451	9.6395	12.8943
g10721	15.0033	11.2582	14.4293	16.4705	14.2543	12.8663	21.4620	31.4366	30.1406	32.7424	21.4342	22.7859	11.8155	16.7393	16.3596	16.7949	16.4515	12.7983	14.9038	11.8807	15.5672	16.3272	15.9360	14.9613
g10722	39.3301	39.6300	44.1149	39.4744	42.9984	41.9488	13.2589	23.9590	17.8046	11.0311	17.5757	7.1107	36.3872	33.4767	37.1160	38.2303	37.8633	33.4700	31.8251	35.8881	34.1632	34.5846	31.8002	37.1863
g10723	43.0276	37.5038	39.7348	38.8830	37.2355	38.8256	24.7379	34.8919	34.5119	19.8572	29.2036	8.1725	39.8123	38.3638	36.6716	43.6649	40.1070	36.5259	36.3685	36.3974	31.4324	40.7215	37.9716	32.6190
g10724	13.7097	14.0942	11.8813	11.9821	12.0326	11.8811	10.7251	15.7232	12.9832	11.9052	10.8215	7.8046	12.0456	12.4489	12.9119	15.3016	11.9486	14.8240	12.6926	13.4611	14.8894	10.9576	11.8448	11.5442
g10725	35.5138	38.1732	34.3803	33.0013	34.7159	37.4724	41.2573	43.0370	29.4364	39.2713	32.5428	38.4161	33.6210	33.8251	36.6551	32.9643	33.5759	33.7497	37.6096	33.6067	33.1938	35.1706	32.1354	33.4071
g1073	38.6994	41.5990	39.6348	38.7264	36.5925	39.5802	21.9017	28.9146	29.5791	25.7201	24.5400	12.8814	37.7719	34.3511	36.5465	38.7760	37.8004	38.9623	37.8323	35.7425	34.5149	36.6612	35.4456	35.3409
g10736	15.3258	15.6144	16.2640	14.8576	14.4634	14.4597	15.7030	16.7001	14.9424	17.8137	19.6438	16.7789	16.2890	15.9887	16.8317	15.1399	13.5544	15.1446	18.0945	17.3712	17.3829	18.5754	15.9405	15.1108
g10737	104.3358	101.0091	116.6425	52.2541	53.0625	54.3813	155.1129	174.5275	162.2702	119.2410	87.3850	83.2063	105.8794	121.7070	115.8606	71.2365	66.4976	77.8410	154.9034	149.6425	144.6793	98.7200	87.9410	84.4998
g10738	955.2379	941.0693	923.4127	1000.4059	1000.0341	980.7396	1254.7106	788.6344	1007.5542	793.7357	1252.4049	1441.4197	918.6622	958.0225	912.5699	991.0559	965.2889	983.7851	983.2807	928.6536	955.5151	1002.3315	1016.3076	988.8750
g10739	95.4089	91.4860	98.2019	103.2218	109.1319	98.6786	143.7109	267.0028	183.1495	249.4089	122.6812	149.8309	105.7692	103.2362	101.3985	108.3936	98.7745	111.2629	104.9578	108.9124	118.5281	108.4450	124.5042	119.0052
g1074	34.1623	33.6214	34.6054	28.9218	31.1667	29.7500	16.4939	19.1344	20.6578	18.1462	18.4891	7.7568	27.6592	26.5118	28.3719	28.1981	29.0936	29.3444	30.8454	30.6390	28.3020	25.9823	32.5126	26.6755
g10740	23.8841	23.6807	23.7043	23.6387	23.4780	25.9347	13.3464	18.8452	13.1247	12.5794	15.7727	10.4339	21.4810	22.1604	22.2034	22.1245	24.1493	21.6849	21.5460	20.4614	21.0462	21.0019	20.4488	21.1603
g10742	2.1237	2.1800	2.1967	1.9966	2.7464	1.9886	0.7187	1.4260	0.6887	1.0166	1.1275	1.2302	1.9490	1.5537	2.1461	1.9322	2.5445	2.2143	2.1829	2.4798	2.1694	2.4786	1.5936	2.5756
g10745	3.4712	2.7792	3.6120	3.4427	3.5713	3.4453	1.4420	1.4187	1.8962	2.5025	1.9669	0.9415	1.7840	2.2162	2.0325	1.9975	4.2136	2.7608	2.4005	2.9311	2.5710	2.8507	3.2617	3.6642
g1075	5.9881	7.1175	7.0568	5.0700	6.8010	5.3372	1.8968	9.2620	5.3501	6.5273	4.5333	2.8456	6.9222	5.5221	8.7291	4.8326	7.1449	5.5320	7.8889	8.4963	8.1873	6.5858	5.6629	8.4602
g10750	6.9042	6.0691	6.9914	6.4395	6.9795	7.1167	2.3383	4.2522	2.4847	5.6643	2.6101	3.1740	5.3721	4.5643	4.5542	5.2374	6.0939	6.8587	3.4117	3.9554	3.2999	4.6418	3.6878	6.1698
g10762	2.1849	1.6381	1.5791	2.1583	2.2660	1.3137	1.1533	0.6986	0.4596	1.4610	0.8914	1.1146	1.9222	1.1994	1.6466	1.1156	1.5363	1.4794	1.5834	1.1116	2.9032	1.2782	1.8600	2.1206
g10766	1.3598	1.4274	1.5168	1.1143	1.5497	0.9086	1.5097	2.6022	1.0817	2.2359	0.9055	1.1725	1.8625	1.7503	1.6708	1.3037	1.6211	1.1430	1.7600	1.9667	1.6328	1.6686	1.3209	1.5636
g10767	10.5983	10.8178	11.9465	9.6288	10.3163	11.0896	7.8836	8.5924	6.6516	5.7934	7.5127	6.4734	11.9021	9.9316	10.1544	10.0085	9.8332	10.1676	10.2062	9.4899	9.2380	8.8020	8.8080	9.5025
g1077	18.0914	17.5465	17.6096	15.2030	18.7773	19.4672	7.1169	17.4512	15.4086	7.4099	6.0597	11.0094	18.3548	18.6093	16.6749	20.2250	15.1928	16.2998	15.1970	16.5392	17.2372	15.8427	15.4930	15.2596
g10774	14.5897	12.9702	15.0695	15.1356	13.9864	15.1116	8.9890	8.6578	4.2351	7.3575	7.3467	7.6395	12.4978	11.0716	14.4498	14.5468	12.7372	14.3133	14.0577	13.7546	12.2799	15.4443	10.0961	14.7356
g10775	1.1876	1.6676	1.5603	1.4763	1.0894	1.3070	0.8769	0.8064	1.1326	1.0306	0.9064	0.9703	1.1229	1.1690	1.2421	0.8434	0.6761	1.0734	1.2680	1.4096	1.3156	1.5453	1.6972	1.8647
g10778	35.2790	37.3183	36.3718	24.0761	25.3269	25.7447	22.5600	18.6209	27.1021	12.5053	19.6595	7.7334	39.2266	34.3421	34.8743	30.1930	27.8816	32.4019	33.8137	34.0183	40.3258	25.7688	28.9831	29.2059
g10779	0.9180	1.8176	0.8844	0.3315	1.1551	0.8519	0.9236	2.6000	1.5460	1.7428	0.6693	0.9886	1.5088	1.1756	0.4856	0.5494	1.3059	0.2692	0.9944	1.2953	1.1123	1.1808	1.7252	1.7192
g1078	22.0993	21.0125	18.2415	20.4279	19.5652	17.0088	9.4376	8.7602	8.3828	6.2815	7.6620	9.8918	20.4505	20.7108	18.5298	19.1116	24.7057	20.2395	12.5250	15.9995	16.8729	21.3589	17.9418	13.7037
g10782	9.8843	11.1970	10.4421	11.3933	11.0920	10.5142	7.1623	8.1841	6.3974	6.9325	8.7932	6.2032	7.0922	6.3906	8.1503	6.8630	7.1635	6.8456	7.8727	7.8606	8.4901	6.7046	7.5145	7.3774
g10786	8.1890	6.7725	7.4174	7.3357	8.8160	6.1500	3.1765	5.5459	3.8936	4.6968	1.9486	3.0703	6.4602	3.8248	6.3222	5.3738	7.5830	4.3613	3.7902	5.7271	3.8601	4.0663	3.1354	5.4233
g10787	12.4481	13.1915	13.2898	14.7402	15.8094	14.3428	11.3125	12.9377	12.3500	9.4667	11.1944	11.0758	7.4547	7.2181	6.8904	8.8619	8.5350	8.4991	11.0376	11.7340	10.8078	10.0269	8.1393	9.8333
g10788	26.2853	28.4562	25.4298	18.6267	20.8249	22.6375	4.1760	3.8120	8.4939	1.8617	3.8173	1.3550	25.1011	22.9472	25.3566	19.6585	19.5009	22.2300	18.4874	16.5334	18.4090	12.7238	12.0664	13.5083
g10789	17.2376	18.9483	17.1563	13.7434	14.8152	16.2270	2.2712	1.6668	4.2692	0.8256	1.8274	0.4938	17.3950	15.5321	17.2205	13.7110	13.4857	15.6506	12.2463	10.6269	11.8211	6.9826	8.6441	9.6048
g10790	9.3364	10.0791	10.2614	8.3713	8.9974	10.3077	2.3219	2.3397	4.2072	0.9382	1.8584	0.4195	10.1896	9.6112	10.8416	8.7440	8.3364	9.8655	7.3640	7.0133	6.8846	4.3201	5.4122	5.5394
g10791	19.7939	17.4100	17.7375	13.5263	16.8386	15.1404	12.7848	17.5532	11.7825	12.0274	9.6428	12.5337	16.7357	19.6824	24.4240	18.4782	22.1567	19.0884	17.1499	16.8545	22.2310	13.6223	16.8611	19.3025
g10792	30.8113	25.4812	30.5668	31.7342	33.4091	29.9486	15.2257	34.7717	17.9655	23.5889	13.5219	14.8412	32.8470	34.2968	28.7461	30.6598	34.2194	27.2338	32.4182	33.7878	30.9352	33.5466	26.2592	36.5392
g10793	9.3808	9.5262	12.2008	10.3481	11.5280	11.2124	5.7657	9.5932	5.6676	7.0638	5.7717	7.1782	11.0568	9.9484	11.4790	9.9045	10.2182	9.1292	8.0678	11.3303	10.2530	8.9713	7.8052	11.7760
g10794	17.1495	14.6885	23.3484	25.6384	18.9090	20.8250	23.4583	34.5336	28.9188	41.8032	20.4872	25.4594	20.1150	25.6021	17.7927	21.6882	21.5990	20.8048	17.0549	25.3301	18.6050	22.8719	19.9186	22.2916
g10796	10.7377	8.6282	12.9662	12.9786	14.3176	12.1339	6.0536	14.6360	7.0201	10.1410	5.2472	6.1791	12.0094	11.5924	12.9334	12.4659	12.4868	10.7487	10.3912	11.9394	11.1484	11.4719	8.3986	13.3382
g10797	1.9491	2.2928	1.4363	2.9369	2.0924	2.7976	8.7259	3.9495	4.2682	5.8451	10.2039	9.3823	2.0478	2.2276	2.3470	1.7988	2.5390	3.6104	2.8534	3.6467	2.4924	3.9095	3.9547	3.4353
g1080	8.2329	5.0844	9.7525	3.9627	6.2218	7.5614	4.0174	4.6693	4.3657	5.7182	2.1243	1.5565	7.3265	4.9521	5.3041	4.2005	6.0251	5.5352	2.9202	2.4759	4.1830	2.1117	1.3953	2.8611
g10800	5.5858	4.8034	6.2420	6.2337	6.0608	5.3714	4.3107	7.4652	5.3805	6.5274	4.4688	3.5439	4.9757	5.0633	5.9986	5.0343	6.0217	5.9421	5.4601	5.9275	5.8005	6.4042	5.5620	7.0229
g10804	10.8052	12.9905	12.6416	10.1389	12.1357	11.4312	4.1648	6.9300	6.2142	2.5120	3.1186	2.4086	11.2233	9.9351	10.7670	8.5977	10.4975	10.2566	9.9773	10.0553	9.9673	9.4236	7.0962	8.9728
g10806	13.8892	13.1910	13.3717	13.8494	13.5485	13.6175	12.5675	11.1654	8.5456	9.3424	11.7306	13.6692	13.2809	14.1709	13.6539	15.4795	13.2836	13.3811	16.4177	15.9893	14.1226	16.0458	13.6937	13.8946
g10810	1610.6389	1436.2122	1419.9092	1761.9784	1743.5752	1724.0503	1838.3520	1770.5080	1525.0772	2118.3690	1874.4950	2007.1611	1305.4286	1448.5742	1337.1058	1732.4613	1774.9764	1705.0347	1424.2981	1520.3044	1584.6543	1797.1024	2012.1804	1858.1453
g10811	6.0372	4.7358	3.0076	43.6120	39.3991	39.6845	3.5724	2.0671	3.2355	7.7757	20.7026	27.9787	1.3435	2.0051	0.9228	16.9981	23.7449	8.5240	3.0064	2.1517	2.6596	12.8372	21.3055	20.0142
g10813	81.8729	71.1958	85.0972	86.6959	88.2650	83.3524	84.7985	86.2104	67.1043	70.4342	75.9977	96.5874	83.3638	82.6507	86.0482	84.3311	82.8513	77.7528	83.3747	83.2241	79.9552	88.3236	86.7577	89.6525
g10815	8.2757	7.3280	11.0518	9.1976	9.0178	6.4126	4.4832	5.9937	6.0284	5.0895	4.6980	2.7320	11.5995	10.8162	9.0995	9.8076	8.8246	6.1572	6.7462	5.0988	8.2473	7.9164	5.7349	10.4158
g10817	2.8221	3.3272	2.8955	2.2428	2.4244	2.4300	0.8551	0.9144	0.9851	1.2549	1.5322	0.7299	2.4804	2.6262	2.4983	2.3587	2.5736	2.7878	1.5990	1.2454	1.7910	2.0664	1.7042	2.6256
g10818	4.8562	4.8257	4.9987	3.1032	3.5125	3.8391	1.7586	1.9111	2.7711	2.4857	3.4187	1.5221	3.4493	3.5989	3.4014	4.1429	4.1770	4.3903	2.2827	2.5436	2.3681	3.7552	2.8350	3.3354
g10819	6.3964	6.7418	6.1829	5.4573	5.0357	5.4133	2.2118	2.8843	3.5730	4.1830	4.5316	2.4750	5.1909	4.9179	5.0837	5.6532	5.9241	6.2460	4.1451	4.0060	4.3041	5.7086	4.2019	6.2861
g10820	2.2442	3.6682	2.6039	1.7657	1.8417	1.9619	2.1700	1.0007	2.8485	1.7385	1.6303	2.1989	2.9206	2.7935	2.6139	2.7939	2.6517	3.4802	2.0357	1.6082	2.7791	2.4930	2.5810	2.5696
g10821	4.1636	4.0550	4.9611	4.3022	4.4427	4.0554	1.2552	2.6038	1.9355	1.9336	1.9888	0.8874	3.1523	3.1707	4.0398	4.1627	4.8234	4.3761	2.7026	2.3680	2.7961	2.6545	2.4165	3.2175
g10822	5.9359	5.0726	5.4962	5.7292	4.8838	5.7990	1.6856	2.5244	2.6536	1.8359	2.2736	1.2565	4.0608	4.6325	4.1868	3.9462	4.7412	5.4724	3.4220	2.7377	3.6694	3.4308	3.2379	3.4915
g10823	5.4313	4.6449	4.0321	4.3884	4.0407	4.1810	1.6871	1.9799	2.2981	1.7641	2.0118	1.3233	3.2209	3.5754	3.9586	3.4590	3.5431	3.6791	2.6235	2.7998	3.2449	3.0161	2.7297	3.2758
g10827	6.7113	6.7946	6.7949	6.5091	6.6921	7.3504	2.5389	3.6444	3.6974	3.8300	3.9852	1.8147	5.5664	5.1298	6.1339	5.3575	6.5545	6.8387	4.2314	4.1627	4.8394	4.8092	4.0054	5.7538
g1083	5.4725	6.2060	4.0912	4.7713	3.9885	6.1831	2.6040	6.9922	3.5503	4.6747	2.8164	1.2839	5.5656	5.7214	4.7296	6.6417	5.4222	5.4847	4.3691	6.7824	6.4607	7.2365	5.3431	5.8982
g1084	117.7812	116.1989	116.5247	117.6053	119.0252	111.1111	147.7732	129.5763	138.4652	119.2651	149.5879	172.1392	121.0422	118.9645	118.3027	127.5625	120.5084	122.2800	130.4117	121.5746	123.0595	132.3689	135.6457	130.4314
g10840	1.8824	0.7851	2.5119	2.0375	1.8217	0.7923	0.0885	0.1863	0.0865	0.2581	0.3563	0.0845	1.5238	1.8969	2.0813	1.3135	2.4448	1.7617	1.8641	1.5209	1.3595	1.4703	2.1186	1.6915
g10843	32.1118	33.7279	40.3309	39.6275	36.5281	39.8427	36.1206	68.1569	36.1749	35.1917	30.8939	34.5678	36.2659	34.3000	34.5192	34.7568	37.3905	31.3139	37.9749	39.7632	41.3376	34.4286	31.4770	40.4032
g10844	4.0637	4.9278	5.1701	4.6648	3.6831	4.8044	4.0323	5.2214	6.4900	4.7272	4.8771	1.8569	2.1424	3.4427	4.4208	4.5159	4.1846	3.9205	4.5853	4.7216	3.7901	4.1531	3.0891	5.0933
g10847	13.1331	13.8144	15.1569	12.7497	13.2624	14.8788	11.2088	11.2511	9.2156	8.9208	11.9802	5.9718	12.9933	14.2925	15.3286	12.6145	13.9812	14.5812	9.9292	9.4497	12.4295	11.3474	10.8189	12.6761
g10848	15.8349	17.2588	13.8947	9.2688	10.7405	14.3671	7.5250	8.0994	5.9689	4.8183	10.7008	5.9935	11.3531	12.6307	9.2028	14.7767	12.0881	15.9203	9.0550	14.7543	15.1200	11.0141	14.7542	8.9633
g10850	8.0958	7.5778	6.4618	5.8472	6.0188	5.3688	3.5801	8.4679	7.2312	1.7691	2.6116	1.5737	7.6092	6.3322	7.3158	5.9053	4.8141	4.8363	7.3319	5.9644	5.0673	3.2992	1.3975	2.4729
g10852	12.4700	12.4837	14.2787	14.7429	14.8168	14.0779	6.2543	10.2038	5.9091	6.5145	7.7850	3.3314	9.3789	8.1392	10.7849	10.3803	9.2992	9.8653	9.1880	9.3195	8.4979	10.0935	7.6177	10.6850
g10853	6.2391	5.5084	6.5790	5.4225	5.7623	5.0462	1.8750	6.3850	2.0540	2.4728	1.6267	0.6228	4.2343	4.2817	3.3271	3.5371	4.3272	4.7398	2.9199	3.8637	3.7429	2.9824	2.4521	2.4384
g10854	12.1755	13.5292	13.6959	14.6879	12.1881	12.4814	16.2310	15.3053	17.2770	17.4623	14.2566	17.0415	12.7739	12.6240	14.2324	14.9125	13.8948	12.2856	15.2474	13.9157	13.5049	13.0766	14.7779	14.0317
g1086	2.7809	2.9810	3.2225	2.6764	3.5926	2.8845	0.9545	1.1046	1.5041	0.7377	1.3133	0.3414	2.3504	2.0121	2.6520	2.6817	3.0373	2.6625	1.8748	2.5570	2.5877	2.7355	2.0855	2.8999
g10862	3.5140	2.5456	1.0501	2.4506	0.8902	1.2270	4.0256	2.5263	3.2368	20.6253	7.1654	17.5504	3.1892	1.4965	1.3726	2.6963	1.3292	2.2065	2.6123	7.6321	5.5408	7.2876	5.7669	8.6829
g10863	1.2128	1.4503	1.6314	1.0021	0.8261	1.0015	1.7023	3.7549	1.9416	4.3226	3.0607	3.9361	1.9148	1.4371	2.0692	1.3437	1.5953	1.8252	3.3882	3.1730	3.0920	2.0823	2.9514	2.9190
g10867	2.3017	3.2883	3.3433	2.2370	3.3347	4.1191	1.0185	0.5620	0.5593	0.3179	0.4109	0.3503	2.8670	2.8768	3.5078	3.6065	3.0163	3.0879	2.5464	2.7228	2.0846	2.3623	2.6990	2.4723
g10869	0.6258	0.5488	0.6920	0.5929	0.5725	0.8055	0.3646	0.2988	0.5723	0.3682	0.3729	0.2755	0.5486	0.6254	0.6784	0.4714	0.4800	0.6839	0.5179	0.6197	0.5639	0.5579	0.3404	0.4612
g10876	2.7248	3.0721	3.4966	2.2064	2.7253	2.1377	0.8926	2.8513	2.3661	2.1932	1.4429	1.3286	2.1894	3.1167	1.9391	2.3932	2.1077	1.6683	1.9354	1.6223	1.9429	2.1855	1.9492	2.8450
g10877	26.3190	26.0017	26.0432	27.6861	25.0280	26.3114	24.5800	35.4293	25.4758	34.2808	20.7811	27.0195	26.8171	28.7277	27.1066	29.7725	26.5927	25.2742	26.2006	27.6940	27.3960	28.1364	25.8087	27.6710
g10878	8.2408	6.7532	7.7921	5.3228	5.1115	7.2612	2.3530	2.2569	4.6376	1.8856	4.9062	1.4584	5.7678	4.7881	6.6730	5.6747	4.7089	6.8558	6.0711	6.5534	7.6380	5.6471	5.5056	7.4521
g10882	2.8118	2.4792	2.4064	1.9364	3.2116	2.8668	1.4188	0.8975	1.1950	1.6636	1.3679	0.6248	2.0608	1.9543	1.7776	2.7073	2.0840	2.5997	1.6328	2.1017	1.4585	2.1349	2.1649	1.8319
g10886	10.5534	11.6399	11.5792	10.3457	9.9104	12.2592	11.2336	8.4596	10.1989	11.1307	8.6510	12.1874	12.3427	12.1480	14.1820	12.2477	12.8774	14.2381	14.6425	12.0496	14.0637	10.9395	10.4271	12.0402
g10887	9.6487	10.0010	9.7179	10.2216	10.4480	10.4656	6.5623	3.3955	3.2818	1.4163	5.2793	6.6432	10.0267	10.3607	10.9089	12.8315	11.6479	10.7948	9.6451	11.9028	8.5040	10.7190	11.9553	9.3338
g1089	3.4165	3.8532	3.6209	3.3401	4.3752	3.3038	2.9396	3.6188	2.3661	2.5734	3.7989	3.5247	2.0144	2.8919	3.0307	3.2110	3.6535	2.6070	2.9718	3.7375	3.3935	3.1037	3.5404	2.1734
g10897	7.4196	8.6126	7.0667	5.0642	6.9881	7.6104	4.2075	3.4474	4.7813	3.5916	5.6869	1.8554	5.8766	6.3249	6.1545	5.1960	6.9984	6.8354	7.8076	8.4246	6.0148	6.4639	6.8486	6.3273
g109	4.5955	7.2534	4.7820	2.6953	5.1506	7.0238	4.1828	3.7634	6.1821	3.3635	5.2088	5.1464	4.4926	3.6697	3.9982	7.5706	6.7850	7.0262	3.7627	5.5547	4.3480	6.8574	8.9094	7.0307
g1090	20.5205	21.0739	21.0055	22.3524	21.3246	21.5177	17.4874	22.9312	19.5048	15.9895	17.3421	17.0361	17.9732	19.1051	18.8439	20.4608	19.3169	19.8970	19.6373	20.0117	18.7266	18.8900	17.1812	18.3793
g10912	12.3481	12.2404	14.3345	12.7794	11.5276	12.8255	12.8044	10.0222	12.4529	9.2707	13.8935	14.9047	11.5009	11.9729	12.1741	12.1681	11.8129	12.0126	13.2262	12.2197	12.0662	11.0822	10.8134	11.8691
g10915	8.7063	9.2526	7.8491	9.4004	9.2674	9.0873	11.1447	10.9687	9.7656	12.4953	11.3384	12.0227	10.6327	9.9685	9.8242	10.4669	10.4017	10.1535	11.9784	11.0829	10.4337	11.0081	10.5790	10.3649
g10925	10.6966	12.1391	13.9734	11.5218	10.4815	11.3294	3.3831	5.4062	5.1098	4.0856	4.6226	1.5859	9.5288	8.7723	9.8007	9.0103	9.0649	8.4655	7.8493	8.5730	8.1722	6.4556	7.3413	6.1630
g10926	7.8700	6.5196	6.0458	5.6641	7.8617	6.7164	0.6268	0.6149	0.5475	0.2341	1.6411	1.8779	7.9635	10.2790	11.7152	6.6086	5.9652	8.7464	8.9663	5.4522	7.8595	7.0714	9.0389	10.9391
g1093	43.4957	43.7087	48.9883	41.3997	45.0373	43.9465	46.4226	53.7046	49.3109	52.6973	53.2431	47.5933	46.9027	48.1322	45.0583	46.2404	48.0208	43.1772	48.1750	44.5961	47.0045	49.5609	45.3312	44.9002
g10931	10.3323	10.8316	11.9293	11.4181	9.8256	8.4546	5.1062	2.7182	3.1951	1.9759	6.5406	1.9454	10.0147	7.5849	7.3352	8.4277	7.2010	6.6658	6.6897	6.5636	5.9300	6.2745	6.3299	5.6616
g10932	5.7568	6.5053	7.8898	6.1998	6.3084	6.6160	1.1493	2.6000	1.6844	0.7416	2.5465	0.6147	3.0285	2.2762	3.2655	3.7297	2.9598	2.6376	2.6535	3.5004	2.9520	2.8033	2.5889	3.1864
g10933	31.6679	32.3246	28.0368	29.9396	29.3751	29.4296	43.7184	42.0122	39.7746	41.4851	47.5167	45.6723	36.4275	32.4907	33.9034	32.3938	33.3304	33.3706	35.4934	32.8637	29.6466	37.3430	38.3814	35.0661
g10935	3.2597	3.0228	4.3385	4.1707	3.2943	3.3784	2.2207	2.5474	2.2936	2.3897	2.1851	1.9955	3.5582	3.0939	3.6770	3.2764	3.5676	3.8262	2.6025	2.8511	3.5088	3.7338	2.8483	3.9637
g10938	1.6989	2.6269	1.5553	2.2405	2.4490	2.3881	0.9123	1.6707	1.0453	2.5731	1.2874	2.0032	2.0535	2.3772	2.1823	2.0233	1.9313	2.1905	1.8557	2.2381	1.5814	1.7747	1.6503	2.6689
g10943	1.1412	1.2609	1.7947	1.1452	1.5877	1.4300	0.9244	1.0490	0.3937	0.9885	0.9173	0.2005	1.3182	1.1812	1.2428	0.9174	1.5502	1.1513	0.9500	1.2386	1.3190	1.2814	1.3186	1.0559
g10944	20.2753	13.9361	16.1098	18.4254	17.5652	21.3174	10.8219	14.3875	18.1513	16.2738	16.7683	16.5759	12.6788	19.2553	14.1997	18.8464	17.2443	15.9009	8.9200	9.2489	8.4555	8.4153	9.4596	7.7712
g10945	0.7402	1.1492	0.8307	0.8429	0.8209	1.1180	0.5371	0.7588	0.5316	0.5035	0.5232	0.7307	0.6873	0.6605	0.8972	0.8162	1.0831	0.6957	0.7998	0.8782	0.4800	0.5965	0.6421	0.7347
g1095	38.1308	43.5131	37.4680	40.9873	46.1929	47.6564	26.6242	23.6634	18.1129	13.3611	30.9899	37.2895	44.8647	39.1066	44.3188	44.1609	42.1170	45.8259	35.0554	41.1708	46.6568	38.4034	45.3482	35.9907
g10950	10.6445	12.3138	12.2468	8.0083	13.2227	9.5608	14.7201	16.4831	11.6122	49.6585	34.6633	30.6428	11.7031	10.9355	13.3172	9.6281	10.6095	12.4451	17.1153	15.5654	16.2171	33.7170	22.3674	27.3306
g10953	85.6824	78.5196	93.8245	100.1511	91.2285	89.0147	83.0876	164.9162	112.7435	175.1136	68.1155	94.4643	94.4520	85.5360	84.9009	93.1704	89.9444	84.6152	107.1536	93.8462	88.2416	99.1370	111.2906	93.6218
g10954	49.2026	39.0139	47.5092	50.5594	47.9683	39.7612	48.2361	46.2416	42.7318	22.8999	45.9447	64.3133	43.9716	49.2179	45.2900	52.3886	46.0639	47.9592	48.4749	47.6074	52.3429	57.2336	50.5577	49.4877
g10955	14.4259	16.3602	16.7540	10.8386	11.2416	12.0855	22.3804	23.8551	29.2180	24.4440	21.0228	18.3559	22.6221	21.0074	21.9332	15.4027	14.8582	17.7674	24.5326	20.1647	21.8940	19.0645	14.7654	16.1655
g1096	1670.8707	1712.5793	1606.3140	1703.5812	1683.7972	1710.7759	2605.7269	2176.6632	2379.9302	2271.1888	2625.3810	2763.8798	2118.0906	2159.0989	2155.1594	2158.4466	2171.6157	2188.1371	2087.7541	2122.5988	2034.2935	2199.4868	2219.3959	2094.3298
g10961	2.0006	1.5390	1.9102	2.7447	1.7996	2.5704	18.2769	18.6224	33.4440	27.4806	20.5191	17.3849	4.4794	4.1472	3.9320	5.3698	6.4714	3.3228	14.1034	17.8765	10.1170	15.6578	17.9180	11.6475
g10962	0.9715	0.6229	0.7138	1.0614	0.7148	0.7629	0.1026	0.1718	0.2535	0.3666	0.4065	0.2689	0.8217	0.8782	0.6516	0.7716	0.4467	0.6313	0.6236	0.3755	0.3872	0.6309	0.3870	0.6543
g10965	8.3480	7.3812	9.1152	8.3048	8.6828	8.6298	4.9996	5.6093	4.7753	3.9543	5.6961	3.9157	8.6039	7.5082	8.5377	7.6877	7.5460	6.9142	6.9456	6.5339	6.9686	8.0158	6.4452	8.0732
g10967	27.8138	32.6665	36.0017	28.9359	32.0444	30.5654	61.4412	91.2668	76.5236	121.6245	118.2765	99.9477	77.4531	72.6241	83.6323	64.5526	66.9378	66.5279	79.0059	84.5875	67.2475	133.8547	95.6633	112.9021
g1097	0.4833	0.1390	0.1429	0.1407	0.1422	0.1419	3.5739	1.9075	3.7542	1.2506	2.5979	3.1140	0.1355	0.1337	0.1353	0.4318	0.4180	0.2953	0.1302	0.6826	0.2913	0.3574	0.1263	0.1349
g10974	4.1781	4.9623	5.2064	4.5116	4.5624	4.3007	2.3939	3.0246	3.0270	1.7697	2.4482	1.0247	5.0134	4.2827	4.7064	4.4018	4.5000	4.4126	4.1234	4.3006	3.8385	3.9429	3.6237	4.2677
g10976	16.5744	17.9842	21.1636	20.4039	18.8866	17.1630	15.4457	15.6134	16.8879	18.2779	15.4963	17.4122	19.4804	17.8982	19.0693	17.7437	17.7931	16.1578	16.7603	18.8497	18.9565	18.5958	17.5488	20.8347
g10980	4.6897	5.0064	6.0712	4.8563	5.7064	5.4915	4.0493	7.9904	5.0053	6.2695	2.8137	4.5305	3.8706	3.6464	3.7246	4.3272	4.5117	3.2605	2.2754	5.2007	2.8032	4.8130	2.4570	4.0897
g10982	16.6593	17.0004	18.8810	16.7203	17.4885	19.4028	10.4612	18.4208	10.7449	12.4927	11.2331	8.6187	17.6346	17.1676	19.9542	16.1877	17.4722	17.9403	16.3629	17.8328	19.4862	19.0305	13.0532	18.3759
g10986	991.1503	1027.8318	974.1867	1004.4157	1031.0380	1108.4579	1209.3823	1408.4261	1391.2544	2305.5561	2088.5083	2090.4437	1490.3423	1349.1347	1342.3283	1536.4093	1374.2831	1380.5231	1366.1179	1395.7729	1215.0380	1889.0470	1796.8934	1737.3247
g10987	4.3230	5.2936	5.4384	5.0078	4.6426	4.5741	5.8136	7.2277	4.5292	5.9542	4.3356	6.1949	4.1937	3.5513	4.9695	5.3152	4.6728	5.4229	5.0834	3.8726	4.8494	4.8826	3.8745	4.9489
g1099	7.2074	5.8963	8.5876	7.0543	6.8399	8.5836	3.3636	8.5204	4.8631	7.6759	3.5541	4.9273	7.5852	7.3568	7.1827	7.7875	6.2296	6.6179	5.9063	7.0906	6.9932	7.0237	5.1424	8.3097
g10995	1.1352	1.0286	1.1103	1.1858	1.3948	1.1576	0.3861	0.7017	0.5303	0.6915	0.7443	0.3623	0.9441	0.8487	0.8466	0.9210	1.1224	0.9672	0.7411	0.7752	0.7681	0.8014	0.6388	0.9209
g10998	0.8196	0.7535	1.1520	0.5375	1.0920	1.0176	0.1356	0.4455	0.3239	0.5643	0.4102	0.1308	0.5138	0.4994	0.5195	0.5865	0.6854	0.5004	0.2329	0.2945	0.2910	0.1760	0.1525	0.4171
g1100	4.6823	3.2656	5.4452	4.3679	5.0747	3.9177	2.4606	5.4042	2.6526	3.3564	2.4351	2.0550	5.4014	4.0436	3.7765	4.8031	4.6834	4.3083	2.7425	5.1533	3.7106	4.0482	3.8009	4.5269
g11003	9.7729	9.4612	10.8760	10.1587	11.8152	11.9427	9.1887	16.2963	10.3821	12.8303	9.6523	10.0819	11.6774	11.3448	10.9477	10.5569	10.5450	11.9952	9.7259	11.4197	10.5666	12.1840	9.5136	11.4218
g11005	7.5445	10.1954	10.5217	9.1062	10.0675	9.6829	7.1063	5.3794	5.1224	4.8733	7.5882	10.2971	8.6969	8.3427	9.0117	8.7221	9.6649	8.8309	9.8389	10.2832	8.5842	10.5846	8.4563	9.9202
g11008	33.2809	35.0734	33.8652	33.9241	35.5508	33.1230	45.9183	40.5504	42.4745	40.0663	42.0205	48.2074	34.7056	35.9900	36.1925	34.4190	35.6117	36.1227	37.0291	37.4066	36.1521	36.7958	35.2059	38.0827
g1101	1.5766	1.1810	0.7355	0.7716	0.8881	0.7768	0.9496	0.4661	0.7088	2.0639	0.8658	0.7638	0.9250	0.6650	0.9322	0.9142	2.1508	0.8023	0.4584	1.2557	1.1147	0.5824	0.8356	0.7379
g11016	6.3347	5.2668	5.9150	6.7921	4.6847	5.7588	3.4235	5.8317	5.1236	5.7542	5.8025	3.9489	13.9883	12.6429	12.4613	8.4007	10.8713	11.9074	5.8826	5.6877	6.1877	4.6284	5.4118	5.4282
g11017	3.1084	2.9745	3.4430	3.8362	3.5549	3.2908	1.7886	2.4319	1.8206	2.5195	2.0574	1.6042	3.1903	3.4625	3.3211	3.1936	3.6676	3.2230	2.7646	3.1284	2.8410	2.6668	2.0093	2.9360
g11018	16.8277	16.6462	15.9549	14.2839	15.3359	17.3609	15.0787	13.0076	14.2610	12.1017	16.5535	11.3351	14.1376	14.8983	14.3188	13.2763	13.6598	14.9950	14.3682	13.5711	13.9910	13.0286	14.5938	14.7284
g11019	5.5298	6.6146	6.6189	7.2317	6.4835	6.2433	4.3504	5.4590	5.1043	6.4131	4.7605	3.9931	4.9431	5.3857	6.8105	4.7583	3.9785	4.7477	4.5678	5.4158	4.3370	4.3806	4.1812	4.7510
g11020	645.2080	604.8095	609.8365	607.5301	633.9902	606.7899	858.8129	585.4604	719.0788	618.0300	794.6564	838.2184	678.8199	683.6566	647.2300	656.9920	647.9066	640.8712	703.8534	673.1814	660.0412	667.4639	676.0118	635.6068
g11021	7.6403	6.3355	8.7093	8.8187	8.8054	7.7118	11.9047	16.4646	11.2562	17.3041	14.0491	11.8907	21.4748	20.6564	20.9438	16.9404	17.8996	18.3486	14.8271	16.5566	16.0543	22.6713	18.9798	20.9849
g11022	17.6229	15.1203	16.2015	17.5441	16.7973	16.9197	16.2403	17.1132	11.7951	16.2654	13.6510	15.9593	17.6510	15.6173	16.6990	17.5917	16.9196	16.4673	18.0658	15.7785	17.7555	18.1090	15.3820	16.5784
g11023	9.7821	9.0038	11.4613	10.5946	10.4775	9.9657	7.7382	6.8169	5.1561	6.4013	7.1721	7.5601	8.7307	8.2668	8.4571	8.9621	9.5927	9.3399	8.0509	8.2947	7.1989	8.7564	7.7645	8.6295
g11024	22.7009	19.1325	22.5992	23.0411	24.5718	21.0335	24.6135	26.9416	26.4252	20.8961	21.3892	22.3040	21.3456	20.4883	21.7630	20.6003	22.0433	20.2506	16.6475	19.3549	19.2484	23.2217	17.3814	21.3982
g11025	15.3149	16.5704	16.8300	16.0484	17.2259	16.7699	13.8308	16.8752	10.4777	15.1697	12.3700	15.1236	15.5931	15.2439	16.7256	17.3617	19.3875	14.7746	14.8594	14.1872	14.5297	13.7357	13.5701	14.5667
g11028	1.1294	1.1904	1.5402	1.3862	1.0940	0.8653	0.6127	0.8488	0.6262	0.9623	0.6799	0.4498	1.0494	1.6574	1.1275	1.0475	1.4558	1.0183	1.0430	1.4958	0.8293	1.1255	0.7298	0.9055
g11029	11.5643	13.3193	13.0221	10.4625	12.6338	11.6801	10.4736	10.9012	7.6884	12.4371	6.0631	8.5569	12.1493	13.4077	14.0780	10.5632	13.4695	12.2536	9.9247	8.6323	10.0822	9.1651	8.9913	9.3695
g11030	36.9281	35.5963	32.9140	38.4139	33.8850	37.7188	23.5649	20.8281	22.5387	20.9568	17.3851	16.0458	29.4516	26.6218	28.4712	27.1422	26.4854	27.7954	31.3277	28.2502	33.5119	31.7636	31.0979	30.5019
g11039	17.1882	11.3522	17.3955	16.2613	15.0675	12.1555	1.9508	5.2857	1.4331	2.6446	3.5416	1.4923	12.0967	15.4803	16.0874	12.6324	12.0283	10.6925	9.0320	10.4053	13.2093	12.6772	9.4787	11.6901
g11040	12.8009	13.3305	12.7438	11.2794	11.3317	12.4447	12.1203	15.3823	14.6520	15.3846	12.7939	14.2495	12.1918	10.6909	11.5854	11.4897	11.0434	9.9936	12.8209	13.3553	12.3020	11.6723	10.4234	11.8774
g11041	26.0542	28.2158	29.2834	28.4750	29.7955	29.1976	18.7229	19.8692	10.9740	12.5363	15.3574	16.8350	23.6588	26.6193	25.3690	25.3609	24.6558	24.9053	24.1674	23.7795	28.9960	26.2474	21.7732	25.3185
g11042	15.0509	14.8519	14.5928	15.3866	15.1630	13.7579	15.2559	15.4010	13.3863	21.7101	14.1761	13.4085	14.7858	15.0771	16.5845	14.9969	16.2119	14.7403	12.8877	13.6098	14.0387	11.7630	14.7238	15.2285
g11045	6.9778	7.6901	9.2295	8.9091	9.4530	9.2232	4.4551	8.1576	4.7307	3.7190	4.3667	4.0333	7.4788	5.8324	5.9645	7.7380	6.4954	6.0606	6.1519	5.8477	5.7623	6.0469	6.0431	5.7723
g11048	2.9445	1.7826	4.5218	3.7342	3.6050	4.0406	2.4304	9.9532	4.6670	4.9428	1.1670	2.0470	3.1014	2.1878	1.8039	2.6814	2.6015	2.8497	2.2482	2.2730	2.5233	1.9912	0.7001	2.3028
g11056	243.4993	189.9255	192.0101	313.5597	317.7452	295.7993	277.5714	300.5661	206.9875	347.5677	353.4573	356.9110	219.4806	238.9225	228.9075	306.6088	319.5664	318.0953	223.2086	236.4358	265.8725	332.5090	368.0246	347.2252
g11058	172.7214	180.3848	183.9341	195.3616	192.1396	183.5301	201.8343	214.8404	183.5550	159.0748	195.7036	214.8663	232.0429	214.7409	198.3806	237.8379	215.3109	210.2912	234.5499	241.1684	207.0295	230.0288	232.8458	211.3406
g11059	30.8667	32.2893	30.5599	29.1140	28.3802	31.5716	21.3421	26.8786	26.2050	24.0890	25.6302	19.5190	26.7345	25.7787	27.0282	26.5017	26.2418	29.1511	24.8092	22.4271	26.2074	21.5935	21.9096	24.5721
g1106	16.9923	19.0081	17.6859	18.3215	19.1390	18.3044	12.5150	14.0695	11.8158	14.5805	13.5517	14.9696	16.3565	15.6698	15.7032	15.4984	15.7466	16.5078	16.9818	16.6428	16.6373	16.0687	15.4781	15.9625
g11061	20.2808	19.8582	17.7767	16.5034	17.3986	21.9097	5.3930	5.1385	7.4438	2.9408	4.1564	1.0647	23.4529	20.2997	22.8134	20.5336	20.5654	24.6292	30.3804	28.2869	33.2633	20.4125	25.8442	29.2613
g11062	12.9872	16.4251	13.5399	8.4349	8.4161	8.1418	22.2514	17.5058	19.7143	11.6629	11.9992	15.7909	25.9229	27.7274	24.2624	14.1299	13.8160	16.8023	27.8064	24.4534	23.1655	21.4306	11.3278	13.0696
g11063	28.8620	26.8003	31.3550	26.0039	26.6086	27.6652	22.5106	20.8809	21.5026	21.9260	20.3532	17.5215	20.5946	24.0381	22.4997	22.4146	23.2199	26.4721	23.8890	20.5105	23.1142	22.9022	22.0461	21.6159
g11064	8.7807	8.9007	8.0710	7.7228	8.9761	8.7024	8.2638	7.3318	7.8470	6.4898	8.7691	9.2067	7.2071	8.6995	8.7634	9.4615	8.2636	8.6201	7.4424	9.0769	7.5262	7.6374	7.2285	8.4005
g11068	8.2485	7.6836	7.7534	8.3637	7.7475	7.4664	5.1310	7.2868	2.5172	3.9394	6.0660	8.8253	7.4725	7.6927	7.9742	8.2097	7.4181	7.3042	7.5033	7.5535	6.5321	8.8447	6.6399	7.0086
g11069	12.3389	14.1758	12.1859	12.4149	13.0373	12.5550	12.1793	21.5966	12.3309	16.6234	10.5975	15.1021	15.4735	19.6731	18.6472	15.9752	18.3983	14.4074	10.3741	13.3437	12.0554	11.8500	11.6460	14.7116
g11070	5.2039	4.7936	4.6464	5.2779	5.5691	5.9914	6.1321	8.6617	6.0961	7.2304	5.1012	4.9715	6.7053	6.1148	6.9819	6.7160	5.5345	6.6447	6.0832	5.6791	6.2970	5.6448	5.6598	4.8759
g11071	8.1575	7.6822	6.9622	9.5083	9.9849	8.2543	9.9122	8.0390	6.7109	11.1694	7.8703	9.5167	9.4814	8.7687	8.5000	9.4724	8.7520	8.6316	10.6493	11.3258	10.3765	13.8203	9.2484	12.0186
g11091	21.1693	24.6997	22.6846	24.8974	23.0376	23.6418	17.5244	24.9319	13.0554	23.1394	15.9533	18.8955	34.9611	31.4331	32.2964	31.8385	31.7509	26.1184	21.2404	22.8321	24.3584	24.3817	18.8930	22.5064
g11092	39.5254	42.2108	37.6725	36.5528	37.6005	39.1183	36.1962	34.2042	38.3012	29.8929	39.2227	24.8668	36.7947	37.0321	38.5903	35.5988	36.1410	40.6515	35.5639	36.8485	36.5959	33.5325	36.1712	33.1704
g11093	28.9868	32.9570	33.0817	30.5273	34.8028	29.8043	18.1980	26.0113	17.5845	14.0034	19.8902	13.7922	34.2105	27.9146	30.1871	29.5398	32.1684	35.2020	28.3650	27.8664	26.5175	25.8124	29.6006	27.0314
g11094	6.3575	6.3406	7.2060	6.2733	6.5399	5.7891	5.2105	7.7957	4.4947	5.2641	5.7359	4.7446	7.3657	7.2012	7.9119	5.9986	6.1608	7.1767	7.0218	6.4401	5.8771	5.9281	4.4060	7.3212
g11095	181.3939	169.2799	168.7826	190.1701	179.7381	191.1871	132.5855	122.5990	125.5807	102.7026	116.8838	101.3647	101.5608	105.8285	125.4393	131.8093	119.0252	119.4991	124.5806	117.3362	106.5614	102.0610	108.8799	106.7767
g111	2.1550	1.7776	1.4218	1.6851	1.8901	2.0661	1.6567	2.4438	1.9407	1.8117	1.8553	1.4341	2.1129	2.2190	2.0096	3.5254	2.6273	3.1581	1.4869	1.5365	1.7470	1.0829	1.9066	2.3537
g11102	3.0815	2.8588	2.5760	2.4816	2.7832	2.6017	1.0472	1.7791	1.7322	1.9144	1.6455	0.8476	2.0995	1.7858	2.4911	1.0030	1.3279	1.8520	1.9179	2.2259	2.1098	1.7739	1.1478	1.5275
g11103	2.2886	3.0900	4.5972	2.7720	3.4552	4.2013	2.9260	3.6607	3.4097	4.3109	2.8088	3.9360	2.1617	2.3444	1.8527	2.0879	1.9394	2.5452	1.3960	2.0809	1.8384	3.0128	1.5730	2.0562
g11105	2.4602	2.4286	3.7795	3.0297	3.8835	3.2857	1.7722	4.7425	3.1765	3.0535	1.1983	1.9338	3.7657	2.1703	3.6064	3.0398	4.2712	3.2589	1.9524	2.2204	1.8595	2.2897	1.9284	2.3049
g11106	100.9868	87.4360	109.6814	100.7546	100.0479	82.7292	45.0060	78.5649	80.2828	78.8272	53.0402	53.6706	58.6999	52.9902	56.8376	62.9881	47.2508	39.8352	61.5481	65.8964	63.1880	50.0438	50.7257	48.6375
g11111	2.5414	2.5972	2.9619	1.5536	1.5371	2.2656	0.9941	1.8763	1.3999	1.2864	0.9517	0.7336	3.1013	2.5226	2.7224	2.1522	2.1295	2.2927	2.0985	1.7342	2.3054	1.7065	1.5711	1.7962
g11117	24.9392	24.9017	24.3408	23.2227	24.8190	25.1178	24.3223	19.2309	20.4427	19.8305	15.8859	19.3812	23.4587	23.1978	25.2206	24.8426	25.1657	27.0645	22.7578	21.0335	23.8423	20.9135	20.6360	20.9626
g11119	12.9038	12.9124	13.5300	12.1882	12.4591	13.5220	4.3698	6.6594	5.4258	3.4245	4.9661	1.7458	10.2983	8.7602	10.3683	10.0189	10.7739	9.7523	8.5873	8.7681	8.6842	8.8260	7.5972	9.0160
g11120	7.3254	7.3871	8.9860	8.3589	8.9505	7.1352	4.4371	14.2403	5.4914	9.2118	4.4758	5.4049	9.0482	7.9776	9.5809	7.4130	8.0813	6.7744	6.7695	9.3733	7.6711	9.1501	6.4169	9.4658
g11122	11.5601	12.1903	12.9587	11.8285	12.2192	12.3524	7.2322	11.0554	8.5127	7.5031	7.8506	3.7772	11.9483	10.5364	10.8981	11.5145	12.7255	11.4735	9.6156	10.0377	10.0286	9.5036	8.7886	10.3628
g11131	13.6489	9.2670	10.1006	23.2220	13.5659	15.0208	3.3183	3.2653	3.9502	2.6850	8.3295	9.2328	4.2237	5.6708	3.8818	8.7882	6.8418	5.1724	7.0997	4.7643	8.5916	10.6753	10.8212	8.3904
g11132	2.2140	2.1606	2.4228	3.8104	3.6804	1.5921	1.2677	0.5180	1.2742	0.3708	0.2849	1.1982	0.9807	1.6969	1.1506	1.1083	1.0729	0.6113	1.9153	2.8240	3.1925	1.6533	3.4734	1.5998
g11134	1632.8463	1414.3145	1664.9074	2076.6297	1892.6124	1660.5357	3947.9893	6960.6798	4407.3696	5234.5636	4866.3921	5987.4693	1926.5738	2142.6860	2138.4704	2007.5683	2174.3666	2121.0227	2849.6690	2995.4940	2886.7349	2981.5929	3384.5679	3151.9293
g11135	358.9549	322.6025	387.9541	438.3440	429.2401	352.4271	356.6727	98.8181	151.5410	53.6250	426.9980	521.9841	421.2350	448.7372	471.3199	411.7228	491.7913	434.6121	595.5835	598.5772	588.9826	632.1200	652.4251	663.2704
g11136	27.4457	23.9685	23.6572	24.4632	21.7614	23.2945	16.5522	23.3818	14.8067	23.7531	15.7296	16.9539	22.2129	27.7624	21.8394	25.8628	22.9370	22.7854	25.4928	27.9415	22.1080	20.6563	23.7651	19.0717
g11137	2.7896	3.7171	3.0776	4.9701	4.0660	3.6526	4.5881	5.1827	4.3650	2.5935	4.3178	3.7053	4.5663	4.5097	6.4335	5.1555	3.3759	3.0494	3.0788	4.4180	3.6575	5.7366	4.5980	4.8306
g11138	11.0104	10.2854	9.9780	15.5163	9.0533	14.0662	5.6228	9.0257	4.3186	5.8183	4.9830	5.8104	11.7741	7.9209	13.0432	13.2848	13.8551	12.1678	12.3676	11.1994	12.7702	12.6735	8.1973	14.0297
g11145	15.4114	15.3895	18.0235	17.5419	17.1180	16.0983	15.5586	17.6973	8.2935	18.4426	10.4283	12.8357	16.5798	15.8283	14.4635	15.8591	17.2733	12.9868	16.2510	18.2402	16.8652	17.0164	15.6890	17.6527
g11147	5.9742	5.9642	6.2286	6.4111	7.3337	6.7121	13.6850	20.1977	29.4379	23.9089	19.1194	24.1980	8.1306	10.3139	9.5181	9.9740	10.1233	8.6316	7.8232	7.0163	6.3025	8.4332	10.8633	8.2644
g11148	4.7959	5.1221	4.4284	4.6659	4.7511	4.7072	3.7123	5.1064	3.0685	3.5446	3.2160	3.6303	4.3587	4.7594	4.4127	4.9480	4.6462	4.4931	4.2318	4.0549	4.3332	3.8264	3.4128	5.2528
g1115	10.0212	9.0337	9.8678	10.4460	10.7697	10.9314	5.9908	6.7520	7.6022	4.8365	7.8916	5.9361	9.0732	9.7205	9.0963	8.5938	9.7657	8.6805	9.2874	9.3220	9.7524	8.3052	7.9369	8.8372
g11150	33.5199	35.4555	34.6845	32.1689	34.0480	34.0107	32.9422	33.2426	37.5416	30.1986	34.8327	30.5774	39.4514	37.7535	35.3798	35.2807	33.0378	32.4463	34.2064	30.7452	30.4604	29.3933	29.9469	30.1364
g11153	11.7554	10.2059	8.1112	6.8605	8.5048	8.6595	4.5396	2.2709	3.0653	2.4436	8.4977	4.4614	8.8500	8.5997	6.5671	7.1226	10.5988	7.3563	8.6839	7.1330	8.8548	9.7050	5.7674	8.1991
g11156	285.1508	274.3189	300.1086	310.8713	302.4383	288.7826	269.0477	347.2905	310.9211	398.7984	261.4371	313.0191	289.7644	282.1246	284.3281	294.5528	294.4094	296.5890	281.4011	300.0119	296.6157	290.9347	297.4137	301.9310
g11157	13.5000	12.3228	14.1358	13.5924	13.0705	13.2692	12.1829	13.2768	13.2300	16.6560	13.1617	14.0848	12.4930	11.8234	11.1377	12.0490	13.4275	11.9652	12.0181	11.5479	11.6121	13.1313	11.2887	11.9423
g1116	16.3829	15.0082	17.9027	15.0449	13.7298	17.5499	8.5804	16.7024	13.1226	12.8040	15.1777	11.0228	12.7497	10.9797	10.7636	13.5244	12.9716	13.7006	15.0666	11.3734	12.5976	9.1630	10.2731	12.9369
g11167	1.5777	1.4049	2.8587	0.9879	1.4624	1.0461	1.3726	2.5906	1.8061	2.2004	1.5567	1.9534	1.5028	1.9914	2.1769	2.1057	2.0672	1.7096	2.3891	2.1888	2.7970	2.3888	2.2178	1.7583
g11168	13.7870	14.6268	13.5638	13.6448	14.5778	12.9434	15.2632	18.6430	20.4064	20.5907	15.8292	18.6893	14.7478	15.5943	14.1963	14.2591	15.0897	13.2550	17.7540	16.5617	15.8800	17.1348	14.3604	14.2924
g11169	7.8102	8.5660	7.7673	8.4100	8.1928	8.3576	7.8663	9.4841	7.3017	10.5740	8.1107	7.9378	8.5518	8.3445	6.3604	8.1285	6.8325	7.4477	8.7926	9.4662	7.8104	8.5147	8.4315	8.6121
g1117	6.1785	8.4902	5.7221	5.8612	5.9014	5.5861	2.1924	4.0009	2.0576	4.8919	2.1271	1.6295	5.1752	4.2510	5.0710	4.7960	5.9580	4.5703	3.9408	4.0221	3.9497	4.3543	4.0544	5.5096
g11170	22.1648	19.6722	24.8693	19.0725	20.6896	21.6861	17.4199	28.3008	15.9271	22.8984	18.0000	13.0265	21.5359	22.3320	23.3144	22.6772	21.3618	19.0353	24.3999	23.1897	24.5172	25.5684	18.8073	26.3668
g11175	21.2333	15.7963	17.3326	20.0850	19.7607	21.1841	5.1462	4.0771	2.9641	2.5138	4.6931	2.9957	19.9311	16.5946	19.6016	16.7280	19.8242	16.2378	24.1574	21.0952	21.8165	18.4837	12.6762	24.0902
g1118	7.0183	8.6697	9.1439	8.7375	9.9904	7.7293	4.0746	3.8526	1.8312	3.5279	5.0740	4.0921	5.9362	6.6697	8.4436	7.3748	4.1933	5.5396	6.1830	4.3617	5.0201	5.9222	5.4698	5.8695
g11184	16.2126	16.5423	15.4359	15.8710	16.8197	15.3603	12.7500	15.1794	12.9139	13.4723	14.2012	12.2522	18.3419	16.1081	14.6915	15.5567	15.6765	16.5617	16.1802	15.9122	16.7680	16.3025	13.3482	14.8469
g11187	10.2705	10.2906	10.9191	10.4184	10.9293	11.3300	1.7026	2.0767	3.2136	1.6081	2.6539	0.9365	8.2989	7.1917	8.2783	8.4740	8.8994	8.3335	7.6032	7.8340	7.8323	8.0653	7.5046	7.5621
g1119	9.9719	9.8789	10.3620	13.5266	12.2695	10.7665	2.9648	5.9837	4.6144	4.7674	4.8474	2.3810	6.7767	8.4766	6.9194	8.6611	9.9189	10.2921	7.7929	8.2921	8.3984	10.2952	5.1604	7.3366
g11192	29.9923	31.1468	30.5725	33.8558	29.4383	31.6379	25.1539	38.9229	31.1055	28.2013	32.0122	21.0628	30.4880	31.0059	31.3899	31.2872	30.8715	30.3747	30.5022	31.3537	31.3087	33.5321	29.2763	28.4769
g11194	4.4060	5.1336	4.6123	4.1328	5.3720	5.0871	3.7723	5.2942	4.1379	4.6046	3.4485	4.1214	4.2713	4.2653	3.9427	4.8080	4.7820	4.1464	3.9352	4.3385	5.3110	3.8595	4.3754	4.4007
g11195	21.8821	21.1128	24.1754	25.0260	23.8337	25.5897	18.9012	32.8928	16.9471	24.3243	16.4238	20.7264	22.8329	22.4737	22.2275	24.0947	26.4690	20.3816	22.4231	21.8605	22.0675	23.8129	18.8601	25.2121
g11196	16.6126	15.7057	19.2752	16.7030	17.3227	16.9237	16.6754	17.7995	19.2177	12.3079	14.9664	21.6029	12.8908	15.8485	11.5804	17.5870	16.0453	14.0255	14.2305	14.9378	14.6053	12.8718	13.4864	13.4810
g11197	10.7583	10.5122	13.7813	13.6288	12.0581	12.5376	4.6226	7.0276	4.0970	4.4912	3.4693	2.8393	10.6834	9.8537	11.1715	9.5725	13.1243	10.1566	8.4139	10.9779	9.3940	9.3093	6.5087	10.3082
g11199	2.6393	2.6789	2.6068	3.0038	2.9593	3.1211	0.9397	1.5149	1.2280	0.8214	1.4384	0.5456	2.5280	2.2587	2.4549	2.4196	2.7507	2.3682	3.2455	2.7221	2.6999	2.1985	2.5168	3.4625
g112	15.1231	17.9276	17.6312	16.2572	15.1530	17.7527	18.8098	16.9683	17.4003	19.4894	19.0485	20.5435	16.7738	16.9001	15.7096	15.0443	16.6781	17.4992	16.9355	16.6876	16.3803	17.0151	17.6059	15.1688
g1120	29.3840	22.1858	23.3671	24.5609	26.6159	27.7676	19.6520	23.9639	32.6328	22.2464	26.6080	19.3669	25.7793	26.1376	22.2665	28.3307	24.1653	27.5137	21.7975	24.0813	24.1148	28.0746	23.1216	20.0739
g11201	1.3845	1.1324	1.4984	1.8030	1.3051	1.2493	0.8966	1.4824	1.3028	0.9002	1.2656	0.5955	1.8136	1.5510	1.3238	1.2405	1.2222	1.0438	0.7213	0.8947	0.9976	1.4139	0.8687	1.2445
g11203	18.9462	19.4757	21.1649	17.5536	19.8505	19.6639	9.4698	12.8218	12.4401	8.2396	11.9669	4.4851	16.1694	16.9855	19.0655	16.5455	18.2742	17.5814	16.4399	16.6287	17.2201	15.8654	12.6359	17.6481
g11204	21.0587	22.1021	22.9312	21.3384	21.1934	20.8531	9.9684	14.6347	10.2467	11.0429	9.7950	8.3877	15.7580	14.6038	15.0456	15.8768	15.5787	14.6982	13.9005	15.6233	15.8330	14.2824	14.7597	14.3010
g11206	3.6669	4.3210	4.2591	3.8926	3.4226	4.3975	2.6020	3.7380	2.7234	2.0538	2.3330	1.4762	3.8497	3.6084	3.6134	3.9391	3.7516	3.7836	3.6144	4.0393	3.6971	3.1751	2.7991	3.0913
g1121	24.8056	23.5731	26.2983	27.3703	25.8994	27.1720	21.3332	27.5248	22.4148	22.6249	22.4114	21.4879	23.8255	23.4475	25.2634	24.5861	24.7542	24.7612	22.1779	23.5937	21.3442	24.6961	20.1330	24.2507
g11210	41.8625	41.1374	40.3659	42.8970	39.4632	42.1169	43.0811	33.2210	36.7505	33.1644	46.1157	44.9236	38.2954	39.1999	39.8013	39.9781	39.6725	41.8733	41.1568	42.4269	38.8173	38.8792	43.8945	41.7782
g11212	18.0899	17.8760	20.9306	18.7343	19.8139	19.3547	12.6061	28.7400	13.0143	18.2705	11.5364	14.2944	18.3621	15.5500	18.3345	17.5390	16.4835	16.1296	13.4342	15.5993	15.5929	15.4694	11.7728	18.0018
g11214	15.1957	12.5847	16.4171	15.3734	12.9093	15.8247	3.8992	3.4079	3.1443	2.5751	4.1844	6.8960	10.0388	10.9659	16.8012	13.6772	15.4111	13.7974	10.2185	11.5372	10.5340	10.4715	6.8973	15.0857
g11218	27.0929	27.6347	27.2795	27.3193	28.3000	28.3024	28.1331	24.8660	22.8959	21.6863	28.5859	30.7158	27.6735	28.5065	27.8629	29.0639	29.9299	30.0241	28.8781	28.6233	29.9236	31.4273	27.7073	28.4336
g11219	54.2905	51.3347	52.0250	52.5397	53.1546	55.4221	37.4746	40.1683	28.8360	35.3537	37.0957	40.6343	55.4060	52.2282	52.9699	54.6543	57.4141	49.9957	52.2967	53.7952	52.7902	53.6186	51.8480	51.5027
g1122	1.4144	2.1648	1.7492	1.5914	1.4949	1.6091	1.4448	1.5778	1.4068	1.1566	0.8441	1.2358	1.8177	1.9341	2.1090	1.3963	1.0382	1.5077	1.8017	1.4537	1.0195	2.3271	1.6739	1.1977
g11220	1511.0206	1435.4626	1472.9551	1397.6409	1388.2453	1376.3219	1881.0464	1653.5496	1858.3487	1874.5893	1539.1920	1684.4862	1173.2333	1244.4393	1153.8075	1239.1126	1226.4621	1201.2864	1351.7821	1340.5972	1413.2051	1248.1836	1405.5166	1279.6540
g11221	1812.2428	1765.3088	1858.8175	1442.7920	1426.9768	1415.5283	2466.5303	2440.6289	2557.2207	2223.3982	1784.7414	1898.1732	1719.2491	1796.9309	1708.7612	1451.3682	1423.2479	1477.6072	1913.4311	1886.2318	1975.5101	1553.3631	1563.2133	1498.7474
g11222	45.3580	46.7747	39.7551	47.6190	42.3746	48.6353	57.0499	41.3061	44.7665	42.8790	46.1885	55.8186	40.9259	46.5039	49.8272	47.3037	43.6142	44.8724	49.6270	48.3882	43.3914	48.2906	52.5830	47.3330
g11224	14.0661	14.7569	16.1543	12.5912	15.7880	13.5411	6.1453	7.1636	7.8578	4.0230	7.1521	1.5980	14.2069	13.5059	14.8429	14.9379	13.6062	13.9474	10.9441	11.3493	13.0438	12.6390	11.2647	13.0821
g11226	7.4978	8.6174	6.0010	8.0914	7.3413	8.6138	1.9931	1.9217	1.9012	1.9492	1.4070	1.4747	8.3807	6.8099	8.0285	8.0854	6.2775	7.2337	5.8890	7.0977	6.9408	6.8393	6.7384	8.3757
g11228	12.0879	9.9527	11.6177	11.4415	11.3510	9.7322	6.3647	2.8819	7.7586	4.2983	6.1100	1.9576	10.5478	10.5254	12.4390	9.4307	10.1002	14.1199	9.2068	10.3255	11.5884	9.3775	11.7885	8.7877
g11229	3.8920	3.0992	3.2602	2.1979	2.5437	3.9325	1.3662	1.1289	2.5283	0.7579	3.1008	0.5334	3.1715	2.5970	2.8906	2.7385	3.7914	2.7991	3.7573	3.2909	3.0005	2.5797	3.9325	3.1258
g11230	4.9845	6.0394	4.8283	5.2390	4.6288	5.8755	3.0707	1.3668	4.5904	1.5320	2.3374	2.0192	4.2284	4.2736	5.1881	5.8501	5.0074	5.3629	5.6429	5.3973	5.0015	4.4493	4.7256	4.7528
g11231	22.3893	20.1525	23.5491	17.6497	19.5426	24.3746	7.9638	17.7853	14.3251	9.0697	15.4152	4.3974	20.8169	22.2185	20.0142	19.4659	19.0761	25.6813	21.1680	19.8310	20.0718	17.2252	20.5402	17.8510
g11232	5.4340	5.6904	6.4350	6.1990	7.1811	6.9376	4.9596	8.7302	5.3560	7.1658	3.8677	3.9359	7.0017	5.6581	5.8497	6.0590	6.9097	6.4042	7.0113	6.7035	5.9961	7.3260	6.2168	6.4086
g11234	59.1286	64.7325	63.1090	64.1331	61.7325	64.9331	52.3013	59.7260	48.5544	52.7469	53.1860	48.4285	56.6611	57.1164	55.1595	59.3623	54.8551	57.7353	58.4034	57.9929	55.9946	54.0597	54.4023	53.6049
g11236	4.6847	4.5131	5.1735	4.6001	4.8437	4.4619	4.0477	3.8918	3.1176	3.3314	3.8457	4.2462	4.7758	4.7099	4.0826	4.3207	4.9215	4.3438	4.5889	4.4927	4.5018	4.1862	4.1978	4.4747
g1125	70.5963	73.2887	66.0826	70.9970	69.6447	71.8839	92.1809	73.6176	70.1002	74.8192	95.0660	105.4457	207.7480	202.0887	169.4606	208.5478	183.3018	169.8517	131.4345	128.7940	118.2434	169.2313	164.7027	148.6356
g11258	18.0116	14.7889	21.5207	20.2964	16.8857	17.6539	15.8478	9.8775	16.3005	12.0893	13.4782	15.5722	20.3307	18.3705	21.5523	20.9987	19.3297	16.7127	20.5146	20.6170	17.1829	21.0843	19.5031	20.3554
g11259	7.3792	7.9164	9.8259	8.5276	8.2246	7.4217	6.6754	8.4051	4.5042	5.0680	6.1375	7.2660	8.4624	9.1989	7.6466	8.1457	8.7988	7.6151	8.2706	7.5146	7.9482	9.4807	6.0890	8.0507
g11260	8.0009	12.2527	12.3239	9.5560	10.2341	9.9084	10.5657	5.4302	8.6522	7.2958	7.4524	8.6405	10.6563	10.7566	9.1809	11.9134	12.1849	13.1681	11.0703	11.2367	11.4618	11.9154	8.7281	10.7804
g11261	39.9310	41.8450	37.0410	27.6495	31.6726	35.1287	9.7702	12.0522	19.6635	6.1411	13.9758	2.4431	38.4396	36.4259	35.7241	33.6832	33.6379	35.6424	32.8536	31.0680	32.2954	29.3009	30.4018	32.7260
g11266	33.5729	35.0450	37.4045	34.1121	33.8485	33.2343	27.5546	29.6996	31.3204	24.2276	33.8294	24.9759	35.2176	35.9372	36.3655	32.0788	36.0601	31.6846	32.0592	29.0609	29.9271	27.5635	26.3274	26.8773
g11267	35.4702	36.5733	33.0381	27.9143	29.2201	30.9198	15.0702	31.6337	16.5435	27.0021	21.6300	14.8130	28.6205	31.0752	26.0704	28.1023	27.1742	29.1064	26.6033	25.5362	28.2028	22.1619	25.9933	26.5264
g11268	14.5644	13.7514	13.4175	11.4815	13.8843	13.1504	6.2755	5.6684	5.1764	4.0190	6.7900	4.9331	12.6394	15.5817	17.7042	15.1772	12.5112	15.5779	11.6672	12.1997	9.5434	12.9247	12.5972	11.3200
g11269	9.7321	9.7237	10.0702	9.7298	9.1105	7.0218	12.2748	13.5952	10.6426	12.5423	9.9675	11.9854	9.5718	8.1774	8.2791	8.1094	8.9301	8.9135	10.2727	11.0868	8.9262	9.4154	10.6279	11.0903
g1127	15.1393	17.7137	17.0173	14.0799	11.0346	10.7967	18.4965	17.5553	15.9938	9.1564	9.6168	15.3111	15.1055	16.4122	17.2821	10.8210	12.7619	12.9133	19.5819	18.2406	14.4770	12.3774	7.9416	6.7849
g11270	31.2237	30.9860	31.7126	30.5537	32.4365	32.2594	19.3972	28.2940	23.8613	22.4970	21.7550	14.8003	28.4399	28.3628	31.2460	29.8341	30.8587	29.4471	28.8071	28.2579	27.9602	30.5158	24.1975	30.4866
g11271	3.3895	3.2000	3.8940	3.7629	3.2403	3.3732	0.9409	2.7790	1.7844	0.7743	1.8201	0.6035	5.2375	5.3043	4.9131	4.8162	5.6762	4.9053	2.3385	3.2910	3.1595	3.1002	3.1313	3.2540
g11272	1.0328	1.7804	1.0886	1.2553	1.1250	0.9752	0.3945	0.4292	0.6187	0.2530	0.7282	0.1578	1.2495	1.5088	1.6238	1.5045	1.9046	1.7189	1.1852	1.0383	0.8414	1.1594	0.7676	1.0375
g11273	1.6988	1.7751	1.9993	1.8431	2.1365	2.3311	0.9135	1.7242	0.7956	1.3913	1.6062	0.8533	1.1515	1.1990	1.8585	1.4888	1.1884	1.2644	1.7854	1.3695	1.8108	1.5898	1.3377	1.2969
g11274	25.3417	26.2814	30.5980	27.5046	27.3882	28.4991	21.2785	33.2152	31.7515	25.0639	19.7378	25.5880	29.2561	27.9252	28.8848	26.7512	29.5993	26.9973	22.7975	29.5178	26.0957	28.8822	23.4504	33.0282
g11275	1520.8291	1143.7341	1481.1967	1585.2667	1528.3584	1267.0905	534.3199	163.2779	177.2411	95.8950	360.2025	562.5487	1719.7535	1719.1994	1679.6182	1645.3994	1725.5624	1530.8638	1584.4607	1759.0569	1719.3484	1736.4804	1829.9894	1686.0966
g11276	3.1053	2.5388	3.4042	3.1044	3.0938	3.2467	2.6610	4.4124	2.4962	3.3151	1.8689	1.8574	2.2793	2.6739	2.6678	2.1345	2.9411	2.0496	2.6494	2.9214	2.6622	2.5843	2.2663	3.2426
g11277	19.9093	23.8239	20.1565	20.4188	22.0626	21.7581	7.3279	12.7314	11.8783	6.3012	10.8775	3.6956	20.3602	21.1261	22.3340	22.6578	22.0812	21.6223	22.0047	21.5944	22.0808	23.4776	18.9922	21.3705
g11284	13.7302	13.5435	14.2084	10.4171	14.1232	14.3555	3.4292	7.7862	8.1299	3.2902	6.7649	2.0613	12.2368	13.3017	13.0919	12.4324	9.8281	9.5014	9.7656	12.0908	10.9946	10.4071	9.9699	12.1747
g11287	45.3842	47.5899	52.6542	46.5220	45.7721	45.5371	17.0886	28.6522	23.6429	17.9995	22.6925	11.7885	39.2266	33.4466	36.9128	38.3983	37.2539	32.3828	34.7374	35.8844	33.8557	30.9330	27.8493	33.3660
g11288	32.9269	33.6769	31.4824	35.7792	35.4572	33.8468	30.8585	27.2470	25.8044	19.4571	35.0009	28.6725	36.2533	36.5617	36.6733	39.7599	41.0589	38.6983	31.0850	28.4308	28.7639	31.1171	28.6068	29.8156
g11289	21.9556	18.8808	25.4496	19.9776	22.0980	20.7548	17.5775	23.4895	10.7661	14.8666	13.9910	15.6189	18.0101	21.2750	16.8301	20.1207	20.0492	16.2536	15.1066	17.6510	17.9952	20.4914	14.5253	20.1253
g11293	14.1146	11.5064	15.7918	13.0876	15.1233	14.5888	8.1362	14.2944	8.2720	10.3523	8.7139	8.0057	11.5121	10.9114	13.4732	10.2810	12.9341	13.0934	10.5441	10.3141	9.9343	12.2175	9.5083	12.2354
g11295	16.9457	15.8922	17.8902	19.8103	18.9272	17.5323	9.3233	15.6134	10.0549	8.1985	7.3400	6.3765	13.1176	12.7902	13.2986	17.3689	16.3179	14.3019	13.2670	17.4769	14.9285	14.8520	12.2052	14.6744
g11296	20.5807	18.4289	19.6995	19.5483	20.1288	20.6259	18.6981	13.9468	16.3843	13.9454	18.0623	21.4964	20.8463	18.9518	18.8202	20.7600	20.3572	20.3281	19.9237	20.0365	17.8705	19.7338	19.2047	18.4071
g11297	1.1826	3.1624	3.8295	3.4978	2.4723	3.8842	2.1020	3.5276	3.8895	7.2727	2.7266	3.2995	3.1357	4.4849	5.4701	4.9613	0.4506	5.1285	5.0716	3.3949	2.9527	3.9231	3.7482	3.7596
g11298	38.8481	36.7913	40.4675	45.7693	43.6978	40.5995	42.0074	46.5479	48.5731	42.0150	40.4536	45.7807	41.0117	42.4937	38.4989	42.1547	41.7368	39.9274	41.6532	44.3064	40.9659	43.4332	36.8845	43.2627
g11299	29.3822	30.8649	28.5843	35.4604	33.4346	29.1623	30.1466	38.3481	32.8133	45.0196	41.3593	53.0494	27.3261	26.6157	25.7193	29.5844	23.9904	24.0319	28.4698	28.6751	27.2821	29.5869	30.0919	32.1726
g11300	13.8883	20.5049	13.2754	17.7442	15.7783	17.1800	13.0832	6.0444	4.4257	4.8948	7.2363	6.4685	13.4406	13.4581	10.1531	12.9389	10.2975	12.3451	10.0073	11.2560	10.4808	13.0632	11.2300	10.8797
g11301	2.0137	1.5265	1.7858	1.5885	1.1052	2.0921	0.5682	0.9744	1.0443	1.5601	0.4953	1.0554	3.0944	2.0137	3.4856	2.8586	2.1300	1.5461	1.3053	1.4293	1.1547	1.1933	1.0068	1.1427
g11302	2.6914	1.8740	2.4946	2.1176	2.2751	1.9467	1.8779	1.7173	1.5592	0.9900	1.3995	1.0478	2.9000	2.9854	2.4369	2.1855	2.8405	2.1742	1.3128	1.6103	1.7252	1.4467	1.4303	1.1648
g11303	30.9760	31.0416	37.1031	32.5844	32.6766	31.0645	23.5384	34.9430	24.3223	21.9612	19.9792	18.6389	30.8641	33.1228	30.7336	31.2561	29.3581	26.7042	31.4052	32.0949	28.8006	28.6362	24.0692	28.6589
g11305	144.1302	148.4273	146.6867	147.2270	141.0439	151.9226	179.8126	152.0427	160.4708	186.5060	171.4040	189.0889	146.1860	147.6073	153.3995	139.7409	144.9650	141.2396	161.2627	149.5346	146.0503	146.6062	155.0265	137.6618
g11309	6.9695	6.7472	7.4107	7.4212	6.7699	7.2186	3.6555	4.6398	5.1846	3.4289	4.3522	2.7550	6.9581	5.5310	5.6676	6.9046	6.7385	8.3659	5.5786	6.6890	5.8435	7.4281	6.4550	6.6744
g11310	368.7993	393.8394	391.1345	401.6674	374.3384	390.7373	331.9044	307.0793	373.8141	596.1043	320.5773	373.1372	287.7081	286.0430	288.4899	287.0629	291.2768	292.2680	304.2712	289.5567	297.6813	288.9080	284.1711	283.0189
g11311	925.9262	1021.2328	961.1415	942.3986	903.5702	928.1674	720.7385	807.4990	1083.3329	2669.4820	733.4629	847.0309	745.4629	732.5053	698.0120	698.5125	727.3510	721.8299	721.1139	724.7302	706.4541	688.7776	721.6185	667.7943
g11313	75.4805	74.0812	83.7571	67.2848	66.4872	63.6818	125.2087	185.1438	152.8680	243.4843	106.0142	113.6294	85.5702	88.4620	92.9878	79.0757	84.0040	88.7612	88.5833	102.2410	90.2149	76.0962	84.0182	84.7539
g11314	7.4934	7.5131	4.3789	6.2831	6.1741	7.6786	12.9454	19.0273	13.3602	15.8123	10.8063	11.4723	7.4590	5.3901	6.3304	5.7263	6.1289	7.1489	7.9904	6.5899	7.8252	9.6146	7.5912	6.1988
g11315	16.0977	16.0115	17.5306	15.9927	16.1907	15.7900	15.3984	13.3420	13.2681	13.4511	16.5374	16.6439	17.9085	15.9142	16.6038	18.1756	16.5145	18.4788	17.5495	15.7763	16.9082	18.3589	18.2598	15.0181
g11318	6.8606	5.1441	6.2111	7.3717	9.6152	8.5315	5.4328	3.1473	1.5103	3.1957	3.2029	5.6608	9.3706	6.7211	9.7419	8.8328	9.4571	8.9085	6.6775	6.2154	7.9139	6.0773	7.7685	5.6496
g1132	15.4790	14.6290	16.0482	18.6467	19.9893	18.3703	19.4964	24.3176	16.2511	21.1606	13.6937	15.4621	15.4890	14.9356	16.9145	19.5213	19.9052	18.7413	13.1159	22.4121	17.8063	18.5704	20.2661	18.3141
g11327	4.4368	4.3394	4.2487	4.5686	4.0606	4.5421	3.0046	6.9688	3.7008	4.1617	3.9189	3.2987	4.5979	3.6376	4.5467	4.1016	4.5312	3.8404	3.5650	3.4314	3.8078	4.0199	2.8474	3.7112
g11330	65.0667	58.8080	64.1849	78.9557	76.3980	71.2404	84.3567	61.9779	99.2735	81.2918	126.4587	141.5851	74.9414	70.9362	68.6198	89.3448	84.0913	75.6758	57.6436	52.5129	60.0138	87.0987	84.8108	92.3412
g11334	8.6770	12.2334	9.7910	11.1595	9.9531	11.3342	6.2301	5.0556	2.8681	2.4089	4.6215	2.8315	11.6278	7.0353	12.7568	7.8328	9.4911	11.8501	9.2520	7.8112	11.4082	11.8280	9.4701	5.9231
g11338	1.1796	1.1418	1.0679	2.4234	2.0891	1.4330	0.1700	1.3535	0.1796	0.2613	0.8263	0.0581	1.2536	0.5208	10.5016	2.4474	2.3646	10.6929	0.3786	0.2095	0.2815	0.1762	0.5591	0.2604
g1134	1.6146	1.7326	1.5466	1.2034	1.5392	1.5544	0.9838	2.7499	1.0704	2.5732	1.3898	2.0352	1.7431	1.3897	1.0253	2.2956	2.0382	1.3925	2.2988	1.2315	1.8664	1.5256	1.0393	1.6361
g11342	2.1604	1.7333	1.5383	4.3279	2.5753	3.6637	3.7207	2.6475	1.6570	1.0367	2.8101	4.3070	3.2070	3.5906	2.3326	2.7072	3.5579	3.5131	1.4506	2.0079	2.4424	4.0511	3.1735	3.5153
g11343	17.1226	18.2365	23.1273	16.0099	13.7913	16.8675	6.3566	9.8782	10.4528	5.5341	6.7376	4.0694	29.0534	20.9029	28.3837	22.2680	25.5108	22.4030	14.1543	16.1549	17.3862	19.3246	15.4595	16.3016
g11344	4.1779	3.7564	4.4077	4.4379	4.3497	3.9930	2.7212	3.8881	4.3798	2.3909	3.9810	1.8926	4.0420	4.4136	5.1903	3.2917	4.4191	3.2603	3.9261	3.7155	4.1018	3.4206	3.6030	4.5752
g11345	2.8537	2.9098	3.2703	2.9798	3.9504	3.2590	4.1070	3.4582	3.5685	1.2557	2.8943	2.7107	2.8346	4.1523	2.6057	2.4912	3.3095	2.7210	3.0947	3.1277	3.3740	2.6363	2.6297	3.4497
g11347	14.2682	14.4934	19.6256	15.0485	17.9233	15.4981	11.4203	27.5966	16.0280	20.1862	8.0011	6.0328	22.2066	20.4822	20.3536	17.9236	19.4404	16.1372	11.3808	17.1598	15.8395	15.6313	10.1008	18.2895
g1135	15.2936	17.8378	17.9237	17.5093	17.1991	17.6584	16.8675	19.0621	15.3851	17.7854	15.8909	18.6415	15.9642	17.0866	16.5029	18.7984	19.1042	18.6171	14.1270	14.9028	13.1583	14.6193	13.6789	14.8313
g11351	105.3644	115.1332	101.4220	84.0637	85.9187	90.7467	299.7441	207.4582	266.3988	256.5526	313.2765	305.1880	174.7477	180.8630	170.1559	135.2415	123.6221	145.8817	216.8326	196.0064	224.7336	200.2208	190.3094	180.9205
g11352	147.9682	165.0397	147.7776	119.9791	127.9962	135.7489	486.4415	537.8607	611.4190	935.3613	506.2428	477.8206	252.2683	251.9727	246.3704	188.5854	189.0202	210.4919	314.4535	286.8591	315.9948	281.2732	285.1703	273.3029
g11353	98.2484	109.5883	102.9253	82.1429	82.2413	89.8597	305.6850	297.4762	348.1070	469.5064	332.3617	295.5789	168.7371	169.4985	169.8107	127.0030	136.6201	143.0457	212.2252	198.3634	219.2681	186.5293	198.1574	182.8188
g11354	40.8479	45.6077	43.2808	29.2602	33.7643	35.4036	106.4758	115.9983	88.4286	81.5430	98.7600	65.5686	64.4386	64.0891	65.2779	41.6725	43.7068	52.8720	93.9574	86.7310	99.9243	76.7806	78.2876	84.8809
g11355	68.0202	77.7443	69.8437	52.7178	56.2072	60.2931	202.4832	217.4216	256.4400	267.5757	223.4808	133.2110	100.3485	103.5974	102.2032	74.6536	73.2651	85.7706	159.3118	146.1241	160.0594	128.9856	135.5563	129.9466
g11358	7.8899	7.1056	7.5790	8.1899	5.6702	5.9750	11.9947	14.8954	15.9563	11.6325	7.1075	7.8981	1.3948	0.9661	1.9314	2.3381	2.2908	2.1542	14.4682	17.1963	17.3460	9.3211	9.0551	8.7366
g1136	45.4269	42.2952	43.5774	44.0196	44.4670	45.9278	43.4203	47.2166	41.4213	50.5718	39.5608	46.2273	50.7791	46.6539	48.9136	48.6868	47.5709	46.1141	44.5242	43.6619	45.3706	47.4792	40.5242	44.2030
g11361	0.5795	0.7416	0.7866	0.3817	0.5651	0.4542	0.4589	0.9800	0.6192	0.1850	0.3006	0.0459	1.0199	1.0997	1.2620	0.8475	0.8714	1.1015	1.4146	1.0653	0.7421	0.7011	0.4152	0.6426
g11363	2.8764	3.6436	2.7288	1.9885	1.9991	2.3359	9.5884	8.2831	8.5295	5.3531	4.6938	5.0916	4.7861	3.6589	4.8179	3.6154	3.4489	4.5143	6.4120	4.9845	6.7448	4.1790	4.0081	4.6425
g11366	144.9263	150.1783	138.0428	145.4298	143.4799	148.2942	166.7549	145.3030	141.3201	147.2353	154.8798	159.1749	134.6586	140.2547	143.4279	138.1917	140.2822	150.7577	140.2004	141.5638	143.8414	147.9772	144.7237	141.0392
g11367	38.0155	43.2755	37.0940	38.5460	39.7923	37.6973	33.7325	39.0313	36.4188	35.7820	36.6827	28.1475	36.0959	35.3444	34.1739	35.5442	36.1538	37.8975	35.2837	35.0950	35.6675	34.7269	33.5779	35.0947
g11369	28.3679	28.4738	29.6084	27.0337	27.6272	29.7856	29.0223	54.5645	38.4980	49.2746	28.7517	27.6440	28.3445	27.7674	30.3081	30.5258	30.2834	30.5423	34.1110	30.4943	27.9966	31.6785	31.9794	26.7997
g11370	21.9794	29.1294	29.1935	29.9642	26.9638	33.3930	0.8901	0.2596	0.2182	0.2188	2.1315	1.6328	27.4117	27.9246	26.0791	26.2770	31.1661	26.7305	29.4634	28.5034	23.3451	23.8355	30.6748	27.2980
g11371	9.0974	9.5407	9.8685	10.0727	9.0474	9.7533	8.2029	6.2470	3.8664	4.5097	6.9093	7.1551	9.8397	8.7341	8.9593	10.3065	9.9085	9.8841	10.5728	10.8197	7.6594	9.2973	9.7862	11.0588
g11372	34.4321	33.0135	34.7788	37.7137	36.1140	34.3909	34.5235	48.1789	37.5032	43.1058	34.2156	31.3668	37.9867	40.3430	38.1082	35.4491	35.6429	35.6847	35.0015	32.9441	34.0474	35.3953	30.7088	34.6895
g11373	9.4173	9.9473	9.7458	9.8809	9.6315	9.7576	8.8391	12.4275	9.4909	11.1507	9.4343	9.5583	7.9895	8.1985	7.0159	8.9134	8.5327	8.0196	7.8817	8.4454	8.7841	7.8532	7.1197	9.2160
g1138	16.1889	16.0876	14.5093	16.1280	16.2758	15.8559	14.7030	19.8762	16.6216	16.5842	15.1067	17.3664	18.2128	17.3185	18.1727	20.2022	19.2523	16.6182	19.3896	18.0610	17.1422	19.2725	18.5095	19.6253
g1139	1.9413	2.0244	2.3138	2.0455	1.9221	2.5054	1.6330	1.1372	1.0721	2.2299	1.6503	1.7742	0.9612	1.5713	2.1881	0.9177	1.1508	1.5932	2.0870	1.4941	2.9437	0.9823	1.7533	1.3712
g11390	4.7328	4.0477	4.1244	3.1728	4.5627	3.8679	4.5119	6.7783	6.8364	6.2390	3.0439	1.0126	5.0689	4.8040	4.0226	3.7417	4.2932	4.0368	1.6372	3.7299	4.1993	3.9179	3.8321	2.4209
g11391	6.4733	5.7356	5.7195	6.8046	5.5434	5.5750	9.1353	11.5502	10.3769	6.5023	6.2237	5.9753	6.7940	5.1093	5.2202	6.2528	5.4229	6.3574	5.9952	6.3599	7.5193	4.7005	4.6001	4.7167
g11392	3.4257	3.3796	3.3200	2.5708	3.6540	2.7343	1.7702	2.8836	2.0244	1.7678	2.1610	2.0421	2.3612	2.4701	2.6273	2.1981	3.3931	2.9008	2.0682	2.4342	3.9079	2.7045	2.3740	2.8145
g11394	13.5103	10.5738	15.6055	12.7992	12.9324	13.0234	15.5696	26.5926	16.9468	19.3443	14.2194	14.9594	15.6286	13.8915	15.1496	15.1374	15.9796	12.1459	16.1418	18.5801	16.5641	18.9855	15.2575	16.4576
g11395	38.6525	41.4660	44.1754	35.8092	35.2357	36.4599	44.6638	60.0624	44.2073	62.5757	43.5092	47.7958	49.5190	51.3339	52.8063	41.4148	43.7820	45.2228	49.1092	45.2920	42.4876	48.6356	36.9975	43.8804
g11396	16.1842	14.7649	19.1624	19.3577	17.8199	17.9478	13.3656	24.4753	15.8600	15.6676	12.6519	9.8299	14.4970	16.5448	15.7453	13.6156	16.1144	14.0354	14.4378	17.3929	14.7156	15.8374	12.0879	14.8055
g11397	379.6871	396.0901	361.7782	381.3546	381.1683	394.5289	490.0612	496.6736	459.5491	543.2389	481.1502	526.8056	370.5017	371.6579	369.3686	379.0018	380.2871	394.7442	405.7373	384.8313	376.0397	402.0448	416.3794	387.0884
g11398	14.2519	13.5098	15.3537	13.2320	16.0627	14.0176	13.0479	18.9319	12.7492	14.6783	13.0222	13.5195	24.0241	21.4657	21.9164	22.2058	25.2189	24.1027	17.2390	17.8017	16.4784	21.8113	19.2107	22.3696
g11399	41.3682	31.6985	35.4991	36.0227	40.4584	38.8643	38.3268	52.1345	41.4327	44.6616	38.2207	41.1578	34.4019	40.4002	40.0717	37.0202	39.0725	36.6419	39.4649	38.4976	41.5715	39.1329	37.9040	46.6213
g1140	5.5242	4.8500	6.6489	6.1655	7.7593	7.0767	3.0459	3.6858	1.6832	2.5348	3.1140	2.8573	4.4473	3.8890	5.0958	4.7140	7.1419	4.4115	3.0358	4.0171	3.6280	4.4534	2.8061	4.4145
g11400	18.7307	21.8924	22.0610	19.0546	19.5454	21.2989	16.4575	19.2526	15.5762	16.6892	17.3372	16.0090	17.5882	19.7615	17.9418	18.5880	18.7796	20.1284	18.9610	17.3046	17.8688	18.9357	17.7236	20.1805
g11402	45.9362	45.6617	54.2706	46.0974	45.2995	46.6058	44.9261	75.5346	40.9231	48.0740	41.8476	36.7754	45.6357	40.2947	45.1303	38.0316	37.5977	37.2578	47.9295	57.7458	52.8759	43.7934	39.9363	54.3780
g11403	20.6982	20.9275	27.7122	26.1897	25.5285	26.8047	14.6861	29.2943	16.7448	20.5725	14.8101	16.4895	19.7097	20.2745	21.0690	19.9866	25.2622	18.6354	18.6776	23.1298	24.1423	24.0584	19.1243	26.5179
g11404	4.6257	3.4942	4.1652	3.1404	3.2105	3.9249	1.3256	0.5724	1.3220	0.5857	0.6147	0.7743	5.4545	7.8314	5.7792	3.6740	8.7092	6.4462	1.9734	2.1831	2.1021	1.3057	1.4899	1.3942
g11406	28.2771	26.0916	25.6256	23.5550	22.7643	22.3781	32.5656	26.9621	26.9198	19.3597	25.8156	27.6528	23.8510	24.5666	27.5896	24.3784	23.1837	22.6698	27.3545	29.5094	31.8791	25.4924	25.3315	24.8711
g11408	11.0130	11.2460	10.2658	10.9501	10.1911	10.3013	10.5533	7.8854	9.1369	8.4324	8.3206	9.3177	9.9927	10.0615	9.2576	10.2591	9.4660	9.6233	9.3469	9.4545	9.3447	9.1001	8.1234	7.8189
g1141	0.8655	0.9332	1.2001	0.5758	0.8100	1.0223	0.1814	0.6241	0.2986	0.2458	0.2954	0.1435	0.8842	0.8675	1.0734	0.8255	0.7903	0.8596	0.6010	0.4896	0.8610	0.5533	0.5039	0.9514
g11431	16.6221	16.9198	17.2484	15.0260	17.2181	16.4182	12.4156	14.0288	10.1862	10.5526	8.8072	8.8322	15.1786	13.8912	13.3400	14.0023	15.7560	14.4004	14.2543	13.1885	12.2305	12.4745	11.6556	11.7680
g11432	31.2762	35.5486	29.9706	29.1180	28.4058	30.8901	34.1305	32.0100	30.3000	24.3098	31.0579	25.5364	25.8060	28.5959	26.0138	26.6003	27.2334	26.4323	25.8986	27.4437	26.2495	23.3617	22.0009	23.1838
g11433	12.8852	10.1383	13.6146	15.4265	20.2860	14.4465	9.6583	34.8887	12.6563	11.8067	11.3905	10.6474	14.3835	15.5458	11.9096	20.7707	19.2440	10.2846	6.2528	15.6239	14.5864	13.4641	10.8515	16.1384
g11434	46.5948	43.5606	48.9072	58.9304	51.9101	46.0296	43.0665	32.0971	19.2597	21.7473	38.7856	49.0716	46.3362	52.3107	48.6893	48.6063	50.3361	54.7892	50.0618	51.3745	49.5725	53.5701	52.3236	50.7784
g11435	9.1350	11.8338	11.7653	12.3447	11.9778	13.9939	9.6225	7.6376	10.0401	15.9463	10.6353	13.6826	15.3419	13.6023	13.7304	12.8545	14.5736	14.1043	12.0180	19.1722	11.2337	15.5075	14.1405	11.0651
g11436	0.6602	0.9413	0.5653	0.6115	0.3444	1.2899	1.3203	1.4587	1.5729	0.8249	1.3564	0.8308	0.8763	1.1265	1.1136	0.7116	1.3650	0.9424	0.6256	1.2180	0.9917	0.7847	0.5281	1.0204
g11437	16.0452	13.6820	15.4822	16.5276	18.0318	17.4717	18.3300	11.5263	12.8118	13.9972	16.1182	18.4293	17.7338	16.9939	18.0378	15.4578	17.5625	16.6382	20.2386	20.1200	17.8274	17.8001	18.1633	17.4863
g11438	1.2688	1.3629	1.4227	1.0860	1.2790	1.4395	0.6066	1.4448	0.9570	1.8556	0.9789	0.6173	1.9792	1.1672	2.0529	1.5960	2.1870	1.9902	0.7495	0.7959	0.7021	0.9312	1.1667	1.9546
g11439	3.2230	4.0884	2.4991	2.6002	3.4191	3.2459	2.0179	0.7952	2.9019	0.9357	2.1295	0.7344	2.8438	2.5608	2.0331	1.8839	2.7351	3.0310	2.1238	2.4674	3.8494	1.9205	1.8791	2.7170
g1144	47.4948	50.3775	47.4799	38.0697	45.9757	44.5213	25.9960	25.6203	30.5473	18.2612	28.7238	8.2032	51.6393	48.6889	48.4110	45.3009	45.4278	53.8334	51.4178	50.0619	54.0623	44.8974	48.7080	50.1768
g11440	2.2169	2.2255	2.2405	1.7210	2.1024	2.0971	0.8149	0.7110	0.4962	0.4838	1.4961	0.3800	1.4169	1.7085	2.0082	1.6226	1.9538	2.0456	1.9350	1.6290	1.5436	1.3474	1.5764	1.7619
g11441	29.6960	27.5314	27.3691	28.6253	30.7580	27.4898	16.6608	23.3752	14.3819	19.2432	12.6784	14.1061	27.4544	27.5991	28.0002	31.3250	29.4656	28.8829	25.5017	25.9535	24.0312	22.8236	20.5313	25.7575
g11443	28.0302	28.4671	26.2734	32.3036	29.8231	26.1640	26.3754	25.5831	24.2942	31.7665	32.3759	26.1487	25.6378	29.3489	24.4508	27.5725	27.2535	27.5884	24.8974	29.9243	29.8303	30.6734	32.7067	32.1158
g11444	23.1555	22.5927	22.6637	21.9299	20.0806	22.3945	5.1397	9.5333	11.1450	51.6446	52.6350	40.1870	13.9359	16.2339	14.7673	12.9568	10.8909	12.9068	11.7065	9.7407	11.6886	49.1836	43.5191	50.8430
g11446	17.7213	19.3144	19.3306	18.3478	18.8831	19.2458	6.1340	7.9005	7.5600	4.1637	6.9294	3.4087	12.7979	11.1176	11.4811	11.7899	13.7962	10.6521	12.6811	11.9386	12.6279	10.0342	10.0853	11.4678
g11453	2.6685	1.7284	1.4639	1.9636	3.8929	2.3457	0.7228	0.4829	0.4233	2.4589	1.8207	1.8936	3.5059	3.3259	6.3304	5.2876	7.3851	5.3999	1.9369	2.2059	3.2365	7.3982	3.9415	7.9491
g11455	6.6745	6.4801	4.5312	6.8099	6.8315	5.2611	4.4302	12.9164	8.7168	8.2490	6.0615	7.8446	5.0438	6.5634	4.9119	6.2282	6.9920	4.9296	6.9140	5.9118	4.7999	4.2918	6.0569	5.5912
g11458	5.6837	4.8684	6.5742	5.3560	6.0457	5.5816	4.6731	6.3499	7.0767	3.6505	5.5455	9.1736	5.0433	5.6843	5.1368	5.9484	5.5241	3.4361	4.6283	6.5306	5.4633	6.4009	3.2525	5.6974
g1146	0.4881	0.3742	0.6198	0.4129	0.5325	0.4845	0.1863	0.4410	0.3300	0.2933	0.2213	0.1563	0.3639	0.4044	0.4036	0.4285	0.5313	0.3967	0.2680	0.4044	0.4428	0.2596	0.2463	0.4984
g11464	7.4682	9.9956	7.5299	9.3343	8.5462	10.7250	10.4791	10.7269	8.2722	6.7685	11.3357	13.8252	10.1627	10.1265	8.0377	10.8571	6.6156	8.0672	13.4953	7.8668	8.9514	9.0210	8.7466	11.3049
g11465	30.8027	32.8976	31.1252	29.5086	31.7169	33.7500	18.4533	19.2228	13.7843	14.5295	20.7066	15.4132	26.4204	26.7335	28.7749	29.4212	28.4047	28.7607	26.2284	26.2124	26.2415	27.3612	25.5414	26.6593
g11466	21.6895	22.6030	21.8993	21.2219	19.6637	20.1317	12.8380	11.2713	14.4192	11.8803	12.9252	12.7352	18.6572	14.9186	17.7834	15.8353	15.3370	15.5279	15.7727	16.4905	15.5816	14.4592	14.2070	12.9863
g11468	3.5811	3.3233	3.4961	4.1768	3.2830	3.6575	3.1644	3.8383	4.0448	3.5546	5.8380	3.3629	4.0521	2.6735	4.0559	3.3602	3.0189	2.9460	4.6240	3.2068	4.1419	5.1340	4.9612	4.9888
g11469	12.8815	14.4035	13.9449	15.0697	14.9376	15.5876	12.8463	16.5991	14.1279	14.0274	16.8920	11.4137	14.0929	13.3115	13.3664	13.8616	15.0853	14.4061	14.3894	14.1232	16.0643	18.3630	20.9654	20.0396
g11470	19.1957	21.6274	20.6951	18.8753	16.5378	21.1794	28.6927	27.3695	24.1616	87.4998	77.3702	73.7278	25.3051	23.8436	26.2153	20.4276	20.0658	24.6444	31.9282	27.0501	30.9073	48.0806	39.2145	42.6527
g11471	17.4631	18.9919	13.8818	18.8322	14.1949	15.1242	18.8410	19.6458	14.9620	33.4208	25.5720	29.3654	25.4683	25.5003	26.3655	23.0733	18.3806	20.0078	28.1094	27.3437	26.5534	35.3164	22.9524	27.1124
g11472	15.6800	12.7649	14.3214	16.7351	17.6093	15.5927	14.2913	18.8004	19.0247	28.7479	9.6282	19.6744	16.8081	16.8634	14.5341	17.0503	16.0206	14.3206	15.1358	16.0352	16.9442	16.9641	15.4639	12.8427
g11473	11.2737	10.8367	11.3093	11.0431	12.9929	12.1415	8.2378	11.6980	6.8860	6.8727	6.4730	8.9964	11.7450	10.1569	10.2998	11.2279	11.7954	10.3401	9.3313	11.2141	12.4981	8.9143	9.0705	11.0204
g11474	9.2320	10.2607	10.2000	9.6977	10.2678	11.4418	11.1104	12.6946	11.4167	11.2506	12.6740	9.0223	9.8856	8.8308	9.1706	10.0587	9.5791	9.5223	10.5964	10.3121	9.9835	10.3146	11.0693	9.7986
g11475	4.0471	3.8230	3.2181	3.6625	5.2670	2.9757	3.3739	2.6649	1.7102	4.0227	2.3906	1.8892	5.5266	3.5416	4.0730	4.6422	4.0522	5.0667	3.8640	3.9526	4.9066	3.8821	4.5882	2.8506
g11480	4.4068	3.1021	4.8620	4.4990	3.6267	2.8755	2.1982	3.5827	2.5681	2.6848	1.2510	1.1836	3.0557	2.9047	2.4235	4.0563	4.4783	2.9040	2.6535	3.1730	3.5119	3.2844	1.3845	2.7519
g11481	1.8290	1.3819	1.8124	1.9009	3.7478	2.0713	0.1763	0.7329	0.0807	0.3835	0.2842	1.3094	2.0149	2.0975	1.7246	1.6748	2.1231	1.1988	2.5774	1.4861	2.5681	1.9549	2.2577	1.9381
g11482	1.3071	0.3367	1.5424	1.0998	0.4744	1.0325	1.6993	0.8034	1.3852	0.6828	1.3548	0.9415	1.6242	1.6360	1.8343	1.0434	0.5072	1.3496	0.5420	0.8249	1.2643	1.2528	0.8930	0.9478
g11483	7.6992	7.0416	9.0323	5.5885	5.1697	6.7627	2.3219	4.6719	3.3751	3.8806	3.5388	1.1775	6.7803	4.3867	5.4887	5.2358	5.9565	5.4652	3.8588	3.7401	5.4908	3.7155	3.6157	5.5994
g11487	9.9426	7.5509	9.5226	6.5646	7.9894	7.3386	3.1054	4.5778	2.9726	1.2550	1.1828	1.3454	7.2138	6.9423	7.7797	6.0708	5.3083	6.1396	5.9866	5.8559	6.8924	3.9476	3.6861	4.6074
g11492	4.0491	3.5653	3.2097	3.3035	3.5286	3.4591	2.4011	2.4726	2.3663	2.4285	3.1768	3.2313	3.3539	3.1455	3.3400	2.5265	2.7273	3.0314	2.3677	2.7571	3.0064	2.8188	2.8084	3.4234
g11494	2.0590	2.3948	2.6583	2.8716	2.1917	2.9774	3.0395	3.0517	1.8920	2.0969	1.9233	2.1531	3.9703	2.6350	4.0498	4.3012	5.6321	4.7313	1.8621	2.3279	2.0187	2.0321	2.6890	2.4913
g11496	7.3918	7.3874	6.5848	6.8240	7.0834	8.5848	6.9079	4.8158	5.2725	4.9619	5.9224	6.1892	6.3411	6.5826	7.2399	5.6308	7.6589	6.3873	6.1897	5.4846	6.4667	6.1627	5.5814	6.1233
g11497	21.0550	15.5966	17.2129	15.9924	17.5208	16.8679	17.9681	18.7999	15.1331	16.3090	15.9440	12.5421	20.2398	19.7113	22.8741	19.4742	20.7396	21.7621	16.8156	17.7966	21.9367	17.7393	16.6577	16.0863
g11498	69.5838	78.4956	74.0796	68.7035	75.0031	75.7115	53.9301	64.4534	31.9656	39.7329	48.8137	67.8636	77.9186	76.1646	81.5018	78.3355	84.6734	82.0638	64.1074	62.1786	64.1233	71.7695	62.1332	73.2465
g115	2.7804	1.3317	1.2657	1.6061	1.7567	2.6403	0.8957	0.4929	0.6803	0.3255	0.9082	0.4240	2.3961	2.8605	2.8467	2.0080	1.1998	2.9798	0.6689	2.0238	1.7390	1.8258	3.0989	1.9047
g11500	8.4525	8.3613	11.1670	9.1373	10.0396	8.7287	5.1213	8.6488	6.9627	6.8231	6.4653	5.5553	7.0005	5.9988	6.4612	7.2367	7.6079	6.9662	7.1641	8.3745	7.8504	7.7542	7.0807	8.5702
g11501	10.8685	8.8494	14.2799	8.9918	10.0861	6.4875	15.1918	25.8629	16.0660	22.7741	11.0948	14.4739	18.4344	19.9386	19.0747	16.9909	15.6904	17.5147	10.9171	10.4226	13.3323	17.5909	12.3425	17.5268
g11502	3.9817	4.7651	3.9352	4.0925	4.2916	5.1094	2.9872	2.6615	2.7216	2.9774	3.9499	2.7045	4.2792	4.2268	3.8684	3.9175	4.4835	5.1494	2.8483	2.9905	4.0132	4.5848	4.6678	4.9346
g11503	20.9583	23.0018	21.5489	21.4070	22.5834	23.6546	20.5191	21.6654	21.3076	17.6673	19.9301	19.6239	24.9033	22.8806	22.6613	22.6938	22.2657	23.1033	22.8183	22.0577	22.9303	20.8042	23.0498	20.7070
g11504	6.2156	6.4303	6.2271	7.0098	6.0900	6.5415	4.0237	3.3709	3.5116	2.1233	5.1531	4.4822	5.2471	5.3655	5.1957	5.7496	5.5511	5.6642	5.5491	4.9616	4.8896	5.0788	4.7649	4.3237
g11505	1.9973	2.7969	2.2501	2.1303	2.4169	2.1035	2.6661	2.4271	2.4938	2.2430	2.0230	1.8333	2.1111	2.2085	1.6289	1.6073	1.4447	1.4744	2.6758	2.4792	2.3255	2.1448	2.2255	2.3152
g11506	2.2386	2.8893	2.5250	3.0226	2.9028	2.9094	2.2634	2.4731	2.2663	1.6851	1.6785	1.6836	2.0982	2.1723	1.8505	1.9091	1.8642	2.0500	2.2929	2.1377	2.2921	2.3091	2.2020	2.2791
g11509	10.8569	10.8942	12.0130	12.3934	12.3028	10.8016	7.6227	10.6590	7.3698	8.0958	7.1268	6.5921	9.6091	9.7462	9.4075	8.6140	9.8950	8.6721	6.9759	7.9739	8.8438	9.3122	6.9673	9.8812
g1151	1.3886	1.8332	1.3325	1.5270	1.5704	1.3593	0.5993	1.9398	1.5668	1.5644	1.1431	0.9182	1.3380	1.4372	1.3081	1.2934	1.2427	1.3502	1.7077	1.4891	1.5310	1.4682	1.9189	1.5783
g11511	15.1209	18.1606	17.1608	16.1895	15.9989	16.8880	12.9856	12.7392	12.7017	13.0283	12.5300	12.3788	14.9422	16.4479	17.0204	15.3925	15.9163	16.4939	12.5942	11.5911	11.8855	11.9094	13.1713	12.5773
g11515	12.3785	11.0935	9.5090	12.1625	11.1914	10.4878	5.2550	5.1356	1.3162	3.4021	4.4560	5.5690	11.4083	10.4760	11.8716	10.7469	12.1639	9.9751	7.5795	9.0635	9.3910	9.2818	9.7288	7.5969
g11516	4.8478	5.6436	7.0751	5.8540	7.3238	5.6690	3.0688	5.2164	3.9590	4.1127	1.7303	2.4940	4.7185	3.8668	4.1085	3.9416	4.7724	4.6779	3.9787	5.1843	3.5255	3.8379	4.6027	3.0697
g11517	180.5982	182.0660	173.1722	193.0989	187.4961	190.1478	207.2815	220.1864	210.7748	250.5628	216.6662	211.7278	179.4601	183.1702	186.8092	198.4518	193.3650	193.8354	197.5982	198.0400	198.0697	202.1682	212.0415	204.1979
g11518	22.6440	18.9910	20.6418	19.5479	20.2748	21.5306	16.1186	12.1629	12.5809	7.8151	15.0244	22.4253	25.7793	18.8849	15.9848	23.9357	21.3341	21.0158	19.4376	21.4465	26.4130	26.1209	21.0325	23.8989
g11519	76.9774	75.1767	73.3023	66.5931	67.2395	80.5253	91.0634	85.8231	78.0032	79.7161	93.0757	66.1830	52.9488	54.3144	48.7587	63.8076	63.4447	67.7110	58.5736	65.7544	70.9000	57.0403	77.1574	69.5609
g11521	6.0336	6.2035	6.6067	5.3135	6.7196	6.5659	2.2077	4.4271	4.3674	2.9396	2.3926	1.5983	4.9085	5.4069	4.2224	5.6098	5.4203	4.3101	3.8073	4.0640	5.1530	3.9097	3.5318	5.1332
g11525	3.4361	3.3302	3.7850	3.6792	4.2840	4.2708	1.5259	2.1029	1.9243	2.0025	1.9921	0.8544	3.4871	3.3256	3.1214	2.9447	3.1095	2.7381	2.0023	3.3571	2.4680	2.8090	2.1203	3.5439
g11527	8.8520	10.4969	9.2136	8.7384	9.7978	9.9039	3.2261	6.1282	3.7280	2.6186	3.8311	2.1742	7.6235	7.5423	7.9720	8.5795	9.7204	9.2164	6.9476	8.0928	7.5117	8.3108	7.1469	8.9802
g11528	257.8870	275.2945	249.7252	251.6229	263.4350	273.7029	502.3626	571.5431	589.3098	772.8575	497.8017	517.3942	317.0145	334.2006	305.1346	304.8893	302.4632	312.5581	387.1102	363.3759	394.3165	315.2934	358.7873	325.5240
g11529	25.7054	24.6969	26.6461	23.2123	24.9654	25.9469	17.6198	35.8582	18.9017	20.9656	13.8531	17.8640	26.1852	26.7271	27.3535	27.4419	28.1605	22.6666	23.4923	31.7418	26.4496	24.3144	16.6483	29.4883
g11536	5.9686	5.7595	6.0908	7.3655	5.9499	7.1399	3.5941	2.3708	0.4646	0.5823	2.2410	3.4744	7.3870	7.0790	6.1958	4.9411	5.9047	6.3437	6.5118	6.0744	5.5276	6.6018	4.4464	5.4759
g11539	22.1291	19.8040	21.2529	16.9502	20.4799	15.0930	18.7266	19.5072	15.6451	14.3048	16.4885	21.1958	16.8239	20.5843	23.1908	19.4295	20.3664	25.1017	13.0842	16.8430	20.6514	14.0970	15.7339	16.5017
g11542	1.1758	1.4931	1.0709	0.8499	0.0947	1.5671	0.8676	0.8086	0.8125	0.6608	0.5070	0.3326	1.7251	1.1555	1.4302	1.7153	2.0677	1.7653	0.7731	0.9194	1.2719	1.3794	1.1702	1.1800
g11543	662.8973	632.3847	681.5050	747.8048	685.9459	649.2297	640.0574	714.1391	785.7200	888.7137	603.5341	705.1220	647.2040	658.9735	622.1651	642.6694	648.5184	600.8441	671.3360	712.0345	655.4374	658.2868	658.6979	644.1326
g11544	4.4671	3.8189	2.9285	6.6060	2.1496	4.2414	1.7535	1.8929	1.3937	1.1797	1.2317	3.5914	2.0504	2.6893	1.6781	3.7645	2.0446	5.1670	2.9890	3.0535	4.9571	2.9397	3.3211	3.7707
g11545	37.9968	34.8022	33.9496	42.0646	42.3937	39.5557	25.0033	29.7332	28.4543	19.1166	28.7226	16.6014	33.1761	37.4699	35.3448	39.0356	43.7321	47.7993	30.6876	33.4417	35.1321	32.9071	39.5888	40.5056
g11546	28.7669	26.2809	25.5228	29.9028	29.1303	28.6373	19.9055	20.5135	19.8166	18.0772	21.0676	12.6371	24.4760	25.7205	26.5914	29.4443	30.4961	31.0542	22.5454	24.9707	25.4296	23.4701	29.5088	29.1705
g11549	1.9231	3.0309	1.5981	1.5725	1.3969	2.8965	1.3001	1.5396	0.4911	1.1336	0.8427	0.5730	1.2912	1.1105	2.0238	1.0723	1.3564	1.5311	2.4576	2.7662	2.1536	1.5243	1.9132	1.7263
g1155	20.0365	21.1781	20.4003	19.6104	18.8336	19.0158	9.3770	13.6697	14.3939	4.6892	8.9421	2.7891	17.7183	17.5839	18.9891	18.0718	17.5581	18.2896	15.3022	15.4713	15.4511	11.8653	11.5863	12.8186
g11550	14.1955	13.8478	12.9258	14.2334	14.3953	13.6945	11.6962	13.4514	9.4173	11.2325	10.3993	9.0193	11.7002	12.5874	13.5044	12.2274	11.5373	12.8912	10.9549	12.9865	13.8472	10.7482	12.4663	12.3605
g11551	17.9869	17.1585	17.3955	15.8137	12.5964	15.6894	11.0253	8.1062	9.0447	7.2426	9.2983	9.4366	13.6587	12.9625	17.2604	13.8905	13.5357	13.5278	12.9463	15.4766	16.1517	13.2050	14.4558	17.6818
g11552	5.7670	5.5982	6.0384	7.0467	6.7936	6.7910	5.3110	7.2485	6.6659	5.9625	5.9633	3.6135	6.5448	6.9755	6.4992	6.9356	7.7686	7.2858	5.6821	5.5697	5.6685	5.0354	6.7620	6.0562
g11553	13.3909	15.2094	14.3716	15.2779	15.7682	15.9286	13.3912	11.8346	12.8333	8.5904	14.1191	9.5292	14.0969	14.4663	14.1870	15.4779	16.6666	17.0800	12.0208	13.8651	12.9090	13.1609	13.4838	15.7224
g11554	1.4460	1.6723	1.6819	1.2725	1.4827	1.9234	2.3844	2.0112	1.9558	1.3579	0.8316	1.3864	2.1661	2.0548	1.8568	2.1427	1.9994	1.7926	1.3591	1.6704	1.8222	1.7564	1.2806	2.0832
g11555	144.5011	140.8426	150.1676	164.7372	156.5407	153.9547	104.5021	43.1670	78.3496	26.1342	116.8692	125.8240	152.2956	151.4092	169.3369	147.7309	169.9964	164.4945	174.3689	159.4286	164.6167	179.0249	182.0225	176.9706
g11556	49.1458	51.1665	48.9038	52.9073	50.7566	50.3444	47.7928	38.1764	37.7586	45.6977	46.5386	53.1337	49.5888	48.8879	50.0556	51.1875	51.9715	49.6644	50.1845	51.1961	51.7331	52.3142	49.8741	53.3681
g11558	8.4429	6.8852	7.4315	7.3099	8.7752	8.5111	4.6672	6.1588	3.9549	3.3463	4.3570	5.1624	6.6019	7.8677	7.4570	7.9002	7.7888	7.4857	7.5889	8.0695	6.0350	7.2412	5.6744	7.7866
g11559	17.5683	13.7955	15.4217	18.2651	17.2963	17.3812	18.4840	24.6458	17.0973	19.3012	17.0450	19.9741	16.7155	16.8885	16.1817	21.7197	20.6677	16.4679	18.1911	18.4224	18.5938	20.5900	17.6013	16.7020
g1156	6.8593	6.0158	8.6039	6.3827	6.4074	6.8969	7.8420	13.4232	11.1406	6.8487	10.5524	5.2324	7.1076	5.5358	5.0714	9.5272	8.7092	10.9103	8.8089	7.5064	6.3487	9.0675	8.3314	6.8424
g11560	28.5590	23.3125	25.7529	29.5505	28.6824	26.7762	22.9438	23.0437	22.2639	20.9072	27.6978	24.5995	27.3502	27.9597	24.5838	26.6141	31.1446	27.9983	25.6703	29.4373	27.8693	29.1575	29.2801	30.1400
g11561	2.7268	2.7843	2.2594	3.1431	4.0310	2.3436	2.2810	1.7753	1.6035	1.5319	2.1057	1.7970	2.0221	2.6636	2.4403	3.7023	2.5560	2.4707	2.7249	2.0100	2.6416	2.6539	2.7530	2.8987
g11563	7.6884	7.1037	9.6422	9.0401	10.3962	5.8541	3.2254	14.7882	6.4352	7.6687	3.9374	7.0414	8.4421	9.2789	6.8631	7.2498	7.6060	3.6819	2.6133	5.1720	7.2488	10.1431	1.8717	6.5723
g11564	11.8900	14.3522	13.4799	13.9123	12.7140	15.2614	15.9246	15.2476	15.6549	18.9173	18.2308	20.2930	10.7054	12.6552	12.7465	12.8059	14.5963	11.7458	13.9237	12.7351	13.9981	15.5762	12.9551	13.4865
g11565	31.3735	27.1531	29.5787	30.0075	30.9777	33.1465	13.7415	24.0377	8.3430	16.0520	13.7408	15.1951	30.7303	31.3666	32.4720	36.1387	35.0248	29.9830	30.2250	32.6024	33.8083	37.3861	22.4611	34.2909
g11566	11.5021	11.3608	12.4186	12.0443	11.8340	9.6333	5.2538	8.5544	3.3452	3.9623	5.5134	5.0793	13.0420	12.0010	13.0916	12.7070	14.5736	11.8595	12.0180	13.1300	15.0901	14.1664	9.2330	12.6697
g11567	24.1360	21.7017	20.7469	21.8317	22.4913	22.1456	14.3865	14.5885	12.0643	10.3714	14.3112	10.8856	17.7143	16.9422	18.7360	19.8053	19.3300	20.4025	20.2078	19.6871	21.0382	23.0321	22.0136	22.1909
g11569	39.8948	44.0622	36.3164	35.8341	34.7935	40.4164	14.5712	10.7106	13.2243	7.2629	7.9264	5.8102	38.7525	37.6955	38.4869	36.4320	37.5272	40.5188	37.7511	35.2953	38.2638	30.4301	32.5184	36.3863
g11571	309.4217	336.3176	319.9917	334.4381	315.2936	317.5870	268.9078	227.6232	314.2348	448.8650	248.2873	292.8789	219.8220	231.8722	230.2988	216.8748	226.3633	214.1593	245.6978	237.5028	247.6318	211.2098	224.4741	213.7154
g11572	4046.6671	4365.5694	4232.7393	4446.0691	4151.6131	4132.2084	2756.2501	3005.8231	3864.3495	8592.1318	2509.1221	3264.5567	3182.2492	3073.7451	3117.4156	3096.1519	2950.6461	2976.3256	3228.5753	3155.0016	3256.9643	3107.0151	3128.4861	2915.8414
g11573	10.5756	9.2390	9.6906	9.7619	11.4354	10.4904	14.2141	10.5602	9.9695	17.2900	12.4783	13.3693	10.2563	10.2836	8.9797	12.2148	12.5727	10.8689	9.2901	9.4914	9.1305	10.5973	12.4475	11.5373
g11575	9.0385	9.4852	8.6572	9.5549	9.1993	10.4162	12.4954	11.4236	12.4771	11.8250	12.5087	11.3772	11.7753	10.1668	9.2258	11.8216	11.4061	11.3798	11.9744	11.4194	11.0405	10.3544	13.3768	11.7007
g11576	50.2964	46.3631	46.7153	52.6008	54.3941	53.3848	40.5159	52.7415	33.0433	58.4463	36.7701	37.9834	48.1542	50.2716	44.3935	45.1555	53.2118	48.2576	50.4616	41.5725	38.9995	43.5216	44.8127	37.8617
g11577	46.8152	46.5144	42.9920	46.1237	43.7331	46.9257	38.2667	26.9537	32.0569	25.4982	35.4461	38.5485	42.8192	43.6445	43.0185	42.8077	45.1515	42.9765	44.7459	39.7404	40.1649	40.5796	40.3192	42.5357
g11578	79.9790	76.6135	85.9750	73.1281	78.8924	76.9152	87.1959	95.8485	65.4650	76.0739	64.5119	74.6634	98.4926	103.3286	101.6864	84.1924	86.5927	91.8984	88.5067	92.6621	94.9025	83.8653	81.4147	88.3098
g11581	6.7518	7.8680	7.7246	8.7171	8.3689	8.7711	5.3890	6.4725	3.7698	4.8419	5.8085	5.2358	8.0504	6.9342	7.9920	8.1977	8.8468	7.9256	8.4554	8.8662	7.3459	7.4819	7.3413	7.6119
g11587	5.7802	9.3114	7.6139	6.0922	9.5703	4.7054	2.2081	1.6428	1.8634	1.0321	3.8037	5.1013	5.7229	6.9525	6.6080	7.5042	6.2338	8.7902	6.1207	7.7941	6.0395	7.7227	6.8357	6.4707
g11588	10.3888	4.8547	5.2605	10.9768	13.6045	13.1263	3.0877	9.3957	5.2159	4.0706	2.4402	2.8768	4.6119	5.1471	2.7382	11.4080	8.9501	11.3481	2.4589	1.3801	2.8858	3.5241	4.2214	3.5527
g11589	11.9878	13.6236	12.5231	14.2467	13.6137	13.9246	7.5183	9.8629	8.2980	6.8173	9.9461	6.6232	15.1698	15.2702	14.0359	13.8779	14.8666	13.0724	8.2024	9.7585	8.5671	9.8386	9.2979	8.9407
g11590	6.7822	8.1219	7.1763	6.1576	8.0309	7.9022	4.3926	5.8417	6.1021	2.8987	5.7696	1.7620	8.0805	7.9370	8.5093	8.6069	7.9921	7.1866	7.1715	7.0455	6.8380	6.9243	6.5474	6.5248
g11591	9.2353	10.0223	10.9206	9.4515	9.0875	9.2246	10.3431	12.8080	13.6212	17.0938	10.5682	11.0822	8.4904	8.6530	9.2848	8.8318	9.3121	9.4066	8.3467	8.0833	7.8881	7.3458	7.1027	8.9891
g11593	9.4891	8.4749	9.8101	8.0807	10.2155	9.8150	11.8726	12.2764	16.3069	22.5217	11.9909	11.9082	10.1804	9.1071	10.5989	9.4870	7.6763	8.3320	8.1608	7.1989	7.9630	8.0103	7.9821	7.2107
g11594	19.3107	15.9096	19.5864	19.6480	20.4605	15.8861	34.1174	35.6697	29.8932	28.9274	31.9089	37.3112	18.1958	21.4293	20.5648	19.8514	18.4880	19.6289	25.8375	23.1952	24.2523	24.2073	23.8707	20.9659
g11595	2.9344	3.1439	3.9550	3.3605	3.6823	3.6518	1.7841	4.4492	2.8194	3.0221	2.0880	1.8840	3.5525	3.2820	2.8870	3.0136	3.7580	3.2737	2.5281	2.9985	2.9506	3.0797	1.8911	3.0688
g11596	55.0971	45.8325	63.7100	64.2001	61.6300	51.4989	37.4484	79.4604	51.2953	32.6762	36.4439	55.8477	57.4712	54.9264	53.7388	63.6789	56.2357	50.4484	57.1169	58.1420	55.1104	61.2273	56.4305	71.8724
g11597	5.4035	6.1335	7.3636	5.8732	5.8722	5.2527	3.3121	4.7416	5.7269	2.3155	8.3563	6.0114	10.2508	6.6994	7.1845	4.3862	5.6627	6.4635	11.2304	11.2336	6.2652	5.8001	8.3486	5.7200
g11602	7.0979	7.3352	7.3111	6.6092	7.8425	8.1970	5.5488	6.7884	6.3362	4.3985	6.9286	4.0427	9.6902	8.0725	8.4098	8.6036	8.0307	7.4113	7.4472	7.5609	7.2757	8.6619	7.3101	7.8390
g11603	31.9116	33.8464	32.0758	32.7116	33.0863	30.6427	38.7971	29.7495	35.2459	36.9932	37.7044	41.1856	29.0761	28.3573	28.0865	30.7571	30.2232	29.7124	31.8903	30.5785	30.9537	30.3372	32.3240	28.9102
g11604	41.4135	33.8162	36.8745	48.4947	48.2116	44.6630	34.6931	56.6719	28.4411	29.4946	28.6575	24.5322	40.6516	40.1151	38.8926	40.8604	43.0055	38.7020	27.9006	39.7101	38.0518	36.2963	27.3565	38.9022
g11607	25.8337	22.0030	24.9542	25.6967	25.6167	21.6217	19.2298	25.1011	17.9456	15.9633	21.1510	17.2888	22.6038	20.9468	23.8026	21.9936	27.1456	20.3787	25.4699	20.9345	24.8224	25.5464	27.1170	25.0435
g1161	3.0715	4.3726	3.3171	3.3705	3.7528	2.9897	3.1631	4.2054	3.5382	2.2035	3.3826	2.5396	3.2585	3.3767	3.9466	2.9919	3.0867	3.3287	3.4081	3.7875	3.6261	5.0534	2.5193	3.5644
g11610	0.7711	0.9055	0.6074	0.9230	1.2637	0.7280	0.7301	0.5791	0.8144	0.5336	0.3758	0.5863	1.0918	0.6266	1.1841	0.7726	0.7596	1.1449	0.6792	0.7633	0.7063	0.7384	1.0892	1.4413
g11611	9.8432	10.2991	10.3874	9.4838	9.2889	9.4794	12.1930	10.4207	9.7171	9.3620	11.5336	9.4593	9.5188	9.6521	9.4336	8.6069	9.9302	9.5344	9.3463	9.9065	10.5993	8.8496	9.0325	9.7125
g11612	3.4678	3.3484	3.4042	2.7621	2.6275	2.4095	1.9239	3.2156	1.9337	2.9780	1.4707	1.8214	3.1165	2.6058	3.6395	2.5963	1.9600	3.0065	2.9406	2.8809	2.8025	2.8737	2.3211	3.4474
g11632	11.9551	12.0200	11.0409	14.2500	13.7281	14.1581	10.9291	9.6753	7.3745	8.9253	12.4198	8.4112	11.2032	11.4678	10.3124	13.2260	15.3873	12.9252	12.6486	14.4338	13.9326	17.4385	18.9476	17.8031
g11633	7.4819	9.7678	7.2541	13.4878	10.6869	12.1227	4.3282	3.7659	4.0475	5.3509	7.6810	3.0187	7.3602	10.7262	8.2736	13.2682	13.8343	13.4562	8.9036	8.5463	8.6843	14.3118	13.1068	14.6393
g11634	12.7268	14.6337	10.5748	17.7705	16.8942	17.9098	7.4771	8.8088	7.4793	12.4685	14.4514	8.4355	12.5692	17.4538	14.1261	20.0024	24.0390	21.4178	15.2015	14.0397	12.9817	21.4664	22.6768	21.0159
g11635	8.8840	9.7033	7.8300	13.0178	13.1932	14.4734	3.7572	6.5110	5.3387	6.1027	6.7605	4.1722	10.6439	13.1632	10.2533	14.7834	17.3541	15.8328	12.6065	10.2246	10.2401	18.8695	14.7441	14.8007
g11636	5.3076	7.0205	6.2320	7.9329	10.8722	10.3273	4.0607	4.9355	1.6340	2.6994	2.9779	4.3364	8.7763	7.8410	5.7947	8.8565	13.9470	10.6192	7.6138	4.9621	5.9963	8.9363	9.3353	7.1308
g11658	106.9708	108.1127	115.1107	121.0300	112.3633	109.8798	123.4467	128.6165	103.1636	117.9613	113.3471	148.2392	119.0124	120.3890	115.6789	122.7791	114.0733	114.3523	115.9501	115.2124	109.6830	115.4837	107.8583	112.3227
g11659	4.0418	4.4576	5.3765	4.8023	4.4115	5.6178	1.7463	2.9653	1.2260	1.5224	1.1778	2.5914	4.9976	4.0955	5.7318	4.6160	5.7916	5.2212	5.2013	5.2951	4.0331	6.1948	3.8846	4.9580
g11669	12.1864	13.8382	11.5762	12.7691	14.0135	14.3545	11.3672	12.7109	9.1564	10.5688	11.6954	7.3273	13.7988	14.3480	16.0294	14.3982	14.8379	14.9628	13.3113	13.4824	12.3396	14.6547	11.4686	13.6337
g11670	38.7650	43.4507	37.8810	36.9994	37.8163	40.0827	41.1803	36.1381	33.7813	31.6119	35.5247	36.3572	37.3871	37.3944	37.8052	37.9119	38.6118	37.0036	36.9735	33.1578	34.9094	35.2545	34.7241	34.3782
g11673	29.9755	32.0464	33.5194	33.2252	33.5246	31.3907	18.5431	26.6012	20.3027	18.2024	22.0566	14.8781	29.3330	28.2542	31.0993	29.5005	33.3028	31.8332	27.9450	29.1543	29.7874	30.2872	26.0641	31.1007
g11674	41.6161	41.2548	37.0820	42.7891	41.2306	40.8712	31.4568	35.6616	35.9255	39.8074	36.6322	34.9053	37.1356	33.7810	36.0608	40.6927	41.3352	39.3748	39.6439	36.7412	33.9259	39.7268	38.0436	39.0558
g11678	46.0613	46.0134	43.6447	44.2986	50.4348	47.9716	39.6541	40.6689	38.6386	34.0417	37.2357	37.3583	45.4674	44.5140	42.0140	47.0424	45.8186	46.0371	43.3996	42.9691	44.0625	43.1993	43.5276	44.9612
g11680	10.2050	8.7232	11.2023	9.0674	9.0016	10.7104	10.1443	9.8785	9.6188	6.6378	12.0444	11.9427	9.6815	9.2624	9.8098	10.0779	12.0843	10.1853	11.4061	10.0529	11.1314	11.1108	11.3818	10.5766
g11682	4.6110	4.8245	6.6416	5.7920	4.5677	5.8188	5.3141	3.6711	5.1559	5.7812	2.9284	2.9676	5.1884	6.6217	5.6865	6.1102	3.4199	7.0354	5.2139	4.9357	5.1975	5.4717	5.8438	4.9621
g11683	3.8995	3.1058	2.5563	2.4166	3.2390	3.9361	3.5985	4.3637	2.9835	5.4734	3.5629	4.6658	1.6203	3.3897	2.4096	3.1023	4.1806	3.1101	2.2398	3.9813	2.8650	2.4849	3.4671	3.2290
g11688	4.4475	4.0788	4.5148	2.8222	3.1211	3.7654	3.1877	5.2541	4.9468	4.7205	2.4324	3.0751	4.0501	4.0144	5.5766	4.3019	5.2034	5.0534	5.6548	3.6841	3.5153	3.4240	4.2453	5.7184
g11692	20.5938	17.4673	19.6512	19.6007	19.5158	20.4003	23.8566	23.8441	25.1462	23.2996	25.1819	19.2358	22.0421	24.8205	25.3565	25.2597	25.5569	22.6752	23.2314	23.6166	23.3619	24.0939	25.6332	25.7541
g11693	8.0275	7.5601	8.2505	7.9864	7.5056	7.8100	9.7822	13.3832	7.3849	11.7183	6.9690	11.9503	10.5127	9.9795	11.6835	10.1198	9.8758	7.5982	10.9537	10.6385	10.0940	11.9835	8.8217	13.1430
g11694	1154.0453	1136.1721	1119.9733	1107.8080	1076.9613	1076.4020	1202.1322	833.1999	976.7701	552.9285	1252.0120	988.1501	1197.2193	1223.7364	1196.0941	1172.8603	1137.0368	1160.9473	1260.4153	1268.7868	1194.1752	1225.2765	1211.4481	1140.0079
g11696	165.5914	152.1389	160.7758	159.3258	147.7760	137.9078	192.5691	209.5934	179.8753	154.9150	187.0613	140.0753	175.3045	181.9544	189.8581	175.0117	176.8546	190.2464	184.1028	222.6495	205.7514	187.7447	208.8275	196.8670
g11697	18.7963	18.2941	19.3871	16.8865	17.5873	17.6487	21.4100	21.8821	18.2101	18.9704	19.2493	20.5297	23.0927	23.7233	20.7911	20.6673	20.6961	20.5308	19.8078	21.1648	22.1257	22.4480	19.8820	23.0812
g11698	0.7217	0.7487	0.1747	0.7234	0.5508	0.4783	1.2824	1.6978	1.1242	1.8188	2.1338	3.6137	12.7099	12.5922	12.5612	16.2558	19.2697	15.9743	1.3705	1.3213	2.3859	1.3340	2.2685	3.3627
g11699	28.0896	26.4419	28.7249	27.8368	26.3556	28.3665	17.0925	14.5730	14.2002	11.2452	18.9343	12.4288	26.9372	25.2136	26.6827	26.4578	26.9447	26.4614	26.0773	27.8806	26.9821	26.6971	24.7565	29.3679
g1170	7.8666	7.1055	8.6414	8.4915	7.5626	7.4577	5.2226	7.5271	7.1120	6.5379	5.1957	6.1794	8.4934	7.4391	7.2596	7.8378	7.2148	7.8188	8.8945	8.9560	7.7667	8.2866	7.4248	6.8952
g11702	27.0198	26.9699	29.4037	25.2627	28.0816	29.5467	5.8779	8.9211	10.2118	7.6687	9.1906	7.3433	26.8416	22.5695	26.0276	26.8664	20.7493	23.8853	25.3825	28.8986	28.9730	29.9616	20.9761	34.1712
g11703	22.5384	24.1365	24.7435	22.2914	26.2210	24.8058	13.3147	14.4917	9.5104	10.9706	12.2495	15.8354	23.2314	21.1221	21.9688	23.0476	23.7793	22.7784	18.9460	21.5671	20.5281	24.4210	19.0552	23.4411
g11704	15.5671	14.9164	13.3369	19.2038	17.6991	16.3617	7.1466	10.1739	6.8659	8.1950	11.2492	8.9847	16.8609	15.5233	13.4205	16.7072	17.6659	16.9719	13.7137	12.5176	13.9623	16.3874	10.8620	13.8711
g11708	9.8814	10.0401	11.5980	10.8248	12.5527	12.0471	11.8926	19.8986	15.9267	22.0838	10.0943	11.4291	11.6409	10.3450	10.0852	12.4323	13.4934	10.2032	9.6812	9.9645	9.0249	8.2495	10.1846	8.4818
g1171	130.0365	121.5779	127.9655	130.6590	139.5761	123.1978	143.9203	145.8334	117.7447	129.0368	133.5550	140.9716	133.1666	132.1933	126.9110	133.6106	134.4035	133.3363	139.1763	135.7722	132.0688	141.6940	144.8989	130.7458
g11711	3.8359	2.6887	2.7198	3.4830	4.3905	2.8660	2.1304	3.1714	1.2172	1.4564	2.4487	2.1827	1.9597	2.5633	4.0134	2.5851	3.6621	2.7940	3.0668	4.0693	2.8138	2.7783	3.9572	3.2994
g11714	6.2085	6.1699	6.1967	6.1231	5.9760	6.1260	3.8405	4.5879	4.6881	3.7362	4.6485	3.4825	4.1568	4.6231	4.4698	5.1807	5.1688	5.2899	3.9523	4.2257	4.1961	4.1011	3.9672	4.9153
g11717	4.8869	5.2453	5.6177	5.5941	5.2917	4.7241	4.2837	3.8511	3.6024	3.1599	4.0708	3.3751	4.7714	4.7455	5.0947	4.3244	4.5511	4.0628	4.4023	4.3198	3.8305	3.9966	4.2767	3.6663
g11718	2.5333	2.2296	2.5490	1.9088	2.0861	2.2787	1.4083	3.1647	1.6411	2.9837	2.2794	3.2268	8.5302	10.3167	9.6798	5.7791	6.6184	6.5096	1.6429	2.5627	2.2087	5.4841	3.9032	2.8783
g11723	62.4279	56.2154	55.2797	77.5335	74.4658	68.6237	91.7725	97.2933	93.3881	156.0093	109.6362	124.5878	60.1413	65.5577	55.3933	80.8987	79.3333	74.3333	60.4753	57.1258	58.7512	85.6683	75.6379	73.5101
g11725	550.3524	549.2666	553.9286	596.3472	583.7634	567.5740	752.4276	637.2296	836.4928	888.3741	767.7991	883.0344	549.8780	547.9535	551.5972	579.2893	562.0895	591.1386	577.6626	568.6979	569.0442	578.9083	624.0575	564.0112
g11726	40.0658	40.1194	39.5487	42.7047	38.9392	40.1223	43.4232	50.2373	46.2359	47.6866	46.5710	38.6196	40.8057	41.0844	41.3204	43.4268	42.4337	38.1350	46.6877	42.7540	42.7159	46.8004	41.3463	40.6274
g11727	24.1418	21.6528	28.3251	23.5455	22.5593	22.2753	5.1987	6.9886	2.1676	5.0684	6.4804	3.7532	24.1961	18.1136	26.3396	24.1800	24.0305	19.2995	23.6093	21.6653	21.8844	23.5167	14.7049	27.0409
g11728	2156.1940	1941.8876	2115.8117	2284.6427	2245.6427	2053.9523	2638.5782	2550.1975	3369.3110	3247.2729	2393.2677	3079.1786	2201.0148	2210.3477	2203.3785	2319.0111	2235.2837	2178.6061	2240.4851	2305.5199	2288.4617	2360.4520	2381.0852	2317.4299
g11729	41.3014	44.1298	39.1009	46.1152	45.6164	41.6991	29.2251	51.6475	28.8388	40.4132	25.8255	38.7847	42.7436	43.3591	44.6850	38.6461	42.1820	43.0602	46.5110	41.4198	41.5166	40.3695	48.1943	43.0903
g1173	23.7154	23.8874	25.0029	23.9611	25.0969	25.1841	19.1911	30.9123	19.8999	26.2047	16.7527	19.9598	25.4795	23.3353	22.9183	25.9724	24.9496	22.0381	24.6176	25.3840	24.6543	26.3308	21.0551	25.2263
g11730	154.5806	148.7353	149.7553	169.5507	157.1204	156.5122	178.9865	119.7133	124.3377	118.1777	164.3578	202.6886	156.3490	151.8218	151.6443	158.0867	156.3041	159.0404	165.4705	161.7340	163.4068	172.9442	170.1600	154.4755
g11731	6.5841	5.0441	6.9297	6.6637	6.8312	6.4564	7.1604	5.5954	6.2760	10.7115	7.8277	7.6670	5.9423	5.7026	6.0828	5.3621	6.4263	5.6134	7.7917	6.2581	7.8521	5.5927	7.3979	5.4198
g11732	11.9089	12.5916	11.3407	16.4927	14.5018	15.0607	0.8309	0.3380	0.2963	0.1776	0.5452	0.4873	16.6091	18.4446	17.6228	14.0414	13.7430	16.4679	14.9844	17.8086	12.3480	12.2121	18.4529	14.6973
g11733	5.8149	4.7999	7.1596	4.5901	5.3090	4.4536	7.0677	17.9730	9.1287	16.2430	6.5722	9.1281	6.8614	5.8613	5.2786	6.7446	6.2331	5.1548	6.1710	8.3122	6.3651	7.3357	4.9634	5.4449
g11734	20.9617	18.6809	22.7595	23.4045	23.5543	20.6392	12.1035	25.1474	11.3761	15.7109	12.2923	11.1059	19.2459	20.8840	21.8038	19.6931	21.6216	17.9412	15.1279	19.0179	18.7084	19.9628	14.2544	22.9227
g11737	4.4238	5.1497	2.2717	3.7726	4.5215	3.2563	0.9392	0.7198	1.2495	0.6064	1.0010	0.9064	2.8799	3.6619	3.5444	4.3156	4.0704	3.1122	2.5011	2.3625	3.5147	2.7988	3.8540	2.3344
g11739	7.8862	8.1307	9.4633	8.2551	7.7522	7.2438	3.8335	8.1101	6.4324	6.0431	4.7464	3.4939	6.0597	6.9210	6.9883	7.0598	8.3337	6.4763	5.3450	6.3474	6.1127	7.0774	5.3002	5.7985
g1174	9.7678	11.2260	11.8313	10.6148	11.9804	12.4273	6.5778	4.7523	6.2198	3.9855	7.0756	5.3776	7.7061	9.9396	9.0589	7.5922	8.6760	10.0396	7.9754	7.9384	6.4571	6.0430	6.2910	6.6985
g11740	2.9000	3.3431	3.6110	3.4598	3.0813	3.7308	1.5855	2.4736	2.0705	1.4725	2.3462	1.2440	2.3380	2.6984	2.9497	3.3223	3.1494	2.9937	2.4955	2.6493	2.0422	2.0617	2.2766	2.8500
g11742	4.9482	5.1294	4.9628	5.1164	5.4979	5.3375	2.5310	4.0140	4.1441	3.2096	4.1223	1.5917	4.9303	4.9649	5.3349	5.0605	4.3926	4.4262	4.9056	4.0519	3.7498	4.5474	3.5283	4.9755
g11744	20.7956	21.4266	21.2910	22.5677	24.1787	21.5590	19.6119	14.7606	17.3261	17.4730	17.9723	19.8541	17.3481	19.7252	20.5050	19.6650	23.3717	23.1406	19.5143	19.5979	17.9843	20.0086	19.5810	18.0974
g11745	17.2306	17.4823	18.2425	16.4957	16.1499	16.0458	5.5521	10.2971	4.9693	22.8195	18.1633	15.5180	34.3787	35.3710	34.0952	32.4266	32.2017	30.1834	14.4815	14.5222	14.7941	27.9726	25.5242	28.6636
g11746	0.7199	0.4991	0.5744	0.4538	0.7648	0.5039	0.5335	0.5429	0.2278	0.1928	0.5351	0.4065	1.0609	0.9914	0.7361	0.5894	1.0550	0.9984	0.5576	0.4629	0.5143	0.6535	0.4581	0.8930
g11748	113.7233	112.5446	119.8877	121.4315	122.5616	115.8852	112.5553	103.1558	80.9901	82.9031	106.0709	109.4878	122.1406	125.1489	121.1530	126.4974	126.0394	120.1191	126.2026	134.2779	128.4009	133.7997	138.3398	134.4809
g11749	86.1038	91.8473	88.9340	89.1147	94.1382	91.6994	67.8022	76.2661	79.1353	62.3848	82.2345	52.4449	87.5534	85.2204	87.5124	94.0587	89.8461	94.2131	86.8397	87.2491	89.2280	84.3358	91.1798	90.6165
g1175	2.8574	2.7945	2.7063	2.8741	3.1189	2.8177	1.7827	2.4738	1.8751	1.5082	1.3890	1.8627	2.2593	2.1711	2.0195	1.9729	1.4581	1.8059	1.8915	1.8676	1.9630	1.5105	1.4787	2.2130
g11750	87.1962	91.2160	84.1681	95.2297	85.3405	92.0299	69.2401	77.5737	72.9672	54.8404	84.3845	51.9429	83.2029	86.0599	88.2174	89.0600	90.1567	91.3329	90.3280	90.4220	88.5148	90.8287	91.4669	88.3112
g11752	7.6830	9.2367	9.1052	9.1463	8.2468	9.1691	3.5269	4.9155	4.1820	4.9617	3.8708	3.6692	8.3003	6.7375	8.5357	8.2400	8.1949	7.2600	9.0031	6.2006	7.8983	7.4056	7.0548	7.7699
g11753	6.3126	5.4040	5.2898	5.9765	5.5447	6.8736	6.8518	2.4333	9.4323	6.4360	7.6133	5.3398	6.3721	4.9871	3.7538	3.4913	4.7108	6.7692	4.2822	6.9351	5.3194	4.5022	4.5297	4.9598
g11755	57.3362	61.3307	60.2826	53.9138	55.9152	54.3490	22.2691	27.4409	30.2677	16.5807	28.1874	10.4080	45.2644	42.0388	44.9276	40.9140	42.6740	39.1280	44.0998	41.8415	43.6749	40.1976	39.0898	37.6489
g11757	5.6354	6.1791	6.7898	5.8599	5.8350	6.5983	3.4288	6.3719	2.0694	5.2052	2.5229	3.9548	6.3757	4.3819	5.3634	4.7716	6.4067	4.9677	4.3383	5.2068	5.1125	5.8030	4.2716	7.1443
g11758	1.8639	1.4022	2.4765	1.9665	1.8470	2.0946	1.2370	2.4835	1.1325	2.2614	1.2696	1.5907	2.3655	2.2797	2.4620	2.2002	1.9044	1.8221	1.3333	1.5810	1.6695	2.0070	1.9623	2.5153
g1176	15.6239	17.7224	16.3319	15.3387	15.9793	17.4046	9.9571	10.9303	10.5703	7.8154	9.5894	7.7441	13.1212	13.4962	14.6616	12.5848	13.6908	13.1606	13.7173	12.0659	12.5052	10.8956	9.7610	12.3760
g11761	23.7328	22.3619	25.6971	24.4445	23.4801	23.7353	18.3140	23.2863	15.3181	18.9775	18.6941	16.3829	24.8236	23.3916	24.9974	24.3956	23.9941	23.7672	23.4355	22.2437	22.4392	21.8922	20.1040	20.9932
g11763	11.4630	10.8147	11.6252	12.7961	12.7628	13.0246	10.7857	14.5809	12.7328	15.1221	8.7719	11.8717	9.8525	11.9409	12.4674	12.1770	14.0186	16.6895	13.0042	10.3693	12.3121	12.9379	14.0939	12.9419
g11764	7.7047	5.9545	7.0104	7.4708	8.6435	8.0431	4.3190	3.7629	3.6480	4.6176	5.2169	5.2563	6.4000	6.4222	6.9146	6.6308	5.1610	6.0497	6.2170	5.6850	5.9954	5.0364	5.2003	6.6913
g11765	58.9852	45.4198	48.3083	49.6279	51.9594	55.0709	17.9829	36.4355	20.7418	35.6550	18.8793	18.7945	38.1654	44.2217	46.9047	39.6841	46.9209	44.0349	23.0264	28.7116	32.5484	26.6491	22.1881	31.4157
g11766	16.3136	17.8851	19.6692	19.8364	18.5665	18.8463	12.3865	18.2593	15.0068	16.3117	11.3921	10.4363	16.9799	13.8886	15.2298	14.2314	13.9090	10.8410	11.5500	12.5101	11.4764	11.7250	11.4118	13.7882
g11767	10.4123	11.5393	12.8200	11.2649	11.7960	13.5182	7.6967	14.1860	8.9167	11.4857	10.8174	10.0008	9.9204	11.1833	10.8638	12.1737	12.7309	11.0815	9.0888	9.1013	8.8974	11.4042	11.6139	12.3261
g1177	69.0011	75.8532	67.1924	69.7680	68.0105	71.5890	57.1058	51.9559	58.8174	44.7377	63.7319	47.0757	62.3790	63.6586	68.7929	65.0431	68.5281	71.2895	66.1930	61.8175	63.8555	62.6091	65.0792	64.4019
g11774	4.5597	3.7573	4.3869	3.3611	3.2261	2.5967	2.1866	1.1752	3.2590	1.8189	2.4596	0.5849	4.6637	3.7260	4.2037	4.3438	5.2955	6.5745	5.0001	3.8134	3.4758	4.3068	3.6108	4.0598
g11779	7.6566	8.2625	8.1203	6.4947	7.4941	7.5155	3.7285	4.6269	4.7363	2.4859	4.9035	1.5826	7.9719	8.7695	8.6479	8.4914	8.6900	9.2778	8.7108	8.3011	7.7485	7.4555	7.3521	8.4733
g11780	11.2648	9.7662	9.3179	18.4931	18.1268	18.7782	26.4485	30.6495	29.2944	4.6118	5.0283	5.2975	4.9443	6.6929	4.5545	10.4642	10.5194	9.5844	9.5038	6.8550	7.2173	4.6890	6.0155	6.1743
g11781	25.7175	26.9412	27.4392	26.0155	25.2363	25.4691	30.3438	27.5891	27.5884	32.4070	28.6669	32.6303	26.2875	25.9840	25.4602	25.7124	28.5956	28.4021	23.7044	23.6675	25.0990	26.0586	27.8768	25.8090
g11785	18.8789	17.5289	17.3009	18.6432	21.5008	20.0362	23.1034	26.5571	21.4655	26.0757	21.5256	19.4305	18.4052	19.6655	16.9139	19.7893	17.7949	19.2411	18.0632	18.5824	17.4147	16.9274	18.9651	19.6423
g11786	13.4880	12.6104	17.4637	14.4489	14.0514	14.2906	11.5735	20.2984	10.3589	16.9862	12.5070	13.7263	15.6617	16.0151	15.9262	14.8048	16.1262	14.4048	14.7670	18.4973	17.7243	20.5765	15.5207	18.8360
g11787	30.7713	25.3544	34.0212	32.0214	32.4874	26.9679	25.7846	52.3682	36.0929	45.5036	23.1915	32.7105	29.5142	31.8232	32.1218	33.0742	35.3689	29.4555	30.4242	30.3556	29.4603	33.1687	26.4670	36.4652
g11789	7.6585	8.9253	8.0645	6.7907	7.9338	7.7128	11.3507	11.4057	10.7735	12.2754	8.5384	8.9803	9.4645	8.8666	8.2194	9.3305	8.4387	8.2518	8.2863	10.7841	10.1919	9.1985	9.1105	9.4168
g1179	5.2965	6.2976	6.6587	6.5855	6.2265	6.5155	3.2381	3.4234	3.6535	2.7251	3.9149	4.1157	5.5715	6.6154	5.5577	5.4841	6.1707	4.8460	5.2354	5.0697	4.4630	5.8488	5.4847	4.7604
g11790	3.8924	3.9132	5.9269	5.1852	5.3675	5.0904	4.5614	3.3384	3.0335	2.1596	4.2801	5.9358	4.4394	3.5251	3.9578	3.5996	4.2193	3.3838	5.3665	6.1639	5.7481	4.3835	4.8831	4.7858
g11791	20.7008	20.8273	22.1712	23.8028	23.4107	20.3754	20.0016	22.0450	20.7274	20.8534	15.3349	21.9310	23.3480	22.8059	24.2129	23.0992	21.9806	27.0538	23.4881	21.4529	22.7439	22.7827	23.5407	24.7183
g11792	84.9378	77.3403	93.3477	89.8848	83.6972	83.4134	101.2892	157.4018	132.7219	173.6834	97.4265	121.3670	97.5529	81.9795	83.7333	93.4005	82.7098	75.6763	96.3034	99.6650	98.1841	88.9975	103.5311	91.3710
g11794	42.1221	45.1543	44.0920	46.9631	48.8419	48.1812	47.5466	56.8335	42.1008	54.1306	41.9618	46.4492	46.8827	43.0310	43.5988	49.5521	49.9377	46.3554	47.3236	49.3548	44.4339	49.7391	44.8440	51.3467
g11798	5.5817	6.0309	5.2255	5.2005	5.1959	5.2510	4.2255	4.2230	4.7004	4.0452	3.4750	3.4207	4.8506	4.9414	5.3409	5.2133	4.6005	4.6543	5.7522	4.2849	4.8856	6.0292	6.0357	5.3652
g11799	14.2601	12.9861	12.6999	13.5188	13.0670	14.1700	13.9636	11.2960	10.0539	12.5377	15.1003	13.7896	13.1577	13.0711	13.9094	14.0580	15.0677	14.3574	12.7307	13.0920	12.9585	15.1433	14.1492	15.2663
g118	14.5157	12.3706	14.0831	11.6396	13.5783	15.3960	10.1643	15.1047	9.3149	13.5372	11.5442	11.3115	12.8598	12.0163	13.8219	12.9237	12.0484	13.0635	12.4313	11.5148	11.8387	11.0875	12.0700	10.2515
g1180	2.9254	3.1375	3.2968	3.2330	3.2396	2.8977	2.4619	3.1951	2.4084	2.6365	2.4993	2.5874	2.5353	2.3068	2.5479	2.6906	2.9840	3.1646	2.4404	2.7343	2.5660	2.3097	2.5297	2.5563
g11801	19.1282	17.8803	19.4642	19.1308	17.8235	17.2589	14.7716	17.6747	9.2829	11.5107	15.7994	16.2959	19.2510	18.2418	18.1960	15.8816	16.8567	21.1431	14.3003	16.6306	12.7437	16.8998	16.3912	18.9303
g11803	6.4829	6.5584	8.5822	8.7013	8.3744	8.3829	3.8432	6.9365	3.6407	5.8686	3.9842	4.9467	7.5412	5.2612	4.7998	5.2276	5.0288	5.3141	5.1843	4.8068	5.4675	5.8640	4.6622	6.3997
g11805	14.1171	12.5333	15.0789	12.8524	14.6180	13.6091	10.5628	13.5151	6.1656	9.7721	9.8559	10.5804	15.9425	14.5856	14.3565	15.5781	13.7303	13.7697	10.7835	12.2494	10.6483	10.4704	10.2480	13.4573
g11808	5.3737	5.6948	7.1515	6.2670	6.4386	5.8021	1.7712	4.1095	1.7219	2.3663	2.0303	2.1727	5.7457	4.7962	5.4517	5.2194	6.5363	5.3072	4.6339	5.4003	4.3989	4.7503	3.3977	5.4364
g11809	6.9512	5.4410	6.9511	8.3195	7.3337	7.1314	4.1317	4.5682	3.6131	4.2789	4.3343	5.4589	7.8659	6.8973	5.8837	7.0148	6.9609	6.0690	6.0495	7.1185	5.5908	5.5879	5.7231	5.3037
g1181	9.4035	9.3730	10.0544	10.0854	10.8210	7.3589	5.9387	8.6117	5.6461	5.1954	4.6257	4.8467	8.9201	9.1041	7.4549	10.1516	7.3958	7.6201	7.4123	9.2012	7.4964	8.9858	7.0436	9.3281
g11811	40.6262	39.7884	41.7630	41.0514	40.0252	41.0201	30.0981	40.1708	28.8165	32.6330	30.0150	32.1986	38.2881	37.9806	36.6144	40.1308	39.8844	34.7956	36.7513	41.0516	39.7401	40.3259	37.5591	39.5634
g11812	2.2428	1.9504	3.1344	2.8898	2.3512	2.3282	1.2514	2.6020	1.0316	1.7298	1.9630	1.8964	2.2957	2.1834	2.3867	2.5005	2.7813	1.6660	1.8686	2.6394	2.0221	2.1831	2.3746	2.6059
g11816	4.1858	3.8627	3.9506	5.3094	5.1527	4.9065	6.6425	3.3229	4.9665	5.4167	6.5274	7.1305	5.8373	6.2410	5.7064	6.7858	5.6978	6.9143	5.0891	4.6174	4.4900	4.5526	5.1423	6.3055
g11819	30.6672	28.8506	36.4787	34.0437	31.4626	30.3062	27.5145	46.5601	24.5371	30.2402	22.4635	26.2557	34.3713	37.4030	31.4895	31.9061	30.6034	28.3127	32.6456	36.8913	33.7359	28.8024	27.9938	29.8574
g1182	1.9267	2.1579	1.7934	2.0482	3.0030	2.6382	0.5825	2.9062	1.3729	2.0365	1.0716	1.2020	2.4621	1.9654	2.1763	2.7545	1.6688	1.8255	1.4579	1.5607	1.3782	1.5757	1.6304	1.6072
g11820	2.3079	2.3337	2.1920	1.9748	1.5160	1.9362	1.5827	0.8386	1.8411	1.2990	1.5289	1.2751	1.4647	1.6709	1.7533	1.9490	1.5531	2.5278	1.5365	1.6393	2.0060	1.5704	2.1176	1.5850
g11821	5.3130	4.5102	3.6743	5.4330	4.2255	5.3679	4.6572	6.3468	4.2960	3.3497	5.3033	8.5609	6.0224	3.6381	4.6619	4.8376	5.3154	5.0340	3.6402	4.2925	3.3165	5.2709	3.7042	3.9629
g11829	97.5060	88.9277	94.7874	83.4279	89.0780	89.3483	143.5077	121.7448	122.6542	93.4852	113.7279	119.7047	98.5176	109.2790	111.5299	93.7094	97.7783	104.8714	111.4787	105.0548	117.7800	95.9596	96.4598	94.2037
g11831	3.6192	3.7396	5.2062	3.9341	4.3101	3.2602	2.1103	4.0479	1.8894	2.1251	2.5240	1.6757	3.0843	3.0130	3.9222	3.5761	3.8144	3.8672	2.8953	3.2223	3.4570	3.6111	2.6543	3.2562
g11833	0.9930	1.2730	1.0725	0.9456	1.6298	1.3409	1.2143	1.0596	1.4905	1.0155	1.8963	1.5554	1.7384	2.6514	2.4679	1.8203	1.8506	2.0412	1.6273	1.5469	1.8017	1.7941	1.4391	1.4357
g11839	5.1235	4.4091	5.3270	4.7662	5.5054	5.7898	5.5075	5.0476	6.5827	5.4121	4.8115	5.0456	4.1927	4.7211	4.9084	5.0909	6.0007	4.7781	5.3202	6.1365	5.0850	5.1857	5.2618	4.8312
g11845	31.4930	32.8965	30.2542	31.1451	30.0153	28.5364	30.6647	29.2181	30.4017	24.0877	28.6732	28.2125	35.5004	31.1224	30.1876	34.0522	33.5225	31.3899	31.9861	31.0737	31.4089	32.4586	29.6333	29.5122
g11852	19.5407	19.6549	20.3593	19.9854	18.7609	19.7851	16.5437	14.8656	12.1586	12.5194	15.3503	17.0851	20.4090	19.8700	17.8769	19.1271	18.4527	18.9303	18.8119	18.4680	18.9044	17.6189	17.8472	18.0469
g11853	6.5991	8.4189	8.3173	9.0179	8.7348	10.3984	2.2524	2.2328	3.4203	1.5430	3.1770	0.9544	7.3329	6.5613	7.0398	7.3461	6.9810	7.1471	5.7703	6.6014	6.4771	5.9389	7.2649	7.0843
g11855	3.4664	3.2250	3.6171	2.7425	4.4296	4.2281	1.4757	1.3164	0.5343	0.9161	0.5201	1.0833	3.6585	3.8105	3.2593	4.9496	4.6743	3.0894	2.9802	3.5193	2.5809	4.9089	1.7578	3.1823
g11859	2.5294	1.7615	2.5875	1.6851	1.9296	2.4721	2.1707	1.8242	1.6358	1.6921	1.7945	1.8816	2.6510	2.3012	2.7563	2.8735	2.2806	2.7667	2.8396	2.6559	1.8679	2.4697	2.1866	3.2880
g11861	32.7566	33.6718	31.9035	33.6576	33.9798	31.8477	39.9625	44.3067	40.0200	49.6554	36.1372	42.0844	33.2042	31.2367	31.5535	35.4027	34.0148	32.0396	36.5858	35.7020	35.7367	33.3477	32.1236	33.1431
g11865	2.9279	2.1178	2.6254	3.0467	2.5507	2.0584	2.1960	0.8907	1.5109	1.5414	2.2455	2.3034	2.5152	1.4417	2.0528	2.4083	2.7072	2.0025	2.1445	2.7926	2.7025	1.5228	2.7036	3.0014
g11868	1.2338	1.4664	1.4384	1.4716	1.2889	1.7745	0.8863	1.4688	1.0054	1.0764	1.0059	0.6835	2.0744	2.0933	2.0189	1.7554	2.0761	1.7837	1.1088	1.6174	1.3124	1.5597	1.6162	1.9820
g11869	5.4799	2.0074	3.8985	3.2121	4.0492	1.6425	1.8142	1.8509	4.0709	3.3436	3.0148	1.9593	4.8464	4.2443	4.4584	3.7360	3.1849	3.9591	4.4480	3.3178	3.1971	3.0804	2.1777	3.0191
g11870	1.6162	2.3636	2.6390	0.9484	1.9293	1.9879	1.6775	2.2415	2.0319	1.5965	2.1272	1.0568	2.8215	2.2992	3.3110	2.0516	2.9386	2.1653	1.6347	1.8700	1.9892	1.8121	2.0995	2.0364
g11872	333.4764	363.7285	341.4142	344.5701	329.5803	363.6148	222.9397	194.8166	278.0894	199.5687	247.8904	174.7735	271.2307	258.8450	272.1017	261.6704	268.2994	258.3871	294.4530	266.4423	275.1748	268.2559	268.4050	252.6859
g11873	10.1037	8.7290	9.9588	10.6848	11.0001	9.9756	5.1583	6.8334	4.7500	7.5694	6.1981	6.2189	7.6704	7.0608	7.6266	8.8742	9.0773	8.0621	6.0651	7.8293	7.0566	7.2037	6.0410	7.8423
g11874	3.2776	3.6478	4.8371	4.0921	4.5655	4.2599	3.1427	6.4427	2.6094	4.7629	2.0226	3.2225	2.8637	2.7237	3.8191	3.3584	3.4695	3.3786	2.7323	2.9936	2.4181	2.7837	1.7540	3.4458
g11878	9.4945	10.5112	12.0160	8.7208	9.7364	10.2363	4.1472	7.4526	3.6460	4.0890	3.0793	2.4462	11.3575	10.2756	11.2335	9.9092	9.6568	10.0526	10.0132	10.8447	9.9765	9.1989	6.9089	10.4953
g11879	9.8564	9.6971	11.5147	7.5309	10.4043	10.1570	2.6430	11.2167	7.2426	4.5630	1.9351	3.7911	12.1949	10.4903	9.9426	7.1494	12.2017	8.7984	9.7129	11.0008	10.1534	6.4801	3.9739	10.5136
g11880	6.3388	6.3750	5.3587	6.4251	6.8521	5.9266	16.8702	19.5135	19.6113	22.4244	16.5392	14.0511	6.2807	6.3709	6.4728	6.6675	7.4916	6.5664	9.5834	9.6087	10.5347	7.0344	7.5248	6.8428
g11886	3.6327	4.2683	4.5483	3.6028	4.4138	3.5486	4.5675	6.9474	4.4071	7.2200	5.9713	6.4290	15.0308	14.8114	13.5217	10.3589	11.8590	10.9351	5.2288	3.8763	4.2527	5.2615	4.7877	7.6717
g11890	2.4958	2.1127	2.5483	2.8204	2.6345	2.3420	0.8523	4.3807	1.7711	1.8115	1.1169	0.8953	2.5378	2.2186	2.5154	2.7222	2.3459	1.9694	1.3995	1.4185	2.3166	1.6215	1.0404	2.3247
g11893	6.8533	4.6603	7.0616	5.0932	6.1055	4.9426	4.7133	8.8195	5.1521	5.4762	4.8402	5.6694	7.2790	6.5705	6.0530	7.3274	6.1783	6.7510	8.1422	4.8280	7.5017	5.6627	4.7418	7.0934
g11894	6.2725	6.2719	7.5329	6.9324	6.8001	5.5981	4.4185	3.9935	4.5669	4.2921	3.3343	3.6819	5.4696	5.9779	5.3665	5.8974	4.5837	5.9565	4.2462	5.3681	4.6895	4.7316	4.0146	5.6610
g11897	32.7476	31.2568	28.3114	30.3556	29.6937	31.4636	40.4166	36.5949	35.4608	35.0199	39.3763	43.4280	33.0904	33.1460	33.4803	30.1509	28.7487	31.4074	33.8582	32.1082	30.1256	28.3196	29.9542	34.7185
g11898	92.4805	92.6777	90.9094	100.5457	96.4393	97.4590	120.6959	98.1142	123.6439	130.1711	121.4218	142.2387	94.5316	93.6244	92.1774	102.2465	97.2089	96.7632	100.1115	94.0508	96.4181	98.7849	105.3718	98.0730
g11902	7.1842	9.9604	8.4546	8.8365	9.0153	7.6009	4.8083	3.3556	3.6860	3.9685	4.2835	2.0233	6.2582	7.0484	6.2505	6.2682	8.1306	9.3263	5.7276	5.6437	7.1264	5.0294	7.4034	7.3598
g11903	14.2517	12.8985	14.6934	13.8285	14.2611	14.0798	6.1530	12.0400	11.1341	8.9510	7.5817	3.2554	10.7118	11.0995	10.8137	10.6992	10.4315	10.6032	11.7806	12.7952	13.3357	11.9771	11.9764	12.8538
g11904	4.2210	5.7351	5.4439	4.5147	8.3477	6.8128	3.7404	9.8704	9.6120	6.2962	3.2211	1.7724	5.5277	4.7453	3.4332	4.3937	7.0202	3.4248	3.6625	2.8818	4.8908	4.8252	2.8839	5.3894
g11905	4.7071	4.3689	4.7228	4.5239	5.3904	5.2476	1.1166	5.7266	2.6371	2.8809	2.5058	1.4589	3.6669	5.1544	4.3880	4.4275	7.0350	5.8231	3.3727	5.6254	3.3275	4.1964	2.9069	3.3334
g11908	1.2323	1.3841	1.4901	1.5578	1.1304	1.1925	0.9100	0.9465	1.2228	0.2645	0.8014	0.4215	2.1647	1.7830	1.9281	1.4565	1.8332	1.4040	1.3758	1.3516	1.7878	1.8845	1.4661	1.1445
g11915	4.7747	5.0211	5.1071	4.3577	4.9969	4.8844	3.1728	4.0773	2.6339	3.2754	3.2792	2.8960	3.1877	3.8751	3.4699	3.8563	3.8045	4.0642	3.7693	3.4581	3.1707	3.8084	3.3638	3.6999
g11916	49.9073	44.4607	49.3634	52.7491	53.7258	48.5234	50.6970	48.4904	42.2210	37.3885	42.3069	49.3695	47.0112	50.5384	49.7702	48.0566	49.2954	48.6343	52.3664	50.6273	48.5010	51.0817	48.0046	50.4112
g11917	2.5891	3.1224	2.9143	2.5730	2.1722	2.7227	0.7771	1.7374	1.3880	0.9236	1.4571	0.5654	2.1024	1.3698	1.7698	1.8201	1.8954	2.0579	1.5417	1.4974	1.4953	1.6110	1.7755	2.0826
g11920	9.7972	11.2847	8.1738	9.2061	10.7733	9.9059	5.1439	6.5582	10.1752	5.5586	5.8284	3.1085	8.1055	6.3934	8.0741	10.5381	8.6383	9.1083	7.1257	9.5374	10.2069	8.8561	7.0612	8.1146
g11924	7.4838	8.5863	7.9325	7.7835	8.4797	7.7125	4.4963	6.7104	5.3534	3.9372	4.2931	1.8429	6.5408	5.7805	6.2677	5.4976	6.5405	6.1543	5.6305	6.3168	5.8495	6.6091	6.5603	7.0927
g11925	17.6737	16.8208	17.3089	17.5175	17.7772	17.1055	16.3110	15.0367	12.8930	12.7770	15.3434	18.0157	15.9284	16.7261	17.2229	16.9765	17.6143	16.6367	15.5954	15.2069	16.7345	15.4627	13.6790	15.5810
g11927	5.2840	6.7332	6.5404	6.4279	7.3717	5.8500	4.3336	6.4991	6.3769	3.6098	5.3053	3.8167	6.8806	5.7139	6.9453	6.5471	6.8071	7.0242	5.5818	5.4570	7.4145	5.5977	5.6471	6.4290
g11928	60.7331	63.7893	60.3106	66.0789	63.2499	67.2064	53.5515	46.5724	47.7990	44.0066	51.3949	55.5772	59.6637	55.7563	59.4781	62.7191	57.9770	59.6544	60.2341	55.4759	54.7949	55.5002	57.0095	58.5126
g11929	16.7655	15.2441	17.4772	17.1330	14.4888	15.0817	21.7227	29.9871	25.2627	26.3595	18.2541	20.4092	19.8335	18.4652	16.4481	19.9191	18.3707	17.0479	21.0004	21.4716	19.8556	19.7226	18.9103	19.0389
g1193	7.7120	7.6719	7.5278	7.9221	8.0239	7.7002	5.3115	7.4490	6.7920	5.1460	5.7873	3.2985	7.7250	8.2366	7.4709	7.2280	8.5448	8.0606	8.1503	7.9493	8.4629	8.6197	6.8789	7.4026
g11930	21.5418	22.0645	21.6409	24.0463	22.3433	20.8212	14.6688	21.6902	12.6482	16.4164	13.0447	16.9255	22.4300	24.3206	23.5049	22.8621	21.9014	21.4217	20.9000	21.1320	20.6297	23.0141	18.0030	22.7139
g11933	31.2479	27.5109	36.1216	31.5447	35.2500	30.8981	19.8046	24.2006	21.4052	18.0698	19.9646	15.4422	27.4199	28.8032	34.1624	28.5169	28.0877	29.3654	24.8944	25.1295	25.9812	25.2461	24.5948	25.2625
g11940	37.0681	36.6132	40.2726	35.5246	38.7557	36.2876	22.4150	23.2370	22.9782	22.8904	25.6607	18.1074	31.3257	35.4162	34.5137	31.1375	31.9487	36.2111	32.2980	28.7395	33.7830	26.8520	28.6639	29.7896
g11941	50.6808	53.2989	51.5588	49.6964	50.7177	53.6426	36.2998	35.1551	38.5135	27.7557	41.1025	24.1753	47.8979	42.3710	46.3757	49.8261	46.0970	46.3150	50.3088	47.9192	44.8422	45.2457	48.1335	45.0009
g11942	4.3292	5.2919	5.0185	4.0781	4.3174	4.7152	3.1950	8.7175	5.0979	8.5909	3.0241	6.0782	4.5269	4.3968	4.5805	4.8966	5.0574	5.5701	5.2566	7.5095	6.3058	7.1700	5.1477	5.8981
g11943	7.2571	5.9236	6.2077	7.5319	7.3460	8.0740	4.5102	7.3474	4.8713	6.7410	5.1058	7.2626	6.1035	5.7220	6.2798	7.1959	7.8587	6.5192	5.5929	6.2639	6.4001	6.9980	4.6752	8.3883
g11944	2.5924	3.9258	3.7173	3.9071	2.7241	3.7855	1.3682	2.1932	2.6533	2.2865	1.5395	1.2688	3.1095	2.5011	2.3258	3.1534	2.8722	2.9613	3.1572	2.9906	3.4901	3.4992	2.1603	2.5641
g11946	28.8464	27.8517	30.7553	28.2250	28.0767	30.0370	18.6286	25.7207	20.6396	19.1901	18.7701	13.3883	22.5123	22.4699	25.8624	25.8652	27.2422	25.1573	22.7935	24.6109	23.6395	22.6301	21.0777	24.9671
g11948	69.8248	61.7508	68.5655	65.1239	74.0678	73.9612	81.2492	38.2265	29.4861	15.1037	61.5740	99.2424	76.0631	79.4174	68.3715	72.5667	79.8743	78.0204	67.1672	82.1926	83.4112	79.6804	76.4456	84.1076
g11949	3.4742	2.3376	4.1471	4.2681	4.1537	3.5210	1.8921	3.9282	2.8669	2.3028	2.2207	2.1482	4.0245	2.9762	3.2404	2.1929	3.3508	3.1170	2.9196	3.2470	2.6852	3.7227	2.4966	3.3226
g11950	41.1056	47.4500	51.6072	46.9213	54.6414	50.0111	30.0182	45.8740	36.2846	66.8473	62.4245	58.2522	163.4677	165.8698	168.3905	163.4394	173.2889	165.4847	38.4117	41.5975	38.5905	84.9916	72.2802	81.5554
g11952	20.4793	19.3151	18.5444	19.8402	18.5992	18.8811	8.9588	11.3463	11.1830	10.0233	10.0606	10.7751	17.4976	19.7858	16.7885	17.1694	16.8288	16.6755	18.0704	19.4579	18.5752	17.0891	19.0820	15.1616
g11956	14.7154	16.0161	15.3315	15.1350	15.2752	15.7707	5.5757	6.7090	8.4957	4.0992	6.9071	1.8076	14.2719	13.5627	14.2301	13.6300	13.9261	13.7282	11.4164	11.9736	12.2573	10.8082	10.3794	12.1041
g11957	22.6779	23.3846	23.6343	22.3389	23.0751	23.8218	17.5445	17.3518	18.1264	15.7034	20.3223	13.5409	18.4720	18.3172	16.6058	19.6434	20.4263	18.3728	19.4330	20.5744	19.1708	18.9400	20.7375	20.6956
g11963	3.4725	3.6384	2.0512	3.1677	3.4281	3.0205	1.9402	1.6572	1.5417	1.5111	2.0476	1.9270	2.6026	2.9780	2.9564	2.7078	2.5592	2.8910	1.6520	1.9036	1.3090	2.1150	1.8399	2.3918
g11965	7.3201	6.6612	6.0632	7.1200	6.3782	6.8188	3.6212	4.3954	2.6139	3.2911	3.6995	4.1591	5.2614	5.3671	4.7409	5.1395	6.1623	6.0317	2.9073	5.2469	5.0799	4.9615	4.8756	6.1591
g11969	7.2032	6.6547	7.1991	7.4933	7.4002	6.9578	4.6497	5.8933	3.8766	3.9018	5.0490	5.5590	6.5436	7.3815	5.8900	7.6337	7.2771	7.3167	5.7722	4.8851	5.9546	5.9404	5.9903	6.7952
g1197	3.6249	3.7848	3.3460	3.7409	3.4504	3.0404	3.8757	3.9000	3.0055	3.1045	3.6619	3.2288	4.0024	3.3986	3.3688	3.7217	4.3597	3.7699	3.8386	3.8704	3.2885	3.7045	3.4953	3.4044
g11970	51.1990	44.0026	47.2273	49.1169	50.3878	47.6907	59.6019	54.7366	65.2850	54.5756	57.6587	57.4148	48.2522	44.1691	44.1393	51.9110	49.4104	46.8722	51.0270	43.4034	45.3268	51.1714	55.4942	43.4085
g11971	7.0989	7.0380	8.2425	7.7778	9.1310	10.1380	8.2409	4.7900	5.6895	8.5035	9.0343	10.2364	5.6937	5.0040	4.9260	5.5443	5.3503	6.6832	6.1118	5.3518	5.1664	6.5282	7.4307	6.6878
g11974	7.5551	8.5748	9.1263	7.2866	8.2963	9.1142	1.0600	2.0874	2.8475	1.2307	1.9785	0.3088	7.1284	6.7992	7.3334	7.5732	7.2883	7.7433	6.4770	6.3955	6.5886	6.4357	5.6581	7.7985
g11977	15.6799	16.8289	17.0064	18.5757	19.0077	15.5960	14.5871	21.4037	15.7405	17.7054	14.8474	15.2070	18.1939	16.9003	18.2465	15.9104	16.7086	13.9142	14.2653	15.1837	12.5961	15.5318	12.8823	16.8942
g11978	0.6362	1.1905	2.0752	1.4831	1.2160	1.8642	1.7574	2.4947	1.3387	1.5531	1.1382	1.0740	1.2191	0.9605	1.4274	2.2354	2.0695	1.7295	0.7883	0.3723	0.6425	0.6601	0.3693	0.5507
g11979	1.7532	1.8278	2.2600	2.6651	2.0020	3.8918	1.4384	1.7483	1.0756	2.3862	1.3504	1.8758	2.3200	2.2626	1.6418	1.4300	1.8855	1.4932	1.4238	1.5208	1.2148	1.8240	1.1090	1.8552
g11980	3.8459	3.6848	4.8841	3.7922	4.5228	4.3730	1.0069	4.2158	2.1160	3.8977	1.6391	2.4337	4.1570	3.0370	3.1331	3.1840	3.7086	2.3202	1.8645	2.1482	3.2356	2.5356	2.3236	1.8864
g11981	8.6573	7.5597	9.0793	10.1136	10.6724	9.7335	8.7137	6.6941	5.9101	6.8699	8.0384	8.3674	7.5372	7.6062	8.3596	7.8499	11.2262	7.4883	7.4315	7.5432	6.8020	5.8853	7.0360	8.1397
g11982	33.6448	34.7085	33.7893	34.2100	35.6354	35.9678	28.3646	44.9801	37.8827	36.0290	27.7149	23.4991	40.1902	36.5152	34.9705	39.7816	37.8525	34.4430	36.8693	31.8307	32.9324	32.8036	31.2003	31.7971
g11984	6.5029	6.3137	5.4751	5.3203	7.0712	5.9295	1.8764	3.8259	2.6164	1.8423	1.8945	2.1306	4.2487	6.1100	6.1692	5.9783	6.1560	5.5591	6.1380	4.3593	4.7986	4.9271	4.5557	5.0775
g11985	23.2742	21.7492	24.2349	26.8625	24.8631	23.2507	24.9889	22.8818	17.0502	22.0874	21.5115	24.9987	27.1818	27.8999	23.9319	26.3011	26.4148	20.0353	25.6172	28.9898	27.0336	29.8300	26.8496	28.4379
g11988	7.7268	8.8126	7.7008	7.1112	7.0083	7.6391	3.9968	3.2987	5.5997	2.8817	4.5386	1.8686	7.3048	7.9762	7.6232	7.0141	7.7642	8.7568	6.2694	5.9468	6.5052	5.3497	6.1917	6.5516
g1199	97.8000	123.7346	122.8660	37.6397	39.8798	50.4158	216.0292	202.3944	293.5220	79.4538	97.8459	84.9399	232.2231	225.4539	230.3470	85.1709	82.8480	104.0305	305.3868	203.8983	219.6901	137.3131	61.6893	84.2512
g11994	10.0902	10.4130	10.5572	10.3546	8.9254	9.0361	26.6265	29.3484	20.8855	49.3827	25.4037	26.3023	34.4507	30.9294	38.3938	24.5546	25.6644	23.1928	20.6699	22.1490	19.7189	30.3807	28.3526	27.1062
g11995	1.4212	1.1886	1.7969	1.2415	1.4486	1.5977	1.0407	0.8238	0.9610	0.7844	0.8191	0.8168	2.2614	2.1802	1.8893	2.0202	2.4781	2.6810	1.4786	1.2521	1.2937	1.4961	1.1584	1.0041
g11996	13.9337	14.4943	18.3671	15.3993	17.1810	16.2557	26.9607	28.9427	20.3515	43.4200	29.6613	30.3724	42.8177	38.9747	45.4794	31.7501	33.4341	29.6318	30.3589	32.9879	28.1301	44.3403	35.4390	37.4142
g11999	2.2815	2.2536	2.5555	2.1419	2.3608	2.6761	1.5485	1.2663	0.4084	1.7429	1.5056	1.2926	2.6711	2.4181	2.1105	1.6554	2.7108	3.0248	2.4924	2.3763	2.6419	3.2608	2.9830	2.0071
g12	8.7133	7.1616	10.5553	8.7283	12.9531	6.8543	12.2863	17.5225	5.2322	12.8243	5.4968	3.6639	7.1362	7.3230	6.0196	6.9808	10.2259	6.4486	6.3855	8.0174	8.4608	8.6264	6.8248	11.7149
g12003	5.5231	4.6226	5.9523	3.9870	5.0588	4.8965	1.0514	2.9336	2.0971	1.1501	0.7952	0.1689	9.1623	7.1265	7.2622	6.2594	7.3227	6.1664	3.7159	4.9669	4.8337	3.6496	1.7658	4.1855
g12005	1.3990	1.4423	1.4036	1.8122	1.6191	2.2742	1.3016	4.6281	1.0730	2.5511	0.6208	1.0029	1.2991	0.8634	0.9706	1.1048	1.7150	1.2449	1.3299	1.5992	1.1905	1.2127	0.5736	1.2999
g1201	5.7278	4.8968	6.4389	5.4454	6.3804	4.9054	3.5121	7.0174	3.4040	4.2210	3.6405	3.3315	5.0586	3.9656	4.5169	4.6774	5.3912	3.3706	2.9401	4.2305	4.3741	3.9159	2.5343	4.7573
g1202	5.7773	5.0436	6.6889	5.5569	6.4583	6.0252	7.1761	6.0490	4.2762	2.8372	8.8025	5.5932	6.6925	4.8198	7.1030	4.8574	7.6794	6.6050	6.3643	6.7200	6.6756	6.3129	7.1451	6.5708
g12023	40.0507	39.9730	36.3888	42.3363	42.2344	39.9923	32.0167	41.8703	31.3322	34.7178	35.9467	30.1986	33.9573	34.1642	39.0228	37.0794	37.1595	41.9866	39.3315	36.5301	36.8608	38.2204	37.1460	38.8175
g12024	1730.0757	1402.5020	1716.2504	1844.2281	1756.1627	1505.8709	3228.1008	2639.6242	3316.2932	2098.3607	2913.0020	3842.5094	1751.1184	1817.9822	1742.3690	1810.2232	1789.2946	1660.0575	1764.7620	1929.4603	1847.1900	1899.0091	2089.5734	1910.0372
g12029	11.5391	6.9662	8.6235	15.7337	9.4218	9.7995	15.2187	9.7897	8.8086	20.5131	9.4470	10.5200	10.7467	7.3655	9.1888	9.7850	9.5756	8.4547	8.6803	14.0101	13.4901	12.7328	12.2206	15.5413
g12030	110.6965	114.9918	114.6279	123.3457	121.0222	116.4457	114.0902	117.9911	105.6776	120.6812	116.2804	141.2872	86.6982	96.3090	97.9533	99.2977	92.3277	98.2140	105.3126	98.0040	91.9260	97.6893	102.5960	100.3875
g12032	5.4359	6.0179	6.3658	6.1830	5.2982	5.1981	4.6803	4.4078	3.7746	3.0774	4.7447	3.8532	4.8149	4.6793	4.3433	5.2523	5.6793	5.9878	4.5958	4.7083	4.9991	4.2158	4.4750	4.0378
g12033	57.8864	56.0113	60.6111	62.6829	59.5875	56.6960	50.1689	60.8569	46.0304	49.8926	51.5908	46.6820	58.9226	57.8603	57.5691	62.7086	60.8895	58.8500	58.0731	61.4162	62.9626	68.8192	60.3674	60.9330
g12034	13.8551	11.8356	15.5998	14.7723	14.0542	12.3210	8.6918	6.5851	6.1456	6.4104	12.6288	11.2887	14.6477	16.9233	11.4349	15.0052	14.6928	11.5889	13.4866	13.4791	11.8709	13.9314	13.3510	13.8952
g12035	8.3644	8.3481	8.6468	7.3921	7.0298	8.7937	1.7231	2.9637	3.5027	1.3939	3.2290	0.9962	8.0137	6.3425	6.9264	7.6103	6.9505	6.3515	6.7012	7.0740	5.4745	5.6254	5.8866	7.0410
g12036	8.6098	10.2627	12.4490	10.9116	9.2587	15.4332	6.9110	13.3995	8.3716	9.3063	8.5393	10.0484	12.8301	12.3408	13.0542	14.9585	12.9523	11.4660	11.4729	9.1871	13.3041	12.7472	12.1614	12.3682
g12037	2.5225	2.6737	3.1579	1.9154	2.7915	2.6980	1.0079	1.0466	0.6924	0.4422	0.2336	0.5534	2.6797	2.8408	3.0578	2.1254	2.4789	2.4323	1.9885	1.6497	2.3343	2.1143	2.8523	2.6751
g12038	1002.7631	934.3058	811.6478	1572.1993	1538.0737	1550.7271	1003.5327	908.1672	766.0203	1551.7491	1621.3547	1673.0605	519.4637	626.9147	485.0335	1272.8632	1307.8077	1168.6719	618.0727	738.9394	742.7877	1276.7849	1584.7456	1368.0958
g12039	3.1676	2.7453	2.7963	3.3396	2.9910	2.6738	1.4806	1.6161	1.5434	1.6286	1.3512	1.3013	2.0652	2.3707	2.5952	2.2859	2.2087	2.2199	2.0443	2.2973	2.4155	2.0216	1.8150	2.3449
g12040	8.1065	7.4512	8.9419	11.1477	9.4556	7.6832	7.9791	8.3898	5.4300	8.6240	15.9170	29.7357	19.5828	13.7327	17.6414	19.1689	23.2776	20.9782	7.7592	11.2393	12.3265	30.5422	20.9975	28.0499
g12043	53.4813	55.7060	60.4110	61.3234	56.2853	54.8270	53.8363	60.7780	43.9421	60.7699	43.5138	55.3942	59.5112	61.0610	56.3849	60.2134	58.3524	53.2761	59.6739	59.3349	57.5012	58.4626	56.2168	58.2630
g12044	6.7748	7.4029	6.7253	6.9395	6.8358	6.6044	3.3824	5.5605	4.7934	3.0476	3.2365	4.0233	5.3096	5.2044	4.1448	5.6913	5.9807	5.5485	4.6657	5.1047	4.7659	5.3949	4.5812	4.2900
g12046	19.4637	18.6093	17.9263	20.0521	19.5820	20.6253	23.7428	21.1046	23.5666	21.3349	20.6471	24.1090	17.7830	16.8321	17.9526	18.3718	19.3993	19.5713	20.5441	19.8587	20.0780	18.2725	19.8193	18.5255
g12048	2457.4797	2157.6947	2476.6982	2618.1969	2564.7877	2315.2969	3237.2865	2307.1995	3904.0238	2265.5249	3036.8212	3840.2155	2512.4800	2567.9226	2522.7114	2610.5344	2571.6117	2491.9748	2655.6164	2779.9268	2731.5940	2802.3621	2875.3873	2817.1972
g12050	7.4365	6.3952	2.3368	5.7938	4.8827	7.0546	1.0121	3.0866	0.2713	15.6963	0.9914	0.2650	1.7260	0.3313	4.4760	9.0789	8.9021	2.0902	7.3911	2.7362	7.6827	13.3743	6.3273	7.5787
g12054	54.8468	47.6045	59.7037	54.3546	52.7985	51.0068	39.0399	68.4495	38.6435	50.5196	38.9208	46.6501	57.5700	55.4133	58.2706	50.7500	52.0971	44.9470	51.1203	53.3751	52.5259	50.8676	41.8393	54.5833
g12056	66.6960	52.0786	64.4015	83.5719	79.1029	69.9249	32.8277	64.0262	32.7208	59.8651	34.7608	43.5862	72.5249	64.3994	60.4582	81.7917	81.2933	66.6290	54.2230	72.5727	60.3540	68.0701	62.4833	74.8803
g12057	130.5333	136.1322	132.5046	142.8871	141.9972	137.7887	167.8045	179.8186	190.7483	236.2700	175.0501	184.4451	135.1461	136.0335	131.6487	140.3429	134.3982	138.9273	142.6303	138.1827	141.3714	144.5905	152.6220	138.6705
g12058	73.2879	70.5900	72.5459	77.1526	74.4331	74.6256	109.6336	97.6411	109.1739	131.1778	111.3739	134.6431	77.0213	78.6272	75.5392	78.3430	77.8783	83.5144	78.9039	80.2694	80.7172	81.6474	91.0561	85.2621
g12059	1380.0790	1230.9803	1351.4156	1498.0214	1441.4570	1304.9394	2045.1762	1843.2114	1988.5725	2146.7592	2062.6669	2504.6756	1304.4553	1386.4215	1341.8609	1381.1532	1409.5705	1359.0662	1360.9232	1397.4512	1401.7815	1466.7299	1539.0669	1438.5699
g12061	57.1389	62.8121	62.9891	52.3324	57.0905	58.2584	129.2456	107.6434	107.3768	127.3867	129.8309	130.4873	131.6195	124.0429	122.1493	111.6617	107.3181	104.2946	123.2470	119.6032	110.8063	122.8387	121.7258	113.1623
g12065	11.4300	9.6921	13.9218	10.3459	12.9712	11.6165	8.6383	18.2674	11.6975	11.6792	4.6984	4.3832	14.5338	14.4007	11.8127	12.6503	11.1185	9.1956	8.7570	11.7891	11.1360	10.2957	8.2437	11.0640
g12068	27.0492	29.8499	23.5223	23.3156	24.7363	25.9421	21.2041	23.3626	15.5125	19.2890	19.5370	15.0616	23.3656	24.5891	24.5990	23.4031	23.7612	25.6356	25.7172	24.6927	27.8811	24.0161	25.8658	26.3609
g12069	12.3372	14.2619	14.0768	14.1189	14.1677	13.1924	8.2351	6.7825	7.8053	6.4712	9.1791	6.7178	9.4904	11.5917	12.2422	11.0542	12.4187	11.2866	11.5674	10.4521	11.1232	11.1648	11.0952	10.6111
g1207	16.5429	15.1583	15.2839	15.1059	17.0958	15.2040	17.1222	21.0824	16.4481	18.1665	15.3048	17.1032	18.1937	15.4602	17.6339	15.8603	17.6233	18.1477	14.5023	17.3617	17.3787	15.2207	14.1779	14.3413
g12071	282.8488	259.6713	307.4486	294.5340	294.4698	289.1990	201.3139	266.3419	224.9626	237.7013	226.3443	204.0641	295.5189	277.5987	290.9143	294.5084	304.1977	278.7885	259.8585	285.2221	287.2410	293.5638	272.3237	316.5158
g12073	20.9530	19.7793	21.3792	18.7113	19.5965	21.9593	5.3681	6.3078	6.7548	3.5689	4.9004	1.5676	18.7478	16.8598	18.7549	16.2647	17.6646	18.3312	13.1625	13.9102	15.7729	11.9500	11.3703	15.3982
g12074	29.0779	30.8763	30.0244	26.2424	25.4090	30.0885	8.3305	10.6181	12.4841	5.3412	10.0410	2.3914	23.8505	22.6496	24.8576	22.5875	24.7982	26.4916	20.8373	19.9485	20.6488	16.7381	19.3118	22.2241
g12075	30.8006	31.4822	29.4591	26.3671	27.8010	32.0785	8.0855	7.6807	12.9734	5.0926	9.2977	1.9691	24.1541	24.0822	25.1259	23.7071	24.5890	28.8904	23.0182	21.3395	22.5934	18.8970	20.2445	22.6596
g12076	28.5092	34.5052	31.3433	28.4958	32.3109	32.5779	9.6232	16.9780	12.2411	8.5681	9.1012	1.9584	23.3677	26.2281	31.2841	22.2329	27.7593	30.8574	23.0455	23.8978	21.4559	21.4303	25.9706	23.1584
g12077	47.6802	49.8172	43.8976	38.9529	42.9969	46.7764	40.0613	40.1857	46.4739	35.5989	50.8240	27.3085	47.6657	47.3343	51.3124	43.2869	43.4417	49.5385	53.0044	49.0286	53.4961	48.5115	48.0066	52.6458
g12078	50.9539	37.5337	46.8787	53.3518	46.0546	40.1576	41.9202	39.1736	17.0784	12.4870	39.5280	47.6433	48.1542	47.7096	50.1429	45.0080	48.3029	45.6921	54.5864	57.1938	49.7973	46.5018	46.3901	56.3144
g1208	2.8647	2.0399	2.6586	3.3476	2.9851	3.2534	3.4086	3.5077	2.7621	3.5630	4.5608	4.4709	4.8792	4.1380	4.4397	4.2359	4.2513	3.7001	3.6078	3.9220	3.1774	5.4344	4.3395	4.0185
g12084	6.7919	6.8825	6.5288	5.4561	4.8027	5.8370	7.1002	5.5679	6.0161	5.9380	5.1524	5.5151	6.1299	6.0932	6.9695	6.3538	5.5390	5.9133	6.5424	6.4772	7.2799	6.0232	5.3747	5.0922
g12085	2.4030	2.7159	2.4611	1.5778	1.3831	1.9329	2.9569	3.9245	2.7687	2.8501	1.2906	2.9986	4.3375	4.5735	2.9433	2.6357	3.2132	2.5603	2.6790	2.3139	3.2940	2.5674	1.6523	1.7238
g12086	44.3948	43.6325	50.1822	38.1780	37.4729	38.0996	45.3323	58.4534	39.9621	43.1799	30.3494	32.6991	50.1198	49.6794	49.0678	43.3244	41.8508	43.5817	53.6083	51.3410	56.0885	51.1809	39.5583	46.5767
g12087	13.0033	11.8931	14.4972	14.7263	14.2483	13.9926	9.3126	14.0937	9.4892	10.0487	10.5778	7.6915	11.1333	11.0063	10.9373	12.2644	12.4314	12.0089	11.4631	11.1179	12.1805	10.3998	10.3265	13.9931
g12091	252.2013	252.1708	240.1322	256.1841	250.8434	250.5950	303.0479	290.8034	332.6875	427.0992	314.2211	335.3404	236.1446	241.7743	233.7320	248.6959	248.8302	258.1635	251.4715	241.5066	245.5610	247.1801	265.2532	245.2977
g12092	14.8543	13.5189	14.8526	14.9192	14.7361	13.2812	13.0325	10.7321	12.8978	17.9260	13.5362	12.9729	14.2645	11.0562	10.6959	12.5491	12.8619	11.2390	13.0467	13.8143	14.3828	12.7774	13.4236	13.4187
g12093	12.3158	10.7713	12.0307	11.9128	12.8735	14.8651	8.8546	11.4791	9.6464	9.6688	9.2039	9.7574	13.2104	12.5265	10.9071	13.1247	13.1176	12.4624	12.7345	13.9003	13.6741	11.2818	9.0535	11.4079
g12094	58.3607	51.7870	55.8246	58.9528	60.1187	61.3639	75.2476	82.8804	51.0391	76.3448	59.4674	83.4944	58.7399	61.2412	60.5245	60.3705	65.4490	59.8342	56.5702	61.1720	61.8234	66.4415	62.3183	64.2603
g12095	59.5539	66.0102	61.8793	57.2282	62.0472	63.4909	38.9892	44.9520	44.4118	28.4367	50.3277	24.9703	64.6270	57.6798	60.2672	65.1171	63.3712	64.4983	66.0537	63.6445	61.7247	63.2569	67.2218	64.4231
g12096	17.8835	19.3659	16.6242	18.0822	17.0051	19.3470	19.5986	20.1214	18.5003	19.3659	16.4598	16.1992	17.3568	16.9954	16.0427	19.4960	19.5007	18.9404	20.6481	20.5335	18.7487	23.0119	20.4914	18.0604
g12098	21.0253	17.0512	17.5176	22.6510	22.3715	23.9620	13.5862	16.7813	9.0764	14.9100	17.1038	10.1733	14.1134	11.4052	14.1619	13.9356	17.8062	15.8245	17.0258	27.0506	19.6006	21.0812	23.0966	24.6590
g12099	25.0387	21.0619	23.8920	28.9946	26.9538	28.2721	29.6202	23.6635	22.8628	25.2349	33.2194	28.7582	16.0407	18.8890	18.5036	17.9413	21.9341	19.0297	22.5982	30.6241	27.3749	26.7508	30.6733	29.2469
g12100	105.1961	99.1529	105.5963	109.7851	106.3633	104.0040	111.4365	119.3431	98.3716	90.2078	104.9353	96.8068	88.3504	90.5601	94.5157	99.1248	96.3051	99.1977	98.4856	108.6921	107.0126	102.4347	103.8904	110.0011
g12109	2.8936	3.7587	2.5003	1.7286	2.6639	2.4998	4.6697	3.9742	5.2570	4.0131	3.6554	5.1438	1.3792	2.9607	2.8062	2.8064	2.0131	2.8373	3.2801	2.1183	3.4220	2.1565	3.1468	2.4486
g12119	32.9691	29.5362	29.7534	37.6040	34.1736	31.7447	5.9380	5.3279	6.2722	4.2897	5.0501	9.0314	29.1115	32.8501	32.3652	31.0539	36.1593	27.1393	32.3505	35.3645	35.3474	33.2687	25.7801	27.9812
g1212	9.7921	9.3131	12.0927	7.0457	7.8845	7.6869	2.2738	4.1899	3.6058	2.1224	1.5990	0.4347	7.4697	7.5258	7.7787	5.2833	6.9427	4.7441	5.8436	6.8212	6.8154	5.6809	3.0026	6.4669
g12120	288.5264	282.8754	256.3060	324.2280	324.7890	339.3304	444.6333	367.8599	337.2776	314.6121	456.5164	422.8793	338.5004	335.3808	309.7586	399.8767	390.2935	367.6067	346.4519	361.1266	381.8863	394.9636	405.1642	401.6499
g12122	264.3989	271.6490	262.4399	316.5003	318.9301	325.2009	235.3372	399.3991	261.7557	303.1509	219.9152	214.1966	300.7934	298.8129	281.7801	349.4572	367.3521	307.4899	268.2320	301.2461	317.6159	344.3961	302.4178	345.4465
g12126	50.9662	52.5542	59.4587	68.1820	77.2793	66.8074	70.1851	126.0889	99.5033	166.1850	82.0172	111.5667	106.3488	101.9076	98.4327	109.5310	106.9491	88.2589	53.5239	59.8553	54.0082	105.4129	79.3916	104.0328
g12128	5.7888	5.4865	6.2091	5.6067	5.8458	6.0236	3.2373	5.7283	2.1487	4.6003	5.5175	2.5193	5.5839	6.5934	4.3852	4.9058	5.2514	4.4013	3.8457	3.7037	3.3652	4.2236	5.1958	4.2744
g12131	1.1444	1.1067	1.9768	1.9464	1.2786	1.0252	0.9757	2.0632	1.8293	2.4155	1.3806	1.6296	1.2765	2.0282	1.2608	1.7867	1.7732	1.4276	1.2024	2.1348	2.2069	1.4473	1.8528	1.5740
g12134	2.7854	2.1790	2.7564	5.7688	4.3558	6.1089	3.1619	3.7141	2.1472	5.8106	3.4872	4.2137	1.7278	2.9403	2.0374	6.1897	6.3120	3.7647	1.8406	2.7173	2.3896	5.4097	5.3431	4.9966
g12137	127.9543	123.4429	124.7255	131.5006	127.4064	129.4222	167.7527	121.4035	118.6080	117.2862	147.4385	179.1879	117.3518	125.2038	121.4856	126.3834	130.1194	133.5585	124.5181	122.6119	128.6493	132.8167	128.3131	130.5687
g12139	12.0705	9.5839	12.5149	15.6204	15.4664	13.8414	7.7404	12.4044	6.3103	12.7329	10.0026	13.9328	12.4259	9.8668	11.1083	14.4269	13.3193	11.8580	10.3041	11.0370	10.1532	14.8323	14.7920	15.5401
g1214	2.7378	2.0975	3.7698	2.4152	2.3474	3.1482	0.9788	1.8623	0.5115	1.0927	1.1080	0.1543	2.9673	2.2033	3.5231	2.3503	2.9188	2.2322	2.7063	1.8099	2.3746	3.0463	2.1047	2.1351
g12143	5.0102	4.1042	5.4444	5.1962	4.4326	4.4823	4.5346	3.3682	4.6912	3.6781	4.2448	2.9236	3.9747	5.7918	5.8324	6.1245	7.0879	6.0349	4.7880	4.8061	5.9466	4.7907	4.3579	5.4468
g12144	16.8952	16.6419	17.0515	16.0360	18.2149	17.0919	12.7172	12.3421	13.6816	10.6585	15.7191	19.4932	16.7062	16.3467	13.7690	15.0742	18.1496	16.1883	14.3061	14.5551	15.1239	14.2923	14.4851	13.0135
g12147	12.8181	11.2686	13.5532	13.7909	14.8659	12.8152	10.1889	6.0558	6.6852	6.1544	9.0791	9.8550	10.3227	12.0269	11.4818	13.1995	10.0021	12.0443	10.2548	13.2525	10.5107	11.9559	10.7997	12.1267
g12148	56.3703	59.8504	56.4831	60.1707	57.9812	60.6971	54.0867	42.4477	43.5605	36.3528	58.3667	65.0715	55.1934	58.6965	56.4285	56.3165	56.1281	59.6605	59.6393	54.8050	56.0347	56.3018	60.2161	57.7564
g12149	53.7986	54.3272	55.7977	53.1155	58.6662	57.0517	66.1643	70.2837	73.0653	79.7757	67.5482	68.4554	62.5228	52.8015	57.4728	67.9055	55.4519	56.4304	57.1139	56.6542	53.1519	56.0784	58.4325	54.7642
g1215	19.9365	20.8436	21.3412	18.6089	22.0313	22.5952	8.8702	13.3909	11.5073	8.7105	11.3067	4.8448	16.2953	15.8326	16.8027	17.9951	18.3706	17.5093	17.8792	19.5175	18.9889	17.6544	17.2214	19.3286
g12150	53.6415	52.5122	51.8987	49.1610	53.7579	56.2799	53.0056	33.8624	36.8144	32.6967	52.9892	60.3544	53.3517	51.0453	52.4050	56.2532	55.1004	55.5322	59.9631	52.0729	50.2209	56.3599	54.8283	48.0356
g12151	4.4235	3.4911	4.3682	3.9781	3.7690	3.9875	4.9227	4.8260	5.6701	6.6086	4.3174	5.7815	3.9135	4.9180	5.0044	4.2674	4.0890	4.8269	5.7718	5.6650	4.1235	4.3074	3.2142	4.3371
g12154	28.5501	29.8523	27.4236	25.7428	27.1146	24.6490	24.6115	30.1802	21.5568	15.0296	22.5551	16.7934	24.9723	25.3319	25.8143	23.2499	22.9422	23.6496	26.6982	26.6829	27.0482	21.0479	20.3163	19.2570
g12156	4.3022	5.1888	5.5722	5.5520	5.3534	5.2735	1.9466	3.0701	3.4836	2.6524	4.1323	2.4619	3.1959	4.0053	5.4347	4.1451	3.2943	6.0725	7.7013	5.2958	6.6829	5.2812	5.2973	5.3502
g12158	3.5514	1.7999	2.9441	3.9305	3.2931	2.1520	1.0136	1.7292	1.2928	2.5919	1.8819	1.7562	1.5252	1.9982	1.4075	2.1771	1.9228	2.0018	1.3852	1.4137	1.2943	2.5235	1.9766	2.3570
g1216	448.3245	450.2962	434.4966	451.6104	449.5149	460.4684	575.1657	469.3533	452.7369	455.6713	531.2393	652.0742	459.7535	505.7815	497.3428	486.7416	490.8868	497.1429	520.4828	487.5078	494.8681	529.8837	512.4171	513.2295
g12161	7.5683	6.8512	6.4265	8.1966	6.1447	5.4954	4.7097	5.6083	4.1840	4.2557	6.0256	5.2350	5.7212	6.7541	5.6911	6.5975	6.3610	5.3847	5.4649	8.8214	8.3421	7.5761	7.0145	5.0609
g12162	2.8434	2.2489	2.5217	3.5791	2.5837	3.6436	2.5602	4.3114	3.7140	2.9356	2.5684	2.7433	3.9149	3.1283	2.5544	3.5992	3.8528	2.4685	3.0171	5.6884	4.5270	3.7172	3.5002	3.8971
g12164	0.3365	0.4934	0.4669	0.3497	0.3899	0.4409	0.2580	0.1943	0.0785	0.1403	0.0848	0.0297	0.3027	0.2007	0.8693	0.3352	0.3246	0.7517	0.2921	0.3106	0.2730	0.2415	0.1859	0.2381
g12166	1.5843	1.3588	2.8459	1.5791	2.0177	1.7538	1.0646	4.9896	1.5803	1.7207	1.2082	0.8615	2.4818	2.6933	2.7324	1.9590	2.5957	2.1393	1.3504	1.6682	1.4674	1.7868	0.9637	1.8951
g12178	14.5453	14.5231	13.1363	13.7843	12.9812	13.6991	11.4662	10.1343	7.3786	10.8131	13.3360	14.7153	12.1074	11.6667	12.6710	13.2633	13.3893	13.2901	12.0895	11.6971	11.7422	14.0383	15.2884	13.4023
g12179	2.1872	2.2802	2.2125	2.8662	3.1478	2.2618	0.7972	1.2644	1.7762	1.5659	0.8258	1.5841	5.1183	6.3387	5.8944	5.4675	5.5674	6.7829	1.9081	2.1366	3.0558	1.4858	2.3174	2.1622
g1218	1.9707	1.8737	1.5094	2.6331	2.8106	1.7858	1.9888	3.7865	2.0645	1.8761	1.2545	0.6294	0.8116	0.8416	0.8935	1.1256	1.3587	1.2664	0.9701	1.2676	1.8385	1.4278	0.5014	1.5845
g12180	17.0145	17.1288	19.4204	16.7971	19.9424	19.0537	10.4380	9.8060	8.4776	6.4096	10.2128	10.0961	15.8352	16.7441	16.2020	16.7550	10.1237	14.4745	13.8526	15.1564	15.5355	15.5232	14.6245	14.1260
g12181	45.2991	39.2680	42.9590	51.0987	49.2179	46.2624	38.0195	50.3579	41.9699	49.3039	40.0533	52.4732	38.0345	42.5855	42.1577	39.4033	43.3939	38.1559	40.8919	42.1620	48.5118	51.2702	48.3181	47.0078
g12183	49.1953	42.0715	46.2172	44.6043	46.2691	46.0625	52.9277	57.3026	47.3826	53.1638	49.4020	46.3215	42.2391	47.7159	44.8304	45.0155	49.5131	48.0827	45.9971	47.0239	49.8715	48.9460	46.0848	46.7901
g12187	11.3357	11.4117	10.0807	10.4579	10.5725	10.2174	13.5570	12.4549	13.9134	10.9825	12.4771	11.2373	10.2848	11.1637	10.7259	11.0757	10.7296	11.9038	11.9456	11.3208	11.8199	11.7211	11.5411	10.9451
g12189	8.3536	7.9463	8.0069	6.6757	7.8504	8.2647	1.3123	3.1259	2.9718	1.3983	1.9178	0.6070	10.0194	9.1560	10.7198	9.2649	9.5224	10.2130	6.9329	6.5183	6.2171	6.4680	5.7524	6.6006
g12199	21.5953	23.7082	22.7033	20.0411	20.0094	19.8956	15.5497	22.0155	14.9476	17.1768	20.8599	26.3434	18.8808	18.7994	21.7419	20.4293	18.7784	18.0985	18.4246	20.9927	20.9579	21.1397	22.0419	19.4766
g12200	22.6615	23.5102	25.9468	24.1606	24.2325	24.7600	10.4825	17.9182	12.2709	9.1343	12.9871	6.6663	22.2002	19.2513	19.0449	20.1435	20.1221	17.7568	16.7730	19.0566	17.9186	17.7302	14.4156	18.6199
g12201	5.8805	6.6247	6.7307	6.4455	6.1836	5.9024	2.6779	3.8705	1.0178	2.5509	3.0142	4.3811	6.8072	4.9389	5.0558	4.6902	5.1457	4.8206	4.9443	6.1967	6.0461	5.2006	3.9807	6.4757
g12202	4.8623	5.3724	5.4722	4.5848	4.7166	4.9041	5.3640	5.9231	4.9587	5.3959	5.7584	5.2736	6.6097	6.3570	5.6197	6.3053	6.6765	5.4608	5.3359	6.5758	6.1542	6.1996	5.2671	6.6121
g12203	27.8786	25.5369	25.9955	28.3527	28.8575	28.2122	25.7491	24.9827	23.4899	23.6326	25.0953	27.4493	27.5227	28.0805	28.3680	29.3343	28.7384	28.0710	27.7606	24.7099	25.2803	25.7091	25.2967	25.5583
g12205	7.3422	7.0642	8.4888	6.6061	5.9570	7.8153	4.4201	6.6146	4.5090	6.0326	4.1846	4.2317	5.5053	5.5603	4.6757	6.7395	7.4121	6.0289	6.7664	6.1814	6.1777	7.4898	5.8210	7.4151
g12207	2.2334	2.4529	3.0615	2.5719	2.7898	2.4714	1.9655	4.6980	3.4284	2.5361	2.3995	1.6688	2.3329	2.2418	2.6604	2.4598	2.6713	2.2508	1.7903	1.9429	2.2525	2.1459	2.2665	3.1307
g12208	3.2812	1.8131	2.7327	3.1636	4.1870	3.9394	0.8011	2.8611	1.0089	1.4566	1.1170	1.0638	2.2555	2.0218	2.7379	2.3296	2.5506	2.2181	1.9629	4.0752	2.6147	2.9800	2.0460	3.5928
g1221	2.0433	1.7929	1.4115	1.3917	1.5573	1.4432	1.4222	1.0893	0.9699	0.9742	1.6503	1.1340	1.6758	1.1936	1.7586	1.3654	2.1286	1.4763	1.1179	1.0474	1.9038	1.4934	1.5024	1.3451
g12211	2.4095	2.9031	2.8160	2.5421	2.5628	2.6931	1.5133	2.1626	0.9973	1.2130	1.7207	1.1242	2.8584	2.8090	2.9075	2.7381	3.0168	2.3315	2.3627	2.6527	2.4246	2.3250	2.3326	2.3058
g12213	5.6219	6.3089	6.4440	6.4999	6.7330	6.0301	3.7207	5.1198	4.0348	3.4305	4.3795	2.4346	4.4235	5.4594	6.0740	5.3169	5.7027	5.8256	4.1246	4.5179	4.5933	4.3475	4.3489	5.8848
g12214	2.4783	2.2426	2.4680	2.5851	2.3928	2.7303	0.7641	1.2716	1.1173	1.4409	1.0779	0.6049	1.7801	1.9669	1.9035	1.8904	2.1942	1.9613	1.5513	1.6650	1.6492	1.8080	1.6098	2.1473
g12215	3.4856	3.2418	3.6747	3.5109	3.9643	3.1589	2.6717	4.4113	2.4540	4.3931	2.1871	3.0027	4.4725	3.3765	2.9697	4.3471	4.0463	2.8030	3.0619	4.0138	3.0119	3.5609	2.4175	3.6959
g12217	32.7843	31.3443	32.8900	35.6328	35.5350	34.2787	24.9037	34.6619	28.6052	25.2307	28.5189	21.8152	34.9237	31.8293	33.0249	33.8410	35.4332	31.3819	32.3648	36.5182	33.1642	33.4493	33.5070	32.2356
g12218	36.1820	40.2614	41.3523	42.2844	43.9802	38.7714	38.6788	39.2171	56.5809	51.9171	38.5048	28.5391	40.3296	42.8207	38.8942	43.1499	40.5772	39.2075	43.6984	40.3280	42.1079	44.0810	43.1366	41.5987
g12219	18.3305	17.9347	18.8491	16.5333	19.6115	18.8285	8.9215	12.1135	8.6650	6.5013	8.7820	4.5477	17.9808	18.2113	18.1047	18.8018	19.5373	18.8304	16.6525	16.7098	16.4397	17.7233	14.8922	17.5953
g12220	4.7521	4.8464	5.8756	5.2996	5.5642	6.1134	7.0531	9.1112	5.6903	10.7868	4.5252	5.8040	4.7133	5.4554	5.5622	5.8651	5.4000	4.0221	5.4291	4.6977	5.7009	5.6417	4.3122	6.1887
g12221	5.9325	5.7865	9.0575	10.4983	8.6509	8.2218	8.0440	14.8588	8.0545	13.7028	6.8070	9.8027	9.0545	8.2947	6.9918	7.7994	7.9318	7.8782	8.0885	6.7313	9.4677	7.7353	6.8436	12.9038
g12223	178.9306	190.7113	193.3496	204.9509	195.1430	203.6470	116.6550	137.3925	113.8228	195.6894	163.1158	213.8958	172.2363	182.0428	174.2866	192.1306	193.6114	196.3923	120.2474	125.2664	112.6067	173.0194	153.9320	184.3241
g12231	48.7420	54.7735	53.0398	48.7644	49.0214	53.5685	24.5109	26.8480	26.7522	20.3087	27.1454	14.8156	36.2964	33.2754	33.7829	32.7260	33.1665	33.1527	34.7386	35.5611	36.1920	27.0579	29.2306	31.0141
g12232	6.8333	6.5776	7.9214	5.6777	5.4156	6.6372	2.2699	5.7579	4.4815	3.0187	3.4332	1.3762	5.4657	4.4830	4.7680	4.4369	4.2420	4.5579	4.8065	5.0537	4.6955	4.2263	3.7017	5.1113
g12235	3.8925	4.1971	2.6231	2.2744	2.8714	3.5965	3.3535	2.6062	4.6576	2.6666	2.6304	2.5591	4.5129	3.7962	4.2485	3.3669	4.3266	5.0509	3.9071	3.5066	2.8195	2.3980	3.4674	2.8789
g12236	12.0336	10.2675	11.2001	11.4928	10.5173	9.4933	9.9735	15.3763	4.2429	9.9767	19.4830	19.2054	119.6063	123.5054	108.3554	103.8049	107.0351	100.1628	24.7430	34.4080	32.3879	65.5586	51.5036	70.7188
g12237	13.5843	10.9487	13.4325	9.8796	16.2222	12.7493	11.4693	20.6225	15.3516	23.4226	10.7274	12.9470	16.2965	15.8981	13.1296	13.5574	16.1519	13.6094	12.4074	16.0595	16.9111	15.7589	13.4459	19.3590
g12239	1.5250	1.4995	1.5591	1.5408	1.6741	1.8687	0.7038	0.9209	0.7785	0.6833	0.7630	0.5004	1.3991	1.2348	1.4610	1.2349	1.4833	1.7073	0.8985	0.8532	1.1234	0.9888	1.0590	1.3136
g12245	1.8503	1.7709	2.0491	1.7129	2.2716	1.6167	0.6525	1.1140	0.9229	1.0825	1.0340	0.5207	1.6646	1.7044	1.4436	0.9499	1.7330	1.7532	1.1845	0.8834	1.0260	0.8926	0.8863	1.4967
g12254	3.4457	3.5262	3.0915	3.3224	3.4254	3.6622	1.3003	2.0678	1.6219	1.5292	1.9250	0.9041	2.2715	2.4310	3.0535	2.8496	3.5254	3.2936	1.8100	1.9663	2.2504	1.9340	1.9913	2.3731
g12259	2.1763	2.0468	2.3348	2.2511	2.4854	2.5220	0.6048	0.8587	0.8514	0.7844	0.7843	0.5353	1.5607	1.7449	1.6601	1.9827	2.4600	1.7604	1.0462	1.0847	1.0306	1.0728	0.9821	1.5374
g12262	1.5551	1.6666	2.0006	2.4439	1.7208	1.5000	1.4548	2.2396	1.7643	1.9393	2.1180	1.2181	0.9453	1.0851	1.2186	0.5514	1.2096	1.1579	1.4727	2.0025	1.3357	2.0015	1.5903	2.1334
g12264	239.2001	217.9481	223.7441	230.2442	234.6698	232.2341	286.4534	372.9876	317.3693	405.1600	274.6021	331.6125	241.4746	249.2645	241.8765	258.4955	252.6712	240.6623	261.4276	252.1598	255.3940	257.1868	270.4179	256.3345
g12265	1.9044	2.0668	2.4366	2.0638	2.0712	2.1001	0.5823	1.1571	0.8218	0.7181	0.9966	0.6044	1.6275	1.9229	1.3427	1.5446	2.0360	1.3749	0.7914	1.4241	1.5869	1.3886	1.1929	1.5171
g12273	7.6084	7.3820	7.0491	8.8899	9.2423	7.8876	7.1738	5.3297	8.5298	8.5479	7.0626	8.1033	7.3447	7.9137	8.8307	7.8132	7.9732	7.4342	7.6924	8.5715	7.9500	8.9643	8.3429	8.7560
g12274	10.8427	12.6185	8.4707	9.6803	11.8447	10.4778	14.2737	13.6577	10.7794	80.3514	72.7879	92.4021	13.7107	15.3127	13.7036	12.7996	15.8568	12.1094	17.9087	17.1984	20.9938	40.3663	39.8500	43.6746
g12275	3.1675	3.7763	3.8022	3.1547	3.6468	3.4436	1.8500	2.9653	2.0819	2.2616	1.6580	2.3405	3.2648	3.0842	3.3960	3.7335	3.5283	2.4497	2.9527	3.0907	2.1104	2.7276	2.1369	3.0380
g12276	56.1777	41.4036	71.6415	63.7703	63.0963	52.8269	55.2984	137.8145	73.0175	66.9444	54.6843	66.4537	59.1149	52.0304	50.8100	52.9555	55.9624	44.2765	46.1594	59.3704	54.9865	57.3593	43.4945	58.9792
g12277	12.1783	14.7565	15.0604	14.0637	13.1906	13.7324	18.2687	18.5487	12.0355	18.0052	13.4781	14.3168	17.4641	14.8061	15.5570	15.3057	15.2541	15.7949	16.3831	18.4046	18.1452	19.5081	16.9148	19.5928
g12279	7.2630	5.6901	5.8909	5.4449	5.0550	8.7157	2.0683	1.7436	0.7434	0.6247	2.1175	3.1218	7.8197	7.3485	8.3264	8.4554	5.7103	7.7599	6.7300	8.2547	7.7265	9.4524	6.6789	7.1670
g1228	4.6135	5.6792	4.7221	5.2856	5.5284	6.1859	3.6476	4.1148	3.8738	3.0260	4.7478	3.3226	3.7388	4.4894	4.7732	4.5012	4.9927	4.8384	5.6275	5.2225	5.0206	5.2830	5.8458	5.7798
g12280	22.3973	20.5150	20.9085	22.6214	22.3805	22.0169	27.8882	25.7372	24.5860	26.7910	29.1312	23.5785	23.4668	25.0341	23.6378	24.6705	21.5930	27.0747	31.2223	30.6683	29.7681	30.1383	30.3781	26.8931
g12281	12.2920	11.0746	12.3614	12.3803	11.5141	10.9336	11.2990	9.2838	9.5036	11.8176	9.6146	11.1148	11.8818	12.0102	10.6271	12.0627	9.8729	10.4755	13.6693	13.8311	12.7819	10.5563	13.0167	11.7449
g1229	8.9474	7.4733	7.7279	5.6188	9.3240	8.1176	6.1740	10.0451	9.5837	8.8913	9.9218	6.4552	7.8376	8.4465	6.3754	7.6572	6.6098	9.4673	6.6056	8.0893	7.9541	6.1749	7.9030	9.5533
g12290	11.3878	11.4647	11.3347	12.2076	12.5080	11.9565	11.2435	7.8454	10.5728	9.2761	10.3508	13.9386	12.3074	10.1993	11.5312	10.5228	11.0643	8.9277	10.4230	11.6229	9.7315	12.6649	10.8107	14.1596
g12291	27.9078	27.9911	27.4292	26.8277	30.5055	28.9976	38.0323	36.6642	33.9656	43.3582	38.7641	40.5073	34.4580	33.5701	34.6298	32.5460	31.7945	31.6969	33.2862	30.6510	32.6841	33.9470	31.8727	31.4997
g1230	1.4901	1.0928	1.5127	1.7515	1.4480	1.4227	1.5283	2.4373	2.3024	2.2160	1.8648	1.1567	1.2901	1.6008	1.8466	1.4828	1.4436	1.2379	1.2318	1.1447	1.2759	1.7072	1.7140	1.1357
g1231	0.9418	0.9533	0.6684	0.7262	1.0085	0.8712	0.6363	0.7809	0.6232	0.3639	0.6674	0.5551	0.9254	0.6683	0.7856	0.8299	0.7547	0.7810	0.8833	0.8836	0.7179	0.7880	0.6933	0.8914
g12316	48.6202	48.9584	48.3441	51.5385	50.9093	49.3891	54.4565	55.8121	59.6777	51.4263	63.8624	53.6890	56.4008	51.0756	52.5799	54.5864	52.1728	54.2211	55.3840	54.6377	54.9498	53.0846	55.1911	56.1208
g12319	2.0615	2.0020	2.7909	2.7711	2.6547	2.2220	1.4979	2.5653	1.4975	1.6444	1.8587	1.4302	2.3773	2.1093	2.7278	2.7385	2.9571	2.0929	1.9095	2.2136	2.1394	1.9287	1.6828	2.7796
g12322	36.4028	34.3148	30.5160	35.0759	36.5336	38.1735	36.8006	40.6566	25.2096	48.5988	33.9127	40.5028	52.3811	52.7109	47.1108	50.2674	52.6065	48.3958	35.8940	34.4074	32.6114	46.5110	37.2931	38.6201
g12323	24.7842	26.9699	25.9740	30.3698	28.8006	26.6397	16.1757	14.6049	9.5251	10.7573	11.9486	13.9845	27.9149	26.8929	22.5141	32.9136	25.9750	29.9784	26.3725	27.8670	26.0164	29.9616	26.9352	30.9620
g12326	1.1997	0.8204	1.0918	0.9405	1.0736	1.0199	0.5251	1.0792	0.5984	0.5881	0.6234	0.7539	1.3668	1.0920	1.1609	1.3826	1.5520	0.9511	1.1961	1.2489	1.4957	1.3728	0.9802	1.0946
g12331	21.7875	22.8667	21.9883	22.5525	21.0605	21.0545	16.5619	17.8525	13.8936	12.5835	17.8923	11.8383	23.2288	23.4413	23.5646	21.8712	25.7443	24.2511	20.9872	22.3955	21.7400	18.6524	22.8544	19.2290
g12332	28.8113	31.5631	28.7076	29.8052	32.1399	31.1880	25.3869	38.6172	29.3849	31.2337	30.4053	21.0093	31.2438	29.6136	30.8592	33.2613	30.3521	32.7777	28.6254	31.4168	28.2180	27.8620	29.4992	28.0225
g12333	1.8224	1.5681	1.9698	1.7263	2.2305	1.7005	1.0324	2.1844	1.0656	1.7678	1.0641	1.9241	1.9262	1.4777	1.8886	2.1184	2.2423	1.4020	1.0302	2.3334	2.0055	1.9294	1.7917	1.5998
g12334	18.0527	17.9943	18.2677	18.5614	17.1205	20.1804	18.4958	21.0204	25.4590	23.6729	18.3487	15.9830	16.2566	18.6847	18.7919	18.0331	19.6627	20.4781	19.5142	20.4040	17.5599	19.1325	18.4476	20.8566
g12335	2511.9748	2335.0050	2484.2845	2685.1557	2597.2573	2482.6589	3559.8715	3447.0593	3350.8955	3894.2684	3488.9529	4004.5354	2532.5055	2633.1148	2569.8566	2671.3481	2652.0000	2603.9571	2740.1460	2778.3456	2777.1440	2859.9092	2947.7230	2800.7254
g12340	28.1052	27.7207	29.2813	28.5026	28.0683	29.5425	22.8079	20.2269	15.3877	15.1711	20.2055	17.4382	24.4255	24.9132	23.5641	24.3003	26.5672	27.2123	23.1566	23.5416	22.3025	23.6086	21.8884	24.0236
g12341	6.3144	6.8301	7.2068	5.0192	5.8830	6.1822	4.3687	5.7086	4.4732	3.9643	5.0502	2.7747	5.8508	6.5460	6.6261	6.3759	6.1543	6.4739	6.7598	6.8917	5.6249	5.0378	4.9962	5.5692
g12344	1.5510	1.9896	1.7076	1.1727	1.5333	1.4962	0.9231	0.8637	1.0808	0.8408	1.1069	0.7292	2.3702	3.4804	2.3166	1.6218	2.3627	3.1162	2.0622	1.3616	1.9341	1.9313	1.7047	1.7157
g12346	3.5484	2.1383	4.2624	1.1154	1.9639	1.7025	3.9039	4.4445	2.6889	2.0109	1.7774	1.3227	3.5627	3.5929	4.4471	1.5306	2.0849	2.6031	3.6480	3.4834	3.6330	2.8289	1.5378	2.1082
g12347	19.9637	15.7855	16.0536	15.6957	21.3608	18.5686	16.6691	26.5307	17.4845	15.8899	21.9809	15.5352	15.3099	19.4165	16.2687	14.8380	17.7288	15.1718	15.8517	19.1452	17.3615	19.3922	17.1819	17.1912
g12348	5.4786	5.9091	6.2035	5.1368	6.1308	6.0485	3.6453	6.1053	4.4838	3.3399	4.4510	2.2177	6.8018	6.4050	5.2495	5.5315	5.8128	4.7388	6.0064	5.9754	6.9581	5.4333	5.4353	6.2143
g12350	1.4434	1.7511	1.7571	0.9862	1.0140	1.4383	1.5961	1.4681	1.1515	1.0983	0.9205	0.8402	2.7309	2.2154	2.1317	1.4183	1.9487	1.4210	1.8926	1.4732	1.7148	1.1170	1.0971	1.2873
g12354	33.0063	27.6352	32.8839	42.1194	29.0794	28.6526	36.4452	40.9471	28.6683	24.7285	28.4785	28.5070	28.2940	27.4795	36.2648	30.9262	30.7388	34.9309	35.2368	31.1150	30.5409	35.1721	31.2242	27.8402
g12355	24.6193	25.5842	25.3691	22.2000	21.9502	23.0615	4.5074	8.7570	7.8513	3.0733	5.3580	1.3709	17.8237	15.9304	18.1099	19.0909	18.5632	19.1608	19.2205	20.6367	21.1332	14.8793	14.1716	16.4363
g12356	43.1490	44.5322	46.1722	42.6743	44.9751	43.6789	28.6114	38.2035	46.5029	34.9795	39.9260	21.7818	37.2757	39.0356	41.0048	39.3640	42.4977	43.1619	37.3125	38.6860	38.8582	36.9182	38.9143	38.5686
g12357	24.6196	24.4218	22.3396	24.5318	23.2954	24.8152	22.2123	24.3184	20.8600	18.1847	25.5340	20.2721	23.4928	24.6896	24.7327	23.0484	21.1293	23.8100	22.2812	21.5442	23.8036	25.9788	21.2505	22.6434
g12359	0.0958	0.5882	0.9225	1.0947	0.7311	1.3431	1.3055	2.7251	2.5657	2.0348	1.9389	1.5508	0.2117	0.3844	0.4782	0.3138	1.0950	1.4559	1.0134	0.6858	0.5570	0.2300	0.0870	0.8428
g12362	19.7206	22.1984	20.8867	20.8650	20.5691	18.9178	14.4152	19.2531	13.4488	15.4285	16.9379	16.3878	19.7783	19.3761	20.9914	18.7461	20.8599	18.6110	16.4284	18.3641	18.9919	18.4449	18.7425	22.0146
g12363	10.4693	9.9688	13.0624	14.3525	14.4915	11.2728	6.6071	10.4814	7.4702	10.8400	7.0271	7.3628	8.2119	8.7709	10.0892	8.0985	8.7845	7.3369	8.4940	8.3713	6.9949	7.9816	8.2138	9.4111
g12364	1.3489	1.3044	1.5432	0.9636	1.0283	1.1414	1.1294	1.5429	1.0325	1.1392	0.9292	0.6644	1.0877	0.7916	1.0544	1.3281	1.4587	1.2473	1.2008	1.2902	1.1950	0.7058	0.9381	1.4375
g12369	69.3517	77.4096	73.4140	79.0418	68.4235	72.7018	75.1447	65.3442	65.7930	87.9241	71.4496	71.7384	69.8932	67.9281	64.5873	68.1757	74.7474	75.3882	72.3543	70.8989	80.8659	76.3827	73.3618	72.2617
g12370	41.4317	49.2243	38.8217	45.6547	43.4757	41.7572	51.2735	53.1913	50.6394	70.6252	52.2042	65.5137	40.5559	45.8235	39.4241	46.8004	38.9659	48.4371	41.1256	38.3678	40.9213	43.7799	41.7565	38.6685
g12371	8.4364	7.3980	6.9396	6.0788	3.7031	5.1144	8.9604	9.9336	10.2035	1.7156	1.3940	1.8101	2.4904	2.8790	3.1082	2.4433	2.4306	2.5525	5.8816	6.8296	6.1201	3.2560	2.6203	2.3175
g12372	39.0150	38.7053	34.9559	43.2799	39.9274	41.5905	25.0409	35.8100	25.6246	31.8752	31.0820	28.2034	42.5651	40.4943	36.6087	46.1362	46.2609	42.6643	34.0762	36.0797	37.6988	37.3366	38.7371	37.4320
g12374	10.6460	12.0283	13.5332	12.0981	11.3841	10.7439	11.2265	12.1707	10.8122	10.5305	11.3783	11.4610	10.8886	12.0305	12.1945	13.1661	12.7251	11.3576	12.4170	11.6491	11.3257	12.1440	9.6665	12.4120
g12375	5.0020	5.4299	5.4213	3.6238	5.1692	4.0271	4.0497	5.8129	3.4425	3.4522	3.7456	3.7610	3.8460	4.0004	5.2146	4.9878	5.9174	5.5321	3.8565	5.6928	4.2829	4.0407	4.1694	4.6944
g12378	7.4192	6.8382	5.5573	6.9496	8.8651	6.9632	8.2890	7.5509	6.7896	6.2545	8.3868	9.5290	8.1895	6.2049	6.5954	7.7587	7.3518	7.3247	7.2255	7.3437	7.2219	6.9112	6.2167	6.7292
g12379	6.3365	6.1734	6.4718	6.5986	6.5923	5.9245	5.0303	7.0982	6.2143	4.4939	5.4624	6.6341	7.1360	6.9313	6.3445	7.9079	7.1148	7.8169	8.2452	6.9961	6.2464	8.5442	6.3751	6.6220
g12380	2.2175	1.9175	2.5922	1.9200	2.3512	2.6375	1.7852	1.5776	2.2796	1.4392	1.8105	1.8932	2.4303	2.7407	2.6097	3.1064	2.7599	2.3081	2.3955	2.8690	2.6533	2.0553	2.0110	2.1584
g12382	1.9981	2.7827	2.7632	2.3799	2.9439	2.6171	2.1075	3.3225	2.6054	2.6470	2.4674	2.3853	2.3086	2.7971	2.8639	2.6995	2.6669	2.1653	2.3611	2.6044	2.3444	3.2335	2.7018	2.6438
g12385	27.9842	26.8897	35.8371	30.6766	33.0610	32.1978	23.4208	30.3712	15.9560	14.8339	22.4967	23.8192	40.4129	37.8234	41.0912	33.7017	37.4096	37.2278	30.9393	34.2926	35.6141	37.5167	32.7632	42.8247
g12387	40.9776	38.0906	38.5481	43.4414	44.1020	40.3210	33.6928	33.9275	20.1867	16.5423	30.0560	40.3606	36.6784	42.6023	41.2282	47.6750	43.5204	37.2016	40.7469	46.5782	46.4610	42.6094	44.3727	47.6478
g12390	4.0538	3.9717	4.6995	4.2452	4.6769	3.7677	2.0254	3.1471	3.5461	1.7073	3.6958	2.5904	3.4036	5.3661	3.6326	4.0775	3.3228	2.5896	3.6408	3.4510	2.9560	3.4872	2.8008	3.1678
g12395	17.7536	18.6063	17.2524	18.6827	17.9331	18.2938	14.4667	22.1621	12.4190	17.9782	13.9576	13.0852	14.8999	15.2711	16.7389	16.0635	18.2742	14.7702	18.3102	18.2555	19.6538	19.1129	17.7059	19.7165
g12396	1690.2455	1501.5535	1721.2777	1855.1697	1786.0685	1585.4146	2561.3674	1418.6418	2401.4462	1865.1660	2587.9056	3031.9776	1729.7403	1778.8989	1760.2845	1794.8762	1785.4018	1735.0404	1830.8067	1891.1407	1890.4361	1954.1138	2030.9380	1912.6864
g12398	12.7571	13.1356	14.3268	15.8377	14.2584	15.2382	15.8844	16.6982	10.5338	13.2170	16.0763	17.5082	13.7901	15.4064	13.9561	16.6202	17.5382	14.3150	16.7539	17.9521	15.4681	15.9411	14.9683	17.4133
g12399	9.5865	10.7150	10.1461	10.1496	9.6983	9.4882	10.9128	13.3953	12.6542	10.9099	11.6313	10.9862	10.8153	10.4020	10.8516	11.4058	11.1477	10.1119	11.2975	12.2746	12.4728	11.5619	11.4030	10.8590
g1240	4.1232	2.7117	3.3672	2.9025	3.0662	3.4333	3.2248	2.4259	2.6521	2.7279	3.3491	3.0452	4.1012	3.8466	4.3066	4.0696	3.4381	4.1537	2.9895	2.6054	3.2430	3.6389	3.6681	3.1097
g12400	1.2913	1.1659	1.3040	1.4153	1.0749	1.2061	0.6629	1.0471	0.7601	1.0750	0.6329	0.0505	1.0899	1.5753	1.3565	1.2068	1.4478	1.0951	0.7126	0.8825	1.4268	0.8737	1.2959	1.0698
g12401	9.5383	9.0772	10.5410	11.9366	11.5464	11.5128	6.2225	7.4371	8.2032	6.5049	6.6977	5.7095	8.4501	7.1146	9.7386	9.4211	9.3544	8.3742	8.9753	8.2434	9.2520	8.5180	9.5304	9.4991
g12402	7.0833	8.8454	9.6389	10.1941	10.2573	9.2332	9.8654	15.7039	10.9223	13.2575	10.1807	9.6892	10.3965	9.8338	8.7975	9.5042	12.0478	9.6138	11.6525	12.2228	10.4919	11.1944	10.9972	12.5152
g12403	8.7558	7.9651	9.1430	10.5237	9.3844	8.6886	7.5611	11.7829	4.5407	7.5200	5.9097	9.2405	9.2384	12.0721	8.3515	12.0352	10.7907	10.0418	10.6217	12.1096	8.3184	10.3388	10.5199	10.4391
g12405	9.1324	9.5080	10.5723	12.1198	11.0651	8.9701	8.7772	19.5015	10.5080	15.4462	9.4133	11.7445	8.3712	9.0358	8.2041	9.7457	9.4465	8.2358	8.7757	9.9192	11.9382	12.1069	8.5261	11.3971
g12406	13.8650	13.3928	15.8577	14.4667	14.1536	14.2839	11.6505	14.1061	9.9470	10.4146	9.6639	10.3157	13.1237	11.6004	12.6835	13.0807	12.1927	13.1499	12.3512	13.4029	13.5305	12.7786	9.7920	13.2112
g12407	27.2028	22.8119	32.0394	33.9973	25.4030	27.6058	12.1027	5.6849	4.9890	4.3265	7.4169	10.4484	27.7913	21.2760	30.5168	23.0798	35.5375	32.7680	23.2641	25.0057	28.9248	33.9456	24.6664	29.8571
g12409	9.8465	8.6313	10.6839	9.3910	9.8001	9.4402	5.1098	9.2344	6.8967	7.0277	7.5725	4.1767	7.8617	9.1033	8.4834	8.6294	8.4564	9.4159	8.2299	8.0298	9.1762	8.1579	7.0505	8.2659
g12411	11.6859	11.8632	12.8774	11.4073	11.6823	12.8808	6.7640	12.0163	9.7327	8.0914	8.4188	5.4538	12.8551	10.5595	11.6230	12.2084	12.6318	11.5095	9.3336	10.9078	10.8694	10.5256	9.1592	12.0843
g12412	18.1983	17.2031	17.4809	17.6993	18.6425	19.1460	15.4613	13.6133	11.9935	13.3527	14.5449	17.4246	15.4601	15.2801	16.4638	16.6150	15.9659	16.0979	14.8868	16.7824	16.5891	15.4570	15.5541	16.8400
g12413	4.6024	5.2098	5.7014	4.6553	4.6689	3.6621	3.6522	4.6720	3.9046	3.3898	3.7646	2.0272	3.6650	3.7905	4.5113	4.2945	3.6198	3.8628	4.2105	4.0748	4.7105	4.4909	5.3408	5.4655
g12417	3.5634	4.3436	4.3849	3.4084	4.5938	3.5285	2.4115	2.6415	2.7972	2.9086	2.7922	2.2796	2.5404	2.5941	3.2004	3.2945	3.1198	3.3247	3.1588	3.3674	3.3023	3.9756	3.2590	3.8864
g12418	6.2280	4.4250	5.2530	5.4553	5.1787	4.5875	6.0662	12.1443	6.9569	7.6514	4.9851	6.8997	11.1210	12.5390	12.3981	14.2842	15.7627	14.2570	5.5778	8.5232	7.7552	7.3936	7.2344	6.6384
g12419	29.3391	23.8987	31.6013	31.3271	34.1315	28.5811	6.7918	29.9440	10.9495	15.6198	7.2357	9.9134	33.8949	26.4672	27.2607	24.8388	31.5885	24.2955	21.8253	26.1371	25.4390	28.5679	16.7637	34.7887
g12420	11.9428	9.3075	8.4947	11.4231	10.2727	9.6181	9.1757	12.3873	8.0712	10.6142	9.3581	9.5799	12.1866	8.3201	9.1402	10.8693	9.9933	10.0188	8.3698	10.6831	10.3168	10.2775	9.4889	10.2131
g12421	2.9192	2.6626	1.5922	2.2843	2.5085	2.3626	1.3610	1.4236	0.7851	1.1743	2.2456	1.1956	2.5280	2.3616	1.4726	1.8099	1.8248	2.2412	1.9742	1.5992	2.5834	2.6191	2.5503	3.0286
g12422	9.1587	9.9528	11.4698	8.4319	8.8203	10.5387	6.6141	7.2098	4.6252	6.4184	5.6084	7.1628	11.2392	8.9502	9.0934	11.1257	11.4421	8.4755	11.3860	8.7091	9.2045	9.4085	5.8264	10.4398
g12425	6.1517	4.8441	7.1998	7.9387	8.6342	7.2351	2.0463	14.2296	6.2777	7.1990	2.2709	4.7081	7.1236	7.6760	5.0837	5.4305	8.3502	6.3021	3.6134	5.4192	4.7923	8.2137	5.1951	7.1962
g12432	3.0245	1.7566	2.9417	2.7965	3.5230	3.4822	1.5416	2.3921	3.4052	2.0966	2.6394	1.1702	2.8445	3.2153	3.0401	3.6021	2.2651	1.9483	2.3432	2.7368	2.9514	2.0556	2.2888	2.3739
g12434	0.7763	0.4206	0.4745	0.7678	0.4616	0.4656	4.2045	6.5329	5.6124	3.1325	1.4889	2.9011	4.1465	3.5915	5.7354	3.3429	4.2596	3.7521	2.1866	1.7811	1.9043	1.8734	1.5521	1.2762
g12437	0.4184	0.4800	0.6061	0.3627	0.3531	0.6487	0.4549	0.2254	0.7206	0.2522	0.1758	0.3883	2.4773	3.2809	3.7032	2.3381	2.6102	3.1784	0.3239	0.4506	0.3194	0.2540	0.5114	0.4294
g12439	0.4303	0.6997	0.3638	0.9009	0.3450	0.8432	1.7922	4.5227	2.9550	0.7308	1.1532	0.1827	6.1874	4.3818	7.5713	6.2205	5.0395	6.3957	2.6409	1.7385	2.2038	1.2952	0.7295	1.0537
g12440	0.3814	0.6525	0.9286	0.7211	0.9895	0.4435	2.7732	6.6670	4.0887	1.4526	0.9831	0.7727	6.3944	5.5843	7.3486	5.2889	7.0366	5.5787	1.7213	2.5325	2.0975	0.8903	0.7374	0.8278
g12441	2.3305	2.6344	3.1990	2.8114	2.6842	2.3416	1.7694	2.8836	1.5062	1.7093	0.9442	2.2003	2.8145	1.9751	2.7566	2.7844	3.0582	2.4704	2.4953	2.8089	2.7155	2.5050	2.8076	3.1444
g12447	13.5740	13.2264	13.3574	12.8335	13.9050	14.6933	14.3266	20.8892	19.8798	23.1530	22.6567	16.6783	28.4123	27.0437	26.4858	26.5464	24.6637	27.4781	18.0803	18.7128	17.6529	20.8236	20.1365	20.4317
g12448	9.8109	11.2514	11.0868	12.5801	10.1635	11.7302	6.0572	6.8339	3.6069	5.7681	5.9750	4.4614	10.0550	8.9503	11.6996	11.8390	11.0546	9.9527	9.5335	10.2915	10.5777	11.0941	8.0212	10.0214
g12449	8.7449	8.6402	7.3295	8.9113	8.0629	8.6184	7.1473	5.9343	6.0435	3.7134	5.8426	5.1739	7.9860	9.4047	9.0822	7.8457	8.2019	9.5551	8.5592	10.4534	8.7076	8.9134	8.0378	8.4885
g12453	9.8654	9.4910	9.4277	9.4081	9.8465	10.2811	7.6259	8.6988	6.0739	6.0702	7.8927	6.5135	9.8834	8.5544	9.4743	9.9755	9.3869	9.5083	8.8092	8.9007	8.1863	7.5038	8.5952	9.5202
g12455	5.1792	7.1502	6.6613	5.9184	6.4905	6.8767	0.3721	1.1556	0.2339	0.4882	1.3377	0.1486	4.4875	8.3879	7.4004	7.5641	6.9799	10.5117	6.9705	5.0031	8.9984	6.7731	7.3962	8.5519
g12458	4.0372	4.0639	4.3967	3.4269	3.0859	3.7204	6.3765	9.0107	5.1130	2.6733	1.7817	2.6265	1.6950	1.3608	0.9909	1.5658	1.8588	1.5108	2.9921	3.1219	3.0275	1.3391	1.4384	1.7332
g12459	12.8726	12.9595	12.7773	11.8225	11.6998	10.6128	10.2401	11.8714	8.7321	10.7526	12.4663	9.2751	12.7714	10.9763	12.9134	12.2236	11.3796	12.7181	11.0159	13.2478	11.7898	13.4926	11.5802	11.4225
g12460	9.5685	11.1064	11.7592	8.9885	10.2746	10.6584	8.9698	15.9341	10.2350	15.2773	10.5635	10.5187	10.7049	12.9282	12.3455	10.1634	11.3518	10.6378	7.1700	9.9677	8.6259	9.4712	5.4134	9.0883
g12461	184.4648	187.2705	193.6504	198.1119	195.3472	202.4138	216.4588	235.1304	203.7475	205.9295	213.1163	239.1298	199.0749	203.5905	197.2541	198.9905	198.5175	191.5761	232.4023	220.0266	216.6086	229.2378	218.1123	215.0159
g12462	1439.8191	1220.2064	1272.7101	1479.2513	1430.9940	1333.7843	1830.1841	3363.9986	2407.9751	3843.8729	1690.3325	2132.3679	1482.3826	1527.7973	1337.2252	1552.1876	1530.5809	1354.8152	1482.0289	1398.4039	1480.6555	1639.6821	1629.0339	1568.1767
g12463	11.7768	12.0776	11.7159	12.4687	13.3994	14.7917	2.2432	2.6241	4.2236	1.6371	2.8908	0.9722	11.1663	8.7707	11.1187	10.1004	11.2178	10.6194	10.1342	10.0254	10.4006	10.9569	11.3467	11.8488
g12464	1.8875	1.6099	1.7677	1.8645	1.5680	1.7185	1.3337	2.6991	1.1394	4.2389	2.0276	2.8745	1.0448	0.9866	2.0214	1.4194	1.5668	2.1280	1.9285	1.7342	1.1671	2.1206	1.7693	1.7824
g12465	534.4128	550.7839	529.1359	557.4955	543.7254	566.5230	506.9740	558.6729	538.2472	634.9805	519.9488	504.6419	500.2384	507.6596	537.5388	536.4943	540.7858	566.4622	506.6869	493.7979	498.6196	519.7653	534.6651	522.8986
g12466	36.9365	33.5888	39.0326	39.1485	32.0448	35.6276	38.0582	73.2951	50.1300	60.0626	34.1111	42.1908	31.2992	32.7927	36.6203	30.6657	30.2064	26.6510	29.8577	40.2583	31.9958	31.3038	26.7535	38.3397
g12468	16.5586	16.9026	18.2640	15.7995	16.9701	18.1111	9.1698	11.3708	7.8278	8.5793	9.2255	6.4065	15.9518	16.1375	14.5647	16.1244	14.6866	15.5345	14.9247	14.6262	14.5252	14.2805	11.9519	16.3013
g12469	100.1665	100.8204	114.4792	123.3294	129.4462	113.1923	68.0327	151.1371	86.0891	112.7075	80.0004	61.7773	120.5456	111.9936	116.0479	132.5510	130.0041	107.1330	111.6438	131.9162	123.3815	142.0994	116.9917	142.8117
g12470	19.9140	16.1102	24.4673	22.8688	22.2366	22.6394	5.2529	1.1767	0.6791	0.2903	5.9575	7.1330	22.8002	19.2487	23.3704	22.4503	26.4172	19.8235	19.6263	23.4251	21.2052	23.0053	21.0157	21.1114
g12471	66.6880	67.7515	74.9056	64.2766	65.9542	59.2007	94.6353	138.8532	88.6522	115.2295	105.1559	101.5976	119.1099	108.4750	117.7887	99.2652	99.5514	87.6243	93.9682	96.6156	85.9727	112.9213	87.7178	102.2364
g12474	7.5450	7.6902	9.7446	5.5085	6.4827	8.4150	8.0721	11.7178	5.1177	14.5841	6.0624	6.9356	11.5105	9.1340	9.6247	9.9462	8.0259	8.3253	10.7757	10.2160	11.1612	13.8631	8.7312	10.0803
g12475	107.5558	108.4688	113.4628	116.4151	113.7734	115.8289	108.4270	88.7938	94.7745	91.1182	113.2050	126.9731	90.4665	92.3001	95.4489	97.8182	99.4562	101.4128	97.1439	96.6909	99.4812	95.2167	100.6004	94.2426
g12478	1.5198	1.6497	0.7441	0.8987	1.1945	1.0076	2.9509	3.9656	2.7648	0.8451	1.1909	1.5517	2.4397	2.7577	2.2450	1.0813	1.0803	1.3799	3.0581	1.5447	2.1231	1.5602	0.6904	0.7981
g12479	17.8540	16.3682	18.2813	19.8919	19.4975	21.6282	17.2481	19.7059	10.9117	12.0739	11.8874	13.6115	17.9460	21.8184	16.8914	20.7280	19.4962	14.6737	17.4282	20.7020	22.4114	17.4423	18.8416	17.7849
g12487	7.5061	7.0036	6.0188	9.9518	7.7780	7.8589	3.7812	2.3636	3.9681	4.5568	3.8409	8.0720	4.7851	3.1663	4.3682	6.7046	5.8347	4.9894	4.1803	7.6647	7.0856	6.3398	7.7232	6.2042
g12492	3.4182	2.8249	2.9086	3.0603	2.8502	3.1391	0.1638	0.3717	0.1676	0.2365	0.2672	0.1506	2.0016	2.4713	2.1621	1.7761	3.1147	2.7908	3.2044	3.6236	2.9306	2.7182	3.2370	3.1574
g12494	1.3530	1.3026	1.9602	2.8800	2.9249	2.6286	0.5653	1.5561	1.1888	2.4562	1.4258	2.5812	1.6691	1.7963	1.0753	1.4450	1.4256	1.5595	1.2262	1.4958	2.3302	1.9018	3.1304	3.2434
g12495	3.6599	3.0575	3.5700	3.6872	3.2869	3.9019	2.7772	4.3429	2.5602	2.9831	2.6198	1.7682	2.9443	2.6151	3.5497	3.3955	3.5816	3.3808	2.9420	3.4750	3.3314	3.6262	2.5537	3.2612
g12499	8.6066	8.5000	5.1074	7.2990	8.3131	7.6184	7.3705	7.7705	6.5197	8.5921	7.1457	7.4537	8.0186	7.7605	7.8284	7.9593	7.3405	6.9084	8.5202	8.0275	6.4684	7.0710	7.2414	7.1724
g12506	5.6978	6.2397	5.3422	6.1206	6.4875	6.1917	4.8409	6.1910	3.7878	4.4660	5.4354	4.3716	5.7525	5.7471	5.6964	5.6042	5.0709	5.5355	6.5969	7.6196	6.5374	6.5791	6.1997	6.9704
g12509	4.1557	4.0544	3.8123	3.6660	3.1747	3.9451	3.4117	4.3801	2.5821	3.1359	2.6190	2.1766	3.5801	4.2742	3.1304	3.9971	4.6062	3.5761	3.8960	3.3930	3.7548	2.7745	3.0625	4.3380
g12510	7.8092	10.0263	8.6975	10.0370	8.9862	9.8334	7.1706	8.9350	4.3300	6.8264	5.4256	7.0553	9.1414	9.4123	8.7546	9.7366	8.4326	10.1905	7.7247	7.9100	7.3743	7.9965	5.2003	6.3725
g12516	6.4261	5.2400	6.5637	6.1862	6.1545	5.9445	1.9088	3.5763	2.1987	2.5824	3.0321	1.7978	6.5512	5.5189	6.6677	6.7262	5.6123	7.1504	4.6893	5.2260	5.5058	4.8116	2.8100	5.6325
g12517	7.8862	6.9824	7.2002	5.5132	6.8793	7.0669	3.6723	7.9623	4.0006	4.2186	2.5098	2.4920	8.7341	6.4320	7.5061	8.0592	7.6606	8.7555	5.5299	6.4412	7.0800	5.7275	4.4330	6.5709
g12518	22.3075	22.6526	23.1203	23.7019	24.5970	22.6022	20.2055	22.7789	18.4326	19.9336	16.7672	22.7838	21.4810	22.0256	22.4385	24.1410	22.5838	23.7760	22.4830	19.9035	21.9114	21.2213	20.4856	22.1053
g12522	417.3115	324.2566	504.5826	472.9660	531.3894	425.5640	485.2191	626.1591	700.5359	337.7436	439.0798	612.2917	466.1124	423.4823	420.7191	421.3130	460.6226	355.5821	277.9534	418.8842	419.1024	426.8935	254.8587	499.0429
g12523	26.9950	31.1826	31.1260	31.2797	27.4335	28.5408	34.0448	35.7647	21.0075	31.5281	28.3743	40.0316	36.4373	31.2722	39.8514	29.0642	29.5476	32.3393	30.7613	34.2031	30.7867	32.3235	31.2573	36.3278
g12524	84.6693	87.8305	91.2151	88.7538	85.8131	92.1799	95.4492	114.8487	122.7327	146.9686	105.6859	90.8944	79.5698	80.2686	79.1227	88.1185	78.3444	76.2657	96.1177	94.0875	99.1492	88.9071	97.9725	90.3144
g12526	90.3749	97.9489	93.5554	97.0256	92.2523	99.3837	112.3509	111.4186	113.1518	115.9751	109.8722	110.1918	91.6154	83.9756	85.4495	90.6193	92.3921	87.5936	101.7162	101.7664	95.4398	102.8517	101.4218	98.2750
g12529	46.6058	45.8254	48.1805	46.2066	49.1834	49.4016	37.6608	40.3985	35.0028	37.5960	40.9301	39.8531	46.2814	42.8178	43.0546	45.4907	40.4439	40.6427	45.7366	42.3912	42.1831	44.4495	41.9227	42.3808
g1253	0.4047	0.2642	0.1916	0.2049	0.3667	0.1520	2.3059	3.2287	1.8450	1.3193	0.6781	0.9723	1.0493	0.4523	0.8245	0.5692	0.2912	0.3731	7.2828	8.6972	9.5422	5.3661	5.6869	4.8929
g12532	26.9120	28.5937	28.4440	27.7186	28.5549	28.4120	19.2952	23.6040	18.1791	16.6359	21.1683	15.9699	26.0158	25.0605	26.3092	26.7423	26.8713	26.9974	27.0441	27.6282	27.2749	28.2194	26.5351	28.1840
g12533	9.8999	10.3817	9.4417	10.5709	11.5687	9.7779	11.4563	15.7614	10.9216	10.9598	9.2932	11.8007	9.4338	10.3088	12.7820	11.1326	10.3885	10.2634	10.4564	9.6487	10.0785	9.2063	8.9428	11.2608
g12535	12.6764	12.5492	10.7765	10.4807	11.0651	14.3479	11.7085	12.7602	10.4194	12.0187	9.9137	15.2262	12.4647	11.1599	12.3809	12.3963	13.9487	10.3034	13.0079	12.8341	11.4698	12.1649	12.2588	12.8752
g12537	8.1249	8.0412	7.9322	8.2126	9.2270	9.6443	6.7308	8.0868	6.7725	6.3915	7.5885	5.7042	8.3785	9.1733	9.1113	9.1373	8.2675	7.8237	9.4478	8.2331	7.1594	8.7218	7.3909	8.9980
g12538	12.6753	12.8560	12.5205	12.1682	11.5708	11.0757	10.7878	9.3295	8.0908	10.2253	10.5428	16.1260	8.4923	10.5137	11.8485	11.4969	10.3091	11.4072	12.3278	9.2412	10.5077	12.6953	10.2001	14.0502
g1254	0.1505	0.6633	0.7617	0.7106	0.4211	0.3562	0.9910	0.9928	0.3578	0.5206	0.4259	0.2561	0.8590	0.2936	0.6658	0.2161	0.2230	0.3697	4.7400	4.6620	4.9799	2.2200	2.7423	2.3078
g12540	1.9618	2.6334	3.9556	2.5487	2.6803	2.6402	1.6017	4.3381	2.2390	2.7319	0.7712	1.4423	2.0565	2.0682	2.9271	1.9122	2.4206	1.4685	1.4287	2.0125	1.8852	2.2441	1.3051	1.6203
g12541	15.7198	16.0169	17.1493	15.3427	16.0155	15.9414	9.4209	12.0361	11.6664	9.8633	13.1970	7.6575	13.8980	13.8011	14.9556	13.8038	15.3281	14.4560	14.1854	14.6083	13.6418	14.2305	13.0886	14.9493
g12542	5.4330	6.1528	6.4512	5.7608	6.7953	6.5105	1.7935	2.7581	1.5407	2.2640	1.5969	1.1980	6.7271	4.6892	5.3888	5.6259	6.4339	4.8612	3.9587	3.7026	3.9186	3.5132	3.2309	5.1604
g12543	89.4661	85.5161	80.4399	89.6795	88.4316	87.4779	67.4509	81.0080	65.7699	55.0122	75.0778	61.8749	80.7465	81.0932	82.2261	87.7859	89.8326	85.4344	89.4765	88.0878	86.5062	91.7428	94.7817	90.3168
g12544	59.0149	57.9953	59.0473	54.4427	61.5069	57.9190	44.2439	48.0774	37.1001	40.0170	40.2802	43.3042	61.2754	58.6248	60.5430	57.0360	58.6435	57.7658	54.8757	59.8832	56.9292	62.7306	48.8940	67.9452
g12545	49.2801	45.2552	49.7204	45.7586	49.4158	54.0426	21.8993	9.9955	4.0252	5.1474	18.4874	24.2165	47.3001	47.2263	43.8949	52.8362	48.6321	42.1333	51.0713	43.6907	46.2619	43.5726	45.7535	53.3510
g12546	18.8731	15.7355	21.2841	19.2730	18.8219	18.2060	16.0767	25.1935	18.1202	18.5740	16.1702	18.5326	17.7018	18.6054	18.8030	18.6586	18.1183	16.6157	15.0184	17.0531	15.3461	17.0126	14.2380	15.4337
g12549	34.8977	33.4324	35.8531	32.5040	34.9215	32.7861	14.1699	20.9839	17.0134	12.9556	14.4474	7.1255	32.2571	30.7531	32.8785	33.0693	33.0764	32.0760	28.6091	27.7670	29.0828	29.3155	26.1565	30.3896
g12550	25.5883	24.1611	24.9187	28.2208	28.8060	23.3372	25.5999	29.2441	27.8093	37.6199	23.9716	26.5338	27.6948	29.2244	28.1087	27.8038	26.1220	25.8159	29.1328	30.5612	30.2018	27.6932	30.4718	27.8216
g12551	8.5966	7.5076	8.3718	9.0936	5.8270	7.8811	8.8020	11.8501	11.3824	6.7887	8.5271	9.3404	9.1248	9.9524	9.7840	6.4967	9.2750	8.5015	9.3330	10.2579	11.5692	10.0960	9.8886	7.6264
g12555	45.1429	39.3722	48.1236	51.2847	47.2792	47.6407	28.4756	47.2404	23.1194	30.9390	22.3683	24.2059	40.9273	46.1100	42.9608	42.7932	47.7171	41.1615	41.5367	44.9801	42.2272	45.4795	36.2349	51.3903
g12556	4.3734	5.2324	4.8888	4.1148	4.7040	4.6801	3.2466	3.5951	3.3904	4.2272	4.4465	4.3791	4.2494	4.7634	4.3145	4.3928	4.3067	3.7557	4.5947	4.9925	4.7130	4.8181	4.6962	3.8406
g12560	92.5348	88.5775	85.9267	95.8580	97.6113	97.4210	57.8557	50.6300	33.8636	33.2680	64.2450	72.6615	111.5832	101.9443	106.7835	111.7047	102.1937	98.1434	123.6785	115.7675	104.9761	122.9128	111.3109	102.1573
g12563	175.5406	164.5127	168.2502	177.9681	158.5370	172.1126	216.0498	162.9266	182.9066	162.9600	201.7651	241.6895	190.1000	176.0162	177.9088	199.3642	178.7476	177.1273	216.4472	201.3654	199.4228	200.4809	208.2711	198.0557
g12564	4.7453	4.3236	4.3676	3.2042	4.0300	4.2988	1.7031	3.7774	2.3364	1.7723	1.8574	0.5359	5.4525	4.3584	5.6469	4.4175	4.8177	3.5878	3.0345	3.6421	3.6164	3.4801	2.3378	3.5748
g12566	1.4111	1.2884	1.4066	1.0596	1.6751	1.1549	1.0470	1.4862	1.0717	1.2615	0.6929	1.1843	1.3940	1.2303	1.2291	0.9636	1.6093	1.6398	1.0428	1.2597	1.4552	1.0811	0.7555	1.2291
g12567	10.0750	12.6405	11.0320	3.2988	3.5376	5.0309	13.2973	11.2704	12.7072	28.1517	27.0945	25.0160	9.9032	10.0980	12.2063	4.7152	4.1151	7.5541	20.5615	14.2232	17.6673	18.0295	10.8403	12.6799
g12568	71.3205	64.5752	64.1050	75.0867	74.7892	75.1443	76.2709	67.9895	55.5144	69.3119	78.5608	86.8286	88.0507	96.6931	94.9280	87.5936	84.9383	80.4342	80.9838	83.6096	86.8238	94.3170	85.5672	91.3251
g12569	3.3358	3.6555	3.4297	4.1642	4.1093	3.4705	3.4515	3.0798	2.7943	3.9568	2.4047	3.2342	3.4652	4.0456	3.3803	4.3200	4.1077	3.3719	3.3169	3.1465	3.5302	4.1741	2.7856	3.3757
g12571	26.8765	30.7781	29.2513	28.8105	25.6308	27.8158	34.1380	44.2964	32.8469	30.9297	31.6177	39.1585	33.5317	32.4045	32.4568	30.8664	35.8457	30.2038	31.4573	33.3512	33.6659	33.6449	33.0285	36.2368
g12572	12.6113	13.0738	13.0987	10.5784	9.6235	10.9031	17.1002	14.6419	9.8169	8.9108	13.9569	17.4912	12.4383	16.1469	13.0871	16.4946	11.7009	11.6936	15.5812	16.4731	14.5189	16.7873	16.2106	13.5804
g12573	26.3623	18.9288	22.5443	24.8121	22.0427	24.7501	35.2110	20.4720	27.5500	19.0350	34.8001	39.9455	26.5349	26.7328	23.3126	19.7867	28.6670	26.4508	25.2175	28.8986	26.5306	26.9814	35.5234	24.0623
g12574	15.8246	16.6946	15.9413	16.6556	16.7011	15.7201	14.0094	12.8727	9.6307	9.6419	12.9618	11.3459	16.9539	13.4626	14.6170	17.3291	17.2464	16.3992	17.8699	15.1995	16.9896	16.6824	14.6744	16.1010
g12578	11.3000	11.5442	11.8284	12.4542	11.6696	11.0217	9.2263	9.9007	7.0284	9.4119	8.6809	11.1584	13.8890	13.0795	11.8482	13.3050	12.2811	11.5790	11.6177	13.0887	13.1744	11.2636	12.1974	12.3470
g12579	2.6934	1.9977	2.2088	2.9063	2.7240	2.7840	2.3323	2.3073	1.2701	2.2549	1.1829	1.7050	2.3047	1.7846	2.7060	1.9035	2.0395	2.1316	2.7200	1.9317	2.5205	2.5278	2.8834	3.2690
g12580	11.4092	12.9599	10.2534	10.3784	12.6675	12.8718	1.4078	1.0064	1.6240	0.5478	1.0767	1.0136	9.8186	9.5502	10.1042	11.7955	10.5868	11.0243	10.6935	10.7229	12.3436	8.2904	8.5219	9.9488
g12581	213.7480	220.9918	208.4741	217.1310	214.9854	220.2976	219.5858	208.9520	204.2213	196.3401	246.1278	202.6990	194.5171	196.2128	201.5433	204.9371	205.5241	208.1262	219.5739	211.8844	207.3542	211.9718	219.9742	212.3176
g12582	15.1530	15.2731	15.0113	12.6458	14.2439	15.3454	1.7525	1.5626	3.5079	1.0973	2.3419	0.7487	12.7956	11.4039	13.1856	11.4668	11.9784	10.9417	10.4573	11.2981	11.8834	11.1820	10.2846	12.0255
g12583	12.9152	12.2860	12.2298	11.5866	12.8087	14.1260	1.5654	1.4679	3.2227	1.0554	2.1852	0.6405	9.9622	9.2094	10.3755	9.2746	11.1362	10.5561	9.9177	10.1619	10.5778	9.3584	9.4048	9.8555
g12584	49.4759	49.6649	46.0425	47.2004	46.7216	50.8228	35.1175	41.7125	47.2344	30.2035	46.3247	21.0062	43.9724	46.0764	44.8517	42.7737	48.0781	48.7750	43.7030	40.8450	43.9843	42.6909	42.4834	45.2664
g12585	15.0909	14.4538	14.7923	13.9967	14.3463	14.9665	16.9743	19.7818	14.1691	16.9331	17.3962	15.6674	13.5972	14.0227	15.0215	13.4931	13.1737	15.8972	17.9032	18.6700	20.0457	18.1937	20.1168	19.7817
g1259	30.5304	29.3630	27.6863	26.1523	26.8995	32.2708	12.8122	8.9456	15.9057	7.0993	13.9020	4.5551	26.0492	24.3895	26.8686	27.4956	25.5236	26.8375	19.2401	20.1709	20.8163	17.3532	23.3589	22.3317
g12591	17.5147	16.9669	17.3506	17.3210	16.4667	16.4862	17.6283	15.1424	15.1565	15.6971	19.2717	18.7878	16.3741	16.0870	17.1824	15.5125	15.2621	15.2314	18.5134	16.2638	15.1821	15.4647	18.2191	17.2190
g12592	11.2196	11.1487	13.3158	10.3919	11.4979	12.6361	1.1356	2.1861	2.9467	0.9647	2.0499	0.6006	10.6424	9.4472	10.0085	10.6149	11.1675	9.7505	7.7712	9.0652	9.1929	9.9482	7.6920	10.5476
g12593	1.2618	1.7527	1.8474	1.2764	1.4152	1.4585	1.9453	0.6325	1.8046	1.2245	1.1367	0.9744	1.5168	1.6015	1.9399	1.6392	1.4681	1.6883	1.4857	0.9229	1.7870	1.0344	1.5110	2.3365
g12594	8.3951	9.5346	11.8818	7.9729	9.8222	10.0690	7.4488	5.7885	5.9652	5.7544	7.7689	7.2048	7.2896	6.6752	10.1182	9.9253	9.6261	9.8990	7.6191	8.5326	9.1588	9.4454	10.1810	10.1653
g12595	71.6400	71.0488	70.4172	73.6833	68.9989	72.3424	58.1001	78.6745	58.4037	73.3760	55.7288	64.9129	72.0260	65.8186	62.3840	69.9110	77.1572	71.5222	65.9944	66.8403	67.6487	70.4815	59.5840	70.7927
g12598	1544.6347	1385.4136	1548.3454	1676.7184	1640.8349	1434.3838	2248.8969	2413.4490	2469.1447	2264.9800	2179.1281	2632.6487	1557.9983	1669.6300	1607.7243	1729.3704	1597.9185	1583.4010	1663.1179	1752.6884	1787.4720	1744.4900	1818.8872	1757.4216
g12599	29.6772	28.4597	34.1779	33.7548	33.2353	30.7242	21.3440	33.9798	22.4262	28.5850	24.8861	21.6556	29.2808	26.2924	27.7094	28.9421	30.4693	27.4471	25.9833	27.3308	29.3426	28.2403	24.5879	28.6791
g12601	38.9883	40.8622	39.9056	41.3535	39.5079	39.4806	41.8132	45.1946	44.4399	45.1561	38.2920	39.6095	42.4643	38.7675	39.8490	39.2387	36.4630	39.1768	39.3921	40.6514	38.7040	37.2388	32.8142	36.4105
g12602	7.7185	6.4173	8.6104	9.5665	8.7554	8.0992	6.2269	10.9915	6.2428	11.5404	4.8132	13.0251	11.9499	11.7357	11.7072	10.8272	11.0692	7.7118	8.3963	7.6899	7.2448	9.3097	10.8106	10.1986
g12603	13.7408	13.6036	15.6453	15.2753	18.2070	18.4804	18.7144	22.7660	19.4832	25.3046	22.4450	25.2103	21.6674	21.6867	20.0260	19.2112	21.7887	21.4628	17.7091	17.2412	16.3513	21.7678	24.0835	20.2892
g12607	2.2262	3.9633	3.5183	2.2266	3.1700	3.1450	1.8456	3.6295	1.4704	2.5646	2.4073	4.6122	2.8153	3.2522	4.0730	3.0077	3.7265	2.8101	3.8701	3.8243	4.1708	4.1029	2.1436	3.5156
g12614	0.5589	0.5068	0.8005	0.3759	0.5402	0.5842	0.2346	0.3294	0.4712	0.2596	0.1989	0.2104	0.6002	0.5076	0.6818	0.5288	0.4514	0.3616	0.2024	0.4448	0.3892	0.5588	0.4225	0.3408
g1262	66.2269	62.5374	62.6925	61.7483	65.0325	65.7715	35.7837	56.3593	41.5908	39.7174	38.7015	23.1770	48.6281	54.0125	57.1263	50.0911	54.0364	58.5107	44.3302	48.0446	48.9567	48.2412	39.2225	50.1592
g12628	6.4011	6.3856	7.4242	8.3853	8.7470	6.7871	8.9179	7.5377	6.1285	5.5234	6.8197	7.7036	8.8449	8.2519	8.5366	8.5136	8.0446	8.3252	6.1016	9.2348	7.4316	10.0760	9.4828	6.8604
g1263	3.3128	4.7769	2.8239	5.4638	5.1102	4.6439	3.0600	9.3787	5.5302	4.6133	6.8588	3.6908	2.4288	2.8745	4.8624	2.5065	2.5369	2.8300	4.3135	5.0129	4.7629	3.0578	3.2262	4.7889
g12631	3.4489	3.3485	3.2061	3.0875	2.5546	3.0524	3.7558	3.6734	3.8762	3.6884	3.9042	3.0984	3.5791	3.2172	3.9802	4.2205	3.1034	2.9882	3.4458	3.7705	3.0927	3.3961	4.0698	3.9419
g12632	1.1910	1.2754	1.7613	1.3048	1.1267	2.1728	1.5288	0.4427	1.4274	1.1827	0.8677	1.5273	3.4813	2.5217	2.5623	2.5499	2.8430	2.0769	1.7879	1.4353	2.3486	1.5400	1.4265	1.5379
g12639	7.7848	7.3212	9.4868	8.4840	8.7421	8.9259	4.9673	6.7739	5.0373	5.5856	3.8402	4.6502	7.6215	7.5628	7.1518	7.6963	8.1619	8.2294	5.6633	5.9401	6.1880	5.7312	4.0388	5.8069
g1264	2.1532	3.3952	2.8697	2.8290	2.4150	2.1091	2.2879	3.4436	2.1248	1.1584	2.7872	1.6347	1.8127	1.5790	1.6799	1.9216	1.5131	1.4646	2.6553	2.7905	2.7695	2.0586	2.4703	2.2929
g12640	101.1993	88.6617	98.3525	114.2157	121.0871	102.4753	78.9711	44.7518	57.6377	48.2529	85.6850	107.2954	105.3795	111.4107	108.0747	113.1665	120.0920	100.4358	115.3381	115.1033	117.8649	122.0669	130.0760	109.6952
g12648	28.5028	27.0028	27.4694	26.5060	25.4857	27.2945	27.2185	29.4904	19.8121	25.4194	21.8362	27.7176	29.7256	28.4330	26.3700	31.1963	27.4835	26.7826	28.8512	28.8256	29.7307	29.1172	26.5465	29.8753
g12649	49.8732	46.5735	49.0242	51.4118	46.3559	48.1468	49.0010	48.1150	44.7218	36.2217	52.1078	46.0095	43.7652	49.7146	45.8155	45.3680	47.1833	48.2454	43.6744	46.4140	44.6703	46.3249	44.1866	46.4453
g1265	3.4852	4.4376	3.9987	3.3975	5.1997	3.3216	2.2500	3.5430	4.3106	1.9414	2.5121	2.5229	3.2915	3.3880	3.7091	2.9791	3.2817	3.7373	3.4339	3.7410	4.9319	3.4200	3.9525	4.5327
g12650	44.3290	39.2632	45.9323	49.2062	52.7909	50.1159	14.6537	41.1408	22.7985	42.2630	21.0938	23.1184	73.0134	68.7504	66.6611	74.9954	82.2363	66.4275	22.5431	25.9003	26.6877	36.9536	23.6591	41.3681
g12653	109.1613	114.2676	108.2972	111.6254	106.3850	110.2607	95.8238	111.4005	84.5984	75.4871	91.8190	83.1478	116.4500	112.6330	103.2276	111.2008	106.8736	106.4791	131.2468	136.0791	115.5486	117.8116	120.1658	108.4482
g12656	7.1745	8.5821	8.2228	7.2636	9.0329	7.1995	5.7495	6.1395	5.7456	4.4593	5.4192	5.9767	7.2563	8.3974	7.0202	6.6642	8.6667	7.6738	5.6935	6.7169	6.1723	4.9229	6.8378	6.1786
g12657	22.6677	20.8354	22.5719	23.8409	23.9072	23.1432	17.2620	27.8998	20.3592	27.9542	16.6639	17.2184	20.5597	21.5876	21.1455	20.2009	22.9587	22.1531	17.5747	16.6297	20.3692	18.7308	16.6976	20.0778
g12658	24.4508	22.5293	24.7776	22.4042	25.5230	26.1203	18.1997	18.9765	18.0461	16.2645	19.4564	20.4421	22.1914	24.3912	24.3490	25.0062	27.3952	24.0680	17.9731	19.0914	20.3371	22.0875	24.6749	22.9073
g1266	12.2716	11.2153	11.7267	10.6480	11.4249	12.0728	16.4886	15.7119	10.0322	11.8670	17.1227	11.6208	11.6662	11.9679	10.8814	10.3934	12.8316	13.4590	15.0263	14.2019	13.3709	14.6176	12.4345	13.6325
g12671	285.4245	294.5786	293.2492	315.6699	310.9054	304.3569	339.0279	313.4559	313.1316	251.1572	348.6249	333.2752	293.6072	293.6071	297.5064	310.3474	297.8308	302.0981	319.4709	320.0703	318.0685	331.5454	321.1685	323.4913
g12681	25.6638	24.1858	29.1387	31.7284	26.6772	26.1020	31.7614	24.2733	25.5281	22.8500	28.3596	39.9957	22.4079	30.4101	28.6857	29.3219	26.6996	27.4157	29.5059	27.4242	29.6589	27.8686	31.1612	29.7509
g12684	9.2711	7.7893	8.6643	12.0204	8.8355	6.5446	3.3663	3.0806	2.5299	1.8895	4.1168	3.8281	9.1703	10.3110	10.2803	10.0303	10.2262	10.8065	8.7406	10.8328	10.4528	9.4524	11.1847	9.6334
g12685	15.1749	14.9373	16.0397	16.0898	16.8797	15.9739	14.8764	16.8294	10.3690	12.9830	13.6907	17.7911	18.4170	16.1311	16.3027	18.8321	17.4570	17.3545	18.4061	16.6031	16.6502	17.5008	16.4884	17.4992
g1269	11.0143	10.8114	10.0990	11.4534	10.8167	11.6944	15.1097	9.7859	11.7627	12.3093	12.6930	10.1075	9.2528	10.3557	10.4011	9.3650	10.0684	10.6108	9.2767	10.7319	10.2568	7.9578	11.6065	8.6996
g12692	5.7201	6.8236	7.5900	9.3182	8.6985	6.6181	7.1372	7.7981	7.7439	8.7122	8.3432	8.9175	6.7180	6.9208	5.8815	5.8397	6.7667	5.9041	7.2978	8.1909	6.5472	7.6435	7.6437	5.2227
g12698	10.8481	10.2253	12.0203	12.1825	10.6416	11.5103	7.0141	7.4092	8.4858	8.5337	8.1734	7.1756	7.9061	7.5760	7.9716	10.3351	9.2418	7.2232	8.6028	10.3715	8.9339	8.7950	9.0158	9.1008
g12699	117.1046	119.3577	109.3161	119.0751	113.4602	113.0985	117.8355	122.5783	107.5476	133.2274	104.9761	121.5364	113.9772	118.8655	116.6888	122.4268	120.5088	125.2804	118.7868	111.1711	116.3073	124.6264	114.4322	115.1536
g12700	21.4740	18.9937	20.1695	20.4824	21.1910	20.1820	22.0813	15.7977	15.5042	17.9655	16.7736	21.2671	17.3522	17.9159	18.8425	21.8139	18.4961	17.7466	16.7435	17.9361	19.4210	21.2150	17.6626	19.4181
g12703	53.2967	62.9555	59.0449	53.4815	54.5552	60.4632	11.9933	9.6433	19.6483	5.6822	13.0657	3.0907	41.8948	39.3738	40.1344	38.0057	37.9692	37.0231	39.5831	40.3703	42.7885	26.2462	32.4076	33.8683
g12704	38.5765	42.7796	41.8862	39.5939	42.0795	44.4812	26.2050	31.9431	33.0475	27.3438	33.1610	22.6841	36.7943	34.9611	35.5809	37.1732	38.0256	38.3960	35.1765	33.1765	30.8329	32.0451	31.6353	32.3590
g12705	2.4996	1.6748	2.0483	2.7624	2.9989	2.1194	0.8020	0.4995	0.2883	2.4439	0.9476	1.5740	2.8844	2.4638	2.3056	3.8469	4.2734	2.9317	0.9408	1.0714	0.9529	1.9428	1.5768	1.7744
g12706	5.7388	5.0952	3.1879	4.5240	4.5660	5.6371	13.0561	14.5792	11.6097	12.5269	10.1626	10.2158	6.6222	4.6570	5.7186	3.9220	4.4072	4.0488	8.9083	9.7126	10.9915	5.6738	6.6517	8.0026
g12710	19.2146	21.9260	25.1754	24.2638	28.2318	21.7571	32.3033	50.3694	29.1668	137.8782	114.4846	131.6906	148.1824	160.9707	161.8609	153.1402	158.6137	157.0825	26.7770	34.9206	34.1224	126.0185	112.4416	132.3156
g12712	5.8255	6.1948	5.7809	5.3271	6.1382	5.5055	3.1721	3.3302	3.4106	3.5663	2.8612	3.1611	5.6106	5.7835	3.8298	5.0648	5.3046	5.9088	3.5845	4.4389	6.0783	4.8718	4.6797	6.1314
g12714	4.7128	3.5595	5.0933	4.2369	3.1325	3.8223	2.2231	5.2464	4.3939	6.0775	5.1892	3.8945	2.7049	4.2075	4.0724	4.4048	4.0973	4.0874	3.0636	3.0827	4.6632	3.4724	2.7811	5.8335
g12715	5.4435	5.1586	7.6645	8.5518	8.6010	8.5384	4.3628	9.8829	3.5075	6.0189	5.3670	6.5798	5.9978	5.2329	5.7315	8.1859	8.5004	6.1528	4.9165	5.0857	5.0435	7.0476	4.5275	8.6093
g12722	17.5871	18.0252	18.9541	19.7102	18.8373	20.1634	16.1241	17.8901	15.7471	16.1204	16.5766	19.9741	17.3299	18.6017	18.2257	17.7681	19.3075	19.8519	19.2429	17.9723	17.3606	18.1392	17.3097	18.4226
g12724	857.8072	920.1064	838.2686	737.0845	778.6481	851.2470	421.8146	407.3174	665.6152	239.8743	608.3033	144.7599	899.2454	866.3113	873.0599	827.4702	835.9121	888.2277	846.7377	785.1188	797.9312	741.0879	783.8581	747.2000
g12725	1121.0088	1198.7875	1076.8623	999.1655	1018.1085	1083.7610	571.3002	576.3263	1211.5852	436.0493	863.9776	200.7826	1148.2735	1106.4080	1108.5643	1111.7642	1081.4023	1136.8357	1109.6301	1037.2265	1033.2438	1027.1882	1066.1174	987.5749
g12726	42.9804	44.5344	49.4686	47.7602	44.4867	46.1124	49.0563	44.5189	53.0028	65.8046	49.6918	47.5720	46.9277	41.8144	44.7223	48.5175	44.4760	41.7468	43.9797	48.0066	44.8367	40.8014	44.6284	45.8154
g12727	36.0690	36.6448	36.5641	40.4166	35.3855	38.5958	25.7514	20.6663	18.0610	21.5027	30.3519	28.9469	36.0100	35.4422	32.0510	37.7067	31.9837	36.2735	37.7020	31.9281	37.9038	34.8167	39.1630	38.4459
g12728	5.0255	5.4040	4.6441	4.1777	4.2211	3.7347	8.6001	9.0355	12.0647	8.0156	6.0248	5.4588	4.3623	5.2424	4.5338	3.4543	3.0026	4.2002	5.1484	6.3435	6.3099	4.2406	5.1933	4.4366
g1273	13.3297	13.5351	11.8676	14.6873	12.9935	15.1064	18.5757	14.5367	12.9988	15.4985	13.4675	13.0886	10.4584	12.8236	12.2539	11.3512	13.8607	13.3178	11.4314	14.0790	13.3386	11.5488	14.3528	12.7309
g12731	6.1826	5.8115	6.9071	7.5670	7.7680	6.9741	2.6603	4.7500	3.6810	2.6637	3.9399	2.2689	6.3618	4.9961	6.2788	6.8786	6.1552	5.7780	5.4098	5.8189	6.6363	6.1833	4.7878	7.3655
g12732	6.8777	7.2767	7.2090	7.2402	6.5518	6.4270	4.2597	3.2273	2.7824	5.8261	9.6574	6.0370	13.0221	11.6661	15.6261	10.1419	10.0062	11.9512	9.8090	9.9070	9.2557	12.4562	11.1142	12.9781
g12734	5.7301	5.3368	5.1778	5.4745	5.8291	5.9229	3.5309	4.5413	4.3559	5.8227	4.7245	4.7404	5.7811	6.3765	4.8899	6.4169	5.7662	5.5616	6.7785	6.0626	6.0671	5.2038	5.6557	4.7407
g12738	23.1293	22.7327	25.1594	26.2972	24.7862	22.5798	18.8223	22.9775	23.0741	20.0400	20.7485	22.1942	21.6151	21.6996	21.6826	21.7790	22.9088	19.2754	19.2998	24.2690	20.8292	22.4783	19.5862	23.6066
g12739	25.9702	25.9172	29.9734	28.4967	29.2124	31.2560	22.3369	25.5447	30.7456	24.9004	31.2950	21.0286	23.3243	24.7812	25.0844	26.1715	27.1205	25.3071	24.7057	25.8641	24.1015	27.6349	27.4423	25.9397
g12740	234.7389	226.3637	227.7818	242.0065	238.7335	227.6000	303.8423	200.3914	231.4952	162.8656	293.3658	363.7666	189.9789	212.7402	224.5678	202.5778	218.6084	214.0801	209.0100	191.6970	213.1566	216.5409	219.0432	220.4561
g12744	25.8772	25.1407	24.7791	24.7296	27.4462	25.2946	21.2486	20.1180	16.4981	18.8905	18.4482	23.1696	20.4642	20.8051	21.3867	23.8325	23.2471	19.5199	19.8107	19.9117	22.3429	21.7025	20.2993	20.6983
g12746	0.9037	0.7258	1.0508	1.3114	0.7630	1.0215	0.6397	1.0745	1.1228	0.5865	0.5851	0.6760	0.9765	1.1409	0.7229	1.6205	1.1485	1.1283	1.0642	1.0671	0.6368	0.9569	0.8434	0.9902
g12747	42.9919	41.1588	40.4777	40.4981	46.4990	43.3385	16.1604	24.1494	25.2369	13.1655	23.9077	8.7486	39.9665	39.8707	42.2146	42.5416	36.7578	45.1532	38.5812	41.6465	41.7975	39.1885	38.6654	46.6177
g12748	51.1406	45.8843	49.4439	52.1703	53.6803	48.6063	65.9981	57.7304	46.7158	56.0296	54.8465	75.5921	54.1892	58.9553	51.3033	61.8854	52.4405	49.9230	62.3669	63.0122	62.6898	62.6067	57.8959	68.0002
g12749	28.4747	30.6292	27.0935	27.7890	27.2070	27.4722	28.8062	29.8948	29.9124	25.8931	29.6622	25.7332	29.1908	27.9445	28.7322	28.3041	28.3537	30.5249	27.6706	25.3072	27.0838	24.8813	27.5004	29.2658
g1275	65.1246	86.5783	50.5988	82.2886	73.5919	86.6514	156.0768	97.9068	96.6998	90.7521	123.1213	105.6442	85.7825	102.3217	95.9741	99.0558	118.0199	103.4047	116.1957	142.2001	137.0956	95.2011	148.4618	124.3325
g12756	5.5379	7.0889	6.8443	6.1714	6.3498	8.0287	6.8702	7.7023	8.9595	10.0605	9.0032	8.9551	3.5932	4.9207	3.9150	3.3785	4.7050	4.6403	6.3729	6.8386	6.7357	6.3776	6.4085	6.2639
g12758	66.5584	70.1174	68.0783	73.3756	71.4247	69.3434	69.6960	46.0405	47.3109	27.1370	59.4756	81.3552	68.2716	66.6531	74.2437	72.2881	72.9290	75.9420	67.7675	70.6131	73.4815	75.8744	72.7386	72.4895
g1276	210.7556	224.6245	164.4634	283.3830	243.2721	277.7488	561.2739	482.9126	390.3573	434.9993	437.8133	366.4670	288.8110	330.4753	340.0032	336.9930	393.5536	361.9647	384.3649	480.4325	464.8278	312.2793	475.2051	436.6728
g12762	13.6707	14.5512	13.6933	14.7219	13.8698	14.9336	10.0380	13.0911	9.5211	11.2085	11.1130	11.3990	13.8498	12.1654	13.5450	12.6304	13.1525	13.8823	13.4386	14.4990	13.5882	12.4362	11.1041	13.3251
g12764	7.3974	7.8814	7.5321	7.4873	7.8574	8.0867	5.9057	6.6998	6.2771	4.8681	6.0872	4.4050	7.3881	7.1005	7.2490	7.5362	7.4643	7.8749	7.6948	7.6454	7.6081	7.7867	7.6330	7.8898
g12768	78.6788	82.6665	77.6652	74.1988	76.4156	79.7132	84.3207	76.8020	80.2672	84.5933	101.7969	93.3531	74.4327	73.7105	68.4952	73.6371	68.4229	73.6977	74.6035	69.0952	75.5870	63.3352	68.8369	68.4213
g12769	93.3677	98.4340	86.6882	85.2915	77.3612	81.8284	76.6096	69.9393	66.0811	72.9514	82.8641	79.1492	78.2467	77.0027	77.8673	71.7941	67.4824	75.8226	80.9510	76.0616	73.6890	74.5181	78.2536	74.6618
g12771	8.8020	7.5180	7.0681	10.9782	11.5529	11.5618	4.2570	5.2198	3.7844	5.4020	5.4256	7.7749	6.6931	8.7749	5.9939	13.0065	11.8256	9.8160	6.2111	5.0995	5.2645	8.9296	8.9599	8.4731
g12772	8.9907	10.4098	13.6783	7.7677	10.7486	8.7587	9.8477	6.5551	7.0425	5.9686	6.6905	7.9865	14.8237	12.7943	11.7768	9.0465	8.6720	12.3709	10.6133	9.7300	10.8730	9.6156	7.3974	7.3163
g12775	3942.4367	3510.1604	3887.0766	4245.2572	4084.3182	3691.2600	5791.8720	5442.9221	7424.4011	6831.6612	5834.4770	6852.7942	4023.0524	4252.7161	4091.2908	4161.5025	4158.2320	3986.4635	4250.6103	4340.7914	4391.1257	4442.2019	4707.2419	4463.7408
g12776	50.8697	46.2383	51.8518	46.7480	51.1169	51.7755	57.7911	56.5126	54.8908	44.0423	50.6873	55.9043	52.5045	52.5771	50.7568	49.7342	50.2196	46.0606	59.0359	58.0741	53.0617	53.6955	50.6383	50.8268
g12777	32.2304	29.7127	33.7259	30.3150	30.9036	31.6841	10.6474	18.6896	16.1853	11.3277	14.4446	6.2500	26.8283	26.4683	27.7187	27.0281	26.7003	28.2578	23.7038	26.2737	25.5049	24.5763	21.0312	25.4215
g12778	24.8306	24.0318	22.8290	24.9996	26.7949	24.7811	27.2046	35.2203	25.6315	32.2810	24.4980	29.3184	26.2143	22.9817	23.8664	23.7535	24.0076	24.3495	25.2275	25.6724	27.7242	26.6782	24.3413	25.1000
g12779	10.7181	12.0625	11.5382	10.8299	10.8740	12.9588	7.8694	13.6599	8.3859	7.6520	8.3718	5.1772	9.7757	10.6026	11.2400	10.5951	12.1556	9.6994	8.8833	9.8950	9.3383	8.9384	8.7032	9.4766
g12782	6.6399	6.7268	7.5431	7.6671	6.7914	7.0506	3.6358	5.3886	2.7790	3.3701	3.3260	5.0649	5.1652	4.2589	5.2732	6.1082	5.6378	4.5740	5.3350	4.8245	5.7867	5.1636	5.0400	6.8409
g12783	13.4249	10.1142	10.8272	9.7270	9.0104	9.9680	17.6270	20.7121	18.4516	21.0404	18.8923	20.7099	16.9410	15.3530	16.9497	17.0190	14.6783	13.7337	17.4103	18.5089	15.5417	14.4576	15.7407	14.5213
g12785	7.5670	5.9884	6.3367	8.1300	8.1454	5.8337	3.8414	4.5885	1.5218	4.2854	3.3043	3.7148	4.6851	4.8854	3.7541	6.6424	6.7969	8.1347	4.3458	4.3836	4.7410	7.2589	3.5202	6.6838
g12786	1.0072	0.7091	1.1985	1.3375	1.3695	1.0384	1.3453	1.0666	0.9458	1.1435	1.1252	0.8350	1.3534	1.3935	1.5327	1.0781	0.8516	1.2426	0.8391	1.4811	1.2684	0.8503	1.5078	1.0455
g12787	1535.2002	1528.9460	1484.4542	1504.4856	1479.8504	1496.0040	1933.1005	2151.8235	1940.3121	2235.9412	1730.1897	1976.2122	1719.7285	1743.1150	1659.1941	1701.1168	1668.7490	1644.4809	1849.6344	1785.1107	1743.4680	1797.1625	1794.5334	1676.7710
g12788	40.5505	44.6036	41.8365	41.2732	38.3393	43.1353	56.3529	50.3986	52.0405	55.5178	54.5811	59.6070	47.1266	42.6118	41.6318	43.5991	39.3093	46.8099	50.2928	48.0001	49.3012	45.3275	45.4793	43.7178
g12789	65.7299	70.5579	64.5646	73.6960	75.3829	63.8877	85.1544	96.4053	97.8857	112.9540	80.4273	95.2703	63.7842	68.4567	69.2275	68.3336	73.6357	64.3954	76.4813	80.0904	69.1528	73.7283	78.2275	75.0599
g1279	90.8681	98.0643	70.5182	112.3041	99.5272	109.0490	138.9767	156.3280	88.6488	112.1069	107.5928	96.7372	113.0881	142.2507	129.6795	137.5538	153.5458	134.9813	148.5454	199.8269	186.9367	136.6621	207.1543	173.5222
g12790	50.2222	51.3902	51.6476	55.8445	48.3668	56.2303	55.2687	55.5072	49.3781	50.5941	51.9778	52.3543	45.5681	44.4782	48.1522	45.9586	46.2660	50.1671	42.3492	42.1242	45.6937	47.2244	45.2116	44.4098
g12791	44.2084	46.7934	46.6438	43.1249	49.1230	42.7550	36.6778	42.4582	47.6432	53.6619	42.1795	42.8560	39.0824	33.3120	43.5972	42.0330	45.1146	39.2925	37.7680	42.9181	40.1549	39.6477	39.2439	46.8266
g12792	16.6579	16.0718	17.6591	18.3440	16.9029	16.7256	9.8969	12.1946	13.6267	10.0333	13.8898	7.1477	17.1454	18.1963	16.5722	17.6915	15.0329	18.3136	16.8026	14.5933	20.6751	17.7932	16.0905	20.6401
g12795	5.9661	4.9598	5.7127	4.4212	4.2130	4.9521	2.2988	3.8635	2.8203	1.2838	1.9682	1.0632	3.2428	3.9676	2.8017	4.1488	4.1456	3.3623	3.2609	3.0754	2.8069	2.3488	2.3619	2.6187
g12796	13.8771	13.3908	13.0355	11.8688	14.9224	15.3465	5.9096	10.8092	7.8133	4.2631	6.3099	2.2036	11.2937	12.4279	12.5852	12.5977	15.3223	15.1192	9.4600	9.3123	9.7338	10.1200	8.1393	9.6647
g12802	14.9635	16.5480	18.3059	22.2334	23.7024	16.8528	3.8444	14.7854	5.6241	7.0788	3.4408	3.3555	12.4382	14.4951	17.6980	15.6732	17.5592	16.2378	14.1278	27.4187	28.7112	16.7076	14.9742	22.1777
g12803	24.8507	20.0010	40.3922	36.4873	34.6808	28.6477	9.2890	31.9471	17.0478	17.3702	10.9413	8.1134	12.5846	9.8008	12.2793	11.2341	14.6632	11.8153	14.6627	23.7270	21.9531	16.9611	13.9799	24.3759
g12804	1.3206	1.2183	3.0490	1.3512	1.8252	1.7844	1.3712	4.8070	2.6791	3.4603	2.0759	2.3044	3.1746	1.6847	2.8478	2.8202	4.1758	3.3786	2.3309	1.9777	2.3660	2.0586	1.9672	1.4939
g12806	78.9731	69.4714	78.7009	83.7835	78.9172	78.3420	104.7740	77.8748	89.0738	65.2469	94.3362	109.4803	87.5097	86.7125	90.3540	82.0679	83.9814	89.1329	88.5252	88.3434	89.1870	94.0720	88.4425	88.2603
g12807	14.8279	18.1382	17.7297	17.2897	18.2053	19.1980	14.6569	15.6701	8.4177	13.6602	10.6570	18.4606	21.7616	20.9637	19.4791	24.1715	18.5305	19.2370	22.3313	22.3861	20.9535	20.4819	21.0028	21.8069
g12808	52.6402	45.5211	51.9278	51.5896	54.3075	50.5019	37.3812	48.7518	40.2597	33.8644	47.8974	33.6562	51.5956	51.3676	51.3915	51.2278	52.6647	47.2175	56.4511	50.4582	53.9530	51.0163	54.9826	49.4414
g12809	27.7991	26.8525	29.3870	28.0176	25.4896	26.3164	26.0694	22.4335	21.5845	19.2994	27.2883	26.4120	28.3819	28.0367	27.7442	31.9239	29.0926	26.0345	25.5904	26.3175	24.9146	26.8143	28.6216	27.7641
g12810	146.0658	147.9753	136.8787	139.7703	139.4984	148.4095	110.5149	126.8298	157.8653	116.8690	138.7828	63.9427	134.4970	135.6487	135.6911	144.1726	139.4834	147.0417	134.2465	133.1431	133.1435	138.5230	137.3584	134.1876
g12814	5.2748	5.5140	6.0967	5.2470	5.9526	6.7381	0.7866	0.7570	0.4668	0.9701	0.3750	0.8549	6.1666	4.9114	4.6510	5.7355	6.7368	4.8080	3.8523	5.6192	5.4092	5.4497	4.5984	7.4497
g12815	40.4900	37.5826	38.6546	39.7891	40.7440	44.9393	55.8965	46.5068	54.2948	52.8086	58.0249	65.3549	41.1743	43.5847	40.6332	47.1769	40.4966	41.4406	44.0182	43.2814	44.0998	49.0070	49.9817	44.5360
g12818	160.3243	165.9684	169.0368	156.4794	146.4543	147.4361	88.9471	90.6983	121.2131	84.9100	104.4652	66.1126	134.9624	122.5127	125.7514	121.0777	115.6477	110.5538	130.5745	130.7711	123.0783	114.2107	120.5596	105.2278
g12819	68.4896	65.7353	67.1405	74.4123	68.6037	84.9538	39.4893	36.6479	45.4089	55.5741	50.6804	31.4824	61.1089	50.3270	55.2954	59.5100	53.9178	55.9806	61.2547	58.3119	60.1003	67.1725	63.3472	68.2806
g1282	2.4361	2.5902	1.7118	1.8355	1.9247	1.8622	1.6191	1.1755	2.5982	1.6456	1.7088	1.1810	1.8249	1.6741	1.3998	1.8428	1.1217	1.9040	2.7938	1.7555	2.3058	1.5209	1.5216	1.9052
g12820	95.7061	95.8484	98.2458	98.5050	98.2491	98.1145	64.5960	80.2637	89.5893	96.0386	69.8324	48.8290	73.5953	70.3405	76.7311	70.2206	76.2901	71.3755	80.0480	74.0465	82.2938	74.0699	82.5754	77.7724
g12822	9.0012	8.8598	11.6661	9.0821	10.8092	9.7361	7.6496	11.8350	8.6496	16.0458	11.5294	11.1061	10.6505	9.5355	11.7657	7.6259	8.5396	9.9113	9.0751	9.6973	9.4128	16.4084	11.5620	15.8974
g1283	9.8593	9.8893	11.4296	11.2001	11.1653	9.7987	4.0168	5.2502	3.8729	3.7924	4.7794	4.3211	15.2022	9.7850	8.8349	8.6276	12.9258	8.1668	6.6914	10.5401	10.3727	10.4349	7.3226	11.9120
g12830	2.1397	2.2070	2.8703	2.4702	2.4754	2.4310	1.3399	1.7729	1.6664	1.1277	1.6761	0.6549	1.8602	1.6461	2.0183	1.6133	2.1083	1.7058	1.9598	1.8154	1.8950	2.1015	1.6702	1.6600
g12839	86.6407	95.4369	99.2799	102.3745	84.9298	88.5525	109.2565	106.3212	142.1927	105.4027	111.7052	110.5902	110.3425	102.1283	99.5527	102.0003	93.0706	91.7828	101.2991	110.7781	106.2717	97.0195	105.2664	89.0145
g1284	46.7196	48.0108	50.7810	47.1577	46.4118	50.3743	26.7574	29.6327	32.8234	25.8694	27.5761	17.4866	40.4062	35.7294	38.1672	36.6206	35.6907	34.8668	37.8242	36.2362	38.2071	36.5053	35.1690	37.1713
g12840	83.2912	98.4086	86.7304	94.6504	79.9562	87.6758	100.5507	67.4597	90.1796	45.0716	85.1140	84.1224	111.1930	131.7910	113.0761	119.6258	120.9547	108.1869	130.5945	122.0718	117.4210	108.4154	127.1741	108.0775
g12844	17.6579	14.1777	19.4418	15.8130	16.5213	16.5482	6.7357	12.2580	11.1150	6.1034	8.5147	2.5269	15.6160	13.4436	13.7656	14.9522	14.1145	13.3396	12.5332	10.9728	11.2536	11.3942	9.4477	13.3623
g12845	44.5847	42.7309	42.5058	46.8786	46.2024	42.8182	36.1833	50.2771	25.9679	41.4825	42.6709	38.9241	38.4182	37.9241	39.8097	36.2948	46.5473	42.4667	41.7133	47.6185	47.7794	44.8534	50.9348	49.5596
g12853	96.1724	98.3855	93.7287	104.3313	100.9818	107.6333	54.1306	77.3039	49.6192	49.0919	55.4081	60.6904	87.9984	85.0887	78.0882	81.4057	84.6950	86.0225	71.9718	68.9452	73.9201	67.5591	77.1742	75.5947
g12855	3.5494	2.0717	3.0012	2.6141	3.0392	3.2988	1.6915	0.6400	1.3942	1.5596	3.3047	1.4764	2.3367	2.2629	2.8455	2.1777	2.8263	2.7719	3.0146	2.7124	2.5881	1.9591	2.6361	1.5113
g12860	5.0688	5.5893	4.4531	3.9790	4.7381	6.1053	1.7947	0.6085	1.4782	0.6808	0.8322	2.6924	5.8536	5.8061	4.0552	3.7691	4.8916	5.9618	6.7153	8.1725	4.3628	4.8786	5.8353	6.6939
g12862	24.1531	25.8200	25.6239	21.9965	23.6354	25.5828	30.2096	34.5204	25.6066	29.0880	28.4149	31.6115	26.7463	27.9289	28.5256	25.3374	24.4826	24.4826	28.5855	29.8658	27.3567	27.2149	25.7831	27.6199
g12863	3.3943	2.8564	1.7880	3.1249	3.0520	2.2618	2.6277	6.0590	2.6202	1.7266	2.3756	3.9065	1.7954	1.9889	2.1659	2.1771	2.6883	2.2948	3.1623	3.2832	2.9751	2.4757	2.2914	1.9333
g12866	57.8531	50.3752	73.3426	59.3825	55.8394	60.4105	17.8783	14.4828	6.0748	12.0245	14.5884	17.4388	58.0299	56.9569	58.6750	56.4151	63.0952	59.7033	37.5834	43.5612	53.5577	49.7579	44.4773	55.5056
g12868	9.0095	9.4036	9.5868	9.1992	11.0554	11.7646	6.3159	12.2288	5.3849	9.5675	6.3948	8.2292	7.7090	6.1957	8.3743	6.9135	8.5041	8.6075	5.0393	6.9511	7.1986	7.2598	5.3991	7.7119
g12869	18.8698	18.8232	18.3766	18.2463	19.9029	18.6567	12.5479	13.5705	12.3457	10.0883	14.0849	8.8587	16.1313	17.4284	17.2006	17.2407	17.4919	16.3892	15.5392	13.9217	14.3567	14.8596	14.8171	16.2173
g12870	14.6756	16.1125	12.8510	16.2042	14.1244	13.8309	10.6540	6.0556	6.7072	5.0533	8.7200	5.9871	12.3014	12.2652	10.6033	12.6691	11.0037	12.1192	12.1231	11.5250	10.4662	9.3678	11.9685	14.3407
g12871	100.8360	100.6571	96.5337	96.8967	102.0548	104.2887	111.9934	113.6988	82.4410	105.7291	100.0129	115.5467	108.8869	111.2427	112.1117	111.7581	114.4554	109.7452	105.1850	99.9859	106.7122	108.9805	105.9118	112.5723
g12872	2.8990	2.6609	2.1696	2.3265	3.5224	2.4646	1.7724	1.6214	1.5692	2.0858	1.8361	2.3090	2.4779	2.6388	2.6334	1.9654	2.0464	1.6656	2.2984	2.4364	2.6460	2.4087	1.6142	2.7601
g12873	19.5143	17.2980	19.6144	17.7390	20.8011	20.0437	17.8980	20.0775	13.8750	16.1886	17.4755	21.6277	20.6480	18.4745	16.4354	20.0227	17.5359	18.1673	18.5120	20.5379	17.8673	21.2293	22.2925	21.1828
g12875	97.6800	97.5559	91.5186	98.0473	105.3147	108.0133	65.0644	85.4360	79.0559	69.4337	71.3855	49.7398	82.0979	86.5456	77.0532	100.7245	97.4357	88.5753	78.7668	74.7543	77.7323	68.9888	66.2793	73.5896
g12876	5.3916	5.3294	4.5879	4.3609	4.0558	4.3533	0.7304	0.5353	0.9403	0.2206	0.4022	0.1756	6.3264	5.9668	5.0422	4.4742	5.5593	4.5693	3.6795	3.0445	3.9128	2.4884	2.6662	2.9534
g12877	8.1984	8.5973	8.6961	6.7141	7.2211	7.9861	0.9470	1.6358	2.3397	0.8520	1.3439	0.4553	8.0136	7.0750	8.6441	7.0278	6.8265	6.8796	5.8106	5.7448	5.9255	5.4417	4.3585	5.4159
g12878	8.7095	9.2043	8.3217	6.4471	6.7523	7.1181	1.1124	1.4221	2.1053	0.7627	1.0405	0.3352	7.2730	7.4925	7.1317	6.8680	6.8534	7.3012	5.9329	6.0641	5.5044	5.1376	5.4610	5.6915
g12880	4.5617	4.1746	4.8086	4.5907	4.1661	3.8572	2.0506	3.1020	2.8501	2.2042	1.8079	2.1866	3.3974	2.9811	3.6213	3.9489	3.1228	3.6353	2.7996	4.0229	2.7557	4.0264	2.7771	4.0277
g12881	28.6846	30.0886	28.9270	28.8384	27.0593	31.0781	28.4645	26.7722	26.3715	33.2687	33.5911	31.0632	30.8459	27.8908	30.8690	31.5647	32.1406	31.0285	29.7357	27.9592	29.0767	31.7863	32.8419	29.2833
g12882	33.5330	34.7684	32.2087	36.7535	35.8646	39.8637	19.8250	26.7104	27.3845	21.9705	24.9768	14.8403	36.5497	35.2974	38.3068	36.6580	31.7205	36.7163	34.1787	38.6801	34.7665	38.0667	35.0609	39.6071
g12883	13.4142	14.1906	20.2340	18.4281	15.1203	17.8411	4.1371	19.8011	8.7838	11.2014	7.4472	4.8857	19.4981	14.4006	15.9271	16.3612	17.4502	13.1673	8.9106	14.6127	12.2680	14.8700	8.1903	16.1054
g12884	118.8912	112.0652	133.0111	130.0341	126.3471	109.5803	146.5099	215.0582	121.0107	213.5432	129.0804	166.4354	262.9264	269.3313	258.5991	244.5795	240.4336	232.4025	215.4946	228.0861	226.0688	249.5275	217.4194	238.0400
g12885	30.0852	32.7321	27.3184	32.0829	30.6157	30.6159	44.2824	47.6250	41.4762	34.3960	43.9026	45.7764	31.9367	32.3949	32.4198	33.2928	31.6762	32.5862	34.3204	35.9982	35.1785	32.7790	34.4032	35.7711
g12887	19.4458	21.8802	20.9694	22.8964	24.7968	21.0080	23.8440	19.9769	19.5019	18.4271	24.9189	23.1839	25.6794	21.5693	25.4630	23.4196	25.0025	22.3676	25.1047	23.6283	18.0781	21.6310	20.0780	19.1848
g12888	19.9678	19.7658	17.7713	20.2148	20.6988	21.7257	17.1509	18.7747	14.8477	14.6832	16.1112	15.4555	22.9891	20.1248	22.5012	21.9193	20.9627	24.6548	20.5404	20.2000	18.8292	19.3533	17.8016	19.6571
g1289	6.8707	7.4229	6.9440	7.6615	7.4307	7.3651	5.3552	5.6846	4.2105	3.3437	7.0812	6.4353	7.2979	7.7656	8.3724	8.2671	7.9234	8.6767	7.0039	7.6067	8.1324	8.1417	9.7280	9.7665
g12890	18.7540	17.0352	18.2962	19.5865	18.5515	18.1737	21.0134	25.1310	20.0679	27.6566	18.8210	25.5018	17.4222	16.7230	16.8706	15.9387	15.5935	16.3626	15.4846	16.3644	18.4324	18.2091	17.0024	17.5255
g12891	88.8399	75.9612	92.4585	94.9358	89.1306	87.4083	89.8248	108.2345	104.1693	101.4514	86.2570	96.4600	86.6553	93.2221	85.1122	87.0320	91.5779	84.5926	93.2305	89.5423	87.4618	97.4399	89.2803	91.2248
g12892	11.5845	13.3784	11.6152	10.2919	11.0764	12.1556	0.9591	1.6252	1.7755	0.7254	1.5843	0.3809	8.5329	7.5937	9.0434	8.4277	8.4165	7.6796	7.2739	7.9292	7.8305	6.7163	6.5956	7.3478
g12893	29.0291	28.4740	26.1590	29.4423	29.4838	29.4191	27.1275	32.4117	28.2902	28.7007	28.9039	20.9584	33.3012	32.2256	30.9979	33.0544	33.0478	33.2902	31.4938	31.8132	30.6227	32.6801	32.7042	33.0160
g12895	7.1241	5.6115	4.6497	5.6055	5.7340	4.9433	3.5694	3.9631	5.9251	5.7937	5.1646	4.8411	4.9440	6.8978	5.3444	4.7617	4.7729	6.2373	5.8573	5.6174	6.4219	6.1149	4.8169	5.1001
g12896	2.7471	3.1786	3.7549	2.9241	3.0755	3.1264	0.5866	0.8697	1.0608	0.4627	0.5641	0.1980	2.8519	2.3209	2.9089	2.5137	2.7021	2.4049	2.0069	2.1365	2.1174	1.7632	1.5676	2.0638
g12898	12.9087	13.0066	11.9674	11.6676	11.3644	13.0235	8.6037	10.0481	8.9801	5.9435	9.0913	7.0844	11.3736	11.5880	11.5758	12.5170	12.0306	12.0184	11.7898	10.8494	11.5914	9.5296	10.2952	10.0253
g129	25.8421	25.2650	34.3364	33.0059	31.2706	21.4993	22.7607	39.3525	21.7974	28.9708	16.8292	28.0311	26.2476	26.1461	23.5843	29.9852	27.4756	23.1762	27.8293	29.2625	31.2800	30.0511	24.4729	33.9760
g1290	6.0375	7.0538	8.3476	6.9422	6.7384	8.2701	5.4611	6.4126	5.0779	5.3401	5.8953	6.1700	7.1442	7.2955	7.5166	6.8978	7.3539	5.7734	5.6679	7.1809	6.1620	7.5864	5.8321	7.0131
g12906	44.9765	42.6959	44.6459	41.5324	44.5021	45.0243	43.6431	46.1357	43.3652	48.7989	43.6143	44.8237	44.6812	46.2454	46.1652	44.9983	43.8189	46.6390	41.7374	44.2752	44.6900	40.9664	41.9813	44.3984
g12909	15.5314	16.2679	18.0616	15.9415	16.3946	15.9846	16.5060	13.0494	16.4941	15.2192	14.4043	15.3900	15.9581	15.1142	17.7673	15.8180	15.1277	17.4777	14.0119	11.6957	13.9951	11.4231	10.6237	12.5852
g12910	7.0706	7.0279	7.5062	7.6432	6.6717	6.6925	7.0425	10.4446	6.3630	6.8408	5.6219	7.8624	8.4891	6.5741	6.6694	7.6575	8.8210	5.8583	7.5717	8.3663	7.4451	7.6282	6.8743	7.1469
g12915	3.4140	3.7708	3.4085	3.5313	4.0715	3.7675	2.2606	4.0105	2.3311	3.3848	2.5395	2.4158	4.7667	3.9303	3.8514	4.0755	4.5091	3.2044	2.9702	4.5186	3.6424	3.8557	3.1110	4.7757
g12937	4.0341	4.4043	3.8732	5.2297	5.3136	4.8344	3.6852	5.3922	4.2270	4.2978	4.5308	3.8822	5.0102	4.1310	4.2054	5.7556	4.1305	4.5174	3.8608	5.0110	5.6675	4.8695	5.1556	4.4360
g12938	29.6147	25.4052	23.8660	27.5975	30.2037	27.8069	23.6236	33.7674	18.7271	20.1404	18.0775	22.7086	27.7220	23.3859	23.1785	27.3706	31.5925	28.8258	28.4065	26.2357	25.3276	27.2220	23.2553	27.7940
g12939	7.5913	8.2226	7.6893	8.7889	8.5987	9.1519	5.9506	6.9533	5.7069	7.4085	4.9064	6.1700	7.9317	7.1641	6.8764	6.0449	6.2185	5.3804	6.9601	5.9758	5.7361	6.1359	7.6467	5.8584
g12940	9.7836	9.6320	10.0547	8.2041	9.2724	10.1701	2.2383	7.5197	6.3372	2.3367	1.8008	0.3200	6.3499	6.0070	6.3836	6.7691	6.9150	5.0977	7.5349	8.5327	8.3169	5.6134	3.3024	8.3062
g12942	2.3772	2.2920	4.1138	3.1945	2.5799	2.4472	2.5690	3.4021	2.1008	3.0216	3.3975	1.7500	4.5007	2.9416	1.7129	1.9001	1.7773	1.6540	2.8066	2.7237	2.1856	1.9175	2.5021	2.1919
g12943	7.1134	5.5106	6.8304	5.6005	7.4718	6.3026	1.8415	4.6813	2.5669	1.5205	0.8340	0.3245	3.9424	4.5844	3.9071	4.1817	4.7428	3.3792	4.6346	5.3979	4.4034	3.3620	2.3700	4.5241
g12944	6.7358	7.0073	8.7995	6.1665	8.3655	8.5426	2.3522	8.5596	5.2447	3.5871	1.7712	0.4476	6.3288	5.5278	4.3829	4.8241	5.6957	3.5213	4.3947	6.1036	6.1969	4.3057	3.0793	5.4960
g12946	5.5454	6.0773	5.9801	5.4051	5.8954	5.5766	3.6649	3.9650	4.1074	2.6988	3.7708	1.9842	4.4721	5.1218	5.4881	4.7480	5.2694	5.2937	5.4035	5.8511	5.8740	5.1216	5.3554	5.9880
g12947	3.8934	3.6436	3.8857	4.2314	3.8571	4.1973	2.8427	2.9206	3.0811	2.1775	2.4321	1.3341	4.5253	3.4036	3.4321	2.7035	4.1294	3.6287	3.2388	4.3506	4.6267	2.6944	4.1956	4.4018
g12948	1.5888	1.5741	1.5748	1.2235	1.2957	1.3828	0.5980	0.5163	0.8847	0.6698	1.0209	0.1442	1.0384	0.8107	0.9443	0.9513	1.2858	1.0290	0.9718	0.7996	1.3124	1.1102	0.8794	1.3281
g12949	12.5461	14.6330	9.8953	12.6852	13.7597	13.1450	19.9776	21.2921	23.7120	18.8643	16.4158	21.8615	19.3308	20.0135	17.8370	17.5154	16.8023	15.4376	16.1092	14.3501	14.1507	15.4477	13.4818	13.3696
g12951	0.7959	0.8297	1.1263	1.1907	0.9098	1.0613	1.0061	2.0227	0.9839	4.4169	1.7211	1.1701	4.3754	4.5110	4.1864	3.9234	3.9464	3.5719	0.6403	0.8258	1.0277	3.1782	1.6476	3.3639
g12952	4.4538	2.8692	4.2667	2.6901	3.3412	4.5774	1.8397	3.6153	1.2759	2.1264	1.3014	2.5270	2.3343	2.5906	2.6380	2.2988	2.2000	1.9590	3.1543	3.8041	3.7131	2.8601	2.8780	2.8618
g12961	8.6818	8.8270	11.7544	10.0155	10.7061	10.9628	5.6584	7.6703	5.3027	4.8816	4.6771	3.2787	8.4727	8.4561	7.0804	7.9750	8.2506	9.7502	9.2285	9.9302	7.7365	8.5595	6.2291	9.2516
g12962	8.9792	6.2372	9.1174	7.1757	8.2997	7.9654	5.0492	4.2264	4.0400	4.8885	5.0370	5.7600	7.0463	6.8829	6.3102	5.9289	5.8019	5.5888	6.9858	6.4329	6.0069	5.3763	6.0801	5.4992
g12963	46.0938	45.5724	45.5549	48.5470	49.3848	52.9480	55.8905	56.9984	59.5224	63.5429	51.2132	64.2560	49.2529	48.6975	47.7650	53.7160	48.3662	47.9554	55.6842	51.0621	49.6736	53.4147	54.5998	51.8369
g12967	4.7636	5.0016	6.5164	4.6242	5.5551	5.2534	0.3516	1.2192	1.6675	0.9482	0.6263	0.0859	8.6394	7.8165	9.4133	8.4605	11.6569	7.0117	3.3296	4.4406	4.1737	4.2890	2.7454	5.0810
g12970	6.5945	6.8311	7.0612	5.2483	6.7544	6.9062	0.7718	1.3996	2.3295	0.5757	1.0077	0.2463	4.3953	4.2454	4.1961	3.9378	4.0947	4.1794	3.4723	3.8286	4.3002	2.8879	2.2695	3.6841
g12971	40.7449	38.8292	44.0118	40.7784	42.7909	44.4696	16.1891	46.7892	15.0706	15.8494	11.3459	13.5544	46.5937	52.5115	40.8024	40.3110	51.3536	40.9643	42.5931	44.6512	43.5213	46.2524	26.4921	46.5092
g12972	60.2075	52.7822	55.0653	58.4358	61.4867	56.2923	50.1304	72.3737	39.6332	51.1788	46.2523	46.2211	57.2377	61.3075	59.9940	64.0362	63.4964	67.4735	58.8885	66.0184	68.5199	65.0466	65.8102	64.0436
g12973	25.0351	20.9702	27.8725	22.4411	24.9476	22.9751	18.6712	36.8344	19.2816	30.4506	10.5488	14.9095	25.4732	23.2516	23.7719	23.7737	26.8091	24.7396	19.9814	24.3520	25.6340	21.1723	14.6108	23.1549
g12974	78.5872	71.7313	70.0585	71.4664	74.7116	70.7253	69.3415	71.2094	54.7491	63.9103	52.5330	61.0290	74.4226	70.9426	73.4823	68.4758	64.5205	72.7648	72.7245	76.4543	73.6185	68.1254	66.9023	70.1967
g12975	24.7452	27.1733	21.9771	19.3524	24.4834	20.4577	15.9574	4.2526	5.3653	2.0513	14.2543	12.4053	24.7978	21.3414	24.4937	21.9560	15.8888	22.8869	27.8097	29.9269	26.3006	25.8597	25.5790	21.7665
g12976	61.4588	53.0731	67.3731	67.3821	53.0099	54.1808	80.9568	121.0923	79.3504	104.4672	57.9428	80.0157	58.2208	57.8267	60.4638	54.2032	57.5247	60.3753	57.8727	62.1637	56.1085	58.5707	55.5134	63.7107
g12977	6.9888	5.1980	7.2873	6.5111	6.1458	5.9108	5.8522	9.6423	5.5925	11.8722	6.3052	8.3514	8.1059	6.5854	6.2423	5.5808	8.0427	5.4961	6.5470	4.5593	7.8832	5.8341	5.3723	6.0500
g12981	2.0976	2.0083	2.4101	2.2134	2.4661	2.3637	2.1347	3.1016	3.1192	3.6213	1.6544	1.3908	2.4895	1.9153	2.4500	1.4340	2.3344	1.8128	1.9403	2.2636	2.6120	3.2380	1.8507	3.2627
g12986	3.9025	3.6649	3.8128	2.8857	3.4654	2.6961	1.3636	2.4710	2.6233	2.1046	1.8474	0.7165	3.1653	2.7697	2.8055	2.9062	3.9381	3.3548	2.9681	3.1578	3.1235	1.9805	3.2843	3.5245
g12988	8.8460	7.2235	7.1720	8.6626	7.4859	7.1540	5.4992	6.9826	4.6579	4.7859	7.4994	4.0360	8.1098	7.7807	9.1944	8.7824	7.3272	6.8843	8.7097	7.3103	8.4573	9.0779	8.1634	7.8735
g12990	29.2980	28.0211	27.9374	29.8823	30.1824	28.2265	21.1488	22.1000	17.3829	24.4857	21.8730	22.9687	30.0960	28.9166	30.2031	28.7079	29.4870	29.2187	28.1398	28.2963	29.7064	27.6891	25.6300	30.8420
g12991	22.8250	24.4055	24.1129	22.8273	22.8286	24.8770	12.4802	17.5449	17.2021	11.0394	15.5897	7.5348	22.7034	21.4660	22.7087	21.8194	23.7160	22.1417	20.9264	20.3411	20.6281	19.6607	19.7975	21.4650
g12992	8.0019	9.0415	9.9117	6.1049	5.4755	5.5337	19.6118	20.9975	14.7922	19.9625	19.3581	24.9825	44.5789	39.9328	43.9900	24.3304	25.0537	22.6786	24.3114	25.5686	18.4408	32.8408	20.5304	22.3362
g12993	63.9929	72.0516	71.0776	69.5391	69.8280	74.8442	55.8437	31.0958	39.5773	17.9978	61.6562	72.4610	60.1885	58.9563	65.0855	59.1438	67.9884	64.1372	62.8042	59.5807	66.7397	70.2172	68.5989	61.8997
g12994	96.4789	98.6994	96.0737	108.4688	96.0156	99.5486	115.1674	98.3360	114.4220	158.7957	123.5718	138.6205	83.4055	88.8524	97.6561	95.3124	95.3063	96.5699	88.5772	84.8860	88.3818	90.9279	97.1567	94.0342
g12995	55.3307	55.8296	54.1414	52.9612	62.4528	63.3794	31.3186	30.1162	25.4656	38.1766	31.6734	33.9582	45.2476	51.1131	49.8768	48.4127	53.5928	57.0297	47.1956	44.7773	46.4845	52.2508	51.9110	50.1084
g12996	88.5672	90.8390	102.3616	88.8801	90.8974	86.9620	62.2842	92.5039	54.7057	83.5399	53.6219	60.1890	103.3015	104.1484	110.3950	96.1839	93.4953	101.3440	60.2833	69.8052	72.0308	68.6948	65.0997	83.9233
g12998	33.4762	34.1628	35.3145	33.7721	37.5129	35.1746	32.5941	37.7772	29.1395	33.7741	25.3949	30.6676	34.1323	33.6363	35.3379	35.0402	36.8158	32.0616	33.0593	34.7177	33.5396	34.7105	32.7627	35.0813
g12999	1434.5817	1334.7408	1377.9256	1469.9304	1440.9696	1407.4108	1704.8923	1174.7405	1439.4942	959.5661	1661.4849	1949.1365	1487.7094	1503.0485	1501.2880	1526.1992	1489.2412	1473.3080	1576.2429	1579.4775	1531.0170	1582.2507	1666.0764	1530.0853
g13	49.3323	50.4451	48.1581	44.9309	47.8829	51.5592	8.7358	15.0520	17.9487	7.8507	14.8497	3.3749	43.9668	43.0773	44.1509	46.8084	46.2014	47.6268	44.2565	48.5395	44.5981	48.5386	45.3587	45.9129
g130	16.9764	17.6670	18.2451	18.1321	21.3656	18.0322	19.7906	21.6751	19.7721	24.4096	15.1915	21.4952	15.6563	16.6100	16.9380	17.4117	16.9028	17.3242	16.8354	16.4174	15.9519	18.0807	17.1774	15.7408
g1300	9.6194	8.5842	6.3871	9.6891	10.7202	9.8316	4.8625	6.9761	6.7723	6.4440	6.4384	5.2797	11.2856	10.6679	10.6431	11.2057	12.0161	8.2271	8.5765	11.5286	10.9715	8.4571	8.5519	12.0440
g13002	735.5528	689.7783	696.8001	779.0538	745.1663	662.9929	425.7457	149.4092	192.3036	135.8943	400.5345	448.6073	721.1075	752.4119	753.1430	738.3712	743.5748	723.7171	763.3408	749.1074	758.2322	783.4492	820.9321	770.6690
g13008	3.0911	2.6267	3.9759	3.2213	3.1291	3.1148	2.3884	6.7987	2.5598	5.7770	2.5944	2.9450	2.9484	2.8945	2.3901	2.6971	3.5978	2.7546	1.5593	2.3765	2.2205	3.2160	2.3958	4.0510
g1301	20.7056	18.8923	29.4201	22.1470	23.0010	24.0221	14.9051	26.6220	10.1262	33.2205	20.6216	31.2891	52.1098	55.5412	58.9402	48.6995	65.3342	39.8276	27.4969	35.8379	30.9515	58.9728	30.5840	59.2167
g13012	2.9167	4.3208	4.5735	4.6763	4.4869	5.3290	3.2905	4.1995	4.0186	3.1615	2.3150	4.4665	4.1090	4.1829	4.7573	3.6920	4.3374	4.6777	3.1953	5.2972	5.1909	4.5381	5.1895	3.9976
g13013	46.1343	45.3127	38.6959	40.4804	40.5777	44.5519	28.9059	39.4150	43.6809	44.0773	32.5296	28.6397	41.1657	42.3981	40.1319	45.9887	41.2272	41.3022	45.3053	43.4205	40.2240	40.5449	43.3653	39.8858
g13014	5.9908	5.3492	4.9645	4.7078	5.1472	6.4815	3.8933	4.7352	2.9846	4.0837	3.6997	4.1636	5.0673	4.8610	4.5688	4.8156	4.4645	6.3513	5.4368	4.5483	5.9650	4.9253	4.0653	5.5078
g13015	42.1788	47.3216	41.9985	41.1450	42.2841	41.9015	39.0399	31.5559	34.2772	25.4522	42.5935	30.7643	39.0646	38.3334	37.0351	40.5001	40.7755	41.1202	45.3443	42.9765	40.0423	42.3864	38.7144	39.7266
g13016	27.9186	27.2391	25.4088	29.9812	31.2810	29.4537	25.5009	23.7349	20.1751	16.4229	23.6294	26.7485	24.4052	25.6655	23.9701	27.4611	26.4599	25.6401	22.9532	21.7607	21.8276	22.2835	21.1675	21.9320
g13017	4.2022	3.9099	3.7733	3.8996	3.5352	3.3270	1.9629	2.4091	2.0540	2.1597	2.1075	3.8958	3.4570	3.1092	3.1022	3.0801	3.1231	3.0238	2.0835	3.1997	2.7655	3.7378	3.1432	3.4325
g13019	2.1936	2.9661	2.6126	5.0002	3.8984	3.2242	7.5158	6.8809	4.7877	4.8291	3.8574	4.3792	5.1964	3.5136	2.8093	2.9980	3.8907	3.3325	6.4286	6.2426	6.1353	3.7826	2.6268	3.4250
g1302	47.3124	46.5718	42.8918	57.8034	51.9101	46.3270	52.3253	79.9946	53.0986	75.5951	50.8787	64.8231	45.9179	45.1021	48.5804	48.0027	47.9598	42.9774	46.7982	57.8077	53.6057	57.7373	52.9214	55.9223
g13020	11.4031	12.3728	10.5558	9.9067	11.3204	12.6300	8.4525	9.9451	7.3450	5.9168	4.6237	7.2634	10.3029	12.3874	9.1909	9.3052	10.3924	9.5206	19.9808	17.9236	20.6697	10.8180	13.7242	13.8034
g13021	8.8041	9.0287	9.9713	9.5076	10.0194	10.1484	2.6787	8.5100	3.0242	3.0674	2.0678	2.0037	9.1636	8.9250	9.4215	8.7885	8.4732	7.3743	5.5619	7.2615	7.1790	8.0119	4.8930	10.5886
g13029	35.3342	36.0890	36.6901	37.9566	38.0437	41.8655	23.8074	41.0215	25.9983	32.5875	27.4391	19.2041	38.8683	37.0617	36.2658	38.4879	38.7018	36.6716	33.7884	37.1075	36.1728	40.4296	33.3002	40.4360
g1303	3.9041	2.6795	3.6325	4.3209	3.7364	3.9516	2.7536	5.0869	3.5023	3.0491	2.2280	3.3945	4.5888	4.0732	4.8387	4.0622	3.2016	2.9782	5.3900	5.6037	3.6046	5.1226	2.5979	3.9528
g13032	5.2693	5.4304	5.8389	4.5864	4.4704	3.7923	3.2669	4.9947	4.6237	5.0999	3.4508	3.3579	3.6693	3.6589	3.4825	3.7659	3.4971	3.1589	4.5460	3.7605	4.7765	2.7832	2.5186	3.3719
g1304	50.8706	44.3458	53.8955	55.7408	52.4544	53.4348	59.4971	71.0795	56.5832	63.0342	60.4087	62.7794	48.2177	48.1934	50.8900	49.1020	55.1656	52.2258	48.4796	51.5543	52.0802	54.6525	53.3366	56.7977
g13040	24.0786	23.0835	20.5681	24.4586	22.8420	21.8728	19.8799	23.3307	12.6922	15.9634	17.0067	21.8801	24.3431	27.8338	27.2482	25.1765	25.4702	26.7969	29.0698	26.0583	28.0982	30.2448	28.4474	26.5902
g13041	5.1641	5.9202	6.0796	5.7418	5.1359	6.0227	3.4079	2.6625	3.1934	3.5787	3.0485	3.8718	4.9284	3.9698	4.5195	5.0736	5.1893	4.8430	4.8195	4.2699	2.9188	5.0271	2.9366	5.5097
g13048	10.2996	8.6115	10.0510	8.8078	11.7356	11.3626	11.9176	26.0055	14.4523	27.7517	8.1218	14.4648	7.1790	8.2490	9.3044	8.6385	9.6207	9.1779	11.6360	13.0938	11.1025	11.2020	11.5575	10.7887
g1305	9.8063	10.3810	8.6693	10.3857	11.2853	11.6560	9.6633	10.4320	8.8537	8.6905	10.1526	8.1695	9.8759	10.5993	11.1724	11.6826	10.8929	10.9238	8.3081	7.4286	9.7594	8.3376	7.9430	8.7054
g13054	2.1938	3.2609	4.9599	3.9010	3.6921	3.3187	1.1959	2.2152	3.7165	1.8509	2.1373	1.1555	3.1471	2.0262	4.1228	1.1090	2.5751	4.2504	3.2540	1.5994	3.4313	2.0674	2.3357	4.4695
g13058	82.9072	83.4836	89.5004	62.0999	60.9644	67.5540	170.1998	195.6971	192.4356	212.1189	195.6179	173.8760	127.1285	129.7873	112.1797	83.8457	75.9200	88.0614	160.4269	137.7606	154.0969	134.1367	118.8585	122.0268
g13059	16.5363	16.1046	19.3328	14.3198	15.8408	14.4911	13.6633	13.4083	9.6938	11.3717	13.4109	12.8895	12.3418	13.8649	12.0432	12.5158	12.4018	13.2481	11.9578	10.8005	11.5683	12.6938	11.6172	14.0680
g1306	37.3300	44.2783	40.0720	39.0420	37.7484	40.5960	50.7904	73.5156	67.1059	74.3293	55.1279	51.0787	43.7024	41.4529	44.1764	38.1443	40.5384	40.5275	51.3776	47.9925	44.4437	43.3851	38.1245	34.4518
g13062	16.2695	16.6285	15.1709	14.5394	15.9693	15.5060	18.4685	16.1919	12.3308	13.7734	15.0652	15.3905	11.1454	13.9917	11.9504	12.6626	14.6226	15.9391	15.0381	15.0626	14.5638	13.4374	12.7996	10.6907
g13063	58.5484	63.6298	68.3045	62.6267	63.3706	69.1973	28.9750	33.3555	31.9483	28.0882	27.8707	19.2075	44.6376	46.2573	43.9354	46.5145	46.4867	41.0112	41.4259	47.2926	45.3733	40.3346	38.2741	42.4309
g13064	8.3682	8.0618	8.4932	8.4990	9.0951	9.8552	4.9353	7.7892	5.4544	6.2309	6.3685	5.6722	6.6589	6.5585	7.1570	6.2788	6.9595	7.0731	6.4947	6.1430	6.4227	6.5760	6.0044	7.8366
g13065	0.5650	0.1092	1.0258	0.3526	0.3313	0.1982	1.5324	0.5499	0.1219	0.2454	0.7678	0.1024	4.9031	3.9613	3.1850	3.5173	2.1756	5.1260	0.4850	0.4464	0.9830	1.0253	1.4932	2.9851
g13066	9.5537	8.8164	8.7256	8.5939	12.3412	10.6085	8.6999	10.9813	6.7868	9.2623	7.1765	10.1646	7.3043	7.3556	8.1314	8.6809	6.5585	8.3624	8.6648	8.9142	8.0042	6.4824	8.9025	10.1619
g13068	1.0761	1.4006	0.9709	1.5566	0.4051	0.8144	1.0420	1.0264	1.0254	0.9797	0.0891	1.1447	0.7190	1.3243	0.7542	0.8410	1.1326	1.3563	0.9246	0.8941	1.2144	1.7137	0.9661	0.6719
g13069	5.2048	6.3695	8.6552	8.5109	7.8269	4.6812	10.9868	13.5670	11.8219	11.2233	7.9212	12.7222	8.4604	9.3317	6.6811	6.5553	8.6808	9.3017	6.3895	7.3582	6.2851	5.9355	5.9429	8.5576
g13072	11.8207	8.6342	10.5851	12.5766	11.2360	10.3067	8.2339	23.9190	15.6831	16.7246	10.0127	7.5264	11.7072	11.2786	9.1868	9.7959	13.4518	8.5287	7.0847	9.5633	8.5814	9.2355	10.7643	11.7667
g13076	11.0619	11.9207	9.7744	9.9691	11.3798	11.9547	3.8472	2.4970	1.2118	0.5970	3.3021	1.8171	13.0411	14.3468	9.5417	8.8537	15.2056	14.8748	11.6398	9.5285	13.0228	11.7385	13.1478	9.5830
g13083	49.7664	52.5565	49.4613	49.3717	51.2560	51.4220	36.3050	52.9880	34.5767	55.2241	35.0982	46.2548	50.6339	45.7991	48.0133	55.9126	59.7140	52.5525	37.1263	39.3396	42.5558	50.6027	44.7678	51.7841
g13094	2.5156	2.4580	4.1837	2.5859	3.2378	3.1569	0.9750	1.7258	0.7471	2.5136	1.1087	1.3408	2.6738	1.8999	2.4441	2.0750	2.8857	2.7074	1.7788	1.8322	1.7778	2.6383	1.3732	3.0057
g13095	1.8999	2.2471	1.6975	1.5000	2.0448	2.0213	1.4836	2.5774	1.4588	1.4850	1.4435	0.9795	1.9374	2.1710	1.9138	1.5888	2.3780	2.0272	1.1859	1.2025	1.7688	1.6313	1.6276	2.0551
g13097	43.2181	39.6234	43.9888	44.1109	41.5405	49.6669	40.7941	42.8448	55.1081	47.5149	44.6661	36.1083	40.7682	40.2295	40.9020	43.3214	41.9914	39.3953	44.7609	42.3588	43.1308	48.1027	42.7844	40.2026
g13098	26.3440	27.5882	26.7320	24.2122	25.7673	29.3276	23.9083	21.7910	26.5525	28.7812	26.2089	20.3389	25.0199	25.7915	24.7422	23.9234	27.3812	25.3341	26.4815	25.3357	25.7460	25.9980	27.6668	23.5408
g1310	4.6440	3.7438	6.1450	5.7960	5.4095	8.6702	5.9636	6.0641	6.8231	5.9956	7.1921	3.9879	5.7611	7.1548	5.3696	6.8964	5.9561	3.6321	6.3770	6.3538	4.6136	5.1920	6.3423	5.3884
g13103	13.6267	13.8548	12.3535	13.0592	14.3477	14.8833	10.6915	12.6891	12.1132	15.2336	13.5421	13.9316	13.1936	15.3837	14.5448	14.9632	16.5689	14.7417	14.8599	12.4331	13.7425	16.2735	16.3463	16.5409
g13104	14.5442	12.9812	12.5949	14.1312	11.8268	14.2489	12.0729	13.6154	8.3274	11.7080	11.1110	13.3170	15.1526	14.6619	12.2969	15.6184	15.1246	15.8040	14.5813	13.8540	10.8165	14.6994	14.1070	16.0640
g13108	30.4376	30.3002	31.0961	29.2369	29.2952	33.1217	26.5174	26.4110	22.2513	21.8013	28.5802	27.1552	33.9471	32.5062	33.6232	31.8093	31.4478	33.5091	31.9559	31.5852	34.3889	34.9710	32.5818	34.0302
g13109	12.3334	15.7072	15.0278	16.2336	13.7633	13.1560	19.5141	24.1035	16.4446	9.4919	9.0871	10.6653	5.8301	8.2592	6.0032	8.0327	6.7795	7.7583	14.6408	17.3364	14.9314	8.4680	9.1616	9.4324
g13112	16.6500	15.1430	15.9991	15.2512	17.5016	17.0860	17.2608	22.4162	13.6450	21.5471	12.7099	17.3118	17.0941	17.7231	17.3140	17.7456	15.7094	17.3353	17.8489	15.7229	18.2144	16.4361	17.1867	17.7565
g1312	2.9772	2.8270	2.6406	3.5968	2.8431	3.1279	3.5437	3.2618	2.9834	3.8647	3.3199	3.7451	3.9879	3.0899	3.6442	3.2712	4.3951	4.1086	3.6991	3.2137	2.8617	4.0332	3.9196	2.9280
g13121	35.1960	35.0284	29.1977	32.0847	33.1576	37.2388	22.8342	13.3082	14.8180	10.4055	23.6991	18.0268	35.7943	35.5598	37.2708	38.7951	36.0019	36.3057	39.2333	35.1752	31.0495	30.6505	35.8402	31.0407
g13123	67.2084	62.9625	67.4120	64.1816	69.1421	75.2125	32.7574	28.7242	24.8281	27.4390	30.4697	22.5187	65.4285	71.2709	66.0749	68.0859	74.8242	70.9693	57.4729	70.7398	68.8266	60.9161	60.5339	68.8626
g13124	26.0858	21.3374	30.2366	28.2950	29.0719	26.1525	14.2589	21.7425	11.0675	16.6331	12.0627	13.0460	32.2343	26.5293	28.0404	29.2408	28.7576	25.0932	23.3654	28.1721	24.7231	26.8524	18.3089	29.9862
g13125	281.5563	306.0918	270.8058	252.8965	267.7323	284.3727	260.8490	206.6810	192.1349	150.2203	237.6187	211.9646	361.8631	337.8650	341.3010	330.8283	316.2776	372.1004	321.0038	318.6947	338.8034	272.2248	312.7822	309.6721
g13126	454.8484	489.2786	443.7977	379.5814	418.5848	458.6890	575.2327	497.1295	433.8158	381.7412	490.0708	427.0702	539.7353	541.0306	544.9007	514.2746	518.6487	580.6563	523.2146	504.9321	548.7509	458.2116	515.7469	482.2986
g13127	86.8422	97.9350	91.1730	84.2932	82.6583	94.6038	49.5213	63.9911	42.2152	54.4473	44.1081	36.9713	114.0070	94.8094	110.5537	100.1159	110.1179	123.1167	97.2987	97.8013	105.6651	83.3977	96.4060	96.4765
g13130	360.0141	372.7628	353.6333	310.5956	340.9501	358.6534	394.7010	361.4571	305.4366	273.3709	338.0132	301.9602	437.9113	423.2546	432.0563	404.2744	412.0962	445.4791	387.6766	378.5918	418.8135	336.4620	366.9511	379.2563
g13131	27.2420	25.1331	24.2599	24.0591	27.1371	26.8390	19.5404	38.1297	15.0744	26.2305	20.3938	23.3022	25.1780	24.9705	24.7990	27.7220	26.7433	24.3535	24.1508	23.8954	29.2375	30.3231	23.3964	26.7645
g13134	9.6663	9.3543	9.5358	9.2817	9.7088	10.7210	7.8745	8.1078	5.9208	8.2562	7.8707	9.2658	10.1501	10.1947	9.4212	9.8602	11.0252	10.4095	8.1297	8.1012	8.5629	9.7252	9.8856	7.2611
g13135	17.5116	17.2180	18.8254	17.5672	17.0743	17.0009	12.9115	16.3497	14.9369	11.8461	14.4657	10.6944	16.7442	16.5893	16.8879	16.0559	16.9910	15.6012	16.0904	16.4623	16.4434	15.4753	15.2962	16.9483
g13137	43.0110	41.6213	43.2762	42.9405	43.9389	46.0448	35.8539	38.8094	34.1262	32.6038	35.3369	35.4149	41.5386	40.7448	42.6377	41.6709	42.0400	43.0094	42.8495	40.5648	40.0452	40.4188	40.0270	40.1725
g13138	133.6284	127.5299	135.2011	146.0331	142.8394	141.7422	110.5626	132.9362	84.6940	149.1282	126.6620	158.0694	256.9989	248.1487	256.4777	232.7825	246.2137	228.5684	133.6232	150.6980	144.6576	175.1837	152.8839	186.5249
g13140	16.4459	14.8773	14.2317	14.2224	17.1036	14.8149	16.0557	18.0199	16.7642	21.1396	14.7764	17.4034	13.6717	12.1015	12.9922	13.5384	13.4789	13.2288	12.9877	13.1845	13.2543	11.9545	13.0806	11.5252
g13141	3.5308	3.9195	4.6880	3.8335	3.6723	4.4808	3.2438	4.7226	2.5455	3.5866	3.1790	4.1538	4.5984	3.8495	4.1217	5.0168	4.6468	3.9323	4.4663	4.4206	3.8208	4.0391	4.2341	3.9864
g13142	195.7790	201.9594	187.4051	199.2476	201.5491	207.3950	218.6925	174.6029	187.2687	179.1910	216.4941	234.8080	194.6912	196.1504	195.4238	208.5256	198.1579	196.7138	209.7422	199.6419	191.2498	205.3529	207.0681	192.6794
g13143	2.9718	2.9008	3.4298	3.4801	3.2898	3.5256	2.1680	6.3123	2.5646	4.5264	2.4147	2.1431	3.0560	2.9434	2.8873	2.9644	3.4710	2.4809	2.9542	3.3446	3.0020	3.0159	2.0864	2.8514
g13144	14.0079	14.6714	15.4024	13.7549	16.1800	15.8424	5.8488	6.7335	8.5046	5.7962	9.3042	2.4985	11.2523	13.6847	14.9381	15.6248	14.4148	14.1081	11.2672	12.7486	13.1067	13.7161	11.9176	12.3784
g13145	58.1995	54.1134	57.3984	53.5236	50.2170	54.0703	68.3066	82.8213	74.9973	82.0285	63.6304	61.3561	58.2482	62.0555	61.4836	53.1836	57.5445	65.5594	59.7139	62.1041	63.2461	58.4304	52.4610	62.0016
g13146	27.0798	25.8830	26.2269	18.5473	20.3557	22.1166	29.7661	24.2311	19.8981	16.1007	24.3321	18.8373	31.7966	30.6077	28.0967	24.7724	24.0951	26.7743	27.4309	27.9357	29.7200	25.2223	24.1756	24.4987
g13147	35.3434	39.6587	30.7977	27.4188	29.1462	30.5619	35.5229	41.9551	32.3402	32.4325	28.9394	25.7770	40.3057	40.8285	40.2277	31.0046	31.7717	39.8107	40.6313	38.5198	43.4599	34.7722	30.4305	36.5027
g13148	22.2339	22.3897	19.3263	16.9908	17.8317	17.7695	22.5159	21.6867	22.7230	19.1226	16.2267	17.9252	21.6632	24.3248	24.6534	19.1543	20.0108	22.6401	25.7460	23.2791	27.4609	21.2863	21.8183	18.9445
g13149	3.7926	3.6033	2.5740	3.2344	3.3692	2.8407	4.0641	3.2655	3.2964	2.0650	1.8299	1.8816	2.5169	2.7327	2.7178	2.2065	2.6736	2.2712	3.4106	2.8537	3.2441	3.3392	3.1835	5.6473
g13151	6.1838	6.3614	8.0119	6.9260	7.9685	6.0056	3.6087	1.7948	1.9921	0.6335	2.8985	2.9618	5.8982	5.1703	5.1705	4.1104	5.9012	4.5759	5.2516	6.3969	5.7303	4.7134	4.9782	5.7413
g13153	36.4013	32.8425	32.7874	33.1611	32.7217	33.6260	24.7837	32.9593	27.9736	29.5313	24.6809	22.5519	30.6091	28.0996	30.7654	30.0863	31.0443	30.1631	29.3855	30.5874	30.8550	30.6744	30.7808	31.7270
g13154	9.6733	9.4877	9.1194	7.8167	8.2752	9.5661	4.4215	5.7650	5.7882	3.1348	5.5477	2.4377	8.6427	8.7059	8.8047	8.5306	8.7308	9.2815	7.7610	7.7027	7.6172	6.9589	7.2980	7.6334
g13155	18.3286	19.3803	18.0507	18.2979	18.0469	18.7951	15.6186	17.7187	16.6247	13.4623	14.9103	11.9239	14.5163	13.2453	14.0843	14.8710	14.7794	15.2504	16.9060	16.3877	15.6906	14.5569	16.5666	14.8313
g13156	18.0146	18.1707	18.4102	19.1677	19.1481	18.6978	12.8632	14.5614	16.0016	14.0212	14.1747	11.4174	17.2849	14.6627	15.9911	15.3689	14.9817	13.5939	14.7302	15.5022	14.4048	13.3494	14.4940	12.9979
g13157	4.6601	3.5757	5.1187	4.8462	5.0581	4.5633	5.0162	8.4608	5.1304	7.0853	6.5660	4.7847	4.2952	4.3749	3.1932	3.9054	3.9776	3.9182	4.7239	4.8500	5.0673	4.7375	4.0771	5.7394
g13158	2.9125	3.0444	3.8935	2.8373	3.2021	3.1089	2.1827	3.5028	2.5223	2.6207	2.9761	2.7069	2.0864	2.8553	2.4747	2.4835	2.3625	2.4609	2.3122	2.4370	2.2629	2.2457	2.4008	3.1195
g1316	2.5227	2.3463	2.6699	3.4906	2.5814	2.3060	3.1232	4.0676	2.5924	2.4116	1.6446	2.0201	2.5107	3.1090	3.2319	2.1317	2.3073	2.9172	2.3455	3.0464	3.0058	2.4009	2.2274	3.0683
g13164	20.7874	21.6289	21.6878	21.4335	18.1988	20.7045	16.5604	16.7487	14.5925	15.4265	15.6761	20.2342	22.8388	22.7945	18.8002	22.3772	21.3269	22.2514	21.7658	20.5810	19.1589	21.2578	19.8027	20.6017
g13165	20.8114	21.6661	24.9592	19.7280	20.2262	20.4459	12.7581	19.4257	11.6560	11.1661	10.7495	7.0460	20.8661	16.0841	16.0002	15.5679	13.9735	13.5497	13.8056	20.9967	15.2159	12.0022	13.8195	14.7106
g13166	45.7845	43.9398	46.4388	56.9886	52.1603	56.2652	36.7534	31.0261	37.7370	42.5442	37.6911	39.8799	43.6505	38.4812	45.1415	44.2555	45.7131	43.0772	47.5094	44.1667	44.2792	48.6804	49.9331	48.5098
g1317	58.9810	53.7897	60.4649	52.0046	62.1263	68.6715	38.7574	39.3156	63.4020	37.8824	46.2301	23.5810	59.4977	57.7068	61.9496	70.1301	55.5533	65.5878	57.8315	54.0975	62.4169	62.4014	70.7371	65.0917
g13174	4.3425	3.5938	4.5246	1.5390	4.9064	3.2930	3.8607	3.4849	3.3476	3.4655	4.4706	3.0575	3.4391	3.1189	3.3713	3.2127	4.1650	3.5354	2.2872	3.8549	3.3427	3.6471	3.4412	3.6821
g13175	14.2216	16.6306	12.3290	10.8399	11.3454	14.1221	1.5639	0.5499	1.5590	0.1993	1.1183	0.6280	13.6152	11.8218	14.4973	13.0095	12.0249	13.9498	11.8418	11.0047	11.1857	9.1378	12.4758	10.8065
g13176	13.0136	17.6978	15.1843	12.6014	16.4336	19.0612	8.9931	12.3326	10.7059	10.4174	11.8904	9.4251	15.3648	14.2636	14.2279	13.0818	13.4256	15.2108	14.7680	12.7829	14.7592	13.4257	12.0443	11.1255
g13177	10.9851	9.0931	10.3331	7.8460	7.9387	9.4487	8.4762	6.3505	6.1461	7.3016	5.7156	6.9231	7.7668	7.1861	8.9681	10.3914	8.9050	11.9296	11.3198	6.8514	8.9188	6.9223	8.7846	11.0358
g13179	71.3416	73.8311	68.1293	69.2583	71.1865	71.3402	76.0109	74.7005	69.2436	78.3825	72.4593	73.3683	67.2862	65.6378	62.7730	68.8730	64.1938	65.8130	66.3916	62.7802	65.8117	67.5052	62.4055	65.5592
g13180	45.7342	45.6649	42.9226	40.4382	42.1304	45.7624	53.2361	45.6850	50.2137	45.9572	47.5428	50.9560	43.2217	42.0359	41.3962	44.5153	45.5998	43.3341	44.0379	38.6115	38.5209	40.3168	39.9434	40.0835
g13181	6.4811	5.6434	6.0409	4.8994	5.8590	6.5025	4.8503	4.1138	4.1218	2.8610	3.8608	3.4868	3.9584	3.8546	3.7600	4.0646	4.8670	4.7347	4.9571	4.2954	4.7265	3.4705	4.5159	3.7561
g13182	3.1958	4.4136	3.9589	0.9140	0.8775	1.2219	1.6132	2.6887	2.1169	0.8211	0.7764	0.4497	4.9337	6.7638	7.3255	1.5990	2.7647	2.3353	4.8278	4.2750	4.1980	1.8501	1.1296	1.5499
g13184	14.0831	17.4408	15.3540	16.6255	16.6397	16.3884	10.1451	8.9402	11.3665	8.4887	11.0380	6.5647	11.1582	11.6519	10.8716	10.4979	12.1945	11.0069	11.3815	12.5558	13.1841	10.3066	11.0552	11.3546
g13185	34.0265	38.3284	39.7729	39.1791	43.6112	36.3125	24.3188	34.9774	26.2869	28.7787	23.0993	24.7246	33.0724	30.7096	31.9006	34.6228	36.6038	33.0199	30.5412	29.0542	33.0290	34.9078	28.3255	35.2415
g13186	9.6045	6.8368	10.0848	9.2987	10.9433	11.3728	6.5321	7.2758	9.9399	7.6331	5.1156	6.1522	8.4752	7.6181	8.8130	10.5628	6.8626	6.5897	4.9725	5.9181	7.9865	8.0770	6.0108	9.8943
g13187	33.5402	30.1061	30.8041	37.3927	32.9856	33.8452	24.6696	30.2587	18.3672	22.0208	20.2040	16.3528	31.2294	32.9639	30.1104	35.3464	32.7974	30.4144	31.0820	26.4418	34.4100	28.8004	30.1465	28.5793
g13188	11.7252	11.9686	11.5208	12.0521	12.2353	12.4847	13.7110	14.0460	12.1763	11.8640	14.4045	15.1653	13.3253	12.5801	13.0191	15.3138	11.7224	11.9098	12.3382	12.0975	13.8029	14.3492	13.9451	13.5534
g13190	29.1064	25.9301	30.5260	33.3444	31.2679	32.2162	19.4014	43.3161	21.7259	31.3706	18.6954	25.0870	28.7768	29.4975	29.8465	29.0904	29.2360	29.9655	23.2274	27.8850	26.1478	31.2569	23.1289	32.8574
g13191	11.1692	12.2016	14.5567	10.7513	11.2855	10.6949	8.9896	16.5770	8.6142	12.4656	6.6220	10.3945	9.5388	9.1689	10.5543	7.0883	8.7638	8.0835	12.7511	9.9645	11.3537	11.7516	6.7520	10.6816
g13193	109.5909	111.5206	110.0207	117.8670	114.9794	112.1919	137.3612	116.5153	130.5838	127.2536	139.5646	140.6728	110.0992	106.9705	109.5988	111.9780	114.8536	114.3092	121.9757	125.0026	117.9043	121.3795	125.8797	118.9647
g13194	15.4955	14.8269	19.9434	16.8803	15.7555	17.2102	15.4414	23.6400	14.5959	19.4148	16.2421	17.4129	20.5628	19.2461	23.1267	17.7371	20.3360	21.4988	17.7430	16.8362	18.9154	16.6933	15.9083	18.4764
g13199	36.5290	41.1935	39.6730	41.1597	43.3724	39.8445	22.4638	27.4444	14.2556	10.2009	13.9896	18.2690	61.4906	50.0714	49.7608	53.5903	52.6160	44.0800	50.2495	51.0034	50.4224	53.2740	32.2634	49.9933
g132	22.4229	23.0943	25.2748	24.3595	24.6676	23.7840	18.5988	16.9665	12.7875	11.2638	19.1401	17.4475	22.4035	21.2591	22.4119	21.9254	23.3652	23.1081	21.8722	22.1180	19.6468	22.0683	21.8715	21.3611
g1320	7.6700	7.3775	8.3471	9.9183	9.4966	10.4226	4.2000	5.2355	3.2862	7.6403	9.6070	6.0414	13.4795	12.6909	13.3480	15.1441	13.0241	13.5446	4.9371	6.7428	6.0212	13.3222	13.4922	15.1798
g13200	1.8528	2.2707	1.8665	1.4326	1.8730	1.4882	0.8012	1.2382	0.8189	1.1225	0.7408	0.9620	1.2592	1.0375	1.3492	0.7792	1.1965	1.0861	0.7162	1.0407	1.2629	1.1811	1.1111	1.0935
g13206	4.9137	4.3327	5.8307	4.5531	6.9350	4.6145	6.3874	2.8498	4.7681	1.7860	4.5032	4.2095	5.6865	4.7179	4.1606	5.6820	5.4353	4.3960	4.0567	4.0537	6.0313	6.0386	5.7330	5.6097
g13207	2.8489	2.7157	3.0496	2.7158	3.0803	2.8116	1.6396	3.0668	2.0109	2.2052	1.1706	0.9907	3.0226	2.7212	2.6487	2.5129	2.5954	2.2267	1.8764	2.3867	2.7828	2.1962	1.8784	2.4944
g1321	31.3427	34.4496	32.7503	33.7915	30.4478	36.0606	18.3226	14.1613	18.2372	11.6243	20.2686	18.4333	24.3242	26.4221	22.7352	24.7287	24.1040	25.9790	22.7028	26.2796	24.8074	24.8504	28.7506	24.6939
g13211	3.0172	3.0999	3.1831	2.1625	2.9760	2.1461	1.1857	2.9424	2.9966	3.1369	2.1233	0.8684	2.7618	2.6987	2.3638	2.8261	2.4467	3.4949	2.4096	2.7122	2.6623	3.1233	3.5210	2.7109
g13212	14.6068	13.4715	14.3630	12.1634	10.7165	11.9444	11.2457	11.5224	9.3358	5.6697	7.7222	5.8835	11.3016	11.6737	12.5277	10.5038	10.8154	11.0133	9.0242	8.1818	9.5483	6.0720	6.1393	6.1131
g13216	5.8384	5.7741	6.6622	5.8106	6.2868	6.5861	0.9058	1.8170	1.9039	0.5732	1.3391	0.3563	5.0670	4.6543	4.8961	5.2560	4.8972	4.6289	4.0953	4.8412	4.8722	4.6481	3.6289	5.3547
g13218	10.8963	11.1418	13.3151	12.7795	12.4070	12.0894	10.7604	9.5833	9.0279	14.1983	12.0806	17.2628	11.0139	12.6141	11.4666	13.2337	12.2337	13.3168	10.8771	10.7596	9.5995	15.5051	13.4485	12.3918
g13220	7.8987	6.2691	6.8512	6.8221	5.4395	7.5780	4.4173	0.7393	0.6601	0.9634	1.4455	1.6066	4.4064	5.6414	5.4552	6.2059	6.6416	6.7128	3.2459	5.0536	3.5995	8.8853	4.1903	7.6019
g13222	63.2870	61.3366	72.2752	85.0430	71.5271	69.1270	97.2849	86.0712	87.4944	82.3511	84.9439	107.3001	67.6902	71.7221	65.4297	75.9263	70.5960	64.9893	70.8176	71.1843	75.1944	71.1586	76.3463	79.0603
g13223	25.4542	28.6317	32.2969	28.8202	31.2333	28.6753	18.6076	19.9387	14.1743	17.7096	20.5559	25.9696	23.0934	22.8616	24.1791	25.4766	28.5419	22.6772	21.6847	21.3637	21.1038	19.8342	21.8471	24.6385
g13224	32.9510	33.7976	31.6070	33.6637	34.8235	33.3056	27.2777	32.1553	32.1953	27.2728	28.9878	24.1657	30.3984	30.0520	31.0821	33.6271	33.1521	32.9425	31.7390	33.6376	29.6368	33.0181	34.2918	31.9857
g13225	27.4208	27.0841	27.3546	28.3089	29.3940	29.5063	34.6202	34.7932	32.4466	29.5706	35.5551	32.0535	31.1903	30.3977	32.6359	33.4453	34.0574	33.2623	35.3210	35.7995	32.2141	38.9977	35.5543	35.2709
g13227	10.1331	8.6798	10.5204	8.8993	11.6267	11.7479	10.3923	9.9955	12.0818	20.5542	9.6823	10.2515	9.6754	9.0066	10.7019	11.6991	11.0483	12.0323	10.1415	13.4563	14.3739	15.9987	13.0857	10.7493
g13228	1050.4980	1033.5014	1077.1104	808.0225	778.8484	808.9387	1328.5962	1345.8329	1458.7553	1193.9501	910.7523	1027.4571	1058.9399	1082.5230	1078.8774	803.8901	800.5221	832.8352	1174.0762	1089.6577	1138.4953	876.4161	788.0972	811.6129
g13229	146.3293	123.4330	132.5788	139.5344	142.2880	139.4346	133.0101	87.4378	78.2270	118.5040	112.5783	127.9063	65.6168	85.4284	74.2784	106.9412	114.2979	116.1714	90.5162	100.0818	101.1256	132.9401	149.8166	118.3904
g1323	24.5529	26.5569	24.7066	25.6460	25.5925	28.2140	20.0451	13.2106	15.8393	11.2612	17.0435	16.1153	19.3304	19.6544	20.3624	20.2130	18.7522	19.7809	21.9870	19.4940	20.4651	18.7864	18.9678	16.6116
g13230	23.9502	24.7412	26.9122	23.6579	25.2539	25.7128	18.9739	30.3577	17.3504	21.7301	15.1277	12.7356	25.1373	24.5849	26.9882	24.1826	25.0930	24.2581	22.8959	22.5465	22.5609	21.8969	19.1474	22.3368
g13235	23.3721	24.7902	28.3961	24.3469	24.2693	26.0381	19.4312	26.1559	15.5884	13.4849	19.7225	13.1570	22.3499	23.7490	24.9283	23.5777	22.4950	24.0193	18.9712	21.7014	20.6076	19.1305	18.8457	25.0452
g13236	1.3063	2.1373	2.4031	1.6933	1.8840	1.3855	2.0990	1.1690	1.9395	1.1121	2.3656	0.6649	1.2423	1.3058	1.0728	1.6205	1.2259	1.4942	1.5337	1.8241	1.6934	1.2906	1.6327	1.8279
g13241	110.4598	116.5289	119.6453	124.9519	121.3461	117.1475	117.1857	104.3511	102.8359	105.4752	121.4221	124.4929	108.2159	108.3229	109.4288	114.5497	111.2307	111.1215	123.0415	114.4524	112.5672	121.9199	125.8409	114.7866
g13242	24.5969	22.9382	26.5565	26.6148	24.0019	25.7343	18.3314	21.2046	13.9508	18.7894	16.5120	19.5136	26.8656	24.1176	21.9941	26.5168	24.6290	23.6816	23.7820	25.0838	23.2469	26.1647	22.3524	24.2548
g13243	3.1702	2.9654	3.0305	2.5756	2.9355	2.9794	1.6126	2.0939	1.5850	1.0332	1.2619	0.4119	2.8454	2.8898	3.2562	2.9478	2.9780	3.0815	2.4108	2.4643	2.4320	2.8401	2.0605	2.7216
g13244	1.6902	1.6497	1.9034	1.6929	1.7371	1.9151	0.5076	0.7058	1.1536	0.7639	0.7452	0.1751	1.6193	1.9496	2.0034	1.6620	1.5785	1.7725	1.4289	1.4398	1.4898	1.2029	1.1637	2.0126
g13247	109.2203	105.1102	129.7415	112.7791	117.7102	106.9651	252.6871	176.7921	150.9999	177.3063	328.5379	436.3742	318.7057	298.6175	300.7661	254.5202	256.8793	235.7037	248.4539	291.3852	229.4928	357.5080	320.9279	316.0247
g13250	167.4411	166.4164	176.3628	162.7258	164.9127	149.1040	292.7151	194.6838	188.9167	175.5574	381.8587	502.0610	324.7918	320.8049	304.6847	283.9059	264.0110	258.2468	286.6279	345.0877	276.3898	414.4710	373.0600	387.5636
g13251	11.7009	10.1429	10.1384	8.7688	10.5243	10.7631	7.6210	15.2850	10.8657	13.3997	8.0276	8.0243	11.6957	5.9604	10.7489	6.7987	9.2018	9.5792	7.3254	10.5843	10.8409	6.9232	8.3912	9.9099
g13272	7.1454	7.1424	8.9627	7.0916	8.1394	8.3294	3.1841	4.5208	4.1764	3.3317	3.9158	3.4917	9.6695	9.0915	9.4223	8.4135	8.5294	8.9310	6.2473	6.1060	5.9482	5.5214	4.8111	6.6571
g13275	15.6089	14.6142	14.1584	19.7851	17.2466	16.1258	14.1398	11.1342	8.8428	7.5792	11.7661	14.1248	16.0451	17.2081	19.3160	17.2177	20.3489	20.8277	19.6760	20.4924	18.8915	21.6051	15.6236	17.9657
g13278	23.5459	24.5079	33.3912	30.6042	32.2966	28.5389	12.2748	8.7845	6.7740	6.2699	13.3122	22.5330	33.3900	32.1944	29.1931	31.7631	30.5330	27.5765	30.0045	32.0969	30.4853	37.8994	28.0630	34.5293
g13279	32.6885	36.0266	35.8997	34.0672	36.0665	35.8284	28.5045	27.2378	25.6427	20.4410	29.6259	23.9504	34.3700	32.6935	33.1162	33.7485	35.8158	37.0512	32.7274	36.1047	34.0318	30.4721	31.3106	33.2256
g13285	18.2388	16.8169	14.4859	17.6797	16.6137	16.9000	18.6212	22.9438	18.1998	24.1995	21.6083	21.8843	18.3208	17.4250	14.6297	18.2232	19.5000	17.2732	17.7061	18.6910	18.2487	21.2458	21.5604	18.2849
g13288	11.3793	10.8358	11.5376	12.3758	10.4725	14.5192	9.1561	12.8847	7.3864	11.3606	11.8109	15.4238	15.1355	11.6076	13.1258	14.4303	10.4198	13.7969	11.9431	14.5525	12.4817	12.8372	15.3721	14.7375
g13293	8.9931	10.1610	9.6720	7.9486	8.5233	10.5581	3.5025	2.4957	5.9260	1.3224	3.6210	1.3762	10.1880	8.5770	9.1144	7.5403	8.4147	9.1166	7.5235	7.7550	8.2201	4.4815	6.1966	6.8588
g13302	1.0057	1.5051	1.2091	1.2356	1.2721	0.9819	0.3375	0.7578	0.5145	0.6189	0.3407	0.5199	1.1087	0.9980	0.7747	0.9378	1.1351	0.8951	0.7351	0.9422	1.0879	0.7921	0.4791	0.8809
g13305	4.3006	4.4270	4.1704	4.2391	4.1148	4.3807	3.5806	4.1374	2.9106	3.2966	3.6696	3.1375	3.7989	3.5989	3.5900	3.9558	4.6872	4.2762	3.4546	4.3445	4.1536	3.8435	3.6884	4.2996
g13307	117.0948	129.2437	116.4164	122.7101	121.0991	125.9987	157.3235	158.7476	159.3303	142.7118	171.2751	140.0535	131.6147	127.7015	134.1154	132.6261	131.4999	135.1036	148.9078	145.5667	148.3193	147.8049	164.6497	153.0176
g13308	60.0014	59.3880	57.6176	56.4142	61.6037	61.1760	29.9030	41.8102	39.9714	40.0244	41.2123	33.8497	67.3780	60.6948	64.9501	58.9064	61.6294	62.7928	58.5816	66.8015	70.7411	68.1016	59.9946	74.7211
g13309	73.0219	73.2930	69.6641	67.9611	68.0140	71.9683	63.2817	90.8024	57.5887	76.8957	66.5260	51.6293	76.8612	74.7302	76.7214	76.4202	76.0263	75.7306	81.1052	89.2471	83.5416	89.6364	79.4901	90.8217
g13310	9.4105	9.6869	11.8820	8.5720	10.9638	11.4454	1.6458	5.1867	2.1897	3.4135	2.7060	1.4835	9.1099	9.1429	9.5601	10.3967	11.9839	9.6351	5.2809	8.9904	8.1993	7.9591	6.0622	7.9493
g13311	16.1907	16.9591	15.0844	17.1114	16.7087	16.0460	13.7414	10.4251	10.5321	8.0743	14.0716	10.8250	16.7554	14.5396	15.8901	15.4807	14.5437	17.0195	16.0674	15.7019	15.8151	16.1796	14.5413	15.8376
g13313	27.1168	30.8151	24.5372	26.4340	25.8433	26.7643	26.1733	18.6877	20.8318	20.9097	24.9956	21.1224	27.4078	24.4722	25.5809	27.1544	22.8293	27.1053	25.0859	26.0014	26.0839	25.3583	25.0960	24.1040
g13315	14.7873	14.6714	14.0298	9.7365	12.3918	13.7209	1.6871	1.8090	3.1456	0.8289	2.6942	0.5079	11.1155	12.2248	12.5547	9.2342	11.5301	12.2094	7.7328	8.3972	9.0531	7.2747	7.3235	9.1611
g1332	26.5652	26.5128	24.5511	30.2964	24.5381	27.8756	32.4232	25.6471	20.7317	22.4277	29.5292	37.2427	35.8542	35.6416	29.1519	35.8187	29.2681	30.3377	30.8274	35.4513	30.9650	33.0217	39.1547	36.6106
g13320	7.3763	6.3195	7.9328	4.8991	5.9895	6.1670	1.3493	1.7510	2.3751	1.1193	1.5830	0.8304	5.7991	5.4507	8.1363	5.2400	5.6078	6.4565	4.4980	3.9580	4.4726	3.5630	3.5366	4.8615
g13323	9.5773	9.4084	9.1767	7.1305	8.8234	10.2206	1.7486	2.8155	3.2572	1.2709	1.8714	0.4916	9.1851	8.3846	9.1042	7.4357	8.0053	8.9810	5.2143	6.1083	6.8895	3.3751	4.2897	6.2575
g1333	2.8273	3.2912	3.1182	4.7432	3.4637	4.4669	2.0538	3.0628	1.7124	2.5250	1.9214	1.7176	3.2009	4.5424	4.3198	3.8049	4.4980	3.9806	3.2819	3.4057	3.2727	4.1030	4.7178	4.6239
g13331	17.1036	17.3187	17.9604	13.6353	15.8719	16.8758	3.2864	4.1419	4.8803	3.0897	4.4527	1.6322	14.5232	14.7965	15.1810	12.6730	14.6992	14.1428	10.5672	10.5962	10.9569	11.7422	8.8271	12.4814
g13334	7.2622	7.4227	7.6436	6.1968	7.1056	7.5059	1.8307	2.6311	3.3080	1.3296	2.3060	1.0222	6.6097	6.1203	6.8272	6.0366	6.1684	6.6300	4.6370	4.7388	5.2162	4.3222	4.2278	5.2953
g13345	10.5885	10.2961	14.3521	9.8703	11.6542	12.0202	7.5239	24.8403	13.6175	15.3229	6.4511	4.7875	16.0745	14.4346	13.6806	15.3601	15.5933	11.0455	8.3275	12.7769	10.0992	11.5365	7.0132	12.0797
g13349	2.0730	2.1466	2.2004	1.9569	1.9375	2.5709	1.8786	1.3542	1.7486	1.3285	2.1593	1.6003	1.6963	1.3551	1.8899	1.7802	1.8092	1.7064	1.7604	1.7129	1.6392	1.5340	2.1327	1.2582
g1335	1.4481	1.4611	2.0021	2.0916	1.7941	2.4210	0.9179	1.1588	1.1164	0.9284	0.7526	1.2202	2.5049	1.3755	2.1340	2.1485	2.1917	2.3332	1.8737	1.9212	1.4664	2.1064	1.8919	2.0693
g13350	0.9949	1.2720	1.2671	1.0100	0.9967	1.2672	0.3094	1.2489	0.6535	0.8052	0.4876	0.6073	1.0559	1.5317	1.4237	0.6625	1.0626	1.0450	0.7002	0.7582	0.9493	0.5834	0.7465	1.3415
g13361	35.5377	30.3091	44.4235	40.3757	34.4670	31.5714	32.2060	77.6097	33.0831	56.3801	23.9069	33.0175	45.8452	39.9400	36.9675	39.3092	37.9110	33.1494	33.9023	37.7763	41.6611	38.5275	25.5428	41.4674
g13362	10.4355	10.6023	11.1638	10.6090	12.2056	11.9322	7.1674	14.0990	7.4938	9.5491	6.3740	8.9116	11.7222	8.0827	10.1119	8.4821	12.1493	9.8836	8.7837	9.7060	10.9510	9.6467	6.7804	9.3981
g13363	19.4776	16.9099	23.4200	23.3645	22.0112	20.0357	21.0513	16.5935	11.5970	11.3705	14.5789	18.4474	20.1412	20.0071	15.9042	19.9450	22.0041	22.7823	23.2207	20.1099	23.5999	24.5854	22.5364	22.2893
g13364	4.0246	3.3289	3.3465	3.5380	3.6713	3.4685	2.6415	3.7172	2.5106	3.2206	2.2136	2.3478	3.4780	3.1515	3.6038	4.0177	4.6789	3.1638	3.2077	3.2400	3.4274	4.0055	2.8563	3.6014
g13365	17.5813	16.5515	17.5164	14.9487	16.7273	17.6036	8.1169	14.0904	9.9434	8.5057	10.5571	6.6949	13.7507	13.8077	15.1008	13.8297	15.6332	16.1054	13.5653	13.5933	12.7473	13.8973	12.3869	14.6722
g1337	2.0846	2.4607	3.8190	1.3661	2.0932	2.4617	2.1189	4.2453	1.7981	1.3373	1.8865	1.4150	2.6688	2.1050	2.9630	2.9290	1.7103	2.3015	4.2337	3.2745	2.8790	3.3087	2.5909	3.8406
g13370	11.4508	10.3872	10.0284	11.8419	11.8957	13.1773	6.5726	5.3192	5.7620	4.1973	7.4266	4.5456	11.8247	10.9348	9.8909	11.8442	11.4409	12.6576	10.1542	9.8396	9.4052	10.3716	9.2079	9.6222
g13371	72.3788	71.4927	78.4190	79.2316	71.3955	74.9690	77.9004	86.4006	67.0640	100.4818	79.8816	78.7032	76.8222	72.2893	71.3703	72.6050	72.5250	69.9835	73.7810	78.6906	71.5003	75.1939	73.6249	77.7742
g13375	4.3616	5.5742	5.6744	4.4119	5.0412	4.2757	3.1174	5.5712	3.7165	4.5863	6.4015	3.6268	6.4444	7.3723	7.6845	7.2725	7.4281	7.3480	5.1878	7.6192	5.9978	5.5742	4.4882	4.6110
g13376	35.2636	33.9092	34.5830	35.9565	35.5876	37.4707	24.5868	30.6435	25.0832	21.3033	35.0001	21.3976	39.7961	35.9623	39.5672	39.1542	39.2943	39.3716	40.2632	38.9018	37.3014	46.8379	44.6932	46.1237
g13377	64.2535	56.3659	63.6548	71.1926	62.7854	63.6074	48.1590	55.1991	35.1088	38.6182	42.9172	51.1228	60.6839	58.6582	52.6436	61.1784	58.4634	56.5571	51.0920	55.1573	55.6874	62.9355	54.4313	62.3333
g13378	4.5184	5.3089	5.9757	6.1658	6.4013	5.9730	1.7249	6.2274	2.8867	6.3899	2.3682	4.9790	8.1536	7.1010	6.6171	7.1309	7.5694	4.6881	5.3773	3.9591	5.1642	5.8904	4.7584	6.8820
g13379	10.4663	11.1840	12.0165	9.4230	11.7329	11.5603	10.9582	11.4735	11.2894	11.5999	11.1293	11.3104	14.4408	13.8036	13.2044	13.7651	12.2567	13.1625	11.1106	14.0547	12.4596	11.9299	9.1639	11.1886
g1338	37.8299	38.6258	43.4290	36.6666	37.9608	37.3311	13.3399	17.1561	15.2370	15.0233	15.8305	14.2360	26.6016	21.7437	25.9143	27.9074	23.4704	24.4832	24.7706	25.9214	25.6341	24.1591	20.3326	19.8930
g13380	42.3570	35.3671	44.6524	42.5154	38.1804	35.0998	26.7217	35.1613	20.8210	36.4074	22.4255	24.5200	39.4511	34.8499	35.5802	33.7440	28.6706	24.4396	30.9379	33.7096	34.2363	27.7477	29.8896	31.6305
g13381	46.2119	49.5318	44.9764	44.3161	46.8227	50.4807	35.9820	36.6721	43.0852	34.7029	47.1295	25.6654	36.5719	37.8140	38.9174	38.2372	42.0437	40.0796	43.2322	38.8515	39.8046	39.2601	41.2723	39.9318
g13384	3.2764	2.0389	2.9897	2.3265	1.9238	2.3603	1.2688	2.8051	1.3845	3.7696	1.5064	1.2804	2.8079	2.2942	2.2897	1.9654	2.8416	1.5506	2.0025	2.3836	2.1849	2.0881	1.6142	2.0695
g13387	2.2609	1.6247	1.3899	3.7049	2.1404	1.7720	2.2088	1.8567	2.0323	2.8202	2.9926	2.6076	1.9915	2.2149	2.5679	2.7790	1.4178	2.3201	1.7581	2.8426	3.2400	3.0684	2.3250	2.9376
g13390	25.0458	26.9001	26.2343	26.3852	26.2484	24.9816	23.6773	29.3483	20.0495	29.2679	19.2942	24.7596	24.4775	22.9261	23.9825	25.2927	24.9340	24.3535	24.1640	24.5193	24.5357	26.2862	22.6691	25.3291
g13391	6.0162	6.5752	8.8511	6.8353	5.7557	6.8609	4.0627	6.8346	3.7108	4.1707	4.0651	2.9882	6.6762	6.3885	7.3229	6.3835	6.9971	7.2348	5.0553	6.9497	5.2128	8.2646	6.1844	7.1392
g13392	1.4928	2.4550	3.5466	1.8275	3.6761	1.8775	1.2882	3.7491	0.7978	2.1462	1.3569	0.1828	1.2633	0.4457	1.8096	2.1343	1.5215	1.8906	1.4622	1.6946	1.6946	1.1433	1.2834	1.7568
g13395	4.2666	5.5240	4.7063	4.2559	6.3567	5.0286	2.7900	2.3453	2.2763	1.6093	2.0747	0.9929	5.8918	5.4196	4.0552	5.5921	4.7413	5.7000	4.2701	5.3330	4.3829	4.1283	3.1348	2.7141
g13396	4.9424	5.2113	5.1809	4.1993	4.5181	3.7396	2.3753	1.3948	2.4496	1.1996	2.5188	1.1355	4.5225	4.8345	5.2585	5.6815	4.9737	5.5278	4.6251	5.6381	3.9195	3.7096	3.9334	4.2845
g13398	3.1342	3.9628	2.5454	4.0113	2.9821	3.0125	1.3845	4.1113	2.0245	2.4859	1.4495	2.0957	2.7762	3.4531	2.7245	3.1219	1.7518	2.0903	2.1407	2.5230	2.6716	2.9981	1.5559	3.0584
g134	25.7170	30.3875	30.3224	29.0570	28.6041	31.5312	20.4610	29.4312	18.9851	27.6392	23.1851	32.1019	27.8747	29.2162	27.2844	27.2538	29.7252	23.9234	21.6432	20.7164	20.8899	26.1397	19.7108	29.1307
g13400	36.3205	38.3354	38.1948	40.7824	37.0163	38.1970	33.6984	36.1345	31.7460	24.9304	37.5716	22.6169	39.1115	39.9294	38.4010	40.5437	38.6707	39.7837	36.1693	42.0845	37.7236	34.1592	32.9496	34.6637
g13404	30.7115	31.3373	35.7691	33.1508	36.1563	32.2260	22.8825	39.5939	25.9512	24.0715	22.7510	17.0532	31.8783	26.1154	30.7980	26.9574	30.3336	29.4534	24.5841	27.3657	25.1009	24.3570	23.2415	28.0057
g13405	157.4998	131.9346	161.5371	173.7316	169.7121	158.1507	194.0997	129.1534	217.3869	81.6490	148.3460	191.4871	163.8314	166.4395	152.9830	170.7435	177.0102	152.9066	172.3632	195.8864	170.0772	169.2905	176.8631	172.9819
g13406	11.1786	12.3212	13.0877	12.3409	14.2812	12.9587	10.0973	12.0110	8.5025	12.3639	8.8475	8.3532	14.2132	14.5845	13.1780	14.1454	15.3725	12.7830	14.7611	16.2763	14.6147	14.0806	14.2425	16.2142
g13407	3.7597	3.3717	3.5347	3.7562	3.7552	3.8278	2.2610	2.9091	2.6903	2.1056	2.8209	2.0768	3.2053	2.7528	2.8363	3.1169	3.6030	3.1336	3.4894	3.3908	3.9577	3.5972	3.1180	3.4945
g13408	1.9674	1.8136	2.8525	1.6448	2.1066	2.0648	1.1954	3.9161	1.8772	2.1587	1.1893	0.5220	2.4415	1.5547	1.6930	1.2432	1.9257	1.9120	1.7442	2.5106	2.4255	1.8792	1.2265	1.8423
g13412	8.0995	9.7808	8.3148	7.7800	7.8580	9.3441	5.1025	6.4488	4.6767	5.2066	6.1660	4.3389	6.1015	5.8356	5.5642	6.5818	6.4966	6.2599	7.1524	7.8499	7.1377	6.7768	6.2517	8.0090
g13414	0.7814	0.8070	0.6440	1.1642	0.4976	0.9394	0.1311	0.6773	0.6821	0.6881	0.2532	0.2899	0.9550	0.6336	0.3951	0.5283	0.5689	0.4744	0.7418	0.9975	0.7842	0.4958	0.5427	0.6771
g13416	4.5322	3.8555	6.6022	5.2978	5.1129	5.3944	4.6521	11.6038	6.7864	7.5318	3.3473	3.3169	5.8820	4.5679	5.7211	4.8086	5.9240	5.1551	4.2343	6.0598	5.9314	5.1251	4.0453	5.9772
g13418	2427.6838	2146.0250	2436.8671	2678.0422	2567.6654	2335.2329	4148.5510	4228.0131	5139.6363	5260.1404	3907.5665	4954.0465	2329.5302	2411.2130	2349.5333	2478.0806	2504.8976	2349.6659	2361.4782	2410.5148	2473.1099	2488.7303	2646.4882	2464.7172
g13419	5.9300	6.1075	6.2229	5.5220	6.0922	5.8958	1.1927	2.4442	2.0223	1.7185	2.5490	0.5131	6.0174	6.5626	6.4447	6.6601	6.8628	5.8334	3.4833	3.3808	3.3353	4.8037	3.5236	5.3305
g13421	8.6463	8.8065	11.2035	11.0400	10.4670	8.9554	5.9304	4.7738	5.4045	3.3561	4.6052	5.2531	9.6649	8.6747	8.0186	11.4248	9.8519	7.7936	8.0033	8.1186	6.4969	8.5623	7.0820	10.2295
g13423	153.2721	170.2253	152.6528	141.1763	145.7075	157.4471	152.5908	123.4916	157.3991	96.6157	167.4003	109.4951	167.5103	162.9017	158.1672	161.1426	158.2892	162.4646	156.1027	143.5370	143.1779	132.9116	147.4743	139.7293
g13424	3.8635	4.1114	3.8049	4.0589	4.5090	4.7817	1.8453	2.4507	2.7932	1.7927	1.7620	1.5750	3.1706	3.9012	3.3989	3.1203	3.6646	3.4369	2.7700	3.1619	3.1802	2.4380	3.1274	2.3255
g13425	14.5394	15.6341	15.6033	16.2888	15.5991	16.0593	9.3103	16.6058	12.7800	11.9043	9.9614	11.3073	14.4655	12.4648	14.9334	15.6373	17.9886	13.4480	12.4391	15.5617	18.4905	15.0158	12.7101	15.8402
g13426	31.9699	32.4376	34.1055	32.7248	35.2552	33.7565	12.3841	22.5299	21.4286	14.0404	18.0487	7.0063	32.0198	30.1904	31.3254	32.5478	31.3071	30.8411	30.0366	31.1499	28.4070	29.7336	27.7570	31.2697
g13428	18.7973	20.9616	17.8991	18.2295	17.5542	19.3452	11.3980	13.3920	16.3039	9.1373	16.2617	9.8497	17.3034	15.3597	17.0821	15.8888	18.1756	18.1890	16.7777	14.9146	16.0344	14.4019	15.6453	14.4564
g13429	26.9969	27.6918	26.0991	25.3774	26.5950	27.4097	20.4690	20.1420	22.5741	19.8291	25.5719	19.9044	25.5319	23.4108	24.6132	25.0700	22.9903	26.1458	24.9990	23.3999	23.2255	21.9425	25.7974	24.3703
g1343	3.6452	3.5499	4.8224	4.3450	4.2723	3.1930	1.6079	3.5616	4.2788	2.7830	3.8725	0.4932	3.5603	3.7055	5.1571	5.7137	6.6770	3.9376	3.9215	5.5994	4.0080	4.5078	4.2692	5.8560
g13432	25.4881	25.3478	21.1141	19.9501	21.2169	20.6270	10.4632	8.3772	9.7398	8.0628	13.4279	9.7791	21.3769	17.2659	18.3020	18.5899	15.3101	22.1574	20.9228	14.9212	19.1253	22.2839	22.1943	18.3858
g13433	32.9516	30.8974	32.7857	42.3943	39.2737	42.9284	25.9301	32.9442	24.0303	31.4740	28.4768	33.3635	22.0357	23.9812	23.0156	30.3869	28.9616	27.0169	24.7741	26.8928	29.4630	26.9959	33.0969	34.2323
g13436	19.1863	20.5456	19.4646	18.8741	19.0130	21.3521	5.5205	8.3827	9.0430	5.5473	9.6080	3.6609	18.1967	16.9961	18.5756	18.2342	18.4458	19.1095	18.1791	18.1275	17.6920	18.6640	18.6203	18.3116
g13437	696.8124	680.1938	645.2858	870.6826	882.6230	907.6305	923.0498	896.8457	932.9896	1288.9908	1088.1113	1314.3492	705.9535	675.3018	607.6428	912.1220	852.6990	750.7637	552.4003	558.6381	561.3818	831.9285	766.5935	821.3633
g13443	2.2652	2.1326	2.2661	2.6258	2.9285	2.0807	1.9228	3.8224	2.0431	2.8573	2.1463	2.5027	2.0741	2.1596	2.0420	2.5243	2.4219	1.9925	2.3949	2.0478	2.2109	2.4399	1.4751	2.3930
g13448	21.4313	22.9702	25.7780	22.0276	24.6110	25.8302	18.8393	20.8691	16.9014	16.4978	19.7699	20.2845	18.8400	19.9416	20.1285	20.0839	20.4042	19.0994	18.5695	17.2545	17.9181	16.9443	15.3615	17.0425
g13449	38.4664	38.7758	36.7806	42.3623	41.6589	37.1365	40.7346	56.2066	47.4317	57.2608	40.8708	47.7655	30.5960	30.1418	36.3216	38.1400	36.0900	38.8496	34.6166	34.5202	34.2382	35.3055	34.3128	38.3712
g13450	13.0913	14.1621	13.9308	12.5888	11.9059	14.0873	9.8702	10.4433	9.5132	7.3834	14.1527	11.2084	12.3607	11.5582	11.1421	11.8330	11.8251	12.8249	10.0201	11.6246	11.0666	10.1224	11.6965	11.1544
g13453	6.6279	5.0898	4.4862	6.8202	5.9486	5.0134	4.8888	7.8813	3.8260	6.5324	5.4943	4.3130	5.6865	4.9376	5.4754	4.2654	3.3712	4.6160	5.0755	4.5593	6.0313	4.9141	5.3723	5.8299
g13455	29.1908	27.6403	31.8951	31.3912	30.7537	29.6000	27.4141	23.8101	18.3517	21.7193	21.6760	25.4885	26.5432	29.0823	26.7870	27.2984	28.1456	28.4186	28.9159	27.2377	29.2834	29.9378	25.0694	27.6172
g13456	9.1063	7.6677	10.5058	8.5650	9.5866	7.7762	9.3902	8.6195	8.1064	7.0099	8.9451	9.1212	9.4369	9.6887	8.1274	7.7368	8.9833	9.5400	7.2211	9.6313	8.8664	8.7188	8.9952	9.2623
g13459	36.5970	26.4966	33.7908	42.7860	30.6005	35.1661	32.4193	34.2742	41.5823	36.3727	43.9351	48.3296	39.8167	38.4452	33.6937	38.5254	31.8826	32.9358	39.1307	41.7548	35.5816	38.9046	34.7159	48.1059
g1346	1.4713	1.1818	1.8384	1.5418	0.9379	1.1931	1.6511	1.2523	1.7494	0.9519	1.6079	0.5990	1.1854	1.1646	2.1721	1.7780	1.4942	0.9427	1.5239	1.5120	1.8261	0.6969	2.1025	1.5796
g13460	51.0598	44.7172	61.2564	61.8555	60.8038	49.8962	32.4939	56.2944	32.7381	50.7503	25.8261	42.2000	59.3357	57.2634	57.1157	63.2964	59.8279	53.3829	54.9123	58.5177	57.7797	58.3479	43.8773	56.9431
g13461	1.2538	0.7707	1.1077	1.2675	1.1887	0.7946	1.1367	0.6644	1.1280	0.5331	0.9820	0.3903	1.2839	0.9685	1.0427	0.9697	0.9484	0.9498	0.9935	1.4769	0.8631	0.7668	1.1460	0.9483
g13469	19.6117	16.2055	19.4217	19.6500	21.1546	20.6988	13.2245	23.2168	17.6294	14.3917	15.6766	8.4951	19.0513	18.1624	17.2882	19.1593	19.1687	18.1873	18.3348	19.0747	18.5032	17.5395	14.9357	18.0536
g1347	7.4295	8.5988	6.0853	7.7896	7.4002	6.7238	2.5871	5.4434	5.3763	2.2902	3.7439	1.1827	7.4687	7.1297	7.2447	7.5864	7.2842	7.7739	8.7162	8.8358	7.8488	9.3675	7.9400	8.5140
g13470	728.5374	712.0537	732.5840	718.1741	699.4714	697.7696	767.3434	994.2844	742.8062	1017.2297	585.1949	767.2619	777.6266	813.6395	777.6430	734.0724	749.9753	742.6620	864.7067	838.2661	824.4961	806.4484	775.5929	772.3002
g13471	121.4934	133.7734	123.1589	125.9739	123.9486	128.7843	117.4517	119.9882	112.3333	131.5889	130.0692	147.8479	128.1127	121.7822	122.0007	126.6406	124.0864	124.4111	121.1172	120.0567	121.5991	126.0627	119.6571	118.0896
g13472	35.2170	34.5229	32.9728	30.1738	36.4527	31.6829	22.0531	31.1922	18.0287	23.8908	25.2518	24.3366	30.4121	32.6650	33.7153	33.0341	30.9008	31.5702	30.8951	33.5273	32.3648	33.6874	27.8257	32.7332
g13473	15.4517	15.8075	19.1246	15.7811	19.2966	15.1473	12.5185	10.9303	16.4764	9.1487	14.2647	19.4575	13.3627	14.2383	11.3630	13.2815	15.4278	14.4101	19.2899	13.8145	15.5766	12.0110	13.8993	13.9691
g13474	2.7745	4.0258	1.9406	2.0499	1.6896	1.4121	4.0826	2.7840	4.8169	3.9242	3.0153	4.3881	2.4055	1.1076	2.5351	1.4594	1.5354	2.6542	2.2217	3.5296	2.1218	1.0882	2.0057	2.1191
g13476	35.0458	36.8946	38.0836	36.3710	37.2627	38.6663	30.9379	39.4661	26.6031	37.1488	28.1271	33.6479	32.6574	31.9629	34.4615	30.4069	35.0698	34.8582	32.6603	35.6188	32.6946	33.7256	31.6374	39.7460
g13477	2.7505	2.6283	3.3374	2.7759	3.0598	2.5446	1.5370	1.6238	1.5145	1.7169	1.8748	2.5639	2.6777	1.9354	2.7863	2.8711	3.7695	2.9561	2.4161	3.2469	2.5593	2.8390	2.1439	2.5763
g13478	2.1888	2.0537	2.2348	1.2319	1.3733	1.3874	0.8835	1.1184	0.6621	0.9829	0.5208	0.5876	1.8282	1.4815	1.9012	1.9569	1.8871	1.4487	1.7773	1.8558	1.5705	0.6596	1.3793	1.6619
g1348	90.1716	88.4905	85.4491	94.1234	93.2214	92.5724	100.2602	94.5715	89.7099	101.9312	101.4344	109.4995	91.8491	91.1941	86.4370	98.3536	93.7001	90.1843	92.7140	92.5928	92.7773	96.9287	92.5416	95.0993
g13489	5.2311	5.9074	7.0568	7.2316	7.4907	7.7078	5.3396	3.9851	3.8679	4.5123	4.6593	5.8864	4.7158	9.8234	6.8906	6.1061	4.1066	5.3782	4.7231	5.6687	6.7075	6.0140	6.6718	8.1524
g1349	5.0462	5.4152	5.8343	6.1113	6.7044	7.6659	4.0539	8.0193	3.0651	5.2432	4.0681	3.9508	8.7456	9.1299	10.1780	8.4446	9.1564	7.5607	4.5528	5.5861	5.4634	7.2059	4.3466	6.6795
g13494	2.9492	2.6306	3.4038	2.6541	3.2805	3.3143	0.1207	0.6496	0.8330	0.5186	1.8220	0.2551	1.2104	1.5521	1.9196	2.2628	1.2480	1.2586	1.2857	0.7566	1.6293	2.4872	2.2449	3.0413
g13495	2.2472	2.3784	2.4847	3.3699	2.5507	3.2450	0.4433	0.4004	0.5061	0.9569	1.0845	0.4285	1.4261	1.3814	1.4024	1.9754	2.0768	1.3237	1.3377	1.4896	1.1189	1.9740	2.1527	2.1029
g135	57.8956	55.1515	56.2819	59.5425	60.1131	56.5990	65.3321	69.4443	65.0054	68.1340	60.3199	77.1776	58.3913	60.5958	58.7105	60.6133	53.9751	58.7190	62.8167	63.0529	61.5430	63.1927	63.5021	64.7953
g13505	15.8589	17.3994	19.1233	15.9377	18.3020	17.7877	15.9566	18.0756	12.1795	17.3076	13.1214	16.6841	18.4245	17.3711	16.5432	17.2303	17.1342	16.6581	19.2083	20.3299	17.4688	22.1993	15.5075	18.6862
g13507	9.1621	7.5160	14.6201	11.3159	13.2085	9.5969	7.2722	30.6694	13.1084	23.9347	7.6597	6.1599	9.4942	7.4116	8.6029	9.0734	10.7201	7.2800	6.0861	6.3059	6.8911	8.4313	6.6087	12.0006
g13508	98.3517	101.2670	95.0977	101.6846	97.8508	101.1053	98.2860	121.0501	99.5318	128.8845	101.7962	99.7701	85.5781	92.7302	91.5684	91.7853	94.7777	97.8083	92.9965	98.7098	95.6010	102.8172	93.4040	97.4649
g13509	29.1806	27.2414	28.3030	30.9929	28.2244	29.0710	27.0091	48.2071	36.9076	49.3877	32.5284	28.2923	30.9744	26.5507	29.4538	30.5086	33.6706	27.7812	25.2433	26.2487	26.6055	29.8655	31.6449	26.6919
g1351	1.0587	0.4436	0.8217	1.8547	2.2652	1.6403	0.7531	1.1895	0.8109	4.6122	2.1916	3.3312	3.2481	2.1343	1.2422	2.7217	2.0300	3.8343	0.7199	0.7461	0.8150	2.6599	2.1149	2.2292
g13513	3.2950	3.0828	3.2766	3.0581	3.2641	3.6349	1.1902	5.6122	2.4046	4.5441	2.1602	2.6251	4.1018	3.7027	2.7091	2.9634	2.6881	3.5023	3.1320	3.9816	3.0532	3.3738	3.1847	2.8034
g13514	11.4740	11.0994	11.4290	12.0087	12.2428	11.8039	30.6102	26.5944	21.6953	23.8390	25.8007	29.6107	41.0439	38.1862	42.0533	32.8284	32.4224	34.2219	30.8380	29.0163	29.6020	31.0660	32.7890	32.9174
g13515	14.2317	15.4790	14.7283	14.1280	14.1416	14.7102	12.3039	11.2926	10.3484	9.5028	13.1918	10.3514	14.3749	15.1697	14.4009	13.3668	14.9809	15.2592	15.0161	15.0366	14.5152	14.2680	14.8719	14.2855
g13516	51.1654	50.4405	52.2468	55.7170	54.1296	53.1234	59.1283	56.9743	60.6677	53.9100	57.5594	62.8190	58.4293	50.8439	55.9074	54.4186	54.8796	47.3935	52.8348	57.4320	54.3435	58.3620	53.7094	58.7498
g13517	15.2500	19.2446	19.2767	17.1439	16.4245	17.3005	14.7380	33.2116	19.0834	31.0484	12.9649	13.4065	18.2231	18.7597	17.3034	22.7502	18.0542	16.2129	14.2826	14.0886	14.5896	19.8643	14.8682	19.5729
g13518	1.4123	2.2548	1.8785	1.8119	2.1861	2.0828	1.4799	1.6141	1.0076	1.2731	1.5597	1.3615	1.9839	1.7260	1.7966	1.6898	2.3245	2.5492	1.6546	2.0407	1.8571	1.8037	2.1035	2.0432
g13519	12.9562	12.9882	11.9884	12.7683	13.0067	14.1768	14.9747	17.3798	13.3890	21.3450	13.4818	15.9102	10.7131	12.2420	11.2307	12.8844	14.4266	13.6971	12.8435	12.4891	13.1173	12.9789	12.9749	12.9873
g1352	0.7500	0.6003	0.6895	0.7727	0.6441	1.1671	0.5288	0.7020	0.6306	0.9928	0.5527	0.8359	0.7360	0.7318	1.2765	0.8084	1.0347	0.6644	0.9210	0.9752	0.6055	0.7393	0.8068	1.2544
g13520	6.2589	6.6845	8.4854	7.1277	6.0466	6.0445	5.5925	7.3222	6.8424	10.3046	11.4870	13.7293	13.2768	15.3894	15.3506	15.9361	13.9264	14.3156	4.8740	6.0492	5.7623	9.3734	7.5603	10.8896
g13521	21.1614	18.5072	20.0252	20.9923	21.2368	20.6083	32.2884	19.5505	27.2885	25.1132	29.0122	33.1128	19.5059	22.9834	19.2611	20.1263	19.5195	20.4934	19.9927	19.6209	21.6900	20.3253	22.8280	23.4530
g13522	18.6262	22.3861	22.0420	22.7423	21.0237	21.1658	15.8293	10.9950	9.1743	5.5623	13.5009	13.0185	20.2477	16.9258	20.2420	20.6915	21.5563	19.1044	20.4176	18.6031	18.9522	18.6339	17.0654	22.7734
g13523	8.4459	7.1431	8.7170	7.1850	8.8672	9.6654	6.3900	2.3200	3.6748	1.4050	5.4113	6.9109	6.6992	9.1818	8.0007	7.8859	8.3243	8.4200	9.0464	7.4055	7.1064	8.5604	8.7372	10.4993
g13524	1.0952	0.7866	1.1825	0.9188	1.1043	0.7826	0.8745	0.6601	0.7163	0.5802	0.3206	0.5344	1.2515	1.4547	0.6552	0.7157	0.7109	0.6773	1.0748	0.8952	1.2161	0.8143	0.7118	1.3186
g13525	14.0170	14.5574	14.3143	14.8452	16.8241	14.5429	13.5507	10.7808	12.2829	10.2534	18.4875	14.7820	15.5902	15.5227	15.7631	17.5897	15.2651	15.7315	15.8876	16.8745	14.8215	17.2403	17.9869	17.5243
g13529	3.7438	3.8694	3.1618	3.8554	3.9303	4.8039	3.3877	5.0294	4.9816	6.1974	5.2604	6.1145	4.8495	3.8814	3.8723	4.4276	4.5757	4.5865	2.1510	3.0962	3.3066	5.7692	4.9043	5.0269
g13531	214.1859	192.7777	204.6371	218.7193	236.6312	206.5102	158.0142	185.2241	140.3467	148.8609	126.8636	172.2529	210.9492	222.6250	220.7383	224.4739	223.2118	214.5830	215.6201	224.9843	244.1396	239.6063	219.8225	229.2621
g13532	26.9069	29.1148	28.2561	20.8552	23.6126	27.4666	2.3729	2.2927	5.1114	1.7016	2.1941	0.8338	33.1383	25.7485	29.2136	29.0764	27.1355	26.6938	24.6109	25.7723	26.8877	25.1999	20.8501	28.0754
g13533	61.6889	58.7561	57.3548	59.9341	59.3334	60.9599	63.4899	66.3035	63.6342	72.9133	70.0963	64.5872	56.9708	56.7843	58.8619	57.5090	61.9639	61.4094	56.6972	55.7047	53.1273	52.7983	56.4061	56.0218
g13534	2.9612	3.4449	2.8991	3.4215	2.9943	3.5775	2.6664	3.8558	2.3560	2.2874	2.9476	2.6705	3.5362	3.1317	3.1241	3.4037	3.8916	2.5040	3.5745	3.0643	3.6925	3.7759	2.6232	2.5787
g13535	479.2700	498.0696	522.4733	299.6453	302.0711	314.4992	554.5387	460.8321	525.0982	334.6668	327.0509	339.2091	486.6223	491.2267	459.1722	320.7347	317.2261	338.4674	559.9603	553.9787	573.5313	371.4910	338.1226	353.9608
g13536	16.0248	15.6307	12.7337	15.4143	19.7363	16.3872	15.5752	16.6665	11.9411	12.5253	23.8275	15.7357	13.8357	16.9248	14.9292	14.1456	13.0503	11.5956	15.0316	20.3583	13.2209	18.4243	16.5218	13.0323
g13539	0.4259	0.7105	0.4359	0.3211	0.4353	0.2175	0.1947	1.6109	1.0831	1.1411	0.6250	0.4780	0.2733	0.4343	0.2821	0.2023	0.8079	0.7566	0.1309	0.4139	0.1096	0.5423	0.1825	0.2080
g1354	3.9491	4.1871	3.8374	4.2752	3.6884	4.2080	3.1978	2.9544	2.6244	2.8346	2.8625	2.1437	3.8989	3.7788	3.2087	3.6108	3.9505	3.4194	2.9900	3.1935	2.9913	3.2671	2.6684	3.3090
g13540	8.2143	8.8520	8.2123	8.6313	10.6342	8.5376	6.1380	4.6390	4.9110	4.1962	2.6055	5.5815	7.5343	7.8474	6.5257	10.1932	9.4412	8.0483	8.0651	9.8304	7.4176	8.1945	9.1489	7.1161
g13542	5.3892	4.7918	4.1830	4.8993	6.8181	4.3053	3.3622	5.2224	3.0151	5.7387	1.9360	3.3167	4.4606	4.4422	3.9474	3.2091	5.7728	3.7537	3.4958	4.1617	4.4273	4.0125	3.2451	4.3827
g13543	7.7535	7.4157	8.4270	10.1845	10.0982	8.3718	2.6226	3.7087	1.2757	1.7085	3.3072	6.6835	10.3742	5.1267	7.1308	6.4469	8.3508	7.8920	6.9634	11.3278	5.5064	6.3282	6.7625	9.5515
g13544	374.0693	362.0776	360.3210	363.9940	370.6531	363.2055	585.7291	600.0779	543.3445	644.6483	571.2493	666.7024	433.2551	451.7614	438.5738	435.4653	446.0686	453.9016	440.0479	455.7681	463.9054	472.7406	482.4835	468.5687
g13546	6.4839	6.3089	5.4802	6.5071	7.7234	7.6175	4.5950	4.6883	6.1419	5.3431	7.9586	4.7350	5.1470	5.4668	5.5582	6.1964	5.6192	5.4759	7.5365	5.4255	6.0003	6.6365	6.8576	5.5829
g13547	16.1304	15.1728	14.4258	15.8977	15.4627	14.0649	17.9135	19.4259	16.1266	20.4948	21.4689	23.8672	14.5718	13.1057	16.4741	12.8203	13.9492	15.7338	16.6590	16.2290	14.1035	15.4102	17.3542	17.0891
g13548	313.7702	331.0805	309.6770	322.7595	319.9605	316.2754	348.9883	367.6568	281.8624	363.0546	305.8042	378.7445	319.9327	337.1348	319.9454	333.5896	329.7632	332.9952	326.7071	323.4142	322.1760	312.1488	319.8849	312.3770
g13549	5.9593	8.3772	9.7282	10.1639	6.5871	11.2662	3.7945	7.4487	3.1535	4.4032	4.2142	3.4952	8.2483	7.6971	9.6599	8.8661	8.4263	8.3216	6.6908	8.7676	4.7744	9.0145	7.1238	7.9588
g1355	33.1639	26.4391	34.9232	42.4322	40.6469	33.3775	34.8671	8.0446	23.0415	2.9730	39.5243	48.1791	31.4812	33.9418	41.2336	43.1708	38.4633	33.9920	31.2747	36.8196	39.2159	44.3583	43.0658	48.2846
g13559	4.1225	3.9155	3.6605	3.1281	3.7619	3.8726	2.7836	3.4184	2.3657	3.3473	2.0108	1.6947	4.2033	4.8256	4.9680	4.7351	4.2638	5.3237	4.6237	5.7038	5.6444	5.0461	3.6357	4.5255
g13561	3.6650	3.1241	3.7511	1.9323	2.7170	2.1172	2.0401	2.3515	1.6533	3.1632	3.2368	2.0004	3.2627	1.9003	2.0604	2.5474	2.1942	2.5004	2.8343	3.0885	2.0712	2.9406	3.6320	3.4056
g13574	2.3399	2.1830	1.6364	1.4647	1.6127	2.1333	1.3505	1.6864	0.8172	0.9701	1.1084	1.0706	1.7565	1.6187	1.5291	1.7428	1.5798	1.8276	1.5418	2.8461	1.4249	1.1937	0.9769	1.3554
g13575	4.1987	4.3032	4.0665	3.2859	3.7756	4.3513	0.2956	0.2957	0.5512	0.1893	0.3073	0.1664	3.9824	3.5191	4.0859	4.1192	4.3023	4.4324	2.9144	2.9253	3.1495	3.2331	3.1386	3.4417
g13578	7.0363	8.4040	10.4115	9.7361	8.1829	7.5464	2.6935	5.3546	2.7766	4.3103	2.3527	3.2053	7.7913	7.4900	7.5519	7.8689	7.4926	5.0265	5.3264	6.6840	5.5932	4.3824	4.0734	6.9473
g13585	2.7536	4.5863	4.5637	5.2739	5.0123	5.0658	3.2763	4.2673	3.0574	2.7492	2.8441	3.2546	2.1877	1.8232	1.9106	3.4957	3.1157	3.1974	2.4378	3.1123	3.0553	3.6555	5.2293	3.5197
g13587	7.8741	8.9086	10.9659	7.8266	13.8328	9.2110	2.5689	4.2108	3.4262	16.8464	12.5833	14.0900	21.9044	22.3022	19.4106	18.6758	16.7671	16.9746	2.9199	3.7523	2.9421	13.8846	10.3502	14.4241
g13588	6.2295	7.1145	6.6736	7.9047	7.2411	6.5698	5.1541	8.6438	5.5670	7.1977	5.2348	4.6810	7.4371	7.9130	6.2912	7.5602	6.9100	7.0538	6.0008	6.1390	6.2582	5.9134	4.9936	6.2248
g13589	6.4705	6.6235	5.8547	5.9240	6.1686	6.1280	4.3947	5.2994	3.6049	3.6381	5.6938	3.7676	6.1013	5.3637	6.4910	6.6520	6.6713	6.2403	5.9107	5.3747	5.8487	5.2139	5.6061	5.1774
g13590	4.7129	5.1295	4.7449	4.9991	5.7706	5.9343	2.8568	3.8744	2.4346	3.3678	3.2938	2.3583	5.1444	4.9498	5.8443	6.2326	5.9945	6.9966	3.2207	4.1469	4.3198	4.0274	4.1339	5.2124
g13591	22.7402	22.1086	21.3966	21.6423	22.8273	21.9727	30.1228	17.6313	21.1380	17.1913	29.2155	30.6905	21.9154	25.9978	21.2633	25.9589	23.4884	22.8230	23.2059	23.7788	25.3542	23.8802	26.3436	23.0127
g13592	299.7149	312.6050	297.0396	303.8875	312.1578	309.6947	312.3635	259.4133	270.5140	251.4329	300.4693	346.4197	324.3050	315.8819	303.6134	333.2381	306.8209	308.8251	340.4893	331.4128	317.4696	322.1681	339.0749	310.0969
g13595	25.0601	28.7591	31.0726	25.2640	29.9541	28.1990	23.5074	37.5870	23.2627	20.7696	20.5670	19.2841	28.5163	24.7293	29.5781	25.8588	30.6935	30.4980	26.0580	23.7233	24.1214	22.2796	25.2793	25.6998
g13596	20.4672	24.1942	20.4633	22.1127	25.0979	24.8403	22.8968	14.9210	18.4625	19.5207	21.5743	18.1738	20.4670	23.1024	21.3057	22.2443	22.4274	24.3003	21.3921	21.6830	21.1646	18.5395	20.6307	20.9673
g13597	21.9983	21.1288	21.2011	24.5392	23.0035	22.2571	21.7176	20.9133	22.3793	28.2198	24.7943	24.1678	23.5240	22.3661	24.8617	20.9498	23.9920	22.0921	19.5848	20.3681	20.9123	19.9695	23.3290	18.9927
g13598	36.2871	32.1975	31.3818	42.4268	41.2628	41.8916	75.7027	55.3647	61.1490	61.3226	99.1220	88.0051	32.4024	33.5825	40.5826	45.1246	44.7132	59.5648	40.8489	54.2159	45.6008	53.9498	65.8902	57.1175
g13599	26.6013	28.5045	28.1059	27.9815	28.6848	28.7504	19.2523	27.9214	19.2237	19.9235	20.8574	20.5576	26.0695	24.4168	23.5387	25.2174	23.3760	23.2930	22.1954	24.1547	21.4603	22.6531	20.0699	21.0869
g136	18.4971	14.6382	25.3724	20.6308	26.0014	16.4590	4.0398	10.2917	3.0275	4.2453	4.8982	10.6028	19.8029	14.8490	17.8745	17.5758	14.6981	12.7694	10.4567	15.1744	13.4040	14.2875	4.5392	20.3840
g1360	3.6711	3.0852	8.2649	5.0886	3.9934	5.3228	3.9691	3.5228	1.9018	2.9673	2.5612	2.8995	8.9864	6.2434	5.2390	3.9458	5.2027	4.9738	5.6855	6.6807	6.3172	9.6602	7.2587	14.3728
g13600	66.8029	73.6890	72.6056	74.2340	70.6980	76.3782	65.8282	62.8022	65.0994	57.0641	74.5182	72.3459	74.7681	72.0970	76.7952	74.7899	75.1785	74.8689	65.5073	66.9176	60.4397	66.6238	73.2069	67.0301
g13601	17.3370	16.8806	16.6893	15.7252	17.9733	19.1139	10.0689	11.6929	11.5969	7.4938	13.2139	5.2120	14.8716	15.3914	15.8611	15.6402	17.1853	17.4094	15.9564	16.3929	17.5518	16.3654	16.5974	18.6209
g13602	32.9344	33.9957	30.3256	34.1818	32.6278	31.0548	33.6746	47.1769	31.5515	36.9744	27.9563	34.0119	34.4158	36.3715	33.6155	35.4681	36.0808	32.6047	34.8898	37.8412	35.7742	36.2343	33.8346	31.9730
g1361	15.3306	13.7812	14.1574	16.4852	18.6174	13.1553	14.5830	13.9514	11.1489	12.0987	12.0025	15.4565	13.9239	13.8835	13.2088	13.1834	13.9622	12.4471	12.9647	13.4689	14.3864	17.3137	15.4976	16.0376
g13619	0.4125	0.3687	0.3269	0.2581	0.1575	0.3987	1.6897	0.9515	1.2795	5.8998	3.1334	2.7342	1.9343	1.3511	1.9573	0.9853	0.9989	0.9015	2.1246	1.4212	1.6711	5.2251	2.4213	2.2848
g1362	16.3124	15.1911	14.2765	17.2651	15.1602	16.2529	14.1987	16.9171	15.4920	14.1901	14.7415	14.4074	13.5020	16.6457	15.2792	14.7854	13.6387	15.3382	15.1659	15.9520	16.4311	16.8296	15.7270	17.1921
g13620	7.2251	5.9916	5.6462	5.3868	5.6542	5.8504	6.1049	12.8816	5.9587	7.6574	7.2775	3.9311	6.1610	6.9771	7.7555	5.8850	5.5235	4.4912	7.9541	8.9516	8.0201	7.6582	6.3671	8.5408
g13621	8.8405	10.4855	11.9366	11.3898	11.8122	10.7644	8.4426	17.0586	10.1019	16.6162	7.4724	7.6238	12.3554	11.0755	10.4257	10.6083	10.2455	9.2664	9.4302	12.3182	11.4106	11.8294	10.7965	9.7054
g1363	8.2002	7.7936	11.8387	9.0063	9.4651	7.2549	18.4902	22.6190	27.4758	28.5927	20.4889	18.9204	14.5409	22.5487	18.2718	14.3014	18.6693	17.8639	7.8666	14.0606	6.2308	6.6550	10.3101	13.9728
g13634	29.3877	26.8207	32.7634	30.7452	32.1248	32.4743	23.4259	30.9043	24.1342	24.8215	26.6088	27.9603	21.8904	21.8421	20.5445	20.8491	23.4270	26.3487	25.3024	25.0283	24.9127	24.5339	25.1551	25.0743
g13635	54.7340	54.1601	54.2171	56.7997	55.1073	59.0096	48.5502	56.9886	47.9920	57.3954	46.0449	45.5831	57.4008	57.2254	56.2088	55.1209	55.4145	57.0861	61.5319	55.2221	53.4113	57.4019	56.2616	58.2147
g1365	43.2180	44.8540	34.0828	42.4988	43.6716	42.1335	33.8123	39.1627	19.0716	31.3393	31.3016	40.7681	44.4222	43.9856	43.9745	45.0825	38.9282	43.0332	43.5884	45.0600	45.4880	46.4938	45.3615	46.0430
g13653	49.0999	45.4539	44.7869	46.0997	48.0156	43.5552	30.4813	24.1754	16.4451	16.9438	25.9007	30.8419	48.4248	42.1943	46.1232	46.0095	49.1196	49.2804	50.9761	46.7945	51.6006	51.6673	55.2183	46.3398
g13654	16.5803	16.0539	17.5105	18.0797	17.0139	16.7229	13.1196	7.8713	10.3116	6.5631	13.6460	8.1130	18.7665	15.0721	16.7659	17.1093	16.1197	18.2198	18.3688	15.3309	18.2843	15.1748	12.8415	17.5374
g13655	9.0262	9.7051	8.0241	7.9251	6.8013	8.8827	2.0201	2.2885	3.0152	2.8409	4.9179	1.4922	9.5091	9.8549	8.8078	10.1739	10.8919	9.7496	6.8951	5.4655	6.4032	11.3548	9.4827	10.3217
g13656	2.1763	2.9378	3.1160	3.4211	2.3038	3.1186	1.1806	3.0502	1.8298	1.8543	1.7274	1.4832	2.6484	2.9757	1.8102	3.0225	3.2363	2.8354	2.4590	1.8122	0.8396	2.7098	2.5199	3.0556
g13657	3.1092	3.5900	3.6919	3.3991	2.2352	3.2679	1.0999	2.4759	1.0942	2.2749	2.0560	1.1854	3.2686	2.4284	2.5000	3.4559	2.8637	2.9238	2.5259	2.4287	2.2491	3.5857	3.3860	4.0655
g13658	25.6656	25.2222	23.0986	23.6003	26.1856	25.8625	18.9461	23.6662	16.2439	15.1113	19.8616	15.8553	23.2813	23.9672	25.3744	24.6366	24.9528	23.4862	24.5159	24.7384	26.0242	25.9576	22.5190	24.2472
g13659	4.9117	5.8496	4.5971	4.2915	6.4170	6.3458	0.8907	1.4034	1.7093	0.4581	1.6275	1.9962	4.3128	5.3512	5.7842	6.6891	5.1784	5.6299	5.5295	4.8718	4.2036	5.3979	5.9039	5.2380
g1366	16.2229	19.0055	18.4657	18.6777	16.2736	19.1706	15.1842	18.3979	14.9312	15.4281	18.7532	14.0337	16.0531	16.5756	18.5746	17.0009	19.0988	16.1957	17.0541	17.5226	18.2757	18.1788	19.5116	16.7336
g13663	3.0178	1.9079	3.0978	2.5814	2.7527	1.9271	1.3704	4.5494	2.8555	4.8471	1.3835	2.0391	2.9135	2.4559	3.3459	2.3161	2.9149	2.2814	1.8165	2.0601	1.9253	2.1825	1.5219	2.8014
g13664	10.1334	10.5751	10.9040	10.1225	9.9684	10.2243	6.6279	9.8531	6.9232	6.1181	6.3425	5.3240	7.2971	7.5702	8.3445	7.5895	7.9375	7.5481	8.4513	9.9000	9.8391	8.4374	7.6233	9.4745
g13667	12.8318	13.3563	14.6418	12.6639	13.3176	14.9793	4.2378	6.6159	6.3455	3.7322	5.6703	2.2654	11.6836	10.3428	11.0173	11.3715	11.4901	12.5363	8.7418	8.0737	9.1892	9.5646	7.9729	10.4524
g13669	26.4355	29.2137	28.1962	28.3698	28.5668	28.6192	17.2636	24.5609	19.0187	16.1633	18.2313	13.1269	27.1271	27.1014	26.4903	29.7723	27.7617	27.6236	26.6004	24.8412	25.4725	28.8830	24.8206	29.3853
g13670	15.0654	16.6920	16.6221	16.1322	21.1212	14.2487	6.0677	1.1579	1.2775	0.3470	3.7372	5.2514	13.7379	13.6710	15.5903	16.6347	12.0344	19.1300	11.8246	13.0113	13.8417	15.1721	10.6211	17.8371
g13671	59.0647	57.5720	54.8322	54.4980	54.8015	62.9633	40.3976	38.6560	50.0948	30.6822	50.5600	32.6017	57.2669	54.5188	56.9142	60.3669	57.9466	64.6590	63.5760	55.9805	58.7015	60.2728	61.1178	61.9636
g13672	70.9493	67.9977	72.0583	65.2172	67.8187	73.8610	50.2554	55.1442	56.3348	41.4563	67.1525	38.8148	66.9257	67.5327	69.4749	71.4448	71.1432	72.7922	71.0621	72.3590	68.5555	72.7391	68.6635	70.9428
g13674	104.1082	100.6660	99.4438	107.1073	103.8147	108.8617	117.7241	98.1115	95.3895	114.1376	103.8230	122.8213	91.9813	105.3920	101.1738	96.3619	101.6974	107.7787	91.8565	98.6582	95.4158	94.0720	101.1819	92.7238
g13677	2.6166	2.8797	3.2623	3.3819	3.2658	2.8882	1.2687	2.9613	1.1745	1.9063	1.2187	0.8704	2.1484	2.6944	2.5874	2.3705	2.8323	2.5425	1.8649	2.0658	2.1719	2.4164	1.7284	2.5740
g13678	10.6622	10.9334	12.4341	8.1789	9.2101	10.4827	3.7174	8.5946	5.0018	4.5897	3.8240	1.8580	13.8705	14.2229	13.2922	10.5271	10.6059	11.8875	5.5748	8.8602	9.5660	8.3264	6.3282	6.9673
g13680	4.5448	4.6539	5.7232	5.1320	4.8692	4.9568	5.4022	3.9809	5.5118	6.3428	4.3174	5.9671	4.1269	3.7862	3.7569	4.4831	3.4078	3.5950	3.4902	3.7182	4.5189	4.9769	3.3715	4.5836
g13681	8.8741	7.8823	10.3444	8.2221	10.8349	10.4009	3.9499	14.1596	8.1598	7.5363	4.7382	2.1674	15.5577	10.9630	11.9819	9.1325	10.9481	8.3604	6.5105	9.6671	8.2741	8.0963	4.1760	7.5194
g13683	3.0143	2.4792	2.5666	2.4063	2.5895	2.7176	1.8110	2.9549	2.2175	2.6428	1.8347	1.0908	2.7639	2.8086	2.9266	2.9448	3.3018	3.0924	3.0376	2.7829	3.1792	3.4802	3.8375	3.6650
g13686	4.1387	3.2750	6.2116	4.0104	4.9710	4.7092	2.2811	8.7455	4.1718	3.5761	3.2336	1.0069	7.7579	4.7076	5.9131	4.6804	5.6575	3.3708	2.6238	3.4271	3.5733	4.3034	1.3038	3.8009
g13690	79.7200	83.9778	81.3385	79.4229	82.1828	85.4102	126.4129	96.3881	99.4153	107.0737	111.1001	136.6538	71.8823	78.7741	82.0969	79.5100	86.2045	87.3414	90.1610	85.8503	92.5402	85.1579	87.5183	88.0899
g13691	2.3473	2.6203	3.2437	1.3108	0.8978	1.4831	0.9387	2.2929	1.0832	0.5382	0.3308	0.9614	2.8251	3.2905	3.2834	2.2968	1.7732	1.5022	2.1338	2.3450	1.8736	1.1329	0.6122	1.5610
g13693	0.4708	0.8816	0.6156	0.9589	0.8472	0.8622	0.0173	0.0809	0.1314	0.0208	0.0815	0.0603	0.4638	0.6958	0.3966	0.8315	0.8394	0.8230	0.3883	0.4277	0.3374	0.3274	0.5855	0.5113
g13694	2.1010	2.2371	5.1425	2.5353	4.1703	2.8415	1.8552	4.9671	1.3942	3.1795	0.8252	1.0806	4.2666	4.4464	2.0917	2.3324	3.6567	2.6037	1.1975	1.4758	1.7117	1.8810	1.6250	2.2687
g13697	53.5485	46.5843	58.2241	58.4027	50.3424	49.9289	58.1527	68.7872	51.4893	64.2342	57.8679	72.4440	49.6044	52.4500	50.7332	56.6127	58.8054	46.4366	64.3765	63.2469	57.6387	52.6355	49.5610	56.5321
g13698	12.2225	10.6040	10.8184	14.5021	11.9541	11.8388	17.0827	21.9838	12.0897	6.9807	7.8139	9.3189	6.2917	6.5108	6.9783	7.8420	9.2115	7.1134	9.5870	10.7061	11.9009	8.4194	7.8178	6.9026
g137	45.8242	38.6811	44.7174	48.7371	50.4235	46.2400	29.8998	60.4992	32.9779	46.3260	29.3894	35.1517	49.0251	41.9738	44.9286	46.4815	45.2905	41.0067	47.0753	46.3522	43.6662	50.8504	47.2400	47.2848
g13706	1.8791	1.6709	1.9485	1.9274	1.8031	1.1286	0.4400	1.4311	0.6263	0.9714	0.7689	0.1572	1.8363	1.4307	2.2663	2.1650	1.9329	1.5703	1.4425	1.4008	1.3398	1.5236	1.4018	1.8317
g13709	6.8175	7.5857	7.3882	7.2278	6.9421	7.4125	4.6674	7.6107	4.8466	4.9051	4.2737	3.7659	7.0085	7.1595	6.8654	6.6269	6.9237	6.0218	6.6263	6.3593	5.6698	6.5077	5.2064	7.4425
g13711	12.3070	10.8761	12.2998	11.3622	11.9182	10.5793	11.3291	14.6345	13.6440	13.4048	9.2444	11.9601	10.2213	12.3814	12.6697	11.0712	10.9187	12.6274	9.9412	11.1011	10.1020	11.0947	9.9879	11.0651
g13712	1.7921	1.3605	1.8305	1.4311	1.5812	1.4308	1.5532	2.7718	1.6997	1.3859	1.1304	1.9783	1.2352	1.9284	1.2368	1.1498	1.9109	1.6095	1.8403	1.5695	1.4538	1.5859	0.9903	1.4723
g13718	4.8437	5.2943	4.5412	4.9701	5.5916	5.7277	3.7916	3.5893	3.5780	3.9871	4.6484	3.9045	7.4003	6.8420	7.5369	6.8129	7.5587	7.5667	4.2330	3.7135	5.0356	3.6757	4.3514	4.1217
g13719	5.3645	5.7405	5.1375	6.3248	5.6032	5.3034	5.9352	7.1031	3.6078	5.0663	4.3141	7.2869	8.1829	9.2182	8.1234	8.5538	9.2887	8.7218	4.9454	3.5974	5.7400	6.1104	6.7915	5.0430
g1372	7.5333	7.8149	7.7852	8.2479	9.4243	8.0962	7.0029	7.5346	5.7450	8.7878	7.4992	8.9424	8.4119	8.4753	6.2801	9.2127	9.2849	7.8207	8.7886	7.7526	8.0407	9.2464	6.6075	7.9474
g13720	5.3901	4.8134	5.1847	5.1702	4.8063	4.0299	5.6399	7.2238	7.7005	5.3053	4.9158	5.2403	4.1507	3.9727	4.5155	4.0556	3.2227	4.4680	5.9025	4.6501	4.6130	4.1554	3.1978	3.9161
g13722	26.3217	28.6709	26.4809	26.9893	29.1159	27.4448	27.9917	33.6952	24.1227	32.4484	27.1373	28.4541	26.5955	29.8451	31.7183	29.4594	29.9501	30.9679	27.9503	24.6492	29.3143	31.2007	28.3113	32.0141
g13723	4.3707	4.3312	4.4117	4.9146	4.9041	4.6928	2.7147	2.9397	3.4470	2.5532	3.1286	4.1667	3.4814	3.4500	3.9493	2.7162	4.2414	2.5093	3.7006	3.4811	3.6576	4.4658	3.9645	5.3146
g13727	2.8715	2.8613	3.7397	3.8031	3.4319	4.0298	2.3036	4.5590	2.3719	2.3895	1.9901	2.0032	2.2814	2.0440	2.8944	2.1110	3.5315	1.6663	2.7384	2.7637	2.6895	3.3249	2.0671	3.4797
g13728	27.9120	27.2284	27.4985	27.6117	28.1190	27.3494	21.8969	24.9014	17.8034	17.9075	24.8379	23.3848	22.0032	23.1069	25.6074	22.6544	24.0581	24.8527	23.3984	23.9667	22.3400	23.6814	21.1026	23.8477
g13729	19.8768	20.6468	18.5386	20.1149	17.9808	22.3442	16.2858	14.0670	15.8521	16.7070	18.7618	15.4818	17.3575	18.6342	16.7439	20.6415	17.5295	20.3845	20.0409	16.4046	17.7839	20.2483	20.7974	17.0110
g13730	4.3745	4.2006	4.6439	4.7113	3.6366	4.4069	5.4264	5.1882	5.7118	10.3148	7.9838	9.7551	5.2435	5.8152	5.8014	4.7306	3.7048	4.3819	4.9171	5.4128	4.7351	5.8470	6.6635	7.0979
g13732	118.1915	116.8337	109.5831	118.5019	112.6236	119.4698	100.2475	90.9391	106.2375	101.7790	105.0795	107.6109	111.6709	108.4878	109.8748	115.3893	109.8415	111.7172	112.7143	104.9917	101.0460	111.1047	110.0214	104.7779
g13733	38.0264	37.2977	38.8057	36.1793	36.0865	34.0170	31.7591	40.1324	35.9246	38.3141	42.5286	28.0856	34.8922	38.1246	37.7724	34.4301	34.1900	39.2805	36.9165	38.4519	38.9337	35.4875	32.9869	31.7515
g13734	42.6205	40.7246	41.2895	41.0945	45.5233	39.6577	29.8525	38.5891	32.9663	33.8912	26.0155	26.3413	35.5900	39.1633	40.9333	37.1800	38.9202	39.3425	34.9957	36.0517	35.9817	40.0614	36.7533	42.9440
g13735	25.3695	26.9695	27.1336	31.2811	30.2792	31.2717	20.5321	28.6737	16.6434	22.2708	19.1536	15.4655	24.7028	23.2899	24.2395	26.2932	28.0495	24.8440	22.8425	29.0427	26.1139	27.0833	26.2734	31.4576
g1374	139.3129	144.5799	147.1161	152.2442	147.4046	145.8082	118.6140	85.0229	97.3180	94.3807	108.8311	133.0786	106.9888	105.5445	107.9937	104.8229	103.5270	102.1676	116.6656	113.0638	112.7205	106.1373	106.3455	104.8860
g13740	5.4345	4.9606	5.3275	4.6168	5.0958	5.1497	5.4914	5.5267	3.5640	4.1755	3.6184	3.7292	6.8478	6.2122	5.3916	6.3636	4.5504	4.6033	4.9211	6.1262	4.2607	4.3999	4.2642	4.2327
g13741	85.1170	85.1456	80.5747	74.7886	70.5540	73.1134	83.9140	96.5587	71.5306	89.0992	74.5628	71.1092	85.8579	89.3027	97.1197	88.7226	87.8520	98.9592	92.8567	80.0140	92.4923	73.1882	74.4660	75.8996
g13744	2.6950	2.4565	3.5571	0.8909	0.6319	1.0712	5.7896	3.5522	4.6076	4.1568	1.9743	3.3781	2.7374	8.0190	0.1563	0.4741	3.5198	3.3884	3.9036	0.1531	2.4570	1.2633	3.5645	1.4455
g13747	4.8998	5.7488	5.4117	4.2916	4.1537	5.0357	0.7908	1.0326	1.3803	0.6006	1.2063	0.2444	4.6813	4.2202	4.8767	3.8520	4.4040	4.4235	3.1945	3.4060	3.5795	2.6261	2.4818	3.1040
g13748	13.6577	14.5372	17.2255	11.6755	13.3012	15.3392	2.1738	2.0579	3.0168	1.3385	3.1956	0.6179	10.1417	8.5007	11.6201	9.3966	11.0959	9.4588	8.4302	7.1767	7.6913	7.3289	6.8801	8.6371
g13749	18.6771	19.8829	19.7790	16.4357	15.5870	17.8597	2.6790	5.6427	6.0174	2.7895	4.7957	1.7590	13.3664	15.5560	14.6076	14.3592	14.3493	14.7488	11.0801	11.0963	12.6526	10.6031	9.9840	12.4650
g1375	66.5554	67.5079	66.7083	69.8687	69.6986	71.3403	69.4181	57.9287	57.3365	58.0125	81.0375	72.5205	60.7155	54.9106	53.6855	65.2683	62.4464	59.8835	55.6537	59.8346	52.2557	61.1779	63.0198	62.0028
g13750	31.1061	29.7413	38.1726	37.5665	42.7996	31.4911	24.1281	12.6536	7.8418	6.7277	23.3945	29.7979	42.2269	41.3000	37.5006	35.8583	35.3621	31.7129	33.9451	35.3071	34.5587	39.4883	36.0267	41.3876
g13751	19.4595	19.5390	19.2725	19.2655	18.1860	21.1790	18.7274	18.2244	14.2313	14.6589	17.6385	13.9649	16.9910	17.8924	17.8996	17.5493	17.0420	17.0738	17.9785	18.0687	16.9557	17.9902	18.4309	17.5220
g13753	1.4544	1.1362	1.1200	1.1102	0.7648	0.9872	0.6048	0.7740	0.7520	0.9870	0.6493	0.8991	0.7724	0.7912	0.7479	1.0257	0.9072	1.1400	0.6848	0.7045	0.7405	1.0611	0.8467	1.1132
g13754	8.4244	6.6379	5.0579	6.4785	6.4184	6.8378	4.3517	3.6049	2.9460	5.7998	3.6825	3.3323	5.1208	5.0294	6.1767	6.0739	6.9713	5.8904	5.2534	4.9956	5.1840	5.4818	5.6518	6.4376
g13756	2.0935	2.1507	3.0428	2.4796	2.0555	2.6634	0.9128	1.3570	0.9163	0.9159	0.9855	1.2301	1.2752	1.6767	2.3164	2.0252	2.8477	2.5978	1.6218	1.5936	1.5113	2.0444	1.5066	1.8880
g13757	3.4715	2.4610	3.3916	2.7254	3.0504	3.6179	1.5662	2.1359	1.2509	1.3819	1.5458	1.1007	2.2453	2.0314	2.1039	2.2004	3.7440	3.5006	2.1854	1.9045	1.9273	2.0969	2.6128	2.8645
g13758	1.5590	1.5569	1.4882	1.7137	1.7738	1.7705	0.8979	1.1691	1.3634	0.7065	1.5905	1.0275	1.5398	1.4597	1.2261	1.6200	1.8825	2.1429	1.1843	1.3824	1.2148	1.4309	1.2840	1.8813
g13759	237.2485	225.1636	253.8120	258.6581	248.1849	233.6225	260.9723	301.2229	252.3779	267.3788	255.1189	306.1283	283.5836	273.2652	254.3406	260.4890	247.4945	232.3199	282.0848	317.8762	311.6619	310.6468	282.6062	292.7650
g13763	3.8726	3.4909	3.7804	4.3642	3.9296	4.4847	1.8949	3.4477	2.9492	2.9058	3.0582	2.3741	3.1055	2.7252	2.4886	3.3016	4.1786	3.0194	2.8058	3.4041	2.3717	2.4443	2.7844	2.7033
g13773	3.7058	3.2917	7.2009	4.7823	6.0169	3.8075	5.9649	10.4836	4.5139	8.9620	2.5505	4.4098	6.1079	6.5220	5.3715	4.6938	5.4805	3.4165	2.4895	3.2890	4.1053	3.9594	2.3820	4.5594
g13776	27.6001	28.2507	26.5675	25.7424	26.6595	29.6914	18.1145	20.6719	19.1806	14.6562	21.4609	10.1816	23.5541	24.6957	25.5820	23.8855	25.3668	27.7734	25.4235	22.6029	22.9103	24.2223	22.5016	24.1895
g13780	9.0016	9.7030	6.9871	6.5729	7.6926	4.7794	5.5604	6.0398	4.5991	5.6156	3.4840	6.9296	6.6637	2.6095	4.9485	5.1748	6.7247	4.9445	5.4707	5.6490	7.1908	4.9596	5.6046	6.6991
g13781	1.3986	1.4142	2.4327	1.6522	1.9040	1.4975	1.0290	0.1728	0.6069	0.7281	0.9431	0.7670	1.5990	2.5351	1.6265	1.2553	1.6598	2.2072	1.1933	1.3659	2.3685	1.5106	1.5523	1.8327
g13788	24.6234	24.1039	29.1793	30.2367	24.4845	24.5503	26.8629	45.3933	26.4875	38.1651	24.8810	15.8297	30.7465	31.6819	32.0439	26.9129	32.8658	24.9972	24.1998	30.9102	28.1773	24.3143	27.2853	27.7384
g1379	13.3964	13.9970	19.1937	15.5786	13.8515	12.9917	11.0368	11.6954	7.8717	8.1512	7.8775	7.6070	17.9452	21.3520	15.9133	13.3203	13.5065	13.1938	17.9018	16.7391	18.5074	16.4803	12.1379	13.2029
g13791	2.6340	2.4045	3.2267	1.9753	2.6255	2.7211	0.9996	1.9863	0.8079	1.4316	0.9214	1.0497	2.0969	1.7430	2.3612	1.9107	2.1941	2.2098	1.8262	1.4721	2.1314	2.1097	1.5817	2.1485
g13795	1.5010	1.5178	1.3914	1.1690	1.0302	1.0576	1.4501	0.8661	0.7214	0.3896	0.8831	0.6428	0.2970	0.8830	0.5360	0.5375	0.5713	0.6159	1.0821	0.7471	0.7677	0.8978	0.7451	0.8468
g13799	1.8680	1.7571	2.3567	2.3191	2.6282	1.7449	1.3778	1.2213	1.1304	1.6346	1.1587	1.7446	8.6270	10.4019	8.2191	6.8811	8.2472	5.3381	0.8978	0.4189	0.2134	1.7417	1.2992	1.3320
g138	3.4851	4.0025	4.2733	3.9474	5.1588	3.6001	3.4193	9.6786	1.9695	4.8012	2.9102	3.4248	4.1357	3.1635	4.1705	3.5221	5.6473	4.3127	3.7683	3.7458	4.1119	5.0826	3.0091	4.9508
g1380	5.8163	6.5549	6.0017	6.2564	5.9127	6.2372	4.1023	3.3839	4.0809	6.1788	5.6122	7.9649	3.1440	5.4898	3.5550	5.6966	4.8651	5.8849	4.5533	4.2672	4.2867	5.3889	5.1366	7.0481
g13800	45.6782	47.6617	45.7972	44.8669	53.4048	54.1110	31.3495	19.4853	21.4040	16.1936	28.1623	40.1591	46.8502	40.6655	43.5262	48.0423	46.4553	42.9395	39.6341	40.4470	37.7992	40.0199	41.1285	47.0694
g13801	5.9203	6.3760	5.0989	7.2856	6.2098	6.2764	24.7031	21.0170	19.5160	19.3549	22.9910	28.9208	6.9755	9.5640	6.5969	7.3717	5.7908	6.1462	10.1926	9.4656	11.8592	14.9733	12.7466	10.9674
g13803	12.0855	13.4190	13.2369	11.1965	14.0760	12.4608	16.6469	24.1103	15.3434	24.0934	19.4864	22.9818	18.5633	16.7012	16.9018	15.9964	16.9239	14.2077	17.4504	17.8446	18.8394	17.2112	18.1679	18.0369
g13809	1.5532	1.2435	1.7125	1.9181	1.3632	1.3571	1.6662	4.8143	1.9418	1.7149	0.7480	1.5853	1.2369	1.2600	1.5856	1.4431	1.4076	0.7784	1.3783	1.8549	1.3691	1.4002	0.6818	2.0432
g13811	10.8687	11.2609	10.4888	10.2993	10.2757	10.9885	6.2495	5.7602	7.0554	4.3129	7.4646	3.6015	8.4412	9.1580	7.6981	9.5021	8.8595	10.5264	8.2162	7.5575	7.4314	8.8203	7.9347	7.8207
g13812	10.5424	11.7075	11.1408	10.1306	9.9128	11.0805	5.5010	5.4721	7.2881	3.8560	7.0327	3.3923	9.6061	8.7877	9.7290	8.7212	9.0391	9.5416	7.4493	7.7543	8.3087	7.7585	7.8286	7.4347
g13813	21.4624	21.8411	22.1287	23.8947	20.9449	20.5857	24.0065	23.3399	21.2657	22.9298	19.5139	24.7445	25.9824	23.8448	21.2060	24.0065	22.0945	23.4466	22.6220	21.3083	22.6614	22.3959	22.2538	23.4632
g13814	13.4061	14.4860	14.4820	12.6168	12.7740	13.8181	8.1417	11.4632	10.5732	9.7583	10.0239	6.2396	13.3743	12.7534	12.5845	13.4728	13.7260	12.6532	13.7083	12.4538	11.9238	12.4179	11.8213	11.3068
g13815	10.3652	10.1415	11.0744	12.1411	8.4504	5.1412	11.6067	9.1374	13.1340	21.2285	7.3620	11.2244	11.6545	12.1502	10.4439	8.4700	7.4062	8.9850	14.0408	11.0356	12.3736	11.8504	11.8109	9.3657
g13826	3.2094	2.8254	4.0312	3.5001	2.5939	2.7608	2.5407	2.8069	3.9423	1.7369	2.0312	1.0695	2.5997	2.5513	3.0874	2.5788	2.9125	2.6336	3.3384	4.9244	5.8057	4.6891	5.0585	4.7304
g13833	3.9346	3.8295	4.7838	4.7412	4.9021	5.0968	2.5615	4.1615	2.5489	2.3665	2.9531	1.1281	4.5046	3.7598	3.6634	4.0940	4.2344	3.3565	3.1011	4.5867	4.1338	4.3722	3.6344	4.3009
g13835	4.3099	3.8522	4.1406	4.3768	3.8469	3.3443	1.6756	3.2115	2.2402	2.9354	2.1812	2.1317	3.5670	3.9971	4.8723	3.6085	4.0385	3.7788	3.2359	3.7620	3.9456	4.0229	4.5357	4.0240
g13845	7.0076	6.8143	7.6996	6.8407	7.3410	7.0923	4.4787	5.9461	5.0497	3.5158	5.4351	2.2199	6.3202	5.9039	5.4489	6.6234	5.7409	6.4543	6.2933	6.9812	6.3292	6.9798	5.9545	6.7220
g13846	65.9106	74.0146	63.1032	65.0910	64.8069	68.7868	104.3426	96.4187	113.6655	93.9073	106.7532	86.8447	80.7541	75.9916	74.5550	83.0472	73.1467	69.5498	86.7734	83.4255	75.3408	81.1723	85.1399	74.3421
g13847	35.9933	33.0286	43.5848	43.6225	47.4305	41.1448	47.0518	22.9325	36.4046	31.5304	33.9232	50.0060	37.1732	46.2924	33.4413	50.9823	41.0803	45.3349	42.9445	42.3142	49.5214	46.7415	51.5515	42.9786
g13850	6.1370	6.7138	6.0416	4.6907	5.3365	6.4725	4.4889	4.7095	4.1586	2.8332	4.3895	3.0191	7.1494	6.3233	5.6916	6.2251	6.3155	6.5483	5.8780	5.4099	5.3292	4.3071	4.5361	4.9454
g13852	3.2478	4.0593	3.4494	2.9888	3.5359	5.0090	2.9491	4.0679	1.9789	2.2862	2.8553	5.4378	4.4534	2.4222	3.8926	3.9041	4.5964	3.2728	3.7893	4.1867	5.0328	2.7573	2.5048	3.2748
g13853	5.9514	6.8587	7.1866	5.9044	6.6970	5.7158	3.2265	4.5328	3.6024	3.6045	3.4532	1.6450	5.5844	6.1800	6.3259	6.3190	6.1137	5.9455	4.4178	5.4925	5.7291	5.9801	5.2201	5.7332
g13854	8.1924	6.4599	8.3986	7.7450	6.7461	7.2307	3.9602	5.1743	5.7971	3.3003	5.4965	5.1208	4.6777	7.6108	5.6192	7.6008	7.2380	7.1658	5.4701	6.6046	7.6320	6.9581	6.4512	4.8800
g13855	4.8342	6.6416	4.2053	4.4195	6.6025	4.8016	5.4089	6.9953	3.9082	2.8971	6.1345	7.8739	4.4890	3.9187	3.7269	3.4728	5.0011	3.5523	7.2940	6.0425	3.9635	5.2349	4.4392	4.4916
g13856	35.5455	29.4908	33.9735	28.7021	28.4890	25.6128	31.6624	35.8204	30.2900	20.9309	23.5681	30.4628	34.6143	35.8745	34.1603	29.8917	25.8695	26.1742	31.9459	32.5048	33.3817	27.4296	28.4652	29.7821
g13857	14.6046	16.6353	16.7888	15.9057	16.2035	16.2806	8.5816	5.7439	7.9219	4.0131	11.3222	6.3613	17.1627	14.8317	14.9018	16.3147	14.9931	15.1236	14.7185	16.3979	16.9238	17.9899	17.9368	17.0331
g13858	142.0562	144.0373	133.6451	145.7304	141.4239	145.9190	151.1945	117.4183	133.3309	102.2980	146.3626	156.6172	144.8614	142.9068	145.8211	147.9050	141.8612	143.6922	149.0743	146.8284	146.7075	151.3281	148.0537	143.3749
g13859	2.4105	2.7316	3.0522	3.2569	3.9404	4.0818	1.0546	1.7398	1.5832	1.5781	1.0764	0.6069	2.5169	2.1867	2.1819	2.0883	2.3819	2.1902	2.2491	2.0510	2.1784	2.4464	1.3846	1.9723
g1386	8.3379	8.5256	9.0610	8.3414	9.2099	8.4873	5.9352	11.0544	5.0633	6.5503	6.3557	8.3534	8.2370	8.3697	6.9949	8.2411	8.9530	7.9853	8.9675	9.2205	7.7836	8.6374	7.4726	9.6915
g13860	150.5308	128.2497	158.8245	159.5514	156.3805	130.6710	176.9897	37.7951	68.8155	17.5816	131.3069	161.0340	124.7204	137.4866	132.5840	129.0013	145.6538	129.5662	159.8983	168.6328	173.4054	145.3872	182.1991	162.4545
g13864	304.4799	304.7453	304.1012	318.9183	309.2763	313.1724	294.6108	295.4793	224.7954	225.1021	292.0101	302.1761	303.0449	309.1596	305.8132	316.0139	317.6588	306.3208	318.1548	329.4841	320.1629	338.8936	316.5457	332.7110
g13865	34.5648	35.5990	34.7221	37.3159	33.8285	37.2271	41.3538	39.8324	44.8846	40.7972	47.7045	40.4788	38.4489	39.0167	37.0611	41.0493	39.5524	38.7861	39.8744	39.3904	39.2453	39.5645	39.6635	37.6145
g13866	46.5336	47.9187	49.2714	46.9530	49.1911	48.9583	22.9129	38.8135	27.8282	28.8500	25.9860	17.8378	50.7817	47.5919	45.8225	46.1438	45.7021	47.7461	43.0179	46.8003	42.8001	47.9838	41.5918	52.2903
g13867	4.0305	4.1538	3.9738	3.6592	4.3733	4.0111	2.8753	4.3733	2.8120	3.0069	2.2963	4.3586	4.1629	3.4747	3.8838	3.4439	4.0119	3.4155	3.7094	4.0022	4.1187	4.2556	3.8291	4.8048
g1387	4.8844	4.8551	6.4284	3.5849	4.0120	3.9009	0.9072	0.9880	0.8752	0.9075	1.3918	2.1605	4.2995	4.8938	4.9547	4.3244	4.9105	4.4409	3.6793	4.3090	3.8671	4.1165	3.2244	4.3011
g13871	77.4122	80.2505	78.7784	83.5230	78.9774	78.1189	59.5098	53.9880	68.4603	62.5915	56.8993	50.4251	63.5767	59.2400	60.9736	59.4165	60.7886	57.8982	60.1079	66.4250	64.6038	57.6446	59.5926	58.8409
g13872	8.3797	8.4283	8.1118	9.0642	8.3066	9.5306	6.7768	6.7054	6.2713	7.8318	6.2106	7.6614	7.3625	7.7605	6.0793	6.6671	8.1645	8.0370	6.9777	7.6701	7.7936	8.1422	7.1155	7.2837
g13873	54.0357	51.8649	56.0141	55.2644	51.8257	51.5256	45.6193	47.6785	54.3123	66.4674	43.1298	40.3366	39.9718	42.9070	40.6656	37.6738	39.2939	35.6211	42.3855	40.0576	44.0225	36.1496	39.8455	36.5870
g13876	46.4024	51.1984	51.2835	45.7920	47.6942	51.6513	12.4996	12.4336	20.1324	9.0373	18.3566	5.1461	39.5516	32.9209	38.9504	38.3274	38.2588	37.5586	36.6704	36.9919	36.5797	34.2954	36.2915	36.1606
g13893	33.1223	35.3470	33.0473	30.7252	32.2541	36.0122	17.0223	17.1297	16.8294	7.6440	25.3568	7.1088	42.1202	37.0472	39.6915	38.3888	40.3066	42.2538	35.5402	36.5082	35.3529	33.1985	35.1466	33.1010
g13894	30.6425	35.2343	31.7636	26.6459	28.6525	33.5268	12.9836	17.2971	18.8499	11.3656	16.1578	4.7316	40.8902	38.4416	40.7740	37.1715	41.3674	38.2427	31.1674	34.1986	31.5480	28.4161	28.5614	33.4183
g13898	80.1326	73.2792	74.3124	85.0783	87.5106	84.4040	120.9067	67.0922	83.8814	49.6224	123.4875	135.8944	77.8737	91.8030	84.4812	92.1526	91.4078	97.3423	90.1962	90.7715	98.1987	104.1530	106.9971	101.1533
g139	17.8620	16.8768	18.7257	18.0537	17.8567	19.6015	11.9731	13.2302	12.9541	11.1532	11.3717	7.7156	17.5813	16.6954	17.9673	17.9058	16.9973	15.3009	17.7507	16.0010	15.1445	16.8595	14.4654	15.6541
g1390	33.4356	36.5022	35.9589	33.1577	34.1995	34.7029	32.4911	37.5864	25.8606	36.7145	31.1589	30.3715	35.6355	34.5915	33.3228	34.4941	34.6379	32.1005	33.0871	32.6612	34.8546	38.0097	33.3141	34.5478
g13900	13.2873	12.8183	12.9592	13.2475	14.6446	15.9251	10.0616	12.1753	13.6958	9.2097	11.8109	12.3581	13.2076	12.6917	12.5079	15.1436	13.0236	13.1766	12.5815	13.4122	10.6167	11.3960	14.8636	13.4959
g13902	1.4203	1.0936	0.7325	0.7522	0.5239	0.5533	2.0942	1.0342	1.7739	1.8638	2.2395	1.8881	0.9942	1.6810	0.6328	0.6760	1.6448	0.9497	1.2879	0.7022	0.9665	0.6744	0.5971	0.9873
g13903	32.7090	33.9624	32.8930	32.2427	31.7893	34.0852	33.5670	25.0803	28.5489	26.7570	31.4276	35.2293	28.8548	28.5745	29.4310	31.4868	30.6924	31.1072	32.5185	29.0238	29.6717	29.3462	33.4479	31.0357
g13904	250.1939	190.0003	233.9875	250.0608	241.5842	220.0013	289.9598	103.7613	250.5819	59.5268	255.9708	297.6762	262.4640	254.5163	267.5938	265.8036	280.7325	252.6377	236.8013	227.1086	264.1773	241.4229	260.7559	239.2290
g13905	228.9666	218.8304	221.4217	220.1639	231.7887	227.3921	279.7688	253.9622	246.5696	266.6914	261.9433	269.1468	230.0385	236.8527	224.9550	244.4593	233.6973	230.9384	248.0143	237.2650	241.5201	250.6901	249.1933	244.7354
g13906	42.3246	44.2201	41.8718	44.2793	46.9929	47.1971	28.4702	33.5518	30.9519	26.0540	29.6382	23.9064	39.7578	45.7527	44.0693	44.5701	42.9450	44.5425	39.4990	40.9046	40.8590	42.6600	37.8708	42.2392
g13907	22.7014	21.6024	22.8741	22.7045	21.7643	23.1833	15.9480	19.7466	20.5093	16.3625	17.7926	12.3132	31.1996	31.9304	33.2909	31.6776	34.3784	32.2834	19.7684	21.0009	21.6406	22.4762	19.9457	24.2663
g13909	4.9978	4.6751	3.6711	3.5700	4.0896	4.4804	5.5844	6.1240	4.7119	4.4577	4.5063	3.7713	4.7871	3.7522	3.8092	4.6740	5.3098	4.5229	4.6630	3.8975	4.4945	4.8167	3.6116	4.5476
g13911	0.6540	1.4067	1.1873	0.7643	1.3233	1.0084	0.4960	0.6191	0.0546	0.3389	0.3145	0.3053	0.7581	1.4577	1.3872	0.7767	0.9062	1.6080	1.3755	1.0643	0.6158	0.8040	0.6197	1.3353
g13915	9.5172	8.4660	8.2411	7.2805	7.2962	5.8121	8.4812	7.9964	5.9824	6.3709	8.1685	6.2582	7.5758	7.0335	7.8762	9.2010	9.0085	9.6259	7.9362	7.7614	7.2244	7.2043	8.7764	7.9109
g13918	100.5704	97.8648	110.8470	109.1215	106.4641	105.5978	59.2237	86.7789	44.8941	69.5864	51.6927	58.4273	112.7508	101.2629	98.8128	98.6712	104.6503	91.7388	89.6066	107.9599	100.8494	103.0087	76.8932	106.8438
g13920	6.7106	5.9582	5.9160	6.3388	6.7015	5.7297	3.1987	4.3875	5.0634	5.4022	5.0009	2.9049	5.3158	6.4457	6.4300	5.1639	7.2682	6.2549	5.1423	5.4789	5.7941	5.9109	4.8520	5.6081
g13921	5.1492	4.9674	5.3452	4.8592	4.3902	4.9724	1.8721	4.0742	3.4575	2.7305	2.7121	1.3783	4.2036	3.5683	3.6245	3.4734	4.6644	3.9009	4.0099	3.8606	3.9272	3.3238	3.2861	3.5427
g13923	11.9806	13.4562	13.2300	12.5997	13.0175	13.5347	7.0200	9.8391	7.1822	5.7684	7.5484	4.0753	12.0250	12.2463	12.0669	12.5075	12.1119	12.2039	11.9623	10.8648	10.8680	12.2364	11.1200	12.4642
g13924	15.6386	12.1778	15.8928	16.5163	14.9183	19.0927	12.6990	19.4091	12.0124	17.9960	11.6212	11.1459	14.1527	12.4573	14.5322	14.6411	13.2223	12.5764	14.2746	15.3636	15.7647	17.9639	15.3660	16.7143
g13925	10.9398	10.7182	10.3062	5.8718	13.5509	7.1132	3.4482	7.9001	4.2973	9.7998	4.2417	4.3067	11.9113	9.8220	6.9634	11.4804	13.3185	10.6169	8.7582	10.5042	11.9250	12.3010	7.8418	10.6237
g13926	11.7242	10.1036	14.9451	12.1164	12.4032	9.3437	5.2339	11.1792	5.2583	7.2408	7.3257	5.4745	14.8752	12.2959	11.0987	10.4092	10.4338	11.2882	9.3330	9.3143	9.8055	11.0502	7.0028	15.5523
g13928	28.8115	28.8324	26.8391	26.6382	26.8402	29.2169	31.2604	31.2806	27.7170	34.9060	30.3591	35.3828	29.1805	31.4325	30.1718	29.6441	32.3917	31.0617	31.7445	33.5730	31.0469	32.4095	31.4162	30.4381
g13929	82.8811	79.0721	84.2559	83.3964	77.3792	70.7322	90.8824	75.7771	72.0109	61.8724	76.3644	92.5836	86.3782	91.7422	87.2143	80.7343	78.9368	78.1605	106.1381	108.7929	104.5882	90.5665	92.4975	90.7628
g13930	38.8960	39.0634	38.9243	38.1801	41.4500	41.6621	20.3762	30.9242	26.4333	21.0467	27.3714	15.5186	33.0741	33.4194	35.5182	36.6298	34.9266	33.8852	30.6515	31.8324	31.2529	33.7204	30.3108	33.7068
g13931	50.3811	40.3541	53.0201	54.5340	52.9258	46.4092	44.8761	43.1477	25.5118	39.5570	40.2125	45.8151	47.2594	46.4761	43.6516	48.6255	45.9678	49.7335	47.7974	49.5346	51.0982	54.9808	51.1965	52.2453
g13932	23.4561	27.2375	25.2030	19.8394	21.7244	21.6006	4.9642	7.8500	8.8055	4.3862	6.8989	2.1029	20.6679	18.8047	20.2057	20.9399	21.7796	17.8605	20.4604	22.3389	18.0461	16.1516	16.1829	16.1959
g13934	49.3955	56.5847	51.9694	50.8158	51.3651	52.9654	51.9568	54.0174	43.2411	44.2334	42.9922	56.5721	45.5419	47.9232	47.5688	52.5992	49.6184	50.2390	48.0040	47.7413	45.2249	48.3144	46.2669	45.6790
g13935	21.5840	21.7697	25.4399	19.0428	20.1326	20.7630	4.5539	8.9854	8.2439	3.4134	6.0432	1.5549	19.2890	18.0995	17.4872	17.5140	17.6779	16.5731	16.3479	17.1843	15.3926	14.2449	16.6149	16.2061
g13936	11.2206	12.4552	11.9572	12.1826	12.1029	13.0744	5.7782	9.5270	5.0569	6.0113	6.9153	3.5537	11.4725	9.7418	11.1012	10.4698	11.1105	10.8366	9.8761	11.8556	10.4918	10.8148	8.7420	10.3548
g13938	33.4074	30.5256	38.2962	23.2036	25.6317	19.5015	35.2690	56.4407	47.1266	23.9226	24.3780	25.8018	39.0946	33.9977	39.1912	26.0258	24.4239	23.1998	37.0796	37.8157	28.5956	25.5707	27.7629	23.7205
g13939	93.3814	87.1423	99.8290	98.8482	99.3950	97.7618	57.0446	29.6754	25.7195	22.6618	40.5800	55.8213	124.8347	111.7321	101.0005	110.3292	118.4368	96.5037	107.4087	115.6097	109.1674	121.7005	92.7972	111.5559
g1394	14.0643	15.5764	14.9608	14.5192	14.7018	16.0886	11.5364	14.4780	10.6520	8.1451	13.2322	8.2045	13.6882	14.8097	15.2302	14.6533	15.7288	16.3277	12.9451	13.1308	14.6464	14.1060	13.4315	13.9761
g13943	7.2264	6.5887	15.1454	8.2076	11.3876	10.9750	2.5039	3.8404	3.2355	0.9645	3.9366	4.9186	5.4114	6.6623	8.2987	6.9065	7.6905	4.7709	5.0603	8.8624	8.6324	9.5266	4.6346	11.5233
g13955	16.5165	17.5685	17.2507	17.6349	16.4101	18.0463	16.8628	13.9251	10.8811	10.7658	16.9990	16.3121	15.4992	15.4560	16.2917	17.1766	16.1802	17.8644	15.4058	14.4128	16.0424	13.4051	14.7678	16.3683
g13961	25.1313	20.3549	24.1638	20.6040	21.5597	22.0171	6.5475	13.7473	3.6426	4.6789	10.9473	7.9914	17.8658	19.1336	20.8487	20.9206	18.6936	18.4066	20.9850	20.8897	16.0564	15.4896	17.2842	17.1567
g13962	38.2005	38.1515	35.3597	42.5783	38.4582	40.8866	25.5322	35.1780	23.2160	33.6703	26.3121	21.0531	32.7066	36.8803	35.1334	36.3353	37.3031	42.2498	30.4844	32.3585	32.2517	34.7779	33.5774	34.8789
g13965	10.1237	9.7332	11.1327	9.0032	10.0685	9.0982	1.7168	4.0443	3.8668	2.8560	2.7089	1.4361	9.5160	7.9002	7.9590	8.1338	8.9647	7.3820	7.2115	8.7823	8.0061	9.1254	6.4122	9.0820
g13967	43.3272	37.7160	35.6158	42.1071	39.1665	39.0130	51.9788	45.5842	51.9064	46.1031	53.8721	61.2928	46.4580	49.7877	44.3097	47.0474	48.7995	41.2267	53.5957	51.7635	46.7549	51.3284	51.8218	43.5586
g13968	1.6915	2.1750	2.0637	1.4576	1.5856	1.6955	1.8806	1.2576	1.7635	0.7102	1.5978	0.9955	1.9177	1.5155	1.9694	1.5251	2.1003	1.7281	1.4228	1.6483	1.8378	1.2594	1.5633	1.7077
g13970	3.9128	3.2288	4.1626	4.3036	3.7628	3.5601	3.4435	5.0031	3.2083	3.2788	4.7446	3.1728	5.1896	4.7805	4.5019	5.0566	4.5319	4.7875	5.2322	5.8508	5.3530	5.5106	5.1861	4.9584
g13971	2.7520	3.7675	3.6071	2.5832	2.6100	2.3747	3.3500	6.8255	3.4395	4.6223	3.0155	2.8994	2.9735	4.3233	3.1630	2.2687	2.2845	3.0304	3.1091	4.1878	3.2647	2.6891	3.2111	1.9483
g13972	23.9103	25.7981	27.4780	25.3899	26.0041	25.8894	15.9211	27.5566	21.8784	23.5682	19.2473	15.8450	20.3508	20.0454	21.4420	19.2732	20.2956	19.0108	20.3443	21.6452	22.9075	19.5817	19.3473	23.4403
g1398	14.8247	15.5707	16.1281	14.6030	15.1734	15.1428	9.0719	10.0850	8.2443	11.4822	9.9681	9.6539	13.3227	12.5829	14.0166	12.8518	14.5739	14.1083	14.8084	14.6211	13.0785	16.2844	13.9192	14.1901
g13980	257.2491	216.0618	174.7944	501.0739	481.7493	456.3908	343.0497	358.6852	302.0494	1060.0824	668.2031	808.8110	107.7841	154.7109	95.3371	413.7849	436.8071	374.8484	136.3729	188.7714	186.7818	453.2968	606.9642	520.3784
g13981	21.1346	20.8270	21.5682	21.9105	24.4697	23.5771	18.5389	20.4007	14.9539	14.2566	17.1922	17.7724	20.0740	22.2644	19.9651	21.8528	20.7927	19.9458	21.2119	20.7147	21.0931	23.3658	19.1817	22.1920
g13984	140.7102	156.1401	150.7862	149.9061	158.7122	152.8940	142.9700	242.6006	297.2826	211.6882	171.8286	119.0668	122.4604	130.5949	122.5642	133.2678	122.2841	132.4387	132.2104	125.6365	127.4615	125.2030	131.9795	122.8383
g13985	110.1400	118.6809	110.8760	110.8389	109.7864	122.7911	82.7111	98.4587	89.4306	70.6770	99.8090	61.5694	103.0117	99.9611	104.3945	108.2747	107.9379	112.5895	105.6452	101.8701	99.9643	98.7504	102.1096	104.6511
g13986	211.6527	229.0685	217.6743	231.3289	226.8249	231.1817	172.9159	170.2868	171.6785	134.4403	200.4065	132.7367	189.2901	184.4082	192.2318	203.0074	201.6077	201.2375	206.7228	191.7337	187.3033	189.7231	198.0473	190.3694
g13987	65.3997	67.3915	63.3329	68.3294	64.4002	70.3357	42.8156	50.9539	48.5067	37.4259	50.1458	32.8984	57.7311	55.5742	62.5638	61.7658	63.1836	62.5633	60.6977	58.1651	61.1795	53.7570	59.1959	60.0989
g13988	4.0778	3.5265	3.5354	2.7541	3.4495	3.2553	2.3017	2.7289	2.6837	1.4074	2.2942	1.4334	3.7324	3.5849	3.3597	3.1255	3.0268	2.6283	3.8936	2.9159	3.1175	2.4740	2.7330	3.3741
g13989	273.5394	304.5797	292.1792	272.9919	262.8679	256.4563	248.5610	258.5473	300.4915	394.8192	240.7446	243.2105	214.8616	202.6742	201.1077	213.5136	198.6725	184.5459	199.3584	198.3217	201.1714	178.6694	191.3337	176.1021
g1399	16.3632	17.5847	18.3119	16.1401	17.2398	16.6226	6.4562	8.0082	10.5083	4.8638	9.5777	3.6862	16.5129	15.7975	16.1098	16.7275	16.8243	17.0759	14.2940	14.2520	14.1650	14.9562	14.2410	13.5336
g13990	3.9133	3.8685	4.1259	4.2250	3.6997	4.3225	2.4849	3.0879	2.4248	1.5794	2.9051	1.8812	3.7269	3.8578	3.3904	3.9137	3.8924	3.5590	3.1883	3.1326	3.9379	3.1665	2.8258	3.2766
g13995	16.7556	14.2628	18.3268	19.0456	15.7360	16.3978	18.9901	11.8511	10.5838	10.1017	12.7013	19.0259	20.0251	18.4263	19.3065	17.7718	18.3818	18.9953	17.2223	16.0424	18.8604	17.4442	15.6537	17.3790
g13996	108.2833	103.5464	104.3820	106.6987	110.2618	98.9980	119.6926	137.8277	116.3161	148.4174	104.4346	132.5997	107.4394	113.0123	100.0747	107.7928	111.8859	99.7696	102.2850	104.8886	111.9622	114.4630	120.7097	114.1879
g13998	1.9977	1.8863	2.1869	2.5007	2.3419	2.2980	1.5409	2.0720	1.2986	2.0461	1.6013	1.0558	2.0106	2.2359	2.2189	1.7258	2.6569	1.6246	1.8158	1.9644	2.3478	2.4558	1.4587	2.3727
g13999	33.2210	31.7766	28.7629	25.4675	25.6938	28.6984	33.5813	53.7724	41.4985	37.9094	36.5555	22.8935	31.2735	36.3316	36.5279	27.9496	26.9296	32.2099	39.4217	41.2087	44.1353	37.7879	32.3144	35.3397
g14	22.9970	25.5290	25.4178	23.5571	26.4714	24.6309	26.9931	30.1851	25.1838	24.9087	26.3286	28.0005	35.5545	34.6042	24.8445	33.7539	30.4316	26.6166	30.6407	34.3324	27.5703	31.9098	35.2650	31.9969
g1400	8.7634	7.1320	8.1928	8.7148	8.1241	8.7700	4.8434	10.2152	5.6463	6.7228	8.0376	5.6340	7.5820	6.9703	8.6603	7.5815	7.8985	7.2832	8.7611	8.2899	6.7355	6.4502	9.5006	8.1377
g14000	25.2626	24.5721	24.8376	19.9431	21.8708	24.8889	30.0717	34.4234	25.7308	22.1954	28.3486	18.4653	25.1904	26.5826	26.1714	19.5520	22.2623	24.8572	33.9846	31.7676	33.1009	25.8152	26.8984	27.6660
g14001	0.5240	0.6566	0.6999	0.7089	0.6228	0.4329	0.8192	1.8406	1.2127	1.1910	0.6316	0.5783	0.9770	0.7101	1.0323	0.8051	0.8363	0.5184	0.5603	0.3536	0.6682	0.4817	0.5414	0.5719
g14003	7.5710	8.6152	7.1390	9.2294	7.9273	8.2670	5.3076	8.3198	3.9945	5.8063	4.8494	6.8818	5.7984	5.5617	4.7802	6.8055	6.2643	5.5698	7.0969	6.8301	6.7244	4.9516	4.6603	5.9243
g14005	15.5591	16.1515	17.0608	16.0116	16.8987	17.1788	11.8162	6.9203	6.2267	7.8817	10.9531	9.5861	16.6432	18.5635	15.0516	14.7189	16.3266	15.2194	12.8496	16.5997	14.3307	12.6387	15.6515	13.2712
g14012	28.0365	30.3001	27.1987	27.8123	29.8055	29.6465	33.8202	37.3379	35.8264	40.0624	38.4208	34.2224	31.8666	32.4929	32.6264	32.3595	33.1891	33.9493	28.7306	28.6107	30.2207	29.2784	32.7780	32.1208
g14015	4.0224	3.4169	3.3335	3.1199	2.6309	3.2513	3.5585	4.1231	3.6358	2.8719	4.1620	3.3940	3.4193	3.7160	4.1587	3.9416	3.0827	2.3129	3.1502	4.6756	3.8482	3.3703	2.3475	3.6236
g14018	3.6028	2.6156	2.7088	3.6675	2.5886	2.8428	3.5201	4.4578	2.3600	0.4114	0.5887	0.6080	0.8989	0.5293	0.4353	1.3277	1.2364	0.8745	1.2177	1.0375	1.8902	0.4089	0.2283	0.4995
g14019	3.1843	3.5367	3.0705	2.6826	2.6210	3.0794	1.3717	2.6383	1.2158	1.1838	2.5099	1.0772	2.8331	3.0056	2.1569	2.5841	3.1333	3.2219	2.4929	1.9476	2.5164	2.0663	1.7146	1.9018
g1402	19.8048	26.2127	21.5914	24.5575	23.5169	22.9466	17.5855	30.4407	19.9144	24.6763	18.5503	10.6736	21.2293	22.3422	22.2855	25.6171	23.8092	26.3763	25.8192	28.0154	24.7500	24.5211	21.9425	29.8539
g14020	2.4294	2.6794	3.2198	2.4772	2.3362	2.7758	1.4501	1.8938	1.4132	1.2667	1.4983	1.2654	2.0292	2.4490	2.6709	2.2980	2.1362	2.3279	1.6867	2.1039	1.7734	1.6631	2.0836	1.7469
g14021	2.0073	2.4271	2.7647	2.0195	1.9369	2.1488	1.6002	2.3632	2.0176	1.2779	1.7021	1.5473	2.6974	3.0945	2.0696	1.8848	2.7500	1.6899	1.8795	1.6546	1.8188	1.9014	1.4126	1.4442
g14025	30.5231	30.5710	27.7311	32.6620	30.0134	32.1602	33.7047	30.4234	24.7666	26.3227	32.9618	30.0846	28.0717	29.1005	28.3880	29.8041	30.4328	29.9312	34.3949	32.5734	31.8094	34.4619	32.6081	30.2568
g14028	54.4535	59.5872	54.8243	54.3954	56.1817	59.0054	58.7062	57.3706	38.6199	58.2400	54.8097	63.7264	57.9949	63.8926	55.8395	54.2348	59.9926	56.0629	62.1910	61.3717	61.2877	71.3545	59.9598	61.4840
g1403	17.9758	19.7030	20.3881	20.5555	21.0674	19.1477	9.8398	19.3165	13.1207	15.7625	12.9697	8.2414	17.4042	18.3052	17.4998	19.4689	17.8400	17.5114	14.9739	18.8177	16.3614	16.7484	12.3532	18.2209
g14033	14.2749	18.2884	16.9656	15.4882	14.2919	17.1724	17.5564	36.6577	25.6788	46.5340	22.2610	24.4011	13.8624	15.5704	14.2533	15.9579	17.3380	14.9812	17.3916	16.7419	18.0127	20.1132	16.8773	17.8377
g14036	2.6756	3.0778	5.3008	3.1208	4.1240	4.3896	4.1696	7.4688	4.2735	4.0629	2.1456	2.8319	4.2515	2.9811	3.0069	4.4247	3.5276	2.7628	4.0341	4.6568	3.8345	3.6644	3.2296	3.4144
g14037	0.9314	1.9535	1.0130	2.5226	1.4483	1.3717	3.4386	6.7574	3.5514	4.6614	4.1364	5.8422	2.2790	1.3797	2.5628	2.6565	2.2532	1.3831	1.9203	2.7400	2.6518	3.7808	2.8888	4.6552
g14038	1.1665	1.0322	0.8234	1.0244	1.1666	1.5731	0.7489	1.8276	1.7612	1.2439	1.4056	1.0502	1.0298	1.0892	1.1630	0.7368	1.2197	0.8694	0.9853	1.3211	1.5004	0.8435	0.7062	1.1395
g14039	30.2588	26.9304	29.5211	30.6226	28.7447	30.4268	28.1134	30.9899	23.3213	23.9051	20.3338	25.8008	31.2386	31.4387	28.7459	32.3486	25.7524	31.0735	28.9924	26.5832	30.3774	30.2466	29.5868	28.0091
g1404	19.7602	20.1490	18.4620	28.6237	22.7873	21.7189	15.2728	21.5791	19.3825	21.4270	19.1061	15.3443	22.4248	19.9965	20.1166	24.8592	25.4562	24.5427	24.2305	23.7064	23.7950	22.1071	24.7121	22.3255
g14048	19.5950	22.2769	22.3491	9.6681	10.3563	12.5093	20.9808	23.6115	20.5459	22.2865	24.1553	15.6016	31.3915	27.6866	30.5941	17.5655	17.6454	21.8545	32.0727	28.6536	29.2034	23.3845	16.1243	19.1326
g14049	46.3074	45.6176	47.0916	47.0554	49.9781	46.1637	24.8849	38.4063	38.0731	24.0490	33.9024	11.7647	45.4441	44.5054	43.6683	47.1576	49.0122	44.3146	46.0161	49.6587	43.2976	46.5306	43.2421	46.3590
g1405	11.6995	11.6955	13.0814	12.7484	11.7983	11.5128	9.9699	14.8430	9.8633	7.6133	7.8724	7.3549	9.9205	10.4700	9.1188	10.8043	8.5186	11.6245	9.3765	8.7331	10.0937	6.8522	7.4620	9.0473
g14050	6.5012	7.4498	5.1944	8.8873	7.4789	6.5011	2.6444	4.9355	1.7898	8.3065	5.8389	9.1315	7.2453	9.0037	8.8389	8.7226	8.1975	7.9994	3.4204	3.6245	5.0629	7.5838	7.9034	6.5482
g14051	10.0936	10.4359	9.2652	11.7112	10.8878	12.7110	9.5449	14.4427	10.9389	13.3329	11.3437	6.8709	10.9986	10.5409	9.4732	11.2095	11.4608	8.6744	10.3176	12.3983	10.4080	11.9523	9.1228	9.4649
g14052	9.5890	8.7322	8.4539	9.3991	9.1647	9.7157	5.8942	8.9553	6.4568	6.3017	5.8916	5.6312	8.5101	9.8716	8.5675	8.8630	9.0704	8.2018	7.6349	8.6953	9.3116	8.9796	9.3895	9.0707
g14053	17.8842	17.7208	17.9264	17.1543	16.9788	17.2768	12.7750	17.0277	10.3234	15.1691	16.5803	11.6004	15.6596	14.9842	16.4146	18.5810	18.7300	19.3863	18.2188	16.6970	15.8913	19.6360	17.4284	19.3311
g14054	19.2928	19.3363	15.6474	17.8609	17.6611	21.3032	9.4055	11.7527	6.2462	9.4733	8.0485	5.3954	17.1598	20.7290	15.2931	17.3085	16.9909	19.2846	13.5070	13.8999	14.7144	16.6778	16.2069	18.4373
g14055	14.7521	14.8236	16.6470	15.9561	15.3056	16.2256	7.6297	10.8247	7.2400	7.2761	10.3307	6.1852	14.7951	14.2187	14.2612	15.3308	14.8480	16.3409	11.4628	11.7060	10.1883	13.5310	13.6439	17.2653
g14056	23.4849	21.9981	20.4696	26.1874	23.1024	21.8901	20.9568	20.6839	11.2657	25.2056	14.4747	19.7193	21.3929	23.2122	21.3997	25.0373	24.6993	23.6847	20.0608	20.9010	25.0684	25.1530	22.5799	28.4716
g14057	2.8096	2.2550	2.6764	1.6140	2.5553	2.7731	3.3897	2.7860	2.6313	2.2505	1.8205	1.5873	1.6724	1.8609	1.6711	2.3379	1.8267	2.2439	1.9775	2.4120	1.8655	2.4340	1.8909	1.8387
g1406	15.7206	15.3090	13.2384	14.8609	13.4006	15.0336	9.1481	7.7279	7.3754	9.1911	8.5953	10.1924	11.4742	12.2602	13.3675	15.3783	13.5406	12.9205	11.8902	13.7868	12.6722	13.7395	11.9157	12.9295
g14062	11.1744	11.4392	11.8531	11.4744	13.9811	12.9253	6.9518	7.4413	6.1773	5.1469	6.9797	4.2701	10.8125	12.2881	12.2247	12.3673	13.3046	12.2734	8.6005	11.8298	10.5824	11.0547	12.1240	11.9832
g14066	555.8756	552.5424	531.0441	548.0472	544.2202	548.0216	749.3447	821.4992	758.6192	962.3355	707.3878	762.5496	583.0125	614.2601	591.5861	600.2028	614.1067	606.5395	626.4985	623.3688	627.4329	638.8483	649.4451	614.2499
g14067	21.4195	22.5162	22.1543	21.6677	21.7438	22.1056	22.4398	20.9645	20.0680	20.3306	22.3871	18.7989	20.5947	21.0175	20.3681	20.4313	20.4838	22.3616	20.3796	19.5419	19.2319	20.4983	20.7768	21.4744
g1407	3.9408	3.7888	4.0397	3.7003	3.6795	3.4967	1.7947	3.0802	2.3347	1.3832	2.1340	0.4737	3.2152	3.2047	3.4601	3.1639	3.2827	2.8695	3.1446	2.7437	2.7308	2.4053	2.3258	3.2116
g14070	48.4703	60.9741	51.1134	52.4123	55.9390	63.7725	5.2368	3.5661	4.2102	1.7063	2.8628	1.6771	46.3656	48.8781	47.5210	50.1862	46.0051	42.8780	52.3152	45.3690	40.9047	45.5862	47.6400	48.9282
g14071	61.6921	81.0597	67.2234	67.3129	78.7246	76.8284	5.1630	2.8890	8.1964	3.3898	3.4653	1.9716	55.1114	56.7339	58.9978	62.4082	57.4046	51.0422	63.2234	59.2301	52.1063	45.8853	59.3290	61.6550
g14072	18.3667	24.5917	18.6905	22.2982	23.6449	23.6778	1.8233	1.0021	1.6473	0.5206	1.0720	0.6667	14.9527	16.8612	17.1804	19.0186	16.3402	14.9849	19.9583	19.4032	16.1476	9.7010	16.8219	17.8703
g14074	44.5956	54.2842	43.8711	41.9758	49.4515	53.8457	2.7808	1.9109	3.1368	1.9229	1.6439	0.8152	38.8025	36.6883	38.4357	42.7559	40.9673	42.0525	37.1205	34.9495	32.0694	24.4871	37.5582	34.1152
g14077	0.7723	0.4230	0.4759	0.3703	0.3397	0.3091	1.0108	0.9528	0.7489	0.7774	0.6263	0.3979	0.3758	0.6139	0.8358	0.5004	0.3876	0.8017	0.6689	0.7905	0.6491	0.5214	0.4830	0.3914
g1408	11.2869	8.6471	11.3632	12.3730	12.0135	10.3025	4.3845	2.0585	1.7158	2.4824	3.0414	4.0792	9.3790	9.4385	13.2882	8.5705	10.5160	11.6501	10.2281	6.5359	11.0229	8.4886	5.1111	11.3198
g1409	7.5095	7.9540	12.8803	10.0856	9.5093	9.3769	7.1697	18.2577	14.1323	12.4627	6.9723	5.6388	10.7783	8.6700	8.7350	11.0084	7.4770	8.1670	6.9770	9.8090	8.4385	9.2768	4.3882	7.5702
g14095	10.7389	13.5067	12.9763	12.9901	10.6731	11.8621	9.0084	10.9063	7.7274	11.4777	8.7846	8.6302	10.6599	11.0839	11.1920	11.9354	11.1856	10.6608	13.1547	11.2618	12.8830	10.6705	12.2641	11.3853
g1410	291.6901	238.3350	442.1357	349.2475	388.0292	319.2598	175.0849	836.2007	267.9363	348.2059	129.8651	184.8244	384.2930	328.3917	320.3616	352.2771	383.4483	254.0935	191.9317	289.4589	257.1586	295.0029	146.2561	365.0620
g14100	117.9408	125.4755	116.3386	125.9301	128.7288	121.5551	131.9851	128.7103	147.6610	152.5473	145.0465	165.6864	110.2179	115.4383	109.8498	126.7273	114.8525	113.1733	114.8972	112.6191	113.2437	115.1567	121.4020	116.7172
g14102	5.0638	5.2888	4.4852	4.6967	4.6985	4.5306	3.9635	3.8460	4.5048	2.5112	4.9369	1.9579	4.6519	4.6016	5.6382	4.4961	4.7679	5.6397	3.7646	3.9496	4.0255	4.3476	4.0393	4.4305
g14105	1.5700	1.4812	1.8833	1.4491	1.5259	1.5938	0.8839	1.6048	1.3153	1.9830	1.4043	1.4107	1.2215	1.3500	1.4610	1.3523	1.9572	1.3521	1.2713	1.2102	1.3504	1.0460	1.2221	1.5818
g14106	25.9798	26.6527	25.0608	26.4370	26.7892	28.5643	17.7552	21.1086	23.0196	16.8866	21.2237	12.5456	24.9702	23.6480	25.4469	26.1523	26.7767	27.5293	24.7307	23.7690	23.7444	26.7096	24.5396	26.9097
g14107	22.9721	25.4390	23.2884	23.5029	24.6679	26.0525	37.4779	45.3356	32.2568	63.0244	40.3157	43.2113	33.0786	33.9495	36.5110	35.4499	32.3609	37.1989	41.2627	38.4972	33.7492	45.1978	44.4163	41.0219
g14108	22.4213	21.4610	22.7429	26.5388	26.8809	21.8556	19.7412	17.1391	14.0774	14.9221	16.0643	22.0643	18.9407	19.8995	19.5344	19.9077	22.3626	19.2336	20.3025	22.0325	24.2891	20.3421	21.0044	22.0241
g14109	30.3633	34.1641	31.7514	28.4098	30.0390	31.9112	4.8759	5.1609	8.6096	3.0217	7.2176	1.4937	26.0210	21.9719	25.7057	25.2788	24.2088	24.1783	23.3937	24.3358	24.4117	22.2278	22.8977	24.1710
g14111	314.8016	340.1819	329.7918	343.2149	333.7834	338.1815	247.2583	258.4190	250.6731	296.7920	254.8637	275.9446	265.3657	249.3363	260.2254	266.5360	274.7014	246.5212	267.4965	273.8960	274.3231	254.1021	274.6096	249.9450
g14112	7.3081	6.9091	5.9154	7.2718	6.1278	6.7825	5.6763	5.3696	3.9334	4.0066	4.8214	4.2291	5.2826	5.4312	4.3665	5.3465	3.8106	6.0076	4.8397	5.9743	5.6439	5.1720	5.4447	5.5242
g14114	6.1442	8.6335	5.1935	5.5745	5.1744	6.2607	2.4802	2.9937	4.5806	3.0288	5.3478	3.0679	7.4364	6.0862	5.1572	6.7532	6.2432	7.1283	5.9488	8.0940	6.2602	7.8909	5.8819	6.0829
g14116	5.2116	6.1076	6.0759	5.6540	6.1757	5.6756	3.9055	6.9901	3.9338	4.2698	3.8419	3.2940	5.0425	4.8843	5.1390	5.6128	5.5821	5.1147	5.5130	4.9704	4.4662	5.2121	4.6315	5.2971
g14118	6.9184	7.0612	8.3587	8.7290	8.6038	8.0358	5.8432	5.3366	6.0372	4.8704	6.5130	7.1310	10.0489	8.1693	7.5215	6.0511	7.1589	8.2494	8.4251	7.7685	7.2798	8.0016	9.4470	7.3058
g14119	11.0322	11.0998	13.4046	11.7601	10.9130	11.3176	5.8540	10.6914	5.8771	8.5811	6.0771	5.0419	10.2369	10.4448	11.9834	9.2122	10.7152	10.0502	9.9765	11.0456	9.3028	10.8859	9.4441	10.9340
g14120	8.6459	8.4609	7.9928	9.1605	12.2119	10.3130	6.1625	8.1465	5.6588	8.7337	5.1421	3.5660	8.9239	7.0298	7.5637	11.1046	9.9263	8.2990	6.8232	7.9164	8.7231	8.3897	5.8143	9.2872
g14121	21.8789	22.0374	21.9703	24.2691	22.7935	22.8159	16.6688	19.3982	16.9246	17.1407	18.3504	13.2525	19.7647	18.8907	20.2480	22.0601	21.8313	20.6602	22.5305	21.0580	18.8980	22.1665	17.4833	18.4325
g14122	14.5991	15.1463	16.3917	14.1795	15.3258	16.0115	5.7932	6.5956	7.1454	4.3200	6.9899	3.6231	11.5745	10.7915	12.7921	12.1729	12.3524	11.7153	10.3208	11.8989	11.3141	11.9058	10.4638	12.2627
g14123	49.7387	46.8576	49.3001	51.9280	51.8274	51.0313	44.8896	45.1493	43.4102	49.1899	42.7147	51.9002	44.6455	45.4953	48.2590	51.1847	49.5480	48.3448	47.8646	46.7057	47.8852	48.7187	46.4420	46.2335
g14124	36.0807	32.9729	35.0100	35.6550	36.9342	35.9889	28.3858	28.2060	23.1517	26.2358	26.5635	23.6253	29.3865	29.1162	30.2846	28.9638	30.5193	30.7291	30.8635	29.7704	31.6564	29.1400	29.9080	32.3251
g14127	35.0606	30.8122	41.7751	26.3344	34.8221	32.7327	15.0750	51.3212	34.3659	40.0605	16.8497	12.2470	33.9028	30.5281	31.0709	29.7522	31.9264	30.3063	25.3128	24.5731	28.5247	23.3866	19.7410	27.8460
g14139	4.2989	4.3094	5.2628	3.9244	4.5212	4.0167	1.4354	2.5338	2.3451	1.6136	1.8743	0.9162	4.7120	4.2655	3.9074	4.9356	4.6506	3.6176	3.5179	3.7082	3.3446	3.9921	3.1375	3.6202
g14140	12.2688	13.8451	11.4460	11.5169	12.2778	13.1268	14.6898	15.5766	14.4947	17.0942	17.4149	14.9036	12.7092	12.6391	11.4269	13.0024	11.4098	12.1830	14.2388	13.5464	13.7842	14.2591	15.2073	13.7979
g14141	249.4819	239.9011	231.0426	264.5451	261.7521	252.3102	259.4711	242.4492	241.8924	242.1721	268.9452	273.9890	252.2103	253.4758	246.6193	266.6554	250.6025	251.0348	274.6889	275.2230	265.8975	297.4612	297.0125	277.6497
g14142	7.2849	6.3513	7.8382	6.6412	7.5560	5.5523	7.6288	12.8048	9.6064	10.6322	8.3989	7.0453	7.7832	8.1184	7.3949	9.8532	7.3374	8.6613	7.1726	9.2714	7.8954	7.7292	7.6038	7.2515
g14143	14.0627	15.2695	13.8836	15.0208	13.7122	13.5438	8.6796	12.0253	10.0741	15.0813	8.9131	9.9932	11.6987	10.4669	12.8273	12.0844	12.9189	11.7299	11.0363	12.2552	10.5815	11.9265	8.9319	11.5383
g14145	44.8674	45.0410	43.9352	51.9385	50.4895	50.5140	37.0409	47.2697	45.5955	41.4293	47.4034	29.8659	42.9799	45.2775	44.4876	46.5355	45.3967	49.5874	40.5353	40.8838	39.9661	46.3869	52.5719	47.8338
g14147	9.2862	10.3991	10.1369	9.1688	9.2642	11.9398	7.4053	7.9894	3.4699	4.7275	5.8191	5.4896	7.9896	9.2210	9.9953	9.6543	9.7404	7.7248	9.4000	8.3352	9.3567	9.0863	7.2511	9.0634
g14148	8.9645	7.8273	10.9783	9.1666	9.6240	8.9890	8.5150	17.2405	8.0145	13.0855	7.5936	7.2924	8.3909	8.3180	8.7969	9.2296	9.0973	7.3905	7.2745	7.5487	9.5124	9.6691	5.3197	8.6495
g14149	9.7392	11.4376	12.3479	12.2551	12.6679	11.7040	8.1548	16.9924	9.7097	11.0804	8.6248	6.2814	11.5655	10.1105	11.0930	12.3786	12.5438	9.7775	11.2183	13.2708	10.8867	11.9392	9.0342	12.6216
g14153	1.5693	1.9991	2.2110	1.0887	0.7161	1.3083	0.6589	2.1454	1.9509	0.5714	1.0198	0.1586	2.2090	2.0253	2.2051	0.9404	0.9585	1.4750	1.8918	2.0399	2.1602	1.2467	0.6396	0.8756
g14154	8.4291	8.0636	12.1779	12.6814	10.1863	10.3576	11.6763	12.8605	10.2735	11.3718	14.7127	12.9014	13.1979	13.0933	11.4958	12.7015	13.8984	13.9318	12.2185	11.5573	13.1089	14.3504	15.2820	12.8478
g14156	6.5486	6.2328	9.3238	7.6745	8.3374	7.1509	4.9099	9.1399	3.5560	6.3085	3.3510	4.1275	5.6407	5.5783	6.0906	6.3203	6.7369	6.5106	4.4752	5.7061	6.4339	6.3819	4.1209	5.9867
g14159	1.7924	2.6849	2.5487	1.2872	1.6969	1.4048	4.6261	2.7714	3.4361	2.4110	2.0933	2.0138	2.9915	2.4936	3.3940	2.0986	2.0219	2.6683	2.4462	2.3027	3.5708	2.2214	1.8433	1.1349
g14166	6.1546	7.3539	6.5475	6.3976	6.3856	6.3892	5.0859	7.0942	5.2044	5.3581	5.3087	5.3457	5.5414	5.0618	5.0129	6.0316	5.1682	6.5718	5.9589	5.6262	5.5214	5.0658	5.2185	5.4349
g14168	202.9964	173.0660	220.1335	234.2692	234.0655	198.1728	174.8545	108.1118	75.6977	54.0499	153.7653	208.6054	224.6090	201.9734	218.0134	219.2258	226.6501	190.3419	204.0649	225.4808	218.1613	238.9011	186.4356	252.3393
g14169	10.0700	8.2568	10.8202	9.4295	9.5480	8.0318	9.6982	17.3139	12.6590	13.6894	8.5512	12.6565	9.2298	8.3706	9.0647	10.7736	10.6475	7.1669	8.1586	8.8700	9.1862	9.2942	10.7925	10.6325
g14170	6.5034	6.2143	6.9445	7.0146	5.9131	6.8509	5.5548	6.1847	4.0045	5.2798	5.5828	6.1242	7.9512	8.0677	6.9543	7.6515	7.5213	8.1788	4.7848	6.0236	5.2620	5.8118	5.8039	5.5225
g14173	28.2429	27.7656	26.3663	26.2106	27.4329	28.5633	20.6264	22.2386	19.4054	17.2099	22.2245	16.0451	26.1885	23.9735	27.0574	26.6727	26.0836	26.5339	24.5405	23.9945	22.2376	24.7385	24.0358	23.4599
g14175	25.7286	24.5913	28.0759	24.4401	26.2891	27.5019	18.3949	25.4743	16.2866	22.0676	17.3810	12.9319	21.0296	21.4968	22.3581	24.9375	24.2930	21.7312	19.3556	21.3421	20.5548	21.3884	16.3039	23.0771
g14176	6.8390	6.2087	9.1057	6.1770	6.0448	7.0602	3.6659	9.4137	2.6005	5.8791	4.7331	5.5227	8.3000	7.6035	6.8018	9.0832	6.1029	8.7984	6.8736	6.7742	8.0467	8.5559	9.0022	4.8597
g14177	9.0249	9.9528	11.1375	6.7512	9.4053	8.1729	2.6461	7.7693	3.0536	5.4130	1.8678	2.4031	8.7437	7.1584	6.0067	8.7251	5.6430	5.7027	4.5046	8.2594	8.1584	5.0127	3.5086	7.9914
g14178	10.3539	12.7004	12.6579	12.4136	11.8186	10.6941	9.7723	16.1248	11.6050	9.4523	8.4456	8.3818	10.6428	12.6465	14.5563	12.5604	11.0696	12.5836	11.5177	13.1427	13.1106	14.9473	16.4814	14.3801
g14179	15.4921	14.9129	14.6819	15.1227	15.0260	16.5863	9.7523	16.0559	8.4653	12.1238	8.3135	8.9750	15.9585	14.3728	15.1236	15.2409	14.6393	14.4739	11.9874	11.6447	13.6937	13.5308	10.1562	14.6274
g14182	19.3346	20.0214	18.5630	16.3151	17.6390	18.3360	6.6794	4.6896	10.4510	4.4553	10.3627	3.1393	16.1405	17.4101	18.0351	17.3861	16.3708	18.0376	17.0049	15.1727	14.4684	15.7941	15.8775	17.0281
g14184	12.8321	14.7739	12.9214	12.3549	11.8158	13.3311	3.9925	4.4803	6.0483	2.9153	5.5242	1.4427	12.2051	11.8512	12.6711	11.6551	12.6650	13.0563	10.9421	11.0047	10.8779	9.4871	11.0581	11.7710
g14185	57.4109	62.7106	65.7312	61.1733	63.1815	62.2239	36.0281	47.6001	32.8032	38.5963	40.0910	36.1239	55.4518	53.7729	53.2109	58.1235	55.0575	56.1690	48.8835	48.5629	47.5836	49.8090	44.1187	48.8973
g14189	1.5911	1.6152	2.0392	1.7732	1.6843	2.4690	0.7841	1.7605	1.5119	1.6118	1.7314	1.1372	2.0920	1.6445	2.4727	1.1649	1.3800	2.6927	1.7432	1.4551	2.7537	2.7392	1.5387	1.7250
g14191	1.8387	2.1322	1.7344	2.9136	2.3371	2.4365	2.9880	4.3948	3.0610	2.5828	2.1257	2.7155	2.5051	2.7764	2.8356	1.5963	2.5228	2.7080	2.3453	1.4915	3.0714	1.5601	1.7081	1.5676
g14192	72.6677	66.9954	58.5060	99.1866	80.5304	74.6641	117.9691	87.1826	99.8400	130.6470	89.2363	113.4547	48.2350	57.4486	51.2893	58.0215	61.2076	55.3096	71.6824	75.9862	88.0973	72.0384	77.5362	81.5330
g14193	20.1831	19.7982	13.8905	26.2015	17.9407	16.9145	29.8964	24.0563	35.1204	25.4707	19.5949	28.5377	13.8833	15.3933	9.6232	12.3382	9.5824	9.4704	17.4482	18.9136	23.1223	12.3257	13.1899	17.4262
g14196	52.1169	52.0980	64.9399	51.3387	59.4053	58.9330	30.7125	49.2582	37.6495	44.3105	25.8720	29.0118	63.9586	57.2560	53.9930	58.7318	57.6846	51.0826	51.5377	52.1007	54.6978	58.5654	40.2557	50.5425
g14198	173.6881	154.1170	254.7633	206.4298	228.7878	201.7350	90.3159	290.4675	119.6166	190.2066	85.5799	87.2163	192.7345	160.9084	177.8817	175.2351	204.4685	145.8366	125.7342	162.4063	154.9625	173.8862	99.8230	195.7585
g14199	827.4411	869.0241	759.1600	798.1016	791.6932	823.9947	981.3113	1165.7406	1010.1304	926.7631	839.7776	1034.2815	856.5568	944.5033	888.5732	877.9539	869.4850	954.1655	933.0077	949.6310	908.0631	882.9648	927.4556	854.4218
g142	10.0559	9.6504	12.5907	10.2202	11.6140	12.1434	2.9552	7.1867	6.6490	5.6974	5.3734	3.3973	9.5678	7.6310	10.1506	8.3302	9.2505	7.6423	9.2324	8.2613	8.4979	9.7726	7.0805	8.7951
g14200	7.6878	6.7003	6.8024	8.6319	7.3051	6.9147	7.1307	7.9662	7.3153	7.1421	6.4591	8.7776	7.2768	7.8845	8.0107	6.2466	6.7488	7.6166	8.6738	8.4057	8.9972	7.4976	9.0007	8.0776
g14201	9.9223	9.7248	9.5047	10.7666	9.3767	10.4553	7.0777	8.2314	5.4317	6.3318	6.8193	7.5809	9.1018	9.1672	10.1435	10.5367	12.2258	10.7785	8.4854	8.7494	8.4749	8.8804	7.9509	9.1866
g14202	8.5557	9.6661	9.8458	9.5229	9.5613	8.5593	3.4509	5.6322	4.1284	3.6960	5.7852	3.1074	5.9061	4.9424	5.4169	5.6884	7.4608	7.1429	6.2535	8.2168	10.8321	7.7781	6.6287	7.3916
g14204	70.8590	52.4577	94.3458	70.9298	87.7903	72.8989	14.3208	44.8479	7.2319	25.0016	11.2141	13.5108	73.0705	69.6323	83.4520	66.5127	84.0024	56.9353	43.5443	63.4186	50.7881	52.9291	28.6608	75.9094
g14206	13.5087	14.2722	17.8325	15.8316	14.6059	15.4758	11.1498	22.6549	9.3664	12.8863	9.6832	5.1430	29.2589	22.0359	21.5107	20.3271	18.2235	18.5994	24.1482	19.2874	25.3300	19.6449	19.9371	17.1921
g14209	2.9714	2.5184	2.9055	2.9762	2.8006	3.1484	1.2653	2.5848	1.3552	1.0109	0.7863	0.8947	1.6996	1.6249	1.4779	2.1711	2.0414	1.8019	1.1331	1.8745	1.8046	1.3003	1.7716	2.2371
[truncated: 12,916 more rows]
