# Supplementary material for: Wnt signaling restores evolutionary loss of robust foot regeneration rates in Hydra
Source: Nat Commun. 2025 Dec 10;16:11447. doi: 10.1038/s41467-025-66299-2 (PMC12748876; doi:10.1038/s41467-025-66299-2)
Supplement: Supplementary file 6 — Source data [file 41467_2025_66299_MOESM6_ESM.zip › Source_Data_ALL/Source_Data_9.csv]

ID	F0R1	F0R2	F0R3	H0R1	H0R2	H0R3	F12R1	F12R2	F12R3	H12R1	H12R2	H12R3	F3R1	F3R2	F3R3	H3R1	H3R2	H3R3	F8R1	F8R2	F8R3	H8R1	H8R2	H8R3	G_Name	GO_BP	Desc
g1000	0.6983	0.3687	0.5624	0.5376	0.3540	0.2109	1.4603	0.4510	1.2749	0.6578	0.2114	0.0428	0.9567	0.6027	0.9927	0.6280	1.3122	0.8228	0.9652	0.9637	0.7699	0.3575	1.3094	1.1268	jockey\pol pol
g10002	2.9177	2.8557	3.2548	3.2438	3.1537	2.7690	2.6758	2.2775	3.2752	2.1488	2.9405	1.7247	2.6203	3.2420	2.7976	2.6360	2.8367	2.9082	2.8127	2.9707	3.0206	3.0050	2.8390	3.1290	PIF1 C15orf20	DNA duplex unwinding [GO:0032508]; DNA recombination [GO:0006310]; DNA repair [GO:0006281]; DNA replication [GO:0006260]; mitochondrial genome maintenance [GO:0000002]; negative regulation of telomerase activity [GO:0051974]; negative regulation of telomere maintenance via telomerase [GO:0032211]; regulation of telomere maintenance [GO:0032204]; telomere maintenance [GO:0000723]	DNA-dependent ATPase and 5'-3' DNA helicase required for the maintenance of both mitochondrial and nuclear genome stability. Efficiently unwinds G-quadruplex (G4) DNA structures and forked RNA-DNA hybrids. Resolves G4 structures, preventing replication pausing and double-strand breaks (DSBs) at G4 motifs. Involved in the maintenance of telomeric DNA. Inhibits telomere elongation, de novo telomere…
g10003	-0.0826	1.3307	1.2403	1.6556	0.9971	1.7145	0.7895	1.4323	1.0129	-0.0995	0.5385	1.0409	0.6665	1.1052	1.6373	0.5893	1.3663	1.1412	0.9080	1.0790	1.5965	1.7058	0.7526	1.3131	pif1 PsycPRwf_1560	DNA recombination [GO:0006310]; DNA repair [GO:0006281]; telomere maintenance [GO:0000723]	DNA-dependent ATPase and 5'-3' DNA helicase that efficiently unwinds G-quadruplex (G4) DNA structures. May be involved in resolving commom issues that arise during DNA replication, recombination, and repair.
g10005	2.7732	2.4276	2.0706	2.8092	2.5510	2.4243	2.1793	2.6558	2.6617	1.6296	2.0392	1.2305	2.2511	2.7397	2.2085	1.6560	2.3731	2.1426	1.9071	2.5656	2.5753	2.2754	1.9855	2.4062	NA	NA	NA
g10014	8.6438	8.7018	8.6165	8.6078	8.5954	8.6063	8.8410	8.6148	8.8212	8.5347	8.8693	8.6289	8.6087	8.5983	8.6053	8.5704	8.5433	8.6194	8.7651	8.7371	8.7176	8.6251	8.7810	8.6156	ELL C19orf17	in utero embryonic development [GO:0001701]; negative regulation of phosphatase activity [GO:0010923]; positive regulation of DNA-templated transcription, elongation [GO:0032786]; positive regulation of transcription by RNA polymerase III [GO:0045945]; positive regulation of transcription elongation from RNA polymerase II promoter [GO:0032968]; snRNA transcription by RNA polymerase II [GO:0042795…	Elongation factor component of the super elongation complex (SEC), a complex required to increase the catalytic rate of RNA polymerase II transcription by suppressing transient pausing by the polymerase at multiple sites along the DNA. Elongation factor component of the little elongation complex (LEC), a complex required to regulate small nuclear RNA (snRNA) gene transcription by RNA polymerase I…
g10016	1.4432	1.4696	1.2117	1.9600	0.6754	1.5998	1.4529	1.7423	0.6326	2.0156	2.1148	2.7509	1.9083	1.2089	1.3207	1.5591	1.9070	1.8281	1.1036	1.5220	1.2328	2.5122	2.0910	2.1480	NA	NA	NA
g10017	4.2280	4.1198	4.4756	4.4083	4.3607	4.2776	4.5482	4.5136	4.4527	4.6687	4.5613	4.9939	4.4482	4.4032	4.4381	4.6389	4.4221	4.4175	4.5545	4.5642	4.4505	4.5850	4.5813	4.4561	TRMT112	peptidyl-glutamine methylation [GO:0018364]; positive regulation of rRNA processing [GO:2000234]; rRNA (guanine-N7)-methylation [GO:0070476]; tRNA methylation [GO:0030488]	Acts as an activator of both rRNA/tRNA and protein methyltransferases. Together with methyltransferase BUD23, methylates the N(7) position of a guanine in 18S rRNA. The heterodimer with HEMK2/N6AMT1 catalyzes N5-methylation of ETF1 on 'Gln-185', using S-adenosyl L-methionine as methyl donor. The heterodimer with ALKBH8 catalyzes the methylation of 5-carboxymethyl uridine to 5-methylcarboxymethyl …
g10018	10.3090	10.1672	10.1654	10.3265	10.2878	10.2235	10.8078	10.1271	10.2790	9.8463	10.6476	11.0535	10.3640	10.4866	10.3862	10.4154	10.4038	10.4193	10.5667	10.5484	10.5668	10.5766	10.6885	10.4854	COF1 FGRAMPH1_01T19853 FGRRES_06245 FGSG_06245	actin filament depolymerization [GO:0030042]; cell cycle [GO:0007049]; cell division [GO:0051301]	Controls reversibly actin polymerization and depolymerization in a pH-sensitive manner. It has the ability to bind G- and F-actin in a 1:1 ratio of cofilin to actin. Binding to F-actin is regulated by tropomyosin. It is the major component of intranuclear and cytoplasmic actin rods. Required for accumulation of actin at the cell division site via depolymerizing actin at the cell ends. In associat…
g1002	1.6170	1.6722	1.7292	1.6113	1.6899	2.0575	2.0967	2.4550	2.2182	2.4848	1.8589	2.0474	1.9671	2.2098	1.8849	2.0504	1.7115	2.1458	2.0870	1.8840	2.0822	2.1062	1.9550	2.0369	Lrrc71
g10020	1.8263	1.7858	1.7519	1.5154	1.2561	1.4584	2.0749	1.6853	1.4735	1.9970	1.5206	1.5679	1.3828	1.8172	1.3518	1.7421	1.7797	1.5870	1.1422	1.3000	1.4615	1.2240	1.1888	1.6407	kcnq1 kvlqt1	inner ear development [GO:0048839]; intestinal absorption [GO:0050892]; membrane repolarization [GO:0086009]; regulation of gastric acid secretion [GO:0060453]; regulation of ion transmembrane transport [GO:0034765]; renal absorption [GO:0070293]	Potassium channel that plays an important role in a number of tissues, including heart, inner ear, stomach and colon (By similarity). Associates with KCNE beta subunits that modulates current kinetics (By similarity). Induces a voltage-dependent by rapidly activating and slowly deactivating potassium-selective outward current (By similarity). Promotes also a delayed voltage activated potassium cu…
g10022	5.4732	5.3877	5.3949	5.6131	5.5542	5.3556	5.6481	5.8854	5.7799	6.0755	5.7517	5.8508	5.6576	5.6305	5.7003	5.6242	5.5397	5.5731	5.6315	5.6650	5.6384	5.8001	5.6237	5.7439	Ubl7	ubiquitin-dependent protein catabolic process [GO:0006511]
g10027	3.5142	3.3553	3.6760	3.5728	3.3972	3.5081	3.2634	3.2866	3.2786	3.1304	3.6068	2.7648	3.0953	3.1667	3.1553	3.1738	3.3343	3.3141	3.2740	3.3128	3.1020	3.5052	3.0054	3.3477	Prdm9	meiotic cell cycle [GO:0051321]; nucleosome positioning [GO:0016584]; positive regulation of reciprocal meiotic recombination [GO:0010845]	Histone methyltransferase that specifically trimethylates 'Lys-4' of histone H3 during meiotic prophase and is essential for proper meiotic progression. Does not have the ability to mono- and dimethylate 'Lys-4' of histone H3. H3 'Lys-4' methylation represents a specific tag for epigenetic transcriptional activation. Plays a central role in the transcriptional activation of genes during early mei…
g10028	1.4638	1.7414	1.8179	1.6343	1.6477	1.7690	1.3477	-0.2868	0.3354	-2.2457	0.6502	1.4006	1.8470	1.6751	1.7974	1.6535	1.5903	1.5605	1.3871	1.4960	1.5304	1.5391	1.8309	1.2994	NA	NA	NA
g10029	4.1093	3.9884	3.8907	3.9064	3.9295	3.9567	3.8558	4.1529	4.0495	4.1344	3.9829	3.9173	3.8564	3.9780	3.9476	4.0571	4.0514	4.0496	3.8478	3.9172	3.7232	3.8071	3.7507	3.9430	ZNF782	regulation of transcription by RNA polymerase II [GO:0006357]	May be involved in transcriptional regulation.
g1003	2.7662	2.1809	2.2048	2.3402	2.3885	2.3133	2.3417	2.3172	2.7229	2.3083	2.4227	2.2049	2.8794	2.6917	2.8599	2.4557	2.7005	3.1089	2.6076	2.5697	2.7587	2.5285	2.6085	2.6105	NA	NA	NA
g10030	3.9997	3.9978	3.9606	4.0024	4.0801	3.9077	4.0693	3.6783	3.7808	3.8115	3.7931	4.1982	4.0229	3.9526	3.8313	3.8028	3.7847	3.8398	3.8420	3.9123	3.8808	3.7247	3.8242	3.9685	tll1 xlr	cell differentiation [GO:0030154]; multicellular organism development [GO:0007275]	Protease which processes procollagen C-propeptides, such as chordin. Required for the embryonic development. Predominant protease, which in the development, influences dorsal-ventral patterning and skeletogenesis.
g10031	2.0865	2.0266	1.7061	1.8659	1.6690	1.9383	0.9287	0.0201	0.1602	-0.2647	1.3472	1.9778	1.6928	1.5174	1.8198	1.7844	1.9070	1.9351	1.6775	1.8016	1.7957	1.8188	1.8047	1.7852	NA	NA	NA
g10032	3.9231	3.8542	3.8805	3.9252	3.9118	3.8141	4.2407	3.8758	3.8760	4.0780	4.3553	4.6724	3.7543	4.0373	4.0505	3.8731	3.8548	4.0918	3.7003	3.6494	3.9284	3.7415	3.9064	3.7215	WASHC3 CCDC53	actin filament polymerization [GO:0030041]; exocytosis [GO:0006887]; protein transport [GO:0015031]	Acts at least in part as component of the WASH core complex whose assembly at the surface of endosomes seems to inhibit WASH nucleation-promoting factor (NPF) activity in recruiting and activating the Arp2/3 complex to induce actin polymerization, and which is involved in regulation of the fission of tubules that serve as transport intermediates during endosome sorting.
g10033	5.0046	5.1153	4.9895	5.2001	5.0555	5.0454	4.5910	4.4846	5.0162	5.3890	4.9276	5.0712	4.8327	4.4836	4.8368	4.7868	4.7167	4.5813	4.7826	4.7839	4.7074	4.6988	4.7956	4.6944	NA	NA	NA
g10034	6.0149	6.0164	5.9593	5.6713	5.6840	5.7763	6.8711	6.5399	6.5620	6.7113	6.5168	6.4865	6.1946	6.3112	6.2063	5.7892	5.8743	5.9827	6.5450	6.5244	6.4452	6.2108	6.1748	6.0614	CELA2A ELA2 ELA2A	proteolysis [GO:0006508]	Acts upon elastin.
g10035	3.4409	3.3699	3.3951	3.4156	3.3186	3.1955	3.8365	3.8566	3.6542	3.8273	3.4513	3.4360	3.1386	3.4691	3.2407	3.4017	3.3935	3.6767	3.4842	3.1887	3.4308	3.1734	3.4214	3.3084	CTRC		Has chymotrypsin-type protease activity and hypocalcemic activity.
g10037	4.8146	4.9152	4.9990	4.8081	4.9766	5.0204	4.7982	5.0105	4.8420	5.0237	4.6542	4.6870	5.0727	4.9706	4.8721	5.0328	5.1468	4.8753	5.0137	4.8545	4.7752	4.7608	4.7688	4.7186	cyfip1	axon extension [GO:0048675]; axon guidance [GO:0007411]; cell morphogenesis [GO:0000902]; cell projection assembly [GO:0030031]; lamellipodium assembly [GO:0030032]; regulation of cell shape [GO:0008360]; regulation of translation [GO:0006417]; ruffle organization [GO:0031529]	Involved in formation of membrane ruffles and lamellipodia protrusions and in axon outgrowth. Binds to F-actin but not to RNA (By similarity).
g10038	2.0850	2.4275	2.1267	2.4626	2.1189	2.2557	2.2983	1.9257	2.6079	1.8801	1.9627	1.7461	2.4245	2.3568	2.3975	2.6287	2.6025	2.3759	2.2551	1.6916	2.0822	2.1573	2.3113	2.4081	Sra-1 GA18534	axon guidance [GO:0007411]; cell adhesion mediated by integrin [GO:0033627]; cell projection assembly [GO:0030031]; centripetally migrating follicle cell migration [GO:0060269]; chaeta development [GO:0022416]; compound eye morphogenesis [GO:0001745]; cortical actin cytoskeleton organization [GO:0030866]; positive regulation of filopodium assembly [GO:0051491]; regulation of cell shape [GO:000836…	Plays a role in guidance and morphology of central and peripheral axons and in synaptic morphology. Also required for formation of cell membrane protrusions and for bristle development (By similarity).
g10039	4.7761	4.9854	4.7946	4.6895	4.7778	4.8062	4.8156	4.7645	4.6314	4.7515	5.0242	4.4547	4.8511	4.9268	4.8058	4.8530	4.7707	4.7923	5.0085	4.7972	4.6673	4.7131	4.9073	4.8749	Cyfip2 Kiaa1168 Pir121	activation of cysteine-type endopeptidase activity [GO:0097202]; apoptotic process [GO:0006915]; axon guidance [GO:0007411]; cell morphogenesis [GO:0000902]; cell projection assembly [GO:0030031]; cell-cell adhesion [GO:0098609]; dendrite extension [GO:0097484]; neuron projection development [GO:0031175]; positive regulation of neurotrophin TRK receptor signaling pathway [GO:0051388]; positive re…	Part of the WAVE1 complex that regulates actin filament reorganization via its interaction with the Arp2/3 complex (By similarity). Involved in T-cell adhesion and p53-dependent induction of apoptosis (By similarity). Does not bind RNA. As component of the WAVE1 complex, required for BDNF-NTRK2 endocytic trafficking and signaling from early endosomes (PubMed:27605705).
g1004	5.7467	5.8605	5.7748	5.7097	5.7454	5.7813	5.1322	5.5061	5.6718	5.2289	5.2950	4.3205	5.8034	5.6933	5.8640	5.8175	5.7623	5.7607	5.6848	5.7347	5.8663	5.8515	5.8338	5.7410	DNAJC21		May act as a co-chaperone for HSP70. May play a role in ribosomal RNA (rRNA) biogenesis, possibly in the maturation of the 60S subunit. Binds the precursor 45S rRNA.
g10040	2.8133	2.6597	2.7057	2.7737	2.4368	2.7663	2.0528	1.9740	1.7767	2.9775	2.5344	2.3527	2.7822	2.9472	2.7046	3.0228	2.6396	2.9861	2.3240	2.2215	2.2683	3.0160	2.5660	2.9883	CELSR1 CDHF9 FMI2	G protein-coupled receptor signaling pathway [GO:0007186]; Rho protein signal transduction [GO:0007266]; Wnt signaling pathway, planar cell polarity pathway [GO:0060071]; anterior/posterior pattern specification [GO:0009952]; apical protein localization [GO:0045176]; cell-cell adhesion [GO:0098609]; central nervous system development [GO:0007417]; establishment of body hair planar orientation [GO…	Receptor that may have an important role in cell/cell signaling during nervous system formation.
g10041	4.4963	4.4886	4.4341	4.4926	4.3142	4.5515	4.5521	4.6389	4.4949	4.4157	4.8484	4.4590	4.5480	4.3457	4.4163	4.4870	4.6726	4.5547	4.4885	4.3198	4.4856	4.5082	4.5736	4.6064	cyfip1	axon extension [GO:0048675]; axon guidance [GO:0007411]; cell morphogenesis [GO:0000902]; cell projection assembly [GO:0030031]; lamellipodium assembly [GO:0030032]; regulation of cell shape [GO:0008360]; regulation of translation [GO:0006417]; ruffle organization [GO:0031529]	Involved in formation of membrane ruffles and lamellipodia protrusions and in axon outgrowth. Binds to F-actin but not to RNA (By similarity).
g10042	4.9710	5.0802	5.0411	4.9294	4.9067	4.9605	4.7611	4.7782	4.7051	4.5203	5.0147	4.7956	4.8195	4.7927	4.7923	4.9837	4.9807	4.9764	4.8686	4.9627	4.8822	4.8975	5.0337	4.8394	Trappc12 Ttc15	Golgi organization [GO:0007030]; endoplasmic reticulum to Golgi vesicle-mediated transport [GO:0006888]; metaphase plate congression [GO:0051310]; positive regulation of protein localization to kinetochore [GO:1905342]; protein complex oligomerization [GO:0051259]; regulation of kinetochore assembly [GO:0090234]	Component of the TRAPP complex, which is involved in endoplasmic reticulum to Golgi apparatus trafficking at a very early stage. Also plays a role in chromosome congression, kinetochore assembly and stability and controls the recruitment of CENPE to the kinetochores.
g10044	8.7031	8.8868	8.7403	8.8277	8.7223	8.8069	9.0558	8.5754	9.1491	9.8465	8.8826	9.1480	8.4228	8.4430	8.4127	8.3427	8.3526	8.3842	8.6012	8.4626	8.6056	8.4610	8.5509	8.4007	NA	NA	NA
g10045	3.4976	3.4820	3.4095	3.5906	3.5310	3.4091	4.0803	3.6488	4.2044	4.2049	4.3400	4.2728	4.0043	3.5595	3.8531	3.7768	3.5050	3.4717	4.0894	3.9462	3.7949	4.0340	3.9547	3.8801	Stxbp1 Unc18a	SNARE complex assembly [GO:0035493]; axon target recognition [GO:0007412]; cellular response to interferon-gamma [GO:0071346]; developmental process involved in reproduction [GO:0003006]; long-term synaptic depression [GO:0060292]; negative regulation of SNARE complex assembly [GO:0035544]; negative regulation of neuron apoptotic process [GO:0043524]; negative regulation of protein complex assemb…	Participates in the regulation of synaptic vesicle docking and fusion through interaction with GTP-binding proteins (PubMed:21689256). Essential for neurotransmission and binds syntaxin, a component of the synaptic vesicle fusion machinery probably in a 1:1 ratio. Can interact with syntaxins 1, 2, and 3 but not syntaxin 4. May play a role in determining the specificity of intracellular fusion rea…
g10047	10.1240	9.9432	10.0397	10.2084	10.1449	9.9877	10.6781	10.7269	11.0420	10.9281	10.6134	10.9956	10.1910	10.2312	10.2007	10.2207	10.2176	10.1772	10.3010	10.3254	10.3460	10.3636	10.5081	10.3279	rpl2101 rpl21 rpl21a SPBC365.03c	cytoplasmic translation [GO:0002181]
g10048	2.9609	3.0206	2.8669	2.9670	2.8902	2.5971	2.7543	2.4439	2.5857	2.5626	2.1286	3.0200	2.7188	2.8032	2.5917	2.7294	2.8331	2.7286	2.6259	2.7269	2.5560	2.8798	2.7187	2.9166	INTS9 QtsA-19691	snRNA processing [GO:0016180]	Component of the Integrator (INT) complex, a complex involved in the small nuclear RNAs (snRNA) U1 and U2 transcription and in their 3'-box-dependent processing. The Integrator complex is associated with the C-terminal domain (CTD) of RNA polymerase II largest subunit (POLR2A) and is recruited to the U1 and U2 snRNAs genes. Mediates recruitment of cytoplasmic dynein to the nuclear envelope, proba…
g10049	3.1956	3.0261	3.1776	3.1857	3.3186	3.2177	2.5718	2.7047	1.6498	2.8065	2.3320	2.8321	2.9666	2.9368	2.8745	3.1817	3.1056	2.9147	3.0280	2.9128	3.1169	3.3378	3.0617	3.3935	NA	NA	NA
g10050	3.8963	3.9721	3.8822	3.7520	3.7011	3.7747	3.7462	3.8543	3.7447	3.5874	3.9440	3.9404	3.8703	3.9177	3.6622	3.6279	3.9567	3.8215	3.7944	3.8148	3.8421	3.9302	3.9226	3.6853	ints9 v1g168629	snRNA processing [GO:0016180]	Component of the Integrator complex, a complex involved in the small nuclear RNAs (snRNA) U1 and U2 transcription and in their 3'-box-dependent processing.
g10051	2.8573	3.1070	3.0551	2.9854	3.1243	2.9883	2.9526	2.5853	3.1786	3.4843	3.3553	3.7944	2.9569	3.0847	2.5921	3.0139	2.9168	2.9960	2.8054	2.7685	2.7054	2.8905	3.0836	2.8528	hoxd3	multicellular organism development [GO:0007275]	Sequence-specific transcription factor which is part of a developmental regulatory system that provides cells with specific positional identities on the anterior-posterior axis.
g10056	-2.7293	-2.2401	-2.6451	-2.2826	-3.2207	-1.7569	3.1943	2.6903	3.6292	4.0285	3.4224	3.8146	3.1889	3.0753	3.4344	3.1002	2.8230	2.5476	2.7185	2.4549	2.5593	3.4651	3.2767	3.0658		regulation of cell growth [GO:0001558]
g10057	2.5811	2.7066	2.3215	2.6322	2.4492	2.6626	2.0303	2.4887	2.4262	1.8597	2.3627	2.5734	2.9762	2.8178	2.5658	2.5934	2.4713	2.5065	2.4979	2.9029	2.6854	2.5252	2.5815	2.4081	Slc1a2 Eaat2 Glt1	L-glutamate import across plasma membrane [GO:0098712]; L-glutamate transmembrane transport [GO:0015813]; neurotransmitter transport [GO:0006836]; protein homotrimerization [GO:0070207]	Sodium-dependent, high-affinity amino acid transporter that mediates the uptake of L-glutamate and also L-aspartate and D-aspartate (PubMed:1448170, PubMed:7913472). Functions as a symporter that transports one amino acid molecule together with two or three Na(+) ions and one proton, in parallel with the counter-transport of one K(+) ion (PubMed:1448170). Mediates Cl(-) flux that is not coupled t…
g1006	-0.6674	0.2032	0.1460	-1.5025	-1.0598	-0.6758	1.2343	-0.2868	-0.4023	-0.9389	1.1144	1.0395	0.3257	0.9036	1.2890	-0.4057	0.2181	0.4483	1.7791	1.2697	1.5526	0.9421	0.6570	-0.3880	NA	NA	NA
g10061	-0.8949	-0.2793	0.5829	-2.4623	-1.3317	0.3174	1.0672	-2.3848	2.6252	1.3937	2.2026	1.3762	1.1384	-0.6019	1.2546	-1.0385	0.6427	-0.4587	0.5162	-1.3761	0.3591	-0.0192	1.0141	0.5626	pol
g10065	2.3705	2.5909	2.5300	2.3952	2.7314	2.7915	2.2101	2.6525	2.5763	2.0663	2.7104	2.8439	2.3430	2.7643	2.5901	2.2867	2.5745	2.5292	2.4392	2.5950	2.3466	2.4741	2.7038	2.7116	SLC1A3 EAAT1	D-aspartate import across plasma membrane [GO:0070779]; L-aspartate import across plasma membrane [GO:0140009]; L-glutamate import across plasma membrane [GO:0098712]; chloride transmembrane transport [GO:1902476]; potassium ion transmembrane transport [GO:0071805]	Sodium-dependent, high-affinity amino acid transporter that mediates the uptake of L-glutamate and also L-aspartate and D-aspartate (PubMed:9425012, PubMed:17008380). Functions as a symporter that transports one amino acid molecule together with two or three Na(+) ions and one proton, in parallel with the counter-transport of one K(+) ion (PubMed:17008380). Plays a redundant role in the rapid rem…
g10066	1.1637	0.9518	0.8819	1.2130	1.1390	1.1566	1.6721	2.1942	2.0013	2.4164	1.9221	2.1980	0.9874	1.2089	0.6040	1.2011	0.9278	0.7117	0.9377	1.2387	1.2050	1.1916	1.0621	1.0552	SLC1A1 EAAC1 EAAT3	L-aspartate import across plasma membrane [GO:0140009]; L-glutamate import across plasma membrane [GO:0098712]; L-glutamate transmembrane transport [GO:0015813]; chloride transmembrane transport [GO:1902476]; cysteine transport [GO:0042883]	Sodium-dependent, high-affinity amino acid transporter that mediates the uptake of L-glutamate and also L-aspartate and D-aspartate. Can also transport L-cysteine (By similarity). Functions as a symporter that transports one amino acid molecule together with two or three Na(+) ions and one proton, in parallel with the counter-transport of one K(+) ion. Mediates Cl(-) flux that is not coupled to a…
g10068	2.7862	2.8700	2.7849	2.4880	2.6336	2.4300	3.5026	3.7702	3.6707	2.9964	2.9119	3.0626	2.8039	2.9472	2.8201	2.8933	2.7112	2.7130	2.8173	2.9323	2.9760	2.3008	2.3113	2.0935	At3g01520 F4P13.7
g10069	0.5440	0.4787	-0.6040	0.1760	0.4203	0.6935	0.2827	0.0293	1.0666	0.6038	0.3212	0.3468	0.6829	1.5732	1.5891	1.7932	1.8681	1.4217	0.7918	0.2044	0.3550	0.7317	0.7978	0.3442	NA	NA	NA
g1007	6.6435	6.5523	6.6104	6.7006	6.5836	6.4524	6.9671	6.9997	6.8891	7.1273	6.7976	7.1004	6.6388	6.6316	6.5823	6.5550	6.4918	6.3869	6.7733	6.9452	6.7729	6.8169	6.9070	6.6732	MGAT5 GGNT5	negative regulation of protein tyrosine phosphatase activity [GO:1903614]; positive regulation of cell migration [GO:0030335]; positive regulation of receptor signaling pathway via STAT [GO:1904894]; protein N-linked glycosylation [GO:0006487]; protein N-linked glycosylation via asparagine [GO:0018279]	Catalyzes the addition of N-acetylglucosamine (GlcNAc) in beta 1-6 linkage to the alpha-linked mannose of biantennary N-linked oligosaccharides (PubMed:10395745, PubMed:30140003). Catalyzes an important step in the biosynthesis of branched, complex-type N-glycans, such as those found on EGFR, TGFR (TGF-beta receptor) and CDH2 (PubMed:10395745, PubMed:22614033, PubMed:30140003). Via its role in th…
g10070	5.5623	5.6411	5.4323	5.3743	5.5992	5.5612	5.9045	5.8631	5.7180	5.9686	5.6925	5.7499	5.6606	5.7783	5.6683	5.5873	5.6755	5.6754	5.4158	5.4470	5.4647	5.3094	5.3142	5.3956	DSTYK RIPK5		May act as a positive regulator of ERK phosphorylation downstream of fibroblast growth factor-receptor activation. May induce both caspase-dependent apoptosis and caspase-independent cell death.
g10074	0.7697	0.9015	0.5594	1.0172	0.0717	0.7090	1.6758	1.2774	1.4115	1.2387	1.1097	1.5603	0.3873	1.0877	0.7113	0.9567	1.0826	0.5044	0.2287	0.4948	0.7676	1.2560	0.7283	-0.1921	NA	NA	NA
g10076	3.1254	2.7961	2.8910	2.5619	2.5785	2.8251	3.4272	2.6462	2.9686	2.4980	3.1329	3.5037	3.0686	3.2188	3.3135	3.0228	3.1406	3.3220	3.1277	2.9225	3.1095	2.6615	2.8982	2.9377	Dstyk Ripk5	cellular response to fibroblast growth factor stimulus [GO:0044344]; negative regulation of apoptotic process [GO:0043066]; positive regulation of ERK1 and ERK2 cascade [GO:0070374]; positive regulation of fibroblast growth factor receptor signaling pathway [GO:0045743]; positive regulation of kinase activity [GO:0033674]	Acts as a positive regulator of ERK phosphorylation downstream of fibroblast growth factor-receptor activation. Involved in the regulation of both caspase-dependent apoptosis and caspase-independent cell death. In the skin, it plays a predominant role in suppressing caspase-dependent apoptosis in response to UV stress in a range of dermal cell types.
g10077	5.1372	5.1088	5.1982	5.1310	5.2427	5.1659	4.6025	5.2404	4.6059	4.7487	4.7239	4.3016	5.0705	4.9882	5.0482	4.9904	5.0164	5.0353	5.0774	5.1861	4.9612	5.1521	4.7172	5.1239	STAC3	intracellular signal transduction [GO:0035556]; neuromuscular synaptic transmission [GO:0007274]; positive regulation of protein localization to plasma membrane [GO:1903078]; positive regulation of voltage-gated calcium channel activity [GO:1901387]; skeletal muscle contraction [GO:0003009]; skeletal muscle fiber development [GO:0048741]	Required for normal excitation-contraction coupling in skeletal muscle and for normal muscle contraction in response to membrane depolarization. Required for normal Ca(2+) release from the sarcplasmic reticulum, which ultimately leads to muscle contraction. Probably functions via its effects on muscle calcium channels (PubMed:23736855, PubMed:29078335). Increases CACNA1S channel activity, in addi…
g10078	3.7472	3.7235	3.9111	3.5787	3.7365	3.6340	3.9900	4.2096	4.0495	4.4940	3.8154	4.1568	3.5831	3.8011	3.4843	3.7450	3.6394	3.8562	3.6675	3.6375	3.5681	3.6130	3.8563	3.8801	ATG5 APG5L ASP	C-terminal protein lipidation [GO:0006501]; aggrephagy [GO:0035973]; antigen processing and presentation of endogenous antigen [GO:0019883]; apoptotic process [GO:0006915]; autophagosome assembly [GO:0000045]; autophagy [GO:0006914]; autophagy of mitochondrion [GO:0000422]; blood vessel remodeling [GO:0001974]; cellular homeostasis [GO:0019725]; cellular response to nitrogen starvation [GO:000699…	Involved in autophagic vesicle formation. Conjugation with ATG12, through a ubiquitin-like conjugating system involving ATG7 as an E1-like activating enzyme and ATG10 as an E2-like conjugating enzyme, is essential for its function. The ATG12-ATG5 conjugate acts as an E3-like enzyme which is required for lipidation of ATG8 family proteins and their association to the vesicle membranes. Involved in…
g10081	3.6555	3.5021	3.7846	3.8777	3.9772	3.8285	3.9305	4.3491	4.0113	3.2452	3.5073	3.8986	3.8036	3.6761	3.6370	3.9022	3.8175	3.6201	3.4690	3.9653	3.5735	3.8851	3.3509	3.8801	MRPL30 QtsA-17076	translation [GO:0006412]
g10082	3.6604	3.4820	3.6581	3.5668	3.7664	3.5610	3.7837	3.1030	3.6123	3.0694	3.4004	3.7182	3.6975	3.7429	3.7751	3.6679	3.8548	3.5068	3.6272	3.7071	3.7855	3.8595	3.3866	3.7334	COMMD5 HT002		May modulate activity of cullin-RING E3 ubiquitin ligase (CRL) complexes (PubMed:21778237). Negatively regulates cell proliferation. Negatively regulates cell cycle G2/M phase transition probably by transactivating p21/CDKN1A through the p53/TP53-independent signaling pathway. Involved in kidney proximal tubule morphogenesis (By similarity). Down-regulates activation of NF-kappa-B (PubMed:1579996…
g10083	3.9477	3.9836	4.2269	3.9529	4.0275	4.1260	3.7971	4.2641	4.1758	4.3028	4.1060	3.8012	3.7487	3.9423	4.0410	3.8384	3.8548	3.9713	3.5717	4.0072	4.0891	3.9348	3.8176	4.0181	TSEN34 LENG5 SEN34	mRNA processing [GO:0006397]; tRNA splicing, via endonucleolytic cleavage and ligation [GO:0006388]; tRNA-type intron splice site recognition and cleavage [GO:0000379]	Constitutes one of the two catalytic subunit of the tRNA-splicing endonuclease complex, a complex responsible for identification and cleavage of the splice sites in pre-tRNA. It cleaves pre-tRNA at the 5'- and 3'-splice sites to release the intron. The products are an intron and two tRNA half-molecules bearing 2',3'-cyclic phosphate and 5'-OH termini. There are no conserved sequences at the splic…
g10084	7.4660	7.5236	7.4436	7.4579	7.4073	7.4972	7.4331	7.6315	7.7418	7.5974	7.5164	7.3213	7.4959	7.4514	7.4459	7.4024	7.3649	7.3583	7.4496	7.3908	7.3518	7.2831	7.3240	7.2345	MARK3 CTAK1 EMK2	MAPK cascade [GO:0000165]; intracellular signal transduction [GO:0035556]; microtubule cytoskeleton organization [GO:0000226]; negative regulation of hippo signaling [GO:0035331]; peptidyl-serine autophosphorylation [GO:0036289]; peptidyl-serine phosphorylation [GO:0018105]; positive regulation of protein binding [GO:0032092]; protein phosphorylation [GO:0006468]	Serine/threonine-protein kinase (PubMed:23666762). Involved in the specific phosphorylation of microtubule-associated proteins for MAP2 and MAP4. Phosphorylates the microtubule-associated protein MAPT/TAU (PubMed:23666762). Phosphorylates CDC25C on 'Ser-216'. Regulates localization and activity of some histone deacetylases by mediating phosphorylation of HDAC7, promoting subsequent interaction be…
g10086	4.3177	4.4471	4.4560	4.3886	4.4204	4.3292	5.3745	5.4933	5.4535	5.1498	5.2626	5.5049	4.4145	4.4583	4.4687	4.3706	4.3449	4.4503	4.4262	4.4513	4.5078	4.5341	4.3788	4.5781	NA	NA	NA
g10088	4.9054	5.0303	5.2002	5.0753	5.0392	5.1352	3.8811	4.7884	4.2379	4.3802	3.9326	3.5603	4.8972	4.7927	4.9603	4.7526	4.9783	4.6676	4.5723	4.6193	4.6206	4.5567	4.3250	4.8087	XPO5 KIAA1291 RANBP21	miRNA metabolic process [GO:0010586]; positive regulation of RNA interference [GO:1900370]; pre-miRNA export from nucleus [GO:0035281]; protein export from nucleus [GO:0006611]; regulation of protein export from nucleus [GO:0046825]	Mediates the nuclear export of proteins bearing a double-stranded RNA binding domain (dsRBD) and double-stranded RNAs (cargos). XPO5 in the nucleus binds cooperatively to the RNA and to the GTPase Ran in its active GTP-bound form. Proteins containing dsRBDs can associate with this trimeric complex through the RNA. Docking of this complex to the nuclear pore complex (NPC) is mediated through bindi…
g10089	3.5142	3.6293	3.9009	3.7518	3.6747	3.6119	2.7882	3.5644	2.6417	2.7958	2.4934	2.3710	3.3887	3.3954	3.5189	3.3811	3.4007	3.2492	2.9862	3.1392	3.2857	3.5183	2.9588	3.3860	Xpo5 Kiaa1291 Ranbp21	positive regulation of RNA interference [GO:1900370]; pre-miRNA export from nucleus [GO:0035281]; protein export from nucleus [GO:0006611]; regulation of protein export from nucleus [GO:0046825]	Mediates the nuclear export of proteins bearing a double-stranded RNA binding domain (dsRBD) and double-stranded RNAs (cargos). XPO5 in the nucleus binds cooperatively to the RNA and to the GTPase Ran in its active GTP-bound form. Proteins containing dsRBDs can associate with this trimeric complex through the RNA. Docking of this complex to the nuclear pore complex (NPC) is mediated through bindi…
g10091	4.0384	4.0624	4.3019	4.1888	4.2308	4.2130	3.7078	4.1841	3.8255	3.9772	4.1768	3.6967	3.8408	3.7606	3.7636	3.9772	4.1187	3.7489	3.5503	3.9025	3.8042	3.7527	3.9607	3.9634	Daxx	PML body organization [GO:0030578]; apoptotic process [GO:0006915]; cellular response to anoxia [GO:0071454]; cellular response to cadmium ion [GO:0071276]; cellular response to copper ion [GO:0071280]; cellular response to diamide [GO:0072738]; cellular response to heat [GO:0034605]; cellular response to sodium arsenite [GO:1903936]; cellular response to tumor necrosis factor [GO:0071356]; cellu…	Transcription corepressor known to repress transcriptional potential of several sumoylated transcription factors. Down-regulates basal and activated transcription. Its transcription repressor activity is modulated by recruiting it to subnuclear compartments like the nucleolus or PML/POD/ND10 nuclear bodies through interactions with MCSR1 and PML, respectively. Seems to regulate transcription in P…
g10093	3.9918	4.0396	4.0504	3.9666	3.9295	3.9567	4.3400	4.1790	4.1468	4.3476	3.9829	4.7159	4.2293	4.3574	4.1816	4.2355	4.1955	4.1328	4.3218	4.3528	4.2976	4.2962	4.4142	4.2391	LZIC	response to ionizing radiation [GO:0010212]
g10095	4.0230	3.9401	3.9944	4.0502	4.0068	3.9480	3.6277	3.9320	3.7424	4.0100	3.9630	3.7182	3.8250	4.0661	4.1729	4.2047	4.1099	4.1056	4.1664	3.9794	3.7666	4.1311	3.7644	3.9985	Vipas39 Spe39 Vipar	cell differentiation [GO:0030154]; collagen fibril organization [GO:0030199]; collagen metabolic process [GO:0032963]; endosome to lysosome transport [GO:0008333]; intracellular protein transport [GO:0006886]; peptidyl-lysine hydroxylation [GO:0017185]; post-translational protein modification [GO:0043687]; spermatogenesis [GO:0007283]	Proposed to be involved in endosomal maturation implicating in part VPS33B. In epithelial cells, the VPS33B:VIPAS39 complex may play a role in the apical RAB11A-dependent recycling pathway and in the maintenance of the apical-basolateral polarity (PubMed:20190753). May play a role in lysosomal trafficking, probably via association with the core HOPS complex in a discrete population of endosomes; …
g10096	3.2161	3.2164	3.2351	3.1219	3.1548	3.0222	2.9764	2.7471	2.8291	2.6723	2.5743	2.5254	2.5581	2.9472	2.9876	2.8933	2.8550	2.8615	2.8873	3.0077	2.6854	3.0968	2.8350	2.9883	mcm9	DNA replication initiation [GO:0006270]; cellular response to DNA damage stimulus [GO:0006974]; double-strand break repair via homologous recombination [GO:0000724]	Component of the MCM8-MCM9 complex, a complex involved in homologous recombination repair following DNA interstrand cross-links and plays a key role during gametogenesis. The MCM8-MCM9 complex probably acts as a hexameric helicase required to process aberrant forks into homologous recombination substrates and to orchestrate homologous recombination with resection, fork stabilization and fork rest…
g10100	1.4661	1.0997	1.5849	1.3304	1.3380	1.3821	1.5822	2.9781	2.0013	2.7741	2.0216	2.1565	1.6213	1.1018	1.4411	1.6761	1.6154	1.1628	1.8034	1.3588	1.5745	1.5646	1.0173	1.7147	mettl23		Probable methyltransferase.
g10102	4.5879	4.2373	4.7791	4.6165	4.6328	4.6143	4.3758	4.9796	4.5193	4.7788	4.2491	4.6576	4.5667	4.6603	4.6897	4.6535	4.7436	4.4539	4.3685	4.6110	4.4953	4.6968	4.3202	4.9252	emc10 TNeu053m17.1 TNeu118a02.1
g10106	4.2346	4.2121	4.2550	4.0631	4.2835	4.2276	4.3938	4.3260	4.3595	4.3402	4.0969	4.4375	4.2843	4.3690	4.1942	4.3667	4.4606	4.3023	4.1711	4.4404	4.3075	4.3485	4.3968	4.2053	CSMD1 KIAA1890 UNQ5952/PRO19863	glucose homeostasis [GO:0042593]; startle response [GO:0001964]	Potential suppressor of squamous cell carcinomas.
g10107	3.4524	3.2244	3.0823	3.2541	3.2845	3.1881	3.2243	3.3703	3.2350	3.1219	3.2768	3.5603	3.1555	3.2856	3.0831	3.4084	3.3267	3.3532	3.2388	3.4677	3.3882	3.5505	3.5371	3.5228	ZNRD2 SSSCA1	cell division [GO:0051301]; mitotic cell cycle [GO:0000278]	Might play a role in mitosis. Antigenic molecule. Could be a centromere-associated protein. May induce anti-centromere antibodies.
g1011	3.2930	3.3139	3.3164	3.7976	3.3965	3.5570	3.6988	3.8873	4.1897	3.7861	3.7791	4.4340	3.4709	3.4612	3.5770	3.7129	3.5565	3.6261	3.6366	3.8526	3.5684	3.4395	3.7889	3.8005	PM20D2 ACY1L2	proteolysis [GO:0006508]; regulation of cellular protein metabolic process [GO:0032268]
g10114	2.2065	1.9664	2.1269	1.5886	2.0391	2.1679	1.7838	1.9500	2.0271	1.2547	2.0407	1.5992	2.2773	2.1561	2.4214	2.0849	1.8660	2.1810	1.9185	1.8600	2.0184	1.7290	1.5428	2.1998	NA	NA	NA
g10117	6.2616	6.3091	6.2667	6.2200	6.3335	6.3251	6.7344	6.5796	6.6001	6.7500	6.6781	6.8559	6.4812	6.3825	6.5250	6.4143	6.3942	6.5156	6.4577	6.4646	6.4826	6.5048	6.5042	6.4661	NA	NA	NA
g10118	3.2362	3.3330	3.2982	3.1056	3.1243	3.0634	3.1003	2.9051	2.2182	2.7184	2.5344	2.6941	3.0686	3.1126	3.2572	3.0139	3.0607	2.9960	3.1750	3.1805	2.9760	3.2303	2.9823	3.2597	ANO10 TMEM16K	cation transport [GO:0006812]; chloride transport [GO:0006821]; ion transmembrane transport [GO:0034220]	Does not exhibit calcium-activated chloride channel (CaCC) activity. Can inhibit the activity of ANO1.
g10119	3.9106	3.9401	3.7568	3.8969	3.8292	3.8141	3.8429	3.8107	4.0305	4.1429	3.8752	3.3650	3.6324	3.4975	3.6987	3.4353	3.6394	3.6705	3.4538	3.6316	3.5516	3.6611	3.5371	3.7393	spast spg4	anterograde axonal transport [GO:0008089]; axonal transport of mitochondrion [GO:0019896]; axonogenesis [GO:0007409]; cytokinetic process [GO:0032506]; endoplasmic reticulum to Golgi vesicle-mediated transport [GO:0006888]; exit from mitosis [GO:0010458]; membrane fission [GO:0090148]; microtubule bundle formation [GO:0001578]; microtubule severing [GO:0051013]; mitotic cytokinesis [GO:0000281]; …	ATP-dependent microtubule severing protein that specifically recognizes and cuts microtubules that are polyglutamylated. Preferentially recognizes and acts on microtubules decorated with short polyglutamate tails: severing activity increases as the number of glutamates per tubulin rises from one to eight, but decreases beyond this glutamylation threshold. Microtubule severing promotes reorganizat…
g1012	5.6339	5.5987	5.5608	5.6921	5.7148	5.5473	6.1993	5.9120	6.0310	6.4054	6.1865	6.4934	5.7730	5.6795	5.5907	5.7212	5.6542	5.5753	5.7380	5.7469	5.6756	5.8178	5.9916	5.7207	Pm20d2 Acy1l2 Gm424	proteolysis [GO:0006508]; regulation of cellular protein metabolic process [GO:0032268]
g10121	4.3407	4.4546	4.4858	3.4354	3.5936	3.6008	3.7289	4.1582	3.5063	3.7737	2.9325	3.3375	4.4134	4.4871	4.3096	3.5563	3.5184	3.7779	4.0340	3.9841	4.1192	3.3957	2.8479	3.4524	Dop2R D2R CG17004	G protein-coupled receptor signaling pathway [GO:0007186]; adenylate cyclase-activating adrenergic receptor signaling pathway [GO:0071880]; adenylate cyclase-modulating G protein-coupled receptor signaling pathway [GO:0007188]; anesthesia-resistant memory [GO:0007615]; dopamine receptor signaling pathway [GO:0007212]	Receptor for dopamine. The activity of this receptor is mediated by G proteins which inhibit adenylyl cyclase.
g10122	1.6967	1.6722	1.9015	1.6343	1.4892	1.5308	1.0228	0.7327	1.1374	1.6613	0.1137	1.4698	1.2309	1.2089	0.8413	0.6340	0.8454	1.4202	1.4189	1.2387	1.0573	0.9805	0.7695	0.6141	NA	NA	NA
g10123	4.0798	4.1998	4.1435	4.0068	4.2092	4.1065	4.5121	3.9442	4.1171	4.2171	4.5379	4.5736	4.3148	3.9981	4.1859	4.0700	4.2526	4.1460	4.1851	4.0613	4.1632	4.1353	4.3065	4.2180	retsat retsata zgc:113107		Catalyzes the saturation of all-trans-retinol to all-trans-13,14-dihydroretinol. In addition, saturates the 7-8 double bond of all-trans-retinol to produce all-trans-7,8-dihydroretinol. Can also use vitamin A2 (all-trans-3,4-didehydroretinol) as a substrate, to produce all-trans-13,14-dihydro-3,4-didehydroretinol or all-trans-7,8-dihydro-3,4-didehydroretinol. May play a role in vitamin A metaboli…
g10124	4.2806	4.1498	4.2147	4.4348	4.3040	4.2705	4.7300	4.9663	5.1276	5.5364	4.9198	4.9997	4.4923	4.4181	4.2408	4.4676	4.5576	4.3952	4.2351	4.3309	4.2677	4.3338	4.3296	4.4160	gtf2e2	transcription initiation from RNA polymerase II promoter [GO:0006367]	Recruits TFIIH to the initiation complex and stimulates the RNA polymerase II C-terminal domain kinase and DNA-dependent ATPase activities of TFIIH. Both TFIIH and TFIIE are required for promoter clearance by RNA polymerase.
g10126	2.7586	2.6833	2.7738	3.0208	2.6657	2.6626	2.7055	3.2575	3.0463	2.7297	2.2191	2.9700	2.3230	2.5592	2.6178	2.6052	2.8230	2.8062	2.5563	2.5336	2.8013	2.3603	2.1125	2.4521	NA	NA	NA
g10127	5.4516	5.4948	5.4630	5.6079	5.5107	5.5850	5.3465	5.2091	5.0085	5.2609	5.4267	5.3784	5.4224	5.3901	5.4360	5.5465	5.5256	5.5123	5.6142	5.4371	5.4871	5.6292	5.5845	5.5563	FGFR3	apoptotic process [GO:0006915]; positive regulation of cell population proliferation [GO:0008284]	Tyrosine-protein kinase that acts as cell-surface receptor for fibroblast growth factors and plays an essential role in the regulation of cell proliferation, differentiation and apoptosis. Plays an essential role in the regulation of chondrocyte differentiation, proliferation and apoptosis, and is required for normal skeleton development. Regulates both osteogenesis and postnatal bone mineralizat…
g1013	4.0585	4.0813	4.0487	4.2321	4.1151	4.1681	4.5718	4.5406	4.6125	4.8202	4.5800	4.7069	4.3118	4.3266	4.3683	4.4214	4.4146	4.2202	4.4509	4.2889	4.4564	4.5657	4.2746	4.5026	pm20d2 acy1l2
g10131	5.4533	5.1240	5.4270	5.6174	5.4869	5.4379	5.8701	6.2678	6.1089	6.5571	5.8321	6.2410	5.4922	5.5360	5.4418	5.6066	5.3714	5.3783	5.5512	5.6650	5.5638	5.5833	5.6181	5.4882	Chtop Fop MNCb-1706	in utero embryonic development [GO:0001701]; mRNA export from nucleus [GO:0006406]; positive regulation of cell population proliferation [GO:0008284]; positive regulation of helicase activity [GO:0051096]; positive regulation of histone methylation [GO:0031062]	Plays an important role in the ligand-dependent activation of estrogen receptor target genes (By similarity). May play a role in the silencing of fetal globin genes (PubMed:20688955). Recruits the 5FMC complex to ZNF148, leading to desumoylation of ZNF148 and subsequent transactivation of ZNF148 target genes (PubMed:22872859). Required for the tumorigenicity of glioblastoma cells. Binds to 5-hydr…
g10133	3.5839	3.7903	3.7342	3.4354	3.5541	3.6064	3.2634	3.2673	3.6208	2.1730	3.6132	1.8537	3.9421	3.8349	3.7578	3.6508	3.8121	3.7371	3.6340	3.5645	3.3882	3.2462	3.7644	3.5833	Klp98A CG5658	asymmetric protein localization involved in cell fate determination [GO:0045167]; autophagy [GO:0006914]; early endosome to late endosome transport [GO:0045022]; microtubule-based movement [GO:0007018]; plus-end-directed endosome transport along mitotic spindle midzone microtubule [GO:0140024]	Plus end-directed motor protein involved in asymmetric cell division of sensory organ precursor (SOP) cells by playing a role in the asymmetric localization of Sara-expressing endosomes to the pIIa daughter cell but not to the pIIb cell. Targets Sara-expressing endosomes to the central spindle which is symmetrically arranged in early cell division. During late cytokinesis, central spindle asymmet…
g10134	5.2895	5.3805	5.3913	5.2952	5.1940	5.2647	4.3627	4.6314	5.1453	3.9289	4.7415	2.8710	5.5843	5.5257	5.4053	5.3240	5.4432	5.3649	5.2287	5.0917	5.0537	5.0407	5.1909	5.2350	NA	NA	NA
g10136	2.8966	3.0031	3.0798	3.1916	3.1718	3.0679	3.0127	2.9846	3.3128	3.0169	3.6593	3.3017	3.0294	2.7885	2.6340	2.9707	3.1304	2.9412	3.0781	2.8252	2.6597	2.6026	2.8176	2.8416	FGFR3	apoptotic process [GO:0006915]; positive regulation of cell population proliferation [GO:0008284]	Tyrosine-protein kinase that acts as cell-surface receptor for fibroblast growth factors and plays an essential role in the regulation of cell proliferation, differentiation and apoptosis. Plays an essential role in the regulation of chondrocyte differentiation, proliferation and apoptosis, and is required for normal skeleton development. Regulates both osteogenesis and postnatal bone mineralizat…
g10139	3.2821	3.3916	3.5260	3.3752	3.6046	3.5260	2.6476	3.8436	3.5778	3.7293	3.2024	2.9090	3.3151	3.3018	3.3977	3.1896	3.2326	3.2575	3.1843	3.3639	3.1244	2.9400	2.4860	3.4232	NA	NA	NA
g1014	2.5916	2.7852	2.9412	2.8346	2.8540	2.5625	2.9526	3.9197	3.6037	3.2841	3.2688	2.6941	2.1476	2.7126	2.9475	2.6170	2.8862	2.3606	2.6927	2.8006	2.9000	2.8075	2.5815	3.0179	Tgs1 Ncoa6ip Pimt	7-methylguanosine RNA capping [GO:0009452]; 7-methylguanosine cap hypermethylation [GO:0036261]	Catalyzes the 2 serial methylation steps for the conversion of the 7-monomethylguanosine (m(7)G) caps of snRNAs and snoRNAs to a 2,2,7-trimethylguanosine (m(2,2,7)G) cap structure. The enzyme is specific for guanine, and N7 methylation must precede N2 methylation. Hypermethylation of the m7G cap of U snRNAs leads to their concentration in nuclear foci, their colocalization with coilin and the for…
g10140	4.2935	4.1155	4.2825	4.0024	4.1761	4.1982	3.7770	3.3612	3.2786	3.2293	3.7414	3.7394	4.0503	4.0613	4.1510	3.9863	4.0742	4.0061	3.8537	3.9558	4.0029	3.9250	3.8371	3.9885	PAQR6		Plasma membrane progesterone (P4) receptor coupled to G proteins (PubMed:23763432, PubMed:23161870). Seems to act through a G(s) mediated pathway (PubMed:23161870). Involved in neurosteroid inhibition of apoptosis (PubMed:23161870). May be involved in regulating rapid P4 signaling in the nervous system (PubMed:23763432). Also binds dehydroepiandrosterone (DHEA), pregnanolone, pregnenolone and all…
g10141	3.3939	3.6232	3.4378	3.4484	3.4838	3.3963	4.0527	3.2078	3.4407	3.0425	3.9428	3.6894	3.6742	3.5994	3.6743	3.4875	3.4983	3.6951	3.8938	3.6196	3.5406	3.7019	3.7576	3.9014	OSBPL1A ORP1 OSBP8 OSBPL1 OSBPL1B	antigen processing and presentation of exogenous peptide antigen via MHC class II [GO:0019886]; bile acid biosynthetic process [GO:0006699]; cholesterol metabolic process [GO:0008203]; vesicle-mediated transport [GO:0016192]	Binds phospholipids; exhibits strong binding to phosphatidic acid and weak binding to phosphatidylinositol 3-phosphate (By similarity). Stabilizes GTP-bound RAB7A on late endosomes/lysosomes and alters functional properties of late endocytic compartments via its interaction with RAB7A (PubMed:16176980). Binds 25-hydroxycholesterol and cholesterol (PubMed:17428193).
g10142	3.3686	3.0905	3.2873	3.4189	3.5036	3.2385	3.2415	3.5102	1.9751	2.8103	3.0209	3.3908	3.2826	3.3166	3.3767	3.4859	3.2585	3.5978	3.2832	3.5028	3.4083	3.2864	3.3917	3.3084	TMEM222 C1orf160
g10144	5.2734	5.2221	5.2805	5.2173	5.0372	5.1506	5.0452	5.3749	5.0668	4.8763	5.0992	4.9246	5.0682	4.9604	5.0339	4.8850	4.9539	4.9814	4.9361	5.1047	4.9018	4.8122	4.8349	4.9787	TMEM222 C1orf160
g10145	4.1020	4.1667	4.1392	4.3400	4.2019	4.2528	5.1967	4.8673	5.0065	4.7979	5.1962	5.4955	4.4378	4.4729	4.5528	4.4676	4.4221	4.4026	4.4544	4.5611	4.4416	4.4649	4.6853	4.5126	RPUSD4	positive regulation of mitochondrial translation [GO:0070131]; pseudouridine synthesis [GO:0001522]; tRNA processing [GO:0008033]	Catalyzes uridine to pseudouridine isomerization (pseudouridylation) of different mitochondrial RNA substrates. Acts on position 1397 in 16S mitochondrial ribosomal RNA (16S mt-rRNA). This modification is required for the assembly of 16S mt-rRNA into a functional mitochondrial ribosome (PubMed:27974379). Acts on position 39 in mitochondrial tRNA(Phe) (PubMed:28082677). As a component of a functio…
g10146	3.0816	3.1585	3.1437	3.0208	3.3320	3.2609	2.7747	2.3852	2.9282	2.3593	2.9427	2.7648	3.0776	2.8291	3.1106	3.1577	3.1406	3.1900	2.8873	3.1887	3.1968	3.2223	2.7958	3.2679	Tbc1d2b Kiaa1055	activation of GTPase activity [GO:0090630]; intracellular protein transport [GO:0006886]	May act as a GTPase-activating protein.
g10147	2.6244	2.6758	2.7243	2.7185	2.6150	2.5321	2.4417	2.0432	1.7460	0.8173	2.2356	1.9536	2.2464	2.4075	2.2529	2.4298	2.3567	2.5035	2.6501	2.3297	2.5357	2.3344	2.4488	2.5287	NA	NA	NA
g10148	4.4038	4.4907	4.4320	4.3821	4.3985	4.4605	4.1959	4.1319	4.2100	4.1806	4.4901	4.1983	4.3147	4.2639	4.4354	4.4045	4.2686	4.4256	4.3965	4.3488	4.2682	4.1470	4.5031	4.2414	TBC1D2 PARIS1 PP8997 TBC1D2A	activation of GTPase activity [GO:0090630]; intracellular protein transport [GO:0006886]; positive regulation of GTPase activity [GO:0043547]	Acts as GTPase-activating protein for RAB7A. Signal effector acting as a linker between RAC1 and RAB7A, leading to RAB7A inactivation and subsequent inhibition of cadherin degradation and reduced cell-cell adhesion.
g1015	2.7641	2.3218	2.8069	2.8229	2.6403	2.6188	3.9660	2.8676	3.7084	3.4346	3.5870	3.8018	2.8195	2.9286	2.4500	3.1776	2.9107	2.7097	3.0621	2.9239	2.9030	2.7974	3.3633	2.7752	Pm20d2 Acy1l2 Gm424	proteolysis [GO:0006508]; regulation of cellular protein metabolic process [GO:0032268]
g10150	3.8682	3.8226	3.8387	3.6873	3.8386	3.7243	3.6647	4.4551	3.9654	4.3179	3.5940	3.9721	4.0728	4.0661	4.0833	3.9772	3.9267	3.9044	3.9870	4.0345	4.0349	3.9734	3.8753	3.9327	Tpk1	thiamine diphosphate biosynthetic process [GO:0009229]; thiamine metabolic process [GO:0006772]	Catalyzes the phosphorylation of thiamine to thiamine pyrophosphate. Can also catalyze the phosphorylation of pyrithiamine to pyrithiamine pyrophosphate.
g10157	1.8785	1.7187	1.4525	1.4649	1.4406	1.4829	2.4415	0.2730	0.6326	-0.9389	2.1327	2.1139	1.1986	2.1212	1.6800	1.9235	1.8017	1.7364	1.7544	1.7586	1.7579	1.7088	1.5134	1.4223	Spag6 Pf16	flagellated sperm motility [GO:0030317]; sperm axoneme assembly [GO:0007288]; ventricular system development [GO:0021591]	Important for structural integrity of the central apparatus in the sperm tail and for flagellar motility.
g10161	0.8239	1.0580	1.4040	0.4950	1.0218	0.7919	1.5203	1.8177	1.1183	1.1227	0.7011	0.7458	0.7057	1.4313	1.3410	0.5199	0.3008	1.4589	0.8995	0.5624	1.1553	1.2718	0.0682	1.1060	NA	NA	NA
g10162	4.5643	4.5858	4.3096	4.1966	4.1612	4.3360	5.2657	4.5737	4.8015	4.5902	4.9121	4.8648	4.6261	4.5664	4.5628	4.3135	4.5608	4.6362	4.7391	4.2044	4.6206	4.3375	4.4313	4.1793	Spag6 Pf16	flagellated sperm motility [GO:0030317]; sperm axoneme assembly [GO:0007288]; ventricular system development [GO:0021591]	Important for structural integrity of the central apparatus in the sperm tail and for flagellar motility.
g10164	2.1823	1.6080	2.0074	2.1112	2.2250	2.0964	1.5506	2.1680	1.9402	1.6177	1.1086	1.7715	2.0397	2.0239	2.1679	2.2607	2.1438	1.6616	1.8705	1.8023	2.1571	1.9419	2.0780	2.0461	NA	NA	NA
g10165	8.2094	8.3181	8.1312	8.1382	8.2228	8.2568	9.3606	9.5165	9.9285	10.3206	9.5695	9.4010	8.4915	8.5800	8.4664	8.4180	8.4321	8.4391	8.7079	8.5883	8.7208	8.4401	8.7152	8.4574			Fibril-forming collagen.
g10166	8.9945	9.0798	8.8942	8.9245	9.0117	9.0053	9.9870	9.9851	10.3588	10.6068	10.1427	10.0187	9.2456	9.3012	9.2058	9.2168	9.1704	9.2562	9.4402	9.3134	9.4283	9.2403	9.4857	9.2385
g10167	5.1139	4.9052	5.0179	5.2568	4.9156	4.9048	4.6731	4.7645	3.5865	4.0912	4.4004	5.0543	5.1189	5.1289	5.0098	5.0972	5.0718	4.8454	4.8801	4.9460	5.0400	5.0610	4.7789	5.2496	NA	NA	NA
g10168	3.5575	3.3988	3.7512	3.8187	3.5824	3.6340	3.2537	3.4148	3.0463	3.3442	3.0876	3.5524	3.6624	3.7606	3.6805	3.6336	3.8066	3.4574	3.5575	3.6900	3.5898	3.7527	3.2085	3.8854	Ptpmt1 Plip	cardiolipin biosynthetic process [GO:0032049]; negative regulation of insulin secretion involved in cellular response to glucose stimulus [GO:0061179]; phosphatidylinositol metabolic process [GO:0046488]; regulation of intrinsic apoptotic signaling pathway [GO:2001242]	Lipid phosphatase which dephosphorylates phosphatidylglycerophosphate (PGP) to phosphatidylglycerol (PG) (PubMed:21641550, PubMed:21730175). PGP is an essential intermediate in the biosynthetic pathway of cardiolipin, a mitochondrial-specific phospholipid regulating the membrane integrity and activities of the organelle (PubMed:21641550). Has also been shown to display phosphatase activity toward…
g1017	3.5628	3.3844	3.4166	3.2541	3.3253	3.3702	3.4944	3.5325	3.0209	3.5303	3.5345	3.7877	3.1300	3.5115	3.3292	3.4746	3.3191	3.5274	3.7449	3.6900	3.7808	3.4986	3.4721	3.4880
g10170	4.5775	4.5119	4.5390	4.6895	4.7281	4.6278	5.1713	5.5285	5.5877	5.6919	5.2850	5.1785	4.4687	4.3994	4.5661	4.5619	4.6696	4.4965	4.4312	4.5735	4.6493	4.4201	4.6343	4.6698	hexim	negative regulation of transcription by RNA polymerase II [GO:0000122]	Probable transcriptional regulator which functions as a general RNA polymerase II transcription inhibitor.
g10171	3.3698	3.5479	3.5904	3.4549	3.4162	3.4533	3.4011	4.0830	3.1080	3.4019	3.0024	2.8452	3.7091	3.6319	3.6682	3.6679	3.5250	3.5410	3.7003	3.8212	3.7995	3.7747	3.0945	3.6287	Chpf Css2 D1Bwg1363e	chondroitin sulfate biosynthetic process [GO:0030206]	Has both beta-1,3-glucuronic acid and beta-1,4-N-acetylgalactosamine transferase activity. Transfers glucuronic acid (GlcUA) from UDP-GlcUA and N-acetylgalactosamine (GalNAc) from UDP-GalNAc to the non-reducing end of the elongating chondroitin polymer (By similarity). Isoform 2 may facilitate PRKN transport into the mitochondria. In collaboration with PRKN, isoform 2 may enhance cell viability a…
g10174	3.7044	3.7461	3.5714	3.7253	3.4473	3.5610	4.0858	4.2296	3.9453	3.8482	3.9479	4.1249	3.7262	3.4763	3.9011	3.6622	3.7902	3.7312	4.2528	4.1177	4.0661	4.0611	4.1697	3.9885	CHPF CSS2 UNQ651/PRO1281	chondroitin sulfate biosynthetic process [GO:0030206]	Has both beta-1,3-glucuronic acid and beta-1,4-N-acetylgalactosamine transferase activity. Transfers glucuronic acid (GlcUA) from UDP-GlcUA and N-acetylgalactosamine (GalNAc) from UDP-GalNAc to the non-reducing end of the elongating chondroitin polymer. Isoform 2 may facilitate PRKN transport into the mitochondria. In collaboration with PRKN, isoform 2 may enhance cell viability and protect cells…
g10175	3.7750	3.4753	3.5967	3.9064	3.6904	3.5667	3.7566	3.6034	4.2920	3.4159	3.5412	3.8344	3.8923	3.7310	3.6433	3.6622	3.6934	3.5274	3.8710	3.7127	3.6884	3.6961	3.8627	3.8530	YPEL5	cell population proliferation [GO:0008283]	Component of the CTLH E3 ubiquitin-protein ligase complex that selectively accepts ubiquitin from UBE2H and mediates ubiquitination and subsequent proteasomal degradation of the transcription factor HBP1 (By similarity). Required for normal cell proliferation (By similarity).
g10176	0.6666	1.2965	0.8401	0.8301	1.4156	1.1868	-0.1891	1.5322	0.8212	0.7764	0.9623	0.1129	0.7399	1.1018	1.0824	1.0356	0.7123	0.9750	1.0639	1.5220	1.2601	1.6385	0.9232	0.3914	CAPN7 PALBH	positive regulation of epithelial cell migration [GO:0010634]; self proteolysis [GO:0097264]	Calcium-regulated non-lysosomal thiol-protease.
g10179	4.0153	3.7967	3.8635	3.9593	3.9276	3.9511	4.2053	4.2105	4.2105	4.0247	4.1834	3.5831	3.6018	4.1619	3.7387	3.9104	3.9175	3.8423	4.1664	4.0949	4.2184	3.9525	4.1911	3.9699	Capn7 Palbh	positive regulation of epithelial cell migration [GO:0010634]; proteolysis [GO:0006508]; self proteolysis [GO:0097264]	Calcium-regulated non-lysosomal thiol-protease.
g1018	1.3064	1.1820	0.7993	1.2930	1.2095	0.7321	1.1095	-0.4521	-0.2784	-0.2773	1.0438	0.6981	1.2351	1.0605	1.1490	1.4418	0.8245	1.2628	1.5356	1.0628	1.3053	1.1625	1.1779	1.7155	actP		Involved in copper efflux.
g10182	5.1048	5.0532	5.0014	4.9729	5.1341	5.1772	4.8408	4.7816	4.8201	4.8584	5.0026	4.7051	4.9468	4.9476	5.0810	4.9115	4.8756	4.9150	5.0293	4.7068	4.9147	4.9637	4.8700	4.9172	Capn7 Palbh	positive regulation of epithelial cell migration [GO:0010634]; proteolysis [GO:0006508]; self proteolysis [GO:0097264]	Calcium-regulated non-lysosomal thiol-protease.
g10184	2.1712	1.8075	2.0371	1.9416	2.1795	2.0738	1.3837	1.2474	0.2505	1.2547	1.3161	1.8794	2.5324	2.1925	2.1899	2.1346	2.1834	1.8502	1.6775	1.6916	2.1566	1.9980	1.9785	1.9373	NA	NA	NA
g10186	1.9082	2.2970	2.4092	1.0866	0.7784	1.2396	2.2944	2.6312	2.2404	2.2519	1.3803	1.4702	2.3608	2.7226	2.5793	1.6049	1.6643	1.7345	2.3332	2.4015	2.6121	1.7934	1.5472	1.6310	RRH	G protein-coupled receptor signaling pathway [GO:0007186]; cellular response to light stimulus [GO:0071482]; phototransduction [GO:0007602]; protein-chromophore linkage [GO:0018298]; visual perception [GO:0007601]	May play a role in rpe physiology either by detecting light directly or by monitoring the concentration of retinoids or other photoreceptor-derived compounds.
g10198	5.8450	5.8184	5.7298	5.7616	5.8030	5.8700	5.8905	5.9578	5.8894	5.9923	5.8766	5.8146	5.5317	5.6496	5.6559	5.6967	5.6286	5.6769	5.6315	5.7824	5.7400	5.6354	5.6143	5.7172	NA	NA	NA
g102	4.9050	4.9161	4.8482	4.8997	4.9082	4.8788	5.8826	5.2316	5.7553	5.1260	5.8620	6.2085	5.0292	5.2706	4.9845	5.2169	5.0876	5.2233	5.1325	5.2833	5.3217	5.2786	5.3767	5.2732	Wbp2	cellular response to estrogen stimulus [GO:0071391]; establishment of protein localization [GO:0045184]; positive regulation of gene expression, epigenetic [GO:0045815]; positive regulation of histone H3-K14 acetylation [GO:0071442]; positive regulation of intracellular estrogen receptor signaling pathway [GO:0033148]; positive regulation of transcription by RNA polymerase II [GO:0045944]; proges…	Acts as transcriptional coactivator of estrogen and progesterone receptors (ESR1 and PGR) upon hormone activation. In presence of estrogen, binds to ESR1-responsive promoters. Required for YAP1 coactivation function on PGR activity. Synergizes with WBP2 in enhancing PGR activity (By similarity). Modulates expression of post-synaptic scaffolding proteins via regulation of ESR1, ESR2 and PGR (PubMe…
g10205	4.0724	4.0847	4.1478	4.0545	4.1724	4.0252	3.9366	4.0775	3.3312	3.9042	3.7646	4.0590	4.0458	4.2105	4.0646	4.0221	4.2526	4.0159	4.0442	4.1514	4.1776	3.9686	3.7979	3.9533	HDAC6 KIAA0901 JM21	Hsp90 deacetylation [GO:0070846]; aggresome assembly [GO:0070842]; autophagy [GO:0006914]; cellular response to hydrogen peroxide [GO:0070301]; cellular response to misfolded protein [GO:0071218]; cellular response to topologically incorrect protein [GO:0035967]; cilium assembly [GO:0060271]; collateral sprouting [GO:0048668]; dendritic spine morphogenesis [GO:0060997]; histone deacetylation [GO:…	Responsible for the deacetylation of lysine residues on the N-terminal part of the core histones (H2A, H2B, H3 and H4). Histone deacetylation gives a tag for epigenetic repression and plays an important role in transcriptional regulation, cell cycle progression and developmental events. Histone deacetylases act via the formation of large multiprotein complexes (By similarity). Plays a central rol…
g10206	2.3907	2.0810	2.1092	1.9231	2.1795	2.0245	1.7838	2.0208	2.1727	1.5121	1.9826	2.1565	1.8259	2.1573	1.4697	2.0153	2.4850	1.9957	1.7791	2.1400	2.1420	1.4043	2.2153	2.1300	HET-E1		Responsible for vegetative incompatibility through specific interactions with different alleles of the unlinked gene, het-c.
g10207	-0.0322	-0.5533	0.1460	0.2488	0.3980	-0.1378	1.5190	1.6560	1.4735	2.3882	1.7927	2.2966	0.6941	0.4592	-0.1167	-0.7240	0.8024	-0.1091	0.9377	0.7165	1.1478	0.6873	0.4700	0.7611	NA	NA	NA
g10208	2.7210	2.1674	2.7401	2.5739	2.8997	2.5854	2.4244	3.3337	2.5733	3.4709	2.3320	3.1068	2.7713	2.3722	2.8089	2.5814	2.9953	2.1983	2.2374	2.8527	2.4687	2.8599	2.1545	2.8637	NA	NA	NA
g10209	1.3722	1.0997	1.0743	1.2729	0.3461	0.7745	0.5405	1.6260	1.0892	2.4848	1.9013	2.5090	1.0613	1.0643	1.5787	1.0356	1.0797	1.0906	1.4189	1.6452	1.4615	1.7315	1.9310	1.8740	opn4a	phototransduction [GO:0007602]; protein-chromophore linkage [GO:0018298]; visual perception [GO:0007601]	Photoreceptor implicated in non-image-forming responses to light.
g1021	7.9864	7.6013	7.9708	8.0891	7.9954	7.7194	8.4819	5.7582	6.2847	4.7376	8.1617	8.8236	8.0829	8.1479	8.0624	8.0728	8.0532	8.0182	8.1733	8.2460	8.2698	8.2876	8.4326	8.2603	Rpl38	90S preribosome assembly [GO:0034463]; axial mesoderm development [GO:0048318]; cytoplasmic translation [GO:0002181]; middle ear morphogenesis [GO:0042474]; ossification [GO:0001503]; regulation of translation [GO:0006417]; sensory perception of sound [GO:0007605]; skeletal system development [GO:0001501]
g10210	3.8246	3.9931	4.2309	4.0459	4.1461	4.0126	3.4186	4.1477	3.3619	3.6302	3.0218	3.3467	3.7709	3.5929	3.7403	3.7014	3.9613	3.5206	3.5788	3.8573	3.6373	3.7527	2.9823	3.9533	NCDN	bone resorption [GO:0045453]; neuron projection development [GO:0031175]	Probably involved in signal transduction, in the nervous system, via increasing cell surface localization of GRM5 and positively regulating its signaling. Required for the spatial learning process. Acts as a negative regulator of Ca(2+)-calmodulin-dependent protein kinase 2 (CaMK2) phosphorylation. May play a role in modulating melanin-concentrating hormone-mediated functions via its interaction …
g10211	3.3576	3.3553	3.5714	3.5548	3.5598	3.5200	2.9163	3.1668	2.9819	3.0334	2.8483	3.4532	3.6384	3.5730	3.4843	3.2885	3.5050	3.0916	3.2477	3.3495	3.2724	3.2850	2.9939	3.4810	NA	NA	NA
g10212	3.5414	3.6232	3.7170	3.5488	3.7008	3.5895	3.0675	3.5081	3.3920	3.4229	3.3855	3.5524	3.2768	3.5115	3.5460	3.6043	3.3114	3.5478	3.0886	3.3711	3.1610	3.2143	3.3050	3.6728	wdpcp fritz	cilium assembly [GO:0060271]; mediolateral intercalation [GO:0060031]; regulation of embryonic cell shape [GO:0016476]; regulation of protein localization [GO:0032880]; septin cytoskeleton organization [GO:0032185]	Probable effector of the planar cell polarity signaling pathway which regulates the septin cytoskeleton in both ciliogenesis and collective cell movements including covergent extension during gastrulation. Controls cell shape but not polarization during convergent extension (PubMed:20671153). Proposed to function as core component of the CPLANE (ciliogenesis and planar polarity effectors) complex…
g10216	3.1876	2.8599	3.4025	3.4995	3.3456	3.2034	-0.1891	-0.1771	-0.5468	0.9419	0.3168	1.0844	3.0234	2.6762	3.0929	2.5594	3.1322	2.7950	2.5567	3.0353	3.0403	2.7864	2.2932	3.1569	NA	NA	NA
g10217	3.6729	3.7526	3.8975	3.4631	3.5707	3.5252	3.2250	3.4685	3.0537	2.9391	3.6234	2.6715	3.6065	3.6579	3.4314	3.3840	3.5945	3.6413	3.4938	3.4337	3.3884	3.5036	3.3849	3.7835	X-element\ORF2 ORF2	transposition, DNA-mediated [GO:0006313]
g10221	3.7841	3.9836	3.8753	3.8337	3.7415	3.8710	2.9997	3.1246	2.7539	2.9870	3.0784	2.6500	3.7262	3.9577	3.6370	3.9213	3.7511	4.0159	3.8302	3.7071	3.7034	3.7527	3.6949	3.8475	VPS11 RNF108 PP3476	autophagy [GO:0006914]; endosomal vesicle fusion [GO:0034058]; endosome organization [GO:0007032]; endosome to lysosome transport [GO:0008333]; intracellular protein transport [GO:0006886]; positive regulation of cellular protein catabolic process [GO:1903364]; positive regulation of early endosome to late endosome transport [GO:2000643]; positive regulation of protein targeting to mitochondrion …	Plays a role in vesicle-mediated protein trafficking to lysosomal compartments including the endocytic membrane transport and autophagic pathways. Believed to act as a core component of the putative HOPS and CORVET endosomal tethering complexes which are proposed to be involved in the Rab5-to-Rab7 endosome conversion probably implicating MON1A/B, and via binding SNAREs and SNARE complexes to medi…
g10222	3.2362	3.1669	3.2827	3.1301	2.9955	3.2820	2.9526	3.2078	3.1437	2.9680	3.4004	2.8189	2.9857	3.2692	3.4272	3.2130	3.2163	3.3377	3.1750	3.3053	3.1826	3.2383	3.0945	3.3084	Vps11	autophagy [GO:0006914]; endosomal vesicle fusion [GO:0034058]; endosome organization [GO:0007032]; endosome to lysosome transport [GO:0008333]; intracellular protein transport [GO:0006886]; positive regulation of cellular protein catabolic process [GO:1903364]; positive regulation of early endosome to late endosome transport [GO:2000643]; regulation of SNARE complex assembly [GO:0035542]; regulat…	Plays a role in vesicle-mediated protein trafficking to lysosomal compartments including the endocytic membrane transport and autophagic pathways. Believed to act as a core component of the putative HOPS and CORVET endosomal tethering complexes which are proposed to be involved in the Rab5-to-Rab7 endosome conversion probably implicating MON1A/B, and via binding SNAREs and SNARE complexes to medi…
g10223	0.8765	0.7778	0.8889	1.1737	0.9007	0.3201	0.7564	0.6156	0.3113	-0.0087	-0.0288	1.0031	0.6247	1.0892	1.2549	0.3092	0.7835	0.7044	1.1769	1.0898	1.0731	0.7067	1.2862	1.0365	NA	NA	NA
g10224	2.5450	2.7362	2.3551	2.3871	2.3094	2.8583	1.9364	1.7985	2.0011	1.1726	2.3412	2.2390	2.6597	2.5455	2.3454	2.5221	2.4283	2.5652	2.3313	2.3274	2.2786	2.5407	2.6514	2.2100	Vps11	autophagy [GO:0006914]; endosomal vesicle fusion [GO:0034058]; endosome organization [GO:0007032]; endosome to lysosome transport [GO:0008333]; intracellular protein transport [GO:0006886]; positive regulation of cellular protein catabolic process [GO:1903364]; positive regulation of early endosome to late endosome transport [GO:2000643]; regulation of SNARE complex assembly [GO:0035542]; regulat…	Plays a role in vesicle-mediated protein trafficking to lysosomal compartments including the endocytic membrane transport and autophagic pathways. Believed to act as a core component of the putative HOPS and CORVET endosomal tethering complexes which are proposed to be involved in the Rab5-to-Rab7 endosome conversion probably implicating MON1A/B, and via binding SNAREs and SNARE complexes to medi…
g10225	3.3963	3.3583	3.2492	3.1912	3.2127	3.2430	2.9164	3.0357	3.3210	3.2016	3.3960	2.8447	3.6064	3.4254	3.4231	3.4006	3.6215	3.3661	3.5399	3.2053	3.2332	3.3943	3.5399	3.2046	Vps11	autophagy [GO:0006914]; endosomal vesicle fusion [GO:0034058]; endosome organization [GO:0007032]; endosome to lysosome transport [GO:0008333]; intracellular protein transport [GO:0006886]; positive regulation of cellular protein catabolic process [GO:1903364]; positive regulation of early endosome to late endosome transport [GO:2000643]; regulation of SNARE complex assembly [GO:0035542]; regulat…	Plays a role in vesicle-mediated protein trafficking to lysosomal compartments including the endocytic membrane transport and autophagic pathways. Believed to act as a core component of the putative HOPS and CORVET endosomal tethering complexes which are proposed to be involved in the Rab5-to-Rab7 endosome conversion probably implicating MON1A/B, and via binding SNAREs and SNARE complexes to medi…
g10230	8.5158	8.6044	8.4802	8.3895	8.3437	8.4259	6.7823	5.9623	7.1892	5.9899	6.8740	5.6895	8.3627	8.4125	8.5276	8.3157	8.4070	8.5217	8.4412	8.4579	8.4700	8.1345	8.5047	8.4491	ZAN	binding of sperm to zona pellucida [GO:0007339]; cell-cell adhesion [GO:0098609]	Binds in a species-specific manner to the zona pellucida of the egg. May be involved in gamete recognition and/or signaling.
g10231	6.3130	6.3756	6.2135	6.2283	6.3024	6.4076	3.7770	2.9051	4.5713	3.5108	3.5940	1.7737	6.1166	6.1731	6.2155	6.3085	6.3547	6.3350	6.0227	6.1604	6.0939	5.9024	6.4879	6.1296	NA	NA	NA
g10232	2.5385	2.4275	2.4658	2.7633	2.8164	2.7461	0.0078	-0.5349	-0.8884	-1.0898	0.1137	-0.5317	2.2459	2.4175	2.1899	2.6170	2.7112	2.5476	2.3240	2.2986	2.4090	2.2068	2.8982	2.6027	NA	NA	NA
g10234	0.6721	0.9966	1.0456	0.8100	0.6310	0.9081	0.6353	1.2778	0.3445	0.1247	0.7479	-0.4010	0.6349	0.5396	0.9117	0.5754	1.2246	0.7609	0.7742	1.3536	1.4001	0.4181	0.6559	1.1260	NA	NA	NA
g10235	6.3318	6.2737	6.0754	6.3705	6.1419	6.1151	6.4250	5.9402	6.7878	6.9389	6.4424	6.0231	5.7013	6.0045	5.7586	5.7678	6.1809	6.0231	5.9773	5.8846	6.0376	5.6743	6.1665	6.1309	TCNA	metabolic process [GO:0008152]; pathogenesis [GO:0009405]	Developmentally regulated neuraminidase implicated in parasite invasion of cells.
g10236	3.7977	3.6353	3.8907	3.9666	3.7957	3.5782	4.6139	3.9861	4.1350	3.1807	4.0171	4.7752	4.0275	4.2148	4.1243	4.0440	4.0375	3.9561	4.0081	4.2243	4.1560	4.0656	3.9900	4.0083	ADGRE1 EMR1 TM7LN3	G protein-coupled receptor signaling pathway [GO:0007186]; adaptive immune response [GO:0002250]; adenylate cyclase-activating G protein-coupled receptor signaling pathway [GO:0007189]; cell adhesion [GO:0007155]; cell surface receptor signaling pathway [GO:0007166]	Orphan receptor involved in cell adhesion and probably in cell-cell interactions specifically involving cells of the immune system. May play a role in regulatory T-cells (Treg) development.
g10239	7.8210	7.9213	7.7703	7.7085	7.6247	7.7009	7.8874	7.8347	8.0947	7.6857	8.1402	7.2010	7.8157	7.8515	7.8235	7.7168	7.8247	7.8241	7.8833	7.9579	7.9604	7.8430	7.9341	7.9209	Ltbp1	aorta development [GO:0035904]; coronary vasculature development [GO:0060976]; positive regulation of collagen biosynthetic process [GO:0032967]; regulation of transforming growth factor beta activation [GO:1901388]; sequestering of TGFbeta in extracellular matrix [GO:0035583]; transforming growth factor beta receptor signaling pathway [GO:0007179]; ventricular septum development [GO:0003281]	Key regulator of transforming growth factor beta (TGFB1, TGFB2 and TGFB3) that controls TGF-beta activation by maintaining it in a latent state during storage in extracellular space. Associates specifically via disulfide bonds with the Latency-associated peptide (LAP), which is the regulatory chain of TGF-beta, and regulates integrin-dependent activation of TGF-beta. Outcompeted by LRRC32/GARP fo…
g10240	7.4405	7.5096	7.3872	7.3331	7.2920	7.3267	7.5974	6.9908	8.2597	7.4696	8.0450	6.7079	7.4409	7.5050	7.4882	7.3903	7.4625	7.5146	7.6243	7.5297	7.5968	7.4160	7.6998	7.5636	SPBPJ4664.02
g10244	3.1661	3.1153	2.9844	2.9325	2.9157	3.1254	2.5823	1.3840	1.8970	0.8648	2.9888	2.1584	3.0100	3.3251	3.2586	2.8789	3.1122	3.3598	3.4041	3.2027	3.3659	3.1518	3.3595	3.2575	LTBP1	aorta development [GO:0035904]; cellular protein metabolic process [GO:0044267]; coronary vasculature development [GO:0060976]; post-translational protein modification [GO:0043687]; regulation of transforming growth factor beta activation [GO:1901388]; sequestering of TGFbeta in extracellular matrix [GO:0035583]; ventricular septum development [GO:0003281]	Key regulator of transforming growth factor beta (TGFB1, TGFB2 and TGFB3) that controls TGF-beta activation by maintaining it in a latent state during storage in extracellular space (PubMed:2022183, PubMed:8617200, PubMed:8939931). Associates specifically via disulfide bonds with the Latency-associated peptide (LAP), which is the regulatory chain of TGF-beta, and regulates integrin-dependent acti…
g10245	0.4743	0.7725	0.4453	1.2072	-0.3346	0.1380	0.7410	-2.0127	-0.7952	-0.6445	1.3824	0.7790	1.0129	0.6153	1.3229	0.1532	1.4903	0.4695	0.4519	-0.3397	0.9221	0.6086	0.6565	0.6861	Tf2-9 SPBC9B6.02c	DNA integration [GO:0015074]; DNA recombination [GO:0006310]
g10249	7.2557	7.4175	7.0886	7.1467	7.0192	7.0941	7.7179	7.1420	8.1374	7.9593	7.9659	7.1406	7.2810	7.4061	7.3205	7.2270	7.3023	7.3257	7.4526	7.4065	7.5001	7.2077	7.5467	7.4222	SPBPJ4664.02
g1025	4.6711	4.7596	4.7396	4.8225	4.7256	4.6656	3.7007	4.1994	4.0432	3.8637	3.8645	3.5995	4.3992	4.3604	4.4052	4.3276	4.3897	4.3649	4.4036	4.4438	4.3745	4.3705	4.1634	4.3556	NA	NA	NA
g10253	6.3355	6.3786	6.3868	6.3783	6.4173	6.3508	5.4393	5.6469	5.8734	5.0844	5.7875	4.6123	6.3098	6.2793	6.3412	6.3549	6.2490	6.3121	6.1353	6.0787	6.1533	6.1436	6.0592	6.2938	Stk31	RNA catabolic process [GO:0006401]; protein phosphorylation [GO:0006468]
g10255	1.9614	2.0450	2.2908	2.2993	1.8097	1.8467	1.3109	1.6560	0.4917	1.0170	1.1144	0.1971	1.9282	1.8616	2.3367	2.1015	2.0426	2.1278	2.0264	2.1732	2.0356	2.1234	1.3780	2.2004	Gabbr2 Gm425 Gpr51	gamma-aminobutyric acid signaling pathway [GO:0007214]; neuron-glial cell signaling [GO:0150099]	Component of a heterodimeric G-protein coupled receptor for GABA, formed by GABBR1 and GABBR2 (PubMed:10075644). Within the heterodimeric GABA receptor, only GABBR1 seems to bind agonists, while GABBR2 mediates coupling to G proteins (By similarity). Ligand binding causes a conformation change that triggers signaling via guanine nucleotide-binding proteins (G proteins) and modulates the activity …
g10256	3.2228	3.1669	2.7627	2.9399	2.8259	3.1731	2.7747	2.7883	2.9418	3.4368	3.2768	3.6601	3.1300	2.9368	3.2407	3.2885	3.2081	3.3532	2.8173	2.9225	3.2038	3.2540	3.3509	3.2842	CELSR2 CDHF10 EGFL2 KIAA0279 MEGF3	G protein-coupled receptor signaling pathway [GO:0007186]; Wnt signaling pathway [GO:0016055]; Wnt signaling pathway, planar cell polarity pathway [GO:0060071]; cell-cell adhesion [GO:0098609]; dendrite morphogenesis [GO:0048813]; homophilic cell adhesion via plasma membrane adhesion molecules [GO:0007156]; neural plate anterior/posterior regionalization [GO:0021999]; regulation of cell-cell adhe…	Receptor that may have an important role in cell/cell signaling during nervous system formation.
g1026	4.2781	3.8704	4.1608	4.1224	3.9073	3.9701	3.6126	3.8822	3.5245	4.0512	3.3929	3.6894	3.9469	4.1545	4.0170	4.0092	3.9613	3.8671	4.0795	3.9934	4.0349	4.2961	3.8768	3.9935	GPN3 ATPBD1C AD-009 UNQ1876/PRO4319		Small GTPase required for proper localization of RNA polymerase II (RNAPII). May act at an RNAP assembly step prior to nuclear import.
g10262	7.0440	7.0314	6.9241	7.0644	6.9638	6.9513	7.6495	7.6372	7.6705	7.9484	7.5083	7.8267	7.1225	7.2336	7.1456	7.1424	7.1213	7.1734	7.3076	7.2668	7.2556	7.3007	7.3704	7.2330	dnajc5		May have an important role in presynaptic function. May be involved in calcium-dependent neurotransmitter release at nerve endings.
g1027	2.1572	1.6484	2.6584	2.0483	2.2797	1.8277	0.0971	2.6007	1.4735	1.3748	0.1842	1.2112	2.2773	2.2098	2.0454	2.1829	1.6154	1.3904	1.1422	1.7143	1.9710	1.8188	1.4807	2.0935	TPRKB CGI-121 My019	tRNA threonylcarbamoyladenosine modification [GO:0002949]	Component of the EKC/KEOPS complex that is required for the formation of a threonylcarbamoyl group on adenosine at position 37 (t(6)A37) in tRNAs that read codons beginning with adenine (PubMed:22912744, PubMed:28805828). The complex is probably involved in the transfer of the threonylcarbamoyl moiety of threonylcarbamoyl-AMP (TC-AMP) to the N6 group of A37 (PubMed:22912744, PubMed:28805828). TPR…
g10270	1.0771	1.3268	1.0004	1.2433	1.3902	1.0620	1.5509	1.2863	1.6162	1.4588	2.1327	1.5679	1.1986	1.1018	1.5522	1.0356	0.8454	0.5049	1.1422	1.1416	1.2869	1.7315	1.5134	1.8740	NA	NA	NA
g10271	1.8613	2.1505	2.5064	1.9600	2.2518	2.2269	1.8366	1.5954	1.8651	1.9398	2.1852	1.5360	1.7158	2.0653	1.8198	2.0504	1.9070	1.5605	1.9630	2.0177	2.2135	2.1405	2.3297	2.3932	SYN1 DIF1 At5g05490 MOP10.3	attachment of spindle microtubules to kinetochore involved in homologous chromosome segregation [GO:0051455]; chromosome organization [GO:0051276]; double-strand break repair [GO:0006302]; meiotic chromosome condensation [GO:0010032]; meiotic sister chromatid cohesion, centromeric [GO:0051754]; sister chromatid cohesion [GO:0007062]	Involved in chromosome condensation, pairing and segregation during meiosis. Responsible for cohesion between replicated sister chromatids.
g10273	5.9805	5.8925	5.9714	6.1217	6.0286	5.9337	5.7007	6.3025	5.7589	6.3538	5.6149	5.8063	5.8471	6.0020	5.9130	5.9709	5.9165	6.0172	6.0009	6.1291	6.0650	6.0485	5.9532	6.1375	fam199x zgc:101060
g10276	3.3013	3.5607	3.3512	3.5668	3.3779	3.4282	3.6864	3.9381	3.0463	3.4159	3.6004	3.7394	3.4100	3.3494	3.6244	3.6622	3.6148	3.5410	3.4461	3.3853	3.1392	3.4377	3.2382	3.6287	Fbxo30		Substrate-recognition component of the SCF (SKP1-CUL1-F-box protein)-type E3 ubiquitin ligase complex. Required for muscle atrophy following denervation.
g1028	2.8133	3.0261	2.9705	2.9764	2.9527	2.9968	2.8916	3.6856	3.0463	3.1219	2.6384	2.4588	2.8773	2.8513	2.8957	2.7511	3.2163	2.9861	2.6531	2.7356	2.7251	2.6615	2.8479	2.6910	pitpnc1 TGas018n09.1	signal transduction [GO:0007165]	Phosphatidylinositol transfer proteins mediate the monomeric transport of lipids by shielding a lipid from the aqueous environment and binding the lipid in a hydrophobic cavity.
g10288	2.2509	2.2226	2.7996	1.7509	2.3552	2.1928	0.7548	0.3903	1.1839	1.1762	0.6312	0.8607	1.8845	1.9867	2.4296	2.1899	2.3309	1.7003	2.1315	1.3677	1.4142	1.7279	1.5237	1.8493	ZMYM1	regulation of cell morphogenesis [GO:0022604]; regulation of transcription by RNA polymerase II [GO:0006357]
g10289	8.4013	8.3392	8.3542	8.4076	8.3933	8.3721	9.0020	8.9096	9.0513	9.4406	8.9499	9.2074	8.4689	8.4930	8.4346	8.5131	8.4864	8.4715	8.5666	8.5397	8.4746	8.5215	8.6738	8.4832	Pura	DNA unwinding involved in DNA replication [GO:0006268]; apoptotic process [GO:0006915]; cell differentiation [GO:0030154]; cell population proliferation [GO:0008283]; dendritic transport of messenger ribonucleoprotein complex [GO:0098963]; epithelial cell proliferation [GO:0050673]; lymphocyte proliferation [GO:0046651]; mitotic cell cycle checkpoint [GO:0007093]; negative regulation of transcrip…	This is a probable transcription activator that specifically binds the purine-rich single strand of the PUR element located upstream of the c-Myc gene. May play a role in the initiation of DNA replication and in recombination.
g1029	2.9897	2.7408	3.0823	2.7737	2.9955	2.7861	3.3746	3.0362	3.3720	3.1389	2.9529	3.0055	2.8773	2.9878	2.7977	2.7932	2.8338	2.9251	3.0687	3.0880	2.9511	2.8392	3.0836	2.8637	Dtd2	aminoacyl-tRNA metabolism involved in translational fidelity [GO:0106074]; tRNA metabolic process [GO:0006399]	Deacylates mischarged D-aminoacyl-tRNAs. Probably acts by rejecting L-amino acids from its binding site rather than specific recognition of D-amino acids. Catalyzes the hydrolysis of D-tyrosyl-tRNA(Tyr), has no activity on correctly charged L-tyrosyl-tRNA(Tyr). By recycling D-aminoacyl-tRNA to D-amino acids and free tRNA molecules, this enzyme counteracts the toxicity associated with the formatio…
g10292	3.4866	3.5036	3.9694	3.4334	3.5243	3.7725	2.8018	3.6781	2.8135	2.9091	2.2331	2.8427	3.3881	3.4439	3.5767	3.2089	3.3871	3.6205	2.6682	2.7693	3.1194	3.0919	2.9723	3.4704	Ptprd	heterophilic cell-cell adhesion via plasma membrane cell adhesion molecules [GO:0007157]; modulation of chemical synaptic transmission [GO:0050804]; negative regulation of receptor signaling pathway via JAK-STAT [GO:0046426]; neuron differentiation [GO:0030182]; positive regulation of dendrite morphogenesis [GO:0050775]; positive regulation of synapse assembly [GO:0051965]; presynaptic membrane a…	Can bidirectionally induce pre- and post-synaptic differentiation of neurons by mediating interaction with IL1RAP and IL1RAPL1 trans-synaptically (PubMed:25908590). Involved in pre-synaptic differentiation through interaction with SLITRK2 (PubMed:25989451).
g10293	3.0064	2.9039	2.7639	3.2205	3.1231	2.9878	3.5721	3.4045	3.4712	2.8995	3.5785	3.5429	3.1327	2.9757	2.9604	2.7495	2.6224	2.9971	2.9827	2.8635	3.3545	2.8861	3.0474	2.9621	NA	NA	NA
g10295	2.9332	2.9695	2.8282	3.0806	2.8447	2.8441	3.5743	3.2961	3.4786	3.6482	3.3244	2.8710	2.8671	2.8947	2.9373	3.1002	3.0237	3.3455	3.2999	3.0706	2.7826	3.2062	3.0054	2.9169	CCDC34 RAMA3 L15
g10296	2.9976	2.9305	3.0912	2.2702	1.8475	2.1524	2.2407	2.7610	2.1956	2.3447	1.1848	1.8275	2.5062	2.6379	2.9373	2.1987	2.4009	2.5340	2.5986	2.5837	2.2548	2.1573	2.1125	1.8303	TIMP3		Complexes with metalloproteinases (such as collagenases) and irreversibly inactivates them by binding to their catalytic zinc cofactor. May form part of a tissue-specific acute response to remodeling stimuli (By similarity).
g10298	2.7115	2.5988	2.4795	2.7943	2.8164	2.9448	3.3014	2.9299	2.7384	2.7409	3.0218	2.7648	2.5062	2.5319	2.3826	2.7828	2.9857	2.7130	2.9755	3.4339	3.2923	2.8075	3.1370	2.7741	B4GALNT4		Transfers N-acetylgalactosamine (GalNAc) from UDP-GalNAc to N-acetylglucosamine-beta-benzyl with a beta-1,4-linkage to form N,N'-diacetyllactosediamine, GalNAc-beta-1,4-GlcNAc structures in N-linked glycans and probably O-linked glycans.
g103	2.7679	2.6950	2.9113	2.6772	2.5897	2.8441	0.9765	2.3489	2.3050	2.6955	1.8589	1.3278	2.5062	2.2098	2.5525	2.4162	2.2001	2.1097	1.7791	2.0889	1.6792	2.1740	1.7233	2.7741	EPHA8 EEK HEK3 KIAA1459	axon guidance [GO:0007411]; cell adhesion [GO:0007155]; cellular response to follicle-stimulating hormone stimulus [GO:0071372]; ephrin receptor signaling pathway [GO:0048013]; neuron projection development [GO:0031175]; neuron remodeling [GO:0016322]; positive regulation of MAPK cascade [GO:0043410]; positive regulation of phosphatidylinositol 3-kinase activity [GO:0043552]; protein autophosphor…	Receptor tyrosine kinase which binds promiscuously GPI-anchored ephrin-A family ligands residing on adjacent cells, leading to contact-dependent bidirectional signaling into neighboring cells. The signaling pathway downstream of the receptor is referred to as forward signaling while the signaling pathway downstream of the ephrin ligand is referred to as reverse signaling. The GPI-anchored ephrin-…
g10300	-0.4805	-0.5533	-0.5442	-0.6265	-0.3119	-0.3818	1.1534	0.4199	1.2290	1.6133	2.1504	2.0014	0.3954	0.5159	-0.0342	0.3254	-0.1532	0.0517	0.5919	0.1110	-0.4436	1.2557	0.8737	0.9771	B4GALNT4		Transfers N-acetylgalactosamine (GalNAc) from UDP-GalNAc to N-acetylglucosamine-beta-benzyl with a beta-1,4-linkage to form N,N'-diacetyllactosediamine, GalNAc-beta-1,4-GlcNAc structures in N-linked glycans and probably O-linked glycans.
g10301	7.0503	7.0129	7.0463	6.9617	6.9709	6.9188	7.2687	7.4181	7.2977	7.4147	7.2562	7.3066	7.1511	7.1707	7.1526	7.0496	7.1142	7.1167	6.9945	7.0337	7.0655	6.9511	7.0602	6.9844	MAN2B1 MANB	mannose metabolic process [GO:0006013]	Necessary for the catabolism of N-linked carbohydrates released during glycoprotein turnover.
g10303	4.1020	4.2242	4.2786	4.1888	4.1761	3.9611	4.1858	4.0036	4.0369	4.0376	4.3592	4.4025	4.0773	4.0756	4.0646	3.9261	3.9317	3.9253	4.1333	4.1514	3.9867	4.0789	4.2543	3.9985	NUDT24 NUDX24 At5g19470 F7K24.220		Probably mediates the hydrolysis of some nucleoside diphosphate derivatives.
g10304	4.8368	5.0164	4.9384	4.7645	4.8886	5.0392	3.6864	3.7770	4.1930	3.4089	4.1014	2.3890	4.7790	4.6886	4.8667	4.7338	4.5959	4.6645	4.5758	4.7677	4.6596	4.5115	4.4271	4.6096	NA	NA	NA
g10305	5.6068	5.5604	5.5258	5.7366	5.6944	5.5727	6.2601	5.8980	6.0057	5.9433	6.1660	6.4440	5.7117	5.7132	5.6513	5.6757	5.6454	5.6203	5.8573	5.7485	5.6845	5.8201	5.9109	5.6960	Armc1	metal ion transport [GO:0030001]
g10306	-0.1121	0.9274	0.1576	-3.2207	-0.7141	-0.4490	1.8865	0.7938	1.8133	1.6738	1.2602	0.8817	0.6368	0.8047	-1.2828	-0.2783	-0.6800	0.2216	0.1968	0.4561	0.1568	-0.1759	-0.2070	-0.2085	NA	NA	NA
g10308	1.0243	0.1587	0.9229	1.0514	0.6113	0.4237	0.3409	1.1756	1.5298	1.1775	-0.1589	0.1172	0.5253	-0.0767	0.1381	0.5912	0.5312	0.7412	0.0517	-0.0259	0.2835	0.6007	0.1936	0.6895	NA	NA	NA
g10309	5.5847	5.5314	5.4601	5.6058	5.5205	5.5467	5.9456	5.4452	5.1512	5.3364	5.7165	6.0744	5.5781	5.6111	5.6912	5.7159	5.6165	5.6267	5.7330	5.6188	5.6514	5.7343	5.8467	5.7006	PEX13	cerebral cortex cell migration [GO:0021795]; fatty acid alpha-oxidation [GO:0001561]; locomotory behavior [GO:0007626]; microtubule-based peroxisome localization [GO:0060152]; neuron migration [GO:0001764]; protein import into peroxisome matrix, docking [GO:0016560]; protein targeting to peroxisome [GO:0006625]; protein ubiquitination [GO:0016567]; suckling behavior [GO:0001967]	Component of the peroxisomal translocation machinery with PEX14 and PEX17. Functions as a docking factor for the predominantly cytoplasmic PTS1 receptor (PAS10/PEX5). Involved in the import of PTS1 and PTS2 proteins.
g1031	2.9897	2.6716	2.9412	2.9943	3.0773	3.0471	2.9406	3.4322	3.4786	3.9042	2.6633	3.1068	3.3375	3.1843	2.9167	3.3248	3.0607	3.1100	3.1180	3.0077	2.9842	3.1981	2.8479	3.3860	Rrp7a	blastocyst formation [GO:0001825]; rRNA processing [GO:0006364]; ribosomal small subunit assembly [GO:0000028]
g10310	3.0137	2.9522	2.6707	2.9910	3.1434	3.2449	3.0113	3.1443	3.2244	3.3127	3.2259	3.2018	2.9844	2.8695	3.0154	2.9418	2.7983	2.9149	3.0588	2.7790	3.0782	2.7877	2.7810	3.2016	RTase	transposition, DNA-mediated [GO:0006313]
g10312	4.8928	5.0164	4.8386	4.9247	4.8932	4.7816	4.3672	4.5459	3.7502	4.5652	4.4115	4.5418	4.8459	4.9832	4.8007	4.9067	5.0809	5.0037	4.8366	4.9145	4.8285	4.9875	4.8574	4.8087	NA	NA	NA
g10313	4.2815	4.2477	4.4006	4.4724	4.3225	4.3493	3.9773	4.5075	4.4668	4.4772	4.2687	4.0298	4.2959	4.2912	4.3982	4.2525	4.1821	4.1466	4.0827	4.2521	4.3569	4.2665	4.3537	4.2570	NA	NA	NA
g10316	9.0001	9.0172	8.9468	9.0863	9.0235	9.0532	9.6110	9.2521	9.4737	9.3165	9.6553	9.7388	9.0468	9.0549	9.0018	9.0846	9.0801	9.0962	9.2167	9.2008	9.1897	9.2723	9.3383	9.2044	Abce1 Rli	negative regulation of endoribonuclease activity [GO:0060702]; ribosomal subunit export from nucleus [GO:0000054]; translational initiation [GO:0006413]; translational termination [GO:0006415]	Antagonizes the binding of 2-5A (5'-phosphorylated 2',5'-linked oligoadenylates) by RNase L through direct interaction with RNase L and therefore inhibits its endoribonuclease activity. May play a central role in the regulation of mRNA turnover. Antagonizes the anti-viral effect of the interferon-regulated 2-5A/RNase L pathway (By similarity).
g10317	5.5503	5.6229	5.4323	5.5853	5.4673	5.6024	5.6258	5.2649	5.3249	5.4519	5.7313	5.6302	5.4972	5.5948	5.5528	5.5137	5.5132	5.5514	5.6281	5.4937	5.4380	5.4528	5.4844	5.5485	WDR36	rRNA processing [GO:0006364]; regulation of axon extension [GO:0030516]; response to stimulus [GO:0050896]; retina homeostasis [GO:0001895]; visual perception [GO:0007601]	Involved in the nucleolar processing of SSU 18S rRNA. Involved in T-cell activation and highly coregulated with IL2.
g1032	1.3228	1.7187	2.0371	1.7652	1.6899	1.6656	1.1534	2.3118	1.5105	1.6133	1.1144	0.4917	1.9478	1.3714	1.7281	1.5833	1.3122	1.2648	1.7292	1.5220	1.3390	1.5391	1.3421	1.7386	NA	NA	NA
g10320	5.7939	5.8657	5.8305	5.8379	5.7553	5.9215	5.8542	5.9305	5.5076	5.7389	5.7060	5.8524	5.7885	5.7491	5.7951	5.8908	5.8133	5.9019	5.7705	5.8480	5.7912	5.7812	5.8061	5.7513	WDR36	rRNA processing [GO:0006364]; regulation of axon extension [GO:0030516]; response to stimulus [GO:0050896]; retina homeostasis [GO:0001895]; visual perception [GO:0007601]	Involved in the nucleolar processing of SSU 18S rRNA. Involved in T-cell activation and highly coregulated with IL2.
g10321	1.8955	1.8910	1.9217	1.9042	1.4156	2.0245	2.0749	2.4205	2.4454	2.2999	2.6003	1.8009	2.5834	2.0653	1.7516	2.1182	2.4850	2.3910	1.9844	2.0537	2.3720	1.8188	2.0471	2.2175	IQUB	cilium assembly [GO:0060271]; smoothened signaling pathway [GO:0007224]	May play roles in cilia formation and/or maintenance.
g10322	2.7354	2.7407	2.4168	2.3433	2.1212	1.9143	2.9198	2.2062	2.8562	1.8605	2.5879	2.7934	2.4443	2.5797	2.6391	2.4461	2.5653	2.9244	2.3657	2.0528	2.3301	2.5196	2.7715	2.5265	X-element\ORF2 ORF2	transposition, DNA-mediated [GO:0006313]
g10323	3.7887	3.4410	3.7054	3.5964	3.5655	3.2609	3.6647	3.6636	2.9686	3.6059	3.0024	3.5761	3.6384	3.6946	3.6926	3.6508	3.5117	3.5811	3.3503	3.8573	3.7232	3.4028	3.3509	3.6030	NA	NA	NA
g10324	8.1703	8.2418	8.0889	8.0979	8.0632	8.1590	8.5570	8.4760	8.7531	8.6539	8.5173	8.3951	8.2480	8.2455	8.2063	8.2029	8.0998	8.2168	8.3237	8.2559	8.2225	8.1185	8.1687	8.0256	Ppp1r12b Mypt2	signal transduction [GO:0007165]	Regulates myosin phosphatase activity. Augments Ca(2+) sensitivity of the contractile apparatus (By similarity).
g10325	7.2178	7.3677	7.1668	7.2579	7.2055	7.2479	7.9384	7.9151	8.1525	8.3638	7.9001	7.8702	7.4316	7.4532	7.3439	7.4965	7.3449	7.3793	7.5692	7.5030	7.3653	7.4890	7.5562	7.3591	NA	NA	NA
g10327	5.9422	5.9667	5.8359	5.8491	5.8480	5.8167	5.5488	5.0105	5.8998	5.0283	5.7988	4.5617	5.9431	5.8338	5.8894	5.7827	5.7651	5.8233	5.7889	5.7333	5.8428	5.7538	5.9079	5.7202	TAF1 BA2R CCG1 CCGS TAF2A	DNA-templated transcription, initiation [GO:0006352]; RNA polymerase II preinitiation complex assembly [GO:0051123]; cell cycle [GO:0007049]; cellular response to ATP [GO:0071318]; cellular response to DNA damage stimulus [GO:0006974]; cellular response to UV [GO:0034644]; midbrain development [GO:0030901]; negative regulation of DNA-binding transcription factor activity [GO:0043433]; negative re…	Largest component and core scaffold of the TFIID basal transcription factor complex (PubMed:25412659, PubMed:27007846). Contains novel N- and C-terminal Ser/Thr kinase domains which can autophosphorylate or transphosphorylate other transcription factors. Phosphorylates TP53 on 'Thr-55' which leads to MDM2-mediated degradation of TP53. Phosphorylates GTF2A1 and GTF2F1 on Ser residues. Possesses DN…
g10328	3.5522	3.7517	3.5326	3.6762	3.5194	3.5021	3.1841	3.3244	3.4503	3.1046	3.4655	2.0921	3.3670	3.4105	3.4344	3.6566	3.5447	3.6643	3.4766	3.4543	3.5125	3.3303	3.5916	3.3477	TAF1 CCG1	DNA-templated transcription, initiation [GO:0006352]; cell cycle [GO:0007049]; positive regulation of transcription by RNA polymerase II [GO:0045944]	Largest component and core scaffold of the TFIID basal transcription factor complex. Contains novel N- and C-terminal Ser/Thr kinase domains which can autophosphorylate or transphosphorylate other transcription factors. Phosphorylates TP53 on 'Thr-55' which leads to MDM2-mediated degradation of TP53. Phosphorylates GTF2A1 and GTF2F1 on Ser residues. Possesses DNA-binding activity (By similarity).…
g10329	4.6215	4.8384	4.5935	4.6449	4.5927	4.7107	4.3850	4.2146	4.6272	3.5432	4.5447	3.2614	4.5922	4.5563	4.5858	4.7419	4.5183	4.6799	4.6447	4.5981	4.5422	4.5662	4.6925	4.4633	TAF1L	male meiotic nuclear division [GO:0007140]; positive regulation of transcription by RNA polymerase II [GO:0045944]; positive regulation of transcription, DNA-templated [GO:0045893]; regulation of signal transduction by p53 class mediator [GO:1901796]; regulation of transcription by RNA polymerase II [GO:0006357]; transcription by RNA polymerase II [GO:0006366]; transcription initiation from RNA p…	May act as a functional substitute for TAF1/TAFII250 during male meiosis, when sex chromosomes are transcriptionally silenced.
g1033	1.2975	1.4696	1.5334	1.6113	1.3380	1.7078	0.7750	0.8410	1.8362	0.1261	2.0023	0.6789	1.4113	1.2761	1.4697	1.1695	1.4854	2.0347	1.9844	1.5725	1.6383	1.7088	1.6071	1.9373	ZMYND8 KIAA1125 PRKCBP1 RACK7	modulation of excitatory postsynaptic potential [GO:0098815]; negative regulation of cell migration [GO:0030336]; positive regulation of dendritic spine development [GO:0060999]; positive regulation of dendritic spine maintenance [GO:1902952]; positive regulation of filopodium assembly [GO:0051491]; regulation of postsynaptic density protein 95 clustering [GO:1902897]; regulation of transcription…	May act as a transcriptional corepressor for KDM5D. Required for KDM5D-mediated down-regulation of diverse metastasis-associated genes; the function seems to involve the recognition of the dual histone signature H3K4me1-H3K14ac. Suppresses prostate cancer cell invasion.
g10330	3.9558	4.0258	3.6879	3.9935	3.7811	3.8237	4.2793	4.1318	4.2156	4.1471	4.4406	4.4675	3.7205	3.7665	3.8747	3.7715	3.6516	3.8453	3.8003	3.6727	3.7034	3.8336	3.9002	3.8961	PPME1 PME1	protein demethylation [GO:0006482]	Demethylates proteins that have been reversibly carboxymethylated. Demethylates PPP2CB (in vitro) and PPP2CA. Binding to PPP2CA displaces the manganese ion and inactivates the enzyme (By similarity).
g10331	4.6291	4.6014	4.4858	4.6420	4.6844	4.6976	4.6585	5.1353	4.9902	5.3675	4.7356	5.0656	4.4956	4.5798	4.5121	4.5740	4.6515	4.5069	4.4115	4.7704	4.5227	4.6756	4.6268	4.7126	Morf4l1	cell population proliferation [GO:0008283]; chromatin silencing [GO:0006342]; double-strand break repair via homologous recombination [GO:0000724]; histone H2A acetylation [GO:0043968]; histone H4 acetylation [GO:0043967]; histone acetylation [GO:0016573]; histone deacetylation [GO:0016575]; regulation of growth [GO:0040008]	Component of the NuA4 histone acetyltransferase complex which is involved in transcriptional activation of select genes principally by acetylation of nucleosomal histones H4 and H2A. This modification may both alter nucleosome - DNA interactions and promote interaction of the modified histones with other proteins which positively regulate transcription. This complex may be required for the activa…
g10332	6.3989	6.4984	6.4917	6.4384	6.4348	6.4719	6.3750	6.3468	6.2605	6.1761	6.3781	6.2582	6.5827	6.5981	6.6045	6.4648	6.5567	6.5606	6.4140	6.4796	6.4563	6.4208	6.4366	6.5005	CHS3 CNAG_05581	cell wall organization [GO:0071555]	Appears to be responsible for the synthesis of the majority of the chitin found in the cell wall periphery.
g10336	4.1020	4.0258	4.2708	4.3848	4.3176	4.1871	4.7054	4.8251	4.8015	4.8271	4.8071	4.7051	4.2010	4.2899	4.0971	4.3350	4.1448	4.1056	4.2528	4.2671	4.1918	4.3632	4.2687	4.0660	wdr55	eye development [GO:0001654]; pharynx development [GO:0060465]; rRNA processing [GO:0006364]; swim bladder development [GO:0048794]; thymus development [GO:0048538]	Nucleolar protein that acts as a modulator of rRNA synthesis. Plays a central role during organogenesis (By similarity).
g10337	2.1851	2.0810	2.4930	2.1948	2.0064	1.7690	2.2794	3.0476	2.9144	2.9584	2.3928	2.1354	1.8470	2.2605	2.2238	1.8457	1.9667	2.0727	2.2194	2.0889	2.3211	2.6134	2.5024	2.4229	SPR	tetrahydrobiopterin biosynthetic process [GO:0006729]	Catalyzes the final one or two reductions in tetra-hydrobiopterin biosynthesis to form 5,6,7,8-tetrahydrobiopterin.
g10338	4.5984	4.6711	4.6580	4.1007	4.0561	4.2740	5.1401	5.0392	5.4845	4.7680	4.8673	3.7533	4.5703	4.4657	4.5360	4.3279	4.3075	4.3261	4.7734	4.6550	4.9318	4.0922	4.6343	4.3283	Svep1	cell adhesion [GO:0007155]	May play a role in the cell attachment process.
g1034	1.9775	1.7187	1.5849	1.4649	1.4892	1.9024	1.5822	1.8238	1.8068	1.6133	1.7469	1.5360	2.0051	1.8616	2.0069	1.7204	1.6154	2.3452	1.7036	2.1567	1.6173	2.0531	1.7781	1.8740	ZMYND8 KIAA1125 PRKCBP1 RACK7	modulation of excitatory postsynaptic potential [GO:0098815]; negative regulation of cell migration [GO:0030336]; positive regulation of dendritic spine development [GO:0060999]; positive regulation of dendritic spine maintenance [GO:1902952]; positive regulation of filopodium assembly [GO:0051491]; regulation of postsynaptic density protein 95 clustering [GO:1902897]; regulation of transcription…	May act as a transcriptional corepressor for KDM5D. Required for KDM5D-mediated down-regulation of diverse metastasis-associated genes; the function seems to involve the recognition of the dual histone signature H3K4me1-H3K14ac. Suppresses prostate cancer cell invasion.
g10340	0.8405	0.9306	0.9725	0.9239	0.2785	0.6329	1.7599	1.1970	1.5021	1.0677	1.6111	1.1702	0.7349	0.0789	1.7086	1.2899	1.0261	1.0520	0.9311	0.8771	1.0125	0.9986	1.2061	0.6356	NA	NA	NA
g10344	7.8572	7.9251	7.8255	7.5511	7.5961	7.7342	8.0620	7.7796	8.2102	7.4637	8.1790	7.3394	7.7592	7.7358	7.7827	7.6277	7.5672	7.7564	7.8701	7.8302	7.9435	7.6349	7.7685	7.6637	SVEP1 C9orf13 CCP22 SELOB	cell adhesion [GO:0007155]	May play a role in the cell attachment process.
g10345	3.1680	3.4617	3.2591	3.1934	3.2776	3.1193	3.6126	3.8306	3.7959	3.7123	3.7060	3.9781	3.7205	3.5929	3.5594	3.5316	3.3789	3.8232	3.5928	3.7625	3.6005	3.7582	3.4554	3.5297	Prrt1 Ng5
g10348	3.6250	3.5157	3.6258	3.4818	3.6521	3.8170	1.2312	-0.3390	1.3593	-3.2207	1.3048	0.6295	3.1951	3.7839	3.4612	3.2658	3.3635	3.6597	3.6568	3.1863	3.6615	3.0752	3.5341	3.3925	NA	NA	NA
g10349	5.1878	5.2283	4.8256	4.7790	4.8019	5.1754	1.2868	0.8529	2.3103	-1.0034	0.2864	-1.9405	4.8836	4.9454	5.0772	4.9868	4.9184	5.4081	4.7305	4.7734	4.8835	4.0545	4.8404	4.7301	NA	NA	NA
g10351	5.4576	5.4562	5.5275	5.6824	5.4688	5.4411	5.7271	4.8864	5.4516	5.3997	5.6880	5.8621	5.2008	5.0804	5.1902	5.1467	5.0467	5.0544	5.1645	5.3508	5.2070	5.2098	5.2837	5.1838	Dkk3	Wnt signaling pathway [GO:0016055]; multicellular organism development [GO:0007275]; negative regulation of aldosterone biosynthetic process [GO:0032348]; negative regulation of canonical Wnt signaling pathway [GO:0090090]; negative regulation of cortisol biosynthetic process [GO:2000065]; negative regulation of transcription, DNA-templated [GO:0045892]	Antagonizes canonical Wnt signaling by inhibiting LRP5/6 interaction with Wnt and by forming a ternary complex with the transmembrane protein KREMEN that promotes internalization of LRP5/6. DKKs play an important role in vertebrate development, where they locally inhibit Wnt regulated processes such as antero-posterior axial patterning, limb development, somitogenesis and eye formation. In the ad…
g10357	3.6604	3.7120	3.8173	3.9391	3.7811	3.6612	2.6476	2.1316	1.6498	2.2692	2.6509	2.8838	4.2091	3.7370	4.0879	3.9402	3.8229	3.7252	4.0029	4.1514	3.9326	4.0017	3.9247	4.2557	emre-1 tag-299 F20D1.10	calcium import into the mitochondrion [GO:0036444]; mitochondrial calcium ion homeostasis [GO:0051560]; mitochondrial calcium ion transmembrane transport [GO:0006851]	Essential regulatory subunit of the mitochondrial calcium uniporter (mcu-1) channel, a protein that mediates calcium uptake into mitochondria.
g10358	3.0816	2.7632	2.9705	3.0553	2.9614	3.0796	2.8916	3.9683	3.0336	3.4709	2.5478	2.7228	3.3742	3.4327	3.7286	3.3391	3.6210	3.5478	3.1468	3.1724	3.5406	3.2696	2.9469	3.6728	NA	NA	NA
g10359	2.6327	2.7961	2.8599	2.8641	2.8353	2.5740	3.3201	3.1875	2.4067	3.1971	3.1239	3.6301	2.9472	3.1217	3.1465	3.1252	2.7682	2.8723	2.9098	2.9225	3.0868	3.2383	3.1159	3.3631	FKBP62 ROF1 At3g25230 MJL12.19	cellular heat acclimation [GO:0070370]; chaperone-mediated protein folding [GO:0061077]; protein peptidyl-prolyl isomerization [GO:0000413]	PPIases accelerate the folding of proteins. It catalyzes the cis-trans isomerization of proline imidic peptide bonds in oligopeptides (By similarity). Co-chaperone that positively modulates thermotolerance by interacting with HSP90.1 and increasing the HSFA2-mediated accumulation of chaperones of the small-HSPs family.
g1036	6.1063	6.3318	6.1897	6.1232	6.1160	6.2525	4.5487	4.3431	5.2091	4.2247	4.7657	3.3371	6.1563	6.0111	6.1964	6.0735	6.1670	6.0552	5.8599	5.9995	5.9914	5.7559	5.6922	5.8562	NA	NA	NA
g10360	1.9275	1.8141	2.0653	1.7054	2.0583	1.9396	1.6043	2.1860	1.6220	1.4574	1.5317	1.7647	1.5794	1.1951	1.2651	1.1960	1.4615	1.7198	1.8330	1.1987	1.8522	1.7420	1.9122	1.9047	NA	NA	NA
g10361	6.4736	6.5771	6.4772	6.4417	6.4341	6.5874	6.7931	7.0694	6.8632	6.8250	6.8266	6.7778	6.6183	6.5590	6.6197	6.5623	6.5140	6.6638	6.5011	6.5139	6.4998	6.6118	6.5697	6.4962	NA	NA	NA
g10362	9.0280	9.1111	9.0256	8.8100	8.9141	9.1410	5.2938	5.5003	6.5772	4.8705	5.3394	4.0302	8.9162	8.6099	8.9332	8.8090	8.7718	8.8450	8.6568	8.7092	8.7693	8.6563	8.4893	8.8155	NA	NA	NA
g10363	7.4767	7.6545	7.1538	7.2156	7.2560	7.7073	5.8020	4.5805	6.9872	4.7280	5.3658	4.1411	7.7439	7.5592	7.8219	7.6617	7.5285	8.0237	7.7630	7.4347	7.5798	6.8461	7.7564	7.3456	aglZ MXAN_2991	phosphorelay signal transduction system [GO:0000160]	Required for adventurous-gliding motility (A motility), in response to environmental signals sensed by the frz chemosensory system. Forms ordered clusters that span the cell length and that remain stationary relative to the surface across which the cells move, serving as anchor points (focal, transient adhesion sites) that allow the bacterium to move forward. Clusters disassemble at the lagging c…
g10364	5.6374	5.9719	5.8199	5.6169	5.7117	6.0331	3.5044	3.5167	4.7992	3.3042	3.4715	2.0023	5.7440	5.5117	5.7529	5.5172	5.5884	5.7453	5.4347	5.5772	5.6621	5.1871	5.3599	5.5703	NA	NA	NA
g10365	4.2676	4.3914	4.3019	4.3608	4.4340	4.3921	5.0785	4.5854	4.4716	4.7598	4.8538	5.0600	4.3849	4.2776	4.3978	4.4281	4.4467	4.5069	4.3674	4.5548	4.3683	4.4547	4.6080	4.5502	RABL2A		Plays an essential role in male fertility, sperm intra-flagellar transport, and tail assembly. Binds, in a GTP-regulated manner, to a specific set of effector proteins including key proteins involved in cilia development and function and delivers them into the growing sperm tail.
g10366	4.9075	5.0486	4.9532	4.9797	4.9702	5.0618	4.9315	5.4537	5.2747	4.9935	5.2068	4.5256	5.0749	5.2128	5.1467	4.9162	4.9661	5.1881	5.3095	5.1779	5.4094	5.3936	5.1629	5.4363	FAM114A1
g10367	3.5032	3.2244	3.4792	3.3820	3.2139	3.3166	3.9122	3.0476	3.1200	3.5496	3.6132	3.4870	3.5124	3.6254	3.7345	3.3177	3.5897	3.5068	3.8653	3.7406	3.6834	3.8336	3.8307	3.7744	Nudt6 Asfgf2b	negative regulation of cell cycle [GO:0045786]; negative regulation of cell population proliferation [GO:0008285]	May contribute to the regulation of cell proliferation.
g10368	5.4111	5.3383	5.4358	5.4213	5.4988	5.3836	4.3671	5.1978	5.0511	5.1762	5.5597	4.8322	5.0682	5.2042	5.0074	5.2466	5.1808	5.4083	4.5145	4.6223	4.4856	5.3318	4.9734	5.1597	NA	NA	NA
g10369	3.6850	3.9154	3.8334	3.9756	3.8149	3.8141	3.7904	3.2673	3.3209	3.3876	3.7531	4.2484	3.8197	3.7488	3.8800	3.9817	3.7791	3.6767	3.8710	3.7461	3.7571	3.8901	3.8371	3.7744
g1037	2.3668	2.5247	2.3899	2.4547	2.5280	2.6587	0.3158	-0.8348	-0.7076	-0.4907	-0.4014	-0.6502	2.6522	2.1331	2.2833	2.2551	2.1115	2.2034	2.0245	2.2264	2.1888	1.9440	1.7616	2.2753	NA	NA	NA
g10370	2.4378	2.8493	2.4930	2.4754	2.3473	2.7154	1.7838	2.3305	2.4831	2.2378	1.9627	0.8959	2.3528	2.7126	2.2405	2.1987	2.4985	2.3759	2.3572	2.4000	2.3340	2.5122	2.1545	2.5087	TRAPPC9 KIAA1882 NIBP T1	COPII vesicle coating [GO:0048208]; cerebral cortex development [GO:0021987]; neuron differentiation [GO:0030182]; positive regulation of NF-kappaB transcription factor activity [GO:0051092]	Functions as an activator of NF-kappa-B through increased phosphorylation of the IKK complex. May function in neuronal cells differentiation. May play a role in vesicular transport from endoplasmic reticulum to Golgi.
g10377	3.0591	3.2164	3.2827	3.2467	3.3050	3.3503	2.4585	2.8283	3.2460	3.0150	3.0218	2.7921	3.0139	2.9472	3.2072	2.7618	2.9664	2.9458	3.2913	3.0706	3.1392	2.9497	2.6997	2.7272	TRAPPC9 NIBP	cell differentiation [GO:0030154]	Functions as an activator of NF-kappa-B through increased phosphorylation of the IKK complex. May function in neuronal cells differentiation. May play a role in vesicular transport from endoplasmic reticulum to Golgi.
g10378	4.7876	4.6711	4.8064	4.5930	4.6686	4.8657	4.5949	4.9812	4.3595	5.2663	4.2929	4.8680	4.6231	4.7666	4.5891	4.6039	4.8308	4.5034	4.6548	4.7486	4.6311	4.8490	4.4734	4.6667	noct ccrn4l	circadian regulation of gene expression [GO:0032922]; mRNA processing [GO:0006397]	Component of the circadian clock or downstream effector of clock function. Exhibits a high amplitude circadian rhythm with maximal levels in early evening. In constant darkness or constant light, the amplitude of the rhythm decreases.
g10379	2.1851	2.1334	2.2752	2.3279	2.0877	2.1524	1.9842	1.9500	2.0524	1.3748	1.8372	2.4243	2.2300	2.4615	2.2733	2.5449	2.2649	2.4643	2.8173	2.4683	2.4569	2.3008	2.8090	2.4807	Awh CG1072	compound eye development [GO:0048749]; imaginal disc development [GO:0007444]; neuron differentiation [GO:0030182]; positive regulation of transcription by RNA polymerase II [GO:0045944]; regulation of gene expression [GO:0010468]; regulation of transcription, DNA-templated [GO:0006355]	Probable transcription factor. Required for the establishment of a subset of imaginal tissues: the abdominal histoblasts and the salivary gland imaginal rings.
g10380	4.7272	4.5184	4.6580	4.7645	4.8237	4.7617	5.4400	4.9269	5.0668	5.0122	5.2729	5.7359	5.3739	5.2675	5.2073	5.3258	5.0921	5.2618	4.7423	4.8157	4.8240	4.8412	4.9616	4.8935	Cdkn1c Kip2	adrenal gland development [GO:0030325]; aging [GO:0007568]; camera-type eye development [GO:0043010]; cell cycle arrest [GO:0007050]; digestive system development [GO:0055123]; embryonic placenta morphogenesis [GO:0060669]; genetic imprinting [GO:0071514]; kidney development [GO:0001822]; multicellular organism growth [GO:0035264]; myeloid cell differentiation [GO:0030099]; negative regulation of…	Potent tight-binding inhibitor of several G1 cyclin/CDK complexes (cyclin E-CDK2, cyclin D2-CDK4, and cyclin A-CDK2) and, to lesser extent, of the mitotic cyclin B-CDC2. Negative regulator of cell proliferation. May play a role in maintenance of the non-proliferative state throughout life.
g10382	10.3782	10.0592	10.1792	10.2586	10.2401	10.1010	10.5233	8.4870	9.6143	8.1064	10.3402	10.6781	10.2960	10.3152	10.2200	10.2887	10.2224	10.2105	10.2370	10.2075	10.2764	10.3646	10.4020	10.2523	NA	NA	NA
g10385	2.0701	2.2646	2.2752	0.9814	1.9203	1.7078	2.3717	2.8151	2.4644	1.3457	1.1144	-0.4022	2.9762	2.6379	2.9876	2.0329	2.1495	2.2153	2.7688	3.1392	3.1610	1.6857	2.0017	1.8523	Gvin1
g10387	6.5236	6.5982	6.4471	6.3767	6.5156	6.5097	6.6858	6.7324	6.3952	6.8589	6.4540	6.3825	6.6834	6.6104	6.6085	6.5577	6.5281	6.6684	6.3191	6.4273	6.5226	6.2407	6.5093	6.4830	Sidt2	RNA catabolic process [GO:0006401]; RNA transport [GO:0050658]; cell morphogenesis [GO:0000902]; dsRNA transport [GO:0033227]; glucose homeostasis [GO:0042593]; regulation of insulin secretion involved in cellular response to glucose stimulus [GO:0061178]; response to glucose [GO:0009749]; type B pancreatic cell development [GO:0003323]; type B pancreatic cell proliferation [GO:0044342]	Mediates the translocation of RNA and DNA across the lysosomal membrane during RNA and DNA autophagy (RDA), a process in which RNA and DNA is directly imported into lysosomes in an ATP-dependent manner, and degraded (PubMed:27046251, PubMed:27846365, PubMed:28724756). Involved in the uptake of single-stranded oligonucleotides by living cells, a process called gymnosis (PubMed:28277980). In vitro,…
g10391	4.4546	4.5285	4.5665	4.4397	4.4431	4.4940	4.4749	4.2967	4.6514	4.6273	4.5003	4.6834	4.1783	4.2947	4.2447	4.1615	4.2642	4.3184	4.3587	4.2867	4.4198	4.1479	4.3102	4.1952	Ncstn	Notch receptor processing [GO:0007220]; Notch signaling pathway [GO:0007219]; T cell proliferation [GO:0042098]; adult behavior [GO:0030534]; amyloid precursor protein biosynthetic process [GO:0042983]; amyloid precursor protein metabolic process [GO:0042982]; amyloid-beta formation [GO:0034205]; amyloid-beta metabolic process [GO:0050435]; cellular response to calcium ion [GO:0071277]; central n…	Essential subunit of the gamma-secretase complex, an endoprotease complex that catalyzes the intramembrane cleavage of integral membrane proteins such as Notch receptors and APP (amyloid-beta precursor protein). The gamma-secretase complex plays a role in Notch and Wnt signaling cascades and regulation of downstream processes via its role in processing key regulatory proteins, and by regulating c…
g10392	5.1567	5.1915	5.0594	5.1249	5.1264	5.2088	5.3498	5.0729	5.0480	5.1699	5.3284	5.7672	5.1699	5.0898	5.1400	5.3330	5.1808	5.0473	5.0898	5.1840	5.1679	5.2118	5.2258	5.2181	Pafah1b2 Pafahb	brain development [GO:0007420]; lipid catabolic process [GO:0016042]; positive regulation of macroautophagy [GO:0016239]; spermatogenesis [GO:0007283]	Inactivates PAF by removing the acetyl group at the sn-2 position. This is a catalytic subunit.
g10394	1.2187	1.1683	1.5849	1.3857	0.9778	1.0942	0.7750	0.2730	0.8212	0.6864	1.0019	0.7363	1.3239	0.6230	0.3814	1.0001	1.4014	1.3290	0.9810	1.0011	1.1478	0.4885	1.1888	1.2337	NA	NA	NA
g10399	4.6138	4.4615	4.6399	4.5752	4.4918	4.7028	4.7019	5.4874	4.5133	4.9699	4.1506	4.5051	4.5350	4.5765	4.7637	4.4079	4.5737	4.4101	4.3468	4.1802	4.4914	4.1268	3.8045	4.2349	Slc29a1 Ent1	cellular response to glucose stimulus [GO:0071333]; cellular response to hypoxia [GO:0071456]; excitatory postsynaptic potential [GO:0060079]; lactation [GO:0007595]; nucleoside transport [GO:0015858]; sleep [GO:0030431]; uridine transport [GO:0015862]	Mediates both influx and efflux of nucleosides across the membrane (equilibrative transporter). It is sensitive (ES) to low concentrations of the inhibitor nitrobenzylmercaptopurine riboside (NBMPR) and is sodium-independent. It has a higher affinity for adenosine. Resistant to dipyridamole and dilazep inhibition (anticancer chemotherapeutics drugs).
g104	1.7722	2.0810	1.4525	2.1476	2.0230	1.8467	1.6128	0.8922	0.6326	0.3182	1.6000	1.5033	2.1476	2.0462	1.7281	1.6535	1.9070	2.0538	2.1067	1.8638	2.0356	2.2546	2.0471	1.8303	Wdr13	negative regulation of type B pancreatic cell proliferation [GO:1904691]
g1040	0.9073	0.7427	0.8244	1.3836	0.2381	0.9095	0.7327	-0.0125	0.6407	-0.2818	-0.3738	-1.8331	0.8123	1.1384	1.1483	0.5609	0.7562	0.7160	0.3896	0.8613	0.0244	1.3109	-0.2925	1.2537	NA	NA	NA
g1041	3.2838	3.3931	3.2713	3.1223	3.3049	3.4361	0.3954	1.1035	2.2831	1.3163	1.0779	-0.0707	3.2147	3.1946	3.3425	3.2166	3.3974	3.4301	2.9321	3.2133	2.9446	2.8394	2.5815	3.1911	NA	NA	NA
g10410	7.7778	7.8353	7.6891	7.6107	7.6402	7.7469	7.3951	7.1247	7.8116	7.0097	7.7031	6.5864	7.6757	7.6286	7.6485	7.6756	7.6473	7.7351	7.6055	7.4750	7.5143	7.4291	7.5582	7.4518	scrib llk scrb1	activation of GTPase activity [GO:0090630]; anterior/posterior axon guidance [GO:0033564]; apoptotic process involved in morphogenesis [GO:0060561]; cell migration [GO:0016477]; cell population proliferation [GO:0008283]; cell-cell adhesion [GO:0098609]; commissural neuron axon guidance [GO:0071679]; convergent extension involved in gastrulation [GO:0060027]; establishment of apical/basal cell po…	Scaffold protein involved in different aspects of polarized cells differentiation regulating epithelial and neuronal morphogenesis. Regulates the caudal migration of the nVII motor neurons. Required for convergent extension movements during gastrulation.
g10411	1.8955	1.6242	2.5329	2.1315	2.3071	2.1827	2.4415	3.0700	2.0013	3.3219	1.8151	2.4416	2.1476	1.6500	1.9472	1.8051	2.1147	1.7126	2.0469	2.1894	2.1711	2.6011	2.0692	2.4081	NA	NA	NA
g10412	1.8263	1.8910	2.1440	2.0988	1.9025	2.1057	2.3537	2.4887	1.9211	2.8171	1.6754	2.5254	2.2927	1.9873	2.1374	1.8457	2.1495	1.7830	1.8740	2.3859	1.7386	1.9211	2.0017	1.8079	Nudt2 Apah1	apoptotic process [GO:0006915]	Asymmetrically hydrolyzes Ap4A to yield AMP and ATP. Plays a major role in maintaining homeostasis (By similarity).
g10413	2.1712	1.9701	2.2908	2.2993	2.4736	2.3521	0.9287	2.3118	1.8651	2.2378	1.4073	0.9932	2.7491	2.2269	2.4981	2.5814	2.0610	1.9143	1.8968	2.2682	2.1566	1.9407	1.4807	2.1657	gatad1 si:dkey-231l1.7 zgc:136582	regulation of transcription, DNA-templated [GO:0006355]
g10419	1.0470	1.1344	0.7528	0.5685	1.3380	1.3558	0.0078	0.8410	0.4157	1.1576	-0.0384	0.5569	1.0613	1.4607	1.0824	0.7238	0.8872	0.5049	0.4138	1.1747	0.9609	0.7330	0.0918	0.7611	NA	NA	NA
g1042	2.2252	2.5716	2.7291	2.2453	2.1251	2.4719	-0.4372	-1.0814	1.4406	0.0401	0.5840	-0.9498	2.6315	2.2896	2.3685	2.2148	2.3778	2.0075	1.9062	1.8956	2.1624	1.4362	1.9561	1.8265	NA	NA	NA
g10420	6.7851	6.9325	6.8719	6.7667	6.7180	6.8159	6.4510	6.4294	6.4723	5.9102	6.5531	5.8669	6.8665	6.7425	6.8403	6.8718	6.7481	6.8331	6.6882	6.7937	6.7239	6.7137	6.7145	6.6353	SCRIB CRIB1 KIAA0147 LAP4 SCRB1 VARTUL	activation of GTPase activity [GO:0090630]; apoptotic process involved in morphogenesis [GO:0060561]; astrocyte cell migration [GO:0043615]; auditory receptor cell stereocilium organization [GO:0060088]; cell migration [GO:0016477]; cell population proliferation [GO:0008283]; cell-cell adhesion [GO:0098609]; cochlear nucleus development [GO:0021747]; establishment of apical/basal cell polarity [G…	Scaffold protein involved in different aspects of polarized cells differentiation regulating epithelial and neuronal morphogenesis. Most probably functions in the establishment of apico-basal cell polarity. May function in cell proliferation regulating progression from G1 to S phase and as a positive regulator of apoptosis for instance during acinar morphogenesis of the mammary epithelium. May al…
g10424	5.3071	5.5118	5.2941	5.4653	5.3925	5.3573	5.6370	5.2601	5.3275	5.4956	5.6433	5.5860	5.4325	5.3691	5.4418	5.4077	5.4238	5.4304	5.4138	5.3918	5.3895	5.4408	5.5973	5.5213	SCAP	SREBP signaling pathway [GO:0032933]; cholesterol metabolic process [GO:0008203]	Escort protein required for cholesterol as well as lipid homeostasis. Regulates export of the SCAP/SREBF complex from the ER upon low cholesterol. Formation of a ternary complex with INSIG at high sterol concentrations leads to masking of an ER-export signal in SCAP and retention of the complex in the ER. Low sterol concentrations trigger release of INSIG, a conformational change in the SSC domai…
g10427	1.4661	0.8717	1.3068	1.4904	1.2561	1.2454	1.4187	1.3968	1.5466	1.9782	0.4926	1.8275	2.0051	1.7945	1.9267	1.2011	1.9471	1.7830	1.1798	1.0731	1.4137	1.3170	0.9710	1.3622	NA	NA	NA
g10428	3.2952	3.3664	3.2827	3.1219	3.3320	3.3088	1.9123	2.1316	2.3050	1.5381	2.2358	1.5360	2.7151	2.5181	2.7867	2.8640	3.2543	2.9147	2.8173	3.0077	3.0403	3.0122	2.7690	2.9377	NA	NA	NA
g10437	5.0435	5.0168	5.1842	4.9513	5.0768	5.1356	4.7562	4.8126	4.4282	4.5653	4.8059	4.3515	4.9987	4.9363	5.0080	4.9957	4.9495	4.8380	4.7487	4.8137	4.9213	4.9376	4.5565	4.8954	Ret	MAPK cascade [GO:0000165]; Peyer's patch morphogenesis [GO:0061146]; activation of MAPK activity [GO:0000187]; cell differentiation [GO:0030154]; cellular response to retinoic acid [GO:0071300]; embryonic epithelial tube formation [GO:0001838]; enteric nervous system development [GO:0048484]; glial cell-derived neurotrophic factor receptor signaling pathway [GO:0035860]; homophilic cell adhesion …	Receptor tyrosine-protein kinase involved in numerous cellular mechanisms including cell proliferation, neuronal navigation, cell migration, and cell differentiation upon binding with glial cell derived neurotrophic factor family ligands. Phosphorylates PTK2/FAK1. Regulates both cell death/survival balance and positional information. Required for the molecular mechanisms orchestration during inte…
g10440	3.3282	3.3405	3.5348	3.3545	3.2636	3.6825	2.8149	3.3056	3.1671	2.6246	2.8153	2.0474	3.2215	3.4834	3.2661	3.2588	3.3860	3.3299	3.3420	3.0880	3.4845	3.2303	3.1159	3.5753	Ret	MAPK cascade [GO:0000165]; Peyer's patch morphogenesis [GO:0061146]; activation of MAPK activity [GO:0000187]; cell differentiation [GO:0030154]; cellular response to retinoic acid [GO:0071300]; embryonic epithelial tube formation [GO:0001838]; enteric nervous system development [GO:0048484]; glial cell-derived neurotrophic factor receptor signaling pathway [GO:0035860]; homophilic cell adhesion …	Receptor tyrosine-protein kinase involved in numerous cellular mechanisms including cell proliferation, neuronal navigation, cell migration, and cell differentiation upon binding with glial cell derived neurotrophic factor family ligands. Phosphorylates PTK2/FAK1. Regulates both cell death/survival balance and positional information. Required for the molecular mechanisms orchestration during inte…
g10458	-1.6218	-1.2499	-2.6451	-1.3145	-0.8039	-2.3106	0.9287	1.4996	1.6498	-0.6776	-1.6265	-0.5317	1.6455	1.4316	0.9262	1.5345	1.5903	1.4202	-0.5341	0.4721	-0.9686	-1.6685	-0.8507	-0.7371	dop-4 C52B11.3	G protein-coupled receptor signaling pathway [GO:0007186]; G protein-coupled receptor signaling pathway, coupled to cyclic nucleotide second messenger [GO:0007187]; adenylate cyclase-activating dopamine receptor signaling pathway [GO:0007191]; chemical synaptic transmission [GO:0007268]	Receptor for dopamine. The activity of this receptor is mediated by G proteins which activate adenylyl cyclase. In terms of antagonist responses, would be classed with the D1-like dopamine receptor group.
g1046	0.8235	1.0034	0.5318	0.6462	0.9090	0.7354	-0.9440	-1.7263	-1.6239	-0.5628	0.2141	-2.4843	1.5085	0.4423	0.7369	0.9549	1.1303	0.8801	0.7830	0.3028	0.4618	0.2690	0.3666	0.3292	NA	NA	NA
g10464	1.8533	1.9136	1.7207	2.4328	2.3064	2.1347	2.1594	2.6667	2.2596	1.2832	2.0214	1.9647	1.9304	2.0155	1.6373	2.1348	2.2166	2.0128	2.4403	2.0277	2.2289	1.9078	2.0453	1.9941	traf6-a	activation of NF-kappaB-inducing kinase activity [GO:0007250]; protein K63-linked ubiquitination [GO:0070534]; regulation of I-kappaB kinase/NF-kappaB signaling [GO:0043122]; regulation of apoptotic process [GO:0042981]	E3 ubiquitin-protein ligase that mediates ubiquitination of proteins. Adapter protein that seems to play a role in signal transduction.
g10475	2.1615	2.3505	2.2651	2.1452	2.4563	2.0894	1.3974	1.0359	0.5653	1.7749	0.7928	1.9294	2.1127	1.6507	2.1945	2.0992	2.3032	2.2720	1.6927	1.7749	1.8190	2.2173	1.7183	2.0227	NA	NA	NA
g10482	8.0014	8.0590	7.9586	8.0355	7.9914	7.9889	8.5843	8.5455	8.6527	8.8503	8.5460	8.6787	8.1469	8.1652	8.1467	8.1708	8.1419	8.1589	8.2276	8.1058	8.0918	8.1009	8.2329	8.0502	Pak3	activation of protein kinase activity [GO:0032147]; axonogenesis [GO:0007409]; cell migration [GO:0016477]; cellular response to organic cyclic compound [GO:0071407]; dendrite development [GO:0016358]; dendritic spine morphogenesis [GO:0060997]; intracellular signal transduction [GO:0035556]; positive regulation of DNA biosynthetic process [GO:2000573]; positive regulation of dendritic spine morp…	Serine/threonine protein kinase that plays a role in a variety of different signaling pathways including cytoskeleton regulation, cell migration, or cell cycle regulation. Plays a role in dendrite spine morphogenesis as well as synapse formation and plasticity. Acts as downstream effector of the small GTPases CDC42 and RAC1. Activation by the binding of active CDC42 and RAC1 results in a conforma…
g10483	0.6265	0.9902	0.7528	1.4649	1.0115	1.3558	0.7750	1.0807	0.6983	2.4714	1.6000	2.0699	1.0968	0.2743	0.6547	1.0001	0.4023	0.7117	0.5919	0.6708	0.9273	1.2240	0.7143	1.6407	OPN4	phototransduction [GO:0007602]; protein-chromophore linkage [GO:0018298]; regulation of circadian rhythm [GO:0042752]; rhythmic process [GO:0048511]; visual perception [GO:0007601]	Photoreceptor required for regulation of circadian rhythm. Contributes to pupillar reflex and other non-image forming responses to light. May be able to isomerize covalently bound all-trans retinal back to 11-cis retinal (By similarity).
g10484	3.5087	3.5734	3.4860	3.5182	3.5991	3.6825	3.7634	3.5565	3.5778	3.6777	3.9377	3.9601	3.4518	3.4763	3.7403	3.6278	3.5706	3.6581	3.5646	3.5954	3.4838	3.2618	3.6442	3.4596	uxs1	UDP-D-xylose biosynthetic process [GO:0033320]	Catalyzes the NAD-dependent decarboxylation of UDP-glucuronic acid to UDP-xylose. Necessary for the biosynthesis of the core tetrasaccharide in glycosaminoglycan biosynthesis (By similarity).
g10485	3.5306	3.5021	3.7112	3.7831	3.6852	3.7447	4.5442	4.6086	4.3078	4.4907	4.4225	4.3158	4.1255	4.1446	4.2199	3.9817	4.0514	4.1283	3.9764	4.0701	4.1954	4.3264	3.9900	4.3594	NA	NA	NA
g10487	1.9122	1.6484	1.5594	1.5154	2.0718	1.6869	0.6028	1.9976	1.8934	1.8801	1.0404	1.9294	2.0237	2.1573	1.6302	1.4317	1.6154	1.8933	2.2012	1.4696	1.8684	1.9407	1.1888	1.7852	NA	NA	NA
g10491	5.9495	6.0362	5.7595	5.8483	5.9030	5.9408	6.2034	5.6965	6.1867	6.0133	5.9989	6.4622	5.9009	6.0886	5.9578	5.9753	5.9077	6.0992	6.0500	5.9655	6.0128	6.0004	6.0335	5.7795	NA	NA	NA
g10493	5.9554	6.0349	5.9446	5.9511	5.9932	5.8885	6.2673	5.8108	5.7609	5.4225	6.1330	6.4473	5.9504	6.0675	5.9208	5.9857	5.9077	5.9802	6.0838	5.9555	6.0268	5.9394	6.0799	5.9547	ndfip1l ndfip1 zgc:92833	metal ion transport [GO:0030001]; positive regulation of protein ubiquitination [GO:0031398]; ubiquitin-dependent protein catabolic process [GO:0006511]; vacuolar transport [GO:0007034]	May play a role in Golgi structure maintenance.
g10494	4.0346	3.7235	4.0504	4.0798	4.0357	3.7897	4.5560	4.2494	4.4480	4.4434	4.6037	4.7821	4.1804	4.0613	4.1816	4.2393	4.0665	3.9459	4.0645	4.0876	4.2474	4.3226	4.1951	4.0083	v1g163483	deoxyribonucleoside triphosphate catabolic process [GO:0009204]; nucleoside triphosphate catabolic process [GO:0009143]; nucleotide metabolic process [GO:0009117]	Pyrophosphatase that hydrolyzes non-canonical purine nucleotides such as inosine triphosphate (ITP), deoxyinosine triphosphate (dITP) or xanthosine 5'-triphosphate (XTP) to their respective monophosphate derivatives. The enzyme does not distinguish between the deoxy- and ribose forms. Probably excludes non-canonical purines from RNA and DNA precursor pools, thus preventing their incorporation int…
g10498	1.6374	1.5490	2.0185	2.2102	1.8475	1.8277	1.5822	2.0437	1.7460	1.5121	1.6754	1.5992	0.6941	0.4592	0.4404	0.5869	0.5132	0.9343	2.4214	2.5078	2.5702	1.8811	1.6664	1.6658	TRHR	phospholipase C-activating G protein-coupled receptor signaling pathway [GO:0007200]	Receptor for thyrotropin-releasing hormone. This receptor is mediated by G proteins which activate a phosphatidylinositol-calcium second messenger system.
g10499	9.7754	9.8650	9.8344	9.7782	9.7339	9.7944	9.1239	9.0337	9.7747	9.1578	9.4621	8.3132	9.4190	9.3516	9.4344	9.3048	9.3228	9.3165	9.4496	9.4104	9.4308	9.2629	9.4535	9.2877	NA	NA	NA
g105	2.7210	2.9206	3.0275	2.6549	2.9265	2.9797	2.7474	2.8926	3.0080	2.6002	3.0876	3.1497	2.9762	2.8947	2.7284	2.7511	2.7228	2.8174	3.0587	2.7685	2.7920	2.7194	2.9349	2.7391	WDR13
g1050	1.6580	1.1916	1.5266	1.6097	1.7267	1.8064	0.1811	1.2782	0.9879	0.5435	0.6991	0.0236	1.8808	1.8825	1.5255	1.7401	2.0225	1.7597	1.6223	1.4701	1.5139	1.5651	0.8727	1.5589	NA	NA	NA
g10500	6.2418	6.3669	6.3849	6.5187	6.4859	6.4595	6.1114	6.1117	6.4498	6.7005	6.1173	6.1738	5.8665	5.9373	6.0423	5.9698	5.9465	5.9203	6.0925	6.1624	6.2327	6.1244	6.1542	6.0243	NA	NA	NA
g10501	2.5706	2.2488	2.6703	2.4626	2.7177	2.4673	2.9040	2.0437	2.0773	2.3150	2.7237	2.9937	2.4659	2.5319	2.5256	2.6517	2.6150	2.4926	2.4525	2.6440	2.3968	2.3748	2.2737	2.7152	nkiras2 zgc:92870	I-kappaB kinase/NF-kappaB signaling [GO:0007249]	Atypical Ras-like protein that acts as a potent regulator of NF-kappa-B activity by preventing the degradation of NF-kappa-B inhibitor beta (NFKBIB) by most signals, explaining why NFKBIB is more resistant to degradation.
g10502	4.4103	4.4199	4.5423	4.3916	4.3592	4.0619	4.3894	4.7542	4.9300	5.3140	4.4761	4.5418	4.4855	4.1400	4.2236	4.2008	4.2162	3.9913	4.1664	4.1135	4.0150	3.9250	4.3250	4.0423	NA	NA	NA
g10506	3.5251	3.4820	3.8065	3.3888	3.4744	3.3173	3.6352	3.9259	3.7502	4.2330	3.6196	3.9480	3.7091	3.4764	3.5402	3.3462	3.6697	3.3061	3.4614	3.1475	3.1897	3.0968	3.3418	3.2679	NA	NA	NA
g10509	5.5422	5.4372	5.4807	5.6218	5.5136	5.4567	5.8413	5.7108	5.1335	5.2129	5.8252	6.1581	5.5349	5.6841	5.5105	5.4851	5.5943	5.4860	5.6782	5.7608	5.7592	5.5661	5.8403	5.6960	Cisd1	regulation of cellular respiration [GO:0043457]	Plays a key role in regulating maximal capacity for electron transport and oxidative phosphorylation. May be involved in Fe-S cluster shuttling and/or in redox reactions.
g10511	3.4638	3.4341	3.4023	3.4614	3.5598	3.5667	3.4099	3.0921	2.7539	2.7297	3.2442	3.2904	3.4100	3.4474	3.4125	3.3032	3.4642	3.5679	3.2209	3.4543	3.4605	3.4028	3.4300	3.2761	Fam149a
g10512	5.5463	5.5620	5.6504	5.6174	5.5442	5.5511	6.5322	6.1265	6.4944	6.7686	6.4927	6.7727	5.7734	5.6465	5.6880	5.6673	5.6725	5.7446	5.9253	5.9708	5.8949	5.8695	6.1055	5.8074	amt-1 C05E11.4	ammonium transmembrane transport [GO:0072488]	Involved in the uptake of ammonia.
g10513	5.9865	5.8343	5.9495	6.0106	5.9634	5.8665	6.6992	6.4402	6.7459	6.8197	6.6157	6.9521	6.1047	6.1956	6.1870	6.1085	6.1554	6.1273	6.2154	6.2887	6.2843	6.2960	6.4217	6.2996	Mcts1	IRES-dependent viral translational initiation [GO:0075522]; cell cycle [GO:0007049]; cellular response to DNA damage stimulus [GO:0006974]; formation of translation preinitiation complex [GO:0001731]; regulation of growth [GO:0040008]; ribosome disassembly [GO:0032790]; translation reinitiation [GO:0002188]	Anti-oncogene that plays a role in cell cycle regulation; decreases cell doubling time and anchorage-dependent growth; shortens the duration of G1 transit time and G1/S transition. When constitutively expressed, increases CDK4 and CDK6 kinases activity and CCND1/cyclin D1 protein level, as well as G1 cyclin/CDK complex formation. Involved in translation initiation; promotes recruitment of aminoac…
g10514	8.6979	8.6823	8.7998	8.8772	8.8090	8.7005	8.9275	8.6534	9.2672	8.9946	8.9785	9.0947	8.7397	8.7121	8.7226	8.7793	8.7842	8.7210	8.7539	8.7880	8.7488	8.7815	8.8808	8.7750	thyn1 zgc:66269		Specifically binds 5-hydroxymethylcytosine (5hmC), suggesting that it acts as a specific reader of 5hmC.
g10515	3.7932	3.8542	4.0273	3.5787	3.5017	3.7397	3.9060	3.9010	3.9453	4.0239	4.2152	3.9480	3.8303	3.8011	3.7922	3.8232	3.9856	3.8617	3.5717	3.8624	3.9989	3.8544	3.5685	3.6095	rsbn1l TEgg039d07.1		Lysine-specific demethylase that specifically demethylates methylated lysine residues of proteins.
g10516	4.5958	4.7319	4.6368	4.5268	4.6765	4.8911	4.1858	4.5737	4.1409	4.4434	4.1240	4.0075	4.6412	4.4942	4.5793	4.4805	4.5511	4.6235	4.0745	4.2786	4.3683	4.1855	3.9368	4.4049	Manba	glycoprotein catabolic process [GO:0006516]; mannan catabolic process [GO:0046355]	Exoglycosidase that cleaves the single beta-linked mannose residue from the non-reducing end of all N-linked glycoprotein oligosaccharides.
g10517	5.2154	5.1433	5.1239	5.1982	5.2778	5.2289	5.7201	6.1265	6.1680	6.6291	5.7283	5.8279	5.2110	5.3182	5.2491	5.3803	5.3714	5.3952	5.2175	5.2803	5.3661	5.2923	5.4700	5.4472	nas-15 T04G9.2		Metalloprotease.
g10519	6.6597	6.5548	6.4900	6.6635	6.6312	6.6238	7.7078	7.2589	7.5961	8.0259	7.8238	8.0921	6.6168	6.7798	6.6277	6.6551	6.6733	6.8016	6.7691	6.6780	6.7440	6.9731	6.9690	6.8074	PRICKLE2	Wnt signaling pathway, planar cell polarity pathway [GO:0060071]
g10520	2.6726	2.4134	2.7057	2.7738	3.0613	2.8349	2.4586	2.5216	2.5733	2.7297	2.7702	2.6941	2.5453	2.6506	2.5922	3.0663	2.7571	2.5610	2.7688	2.5960	2.7541	2.9204	2.6997	2.7152	Lto1 Oraov1	protein maturation by [4Fe-4S] cluster transfer [GO:0106035]; ribosomal large subunit biogenesis [GO:0042273]; telomere maintenance [GO:0000723]; translational initiation [GO:0006413]	The complex LTO1:YAE1 functions as a target specific adapter that probably recruits apo-ABCE1 to the cytosolic iron-sulfur protein assembly (CIA) complex machinery. May be required for biogenesis of the large ribosomal subunit and initiation of translation. May play a role in the regulation of proline metabolism and ROS production.
g10525	4.5984	4.8198	4.6848	4.6562	4.7025	4.6685	4.2697	4.7679	4.4239	4.5365	4.4584	4.0075	4.4687	4.5393	4.4844	4.6389	4.5991	4.7073	4.7641	4.6666	4.5994	4.5567	4.4817	4.5669	DIS3 KIAA1008 RRP44	CUT catabolic process [GO:0071034]; exonucleolytic catabolism of deadenylated mRNA [GO:0043928]; rRNA catabolic process [GO:0016075]; rRNA processing [GO:0006364]; regulation of mRNA stability [GO:0043488]	Putative catalytic component of the RNA exosome complex which has 3'->5' exoribonuclease activity and participates in a multitude of cellular RNA processing and degradation events. In the nucleus, the RNA exosome complex is involved in proper maturation of stable RNA species such as rRNA, snRNA and snoRNA, in the elimination of RNA processing by-products and non-coding 'pervasive' transcripts, su…
g10527	6.2689	6.3841	6.2298	6.3801	6.2930	6.3850	6.1101	5.7356	5.8841	5.2875	6.3949	5.7843	6.2870	6.2757	6.2858	6.2681	6.2232	6.3583	6.3770	6.3334	6.2934	6.3953	6.4848	6.3126	Dis3 Kiaa1008 Rrp44	CUT catabolic process [GO:0071034]; rRNA catabolic process [GO:0016075]; rRNA processing [GO:0006364]	Putative catalytic component of the RNA exosome complex which has 3'->5' exoribonuclease activity and participates in a multitude of cellular RNA processing and degradation events. In the nucleus, the RNA exosome complex is involved in proper maturation of stable RNA species such as rRNA, snRNA and snoRNA, in the elimination of RNA processing by-products and non-coding 'pervasive' transcripts, su…
g10529	6.4100	6.5117	6.3858	6.2978	6.2827	6.4020	5.0812	5.0477	5.6921	4.4605	5.4567	3.4273	6.0816	5.9694	5.9766	5.8689	5.9316	5.9320	6.0372	6.0331	6.0455	5.6111	5.8705	5.6914	NA	NA	NA
g1053	2.3780	2.5741	2.6222	2.4367	2.5214	2.8059	2.0749	2.6903	2.4831	2.2058	1.9223	2.0474	2.9764	2.7656	2.7971	2.8739	2.8965	2.9045	2.4530	2.7144	2.6133	2.3603	2.4686	2.8637	NA	NA	NA
g10530	1.3445	0.9545	1.2518	1.3498	-0.5866	1.5881	1.3539	0.6308	1.7590	0.4929	0.7882	1.2309	1.4172	1.0460	1.1728	0.0687	0.8352	1.4968	1.5680	1.0132	1.4674	0.6545	0.3319	0.5219	TIGD6
g10534	4.3714	4.1916	4.1563	4.3259	4.3574	4.3594	4.5872	4.6977	4.5493	4.2838	4.6879	4.7821	4.6382	4.5765	4.3753	4.5187	4.5544	4.5207	4.6278	4.5198	4.4652	4.3884	4.5384	4.4776	fech	heme biosynthetic process [GO:0006783]	Catalyzes the ferrous insertion into protoporphyrin IX.
g10535	5.0279	4.9763	4.9605	5.0108	4.9594	5.0412	4.3536	4.4206	4.6439	4.2952	4.5940	3.6748	4.7763	4.7812	4.9220	4.9814	4.8120	4.9864	4.9334	4.9194	5.0439	5.0810	4.9347	4.9120	Msl3 Msl31 Msl3l1	chromatin silencing [GO:0006342]; histone H2A acetylation [GO:0043968]; histone H4 acetylation [GO:0043967]; histone H4-K16 acetylation [GO:0043984]; histone acetylation [GO:0016573]; histone deacetylation [GO:0016575]	Has a role in chromatin remodeling and transcriptional regulation. Has a role in X inactivation. Component of the MSL complex which is responsible for the majority of histone H4 acetylation at 'Lys-16' which is implicated in the formation of higher-order chromatin structure. Specifically recognizes histone H4 monomethylated at 'Lys-20' (H4K20Me1) in a DNA-dependent manner and is proposed to be in…
g10536	6.4400	6.4232	6.3867	6.6360	6.4602	6.4588	5.5704	6.0622	5.8484	5.8813	5.8444	5.4618	5.8946	6.0399	6.1029	6.1915	6.1564	6.1783	6.0152	6.0263	5.9556	5.8987	5.8563	6.0884	Mitf Bw Mi Vit	Wnt signaling pathway [GO:0016055]; bone remodeling [GO:0046849]; camera-type eye development [GO:0043010]; canonical Wnt signaling pathway involved in negative regulation of apoptotic process [GO:0044336]; cell differentiation [GO:0030154]; cell fate commitment [GO:0045165]; melanocyte differentiation [GO:0030318]; negative regulation of apoptotic process [GO:0043066]; negative regulation of cel…	Transcription factor that regulates the expression of genes with essential roles in cell differentiation, proliferation and survival. Binds to M-boxes (5'-TCATGTG-3') and symmetrical DNA sequences (E-boxes) (5'-CACGTG-3') found in the promoters of target genes, such as BCL2 and tyrosinase (TYR) (PubMed:23207919). Plays an important role in melanocyte development by regulating the expression of ty…
g10537	2.7400	3.0536	3.4655	2.9583	3.0853	3.1579	2.5718	3.6338	2.9819	3.5303	2.8591	2.8710	3.0231	2.8402	2.9576	2.8640	2.8655	2.6135	2.8292	3.1559	3.1392	2.9594	2.7278	3.2597	Rmc1 Mic1 Wdr98	autophagy [GO:0006914]; regulation of autophagy [GO:0010506]	Componement of the CCZ1-MON1 RAB7A guanine exchange factor (GEF). Acts as a positive regulator of CCZ1-MON1A/B function necessary for endosomal/autophagic flux and efficient RAB7A localization.
g10540	10.6344	10.5411	10.5701	10.7065	10.6354	10.5831	11.2695	10.8896	11.3398	11.3623	11.2628	11.4971	10.6650	10.7255	10.6762	10.7095	10.6766	10.6725	10.7911	10.7798	10.7738	10.8199	10.9411	10.7539	RPS3	DNA repair [GO:0006281]; apoptotic process [GO:0006915]; cell cycle [GO:0007049]; cell division [GO:0051301]; positive regulation of DNA repair [GO:0045739]; positive regulation of apoptotic signaling pathway [GO:2001235]; regulation of translation [GO:0006417]; translation [GO:0006412]	Involved in translation as a component of the 40S small ribosomal subunit. Has endonuclease activity and plays a role in repair of damaged DNA. Cleaves phosphodiester bonds of DNAs containing altered bases with broad specificity and cleaves supercoiled DNA more efficiently than relaxed DNA. Displays high binding affinity for 7,8-dihydro-8-oxoguanine (8-oxoG), a common DNA lesion caused by reactiv…
g10541	1.3722	1.0276	1.2758	1.0168	0.5433	0.9953	1.3109	2.5052	0.7610	1.2547	-0.3018	0.8959	1.6213	1.1741	1.1894	0.6796	0.6650	1.2316	0.7995	0.6708	0.5391	0.9805	1.3053	1.1998	NA	NA	NA
g10543	10.5175	10.3542	10.4812	10.6693	10.5976	10.4560	10.9958	10.9901	10.7693	10.9932	10.8959	11.2543	10.5126	10.5667	10.5729	10.6016	10.5587	10.5534	10.5855	10.6489	10.6575	10.7139	10.7661	10.6859	Rpl10a	cytoplasmic translation [GO:0002181]; maturation of LSU-rRNA [GO:0000470]; response to ethanol [GO:0045471]; translation [GO:0006412]	Component of the large ribosomal subunit.
g10545	1.5122	1.2730	1.3003	1.4232	1.5776	1.6699	2.1316	1.5933	2.0857	1.8419	1.9964	1.6505	1.3043	1.8240	1.7676	2.1593	1.6604	2.0764	1.2903	1.8008	1.4213	1.1877	1.2295	1.5998	NA	NA	NA
g10546	4.3805	4.2988	4.3019	4.5693	4.4556	4.3156	4.5949	4.6426	4.4575	4.3694	4.5778	4.9153	4.7060	4.7431	4.7018	4.6127	4.6301	4.5378	4.6714	4.7785	4.6647	4.8069	4.7655	4.6974	TXNDC9 APACD	cell redox homeostasis [GO:0045454]	Significantly diminishes the chaperonin TCP1 complex ATPase activity, thus negatively impacts protein folding, including that of actin or tubulin.
g10550	-0.1196	-3.2207	0.7223	1.3630	1.9455	-0.3916	0.9817	1.1929	-3.2207	-0.9418	1.9260	1.7295	1.3619	-0.1210	1.6638	0.7543	-0.3852	-0.6299	0.8827	1.4797	0.6612	-0.9028	0.7591	1.2780	NA	NA	NA
g10556	8.8825	8.8285	8.8273	8.6509	8.6268	8.7038	9.2681	8.8908	9.0710	9.0720	8.9617	8.9015	8.4789	8.5814	8.4915	8.5469	8.5541	8.6266	8.8671	8.9828	8.9746	8.6638	8.9094	8.7471		chitin catabolic process [GO:0006032]; polysaccharide catabolic process [GO:0000272]	Active during metamorphosis to degrade chitin.
g10560	3.5779	3.2289	3.6789	3.8035	3.8479	3.5377	3.4196	2.1942	1.9484	0.5399	3.0409	3.8540	3.3917	3.3285	3.5387	3.4673	3.8548	3.6072	3.6675	3.6411	3.6537	3.6403	3.8058	3.6571	Polr2d	mRNA export from nucleus in response to heat stress [GO:0031990]; nuclear-transcribed mRNA catabolic process, deadenylation-dependent decay [GO:0000288]; positive regulation of translational initiation [GO:0045948]; recruitment of 3'-end processing factors to RNA polymerase II holoenzyme complex [GO:0034402]; transcription by RNA polymerase II [GO:0006366]; transcription initiation from RNA polym…	DNA-dependent RNA polymerase catalyzes the transcription of DNA into RNA using the four ribonucleoside triphosphates as substrates. Component of RNA polymerase II which synthesizes mRNA precursors and many functional non-coding RNAs. Pol II is the central component of the basal RNA polymerase II transcription machinery. It is composed of mobile elements that move relative to each other. RPB4 is p…
g10565	12.2620	12.2318	12.1749	12.3384	12.2617	12.2480	13.0367	12.8287	13.1836	13.6335	13.0697	13.2436	12.2287	12.2873	12.2525	12.3130	12.2770	12.3274	12.4303	12.3867	12.3854	12.4471	12.5840	12.3722	Icmt	C-terminal protein methylation [GO:0006481]; S-adenosylhomocysteine metabolic process [GO:0046498]; S-adenosylmethioninamine metabolic process [GO:0046499]	Catalyzes the post-translational methylation of isoprenylated C-terminal cysteine residues.
g10568	5.2570	5.2059	5.2863	5.2230	5.3321	5.1884	5.2218	5.4516	5.2960	5.5071	5.0901	5.0960	5.3685	5.2777	5.1577	5.3542	5.3510	5.2984	5.2015	5.2898	5.1823	5.3447	5.2575	5.2764	Ns3 l(1)G0431 CG14788	multicellular organism development [GO:0007275]; nuclear export [GO:0051168]; regulation of growth [GO:0040008]; regulation of insulin receptor signaling pathway [GO:0046626]; ribosomal subunit export from nucleus [GO:0000054]	GTPase required for the nuclear export of the 60S ribosomal subunit. Probably acts by mediating the release of Nmd3 from the 60S ribosomal subunit after export into the cytoplasm. Regulator of body size; acts in serotonergic neurons to regulate insulin signaling and thus exerts global growth control.
g10569	4.3314	4.4057	4.0866	4.0924	4.2450	4.4018	3.1323	3.8822	3.9654	3.2293	3.8805	1.9778	4.0367	4.0943	4.2573	4.1771	4.5049	4.2862	4.2877	4.2748	4.1989	4.3668	4.0962	4.3165	NA	NA	NA
g10572	2.7868	2.8652	2.6670	2.8074	2.8372	2.9841	0.2574	-0.7970	0.2782	-1.8785	1.0081	-1.0844	2.8667	2.6556	2.6488	2.9178	2.8555	2.8248	2.0315	2.2983	2.7664	2.2868	2.6867	2.5935	NA	NA	NA
g10574	4.1940	4.3253	4.1043	4.1171	4.0801	4.2563	4.1393	3.6034	4.2044	3.6719	4.3818	3.6748	4.0594	4.0896	4.1016	4.2240	4.0651	4.2327	4.2126	4.0072	4.1560	4.1396	4.5423	4.1574	v1g236547	mitochondrial translational elongation [GO:0070125]	Mitochondrial GTPase that catalyzes the GTP-dependent ribosomal translocation step during translation elongation. During this step, the ribosome changes from the pre-translocational (PRE) to the post-translocational (POST) state as the newly formed A-site-bound peptidyl-tRNA and P-site-bound deacylated tRNA move to the P and E sites, respectively. Catalyzes the coordinated movement of the two tRN…
g10575	5.6298	5.6396	5.6199	5.5750	5.5965	5.6246	5.3901	5.0839	5.6718	5.1720	5.6604	5.1042	5.5121	5.4145	5.4757	5.6573	5.5115	5.5895	5.5019	5.5827	5.6175	5.6384	5.7248	5.5127	v1g236547	mitochondrial translational elongation [GO:0070125]	Mitochondrial GTPase that catalyzes the GTP-dependent ribosomal translocation step during translation elongation. During this step, the ribosome changes from the pre-translocational (PRE) to the post-translocational (POST) state as the newly formed A-site-bound peptidyl-tRNA and P-site-bound deacylated tRNA move to the P and E sites, respectively. Catalyzes the coordinated movement of the two tRN…
g10576	2.0333	2.1877	2.5850	2.1819	2.2485	2.1453	2.0276	2.4887	1.3244	1.8599	0.5481	1.3323	2.2732	1.6464	2.2103	1.8133	2.2105	1.5063	2.0989	2.0100	2.1148	1.9525	1.1175	2.5047	NA	NA	NA
g10578	0.7056	1.1344	0.7528	1.3304	0.4481	1.1566	1.0228	0.6156	-0.5468	0.4876	1.1501	0.0236	0.5476	0.6737	1.5252	0.5383	1.2495	1.0531	1.0230	-0.3718	0.8928	0.6401	1.0173	0.9771	dixdc1a ccd1 dixdc1	camera-type eye development [GO:0043010]; canonical Wnt signaling pathway [GO:0060070]; forebrain development [GO:0030900]	Functions as a positive effector of the Wnt signaling pathway regulating antero-posterior neural patterning.
g10580	4.7320	4.7820	4.5713	4.8332	4.7051	4.7287	4.6983	4.5217	4.6187	4.7235	4.7239	4.7015	4.6261	4.7431	4.5923	4.7738	4.6636	4.7809	4.7517	4.4873	4.5422	4.5693	4.5813	4.7035	yap1 hir	hippo signaling [GO:0035329]; positive regulation of transcription by RNA polymerase II [GO:0045944]	Transcriptional regulator which can act both as a coactivator and a corepressor and is the critical downstream regulatory target in the Hippo signaling pathway that plays a pivotal role in organ size control and tumor suppression by restricting proliferation and promoting apoptosis (By similarity). Plays a key role in tissue tension and 3D tissue shape by regulating cortical actomyosin network fo…
g10581	6.5460	6.5175	6.4834	6.4735	6.4954	6.4245	8.9895	8.3315	9.0825	8.9464	8.9164	9.2000	6.5273	6.5928	6.5235	6.6783	6.5430	6.6025	6.7118	6.8321	6.6730	6.8072	7.0033	6.6838		defense response to Gram-positive bacterium [GO:0050830]; defense response to fungus [GO:0050832]; innate immune response [GO:0045087]; killing of cells of other organism [GO:0031640]; membrane disruption in other organism [GO:0051673]	Core component of nucleosome. Nucleosomes wrap and compact DNA into chromatin, limiting DNA accessibility to the cellular machineries which require DNA as a template. Histones thereby play a central role in transcription regulation, DNA repair, DNA replication and chromosomal stability. DNA accessibility is regulated via a complex set of post-translational modifications of histones, also called h…
g10585	2.5811	3.2875	2.5459	2.4366	2.3734	2.5740	4.3581	4.0439	3.8546	4.7291	4.2525	4.6086	3.3226	3.4905	2.9167	2.8640	2.4161	2.8062	4.6647	4.6520	4.7752	4.3955	3.9186	4.0707	UNC5B P53RDL1 UNC5H2 UNQ1883/PRO4326	angiogenesis [GO:0001525]; anterior/posterior axon guidance [GO:0033564]; apoptotic process [GO:0006915]; axon guidance [GO:0007411]; negative regulation of extrinsic apoptotic signaling pathway in absence of ligand [GO:2001240]; negative regulation of neuron apoptotic process [GO:0043524]; positive regulation of phosphatidylinositol 3-kinase signaling [GO:0014068]	Receptor for netrin required for axon guidance. Mediates axon repulsion of neuronal growth cones in the developing nervous system upon ligand binding. Axon repulsion in growth cones may be caused by its association with DCC that may trigger signaling for repulsion (By similarity). Functions as netrin receptor that negatively regulates vascular branching during angiogenesis. Mediates retraction of…
g10588	3.2626	3.0805	3.0551	3.1778	3.1010	3.2030	3.5974	2.4550	3.0463	2.9391	3.4224	3.5444	3.2134	3.1843	3.3600	3.2812	3.2163	3.2901	3.5858	3.5831	3.4896	3.5183	3.6294	3.3860	pcs CG7761	anterior/posterior pattern specification [GO:0009952]; female germline ring canal formation [GO:0007301]; intracellular signal transduction [GO:0035556]; mesoderm development [GO:0007498]; muscle cell fate specification [GO:0042694]; muscle organ development [GO:0007517]; muscle organ morphogenesis [GO:0048644]; negative regulation of protein tyrosine kinase activity [GO:0061099]
g1059	2.7862	2.6112	2.6341	2.2993	2.3863	2.5510	2.9526	3.1246	3.3920	3.2293	2.3475	2.7228	2.2927	2.5319	2.5921	2.1509	2.5514	2.5065	2.7564	2.6675	2.8198	2.4723	2.6418	2.5897	Arl4a Arl4	brown fat cell differentiation [GO:0050873]; intracellular protein transport [GO:0006886]; vesicle-mediated transport [GO:0016192]	Small GTP-binding protein which cycles between an inactive GDP-bound and an active GTP-bound form, and the rate of cycling is regulated by guanine nucleotide exchange factors (GEF) and GTPase-activating proteins (GAP). GTP-binding protein that does not act as an allosteric activator of the cholera toxin catalytic subunit. Recruits CYTH1, CYTH2, CYTH3 and CYTH4 to the plasma membrane in GDP-bound …
g10590	8.9024	9.0052	8.8597	8.8648	8.8066	8.9528	8.8872	8.8019	9.4495	8.6338	9.3421	8.0014	8.9792	8.9421	8.9361	8.9546	8.9443	9.0050	9.0460	9.0062	8.9257	8.8474	9.0619	8.8818	Tjp1 Zo1	blastocyst formation [GO:0001825]; cellular response to glucose stimulus [GO:0071333]; establishment of endothelial intestinal barrier [GO:0090557]; negative regulation of vascular permeability [GO:0043116]; response to ethanol [GO:0045471]; response to lipopolysaccharide [GO:0032496]; response to magnetism [GO:0071000]; sensory perception of sound [GO:0007605]	Tjp1, TjpP2, and Tjp3 are closely related scaffolding proteins that link tight junction (TJ) transmembrane proteins such as claudins, junctional adhesion molecules, and occludin to the actin cytoskeleton (By similarity). The tight junction acts to limit movement of substances through the paracellular space and as a boundary between the compositionally distinct apical and basolateral plasma membra…
g10591	4.5509	4.3291	4.3436	4.3504	4.4340	4.2563	3.9183	3.8371	3.5691	4.2449	3.8752	3.8409	4.2688	4.3919	4.4809	4.4011	4.5511	4.3725	4.1476	4.2322	4.3107	4.2380	4.2001	4.3785	Ap5m1 Mudeng	endosomal transport [GO:0016197]; protein transport [GO:0015031]	As part of AP-5, a probable fifth adaptor protein complex it may be involved in endosomal transport.
g10592	4.5801	4.6260	4.5903	4.5871	4.4708	4.5163	4.9526	5.2478	5.0636	5.1490	4.8293	4.8583	4.5639	4.8041	4.6927	4.6646	4.6933	4.7164	4.4923	4.5951	4.7775	4.6520	4.6745	4.6257	ADPRHL2 ARH3 RCJMB04_30e5	DNA repair [GO:0006281]; peptidyl-serine ADP-deribosylation [GO:0140290]	ADP-ribose glycohydrolase that preferentially hydrolyzes the scissile alpha-O-linkage attached to the anomeric C1'' position of ADP-ribose and acts on different substrates, such as proteins ADP-ribosylated on serine, free poly(ADP-ribose) and O-acetyl-ADP-D-ribose. Specifically acts as a serine mono-ADP-ribosylhydrolase by mediating the removal of mono-ADP-ribose attached to serine residues on pr…
g10594	5.7243	5.6651	5.7496	5.7043	5.6117	5.5784	6.4968	6.0325	6.7056	6.4880	6.4919	6.4440	6.4307	6.4514	6.4792	6.3391	6.3160	6.2701	6.3000	6.3731	6.3073	6.2584	6.4270	6.3881	Xbp1 Treb5	adipose tissue development [GO:0060612]; angiogenesis [GO:0001525]; autophagy [GO:0006914]; cellular response to amino acid stimulus [GO:0071230]; cellular response to fluid shear stress [GO:0071498]; cellular response to fructose stimulus [GO:0071332]; cellular response to glucose starvation [GO:0042149]; cellular response to glucose stimulus [GO:0071333]; cellular response to insulin stimulus […	Functions as a transcription factor during endoplasmic reticulum stress by regulating the unfolded protein response (UPR). Required for cardiac myogenesis and hepatogenesis during embryonic development and the development of secretory tissues such as exocrine pancreas and salivary gland (PubMed:10425189, PubMed:10652269, PubMed:16362047, PubMed:17612490). Involved in differentiation of B lymphocy…
g10598	3.9712	4.1105	4.0547	4.0492	4.0677	4.1255	3.7566	3.9973	4.0177	3.5308	3.6824	3.2318	4.2155	4.1572	4.0267	4.1018	4.1780	4.2134	3.8714	3.8153	3.7947	3.9585	3.9425	3.9543	Fer Fert2 Flk	Fc-epsilon receptor signaling pathway [GO:0038095]; Kit signaling pathway [GO:0038109]; actin cytoskeleton reorganization [GO:0031532]; cell adhesion [GO:0007155]; cell population proliferation [GO:0008283]; cell-cell adhesion mediated by cadherin [GO:0044331]; cellular response to insulin stimulus [GO:0032869]; cellular response to reactive oxygen species [GO:0034614]; chemotaxis [GO:0006935]; c…	Tyrosine-protein kinase that acts downstream of cell surface receptors for growth factors and plays a role in the regulation of the actin cytoskeleton, microtubule assembly, lamellipodia formation, cell adhesion, cell migration and chemotaxis. Acts downstream of EGFR, KIT, PDGFRA and PDGFRB. Acts downstream of EGFR to promote activation of NF-kappa-B and cell proliferation. May play a role in the…
g106	2.6726	2.2956	2.5459	3.0208	2.5672	2.3916	1.9607	2.4719	1.8934	3.4229	2.7237	3.5444	2.4929	2.4323	1.9267	3.0139	2.7904	2.5065	1.5396	1.8840	1.7386	2.9973	2.6997	3.0373	PCR5 At3g18450 MYF24.17		May be involved in heavy metals transport.
g10604	10.6078	10.5951	10.4904	10.5490	10.5446	10.5143	11.0713	10.6403	10.6009	10.5725	10.8981	11.0511	10.6625	10.7740	10.7483	10.6671	10.6837	10.7809	10.9284	10.9167	10.9416	10.9107	10.9678	10.8707	CEBPA CEBP	Notch signaling pathway [GO:0007219]; brown fat cell differentiation [GO:0050873]; cell maturation [GO:0048469]; cellular response to lithium ion [GO:0071285]; cellular response to organic cyclic compound [GO:0071407]; cellular response to tumor necrosis factor [GO:0071356]; cholesterol metabolic process [GO:0008203]; cytokine-mediated signaling pathway [GO:0019221]; embryonic placenta developmen…	Transcription factor that coordinates proliferation arrest and the differentiation of myeloid progenitors, adipocytes, hepatocytes, and cells of the lung and the placenta. Binds directly to the consensus DNA sequence 5'-T[TG]NNGNAA[TG]-3' acting as an activator on distinct target genes (PubMed:11242107). During early embryogenesis, plays essential and redundant functions with CEBPB. Essential for…
g10605	3.2015	2.9786	3.0632	2.9398	2.8900	2.9529	2.2602	2.0848	2.1018	1.3157	2.2686	2.4416	2.8773	2.9034	2.9737	3.0787	2.9953	2.9666	2.5274	2.8830	3.1318	2.9396	2.9674	2.8849		DNA integration [GO:0015074]; transposition, DNA-mediated [GO:0006313]	Probably essential for transposable element Tcb1 transposition. The insertion of Tcb1 is the main cause of spontaneous mutations.
g10606	4.9690	4.9882	4.8958	4.8031	4.9289	5.0597	4.9224	4.8959	5.3958	4.9935	5.1876	4.8388	4.8794	4.9476	4.7979	4.8946	4.8626	4.9537	5.0267	4.8052	4.8353	4.9444	4.9705	4.8227	NVL NVL2	positive regulation of protein binding [GO:0032092]; positive regulation of telomerase activity [GO:0051973]; rRNA processing [GO:0006364]; regulation of protein localization to nucleolus [GO:1904749]; ribosomal large subunit biogenesis [GO:0042273]; ribosome biogenesis [GO:0042254]	Participates in the assembly of the telomerase holoenzyme and effecting of telomerase activity via its interaction with TERT (PubMed:22226966). Involved in both early and late stages of the pre-rRNA processing pathways (PubMed:26166824). Spatiotemporally regulates 60S ribosomal subunit biogenesis in the nucleolus (PubMed:15469983, PubMed:16782053, PubMed:29107693, PubMed:26456651). Catalyzes the …
g10609	1.4661	0.7870	2.0185	1.5154	1.7310	1.9383	0.1811	1.2474	-0.0393	1.1237	-0.2085	0.3519	1.7829	1.2089	1.6047	1.7421	1.6643	1.2972	0.7504	1.4152	1.5304	1.7538	1.0621	1.9578	NA	NA	NA
g10616	7.0335	7.1104	7.0201	6.9378	6.8909	7.0413	6.1845	6.3987	6.8783	5.6818	6.6363	5.0345	6.4635	6.3730	6.3876	6.4067	6.4431	6.4139	6.8588	6.7957	6.8499	6.3336	6.5314	6.4839	Arhgef17 Kiaa0337	actin cytoskeleton organization [GO:0030036]; regulation of Rho protein signal transduction [GO:0035023]	Acts as guanine nucleotide exchange factor (GEF) for RhoA GTPases.
g1062	0.3591	0.3872	0.9620	1.1183	0.5887	-0.1378	0.9287	0.6156	1.3565	0.1261	0.2514	-0.6739	-0.5558	0.0623	-0.0342	0.6340	0.2822	0.1258	-1.1289	-0.2793	0.0695	0.1270	-0.6933	0.1984	NA	NA	NA
g10620	1.3962	1.2655	1.7963	0.8301	1.8661	1.4829	0.7750	2.6161	1.0395	1.9970	0.3155	0.6789	1.5201	0.9862	1.4411	1.2011	1.3722	0.7117	0.5349	1.0731	1.1767	1.1585	0.7143	1.1650	NA	NA	NA
g10621	2.9738	2.6112	3.1522	2.6661	2.7279	2.7050	2.5403	2.6758	2.6909	2.8171	2.6384	2.4757	2.4795	2.7004	2.5658	2.6170	2.7342	2.5065	2.4979	2.4683	2.6753	2.2388	2.7824	2.6663	ptpdc1 zgc:158271	cilium assembly [GO:0060271]	May play roles in cilia formation and/or maintenance.
g10622	3.3292	3.4200	3.6092	3.2203	3.4534	3.5523	3.7292	4.1994	4.2646	4.3910	3.7761	3.5282	3.9566	3.7690	3.7752	3.6043	3.8283	3.6392	3.5098	3.8537	3.5294	3.7310	3.4804	3.7753	B4galnt4		Transfers N-acetylgalactosamine (GalNAc) from UDP-GalNAc to N-acetylglucosamine-beta-benzyl with a beta-1,4-linkage to form N,N'-diacetyllactosediamine, GalNAc-beta-1,4-GlcNAc structures in N-linked glycans and probably O-linked glycans.
g1063	2.4378	2.3109	2.6341	1.9960	2.1034	2.5393	2.9997	2.7747	3.4407	1.9003	3.4865	0.9932	3.9996	3.8125	4.2115	3.3672	3.1915	3.4574	4.3510	4.0613	4.2778	3.8177	4.2782	4.1079			Dual-function toxin that inhibits both the serine protease trypsin (Kd=30 nM) and voltage-gated potassium channels Kv1.2/KCNA2 (IC(50)=2800 nM).
g10637	3.7358	3.6594	3.7170	3.7064	3.6535	3.6638	4.0300	4.5136	4.0935	4.1927	3.4725	3.2999	3.7928	3.5430	3.6179	3.4810	3.7790	3.4998	3.9579	4.0467	3.8180	3.3442	3.3953	3.3071	B4galnt4		Transfers N-acetylgalactosamine (GalNAc) from UDP-GalNAc to N-acetylglucosamine-beta-benzyl with a beta-1,4-linkage to form N,N'-diacetyllactosediamine, GalNAc-beta-1,4-GlcNAc structures in N-linked glycans and probably O-linked glycans.
g1064	5.0241	5.0071	4.9508	4.6420	4.9616	4.9583	4.6947	5.0561	5.1424	4.6599	5.3573	3.3650	6.5381	6.3662	6.5520	5.8086	5.7609	6.1641	6.5205	6.5252	6.7178	6.5113	6.4640	6.6784	TFPI TFPI1	blood coagulation [GO:0007596]	Inhibits factor X (X(a)) directly and, in a Xa-dependent way, inhibits VIIa/tissue factor activity, presumably by forming a quaternary Xa/LACI/VIIa/TF complex. It possesses an antithrombotic action and also the ability to associate with lipoproteins in plasma.
g10640	4.1593	4.1750	4.3210	4.2497	4.3074	4.0945	4.5482	3.4748	3.8402	3.5686	4.7000	4.8453	4.2050	4.0613	4.2241	4.2431	4.1448	4.2943	4.4036	4.2439	4.2129	4.3919	4.4399	4.2475	atp23
g10641	6.4580	6.5026	6.4305	6.5280	6.5526	6.5201	6.7352	6.3272	6.4100	6.6926	6.8314	6.9499	6.3856	6.4266	6.4346	6.3741	6.4282	6.5438	6.3064	6.3122	6.3204	6.2584	6.3802	6.2486	mbtd1 TTpA012c17.1	chromatin organization [GO:0006325]; regulation of transcription, DNA-templated [GO:0006355]	Putative Polycomb group (PcG) protein. PcG proteins maintain the transcriptionally repressive state of genes, probably via a modification of chromatin, rendering it heritably changed in its expressibility. Specifically binds to monomethylated and dimethylated 'Lys-20' on histone H4 (By similarity).
g10645	6.1413	6.2068	6.1657	6.1588	6.1347	6.1656	6.4436	6.1660	6.2386	6.3308	6.5531	6.7150	6.0948	6.1199	6.1697	6.0928	6.0976	6.2772	6.0876	6.0069	6.0138	5.9648	6.0867	5.9887	mbtd1 TTpA012c17.1	chromatin organization [GO:0006325]; regulation of transcription, DNA-templated [GO:0006355]	Putative Polycomb group (PcG) protein. PcG proteins maintain the transcriptionally repressive state of genes, probably via a modification of chromatin, rendering it heritably changed in its expressibility. Specifically binds to monomethylated and dimethylated 'Lys-20' on histone H4 (By similarity).
g10646	5.7848	5.7032	5.7440	5.8054	5.6787	5.7948	5.8461	5.7651	5.7239	5.7748	6.0220	5.7638	5.6871	5.7506	5.7666	5.7577	5.7942	5.7809	5.8101	5.8169	5.7947	5.7634	5.8435	5.7673	MTMR2	inositol phosphate dephosphorylation [GO:0046855]; myelin assembly [GO:0032288]; negative regulation of myelination [GO:0031642]; neuron development [GO:0048666]; phosphatidylinositol dephosphorylation [GO:0046856]; regulation of phosphatidylinositol dephosphorylation [GO:0060304]	Phosphatase that acts on lipids with a phosphoinositol headgroup. Has phosphatase activity towards phosphatidylinositol 3-phosphate and phosphatidylinositol 3,5-bisphosphate (By similarity). Binds phosphatidylinositol 4-phosphate, phosphatidylinositol 5-phosphate, phosphatidylinositol 3,5-bisphosphate and phosphatidylinositol 3,4,5-trisphosphate. Stabilizes SBF2/MTMR13 at the membranes. Specifica…
g10648	3.3203	3.4410	3.3437	2.5857	2.7279	2.7050	3.1428	3.3244	3.4972	3.5811	3.2849	3.5444	3.3958	3.1843	3.1197	2.9595	2.7456	3.1638	3.3585	3.5137	3.6321	3.0793	3.0169	3.0939	GLB1	carbohydrate metabolic process [GO:0005975]	Cleaves beta-linked terminal galactosyl residues from gangliosides, glycoproteins, and glycosaminoglycans.
g10649	5.1461	5.2201	5.0549	5.1126	4.9830	4.9800	4.6214	4.7816	4.5404	4.6360	4.7150	4.8808	4.7260	4.6094	4.6988	4.8455	4.8468	4.7283	4.7947	4.8314	4.8079	4.5535	4.6745	4.5332	Pde11 CG34341	cAMP metabolic process [GO:0046058]; cGMP metabolic process [GO:0046068]; signal transduction [GO:0007165]	Plays a role in signal transduction by regulating the intracellular concentration of cyclic nucleotides cAMP and cGMP. Catalyzes the hydrolysis of both cAMP and cGMP to 5'-AMP and 5'-GMP, respectively.
g10650	4.0384	3.9154	3.9606	3.9064	3.9471	3.8141	4.7611	4.6904	4.7327	5.2663	5.1151	5.5860	4.0503	4.2233	4.1554	4.1929	4.3113	4.3989	4.2704	4.0701	4.0967	4.7908	4.6527	4.5332	SPCC1494.01
g10652	0.8520	1.0276	0.6598	0.6155	0.8345	1.4829	-0.0873	0.8410	-0.2709	0.3182	0.6991	-0.8317	0.3257	0.5159	0.7036	0.4357	1.3122	1.2972	0.6467	0.4721	0.3489	0.6873	0.3304	0.5615	NA	NA	NA
g10654	3.2561	3.1244	3.3135	3.1621	3.0932	3.1806	2.7474	2.9899	2.9686	2.8794	2.9729	1.7737	3.3523	3.0940	3.0551	3.3177	3.3568	3.4357	3.1563	2.9515	2.7826	2.6615	2.2153	2.7509	NA	NA	NA
g1066	4.4717	4.5036	4.5127	4.4245	4.4547	4.3903	4.5336	3.7034	4.1305	3.7462	4.5492	4.6291	4.5551	4.4920	4.6125	4.6044	4.4981	4.4926	4.4607	4.3969	4.5441	4.2985	4.4301	4.4666	Rfc5	DNA-dependent DNA replication [GO:0006261]; positive regulation of DNA-directed DNA polymerase activity [GO:1900264]	The elongation of primed DNA templates by DNA polymerase delta and epsilon requires the action of the accessory proteins proliferating cell nuclear antigen (PCNA) and activator 1.
g10666	1.4886	1.6484	1.5069	1.2729	1.6042	1.3290	1.1112	1.8238	0.8789	0.4876	0.6991	-0.4022	1.4113	1.2429	1.3518	1.3774	1.3425	1.7364	0.6467	1.5220	1.1182	0.7773	0.8737	0.3298	NA	NA	NA
g1067	2.6020	2.4824	2.9011	2.6549	2.6972	2.4796	2.8278	3.1138	3.0336	3.3588	2.4368	3.2417	2.4795	2.4901	2.5119	2.5814	2.5252	2.6135	1.9844	2.8830	2.3968	2.2701	1.9550	2.3932	NA	NA	NA
g10676	1.8785	1.9701	1.9997	1.8659	1.8097	1.0942	1.3109	1.1242	1.5818	1.1237	1.6000	1.3278	1.6455	1.5174	1.6800	1.2320	1.5123	1.3904	1.3213	1.5475	0.9938	1.5391	1.1888	1.8740	Hmcn2	response to stimulus [GO:0050896]
g10677	2.6225	2.5864	2.5717	2.4754	2.2233	2.5854	2.0749	1.6560	1.0892	2.0340	1.6754	2.0699	2.1976	2.4470	2.2733	2.4429	2.4009	2.5340	2.4056	2.3283	2.5702	2.4588	2.2153	2.2511	Rsph1 Tsga2	axoneme assembly [GO:0035082]; meiotic cell cycle [GO:0051321]; spermatid development [GO:0007286]	The specific expression during male germ cell development and its characteristic localization suggest that it may play an important role in male meiosis. It is necessary for proper building of the axonemal central pair and radial spokes (By similarity).
g10678	3.8466	3.9253	3.8011	3.7145	3.7762	3.7649	3.1003	3.2179	3.6376	2.9870	3.8043	2.9819	3.9711	3.8950	3.6866	3.8926	3.8336	3.7722	3.7821	3.6375	3.6529	3.7247	3.2672	3.4596	Ift81 Cdv-1 Cdv1	cell differentiation [GO:0030154]; cilium assembly [GO:0060271]; intraciliary transport [GO:0042073]; intraciliary transport involved in cilium assembly [GO:0035735]; multicellular organism development [GO:0007275]; regulation of smoothened signaling pathway [GO:0008589]; spermatogenesis [GO:0007283]	Component of the intraflagellar transport (IFT) complex B: together with IFT74, forms a tubulin-binding module that specifically mediates transport of tubulin within the cilium. Binds tubulin via its CH (calponin-homology)-like region. Required for ciliogenesis. Required for proper regulation of SHH signaling.
g10680	5.7537	6.0210	6.2258	5.2898	5.4959	5.1772	9.2801	9.1853	9.4678	10.4762	10.0058	10.2824	7.9424	7.9002	7.9835	7.6450	7.4631	7.7695	8.0555	7.8680	7.8464	9.0650	8.7057	8.7133
g10681	2.6327	2.5611	2.1946	2.4754	2.2376	2.1215	2.5872	3.0476	2.6079	2.8996	2.3320	2.8321	2.8463	2.7126	2.6431	2.6052	2.7342	2.8723	2.4678	2.8321	2.5811	2.9204	2.8090	2.7971		regulation of cell growth [GO:0001558]
g10687	5.5436	5.6517	5.4075	5.5971	5.4320	5.5218	6.1755	5.7338	6.1104	6.1019	6.1908	6.3484	5.8575	5.7827	5.6434	5.7853	5.7282	5.6567	5.9239	5.9435	5.7557	5.9024	5.9621	5.7960	ACADM	cardiac muscle cell differentiation [GO:0055007]; carnitine metabolic process, CoA-linked [GO:0019254]; fatty acid beta-oxidation [GO:0006635]; fatty acid beta-oxidation using acyl-CoA dehydrogenase [GO:0033539]; glycogen biosynthetic process [GO:0005978]; liver development [GO:0001889]; medium-chain fatty acid catabolic process [GO:0051793]; post-embryonic development [GO:0009791]; regulation of…	Acyl-CoA dehydrogenase specific for acyl chain lengths of 4 to 16 that catalyzes the initial step of fatty acid beta-oxidation. Utilizes the electron transfer flavoprotein (ETF) as an electron acceptor to transfer electrons to the main mitochondrial respiratory chain via ETF-ubiquinone oxidoreductase (ETF dehydrogenase).
g10688	3.8334	4.0119	3.9606	3.7882	3.9601	3.8895	3.4528	3.3150	3.7189	3.4573	4.0877	3.0626	3.9224	3.8460	3.7167	3.9166	3.9267	3.9763	3.5928	3.6957	3.5898	3.7856	3.7576	3.8475	Armc5		Involved in fetal development, T-cell function and adrenal gland growth homeostasis (PubMed:28169274). Negatively regulates adrenal cells survival. Plays a role in steroidogenesis, modulates steroidogenic enzymes expression and cortisol production (By similarity).
g10689	1.9122	2.3260	2.5197	1.7652	2.3340	2.1676	1.1944	2.1736	2.0271	2.1225	1.3472	1.0395	2.0421	1.8396	2.0069	1.8851	2.2328	2.0913	1.3871	1.7143	1.5526	2.0531	1.0173	1.8740	mel-26 ZK858.4	cellular response to leucine [GO:0071233]; embryo development ending in birth or egg hatching [GO:0009792]; establishment of mitotic spindle orientation [GO:0000132]; negative regulation of autophagy [GO:0010507]; positive regulation of TORC1 signaling [GO:1904263]; positive regulation of cell growth [GO:0030307]; proteasome-mediated ubiquitin-dependent protein catabolic process [GO:0043161]; pro…	Probable substrate-specific adapter of an E3 ubiquitin-protein ligase complex which mediates the ubiquitination and subsequent proteasomal degradation of target proteins (PubMed:14528312, PubMed:13679922, PubMed:23918937). Controls degradation of microtubule severing protein mei-1 after meiosis (PubMed:14528312). Controls degradation of ppfr-1, the regulatory subunit of PP4 complex, after meiosis…
g10690	6.1475	6.1283	6.0399	6.1638	6.0286	6.1882	6.6974	6.5757	6.8123	7.1724	6.6689	6.9300	6.2201	6.1448	6.1967	6.1767	6.1284	6.2255	6.3160	6.1217	6.2617	6.2913	6.3590	6.2022	Vmp1 Tmem49	Golgi organization [GO:0007030]; autophagosome assembly [GO:0000045]; autophagy [GO:0006914]; cell junction assembly [GO:0034329]; cell-cell adhesion [GO:0098609]; embryo implantation [GO:0007566]	Stress-induced protein that, when overexpressed, promotes formation of intracellular vacuoles followed by cell death (PubMed:11785947). May be involved in the cytoplasmic vacuolization of acinar cells during the early stage of acute pancreatitis (PubMed:12649568, PubMed:15367889). Involved in cell-cell adhesion (By similarity). Plays an essential role in formation of cell junctions (By similarity…
g10693	1.9325	1.9154	1.4313	2.1526	1.6311	2.0529	2.5525	1.7297	2.4441	2.8785	2.0847	2.5849	1.2405	1.5746	1.6024	1.8146	1.4518	1.7662	2.2406	2.2697	1.9620	2.1119	2.1636	2.1108	NA	NA	NA
g10694	1.7349	1.3856	1.7061	1.8330	1.4408	1.6656	0.7198	1.4661	1.6498	1.4857	0.8367	1.7737	1.6455	1.1018	1.4411	1.6305	1.6643	1.0906	0.9759	1.1430	0.6281	1.5131	1.6951	0.8946	FUT8	GDP-L-fucose metabolic process [GO:0046368]; N-glycan fucosylation [GO:0036071]; protein N-linked glycosylation [GO:0006487]; protein N-linked glycosylation via asparagine [GO:0018279]; protein glycosylation in Golgi [GO:0033578]	Catalyzes the addition of fucose in alpha 1-6 linkage to the first GlcNAc residue, next to the peptide chains in N-glycans.
g10696	5.3291	5.3290	5.4705	5.2660	5.2195	5.2433	5.1661	4.9422	5.1424	4.6026	5.5074	4.7336	5.5937	5.4837	5.4346	5.5356	5.3491	5.3064	5.5796	5.5687	5.4734	5.5114	5.5645	5.5264	VPS53 RCJMB04_6k3	endocytic recycling [GO:0032456]; lysosomal transport [GO:0007041]; protein transport [GO:0015031]; retrograde transport, endosome to Golgi [GO:0042147]	Acts as component of the GARP complex that is involved in retrograde transport from early and late endosomes to the trans-Golgi network (TGN). Acts as component of the EARP complex that is involved in endocytic recycling.
g10697	6.2616	6.1443	6.2002	6.3139	6.3235	6.2141	6.2296	6.2458	6.5730	6.1062	6.6496	6.0814	6.3510	6.4613	6.4914	6.4705	6.5966	6.5714	6.5150	6.4779	6.4585	6.5833	6.7948	6.6722	NA	NA	NA
g10699	6.1324	6.2180	6.1326	6.1267	6.1309	6.2350	6.3694	5.6489	5.7589	5.2546	6.3167	6.3111	6.2686	6.1956	6.2063	6.2313	6.2505	6.2053	6.3668	6.2397	6.3468	6.2506	6.2311	6.2139	Ap2b1 Clapb1	aorta development [GO:0035904]; cardiac septum development [GO:0003279]; clathrin coat assembly [GO:0048268]; clathrin-dependent endocytosis [GO:0072583]; coronary vasculature development [GO:0060976]; heart development [GO:0007507]; intracellular protein transport [GO:0006886]; negative regulation of neuron death [GO:1901215]; neurotransmitter receptor internalization [GO:0099590]; positive regu…	Component of the adaptor protein complex 2 (AP-2). Adaptor protein complexes function in protein transport via transport vesicles in different membrane traffic pathways. Adaptor protein complexes are vesicle coat components and appear to be involved in cargo selection and vesicle formation. AP-2 is involved in clathrin-dependent endocytosis in which cargo proteins are incorporated into vesicles s…
g107	4.0657	4.0335	3.7645	4.1600	4.0452	3.9363	4.6366	3.8665	4.4990	4.8214	4.5003	5.0200	4.1476	4.1911	4.1303	4.2789	4.0742	4.1440	4.2941	4.0937	4.3297	4.2620	4.3631	4.1285	Wbp2	cellular response to estrogen stimulus [GO:0071391]; establishment of protein localization [GO:0045184]; positive regulation of gene expression, epigenetic [GO:0045815]; positive regulation of histone H3-K14 acetylation [GO:0071442]; positive regulation of intracellular estrogen receptor signaling pathway [GO:0033148]; positive regulation of transcription by RNA polymerase II [GO:0045944]; proges…	Acts as transcriptional coactivator of estrogen and progesterone receptors (ESR1 and PGR) upon hormone activation. In presence of estrogen, binds to ESR1-responsive promoters. Required for YAP1 coactivation function on PGR activity. Synergizes with WBP2 in enhancing PGR activity (By similarity). Modulates expression of post-synaptic scaffolding proteins via regulation of ESR1, ESR2 and PGR (PubMe…
g10700	3.7425	3.5414	3.4655	3.6762	3.4898	3.6064	3.3385	3.7702	3.5245	3.8430	3.7356	3.9661	3.3075	3.5730	3.5594	3.4551	3.4150	3.7371	3.2027	3.3349	3.3250	3.2696	3.2576	2.9273	mnt		Binds DNA as a heterodimer with MAX and represses transcription. Binds to the canonical E box sequence 5'-CACGTG-3' and, with higher affinity, to 5'-CACGCG-3' (By similarity).
g10703	0.9200	1.1344	1.0743	0.9450	0.9781	0.7745	0.9765	1.1665	1.6498	1.0170	0.1842	0.4235	0.9874	0.6737	1.2234	0.9264	0.8454	0.5600	1.2165	1.1077	0.9938	0.8207	0.5351	1.0552	Nlrp12 NALP12	cellular response to cytokine stimulus [GO:0071345]; dendritic cell migration [GO:0036336]; negative regulation of ERK1 and ERK2 cascade [GO:0070373]; negative regulation of I-kappaB kinase/NF-kappaB signaling [GO:0043124]; negative regulation of NF-kappaB transcription factor activity [GO:0032088]; negative regulation of NIK/NF-kappaB signaling [GO:1901223]; negative regulation of Toll signaling…	Plays an essential role as an potent mitigator of inflammation (PubMed:26521018, PubMed:30559449). Primarily expressed in dendritic cells and macrophages, inhibits both canonical and non-canonical NF-kappa-B and ERK activation pathways (PubMed:30559449). Functions as a negative regulator of NOD2 by targeting it to degradation via the proteasome pathway (PubMed:30559449). In turn, promotes bacteri…
g10704	7.8880	7.9386	7.7868	7.8175	7.8103	7.8900	8.2885	7.8162	8.1162	7.9590	8.2236	8.1790	7.9916	8.0294	7.9407	8.0028	7.9054	7.9557	8.1450	8.0741	8.0645	7.9891	8.1562	8.0174	Ap2b1 Clapb1	aorta development [GO:0035904]; cardiac septum development [GO:0003279]; clathrin coat assembly [GO:0048268]; clathrin-dependent endocytosis [GO:0072583]; coronary vasculature development [GO:0060976]; heart development [GO:0007507]; intracellular protein transport [GO:0006886]; negative regulation of neuron death [GO:1901215]; neurotransmitter receptor internalization [GO:0099590]; positive regu…	Component of the adaptor protein complex 2 (AP-2). Adaptor protein complexes function in protein transport via transport vesicles in different membrane traffic pathways. Adaptor protein complexes are vesicle coat components and appear to be involved in cargo selection and vesicle formation. AP-2 is involved in clathrin-dependent endocytosis in which cargo proteins are incorporated into vesicles s…
g10705	9.1721	9.2796	9.1724	9.1661	9.1564	9.2242	8.9120	8.9198	9.3057	8.6358	9.2443	8.4662	9.1769	9.1035	9.1185	9.2030	9.1568	9.1854	9.0454	8.9434	9.0165	8.8892	9.0171	8.9816	Prpf8 Prp8	cellular response to lipopolysaccharide [GO:0071222]; cellular response to tumor necrosis factor [GO:0071356]; mRNA splicing, via spliceosome [GO:0000398]; spliceosomal tri-snRNP complex assembly [GO:0000244]	Plays role in pre-mRNA splicing as core component of precatalytic, catalytic and postcatalytic spliceosomal complexes, both of the predominant U2-type spliceosome and the minor U12-type spliceosome. Functions as a scaffold that mediates the ordered assembly of spliceosomal proteins and snRNAs. Required for the assembly of the U4/U6-U5 tri-snRNP complex, a building block of the spliceosome. Functi…
g10706	5.4111	5.5167	5.5744	5.7759	5.5499	5.6150	5.1136	4.9452	5.1005	5.2007	5.1682	5.4187	5.2272	5.2341	5.1859	5.2766	5.2017	5.1902	5.2265	5.4076	5.2502	5.2731	5.3072	5.1619	FPR2 CNE02370	chaperone-mediated protein folding [GO:0061077]; protein peptidyl-prolyl isomerization [GO:0000413]	PPIases accelerate the folding of proteins. It catalyzes the cis-trans isomerization of proline imidic peptide bonds in oligopeptides (By similarity).
g10708	4.0612	3.9401	4.2188	4.3643	4.2308	4.2599	4.6025	4.5854	4.3696	4.7035	4.2729	4.5337	4.4585	4.2939	4.3057	4.3737	4.4149	4.3610	4.2834	4.4233	4.3557	4.5535	4.1439	4.3517	rplA RSKD131_0003	regulation of translation [GO:0006417]; translation [GO:0006412]	Binds directly to 23S rRNA. The L1 stalk is quite mobile in the ribosome, and is involved in E site tRNA release.
g10709	4.0493	3.9920	3.8511	4.0714	3.9239	4.1176	4.0545	4.5669	4.6717	4.4421	4.2762	4.3523	4.1590	4.0878	4.2238	4.2985	4.0306	4.1997	4.2211	4.2348	4.1970	4.1733	4.4345	4.1870	NA	NA	NA
g1071	5.3007	5.5573	5.2883	5.3291	5.3813	5.3589	5.5128	5.2601	5.1365	5.6344	5.3304	5.6226	5.4273	5.4837	5.2938	5.3941	5.3732	5.4558	5.5093	5.5261	5.5305	5.5973	5.3909	5.5040	serinc v1g242820	phospholipid biosynthetic process [GO:0008654]	Enhances the incorporation of serine into phosphatidylserine and sphingolipids.
g10710	6.5001	6.5214	6.4721	6.6291	6.4951	6.6038	6.8539	6.9303	6.7363	7.3052	6.8187	7.0569	6.6120	6.6257	6.5594	6.6319	6.5606	6.5808	6.6776	6.6557	6.7216	6.7361	6.7485	6.6568	ATP6V1H		Subunit of the peripheral V1 complex of vacuolar ATPase. Subunit H activates the ATPase activity of the enzyme and couples ATPase activity to proton flow. Vacuolar ATPase is responsible for acidifying a variety of intracellular compartments in eukaryotic cells, thus providing most of the energy required for transport processes in the vacuolar system. Involved in the endocytosis mediated by clathr…
g10711	6.4203	6.4056	6.3341	6.1970	6.3640	6.5231	5.3835	5.3726	5.8173	5.0778	6.0820	4.5092	6.8180	6.7660	6.7507	6.7055	6.6469	6.7600	6.4615	6.3416	6.4415	6.4252	6.4899	6.4517	NA	NA	NA
g10713	1.8955	2.1579	1.8179	2.0173	2.1928	2.3252	0.8793	2.2928	1.3966	1.3160	1.2188	0.5569	2.4238	1.9655	2.2728	2.0492	2.1495	2.5466	2.4205	2.3283	2.0668	1.7975	2.2737	1.9157	drc1 ccdc164	axonemal dynein complex assembly [GO:0070286]; cilium-dependent cell motility [GO:0060285]	Component of the nexin-dynein regulatory complex (N-DRC) a key regulator of ciliary/flagellar motility which maintains the alignment and integrity of the distal axoneme and regulates microtubule sliding in motile axonemes. Plays a critical role in the assembly of N-DRC and also stabilizes the assembly of multiple inner dynein arms and radial spokes. Coassembles with CCDC65/DRC2 to form a central …
g10718	3.5197	3.1918	3.6996	3.4222	3.4596	3.2680	2.6177	3.1564	3.3415	3.2993	2.8153	2.3156	3.0506	3.0658	2.8530	3.3248	3.3642	3.0824	3.0787	3.1642	3.2589	3.3079	2.8479	3.1213	NA	NA	NA
g1072	3.6703	3.4617	3.5778	3.5608	3.7213	3.5951	3.3567	3.9861	3.3104	4.0421	3.3087	3.4954	3.1723	3.5929	3.3902	3.5002	3.4711	3.3220	3.0485	3.0617	3.1538	3.2223	2.9105	3.1835	TCTEX1D2	cilium assembly [GO:0060271]; regulation of cilium assembly [GO:1902017]; regulation of intraciliary retrograde transport [GO:1905799]	Required for proper retrograde ciliary transport.
g10720	3.7750	3.8953	4.0319	4.0200	4.1193	3.9698	4.1704	4.7049	3.8329	4.4571	3.9224	4.0646	4.1125	4.0470	4.1062	4.3135	4.2486	4.1418	4.2080	4.3309	4.2944	4.4375	4.0469	4.3709	Nae1 Appbp1	apoptotic process [GO:0006915]; cell cycle [GO:0007049]; protein modification by small protein conjugation [GO:0032446]; protein neddylation [GO:0045116]	Regulatory subunit of the dimeric UBA3-NAE1 E1 enzyme. E1 activates NEDD8 by first adenylating its C-terminal glycine residue with ATP, thereafter linking this residue to the side chain of the catalytic cysteine, yielding a NEDD8-UBA3 thioester and free AMP. E1 finally transfers NEDD8 to the catalytic cysteine of UBE2M. Necessary for cell cycle progression through the S-M checkpoint. Overexpressi…
g10721	2.8133	2.3992	2.7172	2.9307	2.7075	2.5625	3.6426	3.9742	4.1643	4.2799	3.6448	3.7944	2.5062	3.0274	2.9776	3.0050	2.9566	2.6263	2.8986	2.5463	2.9427	3.0067	3.0395	2.8528	NA	NA	NA
g10722	6.3178	6.3289	6.4436	6.3058	6.4145	6.3817	5.0619	5.6965	5.5190	4.8245	5.4726	4.2285	6.2431	6.1414	6.2737	6.3058	6.2733	6.1273	6.1072	6.2553	6.1908	6.2037	6.1504	6.2805	NOP14 C4orf9 NOL14 RES4-25	endonucleolytic cleavage in 5'-ETS of tricistronic rRNA transcript (SSU-rRNA, 5.8S rRNA, LSU-rRNA) [GO:0000480]; endonucleolytic cleavage in ITS1 to separate SSU-rRNA from 5.8S rRNA and LSU-rRNA from tricistronic rRNA transcript (SSU-rRNA, 5.8S rRNA, LSU-rRNA) [GO:0000447]; endonucleolytic cleavage to generate mature 5'-end of SSU-rRNA from (SSU-rRNA, 5.8S rRNA, LSU-rRNA) [GO:0000472]; maturation…	Involved in nucleolar processing of pre-18S ribosomal RNA. Has a role in the nuclear export of 40S pre-ribosomal subunit to the cytoplasm (By similarity).
g10723	3.9719	3.7739	3.8173	3.8086	3.7314	3.7946	3.4862	3.7633	3.9983	3.1971	3.7297	1.9538	3.8974	3.8625	3.7808	4.0221	3.8809	3.7779	3.8243	3.8001	3.5951	3.9639	3.9308	3.6159	NOP14 C4orf9 NOL14 RES4-25	endonucleolytic cleavage in 5'-ETS of tricistronic rRNA transcript (SSU-rRNA, 5.8S rRNA, LSU-rRNA) [GO:0000480]; endonucleolytic cleavage in ITS1 to separate SSU-rRNA from 5.8S rRNA and LSU-rRNA from tricistronic rRNA transcript (SSU-rRNA, 5.8S rRNA, LSU-rRNA) [GO:0000447]; endonucleolytic cleavage to generate mature 5'-end of SSU-rRNA from (SSU-rRNA, 5.8S rRNA, LSU-rRNA) [GO:0000472]; maturation…	Involved in nucleolar processing of pre-18S ribosomal RNA. Has a role in the nuclear export of 40S pre-ribosomal subunit to the cytoplasm (By similarity).
g10724	3.5522	3.5923	3.3059	3.3406	3.3320	3.3166	3.5108	3.8436	3.8182	3.6893	3.5278	3.1177	3.4029	3.4691	3.5052	3.7396	3.3642	3.7072	3.5359	3.5954	3.7475	3.3003	3.4804	3.3477	NA	NA	NA
g10725	4.9488	5.0532	4.8622	4.8257	4.8841	4.9972	5.4779	5.3198	5.0226	5.4347	5.1397	5.4404	4.9073	4.9346	5.0339	4.8703	4.8782	4.9176	5.1264	4.9388	4.9275	5.0062	4.9438	4.9041	Slc30a2 Znt2	positive regulation of sequestering of zinc ion [GO:0061090]; regulation of sequestering of zinc ion [GO:0061088]; response to zinc ion [GO:0010043]; zinc ion transmembrane transport [GO:0071577]; zinc ion transport [GO:0006829]
g1073	6.3319	6.4363	6.3266	6.3157	6.2192	6.3353	5.8234	6.0051	6.2887	6.0833	5.9916	5.1232	6.3344	6.2160	6.2888	6.3637	6.3083	6.3840	6.3941	6.2868	6.2430	6.3252	6.3444	6.2445	MORC2 KIAA0852 ZCWCC1	cellular response to DNA damage stimulus [GO:0006974]; chromatin remodeling [GO:0006338]; fatty acid metabolic process [GO:0006631]; negative regulation of gene expression, epigenetic [GO:0045814]; negative regulation of single stranded viral RNA replication via double stranded DNA intermediate [GO:0045869]; positive regulation of methylation-dependent chromatin silencing [GO:0090309]	Essential for epigenetic silencing by the HUSH (human silencing hub) complex. Recruited by HUSH to target site in heterochromatin, the ATPase activity and homodimerization are critical for HUSH-mediated silencing (PubMed:28581500, PubMed:29440755). Represses germ cell-related genes and L1 retrotransposons in collaboration with SETDB1 and the HUSH complex, the silencing is dependent of repressive …
g10736	5.1950	5.2221	5.2409	5.1330	5.0795	5.0820	5.5429	5.4126	5.5030	5.7528	5.8700	5.7039	5.3204	5.3122	5.3697	5.2063	5.0281	5.2201	5.5295	5.4453	5.4529	5.5438	5.3909	5.2181	ATP2C1 SPCA	Golgi calcium ion homeostasis [GO:0032468]; Golgi calcium ion transport [GO:0032472]; actin cytoskeleton reorganization [GO:0031532]; calcium ion transmembrane transport [GO:0070588]; calcium ion transport [GO:0006816]; calcium-dependent cell-cell adhesion via plasma membrane cell adhesion molecules [GO:0016339]; cellular calcium ion homeostasis [GO:0006874]; cellular manganese ion homeostasis [G…	This magnesium-dependent enzyme catalyzes the hydrolysis of ATP coupled with the transport of calcium.
g10737	6.5673	6.5208	6.6884	5.5525	5.5599	5.5982	7.4522	7.4033	7.5490	7.1007	6.6284	6.6191	6.6260	6.8456	6.7580	6.0457	5.9278	6.1870	7.2324	7.1572	7.1151	6.5589	6.4599	6.3066	ARB_04618	lipid catabolic process [GO:0016042]; signal transduction [GO:0007165]
g10738	10.2034	10.1821	10.1148	10.2529	10.2376	10.2124	10.9097	10.0207	10.6249	10.2770	10.9111	11.1753	10.1846	10.2638	10.1770	10.2855	10.2289	10.2883	10.3401	10.2324	10.2801	10.3443	10.4320	10.2969	ahcy-b ahcy2 sahh	one-carbon metabolic process [GO:0006730]	Adenosylhomocysteine is a competitive inhibitor of S-adenosyl-L-methionine-dependent methyl transferase reactions; therefore adenosylhomocysteinase may play a key role in the control of methylations via regulation of the intracellular concentration of adenosylhomocysteine.
g10739	4.4907	4.4304	4.4926	4.5871	4.6527	4.5103	5.3945	6.0692	5.7761	6.2178	5.1703	5.5202	4.6769	4.6606	4.6181	4.7038	4.5511	4.7548	4.7233	4.7513	4.8800	4.7469	5.0139	4.8531	HSBP1 HSF1BP	cellular heat acclimation [GO:0070370]; endodermal cell differentiation [GO:0035987]; muscle contraction [GO:0006936]; negative regulation of transcription by RNA polymerase II [GO:0000122]; regulation of cellular response to heat [GO:1900034]	Negative regulator of the heat shock response. Negatively affects HSF1 DNA-binding activity. May have a role in the suppression of the activation of the stress response during the aging process.
g1074	4.0761	4.0533	4.0550	3.8187	3.9118	3.8476	3.3385	3.3337	3.6950	3.5042	3.5073	2.3156	3.8090	3.7665	3.8477	3.8283	3.8548	3.8991	4.0237	3.9887	3.8808	3.7527	4.1439	3.7628	MORC2 KIAA0852 ZCWCC1	cellular response to DNA damage stimulus [GO:0006974]; chromatin remodeling [GO:0006338]; fatty acid metabolic process [GO:0006631]; negative regulation of gene expression, epigenetic [GO:0045814]; negative regulation of single stranded viral RNA replication via double stranded DNA intermediate [GO:0045869]; positive regulation of methylation-dependent chromatin silencing [GO:0090309]	Essential for epigenetic silencing by the HUSH (human silencing hub) complex. Recruited by HUSH to target site in heterochromatin, the ATPase activity and homodimerization are critical for HUSH-mediated silencing (PubMed:28581500, PubMed:29440755). Represses germ cell-related genes and L1 retrotransposons in collaboration with SETDB1 and the HUSH complex, the silencing is dependent of repressive …
g10740	5.2322	5.2201	5.1815	5.2001	5.1755	5.3220	4.7054	4.9841	4.7130	4.6480	4.9505	4.4157	5.1167	5.1802	5.1664	5.1508	5.2585	5.1352	5.1785	5.0787	5.1259	5.1181	5.1473	5.1011	hsf1 hsf		DNA-binding protein that specifically binds heat shock promoter elements (HSE) and activates transcription.
g10742	1.9127	1.9507	1.9217	1.8065	2.2518	1.7888	0.6625	1.4319	0.6326	1.1907	1.3161	1.5033	1.8263	1.5179	1.9674	1.8053	2.1839	2.0153	2.0473	2.2060	2.0197	2.2071	1.6376	2.2346	NA	NA	NA
g10745	1.6170	1.2965	1.6346	1.5879	1.6261	1.5771	0.6625	0.4199	1.0892	1.4857	1.1144	0.1129	0.6941	1.0258	0.8844	0.8487	1.9070	1.3290	1.1798	1.4427	1.2601	1.4043	1.6664	1.7386	alp11 SPAC13D6.05 SPAC4G9.01	cytoplasmic microtubule organization [GO:0031122]; tubulin complex assembly [GO:0007021]	Required for microtubule function and cell polarity. Involved in the proper folding of alpha-tubulin.
g1075	1.0470	1.2965	1.2441	0.7897	1.1987	0.8519	-0.2987	1.7700	1.2290	1.5121	0.9623	0.3519	1.2936	0.9862	1.6302	0.7666	1.3122	0.9750	1.5396	1.6213	1.5745	1.2557	1.1056	1.5891	NA	NA	NA
g10750	2.4026	2.2168	2.3809	2.2849	2.3863	2.4173	1.1534	1.7971	1.2728	2.4578	1.3161	1.6597	2.0781	1.8616	1.8418	2.0329	2.2328	2.4354	1.4805	1.6686	1.4137	1.9012	1.6371	2.2839	Gal3st3	glycolipid biosynthetic process [GO:0009247]	Transfers a sulfate to position 3 of non-reducing beta-galactosyl residues in N-glycans and core2-branched O-glycans. Has high activity towards Gal-beta-1,4-GlcNAc, Gal-beta-1,4(Fuc-alpha-1,3)GlcNAc and lower activity towards Gal-beta-1,3(Fuc-alpha-1,4)GlcNAc (By similarity).
g10762	1.0163	0.6009	0.5080	0.9814	1.0369	0.2532	0.4073	-0.5349	-0.8884	0.7764	0.0397	0.4235	0.8689	0.2071	0.6477	0.0755	0.5185	0.4960	0.6467	0.1110	1.5025	0.3142	0.9232	1.0167	NA	NA	NA
g10766	0.9200	0.9902	1.0379	0.6155	1.0766	0.3092	1.3837	1.9500	0.9344	1.9782	0.6502	1.0844	1.4113	1.3403	1.2566	0.8881	1.1839	0.7117	1.3871	1.5220	1.2601	1.2866	1.0173	1.1650	Hhat Skn	multicellular organism development [GO:0007275]; protein palmitoylation [GO:0018345]; smoothened signaling pathway [GO:0007224]	Catalyzes N-terminal palmitoylation of SHH; which is required for SHH signaling during limb development. May bind GTP.
g10767	4.5037	4.5334	4.6367	4.3480	4.4328	4.5400	4.3896	4.2947	4.1762	3.9731	4.3241	4.1707	4.7085	4.4660	4.4814	4.4500	4.4059	4.4861	4.5442	4.4139	4.3817	4.3071	4.3759	4.3898	HMA2 At4g30110 F6G3.140	zinc ion homeostasis [GO:0055069]	Plays an important role in zinc transport and homeostasis. Could also be involved in cadmium detoxification.
g1077	1.8081	1.7642	1.7294	1.5400	1.8299	1.8848	0.7750	1.8499	1.9211	0.8611	0.5470	1.4698	1.8665	1.9050	1.7300	1.9979	1.5666	1.7000	1.6515	1.7483	1.8146	1.6880	1.7236	1.6061	MAPKKK3 MAP3KA At1g53570 F22G10.18 T3F20.12	activation of protein kinase activity [GO:0032147]; pattern recognition receptor signaling pathway [GO:0002221]; regulation of defense response to bacterium [GO:1900424]; regulation of defense response to fungus [GO:1900150]; signal transduction by protein phosphorylation [GO:0023014]; stress-activated protein kinase signaling cascade [GO:0031098]
g10774	3.7424	3.5728	3.7493	3.7782	3.6495	3.7640	3.3565	3.0833	2.3025	3.0955	3.0695	3.1873	3.5566	3.4004	3.7680	3.7671	3.5569	3.7571	3.7837	3.7270	3.5700	3.8959	3.3504	3.8003	SYT11 KIAA0080	calcium ion regulated lysosome exocytosis [GO:1990927]; calcium ion-regulated exocytosis of neurotransmitter [GO:0048791]; calcium-ion regulated exocytosis [GO:0017156]; cellular response to calcium ion [GO:0071277]; negative regulation of clathrin-coated pit assembly [GO:1905469]; negative regulation of clathrin-dependent endocytosis [GO:1900186]; negative regulation of interleukin-6 secretion […	May be involved in Ca(2+)-dependent exocytosis of secretory vesicles through Ca(2+) and phospholipid binding to the C2 domain or may serve as Ca(2+) sensors in the process of vesicular trafficking and exocytosis.
g10775	0.9528	1.4427	1.3068	1.2496	0.7963	1.0620	0.8281	0.4882	1.2290	1.0890	0.8798	1.0395	0.9095	0.9862	1.0570	0.4879	0.1504	0.8493	1.1422	1.2697	1.1767	1.4040	1.6071	1.6473	NA	NA	NA
g10778	8.9287	9.0100	8.9330	8.3603	8.4187	8.4451	8.5965	8.1006	8.8929	7.7732	8.4020	7.1174	9.1192	8.9460	8.9516	8.7331	8.5996	8.8483	8.9624	8.9459	9.1978	8.5469	8.7843	8.6997	MUC5B MUC5	O-glycan processing [GO:0016266]; stimulatory C-type lectin receptor signaling pathway [GO:0002223]	Gel-forming mucin that is thought to contribute to the lubricating and viscoelastic properties of whole saliva and cervical mucus.
g10779	0.1672	1.1528	0.0736	-1.3198	0.4667	0.0302	0.4887	1.7628	1.2637	1.4327	0.0282	0.6524	0.9214	0.5801	-0.7122	-0.5445	0.6860	-1.5606	0.3774	0.7334	0.5203	0.6017	1.2165	1.1159	ARL14EP ARF7EP		Through its interaction with ARL14 and MYO1E, may connect MHC class II-containing cytoplasmic vesicles to the actin network and hence controls the movement of these vesicles along the actin cytoskeleton in dendritic cells.
g1078	2.5274	2.4549	2.2109	2.3968	2.3198	2.1207	1.6128	1.2863	1.4735	1.0534	1.3161	1.7461	2.4531	2.4899	2.3128	2.3469	2.6987	2.4430	1.8032	2.1311	2.2144	2.5497	2.3660	1.8816	MAPKKK3 MAP3KA At1g53570 F22G10.18 T3F20.12	activation of protein kinase activity [GO:0032147]; pattern recognition receptor signaling pathway [GO:0002221]; regulation of defense response to bacterium [GO:1900424]; regulation of defense response to fungus [GO:1900150]; signal transduction by protein phosphorylation [GO:0023014]; stress-activated protein kinase signaling cascade [GO:0031098]
g10782	3.6948	3.8749	3.7342	3.8825	3.8292	3.7548	3.5429	3.5162	3.4117	3.5238	3.8429	3.4010	3.2534	3.1217	3.4560	3.1975	3.2407	3.2071	3.4614	3.4339	3.5516	3.2062	3.4385	3.3163	Map3k12 Zpk	MAPK cascade [GO:0000165]; activation of JNKK activity [GO:0007256]; activation of JUN kinase activity [GO:0007257]; histone phosphorylation [GO:0016572]; negative regulation of motor neuron apoptotic process [GO:2000672]; peptidyl-serine phosphorylation [GO:0018105]; peptidyl-threonine phosphorylation [GO:0018107]; positive regulation of ERK1 and ERK2 cascade [GO:0070374]; positive regulation of…	Protein kinase which is part of a non-canonical MAPK signaling pathway (PubMed:7983011, PubMed:8663324, PubMed:28111074). Activated by APOE, enhances the AP-1-mediated transcription of APP, via a MAP kinase signal transduction pathway composed of MAP2K7 and MAPK1/ERK2 and MAPK3/ERK1 (PubMed:28111074). May be an activator of the JNK/SAPK pathway.
g10786	1.7159	1.4421	1.5334	1.5400	1.7904	1.2738	0.6625	1.2474	0.9879	1.2547	-0.0384	0.6789	1.4113	0.6737	1.3822	1.1371	1.6154	0.8493	0.6994	1.2697	0.7071	0.7773	0.4700	1.1650	NA	NA	NA
g10787	4.5482	4.6321	4.6029	4.7748	4.8612	4.7236	4.7230	4.6977	4.8814	4.4940	4.7120	4.7580	3.8460	3.8181	3.7345	4.0870	4.0141	4.0400	4.4697	4.5326	4.4206	4.3076	4.0745	4.2516	Flnc Abpl Fln2	muscle fiber development [GO:0048747]	Muscle-specific filamin, which plays a central role in muscle cells, probably by functioning as a large actin-cross-linking protein. May be involved in reorganizing the actin cytoskeleton in response to signaling events, and may also display structural functions at the Z lines in muscle cells. Critical for normal myogenesis and for maintaining the structural integrity of the muscle fibers.
g10788	8.3500	8.4647	8.2625	7.8359	7.9821	8.1054	6.0088	5.6581	7.0648	4.8712	5.8833	4.4504	8.3210	8.2102	8.3376	7.9599	7.9297	8.1506	7.9372	7.7508	7.9124	7.3747	7.3659	7.4331	KALRN DUET DUO HAPIP TRAD	G protein-coupled receptor signaling pathway [GO:0007186]; adult locomotory behavior [GO:0008344]; ephrin receptor signaling pathway [GO:0048013]; habituation [GO:0046959]; intracellular signal transduction [GO:0035556]; lactation [GO:0007595]; maternal behavior [GO:0042711]; maternal process involved in parturition [GO:0060137]; memory [GO:0007613]; negative regulation of growth hormone secretio…	Promotes the exchange of GDP by GTP. Activates specific Rho GTPase family members, thereby inducing various signaling mechanisms that regulate neuronal shape, growth, and plasticity, through their effects on the actin cytoskeleton. Induces lamellipodia independent of its GEF activity.
g10789	6.8172	6.9539	6.7706	6.4732	6.5668	6.7010	4.2060	3.5405	5.1483	2.7741	3.8964	2.0699	6.8678	6.7230	6.8553	6.5159	6.4734	6.7202	6.4189	6.1890	6.3492	5.5849	5.9606	6.0170	TTN	cardiac muscle contraction [GO:0060048]; cardiac muscle fiber development [GO:0048739]; cardiac muscle hypertrophy [GO:0003300]; cardiac muscle tissue morphogenesis [GO:0055008]; cardiac myofibril assembly [GO:0055003]; detection of muscle stretch [GO:0035995]; mitotic chromosome condensation [GO:0007076]; muscle contraction [GO:0006936]; muscle filament sliding [GO:0030049]; platelet degranulati…	Key component in the assembly and functioning of vertebrate striated muscles. By providing connections at the level of individual microfilaments, it contributes to the fine balance of forces between the two halves of the sarcomere. The size and extensibility of the cross-links are the main determinants of sarcomere extensibility properties of muscle. In non-muscle cells, seems to play a role in c…
g10790	5.4984	5.6091	5.5950	5.3238	5.4132	5.6122	3.8037	3.5957	4.6930	2.5243	3.4865	1.4006	5.6621	5.5964	5.7536	5.4328	5.3454	5.6203	5.2510	5.1553	5.1352	4.4581	4.8510	4.7889	MYLK		Calcium/calmodulin-dependent myosin light chain kinase implicated in smooth muscle contraction via phosphorylation of myosin light chains (MLC). Also regulates actin-myosin interaction through a non-kinase activity. Phosphorylates PTK2B/PYK2 and myosin light-chains. Involved in the inflammatory response (e.g. apoptosis, vascular permeability, leukocyte diapedesis), cell motility and morphology, a…
g10791	3.0388	2.8539	2.8408	2.4723	2.7736	2.6231	2.7210	2.9593	2.6350	2.6609	2.3182	2.7579	2.8342	3.0868	3.3815	2.9685	3.2119	3.0288	2.9269	2.8765	3.2825	2.5711	2.9466	3.0461	NA	NA	NA
g10792	4.7624	4.4886	4.7111	4.7877	4.8472	4.6923	4.0582	5.0306	4.3287	4.7178	3.8911	4.0868	4.8922	4.9731	4.7018	4.7842	4.9241	4.6266	4.9306	4.9651	4.8444	4.9565	4.6709	5.0519	Ppp1r7 Sds22	chromosome segregation [GO:0007059]; positive regulation of protein dephosphorylation [GO:0035307]	Regulatory subunit of protein phosphatase 1.
g10793	3.8422	3.8646	4.1816	3.9666	4.1076	4.0704	3.4528	3.9683	3.4598	3.7737	3.4584	3.8344	4.1168	3.9831	4.1729	3.9495	3.9759	3.8453	3.7196	4.1842	4.0467	3.8492	3.7161	4.2138	TMEM41A
g10794	2.1143	1.8910	2.5197	2.6772	2.2233	2.3654	2.8791	3.2179	3.2127	3.7405	2.6878	3.0626	2.3819	2.7485	2.2069	2.4820	2.4575	2.4354	2.2012	2.7466	2.3081	2.6011	2.4694	2.5362	Smim12
g10796	3.7283	3.4130	3.9606	3.9846	4.1115	3.8756	3.2143	4.2690	3.4598	3.9866	3.0122	3.3094	3.9273	3.8950	4.0363	3.9726	3.9564	3.7722	3.7759	3.9510	3.8587	3.8952	3.5131	4.0848	Os04g0499300 LOC_Os04g42140 OSJNBa0029H02.9		Plays a role in the accumulation of a sobemovirus (RYMV) during viral infection.
g10797	0.8071	1.0416	0.3269	1.3814	0.8775	1.2994	3.2824	1.9197	2.2825	2.7323	3.5122	3.4525	0.9159	1.0559	1.1146	0.7203	1.1989	1.7388	1.4519	1.7805	1.2380	1.8827	1.9670	1.6683	NA	NA	NA
g1080	1.1931	0.4980	1.3977	0.1210	0.7571	1.0413	0.4708	0.4687	0.6225	1.0081	-0.4444	-0.8317	1.0623	0.5159	0.5983	0.2512	0.7531	0.6627	-0.2073	-0.4707	0.2925	-0.6985	-1.2286	-0.2882	NA	NA	NA
g10800	3.8147	3.5972	3.9352	3.9558	3.9005	3.7292	3.7537	4.3269	4.1053	4.3802	3.8097	3.5366	3.6853	3.7291	3.9571	3.6937	3.9335	3.9463	3.8768	3.9700	3.9453	4.0834	3.9477	4.1886	GOSR1	endoplasmic reticulum to Golgi vesicle-mediated transport [GO:0006888]; protein transport [GO:0015031]; regulation of vesicle targeting, to, from or within Golgi [GO:0048209]; retrograde transport, endosome to Golgi [GO:0042147]; vesicle fusion [GO:0006906]	Involved in transport from the ER to the Golgi apparatus as well as in intra-Golgi transport. It belongs to a super-family of proteins called t-SNAREs or soluble NSF (N-ethylmaleimide-sensitive factor) attachment protein receptor. May play a protective role against hydrogen peroxide induced cytotoxicity under glutathione depleted conditions in neuronal cells by regulating the intracellular ROS le…
g10804	3.2228	3.4887	3.4095	3.1138	3.3584	3.2750	2.1602	2.6758	2.7693	1.4588	1.7469	1.4356	3.3151	3.1578	3.2572	2.9221	3.1915	3.1900	3.2027	3.1887	3.1826	3.0968	2.7554	2.9983	cat-4 F32G8.6	7,8-dihydroneopterin 3'-triphosphate biosynthetic process [GO:0035998]; dopamine biosynthetic process from tyrosine [GO:0006585]; melanin biosynthetic process [GO:0042438]; tetrahydrobiopterin biosynthetic process [GO:0006729]; tetrahydrofolate biosynthetic process [GO:0046654]	Involved in serotonin and dopamine biosynthesis that affects movement, mating behavior, foraging behavior, and cell migration.
g10806	4.3924	4.3182	4.2978	4.3710	4.3246	4.3348	4.5610	4.1713	4.0363	4.1611	4.4656	4.7477	4.3653	4.4775	4.4073	4.5778	4.3384	4.3810	4.7286	4.6652	4.4927	4.6720	4.5111	4.4365	Slc35e2a Slc35e2	blastocyst hatching [GO:0001835]	Putative transporter.
g10810	11.2256	11.0605	11.0040	11.3380	11.3081	11.2947	11.7292	11.4559	11.4915	11.9617	11.7614	11.9215	10.9600	11.1287	10.9966	11.3598	11.3762	11.3501	11.1432	11.2120	11.2784	11.4551	11.6859	11.4754	ARL14EP ARF7EP C11orf46		Through its interaction with ARL14 and MYO1E, may connect MHC class II-containing cytoplasmic vesicles to the actin network and hence controls the movement of these vesicles along the actin cytoskeleton in dendritic cells.
g10811	1.0470	0.6969	0.0019	3.8825	3.7213	3.7345	0.6028	-0.4055	0.4917	1.7529	3.1417	3.6377	-1.0834	-0.4871	-1.6233	2.5694	3.0330	1.5870	0.1361	-0.3718	-0.0595	2.2068	3.0054	2.8196	NA	NA	NA
g10813	5.6525	5.4511	5.6684	5.7178	5.7290	5.6492	6.0159	5.8207	5.7101	5.7761	5.8619	6.2692	5.7160	5.7222	5.7637	5.7241	5.6800	5.6203	5.7736	5.7457	5.6945	5.8333	5.8753	5.8270	SNRPB2	mRNA splicing, via spliceosome [GO:0000398]	Involved in pre-mRNA splicing as component of the spliceosome (PubMed:11991638, PubMed:28502770, PubMed:28781166, PubMed:28076346). Associated with sn-RNP U2, where it contributes to the binding of stem loop IV of U2 snRNA (PubMed:9716128).
g10815	1.0470	0.8717	1.4245	1.1821	1.1390	0.6499	0.4755	0.6753	0.9344	0.6864	0.5470	-0.1737	1.5716	1.4893	1.2234	1.3210	1.1500	0.6627	0.8471	0.4179	1.1182	1.0543	0.6570	1.4223	NA	NA	NA
g10817	4.6241	4.8619	4.6214	4.2755	4.3731	4.3793	3.2143	3.0921	3.4503	3.7957	4.0599	3.0514	4.4754	4.5765	4.4879	4.3943	4.5015	4.6488	3.8995	3.5137	4.0444	4.2459	4.0357	4.5636	REJ	detection of mechanical stimulus [GO:0050982]	Receptor for the egg jelly ligands inducing the acrosome reaction. Could be a regulator of sperm ion channels.
g10818	3.2493	3.2404	3.2512	2.5860	2.7500	2.8812	2.0967	1.9976	2.7845	2.6239	3.0598	1.9538	2.7932	2.8731	2.7751	3.0491	3.0423	3.1461	2.2551	2.3859	2.2894	2.9497	2.6120	2.7509	Pkd1l2	detection of mechanical stimulus [GO:0050982]	May function as an ion-channel regulator. May function as a G-protein-coupled receptor (By similarity).
g10819	3.2495	3.3256	3.1607	3.0032	2.8725	2.9797	2.0303	2.1942	2.7539	2.9775	3.0691	2.2580	2.9857	2.9264	2.9576	3.1002	3.1492	3.2575	2.7185	2.6440	2.7541	3.1568	2.7824	3.2679	pkd2	Wnt signaling pathway [GO:0016055]; calcium ion transmembrane transport [GO:0070588]; cell-cell signaling by wnt [GO:0198738]; cellular response to calcium ion [GO:0071277]; detection of mechanical stimulus [GO:0050982]; detection of nodal flow [GO:0003127]; inorganic cation transmembrane transport [GO:0098662]; potassium ion transmembrane transport [GO:0071805]; protein heterotetramerization [GO…	Component of a heteromeric calcium-permeable ion channel formed by PKD1 and PKD2 that is activated by interaction between PKD1 and a Wnt family member, such as WNT3A and WNT9B. Can also form a functional, homotetrameric ion channel (By similarity). Functions as non-selective, voltage-gated cation channel. Required for normal oscillation of Ca(2+) levels within cilia; these oscillations of the int…
g10820	0.6658	1.3749	0.8406	0.3026	0.3487	0.4428	0.9302	-0.4055	1.3544	0.6383	0.5217	1.0147	1.0834	1.0378	0.9254	1.0109	0.9169	1.3412	0.6201	0.2547	1.0505	0.8890	1.0068	0.9047	NA	NA	NA
g10821	4.0498	4.0119	4.2629	4.0799	4.1115	3.9828	2.6327	3.4664	3.2893	3.2841	3.3008	2.1980	3.6859	3.7129	4.0458	4.0785	4.2724	4.1640	3.5213	3.3053	3.5516	3.4718	3.4041	3.7215	NA	NA	NA
g10822	2.9897	2.7632	2.8389	2.9213	2.6763	2.9270	1.4863	1.8499	2.1727	1.6375	1.9221	1.1279	2.4795	2.6881	2.5256	2.4296	2.6758	2.9147	2.2900	1.9428	2.3720	2.2701	2.2545	2.2676	NA	NA	NA
g10823	3.4635	3.2381	2.9940	3.1387	3.0049	3.0570	2.0895	2.1014	2.5672	2.1820	2.3476	1.8046	2.7472	2.9164	3.0467	2.8415	2.8576	2.9439	2.5086	2.5772	2.7966	2.6863	2.6102	2.7776	Pkd1l2	detection of mechanical stimulus [GO:0050982]	May function as an ion-channel regulator. May function as a G-protein-coupled receptor (By similarity).
g10827	3.3879	3.4059	3.3660	3.3266	3.3518	3.4901	2.2983	2.6007	2.8724	2.9195	2.9529	1.8794	3.1555	3.0563	3.2976	3.0918	3.3642	3.4574	2.8173	2.7685	2.9924	2.9785	2.7824	3.2094	PKD1L2 KIAA1879 PC1L2	detection of mechanical stimulus [GO:0050982]	May function as an ion-channel regulator. May function as a G-protein-coupled receptor.
g1083	1.8263	2.0080	1.3669	1.6113	1.3380	1.9734	1.0677	2.2736	1.5466	1.9398	1.1848	0.1129	1.8881	1.9466	1.6553	2.1346	1.8234	1.8719	1.5964	2.2055	2.1420	2.3008	1.9310	1.9779	casc1 si:dkey-172o10.5
g1084	6.1572	6.1379	6.1020	6.1378	6.1405	6.0441	6.7973	6.3887	6.7352	6.5161	6.8190	7.0830	6.2341	6.2278	6.2031	6.3013	6.2006	6.2536	6.3991	6.2726	6.2967	6.3971	6.5001	6.3479	csnk2b	Wnt signaling pathway [GO:0016055]	Participates in Wnt signaling. Plays a complex role in regulating the basal catalytic activity of the alpha subunit (By similarity).
g10840	0.8779	-0.3836	1.2543	0.9749	0.7986	-0.3997	-3.2207	-2.3654	-3.2207	-1.6479	-1.2067	-3.2207	0.6105	0.9451	1.0623	0.3877	1.2654	0.8246	0.9587	0.6398	0.4846	0.5928	1.1876	0.7672	NA	NA	NA
g10843	4.1568	4.2278	4.4458	4.4429	4.3107	4.4389	4.6393	5.3363	4.6732	4.6297	4.4179	4.6414	4.3697	4.3080	4.3006	4.2999	4.3867	4.1628	4.4936	4.5347	4.5973	4.3287	4.2671	4.5317	NA	NA	NA
g10844	1.3331	1.6114	1.6407	1.5149	1.1592	1.5456	1.6347	1.7885	2.3531	1.8920	1.9132	0.5815	0.4470	1.1499	1.4941	1.5142	1.3857	1.3236	1.6022	1.6192	1.3087	1.4359	1.0766	1.7024	NA	NA	NA
g10847	2.5321	2.6053	2.6991	2.4722	2.5143	2.6831	2.6164	2.4028	2.3656	2.3150	2.7165	1.7735	2.5542	2.7103	2.7946	2.5030	2.6328	2.7254	2.2236	2.1269	2.5289	2.3927	2.3917	2.5246	Ret	MAPK cascade [GO:0000165]; Peyer's patch morphogenesis [GO:0061146]; activation of MAPK activity [GO:0000187]; cell differentiation [GO:0030154]; cellular response to retinoic acid [GO:0071300]; embryonic epithelial tube formation [GO:0001838]; enteric nervous system development [GO:0048484]; glial cell-derived neurotrophic factor receptor signaling pathway [GO:0035860]; homophilic cell adhesion …	Receptor tyrosine-protein kinase involved in numerous cellular mechanisms including cell proliferation, neuronal navigation, cell migration, and cell differentiation upon binding with glial cell derived neurotrophic factor family ligands. Phosphorylates PTK2/FAK1. Regulates both cell death/survival balance and positional information. Required for the molecular mechanisms orchestration during inte…
g10848	2.1513	2.2757	1.9229	1.3614	1.5593	1.9819	1.3907	1.2778	1.0883	0.7755	1.9028	1.1279	1.7087	1.8812	1.4078	2.0804	1.7721	2.2014	1.4398	2.1189	2.1608	1.6989	2.1885	1.3738	NA	NA	NA
g10850	3.5839	3.4887	3.2189	3.0973	3.1243	2.9623	2.7196	3.7425	3.7656	1.7305	2.2686	1.5992	3.5320	3.2856	3.4773	3.1577	2.8444	2.8830	3.5359	3.2128	2.9842	2.3603	1.1888	1.9165	NA	NA	NA
g10852	4.4597	4.4615	4.6153	4.6840	4.6765	4.6056	3.7770	4.2641	3.7268	3.8637	4.0969	2.9337	4.0862	3.9003	4.2897	4.2240	4.0468	4.1640	4.1139	4.1092	3.9826	4.2260	3.8878	4.2803	DROSHA RN3 RNASE3L RNASEN	RNA processing [GO:0006396]; defense response to Gram-negative bacterium [GO:0050829]; defense response to Gram-positive bacterium [GO:0050830]; miRNA metabolic process [GO:0010586]; positive regulation of gene expression [GO:0010628]; pre-miRNA processing [GO:0031054]; primary miRNA processing [GO:0031053]; production of siRNA involved in RNA interference [GO:0030422]; rRNA catabolic process [GO…	Ribonuclease III double-stranded (ds) RNA-specific endoribonuclease that is involved in the initial step of microRNA (miRNA) biogenesis. Component of the microprocessor complex that is required to process primary miRNA transcripts (pri-miRNAs) to release precursor miRNA (pre-miRNA) in the nucleus. Within the microprocessor complex, DROSHA cleaves the 3' and 5' strands of a stem-loop in pri-miRNAs…
g10853	2.8745	2.6950	2.9113	2.6549	2.7279	2.5393	1.4529	3.0016	1.6162	1.8801	1.2520	-0.0717	2.3528	2.3875	2.0069	2.0847	2.3570	2.5203	1.8740	2.2528	2.2135	1.8811	1.6664	1.5626	Drosha Etohi2 Rn3 Rnasen	RNA processing [GO:0006396]; defense response to Gram-negative bacterium [GO:0050829]; defense response to Gram-positive bacterium [GO:0050830]; miRNA metabolic process [GO:0010586]; positive regulation of gene expression [GO:0010628]; pre-miRNA processing [GO:0031054]; primary miRNA processing [GO:0031053]; production of siRNA involved in RNA interference [GO:0030422]; rRNA catabolic process [GO…	Ribonuclease III double-stranded (ds) RNA-specific endoribonuclease that is involved in the initial step of microRNA (miRNA) biogenesis. Component of the microprocessor complex that is required to process primary miRNA transcripts (pri-miRNAs) to release precursor miRNA (pre-miRNA) in the nucleus. Within the microprocessor complex, DROSHA cleaves the 3' and 5' strands of a stem-loop in pri-miRNAs…
g10854	3.8596	4.0119	3.9896	4.1130	3.8292	3.8663	4.5872	4.2834	4.7090	4.7206	4.4041	4.7230	3.9663	3.9679	4.1243	4.1811	4.0605	3.9149	4.2791	4.1220	4.0853	4.0340	4.2782	4.1079	qtrt1	tRNA-guanine transglycosylation [GO:0101030]	Catalytic subunit of the queuine tRNA-ribosyltransferase (TGT) that catalyzes the base-exchange of a guanine (G) residue with queuine (Q) at position 34 (anticodon wobble position) in tRNAs with GU(N) anticodons (tRNA-Asp, -Asn, -His and -Tyr), resulting in the hypermodified nucleoside queuosine (7-(((4,5-cis-dihydroxy-2-cyclopenten-1-yl)amino)methyl)-7-deazaguanosine). Catalysis occurs through a…
g1086	3.3266	3.4271	3.4995	3.2541	3.6641	3.3503	2.0967	2.0883	2.7845	1.7529	2.5611	0.6789	3.1214	2.9159	3.2976	3.3032	3.4642	3.3061	2.8527	3.2751	3.2989	3.3743	3.0506	3.4306	Ccdc18
g10862	1.8031	1.3382	0.0207	1.2659	-0.2097	0.2561	2.3120	1.4208	2.0291	4.6971	3.1479	4.5017	1.7006	0.6277	0.4864	1.4499	0.4109	1.1740	1.4702	2.9917	2.5363	2.9268	2.6569	3.1517	NA	NA	NA
g10863	0.5556	0.8138	0.9436	0.2630	-0.0303	0.2504	1.3575	2.2798	1.5790	2.7300	2.2080	2.6323	1.2519	0.8565	1.3658	0.7325	0.9614	1.1876	2.1327	2.0127	1.9820	1.4068	1.9778	1.8663	NA	NA	NA
g10867	1.4255	1.9403	1.9243	1.3672	1.9285	2.2361	0.5620	-0.5148	-0.2709	-1.0898	-0.7434	-0.9123	1.7798	1.8034	2.0729	2.1024	1.8260	1.8918	1.6662	1.7375	1.3588	1.5344	1.7944	1.5722	rnf213b	ubiquitin-dependent protein catabolic process [GO:0006511]	Has both E3 ubiquitin-protein ligase and ATPase activities.
g10869	0.8796	0.6904	0.9848	0.7843	0.7193	1.2146	0.4129	-0.0929	1.0951	0.4553	0.4497	0.0743	0.7272	0.9347	1.0354	0.4997	0.5073	1.0500	0.7015	0.9350	0.8055	0.7852	0.1403	0.4829	PKD1L2 KIAA1879 PC1L2	detection of mechanical stimulus [GO:0050982]	May function as an ion-channel regulator. May function as a G-protein-coupled receptor.
g10876	2.2259	2.3992	2.5459	1.9042	2.1942	1.8467	0.9287	2.3852	2.3669	2.2536	1.6256	1.5679	1.9478	2.4759	1.7747	2.0676	1.8658	1.5605	1.8273	1.5475	1.8142	1.9792	1.8818	2.3318	Ptchd3		May play a role in sperm development or sperm function.
g10877	4.8477	4.8304	4.7928	4.9036	4.7432	4.8183	5.0619	5.3703	5.1453	5.5698	4.8238	5.2639	4.9123	5.0302	4.9298	5.0546	4.8730	4.8316	4.9361	4.9908	4.9818	5.0155	4.9587	4.9635	Idh3g	2-oxoglutarate metabolic process [GO:0006103]; NADH metabolic process [GO:0006734]; isocitrate metabolic process [GO:0006102]; negative regulation of growth [GO:0045926]; tricarboxylic acid cycle [GO:0006099]	Regulatory subunit which plays a role in the allosteric regulation of the enzyme catalyzing the decarboxylation of isocitrate (ICT) into alpha-ketoglutarate. The heterodimer composed of the alpha (IDH3A) and beta (IDH3B) subunits and the heterodimer composed of the alpha (IDH3A) and gamma (IDH3G) subunits, have considerable basal activity but the full activity of the heterotetramer (containing tw…
g10878	2.4720	2.1850	2.3515	1.8242	1.7511	2.2604	0.9765	0.6974	1.9872	0.6850	2.0407	0.3519	1.9948	1.7448	2.2071	1.9628	1.6750	2.2489	2.1261	2.2111	2.4387	1.9982	2.0293	2.3705	RF_0381	guanosine tetraphosphate metabolic process [GO:0015969]
g10882	2.0637	1.8823	1.7993	1.5084	2.2236	2.0626	1.3897	0.5100	1.1738	1.6473	1.3410	0.2719	1.6529	1.5950	1.4417	2.0380	1.6420	1.9929	1.3745	1.7134	1.1929	1.7378	1.8257	1.4891	NA	NA	NA
g10886	3.0667	3.2082	3.1607	3.0208	2.9440	3.2538	3.4696	2.8414	3.3619	3.4843	3.0968	3.6526	3.3301	3.3258	3.5325	3.3104	3.3642	3.5410	3.6340	3.3276	3.5571	3.1899	3.1885	3.3004	FAM166B
g10887	3.2886	3.3405	3.2591	3.3546	3.3715	3.3768	3.0453	1.8756	2.0773	0.8611	2.7355	3.1284	3.3815	3.4474	3.5052	3.7288	3.5706	3.4928	3.3829	3.6611	3.1826	3.5117	3.7370	3.2842	Dynlt1 Tctel1 Tctex-1 Tctex1	axon development [GO:0061564]; cell division [GO:0051301]; dendrite development [GO:0016358]; establishment of mitotic spindle orientation [GO:0000132]; intracellular protein transport [GO:0006886]; intracellular transport of viral protein in host cell [GO:0019060]; negative regulation of cell death [GO:0060548]; negative regulation of mitochondrial membrane permeability [GO:0035795]; negative re…	Acts as one of several non-catalytic accessory components of the cytoplasmic dynein 1 complex that are thought to be involved in linking dynein to cargos and to adapter proteins that regulate dynein function. Cytoplasmic dynein 1 acts as a motor for the intracellular retrograde motility of vesicles and organelles along microtubules. Binds to transport cargos and is involved in apical cargo transp…
g1089	1.3228	1.4965	1.3669	1.2729	1.6477	1.2454	1.4187	1.4996	1.1374	1.2547	1.7927	1.7461	0.5981	1.1384	1.1894	1.2623	1.4299	0.9750	1.2165	1.5220	1.3892	1.2557	1.5134	0.7138	SYCP3 COR1	cell division [GO:0051301]; meiotic cell cycle [GO:0051321]	Component of the synaptonemal complexes (SCS), formed between homologous chromosomes during meiotic prophase (PubMed:7876343). Required for centromere pairing during meiosis in male germ cells. Required for normal meiosis during spermatogenesis and male fertility. Plays a lesser role in female fertility. Required for efficient phosphorylation of HORMAD1 and HORMAD2.
g10897	3.4024	3.6177	3.2923	2.8342	3.2840	3.4100	2.8968	2.3903	3.1130	2.6965	3.3356	1.7811	3.1035	3.2282	3.1722	2.9174	3.3284	3.3264	3.5708	3.6553	3.1758	3.2749	3.4260	3.2162	Fbn2 Fbn-2	bone trabecula formation [GO:0060346]; camera-type eye development [GO:0043010]; embryonic eye morphogenesis [GO:0048048]; embryonic limb morphogenesis [GO:0030326]; limb morphogenesis [GO:0035108]; positive regulation of bone mineralization [GO:0030501]; positive regulation of osteoblast differentiation [GO:0045669]; sequestering of TGFbeta in extracellular matrix [GO:0035583]	Fibrillin-2: Fibrillins are structural components of 10-12 nm extracellular calcium-binding microfibrils, which occur either in association with elastin or in elastin-free bundles. Fibrillin-2-containing microfibrils regulate the early process of elastic fiber assembly. Regulates osteoblast maturation by controlling TGF-beta bioavailability and calibrating TGF-beta and BMP levels, respectively (P…
g109	0.5428	1.2014	0.5604	-0.2442	0.6754	1.1257	0.7198	0.3484	1.3152	0.4333	1.0404	1.0844	0.5476	0.2743	0.3814	1.2919	1.1153	1.1976	0.3492	0.8859	0.5391	1.1916	1.6371	1.1998	NA	NA	NA
g1090	4.6790	4.7176	4.6730	4.7852	4.7025	4.7184	4.7611	4.9330	4.9504	4.6599	4.7531	4.7888	4.5253	4.6320	4.5956	4.7038	4.6022	4.6768	4.7105	4.7124	4.6233	4.6310	4.5620	4.5636	PACSIN1 KIAA1379	actin filament organization [GO:0007015]; cytoskeleton organization [GO:0007010]; negative regulation of endocytosis [GO:0045806]; neuron projection morphogenesis [GO:0048812]; plasma membrane tubulation [GO:0097320]; positive regulation of dendrite development [GO:1900006]; protein localization to membrane [GO:0072657]; protein localization to plasma membrane [GO:0072659]; synaptic vesicle endoc…	Plays a role in the reorganization of the microtubule cytoskeleton via its interaction with MAPT; this decreases microtubule stability and inhibits MAPT-induced microtubule polymerization. Plays a role in cellular transport processes by recruiting DNM1, DNM2 and DNM3 to membranes. Plays a role in the reorganization of the actin cytoskeleton and in neuron morphogenesis via its interaction with COB…
g10912	4.2727	4.2603	4.4481	4.3050	4.1416	4.2984	4.6379	4.0654	4.6295	4.2000	4.7597	4.9225	4.2076	4.2843	4.2917	4.2805	4.2192	4.2753	4.4667	4.3273	4.3156	4.1881	4.2204	4.2592	v1g246094	leucine biosynthetic process [GO:0009098]; valine biosynthetic process [GO:0009099]	Catalyzes the first reaction in the catabolism of the essential branched chain amino acids leucine, isoleucine, and valine.
g10915	4.7279	4.8159	4.5386	4.8213	4.7861	4.7606	5.3969	5.1549	5.2381	5.5900	5.4259	5.5718	5.0538	4.9793	4.9417	5.0226	4.9950	4.9921	5.2831	5.1457	5.0652	5.1377	5.1481	5.0230	Bcat1 Eca39	branched-chain amino acid catabolic process [GO:0009083]; leucine biosynthetic process [GO:0009098]; valine biosynthetic process [GO:0009099]	Catalyzes the first reaction in the catabolism of the essential branched chain amino acids leucine, isoleucine, and valine.
g10925	4.5320	4.7148	4.8778	4.6220	4.4708	4.5859	3.1841	3.6413	3.8108	3.4843	3.6385	2.1565	4.4027	4.3020	4.4453	4.3135	4.3036	4.2369	4.1804	4.2824	4.2199	3.8749	4.1282	3.7801	NA	NA	NA
g10926	1.5100	1.2386	1.0898	1.0182	1.4765	1.2522	-1.8274	-2.0743	-1.9909	-3.2207	-0.4348	-0.1790	1.5645	1.9513	2.1234	1.2869	1.1205	1.7046	1.7930	1.0501	1.5842	1.4270	1.8489	2.0286	NA	NA	NA
g1093	5.4490	5.4562	5.5808	5.3605	5.4673	5.4348	5.8558	5.8469	5.9746	6.0666	6.0576	5.9572	5.5953	5.6512	5.5394	5.5662	5.6021	5.4807	5.6913	5.5547	5.6371	5.7087	5.6478	5.5384	UCHL5 UCH37	DNA recombination [GO:0006310]; DNA repair [GO:0006281]; forebrain morphogenesis [GO:0048853]; lateral ventricle development [GO:0021670]; midbrain development [GO:0030901]; protein deubiquitination [GO:0016579]; ubiquitin-dependent protein catabolic process [GO:0006511]	Protease that specifically cleaves 'Lys-48'-linked polyubiquitin chains. Deubiquitinating enzyme associated with the 19S regulatory subunit of the 26S proteasome. Putative regulatory component of the INO80 complex; however is inactive in the INO80 complex and is activated by a transient interaction of the INO80 complex with the proteasome via ADRM1 (By similarity).
g10931	2.8222	2.8905	2.9898	2.9491	2.7177	2.5038	2.1182	0.9896	1.4735	0.7764	2.4794	0.7915	2.8146	2.4323	2.3674	2.5572	2.3117	2.2322	2.2900	2.2372	2.0974	2.1740	2.2545	1.9979	CHI2	chitin catabolic process [GO:0006032]; polysaccharide catabolic process [GO:0000272]	Probably involved in the apical growth and branching of fungal hyphae.
g10932	4.0192	4.1957	4.4341	4.1089	4.1193	4.1908	2.0074	2.9662	2.5907	1.4034	3.1593	1.1702	3.1300	2.7366	3.2407	3.4219	3.0698	2.9355	2.9967	3.3711	3.1318	3.0525	3.0054	3.2094		chitin catabolic process [GO:0006032]; polysaccharide catabolic process [GO:0000272]	This protein functions as a defense against chitin containing fungal pathogens.
g10933	5.3307	5.3605	5.1152	5.2325	5.1903	5.1959	6.1087	5.8322	6.0041	6.0610	6.2330	6.2373	5.5702	5.4238	5.4686	5.3923	5.4149	5.4486	5.5901	5.4538	5.3117	5.6399	5.7472	5.5213	STK38L KIAA0965 NDR2	intracellular signal transduction [GO:0035556]; peptidyl-serine phosphorylation [GO:0018105]; protein phosphorylation [GO:0006468]; regulation of cellular component organization [GO:0051128]	Involved in the regulation of structural processes in differentiating and mature neuronal cells.
g10935	2.6824	2.5738	3.0551	3.0208	2.6657	2.7050	2.4415	2.4205	2.5199	2.5753	2.4223	2.3527	2.8463	2.6632	2.8957	2.7188	2.8230	2.9560	2.4525	2.5588	2.8649	2.9497	2.6270	3.0081	NaCP60E DIC60 DSC1 smi60E CG34405	membrane depolarization during action potential [GO:0086010]; neuronal action potential [GO:0019228]; olfactory behavior [GO:0042048]; regulation of ion transmembrane transport [GO:0034765]; sensory perception of smell [GO:0007608]; sodium ion transmembrane transport [GO:0035725]; sodium ion transport [GO:0006814]	Mediates the voltage-dependent sodium ion permeability of excitable membranes. Plays a role in processing of olfactory information during the olfactory avoidance response.
g10938	0.9200	1.5490	0.7528	1.3020	1.4156	1.3821	0.3358	0.9896	0.5639	1.8597	0.8367	1.5360	1.2309	1.4607	1.3207	1.2011	1.1153	1.3290	1.1422	1.3873	0.8928	1.0543	1.0173	1.6151	Scn11a Nan Nat Sns2	membrane depolarization during action potential [GO:0086010]; neuronal action potential [GO:0019228]; regulation of ion transmembrane transport [GO:0034765]; regulation of sensory perception of pain [GO:0051930]; sodium ion transmembrane transport [GO:0035725]; sodium ion transport [GO:0006814]	This protein mediates the voltage-dependent sodium ion permeability of excitable membranes. Assuming opened or closed conformations in response to the voltage difference across the membrane, the protein forms a sodium-selective channel through which sodium ions may pass in accordance with their electrochemical gradient. It is a tetrodotoxin-resistant sodium channel isoform. Also involved, with th…
g10943	0.9200	1.0641	1.5334	0.9077	1.3644	1.2164	0.9287	0.8922	-0.2709	1.0534	0.9217	-1.2110	1.1654	1.0258	1.0824	0.6340	1.3722	0.9750	0.7504	1.1077	1.2050	1.1585	1.2675	0.8514		regulation of ion transmembrane transport [GO:0034765]	Mediates the voltage-dependent sodium ion permeability of excitable membranes. Assuming opened or closed conformations in response to the voltage difference across the membrane, the protein forms a sodium-selective channel through which Na(+) ions may pass in accordance with their electrochemical gradient.
g10944	3.5575	3.0168	3.1860	3.4023	3.3186	3.6008	2.9646	3.1564	3.7424	3.5811	3.6004	3.6452	2.9177	3.5392	3.0831	3.4810	3.3343	3.2492	2.4678	2.4948	2.3720	2.3603	2.5968	2.2175	RHOC ARHC	Rho protein signal transduction [GO:0007266]; actin filament bundle assembly [GO:0051017]; actin filament organization [GO:0007015]; apical junction assembly [GO:0043297]; cell migration [GO:0016477]; establishment or maintenance of actin cytoskeleton polarity [GO:0030950]; mitotic cytokinesis [GO:0000281]; positive regulation of protein homooligomerization [GO:0032464]; regulation of actin cytos…	Regulates a signal transduction pathway linking plasma membrane receptors to the assembly of focal adhesions and actin stress fibers. Serves as a microtubule-dependent signal that is required for the myosin contractile ring formation during cell cycle cytokinesis. Regulates apical junction formation in bronchial epithelial cells (By similarity).
g10945	0.8517	1.4864	0.9783	1.0217	0.9689	1.4175	0.7017	0.9811	0.7186	0.6363	0.6680	1.2112	0.7820	0.7433	1.1686	1.0215	1.4111	0.8044	1.0582	1.1678	0.3030	0.6116	0.7856	0.8843	X-element\ORF2 ORF2	transposition, DNA-mediated [GO:0006313]
g1095	2.9250	3.1157	2.8599	3.0120	3.1698	3.2177	2.7196	2.3305	2.1956	1.7529	2.9427	3.2711	3.1971	3.0176	3.1815	3.1658	3.0788	3.2325	2.8986	3.1053	3.2923	3.0067	3.3143	2.8852	Uchl5 Uch37	DNA recombination [GO:0006310]; DNA repair [GO:0006281]; forebrain morphogenesis [GO:0048853]; lateral ventricle development [GO:0021670]; midbrain development [GO:0030901]; negative regulation of proteasomal ubiquitin-dependent protein catabolic process [GO:0032435]; protein deubiquitination [GO:0016579]; regulation of proteasomal protein catabolic process [GO:0061136]; ubiquitin-dependent prote…	Protease that specifically cleaves 'Lys-48'-linked polyubiquitin chains. Deubiquitinating enzyme associated with the 19S regulatory subunit of the 26S proteasome. Putative regulatory component of the INO80 complex; however is inactive in the INO80 complex and is activated by a transient interaction of the INO80 complex with the proteasome via ADRM1 (By similarity).
g10950	2.9897	3.2001	3.1522	2.5619	3.2707	2.8057	3.7702	3.7143	3.4598	5.5524	5.0099	4.8934	3.1640	3.0847	3.3524	2.8739	2.9953	3.2575	3.7698	3.6076	3.6733	4.7245	4.2001	4.3936	NA	NA	NA
g10953	4.4511	4.3253	4.5423	4.6590	4.5096	4.4771	4.7195	5.4895	5.1916	5.8231	4.4370	4.9702	4.6292	4.5047	4.4774	4.6009	4.5315	4.4753	4.8686	4.6520	4.5698	4.7329	4.9675	4.6225	banf1-b baf-b		Plays fundamental roles in nuclear assembly, chromatin organization, gene expression and gonad development. May potently compress chromatin structure and be involved in membrane recruitment and chromatin decondensation during nuclear assembly. Contains 2 non-specific dsDNA-binding sites which may promote DNA cross-bridging (By similarity).
g10954	3.9759	3.6414	3.8856	3.9979	3.9073	3.6395	4.2601	3.9802	4.1171	3.2133	4.1940	4.7406	3.8512	4.0325	3.8959	4.0954	3.8912	3.9813	4.0493	3.9980	4.1414	4.2655	4.1543	4.0278	Rpa3	DNA replication [GO:0006260]; base-excision repair [GO:0006284]; double-strand break repair via homologous recombination [GO:0000724]; mismatch repair [GO:0006298]; nucleotide-excision repair [GO:0006289]; regulation of cell population proliferation [GO:0042127]; regulation of mitotic cell cycle [GO:0007346]	As part of the heterotrimeric replication protein A complex (RPA/RP-A), binds and stabilizes single-stranded DNA intermediates, that form during DNA replication or upon DNA stress. It prevents their reannealing and in parallel, recruits and activates different proteins and complexes involved in DNA metabolism. Thereby, it plays an essential role both in DNA replication and the cellular response t…
g10955	5.1915	5.3733	5.3676	4.7618	4.7998	4.9071	6.1379	6.0110	6.5543	6.2931	6.0517	5.9174	5.8781	5.7899	5.8355	5.3150	5.2445	5.5344	6.0525	5.7443	5.8696	5.6652	5.3643	5.3993
g1096	10.8024	10.8382	10.7058	10.8132	10.7816	10.8074	11.7563	11.2777	11.6573	11.5860	11.7712	11.9068	11.1820	11.2283	11.2091	11.2008	11.1909	11.2338	11.2187	11.2173	11.1625	11.2704	11.3511	11.1718	Ubc	modification-dependent protein catabolic process [GO:0019941]; protein ubiquitination [GO:0016567]; ubiquitin-dependent protein catabolic process [GO:0006511]	Ubiquitin: Exists either covalently attached to another protein, or free (unanchored). When covalently bound, it is conjugated to target proteins via an isopeptide bond either as a monomer (monoubiquitin), a polymer linked via different Lys residues of the ubiquitin (polyubiquitin chains) or a linear polymer linked via the initiator Met of the ubiquitin (linear polyubiquitin chains). Polyubiquiti…
g10961	0.0306	-0.3477	-0.0759	0.4696	-0.1541	0.3631	3.5349	3.3429	4.4384	4.1513	3.7060	3.5282	1.2309	1.1384	1.0449	1.4840	1.7346	0.8049	2.9430	3.2598	2.4451	3.0704	3.3327	2.6157	Glipr2 Gapr1	positive regulation of ERK1 and ERK2 cascade [GO:0070374]; positive regulation of epithelial cell migration [GO:0010634]; positive regulation of epithelial to mesenchymal transition [GO:0010718]
g10962	1.1915	0.5504	0.7070	1.3020	0.7168	0.8137	-1.7383	-1.2139	-0.4023	0.1261	0.2514	-0.2834	0.9874	1.1018	0.6547	0.8881	0.0808	0.6120	0.6467	-0.1103	-0.0595	0.6401	0.0026	0.6648	NA	NA	NA
g10965	4.6845	4.5071	4.7715	4.6598	4.7093	4.7033	4.2577	4.2046	4.2232	3.9472	4.4499	3.9706	4.7655	4.5876	4.7564	4.5945	4.5491	4.4549	4.5140	4.4006	4.5001	4.6973	4.4504	4.6797	eif1ad		May play a role into cellular response to oxidative stress. May decrease cell proliferation (By similarity).
g10967	5.7651	5.9973	6.0976	5.8050	5.9375	5.8722	7.2213	7.5732	7.5698	8.2345	8.1703	7.9888	7.2801	7.2059	7.3929	7.0087	7.0425	7.0656	7.3662	7.4394	7.1150	8.1033	7.6865	7.8299	NA	NA	NA
g1097	-1.4235	-3.2207	-3.2207	-3.2207	-3.2207	-3.2207	1.7760	0.6511	1.8787	0.2891	1.3199	1.6427	-3.2207	-3.2207	-3.2207	-1.5568	-1.6224	-2.0916	-3.2207	-0.8555	-2.0776	-1.7873	-3.2207	-3.2207	NA	NA	NA
g10974	3.8473	4.0957	4.1250	3.9409	3.9423	3.8600	3.3567	3.4750	3.7269	2.9488	3.3931	2.1980	4.1477	3.9391	4.0586	3.9515	3.9647	3.9684	3.9232	3.9586	3.8012	3.8351	3.7811	3.9215	Kif27	cilium assembly [GO:0060271]; epithelial cilium movement involved in extracellular fluid movement [GO:0003351]; microtubule-based movement [GO:0007018]; ventricular system development [GO:0021591]	Plays an essential role in motile ciliogenesis.
g10976	4.2806	4.3986	4.5935	4.5633	4.4371	4.3019	4.4917	4.2882	4.6522	4.7625	4.5005	4.7300	4.5512	4.4476	4.5224	4.4079	4.3933	4.2862	4.3916	4.5358	4.5506	4.5180	4.5022	4.6542	jagn1a si:ch211-283e2.4 zgc:101070	defense response to fungus [GO:0050832]; endoplasmic reticulum organization [GO:0007029]; granulocyte colony-stimulating factor signaling pathway [GO:0038158]; neutrophil differentiation [GO:0030223]; neutrophil mediated immunity [GO:0002446]; neutrophil migration [GO:1990266]; protein transport [GO:0015031]; vesicle-mediated transport [GO:0016192]	Endoplasmic reticulum transmembrane protein involved in vesicle-mediated transport, which is required for neutrophil function.
g10980	2.5167	2.6112	2.8494	2.5499	2.7679	2.7154	2.6177	3.3793	2.9553	3.2764	2.0966	2.8452	2.2773	2.2098	2.2238	2.4296	2.4713	2.0347	1.5683	2.7356	1.8505	2.6256	1.7233	2.3628	IPPK C9orf12	inositol phosphate biosynthetic process [GO:0032958]; inositol phosphate metabolic process [GO:0043647]; inositol phosphorylation [GO:0052746]; positive regulation of transcription of nucleolar large rRNA by RNA polymerase I [GO:1901838]	Phosphorylates Ins(1,3,4,5,6)P5 at position 2 to form Ins(1,2,3,4,5,6)P6 (InsP6 or phytate). InsP6 is involved in many processes such as mRNA export, non-homologous end-joining, endocytosis, ion channel regulation. It also protects cells from TNF-alpha-induced apoptosis.
g10982	5.5246	5.5540	5.6654	5.5127	5.5628	5.7155	5.1661	5.7634	5.2365	5.4501	5.2729	4.9521	5.6442	5.6241	5.8245	5.5121	5.6037	5.6738	5.5936	5.6924	5.8269	5.7880	5.3119	5.7096	UBE3A E6AP EPVE6AP HPVE6A	androgen receptor signaling pathway [GO:0030521]; brain development [GO:0007420]; cellular response to brain-derived neurotrophic factor stimulus [GO:1990416]; negative regulation of dendritic spine morphogenesis [GO:0061002]; ovarian follicle development [GO:0001541]; positive regulation of phosphatidylinositol 3-kinase signaling [GO:0014068]; positive regulation of protein ubiquitination [GO:00…	E3 ubiquitin-protein ligase which accepts ubiquitin from an E2 ubiquitin-conjugating enzyme in the form of a thioester and transfers it to its substrates (PubMed:10373495, PubMed:16772533, PubMed:19204938, PubMed:19233847, PubMed:19325566, PubMed:19591933, PubMed:22645313, PubMed:24273172, PubMed:24728990). Several substrates have been identified including the ARNTL/BMAL1, ARC, RAD23A and RAD23B,…
g10986	10.6627	10.7153	10.5980	10.6646	10.6877	10.7950	11.2626	11.2634	11.4965	12.2214	12.0549	12.1176	11.2886	11.1637	11.1397	11.3240	11.1446	11.1831	11.2205	11.2262	11.0327	11.6646	11.6602	11.5159	NA	NA	NA
g10987	2.4026	2.6950	2.6940	2.5975	2.4736	2.4550	3.1428	3.2379	2.8144	3.2052	2.7237	3.2999	2.3962	2.1750	2.6431	2.7296	2.5252	2.7719	2.7313	2.3135	2.6446	2.6496	2.3837	2.6412	Ret	MAPK cascade [GO:0000165]; Peyer's patch morphogenesis [GO:0061146]; activation of MAPK activity [GO:0000187]; activation of cysteine-type endopeptidase activity involved in apoptotic process [GO:0006919]; anatomical structure morphogenesis [GO:0009653]; cell differentiation [GO:0030154]; cellular response to retinoic acid [GO:0071300]; embryonic epithelial tube formation [GO:0001838]; enteric ne…	Receptor tyrosine-protein kinase involved in numerous cellular mechanisms including cell proliferation, neuronal navigation, cell migration, and cell differentiation upon binding with glial cell derived neurotrophic factor family ligands. Phosphorylates PTK2/FAK1. Regulates both cell death/survival balance and positional information. Required for the molecular mechanisms orchestration during inte…
g1099	3.6150	3.3256	3.8280	3.5668	3.5076	3.8381	2.8284	3.9502	3.3920	4.0467	2.9119	3.4446	3.7262	3.7007	3.6496	3.7557	3.4150	3.5343	3.4227	3.6611	3.6477	3.6492	3.2672	3.8639	Casp8	TRAIL-activated apoptotic signaling pathway [GO:0036462]; activation of cysteine-type endopeptidase activity [GO:0097202]; activation of cysteine-type endopeptidase activity involved in apoptotic process [GO:0006919]; apoptotic process [GO:0006915]; cellular response to mechanical stimulus [GO:0071260]; cellular response to organic cyclic compound [GO:0071407]; execution phase of apoptosis [GO:00…	Most upstream protease of the activation cascade of caspases responsible for the TNFRSF6/FAS mediated and TNFRSF1A induced cell death. Binding to the adapter molecule FADD recruits it to either receptor. The resulting aggregate called death-inducing signaling complex (DISC) performs CASP8 proteolytic activation. The active dimeric enzyme is then liberated from the DISC and free to activate downst…
g10995	3.3613	3.2193	3.2895	3.4070	3.6265	3.3604	2.1182	2.7610	2.6079	2.9870	3.0691	2.0921	3.1328	2.9978	2.9776	3.0886	3.3553	3.1726	2.8410	2.8805	2.8738	2.9303	2.6710	3.1031	tor	multicellular organism development [GO:0007275]	Probable receptor tyrosine kinase. During postembryonic development, involved in the initiation of metamorphosis probably by inducing the production of ecdysone in response to prothoracicotropic hormone (PTTH) (By similarity). Binding to PTTH stimulates activation of canonical MAPK signaling leading to ERK phosphorylation (PubMed:19965758, PubMed:26928300).
g10998	1.0588	0.9377	1.5101	0.4328	1.4408	1.3419	-1.2242	0.2730	0.0639	0.8611	0.3770	-1.2110	0.4225	0.4002	0.4404	0.6050	0.8111	0.3893	-0.6614	-0.3481	-0.3590	-1.0890	-1.2286	0.1278	NA	NA	NA
g1100	2.5277	2.0080	2.7057	2.4102	2.6118	2.2414	1.9123	2.8283	2.0524	2.3882	1.9013	1.7179	2.7713	2.3722	2.2570	2.5934	2.5384	2.4499	1.8509	2.7356	2.2683	2.3891	2.3660	2.5225	Casp8	TRAIL-activated apoptotic signaling pathway [GO:0036462]; activation of cysteine-type endopeptidase activity [GO:0097202]; activation of cysteine-type endopeptidase activity involved in apoptotic process [GO:0006919]; angiogenesis [GO:0001525]; apoptotic process [GO:0006915]; apoptotic signaling pathway [GO:0097190]; cardiac muscle tissue development [GO:0048738]; execution phase of apoptosis [GO…	Most upstream protease of the activation cascade of caspases responsible for the TNFRSF6/FAS mediated and TNFRSF1A induced cell death. Binding to the adapter molecule FADD recruits it to either receptor. The resulting aggregate called death-inducing signaling complex (DISC) performs CASP8 proteolytic activation. The active dimeric enzyme is then liberated from the DISC and free to activate downst…
g11003	3.2950	3.2484	3.4095	3.3336	3.5368	3.5552	3.5189	4.1264	3.7268	4.0285	3.5940	3.7182	3.5893	3.5663	3.4982	3.4353	3.4150	3.6329	3.3829	3.5893	3.4838	3.6845	3.3953	3.5634	celCCD Ccel_0840	cellulose catabolic process [GO:0030245]	The biological conversion of cellulose to glucose generally requires three types of hydrolytic enzymes: (1) Endoglucanases which cut internal beta-1,4-glucosidic bonds; (2) Exocellobiohydrolases that cut the disaccharide cellobiose from the non-reducing end of the cellulose polymer chain; (3) Beta-1,4-glucosidases which hydrolyze the cellobiose and other short cello-oligosaccharides to glucose.
g11005	3.2093	3.6439	3.6494	3.4635	3.5936	3.5402	3.4358	2.8151	2.9952	2.9196	3.5345	4.0363	3.4518	3.4105	3.5052	3.4475	3.5770	3.4787	3.6873	3.7257	3.4718	3.7692	3.5131	3.6478	SLC18B1 C6orf192	transmembrane transport [GO:0055085]
g11008	6.4339	6.5097	6.4192	6.4443	6.4971	6.3979	7.2111	6.8127	7.1303	7.0423	7.0872	7.3467	6.5318	6.6029	6.5944	6.5113	6.5419	6.5944	6.6827	6.6721	6.6295	6.6501	6.6542	6.6718	Mccc2	coenzyme A metabolic process [GO:0015936]; leucine catabolic process [GO:0006552]	Carboxyltransferase subunit of the 3-methylcrotonyl-CoA carboxylase, an enzyme that catalyzes the conversion of 3-methylcrotonyl-CoA to 3-methylglutaconyl-CoA, a critical step for leucine and isovaleric acid catabolism.
g1101	1.1334	0.7168	-0.0064	0.0853	0.2735	0.0832	0.7148	-0.5309	0.3247	1.8628	0.5856	0.4662	0.4016	-0.0559	0.4147	0.3761	1.5918	0.2011	-0.5538	0.8747	0.7095	-0.2319	0.3566	0.0816	jockey\pol pol
g11016	2.1572	1.8910	2.0185	2.2406	1.6899	1.9906	1.5822	2.1316	2.1956	2.3593	2.3475	1.8537	3.3375	3.2103	3.1728	2.5934	2.9467	3.1100	2.1453	2.0714	2.1995	1.7758	2.0692	1.9779	NA	NA	NA
g11017	2.8915	2.8282	2.9993	3.1778	3.0533	2.9448	2.4070	2.6312	2.4644	2.9293	2.6131	2.3156	2.9666	3.1033	3.0266	2.9595	3.1406	2.9861	2.8173	2.9704	2.8380	2.7419	2.4013	2.8528	RAP1GAP KIAA0474 RAP1GA1	axon guidance [GO:0007411]; negative regulation of microvillus assembly [GO:1903697]; positive regulation of GTPase activity [GO:0043547]; regulation of GTPase activity [GO:0043087]; regulation of small GTPase mediated signal transduction [GO:0051056]; signal transduction [GO:0007165]	GTPase activator for the nuclear Ras-related regulatory protein RAP-1A (KREV-1), converting it to the putatively inactive GDP-bound state.
g11018	6.2956	6.2801	6.1790	6.0419	6.1297	6.3115	6.4501	6.0179	6.4014	6.1607	6.5888	6.1038	6.0818	6.1760	6.1021	5.9825	6.0050	6.1715	6.1625	6.0549	6.1054	5.9978	6.2293	6.1469	ROBO1 DUTT1	Roundabout signaling pathway [GO:0035385]; activation of cysteine-type endopeptidase activity involved in apoptotic process [GO:0006919]; aorta development [GO:0035904]; aortic valve morphogenesis [GO:0003180]; axon guidance [GO:0007411]; axon midline choice point recognition [GO:0016199]; cell adhesion [GO:0007155]; cell migration involved in sprouting angiogenesis [GO:0002042]; chemorepulsion i…	Receptor for SLIT1 and SLIT2 that mediates cellular responses to molecular guidance cues in cellular migration, including axonal navigation at the ventral midline of the neural tube and projection of axons to different regions during neuronal development (PubMed:10102268, PubMed:24560577). Interaction with the intracellular domain of FLRT3 mediates axon attraction towards cells expressing NTN1 (P…
g11019	2.9496	3.2082	3.1692	3.3195	3.1472	3.0956	2.9163	3.0248	3.1786	3.5042	3.0504	2.8582	2.8253	2.9676	3.2896	2.7618	2.4850	2.7719	2.7688	2.9892	2.6753	2.6849	2.6855	2.7741	SLC17A5		Primary solute translocator for anionic substances; particularly it is a free sialic acid transporter in the lysosomes (Probable). Receptor for CM101, a polysaccharide produced by group B Streptococcus with antipathoangiogenic properties.
g11020	9.4029	9.3098	9.2818	9.2989	9.3457	9.2853	10.1283	9.3565	9.9038	9.6816	10.0203	10.1587	9.5136	9.5425	9.4469	9.4580	9.4193	9.4355	9.6233	9.5337	9.5119	9.5232	9.6093	9.4248	Arpc1a	Arp2/3 complex-mediated actin nucleation [GO:0034314]	Probably functions as component of the Arp2/3 complex which is involved in regulation of actin polymerization and together with an activating nucleation-promoting factor (NPF) mediates the formation of branched actin networks (By similarity). In addition to its role in the cytoplasmic cytoskeleton, the Arp2/3 complex also promotes actin polymerization in the nucleus, thereby regulating gene trans…
g11021	2.8310	2.5611	2.9802	3.0208	3.0039	2.8154	3.7837	4.0325	3.7346	4.3512	4.0267	3.8475	4.3595	4.3220	4.3254	4.0088	4.0696	4.1373	3.8825	4.0164	3.9785	4.4716	4.2830	4.3322	DFFB CAD DFF2 DFF40	DNA catabolic process [GO:0006308]; apoptotic DNA fragmentation [GO:0006309]; apoptotic chromosome condensation [GO:0030263]; protein homooligomerization [GO:0051260]	Nuclease that induces DNA fragmentation and chromatin condensation during apoptosis. Degrades naked DNA and induces apoptotic morphology.
g11022	4.8191	4.5983	4.6580	4.7954	4.7179	4.7313	5.0140	4.8705	4.5844	5.0442	4.7675	5.0543	4.8589	4.7009	4.7809	4.8455	4.7707	4.7636	4.9498	4.7292	4.9061	4.9297	4.7621	4.7745	ALG9 DIBD1	dolichol-linked oligosaccharide biosynthetic process [GO:0006488]	Catalyzes the transfer of mannose from Dol-P-Man to lipid-linked oligosaccharides.
g11023	4.2903	4.1709	4.4790	4.3882	4.3574	4.2880	4.2649	3.8630	3.7110	4.0193	4.1594	4.2968	4.1637	4.1036	4.1198	4.1929	4.2724	4.2659	4.1042	4.1220	3.9241	4.2019	4.0962	4.1529	Usp4	negative regulation of protein ubiquitination [GO:0031397]; protein deubiquitination [GO:0016579]; protein localization to cell surface [GO:0034394]; regulation of protein stability [GO:0031647]; spliceosomal tri-snRNP complex assembly [GO:0000244]; ubiquitin-dependent protein catabolic process [GO:0006511]	Deubiquitinating enzyme that removes conjugated ubiquitin from target proteins. Deubiquitinates PDPK1. Deubiquitinates TRIM21. Deubiquitinates receptor ADORA2A which increases the amount of functional receptor at the cell surface. May regulate mRNA splicing through deubiquitination of the U4 spliceosomal protein PRPF3. This may prevent its recognition by the U5 component PRPF8 thereby destabilizi…
g11024	4.1768	3.9303	4.1305	4.1810	4.2591	4.0377	4.6063	4.5177	4.7405	4.3981	4.4078	4.5296	4.1255	4.0850	4.1554	4.0657	4.1448	4.0543	3.8243	4.0164	4.0150	4.2809	3.9308	4.1351	NA	NA	NA
g11025	3.8980	4.0119	3.9944	3.9483	4.0357	3.9999	4.0638	4.1318	3.6950	4.2251	3.9068	4.2582	3.9615	3.9474	4.0646	4.1080	4.2486	3.8885	3.9494	3.8573	3.8983	3.8124	3.8627	3.8693	NA	NA	NA
g11028	0.6666	0.7427	1.0743	0.9450	0.5887	0.2532	0.0971	0.3484	0.1602	0.7764	0.2514	-0.2834	0.5981	1.2761	0.7036	0.5869	1.0432	0.5595	0.6467	1.1416	0.2972	0.7330	0.1758	0.3914	NA	NA	NA
g11029	3.2780	3.4820	3.4095	3.1163	3.3737	3.2633	3.4479	3.2866	3.0336	3.7237	2.6633	3.2217	3.3867	3.5475	3.6012	3.1763	3.5084	3.4038	3.1523	2.9258	3.1563	3.0139	3.0541	3.0179	NA	NA	NA
g11030	5.9554	5.9026	5.7496	5.9951	5.7994	5.9569	5.6202	5.2230	5.5877	5.4789	5.1855	5.1312	5.6665	5.5394	5.6197	5.5402	5.4863	5.5879	5.8131	5.6386	5.8916	5.8095	5.8467	5.7232	NA	NA	NA
g11039	2.7856	2.1873	2.7631	2.6884	2.5637	2.2567	-0.0409	1.1781	-0.4541	0.4261	0.8236	-0.3619	2.3163	2.6907	2.7296	2.3703	2.2810	2.1431	1.9522	2.1311	2.4819	2.4178	2.0661	2.2730	NA	NA	NA
g11040	4.8390	4.8977	4.7928	4.6392	4.6312	4.7692	5.0730	5.1978	5.3784	5.4450	5.1551	5.3719	4.8061	4.6352	4.7345	4.7120	4.6363	4.5241	4.9361	4.9698	4.8578	4.7772	4.6817	4.7745	TBC1D23	brain development [GO:0007420]; embryonic brain development [GO:1990403]; neuron projection development [GO:0031175]; retrograde transport, endosome to Golgi [GO:0042147]; vesicle tethering to Golgi [GO:0099041]; vesicle-mediated transport [GO:0016192]	Putative Rab GTPase-activating protein which plays a role in vesicular trafficking. Involved in endosome-to-Golgi trafficking. Acts as a bridging protein by binding simultaneously to golgins, including GOLGA1 and GOLGA4, located at the trans-Golgi, and to the WASH complex, located on endosome-derived vesicles. Together with WDR11 complex facilitates the golgin-mediated capture of vesicles generat…
g11041	4.6138	4.7290	4.7426	4.7248	4.7755	4.7491	4.4499	4.3166	3.7110	3.8992	4.1681	4.3621	4.5122	4.7009	4.6149	4.6039	4.5446	4.5911	4.6003	4.5517	4.8444	4.6959	4.4940	4.6161	grtp1a grtp1	activation of GTPase activity [GO:0090630]; intracellular protein transport [GO:0006886]	May act as a GTPase-activating protein for Rab family protein(s).
g11042	3.7425	3.7235	3.6581	3.7571	3.7213	3.5838	4.0748	3.8694	3.9180	4.6118	3.9730	3.9541	3.7543	3.8011	3.9220	3.7663	3.8601	3.7547	3.6135	3.6669	3.7183	3.4583	3.8500	3.8030	TNFSF10 APO2L TRAIL	activation of cysteine-type endopeptidase activity involved in apoptotic process [GO:0006919]; apoptotic process [GO:0006915]; cell surface receptor signaling pathway [GO:0007166]; cell-cell signaling [GO:0007267]; immune response [GO:0006955]; male gonad development [GO:0008584]; negative regulation of extrinsic apoptotic signaling pathway via death domain receptors [GO:1902042]; positive regula…	Cytokine that binds to TNFRSF10A/TRAILR1, TNFRSF10B/TRAILR2, TNFRSF10C/TRAILR3, TNFRSF10D/TRAILR4 and possibly also to TNFRSF11B/OPG (PubMed:26457518, PubMed:10549288). Induces apoptosis. Its activity may be modulated by binding to the decoy receptors TNFRSF10C/TRAILR3, TNFRSF10D/TRAILR4 and TNFRSF11B/OPG that cannot induce apoptosis.
g11045	2.3420	2.4824	2.7057	2.6772	2.7480	2.7154	2.0074	2.6611	2.1258	1.7749	1.9826	1.9294	2.4795	2.1394	2.1551	2.5201	2.2490	2.1810	2.2551	2.1567	2.1420	2.2068	2.2737	2.1119	Cyld Cyld1 Kiaa0849	CD4-positive or CD8-positive, alpha-beta T cell lineage commitment [GO:0043369]; Wnt signaling pathway [GO:0016055]; homeostasis of number of cells [GO:0048872]; innate immune response [GO:0045087]; necroptotic process [GO:0070266]; negative regulation of JNK cascade [GO:0046329]; negative regulation of NF-kappaB transcription factor activity [GO:0032088]; negative regulation of NIK/NF-kappaB sig…	Deubiquitinase that specifically cleaves 'Lys-63'- and linear 'Met-1'-linked polyubiquitin chains and is involved in NF-kappa-B activation and TNF-alpha-induced necroptosis (PubMed:17548520, PubMed:28701375, PubMed:29291351). Plays an important role in the regulation of pathways leading to NF-kappa-B activation (PubMed:16713561). Contributes to the regulation of cell survival, proliferation and d…
g11048	1.5108	0.7870	2.0899	1.8364	1.7709	1.9383	1.5468	3.3618	2.5199	2.5989	0.4926	1.3646	1.6232	1.1384	0.8434	1.4048	1.3425	1.5060	1.2165	1.2071	1.3643	1.0179	-0.4223	1.1998	TACR2	positive regulation of flagellated sperm motility [GO:1902093]; regulation of uterine smooth muscle contraction [GO:0070472]	This is a receptor for the tachykinin neuropeptide substance K (neurokinin A). It is associated with G proteins that activate a phosphatidylinositol-calcium second messenger system.
g11056	7.3868	7.0285	7.0043	7.7344	7.7388	7.6384	7.8885	7.7843	7.4970	8.2409	8.2413	8.3167	7.2744	7.4155	7.3371	7.7482	7.7893	7.8147	7.3562	7.4139	7.5898	7.9077	8.1218	7.9423	NA	NA	NA
g11058	7.8095	7.8724	7.8605	7.9700	7.9313	7.8681	8.3471	8.2181	8.2419	8.0316	8.3067	8.5028	8.2730	8.1798	8.0489	8.3000	8.1379	8.1358	8.3459	8.3608	8.1471	8.2943	8.3796	8.1442	PAS_chr4_0465	lipid biosynthetic process [GO:0008610]; sphingolipid metabolic process [GO:0006665]	Catalyzes methylation of the sphingoid base component of glucosylceramides (GluCers) at the C9-position. Sphingolipid C9-methylation requires 4,8-desaturated ceramides as substrates. Glucosylceramides play important roles in growth, differentiation and pathogenicity. The methyl group at the C9-position distinguishes fungal glucosylceramides from those of plants and animals, and may thus play a ro…
g11059	5.7016	5.7668	5.6474	5.6000	5.5485	5.7051	5.4820	5.5957	5.8099	5.6847	5.7503	5.4187	5.5317	5.4978	5.5495	5.5106	5.4778	5.6614	5.4813	5.3104	5.5417	5.2575	5.3463	5.4161	PSD2 EFA6C	regulation of ARF protein signal transduction [GO:0032012]
g1106	4.6035	4.7655	4.6215	4.6950	4.7432	4.6818	4.4751	4.4250	4.4239	4.7235	4.5940	4.7990	4.5860	4.5428	4.5292	4.4997	4.5041	4.6041	4.6975	4.6432	4.6493	4.5943	4.6080	4.5569	CASP7 MCH3	apoptotic process [GO:0006915]; cellular response to staurosporine [GO:0072734]; execution phase of apoptosis [GO:0097194]; proteolysis [GO:0006508]	Involved in the activation cascade of caspases responsible for apoptosis execution. Cleaves and activates sterol regulatory element binding proteins (SREBPs). Proteolytically cleaves poly(ADP-ribose) polymerase (PARP) at a '216-Asp-|-Gly-217' bond. Overexpression promotes programmed cell death.
g11061	7.3762	7.3460	7.1463	7.0616	7.1231	7.4586	5.7780	5.4892	6.2747	4.9311	5.4063	3.5028	7.6233	7.4336	7.5854	7.4230	7.4066	7.6988	8.0541	7.9258	8.1662	7.4569	7.8651	7.9486	NA	NA	NA
g11062	3.2382	3.5772	3.2585	2.5983	2.5804	2.5355	4.3278	3.7627	4.1849	3.4238	3.4409	3.8985	4.2728	4.3885	4.1793	3.3888	3.3378	3.6521	4.4314	4.2208	4.1493	4.0322	3.1801	3.2909	GLIPR2 C9orf19 GAPR1	positive regulation of ERK1 and ERK2 cascade [GO:0070374]; positive regulation of epithelial cell migration [GO:0010634]; positive regulation of epithelial to mesenchymal transition [GO:0010718]
g11063	4.4396	4.3328	4.5193	4.2719	4.2903	4.3494	4.3938	4.0663	4.3595	4.3838	4.2525	4.0978	3.9901	4.2318	4.1198	4.1038	4.1361	4.3572	4.2616	4.0164	4.1954	4.1773	4.1901	4.0660	Psd3 Efa6d Kiaa0942	ARF protein signal transduction [GO:0032011]; regulation of ARF protein signal transduction [GO:0032012]	Guanine nucleotide exchange factor for ARF6.
g11064	4.1465	4.1663	3.9852	3.9441	4.1464	4.1046	4.3718	3.9802	4.3289	4.0512	4.4615	4.5932	3.8991	4.1893	4.1832	4.2832	4.0694	4.1623	4.0029	4.2640	4.0003	4.0167	4.0051	4.1262	BBS2	Golgi to plasma membrane protein transport [GO:0043001]; adult behavior [GO:0030534]; artery smooth muscle contraction [GO:0014824]; brain morphogenesis [GO:0048854]; cartilage development [GO:0051216]; cerebral cortex development [GO:0021987]; cilium assembly [GO:0060271]; fat cell differentiation [GO:0045444]; hippocampus development [GO:0021766]; melanosome transport [GO:0032402]; negative reg…	The BBSome complex is thought to function as a coat complex required for sorting of specific membrane proteins to the primary cilia. The BBSome complex is required for ciliogenesis but is dispensable for centriolar satellite function. This ciliogenic function is mediated in part by the Rab8 GDP/GTP exchange factor, which localizes to the basal body and contacts the BBSome. Rab8(GTP) enters the pr…
g11068	2.1287	2.0266	1.9997	2.1315	2.0064	1.9560	1.7567	2.0437	0.7610	1.4034	2.0023	2.6046	2.0237	2.0842	2.1194	2.1509	1.9860	1.9957	2.0870	2.0714	1.8684	2.3008	1.9550	1.9373	BBS2	Golgi to plasma membrane protein transport [GO:0043001]; adult behavior [GO:0030534]; artery smooth muscle contraction [GO:0014824]; brain morphogenesis [GO:0048854]; cartilage development [GO:0051216]; cerebral cortex development [GO:0021987]; cilium assembly [GO:0060271]; fat cell differentiation [GO:0045444]; hippocampus development [GO:0021766]; melanosome transport [GO:0032402]; negative reg…	The BBSome complex is thought to function as a coat complex required for sorting of specific membrane proteins to the primary cilia. The BBSome complex is required for ciliogenesis but is dispensable for centriolar satellite function. This ciliogenic function is mediated in part by the Rab8 GDP/GTP exchange factor, which localizes to the basal body and contacts the BBSome. Rab8(GTP) enters the pr…
g11069	2.7400	2.9404	2.6822	2.7316	2.7875	2.7360	3.0340	3.6413	3.0836	3.5108	2.8374	3.4098	3.1040	3.4691	3.3752	3.1415	3.3267	3.0059	2.5847	2.9225	2.7826	2.7530	2.7958	3.0373	Gnpnat CG1969	UDP-N-acetylglucosamine biosynthetic process [GO:0006048]
g11070	3.4058	3.2875	3.2025	3.4090	3.4717	3.5800	3.9554	4.2346	3.9787	4.2211	3.6939	3.7182	3.8090	3.6946	3.8693	3.8028	3.5050	3.8007	3.7259	3.6015	3.7571	3.5945	3.6661	3.3554	SH3PXD2A FISH KIAA0418 SH3MD1 TKS5	extracellular matrix organization [GO:0030198]; in utero embryonic development [GO:0001701]; osteoclast fusion [GO:0072675]; superoxide metabolic process [GO:0006801]	Adapter protein involved in invadopodia and podosome formation, extracellular matrix degradation and invasiveness of some cancer cells. Binds matrix metalloproteinases (ADAMs), NADPH oxidases (NOXs) and phosphoinositides. Acts as an organizer protein that allows NOX1- or NOX3-dependent reactive oxygen species (ROS) generation and ROS localization. In association with ADAM12, mediates the neurotox…
g11071	2.5278	2.4414	2.2594	2.7316	2.7875	2.5157	3.1217	2.6004	2.5907	3.3219	2.7930	3.1284	2.7822	2.6881	2.6266	2.7723	2.6396	2.6516	3.0072	3.0708	2.9511	3.3598	2.8480	3.1304	NA	NA	NA
g11091	4.3314	4.5541	4.3914	4.5482	4.4215	4.4617	4.3716	4.6612	3.9787	4.8006	4.2402	4.5458	5.0927	4.9578	4.9803	4.9492	4.9266	4.6768	4.4312	4.5101	4.6101	4.6066	4.3065	4.4633	TRIB2 TRB2	negative regulation of fat cell differentiation [GO:0045599]; negative regulation of interleukin-10 biosynthetic process [GO:0045081]; negative regulation of protein kinase activity [GO:0006469]; positive regulation of proteasomal ubiquitin-dependent protein catabolic process [GO:0032436]; protein phosphorylation [GO:0006468]; regulation of MAP kinase activity [GO:0043405]	Interacts with MAPK kinases and regulates activation of MAP kinases. Does not display kinase activity (By similarity).
g11092	6.4233	6.5183	6.3142	6.2933	6.3193	6.3793	6.6091	6.3084	6.7225	6.3611	6.7291	6.1330	6.3575	6.3854	6.4282	6.3013	6.3045	6.5061	6.3658	6.3917	6.3884	6.2575	6.4345	6.2139	ASAP1 DDEF1	cilium assembly [GO:0060271]; positive regulation of membrane tubulation [GO:1903527]; positive regulation of podosome assembly [GO:0071803]	Possesses phosphatidylinositol 4,5-bisphosphate-dependent GTPase-activating protein activity for ARF1 (ADP ribosylation factor 1) and ARF5 and a lesser activity towards ARF6. May coordinate membrane trafficking with cell growth or actin cytoskeleton remodeling by binding to both SRC and PIP2. Plays a role in ciliogenesis (By similarity). May function as a signal transduction protein involved in t…
g11093	4.0307	4.2161	4.1816	4.0882	4.2626	4.0418	3.6719	3.9683	3.6542	3.3219	3.8043	3.3375	4.3073	4.0325	4.1288	4.0870	4.1914	4.3533	4.0944	4.0435	3.9785	3.9348	4.2001	3.9735	Asap1 Ddef1 Kiaa1249 Shag1	cilium assembly [GO:0060271]; negative regulation of dendritic spine development [GO:0061000]; positive regulation of membrane tubulation [GO:1903527]; positive regulation of podosome assembly [GO:0071803]	May function as a signal transduction protein involved in the differentiation of fibroblasts into adipocytes and possibly other cell types. Plays a role in ciliogenesis (By similarity). Posseses phosphatidylinositol 4,5-bisphosphate-dependent GTPase-activating protein activity for ARF1 (ADP ribosylation factor 1) and ARF5 and a lesser activity towards ARF6. May coordinate membrane trafficking wit…
g11094	3.2756	3.2720	3.4166	3.2392	3.2845	3.1115	3.3014	3.6636	3.1200	3.3442	3.4441	3.2318	3.5255	3.5115	3.6307	3.2208	3.2407	3.4928	3.5139	3.3639	3.2385	3.2462	2.8858	3.5228	KCNQ1 KVLQT1	inner ear development [GO:0048839]; intestinal absorption [GO:0050892]; membrane repolarization [GO:0086009]; regulation of gastric acid secretion [GO:0060453]; regulation of ion transmembrane transport [GO:0034765]; renal absorption [GO:0070293]	Potassium channel that plays an important role in a number of tissues, including heart, inner ear, stomach and colon (By similarity). Associates with KCNE beta subunits that modulates current kinetics (By similarity). Induces a voltage-dependent by rapidly activating and slowly deactivating potassium-selective outward current (By similarity). Promotes also a delayed voltage activated potassium cu…
g11095	8.3674	8.2679	8.2237	8.4184	8.3223	8.4142	8.2280	7.8960	8.1815	7.8876	8.0503	7.9061	7.5681	7.6461	7.8748	7.9357	7.7699	7.8076	7.9203	7.8086	7.6762	7.6091	7.7702	7.6464	Gclc Glclc	L-ascorbic acid metabolic process [GO:0019852]; aging [GO:0007568]; apoptotic mitochondrial changes [GO:0008637]; cell redox homeostasis [GO:0045454]; cellular response to fibroblast growth factor stimulus [GO:0044344]; cellular response to follicle-stimulating hormone stimulus [GO:0071372]; cellular response to glucose stimulus [GO:0071333]; cellular response to hepatocyte growth factor stimulus…
g111	1.4942	1.2167	0.8545	1.1222	1.2731	1.4044	1.4277	1.7694	1.6877	1.5847	1.5951	1.2850	1.5032	1.5926	1.4330	2.2333	1.7905	2.0880	1.0538	1.0759	1.2676	0.5729	1.4567	1.6651	NA	NA	NA
g11102	2.1628	2.0548	1.8645	1.8332	1.9840	1.8896	0.9185	1.4641	1.6764	1.8168	1.5746	0.6789	1.6467	1.4319	1.8955	0.5725	0.9587	1.4706	1.5737	1.7632	1.6925	1.4375	0.8773	1.1939	NA	NA	NA
g11103	0.3093	0.7427	1.2758	0.5685	0.8717	1.1566	0.9765	1.0807	1.2290	1.5636	0.9217	1.4698	0.2645	0.4002	0.0440	0.2058	0.0808	0.5049	-0.3089	0.2417	0.0695	0.7773	-0.0925	0.1984	NA	NA	NA
g11105	1.6540	1.6356	2.2337	1.9372	2.2807	2.0424	1.4936	2.6947	2.3673	2.3065	0.9332	1.6850	2.3057	1.5293	2.2453	1.9882	2.4603	2.1020	1.4154	1.5757	1.3264	1.6218	1.4419	1.6035	Carf Als2cr8	cellular response to calcium ion [GO:0071277]; cellular response to potassium ion [GO:0035865]; positive regulation of transcription from RNA polymerase II promoter in response to calcium ion [GO:0061400]	Acts as a transcriptional activator that mediates the calcium- and neuron-selective induction of BDNF exon III transcription. Binds to the consensus calcium-response element CaRE1 5'-CTATTTCGAG-3' sequence.
g11106	5.1229	4.9152	5.2023	5.1024	5.0775	4.8061	4.2697	4.8545	5.1365	5.1063	4.5108	4.5892	4.3776	4.2487	4.3332	4.4708	4.0375	3.8232	4.5034	4.5766	4.5227	4.1814	4.2687	4.1124	NA	NA	NA
g11111	2.3376	2.3692	2.5188	1.6104	1.5803	2.1429	1.2963	1.9936	1.8219	1.6961	1.2375	0.9233	2.6623	2.3831	2.4764	2.1268	2.0929	2.2314	2.1563	1.8559	2.2733	1.8344	1.7829	1.8805	ZIFL2 At3g43790 T28A8.80	regulation of stomatal closure [GO:0090333]; response to nematode [GO:0009624]
g11117	5.3843	5.3823	5.3095	5.2642	5.3454	5.3655	5.6610	5.1031	5.4420	5.3944	5.0505	5.3988	5.3335	5.3360	5.4400	5.4077	5.4077	5.5446	5.3472	5.2082	5.3956	5.2017	5.2502	5.1772	ywrD BSU36100	glutathione catabolic process [GO:0006751]	Overexpressed protein with an N-terminal His tag has been reported not to hydrolyze glutathione; it is not clear if the construct is processed to 2 subunits (PubMed:14762019).
g11119	6.8139	6.8150	6.8425	6.7143	6.7313	6.8523	5.5645	5.9533	5.9085	5.2408	5.7532	4.3063	6.5260	6.3112	6.5377	6.4778	6.5640	6.4522	6.3213	6.3260	6.3187	6.3373	6.1888	6.3402	NA	NA	NA
g11120	3.6047	3.6170	3.8597	3.7779	3.8619	3.5377	3.1943	4.6575	3.5336	4.2761	3.2109	3.5444	3.9469	3.7839	4.0315	3.6508	3.7568	3.5343	3.5858	4.0300	3.7475	3.9970	3.5529	4.0181	NA	NA	NA
g11122	5.8208	5.8976	5.9458	5.8367	5.8689	5.8874	5.4570	5.8502	5.7239	5.5380	5.5794	4.5853	5.9059	5.7432	5.7752	5.8441	5.9697	5.8523	5.6500	5.6867	5.6920	5.6096	5.5645	5.7066	V-ERBB
g11131	3.0940	2.5356	2.6199	3.8435	3.0533	3.2031	1.3665	1.1242	1.6498	1.0890	2.6984	2.9083	1.4393	1.8829	1.3195	2.4878	2.1080	1.7364	2.2459	1.6452	2.5024	2.8109	2.8982	2.4356	comA capA capC DDB_G0289599	actin filament bundle assembly [GO:0051017]; defense response to bacterium [GO:0042742]; hyperosmotic response [GO:0006972]; phagocytosis [GO:0006909]; response to cAMP [GO:0051591]; response to cycloheximide [GO:0046898]; response to other organism [GO:0051707]	May have a role in cell motility. It has high affinity for both G-actin and F-actin. Binds to vesicle membranes via mannose residues and, by way of its interaction with actin, links these membranes to the cytoskeleton.
g11132	0.7880	0.7530	0.8782	1.5540	1.4892	0.2832	0.2964	-1.2139	0.3354	-1.4492	-1.8533	0.2804	-0.3493	0.4603	-0.1167	-0.1814	-0.2469	-1.0263	0.6738	1.2087	1.3922	0.4381	1.5768	0.3628	comA capA capC DDB_G0289599	actin filament bundle assembly [GO:0051017]; defense response to bacterium [GO:0042742]; hyperosmotic response [GO:0006972]; phagocytosis [GO:0006909]; response to cAMP [GO:0051591]; response to cycloheximide [GO:0046898]; response to other organism [GO:0051707]	May have a role in cell motility. It has high affinity for both G-actin and F-actin. Binds to vesicle membranes via mannose residues and, by way of its interaction with actin, links these membranes to the cytoskeleton.
g11134	9.2508	9.0437	9.2391	9.5805	9.4319	9.2460	10.8374	11.4364	11.0279	11.2723	11.1432	11.5037	9.5270	9.6990	9.6795	9.5778	9.6744	9.6705	10.1491	10.1959	10.1491	10.1909	10.4416	10.2432	NA	NA	NA
g11135	7.2580	7.1041	7.3303	7.5290	7.4840	7.2024	7.5616	5.4908	6.3584	4.8559	7.8253	8.1765	7.5263	7.6361	7.6904	7.4848	7.7226	7.5762	8.0834	8.0653	8.0486	8.1458	8.2591	8.1873	NA	NA	NA
g11136	3.3453	3.1500	3.0912	3.1621	2.9785	3.0796	2.9285	3.2078	2.7995	3.4776	2.8591	3.0286	3.0776	3.4179	3.0551	3.2885	3.0967	3.1191	3.3337	3.4407	3.1095	3.0067	3.2767	2.8637	SLC35E3 BLOV1 UNQ3043/PRO9859		Putative transporter.
g11137	1.9653	2.3796	2.0673	2.7813	2.4769	2.3251	2.9960	2.9528	2.9558	2.2009	2.9124	2.7531	2.7138	2.7144	3.2104	2.8803	2.2509	2.1361	2.2025	2.6983	2.4323	3.0769	2.8255	2.8010	TIGD6
g11138	2.1430	2.0450	1.9612	2.6207	1.8287	2.4673	1.4863	1.9500	1.1374	1.5636	1.3161	1.5992	2.2773	1.7240	2.4270	2.4429	2.4850	2.3296	2.4056	2.2372	2.4332	2.4174	1.8566	2.5362	Grd CG7446	chemical synaptic transmission [GO:0007268]; ion transmembrane transport [GO:0034220]; ion transport [GO:0006811]; negative regulation of neuronal action potential [GO:1904456]; nervous system process [GO:0050877]; regulation of circadian rhythm [GO:0042752]; regulation of membrane potential [GO:0042391]; signal transduction [GO:0007165]; synaptic transmission, glycinergic [GO:0060012]	GABA, an inhibitory neurotransmitter, mediates neuronal inhibition by binding to the GABA receptor and opening an integral chloride channel. May combine with the ligand-gated ion channel subunit Lcch3 to form cation-selective GABA-gated ion channels.
g11145	3.9997	3.9978	4.1858	4.1693	4.1193	4.0335	4.3262	4.2930	3.4503	4.5995	3.7531	4.1141	4.1426	4.0943	3.9476	4.0700	4.1746	3.7951	4.1711	4.3124	4.2059	4.2140	4.1646	4.2391	GluClalpha GluCl CG7535	chemical synaptic transmission [GO:0007268]; chloride transmembrane transport [GO:1902476]; chloride transport [GO:0006821]; ion transmembrane transport [GO:0034220]; nervous system process [GO:0050877]; regulation of membrane potential [GO:0042391]; signal transduction [GO:0007165]	Glutamate-gated chloride channel subunit. Glutamate binding triggers a rapidly reversible current, while the anti-helmintic drug ivermectin triggers a permanently open channel configuration.
g11147	1.1345	1.1323	1.1549	1.2191	1.3984	1.2735	2.6431	2.9857	3.7800	3.4761	3.1296	3.5309	1.6166	1.9784	1.8460	1.9029	1.9058	1.7078	1.6185	1.4361	1.2879	1.7033	2.1364	1.6463		chromatin organization [GO:0006325]	Core component of nucleosome. Nucleosomes wrap and compact DNA into chromatin, limiting DNA accessibility to the cellular machineries which require DNA as a template. Histones thereby play a central role in transcription regulation, DNA repair, DNA replication and chromosomal stability. DNA accessibility is regulated via a complex set of post-translational modifications of histones, also called h…
g11148	3.5996	3.6947	3.4448	3.5427	3.5541	3.5436	3.5429	3.7838	3.2999	3.5042	3.3399	3.5761	3.4991	3.6446	3.5189	3.6736	3.5642	3.5478	3.5139	3.4271	3.5294	3.3451	3.2479	3.7744	TXNDC16 ERP90 KIAA1344	cell redox homeostasis [GO:0045454]
g1115	3.4058	3.2563	3.3437	3.4484	3.4778	3.5021	2.9764	2.9299	3.3518	2.6955	3.3780	3.0286	3.2999	3.4179	3.3056	3.2130	3.3789	3.2409	3.3910	3.3711	3.4428	3.2062	3.2085	3.2679	Ret	MAPK cascade [GO:0000165]; Peyer's patch morphogenesis [GO:0061146]; activation of MAPK activity [GO:0000187]; activation of cysteine-type endopeptidase activity involved in apoptotic process [GO:0006919]; anatomical structure morphogenesis [GO:0009653]; cell differentiation [GO:0030154]; cellular response to retinoic acid [GO:0071300]; embryonic epithelial tube formation [GO:0001838]; enteric ne…	Receptor tyrosine-protein kinase involved in numerous cellular mechanisms including cell proliferation, neuronal navigation, cell migration, and cell differentiation upon binding with glial cell derived neurotrophic factor family ligands. Phosphorylates PTK2/FAK1. Regulates both cell death/survival balance and positional information. Required for the molecular mechanisms orchestration during inte…
g11150	6.9314	7.0126	6.9409	6.8548	6.9220	6.9233	7.2191	7.0132	7.4394	7.1216	7.3037	7.1771	7.2039	7.1591	7.0488	7.0342	6.9209	6.9268	7.0555	6.8764	6.8695	6.8133	6.9080	6.8214	Ago2 Eif2c2 Kiaa4215	RNA secondary structure unwinding [GO:0010501]; cell differentiation [GO:0030154]; gene silencing by RNA [GO:0031047]; mRNA cleavage involved in gene silencing by miRNA [GO:0035279]; mRNA cleavage involved in gene silencing by siRNA [GO:0090625]; miRNA loading onto RISC involved in gene silencing by miRNA [GO:0035280]; miRNA mediated inhibition of translation [GO:0035278]; miRNA metabolic process…	Required for RNA-mediated gene silencing (RNAi) by the RNA-induced silencing complex (RISC). The 'minimal RISC' appears to include AGO2 bound to a short guide RNA such as a microRNA (miRNA) or short interfering RNA (siRNA). These guide RNAs direct RISC to complementary mRNAs that are targets for RISC-mediated gene silencing. The precise mechanism of gene silencing depends on the degree of complem…
g11153	3.0260	2.8223	2.4509	2.2318	2.5271	2.5560	1.9661	0.7478	1.4313	1.1005	2.8747	2.0065	2.6539	2.6311	2.2255	2.3321	2.8869	2.3920	2.6840	2.3749	2.6934	2.8209	2.1378	2.5497	AGO2 EIF2C2	gene silencing by RNA [GO:0031047]; mRNA cleavage involved in gene silencing by miRNA [GO:0035279]; miRNA mediated inhibition of translation [GO:0035278]; negative regulation of translational initiation [GO:0045947]; positive regulation of nuclear-transcribed mRNA catabolic process, deadenylation-dependent decay [GO:1900153]; positive regulation of nuclear-transcribed mRNA poly(A) tail shortening…	Required for RNA-mediated gene silencing (RNAi) by the RNA-induced silencing complex (RISC). The 'minimal RISC' appears to include AGO2 bound to a short guide RNA such as a microRNA (miRNA) or short interfering RNA (siRNA). These guide RNAs direct RISC to complementary mRNAs that are targets for RISC-mediated gene silencing. The precise mechanism of gene silencing depends on the degree of complem…
g11156	7.7114	7.6557	7.7454	7.8187	7.7644	7.7006	7.9403	8.0896	8.1808	8.5361	7.9030	8.2242	7.7720	7.7521	7.7467	7.7871	7.7678	7.8104	7.7872	7.8543	7.8445	7.8117	7.9113	7.8374	HNRNPA1L2 HNRNPA1L	RNA splicing [GO:0008380]; mRNA processing [GO:0006397]; mRNA transport [GO:0051028]	Involved in the packaging of pre-mRNA into hnRNP particles, transport of poly(A) mRNA from the nucleus to the cytoplasm and may modulate splice site selection.
g11157	4.5157	4.3842	4.5423	4.5083	4.4371	4.4617	4.6804	4.5854	4.8311	5.1595	4.7959	4.9551	4.4413	4.3805	4.2777	4.3806	4.5183	4.3839	4.4428	4.3600	4.3745	4.5471	4.3968	4.3823	thoc6 wdr58 zgc:101618	RNA splicing [GO:0008380]; apoptotic process [GO:0006915]; mRNA processing [GO:0006397]; mRNA transport [GO:0051028]; multicellular organism development [GO:0007275]	Acts as component of the THO subcomplex of the TREX complex which is thought to couple mRNA transcription, processing and nuclear export, and which specifically associates with spliced mRNA and not with unspliced pre-mRNA. TREX is recruited to spliced mRNAs by a transcription-independent mechanism, binds to mRNA upstream of the exon-junction complex (EJC) and is recruited in a splicing- and cap-d…
g1116	2.1712	2.0450	2.2594	2.0311	1.8844	2.2414	1.5509	2.2928	2.1956	2.1564	2.3779	1.9778	1.8470	1.6500	1.6047	1.9235	1.8447	1.9556	2.1453	1.7143	1.8684	1.4043	1.6371	1.8740	V-RYK
g11167	0.8168	0.6497	1.6346	0.1242	0.6754	0.1950	0.9287	1.6260	1.3565	1.6375	1.1144	1.5033	0.7842	1.2089	1.3207	1.2623	1.2171	0.9750	1.5104	1.3588	1.7191	1.4867	1.4473	1.0167	NA	NA	NA
g11168	3.8114	3.8969	3.7481	3.7793	3.8600	3.6913	4.2710	4.3405	4.7217	4.7309	4.3276	4.6286	3.9461	4.0453	3.8931	3.8890	3.9521	3.7970	4.2712	4.1456	4.0915	4.1965	4.0094	3.9069	NHLRC2		Required for normal embryonic development.
g11169	3.9512	4.0847	3.9035	4.0408	3.9883	4.0199	4.2744	4.3252	4.1987	4.7291	4.3226	4.3529	4.1196	4.1028	3.6945	4.0378	3.7687	3.9250	4.2171	4.2983	4.0275	4.1473	4.2009	4.1358	NHLRC2 RCJMB04_29n5	cell redox homeostasis [GO:0045454]; proteasome-mediated ubiquitin-dependent protein catabolic process [GO:0043161]; protein polyubiquitination [GO:0000209]	Required for normal embryonic development.
g1117	1.6574	2.1162	1.5069	1.5641	1.5593	1.4829	0.4755	1.1242	0.4157	1.6613	0.4359	0.1129	1.4393	1.1741	1.4119	1.3210	1.6154	1.2648	1.1036	1.1077	1.0881	1.2240	1.1888	1.5356	NA	NA	NA
g11170	4.9263	4.7544	5.0526	4.6923	4.7950	4.8657	4.8915	5.3726	4.7940	5.3140	4.9429	4.5377	4.9222	4.9932	5.0387	4.9882	4.8834	4.7490	5.1598	5.0611	5.1480	5.2038	4.8285	5.2203	Plekhg5 Kiaa0720 Syx	endothelial cell chemotaxis [GO:0035767]; endothelial cell migration [GO:0043542]; regulation of Rho protein signal transduction [GO:0035023]; regulation of protein catabolic process at presynapse, modulating synaptic transmission [GO:0099575]	Guanine nucleotide exchange factor that activates RHOA and maybe the NF-kappa-B signaling pathway. Involved in the control of neuronal cell differentiation. Plays a role in angiogenesis through regulation of endothelial cells chemotaxis.
g11175	2.5600	2.1334	2.2274	2.4626	2.4244	2.5276	0.8281	0.2730	0.0639	-0.1776	0.6991	0.1129	2.5062	2.2605	2.4841	2.2449	2.4713	2.2153	2.8410	2.6202	2.6753	2.4313	1.9550	2.7856	NA	NA	NA
g1118	1.1915	1.4965	1.5334	1.4904	1.6690	1.3016	0.7198	0.4199	-0.4023	0.5399	1.0404	0.7915	0.9874	1.1741	1.4977	1.2919	0.4588	0.8925	1.1036	0.5749	0.7843	1.0179	0.9710	0.9771	HMCN2	response to stimulus [GO:0050896]
g11184	4.9034	4.9326	4.7928	4.8554	4.9245	4.7964	4.8696	4.9021	4.9197	4.9770	5.0291	4.8776	5.1189	4.9501	4.8007	4.8727	4.8652	4.9764	4.9954	4.9460	5.0282	4.9827	4.7621	4.8199	XPR1 SYG1 XR	G protein-coupled receptor signaling pathway [GO:0007186]; cellular phosphate ion homeostasis [GO:0030643]; cellular response to phosphate starvation [GO:0016036]; phosphate ion transmembrane transport [GO:0035435]; phosphate ion transport [GO:0006817]; response to virus [GO:0009615]	Plays a role in phosphate homeostasis. Mediates phosphate export from the cell (PubMed:23791524, PubMed:25938945). Binds inositol hexakisphosphate (Ins6P) and similar inositol polyphosphates, such as 5-diphospho-inositol pentakisphosphate (5-InsP7); these are important intracellular signaling molecules (PubMed:27080106).
g11187	5.6184	5.6214	5.6669	5.6218	5.6761	5.7309	3.3385	3.4060	4.2867	3.2841	3.9829	2.5416	5.3483	5.1604	5.3468	5.3699	5.4220	5.3592	5.2794	5.2973	5.3036	5.3411	5.3049	5.2203	NA	NA	NA
g1119	2.0399	2.0266	2.0555	2.4626	2.3071	2.1215	0.6028	1.3968	1.2728	1.3160	1.3161	0.3519	1.5201	1.8616	1.5522	1.8655	2.0426	2.1278	1.7791	1.8434	1.8684	2.1573	1.2287	1.6407	NA	NA	NA
g11192	4.9406	4.9953	4.9285	5.0982	4.8818	4.9886	4.9996	5.4104	5.3378	5.1926	5.3516	4.8090	5.0018	5.0447	5.0458	5.0306	4.9927	5.0013	5.0599	5.0743	5.0788	5.1730	5.0450	4.9094	v1g244155		Transcription repressor.
g11194	1.8955	2.1162	1.9217	1.7859	2.1495	2.0738	1.9842	2.2542	2.1495	2.2999	1.8589	2.1774	1.8881	1.9047	1.7747	2.0504	2.0240	1.8502	1.8273	1.9428	2.2412	1.7758	2.0246	1.9373	SLC25A19		Mitochondrial transporter mediating uptake of thiamine pyrophosphate (ThPP) into mitochondria.
g11195	4.6215	4.5701	4.7255	4.7980	4.7128	4.8183	4.7230	5.3033	4.5974	5.1149	4.5244	4.9215	4.7204	4.7161	4.6836	4.7894	4.9064	4.5614	4.7517	4.6897	4.7099	4.8149	4.5463	4.8694	QTRT2 QTRTD1 RCJMB04_2m13	tRNA-guanine transglycosylation [GO:0101030]	Non-catalytic subunit of the queuine tRNA-ribosyltransferase (TGT) that catalyzes the base-exchange of a guanine (G) residue with queuine (Q) at position 34 (anticodon wobble position) in tRNAs with GU(N) anticodons (tRNA-Asp, -Asn, -His and -Tyr), resulting in the hypermodified nucleoside queuosine (7-(((4,5-cis-dihydroxy-2-cyclopenten-1-yl)amino)methyl)-7-deazaguanosine).
g11196	3.2561	3.1753	3.4308	3.2467	3.2845	3.2538	3.5743	3.4494	3.8108	3.1641	3.4224	4.0133	2.9276	3.2442	2.7750	3.3672	3.2163	3.0542	3.1277	3.1724	3.1465	2.9594	3.0945	2.9983	RFESD
g11197	3.5681	3.5350	3.8856	3.8921	3.7008	3.7599	2.6623	3.0476	2.5199	2.6486	2.2523	2.0246	3.5955	3.4975	3.6620	3.4286	3.8653	3.5274	3.3084	3.6669	3.4487	3.4308	2.9823	3.5500	NA	NA	NA
g11199	2.4981	2.5198	2.4404	2.6675	2.6313	2.7109	1.3210	1.7909	1.7388	1.1549	1.9393	0.6020	2.4734	2.3295	2.4331	2.4016	2.5681	2.3841	2.8912	2.6122	2.6070	2.3058	2.5686	2.9333	Ddx24	rRNA processing [GO:0006364]	ATP-dependent RNA helicase.
g112	4.3865	4.6321	4.5681	4.4736	4.3574	4.5887	5.0140	4.6464	4.9334	5.0932	5.0363	5.2067	4.5734	4.6029	4.4809	4.4079	4.5381	4.6394	4.6447	4.5981	4.5779	4.6280	4.7450	4.4344	Ror CG4926	anatomical structure development [GO:0048856]; central nervous system development [GO:0007417]; protein phosphorylation [GO:0006468]; transmembrane receptor protein tyrosine kinase signaling pathway [GO:0007169]	Tyrosine-protein kinase receptor that functions during early stages of neuronal development.
g1120	3.0287	2.6235	2.6584	2.7528	2.8540	2.9180	2.7611	2.8283	3.5245	2.9680	3.2024	2.8055	2.8773	2.9159	2.6680	3.0050	2.7570	2.9761	2.6927	2.8112	2.8198	3.0343	2.8221	2.5225	Lsg1 D16Bwg1547e	nuclear export [GO:0051168]; protein transport [GO:0015031]	GTPase required for the XPO1/CRM1-mediated nuclear export of the 60S ribosomal subunit. Probably acts by mediating the release of NMD3 from the 60S ribosomal subunit after export into the cytoplasm (By similarity).
g11201	1.1790	0.8893	1.2534	1.5429	1.0619	1.0018	0.8651	1.3714	1.4359	0.8989	1.3664	0.3401	1.6061	1.3991	1.1539	1.0496	1.0095	0.8139	0.3333	0.6188	0.7824	1.2808	0.6459	1.0688	NA	NA	NA
g11203	5.5459	5.5859	5.6659	5.4186	5.5813	5.5705	4.8582	5.0764	5.2836	4.6854	5.2000	3.8455	5.3548	5.4444	5.5945	5.3794	5.5042	5.4804	5.4361	5.4273	5.4843	5.3613	5.1007	5.4871	DDX24		ATP-dependent RNA helicase.
g11204	4.9159	4.9859	4.9990	4.9177	4.8932	4.8727	4.1497	4.4846	4.2212	4.3254	4.1285	3.9661	4.5350	4.4439	4.4703	4.5374	4.4914	4.4394	4.4115	4.5548	4.5806	4.4271	4.5423	4.4011	cfaD DDB_G0281605	negative regulation of asexual reproduction [GO:1903665]; positive regulation of chemorepellent activity [GO:1903669]; protein localization to plasma membrane [GO:0072659]; proteolysis involved in cellular protein catabolic process [GO:0051603]; sorocarp morphogenesis [GO:0031288]; sporulation resulting in formation of a cellular spore [GO:0030435]	Inhibitor that slows proliferation of secreting cells (also known as chalone). Requires aprA for activity.
g11206	3.7795	4.0166	3.9558	3.8485	3.6482	4.0126	3.5974	3.9010	3.6950	3.2841	3.4441	2.8452	3.8872	3.8125	3.7978	3.9118	3.8229	3.8671	3.8537	3.9887	3.8676	3.6432	3.5291	3.5767	gefY rasGEFY DDB_G0276019	small GTPase mediated signal transduction [GO:0007264]	Promotes the exchange of Ras-bound GDP by GTP.
g1121	5.1265	5.0532	5.1710	5.2512	5.1568	5.2289	5.2218	5.3703	5.3249	5.3345	5.2970	5.2977	5.1058	5.1014	5.1924	5.1426	5.1339	5.1663	5.0599	5.1239	4.9859	5.1915	4.9646	5.1374	Dcp2	deadenylation-dependent decapping of nuclear-transcribed mRNA [GO:0000290]; histone mRNA catabolic process [GO:0071044]; mRNA catabolic process [GO:0006402]; negative regulation of telomere maintenance via telomerase [GO:0032211]; nuclear-transcribed mRNA catabolic process, nonsense-mediated decay [GO:0000184]; regulation of mRNA stability [GO:0043488]; regulation of telomerase RNA localization t…	Decapping metalloenzyme that catalyzes the cleavage of the cap structure on mRNAs (PubMed:21070968). Removes the 7-methyl guanine cap structure from mRNA molecules, yielding a 5'-phosphorylated mRNA fragment and 7m-GDP (PubMed:21070968). Necessary for the degradation of mRNAs, both in normal mRNA turnover and in nonsense-mediated mRNA decay (By similarity). Plays a role in replication-dependent h…
g11210	5.7397	5.7147	5.6474	5.7577	5.6226	5.7194	6.0939	5.4999	5.8964	5.7444	6.1962	6.2198	5.6487	5.7010	5.7063	5.7022	5.6725	5.7824	5.8101	5.8286	5.7069	5.7044	5.9472	5.7803	Acss3		Catalyzes the synthesis of acetyl-CoA from short-chain fatty acids (By similarity). Propionate is the preferred substrate but can also utilize acetate and butyrate with a much lower affinity (By similarity).
g11212	4.3684	4.3514	4.5390	4.4016	4.4678	4.4368	4.1601	5.1300	4.2379	4.7235	4.0363	4.4069	4.4274	4.2062	4.4272	4.3527	4.2446	4.2452	4.0340	4.2243	4.2303	4.2140	3.8878	4.4049	Gpr107 Kiaa1624	clathrin-dependent endocytosis [GO:0072583]	Has been proposed to act as a receptor for neuronostatin, a peptide derived from the somatostatin/SST precursor (By similarity). Involved in blood sugar regulation through the induction of glucagon in response to low glucose (By similarity).
g11214	1.6574	1.3856	1.7292	1.6570	1.3902	1.6869	0.0078	-0.4055	-0.2709	-0.5628	0.1137	0.8959	1.0968	1.2429	1.8418	1.5345	1.6881	1.5605	1.1798	1.3297	1.2050	1.1916	0.6570	1.6905	NA	NA	NA
g11218	5.4115	5.4403	5.3816	5.4063	5.4425	5.4454	5.7787	5.3815	5.5132	5.4312	5.8058	5.9709	5.4796	5.5410	5.4914	5.5418	5.5655	5.6020	5.5985	5.5604	5.6311	5.6970	5.5830	5.5247	PMPCA	protein processing involved in protein targeting to mitochondrion [GO:0006627]	Substrate recognition and binding subunit of the essential mitochondrial processing protease (MPP), which is required for maturation of the majority of mitochondrial precursor proteins (By similarity). Most MPP cleavage sites follow an arginine at position -2 (By similarity).
g11219	5.8774	5.7969	5.7762	5.8129	5.8150	5.8782	5.6555	5.5366	5.3092	5.5994	5.6449	5.8377	5.9443	5.8777	5.8814	5.9160	5.9685	5.8009	5.9184	5.9339	5.9132	5.9309	5.9502	5.8449	timm50 tim50 zgc:66357	apoptotic process [GO:0006915]; mitochondrial membrane organization [GO:0007006]; protein dephosphorylation [GO:0006470]; protein import into mitochondrial matrix [GO:0030150]	Essential component of the TIM23 complex, a complex that mediates the translocation of transit peptide-containing proteins across the mitochondrial inner membrane.
g1122	0.6843	1.2986	0.9510	0.8372	0.7323	0.8413	1.0278	0.9359	1.0211	0.7348	0.2566	0.8679	1.0838	1.1919	1.3002	0.6948	0.2486	0.8188	1.1284	0.7935	0.2882	1.4741	1.0665	0.4880	NA	NA	NA
g11220	10.9323	10.8585	10.8557	10.8026	10.7781	10.7685	11.5611	11.1561	11.5754	11.5841	11.2758	11.4674	10.6047	10.7084	10.5827	10.6750	10.6416	10.6437	10.8665	10.8293	10.9120	10.7280	10.9671	10.7361	Chia Chia1	apoptotic process [GO:0006915]; catabolism by host of symbiont cell wall chitin [GO:0052356]; chitin catabolic process [GO:0006032]; immune response [GO:0006955]; polysaccharide catabolic process [GO:0000272]; positive regulation of chemokine secretion [GO:0090197]; production of molecular mediator involved in inflammatory response [GO:0002532]; response to yeast [GO:0001878]	Degrades chitin and chitotriose. May participate in the defense against nematodes, fungi and other pathogens. Plays a role in T-helper cell type 2 (Th2) immune response. Contributes to the response to IL-13 and inflammation in response to IL-13. Stimulates chemokine production by pulmonary epithelial cells. Protects lung epithelial cells against apoptosis and promotes phosphorylation of AKT1. Its…
g11221	11.1945	11.1569	11.1914	10.8484	10.8178	10.8091	11.9521	11.7178	12.0359	11.8303	11.4894	11.6397	11.1560	11.2384	11.1492	10.9031	10.8563	10.9424	11.3678	11.3219	11.3952	11.0436	11.1205	10.9641	CHIT1	chitin catabolic process [GO:0006032]; immune response [GO:0006955]; neutrophil degranulation [GO:0043312]; polysaccharide catabolic process [GO:0000272]; polysaccharide digestion [GO:0044245]; response to bacterium [GO:0009617]	Degrades chitin, chitotriose and chitobiose. May participate in the defense against nematodes and other pathogens. Isoform 3 has no enzymatic activity.
g11222	4.4265	4.4711	4.1965	4.4795	4.2964	4.4981	5.0702	4.3853	4.7522	4.6862	4.7696	5.1042	4.3157	4.5186	4.6016	4.5161	4.3803	4.4533	4.6512	4.5895	4.4388	4.5883	4.7789	4.5316	Chia	apoptotic process [GO:0006915]; chitin catabolic process [GO:0006032]; immune system process [GO:0002376]; polysaccharide catabolic process [GO:0000272]; positive regulation of chemokine secretion [GO:0090197]; production of molecular mediator involved in inflammatory response [GO:0002532]	Degrades chitin and chitotriose. May participate in the defense against nematodes, fungi and other pathogens. Plays a role in T-helper cell type 2 (Th2) immune response. Contributes to the response to IL-13 and inflammation in response to IL-13. Stimulates chemokine production by pulmonary epithelial cells. Protects lung epithelial cells against apoptosis and promotes phosphorylation of AKT1. Its…
g11224	4.8949	4.9643	5.0549	4.7179	5.0296	4.8110	4.0131	4.0152	4.3995	3.4299	4.2360	2.1354	4.9468	4.8924	5.0120	5.0107	4.8573	4.9250	4.6278	4.6550	4.8623	4.8120	4.7137	4.8339	NA	NA	NA
g11226	1.7952	1.9962	1.4341	1.8879	1.7328	1.9663	0.1965	-0.0751	0.1602	0.1924	-0.3018	-0.1726	1.9932	1.7124	1.9333	1.9330	1.5492	1.7858	1.5416	1.7857	1.7600	1.7340	1.7803	1.9984	cep131 azi1	Kupffer's vesicle development [GO:0070121]; cell differentiation [GO:0030154]; cilium assembly [GO:0060271]; epithelial cilium movement involved in determination of left/right asymmetry [GO:0060287]; intraciliary retrograde transport [GO:0035721]; intraciliary transport involved in cilium assembly [GO:0035735]; melanosome transport [GO:0032402]; negative regulation of intracellular protein transp…	Cilium-specific protein required for the regulation of cilium/flagellum formation (PubMed:19254375). Involved in centriole duplication (By similarity). May play a role in melanosome trafficking (PubMed:24550735).
g11228	2.8390	2.5588	2.7419	2.7425	2.7163	2.4972	2.2264	0.8643	2.5438	1.6880	2.1715	0.5909	2.6798	2.6954	2.9198	2.5098	2.5901	3.1055	2.5411	2.6812	2.8543	2.5441	2.9420	2.4225	cep131 azi1	Kupffer's vesicle development [GO:0070121]; cell differentiation [GO:0030154]; cilium assembly [GO:0060271]; epithelial cilium movement involved in determination of left/right asymmetry [GO:0060287]; intraciliary retrograde transport [GO:0035721]; intraciliary transport involved in cilium assembly [GO:0035735]; melanosome transport [GO:0032402]; negative regulation of intracellular protein transp…	Cilium-specific protein required for the regulation of cilium/flagellum formation (PubMed:19254375). Involved in centriole duplication (By similarity). May play a role in melanosome trafficking (PubMed:24550735).
g11229	1.8838	1.5554	1.5884	1.0422	1.2382	1.8696	0.6863	0.1919	1.6060	-0.1359	1.8728	-0.6053	1.6259	1.3562	1.4941	1.4056	1.8564	1.4505	1.9278	1.7114	1.5847	1.3619	2.0379	1.6110	cep131 azi1	Kupffer's vesicle development [GO:0070121]; cell differentiation [GO:0030154]; cilium assembly [GO:0060271]; epithelial cilium movement involved in determination of left/right asymmetry [GO:0060287]; intraciliary retrograde transport [GO:0035721]; intraciliary transport involved in cilium assembly [GO:0035735]; melanosome transport [GO:0032402]; negative regulation of intracellular protein transp…	Cilium-specific protein required for the regulation of cilium/flagellum formation (PubMed:19254375). Involved in centriole duplication (By similarity). May play a role in melanosome trafficking (PubMed:24550735).
g11230	3.3634	3.6405	3.2777	3.4180	3.2246	3.5716	2.9773	1.5905	3.5891	2.0021	2.5877	2.4380	3.1635	3.1975	3.4606	3.6234	3.3803	3.5113	3.6373	3.5478	3.4445	3.2709	3.4256	3.3383	pol
g11231	3.5996	3.4479	3.6327	3.2392	3.3715	3.6931	2.4211	3.3612	3.2999	2.6367	3.3780	1.6298	3.5320	3.6446	3.4773	3.4267	3.3789	3.8398	3.6135	3.4941	3.5181	3.2927	3.6144	3.3163	cep131 azi1	Kupffer's vesicle development [GO:0070121]; cell differentiation [GO:0030154]; cilium assembly [GO:0060271]; epithelial cilium movement involved in determination of left/right asymmetry [GO:0060287]; intraciliary retrograde transport [GO:0035721]; intraciliary transport involved in cilium assembly [GO:0035735]; melanosome transport [GO:0032402]; negative regulation of intracellular protein transp…	Cilium-specific protein required for the regulation of cilium/flagellum formation (PubMed:19254375). Involved in centriole duplication (By similarity). May play a role in melanosome trafficking (PubMed:24550735).
g11232	3.2886	3.3553	3.4927	3.4614	3.6588	3.6119	3.4696	4.0663	3.6123	4.0285	3.1149	3.2015	3.6917	3.4030	3.4344	3.4746	3.6455	3.5679	3.7512	3.6611	3.5068	3.7910	3.6219	3.5701	NA	NA	NA
g11234	6.8573	6.9881	6.9115	6.9573	6.8875	6.9633	6.9931	6.9656	6.9176	7.0333	7.0214	6.9476	6.8333	6.8635	6.7966	6.8920	6.7594	6.8652	6.9344	6.8990	6.8549	6.7994	6.8763	6.7594	Cnot3 Not3	gene silencing by RNA [GO:0031047]; negative regulation of intracellular estrogen receptor signaling pathway [GO:0033147]; negative regulation of translation [GO:0017148]; positive regulation of cold-induced thermogenesis [GO:0120162]; regulation of stem cell population maintenance [GO:2000036]; regulation of transcription, DNA-templated [GO:0006355]; trophectodermal cell differentiation [GO:0001…	Component of the CCR4-NOT complex which is one of the major cellular mRNA deadenylases and is linked to various cellular processes including bulk mRNA degradation, miRNA-mediated repression, translational repression during translational initiation and general transcription regulation. Additional complex functions may be a consequence of its influence on mRNA expression. May be involved in metabol…
g11236	4.5455	4.4919	4.6490	4.5020	4.5618	4.4462	4.6475	4.3718	4.3026	4.3945	4.5778	4.7821	4.6108	4.6094	4.3866	4.4578	4.6271	4.4789	4.6107	4.5548	4.5643	4.4547	4.5264	4.5229	Slc8a2 Ncx2	calcium ion export across plasma membrane [GO:1990034]; calcium ion import across plasma membrane [GO:0098703]; calcium ion transmembrane transport [GO:0070588]; calcium ion transport into cytosol [GO:0060402]; cell communication [GO:0007154]; cellular calcium ion homeostasis [GO:0006874]; learning [GO:0007612]; long-term synaptic potentiation [GO:0060291]; memory [GO:0007613]; regulation of shor…	Mediates the electrogenic exchange of Ca(2+) against Na(+) ions across the cell membrane, and thereby contributes to the regulation of cytoplasmic Ca(2+) levels and Ca(2+)-dependent cellular processes. Contributes to cellular Ca(2+) homeostasis in excitable cells. Contributes to the rapid decrease of cytoplasmic Ca(2+) levels back to baseline after neuronal activation, and thereby contributes to …
g1125	6.2859	6.3401	6.1508	6.2769	6.2344	6.2830	6.9836	6.4402	6.6203	6.7105	7.0322	7.2431	7.8806	7.8594	7.5887	7.8776	7.6729	7.5949	7.2775	7.2230	7.1062	7.6187	7.6473	7.4036	PLIN5 LSDP5 OXPAT PAT-1	lipid droplet organization [GO:0034389]; lipid storage [GO:0019915]; mitochondrion localization [GO:0051646]; negative regulation of fatty acid beta-oxidation [GO:0031999]; negative regulation of lipase activity [GO:0060192]; negative regulation of peroxisome proliferator activated receptor signaling pathway [GO:0035359]; negative regulation of reactive oxygen species metabolic process [GO:200037…	Lipid droplet-associated protein that maintains the balance between lipogenesis and lipolysis and also regulates fatty acid oxidation in oxidative tissues. Recruits mitochondria to the surface of lipid droplets and is involved in lipid droplet homeostasis by regulating both the storage of fatty acids in the form of triglycerides and the release of fatty acids for mitochondrial fatty acid oxidatio…
g11258	2.8830	2.5988	3.1001	3.0381	2.7580	2.8251	3.0112	2.1101	3.0836	2.6486	2.7816	3.0514	3.0953	2.9676	3.1815	3.1334	2.9953	2.8174	3.1657	3.1476	2.8913	3.1817	3.1370	3.1031	chid1	carbohydrate metabolic process [GO:0005975]
g11259	2.6726	2.7742	3.0460	2.8641	2.7972	2.6519	2.8408	2.9542	2.3050	2.4714	2.7237	3.0286	2.9077	3.0467	2.7635	2.8442	2.9368	2.7603	2.9321	2.7685	2.8560	3.1056	2.5345	2.8418	TRMT11 C6orf75 MDS024		Catalytic subunit of an S-adenosyl-L-methionine-dependent tRNA methyltransferase complex that mediates the methylation of the guanosine nucleotide at position 10 (m2G10) in tRNAs.
g11260	1.8263	2.4414	2.4098	2.0653	2.1495	2.1057	2.5403	1.3609	2.2838	2.0340	2.0407	2.3156	2.2773	2.3094	2.0643	2.4296	2.4435	2.5875	2.3897	2.3859	2.4211	2.4723	2.0910	2.3000	TRMT11		Catalytic subunit of an S-adenosyl-L-methionine-dependent tRNA methyltransferase complex that mediates the methylation of the guanosine nucleotide at position 10 (m2G10) in tRNAs.
g11261	7.9915	8.0593	7.8434	7.4441	7.6254	7.7776	6.2733	6.3571	7.3141	5.6314	6.7939	4.3391	7.9741	7.9151	7.8704	7.7750	7.7545	7.8700	7.8050	7.6991	7.7616	7.6164	7.7374	7.7480	NA	NA	NA
g11266	5.6711	5.7332	5.7872	5.6768	5.6509	5.6274	5.6989	5.5880	5.9155	5.5412	5.9989	5.6226	5.7776	5.8254	5.8259	5.6344	5.7846	5.6299	5.6994	5.5325	5.5814	5.4579	5.4595	5.3937	ATP8A2 ATPIB	aging [GO:0007568]; axonogenesis [GO:0007409]; detection of light stimulus involved in visual perception [GO:0050908]; eating behavior [GO:0042755]; inner ear morphogenesis [GO:0042472]; involuntary skeletal muscle contraction [GO:0003011]; negative regulation of cell population proliferation [GO:0008285]; neurofilament cytoskeleton organization [GO:0060052]; neuromuscular process controlling pos…	Catalytic component of a P4-ATPase flippase complex which catalyzes the hydrolysis of ATP coupled to the transport of aminophospholipids from the outer to the inner leaflet of various membranes and ensures the maintenance of asymmetric distribution of phospholipids. Phospholipid translocation seems also to be implicated in vesicle formation and in uptake of lipid signaling molecules. Reconstitute…
g11267	3.3291	3.3735	3.1869	2.9663	3.0175	3.1020	2.4070	3.2577	2.5733	3.2764	2.9324	2.4477	3.0570	3.1944	2.9244	3.0222	2.9551	3.0862	3.0090	2.9247	3.0746	2.7220	3.0198	2.9535	ATP8A2 ATPIB	aging [GO:0007568]; axonogenesis [GO:0007409]; detection of light stimulus involved in visual perception [GO:0050908]; eating behavior [GO:0042755]; inner ear morphogenesis [GO:0042472]; involuntary skeletal muscle contraction [GO:0003011]; negative regulation of cell population proliferation [GO:0008285]; neurofilament cytoskeleton organization [GO:0060052]; neuromuscular process controlling pos…	Catalytic component of a P4-ATPase flippase complex which catalyzes the hydrolysis of ATP coupled to the transport of aminophospholipids from the outer to the inner leaflet of various membranes and ensures the maintenance of asymmetric distribution of phospholipids. Phospholipid translocation seems also to be implicated in vesicle formation and in uptake of lipid signaling molecules. Reconstitute…
g11268	2.8625	2.7798	2.7044	2.5021	2.7616	2.6861	1.9607	1.5948	1.7146	1.3457	2.0784	1.6789	2.6954	3.0160	3.1836	2.9509	2.6536	3.0019	2.6374	2.6765	2.3288	2.7616	2.7923	2.5424	ATP8A2 ATPIB	aging [GO:0007568]; axonogenesis [GO:0007409]; detection of light stimulus involved in visual perception [GO:0050908]; eating behavior [GO:0042755]; inner ear morphogenesis [GO:0042472]; involuntary skeletal muscle contraction [GO:0003011]; negative regulation of cell population proliferation [GO:0008285]; neurofilament cytoskeleton organization [GO:0060052]; neuromuscular process controlling pos…	Catalytic component of a P4-ATPase flippase complex which catalyzes the hydrolysis of ATP coupled to the transport of aminophospholipids from the outer to the inner leaflet of various membranes and ensures the maintenance of asymmetric distribution of phospholipids. Phospholipid translocation seems also to be implicated in vesicle formation and in uptake of lipid signaling molecules. Reconstitute…
g11269	2.0997	2.0987	2.1092	2.0822	1.9726	1.5998	2.7474	2.6758	2.5733	2.8065	2.4511	2.7785	2.1133	1.9047	1.9060	1.8655	1.9860	2.0153	2.2726	2.3574	2.0513	2.1234	2.3660	2.3318	sap30l	heart looping [GO:0001947]; negative regulation of transcription by RNA polymerase II [GO:0000122]; regulation of transcription, DNA-templated [GO:0006355]	Functions as transcription repressor, probably via its interaction with histone deacetylase complexes (PubMed:22821512). Required for normal expression of numerous target genes (PubMed:22821512). Involved in the functional recruitment of the class 1 Sin3-histone deacetylase complex (HDAC) to the nucleolus. Binds DNA, apparently without sequence-specificity, and bends bound double-stranded DNA. Bi…
g1127	2.6225	2.8493	2.7514	2.5006	2.1343	2.1057	3.2243	2.9299	3.0463	2.2378	2.2847	3.0171	2.6568	2.7951	2.8530	2.1670	2.3864	2.4354	3.0886	2.9610	2.6342	2.4033	1.8309	1.5081	ANKRD10
g11270	6.8931	6.8823	6.8758	6.8446	6.9162	6.9112	6.5192	6.8448	6.8497	6.7610	6.6887	6.1944	6.7959	6.8106	6.9337	6.8564	6.8865	6.8510	6.8718	6.8188	6.8101	6.9315	6.6645	6.9022	NXF1	mRNA export from nucleus [GO:0006406]	Involved in the nuclear export of mRNA from the nucleus to the cytoplasm.
g11271	2.7305	2.6477	2.8910	2.8641	2.6336	2.6945	1.1944	2.5378	2.1495	0.9411	2.1504	0.6192	3.3958	3.4327	3.3056	3.2663	3.4847	3.3061	2.2900	2.7576	2.7054	2.6732	2.7554	2.7152	VWA3B
g11272	0.8864	1.6722	0.9225	1.1506	0.9778	0.7745	-0.1891	-0.2868	0.4917	-0.8024	0.6991	-1.4460	1.1986	1.4893	1.5787	1.4581	1.7797	1.6636	1.1798	0.9637	0.6669	1.1246	0.5974	0.9364	NA	NA	NA
g11273	1.5108	1.5745	1.7061	1.6113	1.8097	1.9383	0.9287	1.6260	0.7610	1.5636	1.7469	0.8959	0.9874	1.0643	1.6800	1.3494	1.0057	1.1272	1.6775	1.2697	1.6792	1.4867	1.3053	1.1650	Fkrp	glycoprotein biosynthetic process [GO:0009101]; protein O-linked mannosylation [GO:0035269]; protein processing [GO:0016485]	Catalyzes the transfer of CDP-ribitol to ribitol 5-phosphate previously attached by FKTN/fukutin of to the phosphorylated O-mannosyl trisaccharide (N-acetylgalactosamine-beta-3-N-acetylglucosamine-beta-4-(phosphate-6-)mannose), a carbohydrate structure present in alpha-dystroglycan (DAG1) (By similarity). This constitutes the second step in the formation of the ribose 5-phosphate tandem repeat wh…
g11274	4.2838	4.3366	4.5160	4.3848	4.3640	4.4242	4.3445	4.7679	4.9537	4.6087	4.2402	4.6761	4.5285	4.4800	4.5121	4.3909	4.5183	4.4175	4.2261	4.5735	4.4024	4.5439	4.3111	4.7096	LRRC59 PRO1855		Required for nuclear import of FGF1, but not that of FGF2. Might regulate nuclear import of exogenous FGF1 by facilitating interaction with the nuclear import machinery and by transporting cytosolic FGF1 to, and possibly through, the nuclear pores.
g11275	8.3784	7.9675	8.3005	8.4211	8.3536	8.0860	7.1821	5.2527	5.6219	4.7319	6.6173	7.3219	8.5932	8.6114	8.5612	8.5210	8.5710	8.4302	8.5325	8.6580	8.6316	8.6411	8.7846	8.5708	Tmsb4x Thyb4 Tmsb4	actin filament organization [GO:0007015]; osteoblast differentiation [GO:0001649]; regulation of cell migration [GO:0030334]; sequestering of actin monomers [GO:0042989]	Plays an important role in the organization of the cytoskeleton. Binds to and sequesters actin monomers (G actin) and therefore inhibits actin polymerization (By similarity).
g11276	2.3170	2.0266	2.4098	2.2993	2.2797	2.3521	2.4070	2.9176	2.3465	2.7521	1.9013	1.9538	1.9083	2.1573	2.1374	1.8051	2.2490	1.7599	2.1828	2.2986	2.1711	2.1234	2.0017	2.4229	ABCB9 KIAA1520	peptide transport [GO:0015833]; protein transport [GO:0015031]; transmembrane transport [GO:0055085]	ATP-dependent low-affinity peptide transporter which translocates a broad spectrum of peptides from the cytosol to the lysosomal lumen. Displays a broad peptide length specificity from 6-mer up to at least 59-mer peptides with an optimum of 23-mers. Favors positively charged, aromatic or hydrophobic residues in the N- and C-terminal positions whereas negatively charged residues as well as asparag…
g11277	4.9849	5.2441	4.9630	5.0042	5.1012	5.0840	3.8558	4.4337	4.5844	3.6660	4.4297	2.9337	5.0547	5.1266	5.1902	5.2005	5.1447	5.1464	5.2242	5.1718	5.2105	5.2942	5.0561	5.1307	PIBF1 C13orf24 PIBF	activation of Janus kinase activity [GO:0042976]; cilium assembly [GO:0060271]; immune system process [GO:0002376]; mitotic metaphase plate congression [GO:0007080]; mitotic spindle assembly [GO:0090307]; negative regulation of interleukin-12 production [GO:0032695]; negative regulation of natural killer cell activation [GO:0032815]; negative regulation of prostaglandin biosynthetic process [GO:0…	Plays a role in ciliogenesis.
g11284	3.0364	3.0168	3.0460	2.6207	3.0451	3.0716	1.3477	2.3118	2.6249	1.3160	2.3320	0.6789	2.9077	3.0467	3.0072	2.9221	2.5644	2.5476	2.6397	2.9225	2.7920	2.7080	2.7138	2.9064	PIBF1 C13orf24 PIBF	activation of Janus kinase activity [GO:0042976]; cilium assembly [GO:0060271]; immune system process [GO:0002376]; mitotic metaphase plate congression [GO:0007080]; mitotic spindle assembly [GO:0090307]; negative regulation of interleukin-12 production [GO:0032695]; negative regulation of natural killer cell activation [GO:0032815]; negative regulation of prostaglandin biosynthetic process [GO:0…	Plays a role in ciliogenesis.
g11287	6.3280	6.3967	6.5026	6.3465	6.3083	6.3038	5.2316	5.7582	5.7318	5.3345	5.6449	4.7615	6.1551	5.9438	6.0694	6.1158	6.0536	5.8834	6.0372	6.0588	5.9814	5.8463	5.7626	5.9277	Dcx Dcn	axon extension [GO:0048675]; axoneme assembly [GO:0035082]; brain development [GO:0007420]; central nervous system projection neuron axonogenesis [GO:0021952]; dendrite morphogenesis [GO:0048813]; hippocampus development [GO:0021766]; intracellular signal transduction [GO:0035556]; layer formation in cerebral cortex [GO:0021819]; neuron migration [GO:0001764]; photoreceptor cell development [GO:0…	Microtubule-associated protein required for initial steps of neuronal dispersion and cortex lamination during cerebral cortex development. May act by competing with the putative neuronal protein kinase DCLK1 in binding to a target protein. May in that way participate in a signaling pathway that is crucial for neuronal interaction before and during migration, possibly as part of a calcium ion-depe…
g11288	6.2360	6.2687	6.1315	6.3386	6.3109	6.2467	6.4552	6.0566	6.2289	5.8178	6.6410	6.4147	6.4123	6.4432	6.4310	6.5370	6.5648	6.5113	6.2479	6.0938	6.1172	6.2258	6.1723	6.1363	DCLK3 DCAMKL3 DCDC3C KIAA1765	negative regulation of protein localization to nucleus [GO:1900181]; peptidyl-serine phosphorylation [GO:0018105]
g11289	3.6654	3.4479	3.8387	3.5120	3.6428	3.5552	3.6573	3.8566	2.9819	3.4437	3.3322	3.5524	3.4171	3.6761	3.3213	3.5684	3.5447	3.2739	3.2209	3.4202	3.4546	3.6372	3.2085	3.5833	NA	NA	NA
g11293	3.9599	3.6653	4.0821	3.8337	4.0275	3.9785	3.4779	4.0719	3.5336	3.8534	3.5810	3.5201	3.7033	3.6446	3.9323	3.5316	3.8442	3.8939	3.6340	3.5769	3.5294	3.8230	3.5291	3.7973	METTL25 C12orf26		Putative methyltransferase.
g11295	4.3126	4.2202	4.3511	4.5207	4.4402	4.3326	3.7634	4.2882	3.9041	3.6059	3.4224	3.2808	3.9806	3.9628	4.0024	4.3771	4.2685	4.1102	4.0544	4.4267	4.2059	4.1937	3.9783	4.1485	GAL3ST1 CST	galactosylceramide biosynthetic process [GO:0006682]; myelination [GO:0042552]; protein N-linked glycosylation [GO:0006487]; spermatogenesis [GO:0007283]	Catalyzes the sulfation of membrane glycolipids. Seems to prefer beta-glycosides at the non-reducing termini of sugar chains attached to a lipid moiety. Catalyzes the synthesis of galactosylceramide sulfate (sulfatide), a major lipid component of the myelin sheath and of monogalactosylalkylacylglycerol sulfate (seminolipid), present in spermatocytes (By similarity). Also acts on lactosylceramide,…
g11296	4.7058	4.5466	4.6029	4.6143	4.6418	4.6799	4.8802	4.2382	4.7214	4.4851	4.8343	5.1469	4.7617	4.6429	4.6163	4.7472	4.7004	4.7303	4.7539	4.7367	4.5783	4.7165	4.7451	4.5883	CRBN AD-006	negative regulation of ion transmembrane transport [GO:0034766]; negative regulation of protein homooligomerization [GO:0032463]; positive regulation of protein homodimerization activity [GO:0090073]; proteasome-mediated ubiquitin-dependent protein catabolic process [GO:0043161]; protein ubiquitination [GO:0016567]	Substrate recognition component of a DCX (DDB1-CUL4-X-box) E3 protein ligase complex that mediates the ubiquitination and subsequent proteasomal degradation of target proteins, such as MEIS2. Normal degradation of key regulatory proteins is required for normal limb outgrowth and expression of the fibroblast growth factor FGF8. May play a role in memory and learning by regulating the assembly and …
g11297	-0.5775	0.8418	1.0779	0.9698	0.4545	1.1091	0.5651	1.0930	1.4847	2.3839	0.9446	1.2811	0.8669	1.4018	1.6717	1.5203	-1.9590	1.5814	1.6179	1.0136	0.8188	1.2240	1.2260	1.1347	USP14	innate immune response [GO:0045087]; protein deubiquitination [GO:0016579]; ubiquitin-dependent protein catabolic process [GO:0006511]	Proteasome-associated deubiquitinase which releases ubiquitin from the proteasome targeted ubiquitinated proteins. Ensures the regeneration of ubiquitin at the proteasome. Is a reversibly associated subunit of the proteasome and a large fraction of proteasome-free protein exists within the cell. Required for the degradation of the chemokine receptor CXCR4 which is critical for CXCL12-induced cell…
g11298	5.5835	5.5052	5.6026	5.8028	5.7213	5.6181	6.0091	5.9381	6.2504	6.0373	5.9588	6.1987	5.6992	5.7690	5.6100	5.7303	5.6973	5.6654	5.7790	5.8428	5.7363	5.8159	5.6478	5.7823	USP14 TGT	chemical synaptic transmission [GO:0007268]; innate immune response [GO:0045087]; negative regulation of ER-associated ubiquitin-dependent protein catabolic process [GO:1903070]; protein deubiquitination [GO:0016579]; regulation of chemotaxis [GO:0050920]; ubiquitin-dependent protein catabolic process [GO:0006511]	Proteasome-associated deubiquitinase which releases ubiquitin from the proteasome targeted ubiquitinated proteins. Ensures the regeneration of ubiquitin at the proteasome. Is a reversibly associated subunit of the proteasome and a large fraction of proteasome-free protein exists within the cell. Required for the degradation of the chemokine receptor CXCR4 which is critical for CXCL12-induced cell…
g11299	4.6087	4.6799	4.5292	4.8627	4.7632	4.5688	4.9586	5.0867	5.1126	5.5651	5.4189	5.8394	4.5415	4.5221	4.4561	4.6475	4.3266	4.3610	4.6581	4.6432	4.5779	4.6901	4.7823	4.7831	Sox4 Sox-4	DNA damage response, detection of DNA damage [GO:0042769]; DNA damage response, signal transduction by p53 class mediator resulting in cell cycle arrest [GO:0006977]; T cell differentiation [GO:0030217]; ascending aorta morphogenesis [GO:0035910]; atrial septum primum morphogenesis [GO:0003289]; cardiac right ventricle morphogenesis [GO:0003215]; cardiac ventricle formation [GO:0003211]; cell dif…	Transcriptional activator that binds with high affinity to the T-cell enhancer motif 5'-AACAAAG-3' motif.
g11300	2.7019	3.2642	2.5970	3.0381	2.8540	2.9797	2.9285	1.5954	1.3966	1.5381	2.0782	1.9778	2.6921	2.7126	2.2894	2.6287	2.2807	2.5743	2.3240	2.4683	2.3720	2.6849	2.5345	2.3932	Pde6 GJ23019	cGMP metabolic process [GO:0046068]; signal transduction [GO:0007165]	Has a role regulating cGMP transport in Malpighian tubule principal cells.
g11301	0.6666	0.2672	0.4536	0.3072	-0.2308	0.6927	-0.8459	-0.2868	0.0639	0.6392	-1.0400	0.1129	1.3239	0.7227	1.4977	1.2011	0.7580	0.3278	0.1361	0.2417	-0.0595	-0.0169	-0.1943	-0.1072	asic1 accn2	cellular response to pH [GO:0071467]; protein homotrimerization [GO:0070207]; sodium ion transmembrane transport [GO:0035725]	Proton-gated sodium channel; it is activated by a drop of the extracellular pH and then becomes rapidly desensitized. Generates a biphasic current with a fast inactivating and a slow sustained phase. Has high selectivity for sodium ions and can also transport lithium ions with high efficiency. Can also transport potassium ions, but with lower efficiency. It is nearly impermeable to the larger rub…
g11302	1.8785	1.3565	1.7292	1.5154	1.6042	1.3821	1.6721	1.3241	1.4356	0.7764	1.2520	0.8959	2.0237	2.0842	1.7747	1.6071	1.9667	1.6130	0.9377	1.2071	1.3132	1.0543	1.1056	0.7138	Asic1 Accn2 Bnac2	associative learning [GO:0008306]; behavioral fear response [GO:0001662]; calcium ion transmembrane transport [GO:0070588]; cellular response to pH [GO:0071467]; ion transmembrane transport [GO:0034220]; memory [GO:0007613]; negative regulation of neurotransmitter secretion [GO:0046929]; protein homotrimerization [GO:0070207]; regulation of membrane potential [GO:0042391]; response to acidic pH […	Proton-gated sodium channel; it is activated by a drop of the extracellular pH and then becomes rapidly desensitized. Generates a biphasic current with a fast inactivating and a slow sustained phase. Has high selectivity for sodium ions and can also transport lithium ions with high efficiency. Can also transport potassium ions, but with lower efficiency. It is nearly impermeable to the larger rub…
g11303	5.1229	5.1262	5.3435	5.1787	5.1681	5.0980	5.0396	5.3905	5.1186	4.9675	4.8071	4.7684	5.1552	5.2757	5.1511	5.1649	5.0559	4.9512	5.2377	5.2437	5.0941	5.0810	4.8981	5.0543	Asic1 Accn2 Asic Bnac2	associative learning [GO:0008306]; behavioral fear response [GO:0001662]; calcium ion transmembrane transport [GO:0070588]; cation transport [GO:0006812]; cellular response to pH [GO:0071467]; ion transmembrane transport [GO:0034220]; memory [GO:0007613]; monovalent inorganic cation transport [GO:0015672]; negative regulation of neurotransmitter secretion [GO:0046929]; protein homotrimerization […	Proton-gated sodium channel; it is activated by a drop of the extracellular pH and then becomes rapidly desensitized. Generates a biphasic current with a fast inactivating and a slow sustained phase. Has high selectivity for sodium ions and can also transport lithium ions with high efficiency. Can also transport potassium ions, but with lower efficiency. It is nearly impermeable to the larger rub…
g11305	6.9882	7.0308	6.9738	7.0017	6.9251	7.0351	7.6202	7.1591	7.4877	7.7009	7.5551	7.7582	7.0461	7.0787	7.1176	6.9726	7.0069	7.0013	7.2452	7.1110	7.0835	7.0842	7.2325	6.9655	PCBP3 PCBP3-OT1 PCBP3OT	mRNA metabolic process [GO:0016071]	Single-stranded nucleic acid binding protein that binds preferentially to oligo dC.
g11309	3.2950	3.2484	3.3437	3.3683	3.2211	3.3166	2.6768	2.8017	3.2127	2.6124	2.9325	2.3343	3.3301	3.0176	3.0361	3.3104	3.2567	3.6008	3.0687	3.3053	3.1169	3.4583	3.3235	3.2761	orc2 orc2l	DNA replication [GO:0006260]	Component of the origin recognition complex (ORC) that binds origins of replication. DNA-binding is ATP-dependent, however specific DNA sequences that define origins of replication have not been identified so far. ORC is required to assemble the pre-replication complex necessary to initiate DNA replication.
g11310	9.6821	9.7770	9.7271	9.7880	9.6716	9.7364	9.8428	9.5116	10.0461	10.7156	9.7968	10.0772	9.3613	9.3716	9.3672	9.3495	9.3520	9.3888	9.4995	9.4027	9.4492	9.4012	9.4452	9.3437	NA	NA	NA
g11311	8.9992	9.1407	9.0133	9.0074	8.9320	8.9736	8.9506	8.8955	9.5703	10.8676	8.9799	9.2490	8.7239	8.7172	8.6310	8.6215	8.6613	8.6823	8.7334	8.7154	8.6851	8.6437	8.7787	8.5712	NA	NA	NA
g11313	4.5019	4.4751	4.6122	4.3188	4.2869	4.2276	5.5448	5.8901	5.8646	6.5323	5.3088	5.4703	4.7204	4.7869	4.8423	4.5980	4.6666	4.7780	4.8277	5.0093	4.8353	4.5850	4.7956	4.7126	NA	NA	NA
g11314	1.3228	1.3268	0.5080	1.0514	1.0115	1.3290	2.4244	2.7610	2.5016	2.7409	2.1679	2.3156	1.3536	0.9036	1.1190	0.9638	1.0432	1.2972	1.5104	1.2071	1.4615	1.7538	1.4807	1.0927	NA	NA	NA
g11315	4.1273	4.1198	4.2106	4.1007	4.1037	4.0704	4.3761	3.9502	4.1930	4.2090	4.4831	4.5538	4.3186	4.1669	4.2115	4.3314	4.1746	4.3687	4.3468	4.1679	4.2744	4.3884	4.4483	4.0707	Elp2 Statip1	proteasome assembly [GO:0043248]; tRNA wobble uridine modification [GO:0002098]; transcription elongation from RNA polymerase II promoter [GO:0006368]	Regulates the ligand-dependent activation of STAT3.
g11318	0.7437	0.3284	0.5604	0.8301	1.1987	1.0290	0.7198	-0.2868	-1.0953	-0.0178	-0.0384	0.8446	1.2309	0.7701	1.2890	1.1371	1.2171	1.1628	0.7995	0.6708	1.0259	0.6401	1.0621	0.5070	Elp2 StIP CG11887	proteasome assembly [GO:0043248]; tRNA wobble uridine modification [GO:0002098]; transcription elongation from RNA polymerase II promoter [GO:0006368]	Acts as subunit of the RNA polymerase II elongator complex, which is a histone acetyltransferase component of the RNA polymerase II (Pol II) holoenzyme and is involved in transcriptional elongation (By similarity). Involved in the regulation of the STAT pathway.
g1132	3.2228	3.1415	3.2351	3.4742	3.5598	3.4408	3.8685	3.9683	3.6376	4.0147	3.3629	3.5995	3.2612	3.2274	3.3902	3.5865	3.5960	3.5410	3.0787	3.8264	3.5011	3.5569	3.7507	3.5090	NA	NA	NA
g11327	3.4234	3.3916	3.3211	3.4484	3.2637	3.4282	3.1739	4.1686	3.5063	3.6719	3.5612	3.3741	3.5124	3.1930	3.4982	3.3390	3.4642	3.2575	3.2027	3.1224	3.2791	3.3525	2.9228	3.2094	Ano1 Tmem16a	cation transport [GO:0006812]; cellular response to heat [GO:0034605]; chloride transmembrane transport [GO:1902476]; chloride transport [GO:0006821]; detection of temperature stimulus involved in sensory perception of pain [GO:0050965]; iodide transport [GO:0015705]; phospholipase C-activating G protein-coupled receptor signaling pathway [GO:0007200]; positive regulation of insulin secretion inv…	Calcium-activated chloride channel (CaCC) which plays an important role in transepithelial anion transport and smooth muscle contraction (PubMed:28561733, PubMed:29236691, PubMed:29236684). Required for the normal functioning of the interstitial cells of Cajal (ICCs) which generate electrical pacemaker activity in gastrointestinal smooth muscles. Acts as a major contributor to basal and stimulate…
g11330	4.2741	4.1284	4.2147	4.5360	4.4738	4.3759	4.9615	4.2977	5.2282	4.9361	5.5497	5.7741	4.5155	4.4549	4.3903	4.7606	4.6545	4.5344	4.1943	4.0345	4.2337	4.7663	4.7956	4.8227	ath	regulation of defense response to virus [GO:0050688]
g11334	0.7056	1.2014	0.8401	1.0514	0.8717	1.0620	0.5405	0.0201	-0.5468	-0.8024	0.1137	-0.5317	1.1654	0.4592	1.3011	0.5869	0.8454	1.1976	0.8931	0.6236	1.1767	1.2240	0.9710	0.1984	NA	NA	NA
g11338	0.7437	0.6969	0.5604	1.7652	1.5363	0.9953	-1.7383	1.0359	-1.6271	-1.0898	0.5470	-3.2207	0.8689	-0.3797	3.9374	1.8256	1.7573	3.9663	-0.8011	-1.6802	-1.2471	-1.9282	-0.1943	-1.3922	NA	NA	NA
g1134	0.4990	0.6009	0.3971	0.0577	0.3980	0.4150	0.0971	1.3609	0.2505	1.5121	0.5995	1.2112	0.6469	0.3386	-0.1167	1.0356	0.8454	0.3278	1.1036	0.1778	0.7843	0.4885	0.0026	0.5615	RDH11 ARSDR1 PSDR1 SDR7C1 CGI-82	cellular detoxification of aldehyde [GO:0110095]; retinal metabolic process [GO:0042574]; retinoid metabolic process [GO:0001523]; retinol metabolic process [GO:0042572]	Retinol dehydrogenase with a clear preference for NADP. Displays high activity towards 9-cis, 11-cis and all-trans-retinol, and to a lesser extent on 13-cis-retinol (PubMed:12226107, PubMed:12036956, PubMed:29410696). Exhibits a low reductive activity towards unsaturated medium-chain aldehydes such as cis -6-nonenal and no activity toward nonanal or 4-hydroxy-nonenal (PubMed:15865448). Has no deh…
g11342	0.4538	0.1363	-0.0759	1.4390	0.6754	1.1868	1.5509	0.8410	0.4157	-0.2647	1.1501	1.8275	1.0613	1.2429	0.6040	0.8083	1.1839	1.1976	-0.0259	0.4179	0.7071	1.4323	1.1478	1.1998	NA	NA	NA
g11343	2.5744	2.6655	2.9683	2.4602	2.2303	2.5237	1.4576	1.8746	2.2070	1.2857	1.5457	0.8797	3.3747	2.9183	3.3431	2.9824	3.1600	3.0045	2.3946	2.5601	2.6727	2.8203	2.5662	2.5470	NA	NA	NA
g11344	3.5364	3.3832	3.5739	3.6063	3.5626	3.4421	3.2307	3.5265	3.9491	3.0720	3.7837	2.7723	3.5262	3.6717	3.8890	3.2215	3.6278	3.2210	3.5417	3.4368	3.5861	3.3193	3.4620	3.7110	pif1 PsycPRwf_1560	DNA recombination [GO:0006310]; DNA repair [GO:0006281]; telomere maintenance [GO:0000723]	DNA-dependent ATPase and 5'-3' DNA helicase that efficiently unwinds G-quadruplex (G4) DNA structures. May be involved in resolving commom issues that arise during DNA replication, recombination, and repair.
g11345	1.8807	1.9090	2.0375	1.9259	2.3179	2.0432	2.7188	2.2516	2.5478	1.0371	2.2179	2.1848	1.9085	2.4779	1.7890	1.7137	2.1048	1.8543	2.0926	2.0826	2.1985	1.8378	1.9019	2.1979	NA	NA	NA
g11347	4.2996	4.3224	4.7198	4.3592	4.5967	4.3898	4.2912	5.3451	4.8120	5.1410	3.7820	3.4360	4.9753	4.8773	4.8516	4.6576	4.7562	4.5195	4.0683	4.6355	4.5266	4.5026	3.9405	4.7014	NLRC3 NOD3	I-kappaB kinase/NF-kappaB signaling [GO:0007249]; T cell activation [GO:0042110]; intracellular signal transduction [GO:0035556]; negative regulation of I-kappaB kinase/NF-kappaB signaling [GO:0043124]; negative regulation of NF-kappaB transcription factor activity [GO:0032088]; negative regulation of NIK/NF-kappaB signaling [GO:1901223]; negative regulation of NLRP3 inflammasome complex assembly…	Negative regulator of the innate immune response (PubMed:15705585, PubMed:22863753, PubMed:25277106). Attenuates signaling pathways activated by Toll-like receptors (TLRs) and the DNA sensor STING/TMEM173 in response to pathogen-associated molecular patterns, such as intracellular poly(dA:dT), but not poly(I:C), or in response to DNA virus infection, including that of Herpes simplex virus 1 (HSV1…
g1135	3.7518	3.9741	3.9410	3.9298	3.8893	3.9302	4.2060	4.1634	4.1050	4.3104	4.1240	4.4157	3.8512	3.9679	3.9011	4.0785	4.0832	4.0779	3.7323	3.7841	3.6111	3.7582	3.7300	3.7511	RDH11 ARSDR1 PSDR1 SDR7C1 CGI-82	cellular detoxification of aldehyde [GO:0110095]; retinal metabolic process [GO:0042574]; retinoid metabolic process [GO:0001523]; retinol metabolic process [GO:0042572]	Retinol dehydrogenase with a clear preference for NADP. Displays high activity towards 9-cis, 11-cis and all-trans-retinol, and to a lesser extent on 13-cis-retinol (PubMed:12226107, PubMed:12036956, PubMed:29410696). Exhibits a low reductive activity towards unsaturated medium-chain aldehydes such as cis -6-nonenal and no activity toward nonanal or 4-hydroxy-nonenal (PubMed:15865448). Has no deh…
g11351	6.3449	6.4730	6.2501	6.0018	6.0186	6.1004	8.1661	7.4161	8.0277	7.9696	8.2338	8.2575	7.1123	7.1805	7.0759	6.7340	6.5858	6.8566	7.4810	7.3100	7.5139	7.3425	7.3370	7.1684	COL4A1	basement membrane organization [GO:0071711]; brain development [GO:0007420]; branching involved in blood vessel morphogenesis [GO:0001569]; cellular response to amino acid stimulus [GO:0071230]; collagen-activated tyrosine kinase receptor signaling pathway [GO:0038063]; neuromuscular junction development [GO:0007528]; renal tubule morphogenesis [GO:0061333]; retinal blood vessel morphogenesis [GO…	Type IV collagen is the major structural component of glomerular basement membranes (GBM), forming a 'chicken-wire' meshwork together with laminins, proteoglycans and entactin/nidogen.
g11352	8.6459	8.8036	8.6043	8.3262	8.4048	8.4925	10.6757	10.6016	11.0373	11.6469	10.7373	10.7154	9.4530	9.4700	9.4209	9.0248	9.0095	9.1967	9.8284	9.6706	9.8167	9.6440	9.7316	9.5747	Col4a1 Cg25C DCg1 CG4145	basement membrane organization [GO:0071711]; cardiac muscle cell development [GO:0055013]; dorsal closure [GO:0007391]; extracellular matrix organization [GO:0030198]; intestinal epithelial structure maintenance [GO:0060729]; oviduct morphogenesis [GO:0035848]; post-embryonic digestive tract morphogenesis [GO:0048621]	Collagen type IV is specific for basement membranes.
g11353	6.2335	6.3913	6.2608	5.9580	5.9450	6.0757	8.1838	7.9255	8.4031	8.8309	8.3086	8.2008	7.0512	7.0764	7.0624	6.6328	6.7195	6.8178	7.4395	7.3168	7.4679	7.2298	7.3848	7.1729	Otol1 Gm414	extracellular matrix organization [GO:0030198]; otolith mineralization [GO:0045299]; protein homooligomerization [GO:0051260]	Collagen-like protein specifically expressed in the inner ear, which provides an organic scaffold for otoconia, a calcium carbonate structure in the saccule and utricle of the ear (PubMed:21655225, PubMed:24748133, PubMed:29076638). Acts as a scaffold for biomineralization: sequesters calcium and forms interconnecting fibrils between otoconia that are incorporated into the calcium crystal structu…
g11354	5.7572	5.9164	5.8009	5.2587	5.4505	5.5218	7.4522	7.3567	7.2160	7.0953	7.3478	6.8182	6.4523	6.4631	6.4730	5.8150	5.8652	6.1718	7.0539	6.9131	7.1240	6.7391	6.8349	6.8559	MATN1 CMP	growth plate cartilage chondrocyte morphogenesis [GO:0003429]	Cartilage matrix protein is a major component of the extracellular matrix of non-articular cartilage. It binds to collagen.
g11355	8.8629	9.0559	8.8613	8.4780	8.5558	8.6599	10.7495	10.6332	11.1221	11.1796	10.8959	10.2109	9.4614	9.5260	9.4898	9.0261	8.9805	9.2398	10.1857	10.0357	10.1737	9.8575	9.9970	9.8404			Collagen type IV is specific for basement membranes.
g11358	2.9577	2.8069	2.8599	2.9943	2.4492	2.5276	3.8748	3.9683	4.3183	3.8586	3.1239	3.3375	0.4952	-0.0159	0.9669	1.2320	1.1839	1.1272	3.9274	4.1514	4.1704	3.2696	3.2956	3.1483	NA	NA	NA
g1136	6.2923	6.1894	6.1925	6.2297	6.2295	6.2790	6.5399	6.4418	6.5037	6.7879	6.4097	6.6958	6.4905	6.3869	6.4385	6.4212	6.3692	6.3563	6.3582	6.3047	6.3667	6.4274	6.2667	6.2964	RDH11 ARSDR1 PSDR1 SDR7C1 CGI-82	cellular detoxification of aldehyde [GO:0110095]; retinal metabolic process [GO:0042574]; retinoid metabolic process [GO:0001523]; retinol metabolic process [GO:0042572]	Retinol dehydrogenase with a clear preference for NADP. Displays high activity towards 9-cis, 11-cis and all-trans-retinol, and to a lesser extent on 13-cis-retinol (PubMed:12226107, PubMed:12036956, PubMed:29410696). Exhibits a low reductive activity towards unsaturated medium-chain aldehydes such as cis -6-nonenal and no activity toward nonanal or 4-hydroxy-nonenal (PubMed:15865448). Has no deh…
g11361	0.7437	1.0997	1.1447	0.1242	0.6754	0.3631	0.7198	1.5954	1.1839	-0.5628	0.1137	-2.5378	1.5966	1.7240	1.9060	1.3210	1.3425	1.7126	2.1261	1.6916	1.1767	1.0899	0.4019	0.9364	Nphp3 Kiaa2000	Wnt signaling pathway [GO:0016055]; atrial septum development [GO:0003283]; cilium assembly [GO:0060271]; convergent extension involved in gastrulation [GO:0060027]; determination of intestine left/right asymmetry [GO:0071908]; determination of left/right symmetry [GO:0007368]; determination of liver left/right asymmetry [GO:0071910]; determination of pancreatic left/right asymmetry [GO:0035469];…	Required for normal ciliary development and function. Inhibits disheveled-1-induced canonical Wnt-signaling activity and may also play a role in the control of non-canonical Wnt signaling that regulates planar cell polarity. Probably acts as a molecular switch between different Wnt signaling pathways. Required for proper convergent extension cell movements.
g11363	2.1368	2.4781	2.0210	1.5870	1.5799	1.8074	4.1866	3.7564	4.0495	3.3737	3.1601	3.3389	2.9088	2.5400	2.9204	2.4956	2.4090	2.8293	3.3882	2.9996	3.4425	2.7470	2.7546	2.8709	CBS	DNA protection [GO:0042262]; L-cysteine catabolic process [GO:0019448]; L-serine catabolic process [GO:0006565]; L-serine metabolic process [GO:0006563]; cysteine biosynthetic process [GO:0019344]; cysteine biosynthetic process from serine [GO:0006535]; cysteine biosynthetic process via cystathionine [GO:0019343]; homocysteine catabolic process [GO:0043418]; homocysteine metabolic process [GO:005…	Hydro-lyase catalyzing the first step of the transsulfuration pathway, where the hydroxyl group of L-serine is displaced by L-homocysteine in a beta-replacement reaction to form L-cystathionine, the precursor of L-cysteine. This catabolic route allows the elimination of L-methionine and the toxic metabolite L-homocysteine (PubMed:23981774, PubMed:20506325, PubMed:23974653). Also involved in the p…
g11366	7.7595	7.8111	7.6496	7.7473	7.7131	7.7636	8.2748	7.8571	8.0678	8.1231	8.1723	8.2731	7.6910	7.7684	7.7840	7.7198	7.7229	7.8588	7.8066	7.7953	7.8249	7.8610	7.8967	7.7639	CBS	DNA protection [GO:0042262]; L-cysteine catabolic process [GO:0019448]; L-serine catabolic process [GO:0006565]; L-serine metabolic process [GO:0006563]; cysteine biosynthetic process [GO:0019344]; cysteine biosynthetic process from serine [GO:0006535]; cysteine biosynthetic process via cystathionine [GO:0019343]; homocysteine catabolic process [GO:0043418]; homocysteine metabolic process [GO:005…	Hydro-lyase catalyzing the first step of the transsulfuration pathway, where the hydroxyl group of L-serine is displaced by L-homocysteine in a beta-replacement reaction to form L-cystathionine, the precursor of L-cysteine. This catabolic route allows the elimination of L-methionine and the toxic metabolite L-homocysteine (PubMed:23981774, PubMed:20506325, PubMed:23974653). Also involved in the p…
g11367	6.7323	6.9195	6.6572	6.7351	6.7663	6.6911	6.8727	6.8642	7.0150	6.9858	6.9977	6.6771	6.6951	6.6833	6.6181	6.6643	6.6703	6.7702	6.7197	6.6866	6.7166	6.6732	6.6924	6.6605	Cbl	bone resorption [GO:0045453]; cell surface receptor signaling pathway [GO:0007166]; cellular response to DNA damage stimulus [GO:0006974]; cellular response to epidermal growth factor stimulus [GO:0071364]; cellular response to nerve growth factor stimulus [GO:1990090]; cellular response to oxygen-glucose deprivation [GO:0090650]; cellular response to platelet-derived growth factor stimulus [GO:0…	Adapter protein that functions as a negative regulator of many signaling pathways that are triggered by activation of cell surface receptors. Acts as an E3 ubiquitin-protein ligase, which accepts ubiquitin from specific E2 ubiquitin-conjugating enzymes, and then transfers it to substrates promoting their degradation by the proteasome. Recognizes activated receptor tyrosine kinases, including KIT,…
g11369	3.7236	3.7292	3.7456	3.6369	3.6535	3.7649	4.0693	4.7611	4.5087	4.8610	4.0599	4.0646	3.7599	3.7488	3.8585	3.8583	3.8282	3.8725	4.0845	3.8975	3.7808	3.9542	4.0357	3.6851	NA	NA	NA
g11370	3.0890	3.4955	3.4587	3.5188	3.3519	3.6633	-1.2242	-3.2207	-3.2207	-3.2207	0.0397	-0.2834	3.4451	3.4905	3.3752	3.3756	3.6032	3.4136	3.6067	3.5336	3.2522	3.2773	3.7091	3.4452	IPO7 RANBP7	innate immune response [GO:0045087]; negative regulation of cyclin-dependent protein serine/threonine kinase activity [GO:0045736]; protein import into nucleus [GO:0006606]; signal transduction [GO:0007165]; viral process [GO:0016032]	Functions in nuclear protein import, either by acting as autonomous nuclear transport receptor or as an adapter-like protein in association with the importin-beta subunit KPNB1. Acting autonomously, is thought to serve itself as receptor for nuclear localization signals (NLS) and to promote translocation of import substrates through the nuclear pore complex (NPC) by an energy requiring, Ran-depen…
g11371	2.5280	2.5969	2.6056	2.6577	2.4881	2.5994	2.6915	2.0795	1.6381	1.8564	2.4480	2.5598	2.6786	2.5253	2.5454	2.7370	2.6616	2.6900	2.8397	2.8478	2.3560	2.6308	2.7725	2.8532	Ubc4 UbcD4 CG8284	protein polyubiquitination [GO:0000209]	Catalyzes the covalent attachment of ubiquitin to other proteins.
g11372	4.2934	4.2329	4.2681	4.4075	4.3303	4.2626	4.6100	4.8718	4.7612	4.9583	4.6012	4.5372	4.4726	4.5781	4.4792	4.3643	4.3536	4.3873	4.4120	4.2993	4.3534	4.4046	4.2675	4.3477	Ubc4 UbcD4 CG8284	protein polyubiquitination [GO:0000209]	Catalyzes the covalent attachment of ubiquitin to other proteins.
g11373	4.3925	4.4717	4.4022	4.4446	4.3930	4.4146	4.6139	4.8864	4.7483	4.9770	4.7120	4.7922	4.1928	4.2487	4.0073	4.3421	4.2606	4.2030	4.2306	4.3050	4.3683	4.2019	4.1282	4.4049	pex6 DDB_G0292788	peroxisome organization [GO:0007031]; protein import into peroxisome matrix [GO:0016558]; protein targeting to peroxisome [GO:0006625]	Required for biogenesis of peroxisomes.
g1138	3.8522	3.8433	3.6544	3.8295	3.8280	3.7931	4.0261	4.2420	4.2348	4.2278	4.0693	4.3318	4.0596	4.0056	4.0585	4.2006	4.1126	3.9323	4.2074	4.0797	4.0109	4.1751	4.1846	4.1734	RDH12 SDR7C2	cellular detoxification of aldehyde [GO:0110095]; photoreceptor cell maintenance [GO:0045494]; retinoid metabolic process [GO:0001523]; retinol metabolic process [GO:0042572]; visual perception [GO:0007601]	Retinoids dehydrogenase/reductase with a clear preference for NADP. Displays high activity towards 9-cis, 11-cis and all-trans-retinal. Shows very weak activity towards 13-cis-retinol (PubMed:15865448, PubMed:12226107). Also exhibits activity, albeit with lower affinity than for retinaldehydes, towards lipid peroxidation products (C9 aldehydes) such as 4-hydroxynonenal and trans-2-nonenal (PubMed…
g1139	1.3467	1.4074	1.5601	1.4049	1.3004	1.6856	1.4100	0.6689	0.8347	1.8874	1.4292	1.5952	0.3700	1.0978	1.5588	0.2946	0.6027	1.1039	1.5460	1.0386	2.0235	0.4353	1.3389	0.8886	NA	NA	NA
g11390	0.6354	0.4101	0.3971	0.0413	0.5507	0.3152	0.8793	1.2474	1.5105	1.3748	0.3155	-1.2110	0.7719	0.7131	0.4404	0.3254	0.5052	0.4483	-0.8011	0.3615	0.5391	0.4342	0.4700	-0.2882	NA	NA	NA
g11391	3.4695	3.2952	3.2512	3.5243	3.2139	3.2249	4.2793	4.3987	4.4949	3.8168	3.7297	3.7323	3.5768	3.1843	3.1986	3.4485	3.2245	3.4858	3.4538	3.5137	3.7618	3.0793	3.1159	3.0564	SLC27A1 FATP1	adiponectin-activated signaling pathway [GO:0033211]; cardiolipin biosynthetic process [GO:0032049]; long-chain fatty acid import into cell [GO:0044539]; medium-chain fatty acid transport [GO:0001579]; negative regulation of phospholipid biosynthetic process [GO:0071072]; phosphatidic acid biosynthetic process [GO:0006654]; phosphatidylcholine biosynthetic process [GO:0006656]; phosphatidylethano…	Mediates the ATP-dependent import of long-chain fatty acids (LCFA) into the cell by mediating their translocation at the plasma membrane. Has also an acyl-CoA ligase activity for long-chain and very-long-chain fatty acids. May act directly as a bona fide transporter, or alternatively, in a cytoplasmic or membrane-associated multimeric protein complex to trap and draw fatty acids towards accumulat…
g11392	1.0470	1.0276	0.9620	0.6155	1.1081	0.6927	0.4073	0.8922	0.6326	0.4333	0.6991	0.6789	0.5476	0.6313	0.7036	0.4357	1.0435	0.8493	0.4138	0.6236	1.3132	0.7773	0.6570	0.8070	B3GALT4 GALT4	ganglioside biosynthetic process [GO:0001574]; protein glycosylation [GO:0006486]	Involved in GM1/GD1B/GA1 ganglioside biosynthesis.
g11394	3.7378	3.3844	3.9060	3.6426	3.6428	3.6558	4.2553	4.8085	4.4093	4.5964	4.1285	4.2631	3.9854	3.8340	3.9425	3.9308	3.9903	3.6265	4.0894	4.2671	4.1080	4.3000	4.0524	4.0660	B3GNT4 UNQ1898/PRO4344	O-glycan processing [GO:0016266]; keratan sulfate biosynthetic process [GO:0018146]; poly-N-acetyllactosamine biosynthetic process [GO:0030311]; protein glycosylation [GO:0006486]	Beta-1,3-N-acetylglucosaminyltransferase involved in the synthesis of poly-N-acetyllactosamine. Has activity for type 2 oligosaccharides.
g11395	5.9008	6.0023	6.0537	5.7733	5.7353	5.7875	6.4221	6.6304	6.4391	6.9366	6.3884	6.5854	6.2957	6.3662	6.3904	6.0293	6.0909	6.1696	6.3411	6.1991	6.1135	6.3036	5.9768	6.1273	Gpc6	cell migration [GO:0016477]; regulation of neurotransmitter receptor localization to postsynaptic specialization membrane [GO:0098696]; regulation of protein localization to membrane [GO:1905475]; regulation of signal transduction [GO:0009966]	Cell surface proteoglycan that bears heparan sulfate. Putative cell surface coreceptor for growth factors, extracellular matrix proteins, proteases and anti-proteases. Enhances migration and invasion of cancer cells through WNT5A signaling (By similarity).
g11396	4.5696	4.4373	4.7735	4.8107	4.6765	4.6897	4.6063	5.2601	4.8849	4.8635	4.5312	4.2285	4.4482	4.6575	4.5694	4.3492	4.5737	4.4064	4.4997	4.7431	4.5085	4.6097	4.2877	4.4846	NA	NA	NA
g11397	9.2280	9.2892	9.1186	9.2171	9.2017	9.2543	9.9090	9.7093	9.8480	10.0856	9.8866	10.0788	9.2302	9.2533	9.2278	9.2544	9.2407	9.3265	9.4187	9.3171	9.2903	9.3820	9.5003	9.2994	PCCB
g11398	4.5722	4.4953	4.6399	4.4479	4.7128	4.5192	4.7577	5.0756	4.7560	4.9555	4.7589	4.8744	5.3630	5.2192	5.2326	5.2409	5.4059	5.3726	4.9416	4.9627	4.8578	5.2575	5.1421	5.2661	lrrc40 zgc:63729
g11399	4.8758	4.4919	4.6153	4.6590	4.8118	4.7567	5.0785	5.3033	5.2226	5.3271	5.0785	5.2468	4.6473	4.8978	4.8694	4.7446	4.8038	4.7431	4.9028	4.8417	4.9591	4.8671	4.8888	5.0918	FSTL1	cell differentiation [GO:0030154]; multicellular organism development [GO:0007275]; regulation of BMP signaling pathway [GO:0030510]	May modulate the action of some growth factors on cell proliferation and differentiation. Binds heparin (By similarity).
g1140	2.6428	2.4552	2.8703	2.7840	3.1010	2.9710	2.0967	2.1528	1.2728	1.8597	2.1327	2.0699	2.3674	2.1925	2.5658	2.4429	3.0237	2.3606	1.8740	2.2528	2.1124	2.4033	1.8047	2.3628	Ret	MAPK cascade [GO:0000165]; Peyer's patch morphogenesis [GO:0061146]; activation of MAPK activity [GO:0000187]; cell differentiation [GO:0030154]; cellular response to retinoic acid [GO:0071300]; embryonic epithelial tube formation [GO:0001838]; enteric nervous system development [GO:0048484]; glial cell-derived neurotrophic factor receptor signaling pathway [GO:0035860]; homophilic cell adhesion …	Receptor tyrosine-protein kinase involved in numerous cellular mechanisms including cell proliferation, neuronal navigation, cell migration, and cell differentiation upon binding with glial cell derived neurotrophic factor family ligands. Phosphorylates PTK2/FAK1. Regulates both cell death/survival balance and positional information. Required for the molecular mechanisms orchestration during inte…
g11400	5.7184	5.9436	5.9147	5.7259	5.7479	5.8747	5.8445	5.8518	5.7969	5.8927	5.9237	5.8701	5.6651	5.8518	5.6958	5.7363	5.7325	5.8645	5.8309	5.6738	5.7266	5.8055	5.7778	5.8695	ATP11B ATPIF ATPIR KIAA0956	aminophospholipid transport [GO:0015917]; ion transmembrane transport [GO:0034220]; ion transport [GO:0006811]; neutrophil degranulation [GO:0043312]; phospholipid translocation [GO:0045332]	Catalytic component of a P4-ATPase flippase complex which catalyzes the hydrolysis of ATP coupled to the transport of aminophospholipids from the outer to the inner leaflet of various membranes and ensures the maintenance of asymmetric distribution of phospholipids. Phospholipid translocation seems also to be implicated in vesicle formation and in uptake of lipid signaling molecules (Probable). I…
g11402	6.4723	6.4638	6.6731	6.4601	6.4202	6.4641	6.7530	7.2836	6.6501	6.8787	6.6547	6.5297	6.5003	6.3394	6.4863	6.2288	6.1937	6.2125	6.6285	6.8720	6.7515	6.4748	6.4095	6.7592	NA	NA	NA
g11403	5.2425	5.2586	5.6238	5.5648	5.5132	5.5865	5.0603	5.8374	5.2813	5.5745	5.0765	5.2929	5.2094	5.2688	5.3076	5.2210	5.5404	5.1334	5.1892	5.4724	5.5408	5.5310	5.2676	5.6435	NA	NA	NA
g11404	1.1915	0.7870	1.0004	0.6155	0.6327	0.9254	-0.2987	-1.7294	-0.2709	-1.4492	-1.4034	-1.0089	1.4667	2.0072	1.5522	0.8881	2.1147	1.7126	0.0574	0.1778	0.1299	-0.5619	-0.3038	-0.4952	NA	NA	NA
g11406	5.0616	4.9458	4.8798	4.7808	4.7168	4.6950	5.5781	5.0867	5.3352	4.8558	5.2471	5.4077	4.8535	4.9148	5.0656	4.8765	4.7855	4.7851	5.1087	5.1928	5.3108	4.9834	5.0421	4.9200	PNLIP	lipid catabolic process [GO:0016042]
g11408	3.8290	3.8594	3.6879	3.8035	3.6852	3.7036	4.0803	3.4408	3.9041	3.7846	3.7414	3.9661	3.7262	3.7547	3.6180	3.7557	3.6210	3.6767	3.6873	3.6785	3.6682	3.6251	3.5291	3.3784	Gipc1 Gipc Rgs19ip1	cellular response to interleukin-7 [GO:0098761]; chemical synaptic transmission [GO:0007268]; endothelial cell migration [GO:0043542]; glutamate secretion [GO:0014047]; negative regulation of proteasomal ubiquitin-dependent protein catabolic process [GO:0032435]; positive regulation of cytokinesis [GO:0032467]; positive regulation of melanin biosynthetic process [GO:0048023]; positive regulation …	May be involved in G protein-linked signaling.
g1141	2.3280	2.4368	2.7598	1.7229	2.2005	2.5392	0.3862	1.9500	1.1374	0.8525	1.0941	0.1138	2.3962	2.3875	2.6781	2.2888	2.2072	2.3604	1.8968	1.5757	2.3968	1.7538	1.6869	2.5080	tor	multicellular organism development [GO:0007275]	Probable receptor tyrosine kinase. During postembryonic development, involved in the initiation of metamorphosis probably by inducing the production of ecdysone in response to prothoracicotropic hormone (PTTH) (By similarity). Binding to PTTH stimulates activation of canonical MAPK signaling leading to ERK phosphorylation (PubMed:19965758, PubMed:26928300).
g11431	5.0183	5.0441	5.0319	4.8554	5.0372	4.9714	4.9101	4.8673	4.6564	4.7035	4.4188	4.4843	4.9247	4.8155	4.7404	4.7998	4.9514	4.8536	4.8915	4.7541	4.6519	4.6756	4.6454	4.5636	PTPRD	heterophilic cell-cell adhesion via plasma membrane cell adhesion molecules [GO:0007157]; neuron differentiation [GO:0030182]; phosphate-containing compound metabolic process [GO:0006796]; positive regulation of dendrite morphogenesis [GO:0050775]; positive regulation of synapse assembly [GO:0051965]; presynaptic membrane assembly [GO:0097105]; protein dephosphorylation [GO:0006470]; regulation o…	Can bidirectionally induce pre- and post-synaptic differentiation of neurons by mediating interaction with IL1RAP and IL1RAPL1 trans-synaptically. Involved in pre-synaptic differentiation through interaction with SLITRK2.
g11432	5.3993	5.5842	5.2980	5.2789	5.2284	5.3523	5.8381	5.5265	5.6981	5.3765	5.7060	5.4850	5.1594	5.3261	5.1730	5.1946	5.2099	5.1988	5.2220	5.2803	5.2227	5.0497	5.0309	5.0109	Ptprd	heterophilic cell-cell adhesion via plasma membrane cell adhesion molecules [GO:0007157]; modulation of chemical synaptic transmission [GO:0050804]; negative regulation of receptor signaling pathway via JAK-STAT [GO:0046426]; neuron differentiation [GO:0030182]; positive regulation of dendrite morphogenesis [GO:0050775]; positive regulation of synapse assembly [GO:0051965]; presynaptic membrane a…	Can bidirectionally induce pre- and post-synaptic differentiation of neurons by mediating interaction with IL1RAP and IL1RAPL1 trans-synaptically (PubMed:25908590). Involved in pre-synaptic differentiation through interaction with SLITRK2 (PubMed:25989451).
g11433	1.2975	0.9518	1.3371	1.5400	1.9203	1.4334	1.1944	2.8283	1.6162	1.5121	1.4365	1.4006	1.4937	1.6244	1.2234	2.0153	1.8865	1.0146	0.3492	1.6452	1.5526	1.4323	1.1888	1.6658	NA	NA	NA
g11434	4.4991	4.4022	4.5292	4.8207	4.6230	4.4524	4.6983	4.0551	3.5691	3.7405	4.5513	4.9521	4.5285	4.7221	4.6020	4.5890	4.6209	4.7751	4.6975	4.7096	4.6647	4.7718	4.8056	4.6667	Polr2g	apoptotic process [GO:0006915]; nuclear-transcribed mRNA catabolic process, exonucleolytic [GO:0000291]; positive regulation of nuclear-transcribed mRNA poly(A) tail shortening [GO:0060213]; positive regulation of translational initiation [GO:0045948]; transcription by RNA polymerase II [GO:0006366]; transcription initiation from RNA polymerase II promoter [GO:0006367]	DNA-dependent RNA polymerase catalyzes the transcription of DNA into RNA using the four ribonucleoside triphosphates as substrates. Component of RNA polymerase II which synthesizes mRNA precursors and many functional non-coding RNAs. Pol II is the central component of the basal RNA polymerase II transcription machinery. It is composed of mobile elements that move relative to each other. RPB7 is p…
g11435	1.5964	1.9701	1.9217	2.0136	1.9554	2.1827	1.9842	1.4319	2.0773	2.7409	2.1327	2.5576	2.3819	2.2269	2.2238	2.1182	2.2807	2.2654	2.0870	2.7356	1.9710	2.4313	2.3660	1.9165	RCHY1 ARNIP CHIMP PIRH2 RNF199 ZNF363	error-free translesion synthesis [GO:0070987]; positive regulation of proteasomal ubiquitin-dependent protein catabolic process [GO:0032436]; positive regulation of protein ubiquitination [GO:0031398]; protein autoubiquitination [GO:0051865]; protein ubiquitination [GO:0016567]; ubiquitin-dependent protein catabolic process [GO:0006511]	Mediates E3-dependent ubiquitination and proteasomal degradation of target proteins, including p53/TP53, P73, HDAC1 and CDKN1B. Preferentially acts on tetrameric p53/TP53. Monoubiquitinates the translesion DNA polymerase POLH. Contributes to the regulation of the cell cycle progression. Increases AR transcription factor activity.
g11436	0.1855	0.6974	-0.0783	0.0577	-0.7852	1.1226	1.4982	1.4229	1.7825	0.8475	1.5411	0.8954	0.6315	1.0124	0.9793	0.3225	1.2437	0.7412	0.2026	1.1386	0.8486	0.5060	0.0026	0.8571	RTase	transposition, DNA-mediated [GO:0006313]
g11437	3.4864	3.2568	3.3951	3.5120	3.6229	3.5803	3.9913	3.1030	3.5063	3.6302	3.8099	4.0646	3.6683	3.6254	3.6948	3.4616	3.6272	3.5811	3.9163	3.8826	3.7146	3.7076	3.8045	3.6541	RCHY1 ARNIP CHIMP PIRH2 RNF199 ZNF363	error-free translesion synthesis [GO:0070987]; positive regulation of proteasomal ubiquitin-dependent protein catabolic process [GO:0032436]; positive regulation of protein ubiquitination [GO:0031398]; protein autoubiquitination [GO:0051865]; protein ubiquitination [GO:0016567]; ubiquitin-dependent protein catabolic process [GO:0006511]	Mediates E3-dependent ubiquitination and proteasomal degradation of target proteins, including p53/TP53, P73, HDAC1 and CDKN1B. Preferentially acts on tetrameric p53/TP53. Monoubiquitinates the translesion DNA polymerase POLH. Contributes to the regulation of the cell cycle progression. Increases AR transcription factor activity.
g11438	1.1536	1.2570	1.2789	0.9119	1.1331	1.3066	0.4017	1.4347	1.0912	2.0427	1.0963	0.4924	1.8325	1.0892	1.8872	1.5135	1.9494	1.8453	0.4889	0.5504	0.3761	0.7787	1.1717	1.8205	RTase	transposition, DNA-mediated [GO:0006313]
g11439	0.9921	1.3355	0.5854	0.6651	1.0454	0.9733	0.6294	-0.9331	1.1853	-0.4513	0.7111	-0.7633	0.8490	0.7165	0.3669	0.2464	0.7657	0.9458	0.4853	0.6763	1.3246	0.3166	0.3530	0.7893	NA	NA	NA
g1144	4.0346	4.1198	3.9944	3.6982	3.9558	3.9122	3.4779	3.2379	3.7424	2.9964	3.6259	1.8794	4.1928	4.1265	4.1016	3.9953	3.9808	4.2576	4.2440	4.1802	4.2976	4.0248	4.2101	4.1574	Dync1h1 Dhc1 Dnch1 Dnchc1 Dyhc	cell division [GO:0051301]; cilium movement [GO:0003341]; cytoplasmic mRNA processing body assembly [GO:0033962]; cytoplasmic microtubule organization [GO:0031122]; establishment of spindle localization [GO:0051293]; microtubule-based movement [GO:0007018]; minus-end-directed vesicle transport along microtubule [GO:0072382]; mitotic cell cycle [GO:0000278]; nuclear migration [GO:0007097]; positiv…	Cytoplasmic dynein 1 acts as a motor for the intracellular retrograde motility of vesicles and organelles along microtubules. Dynein has ATPase activity; the force-producing power stroke is thought to occur on release of ADP. Plays a role in mitotic spindle assembly and metaphase plate congression.
g11440	1.7477	1.7535	1.7232	1.3652	1.6393	1.6385	0.6168	0.2009	-0.0674	-0.1075	1.4972	-0.4184	1.1394	1.4280	1.6446	1.3264	1.5758	1.6741	1.6464	1.3728	1.3016	1.1008	1.3950	1.4599	RTase	transposition, DNA-mediated [GO:0006313]
g11441	4.7320	4.6230	4.5745	4.6618	4.7507	4.5915	4.2110	4.4805	4.0305	4.4468	3.8210	4.0363	4.6562	4.6824	4.6866	4.8380	4.7311	4.7343	4.6072	4.6073	4.5028	4.4236	4.3387	4.5702	Map3k2 Mekk2	activation of protein kinase activity [GO:0032147]; positive regulation of transcription, DNA-templated [GO:0045893]; protein phosphorylation [GO:0006468]; signal transduction by protein phosphorylation [GO:0023014]; stress-activated protein kinase signaling cascade [GO:0031098]	Component of a protein kinase signal transduction cascade. Regulates the JNK and ERK5 pathways by phosphorylating and activating MAP2K5 and MAP2K7. Plays a role in caveolae kiss-and-run dynamics (By similarity).
g11443	3.7236	3.7461	3.5904	3.9111	3.7811	3.5951	3.9486	3.6856	3.8618	4.2449	4.2484	4.0016	3.6324	3.8460	3.5660	3.7288	3.6934	3.7430	3.6475	3.8876	3.8896	3.9250	4.0854	3.9634	ATF2	cellular response to DNA damage stimulus [GO:0006974]; regulation of transcription by RNA polymerase II [GO:0006357]	Transcriptional activator which regulates the transcription of various genes, including those involved in anti-apoptosis, cell growth, and DNA damage response. Dependent on its binding partner, binds to CRE (cAMP response element) consensus sequences (5'-TGACGTCA-3') or to AP-1 (activator protein 1) consensus sequences (5'-TGACTCA-3') (By similarity).
g11444	5.9715	5.9362	5.9008	5.8759	5.7341	5.8943	4.1128	4.7850	5.2611	7.4696	7.4731	7.1452	5.2765	5.5153	5.3621	5.1628	4.8937	5.1706	5.0824	4.7919	5.0615	7.1298	7.0210	7.1498	ZSWIM4	regulation of axon guidance [GO:1902667]
g11446	6.6123	6.7367	6.6979	6.6452	6.6720	6.7023	5.3945	5.5406	5.7278	4.8635	5.5745	4.6124	6.1802	5.9958	6.0256	6.0533	6.2615	5.9203	6.2244	6.1121	6.1996	5.8631	5.9382	6.0279	NA	NA	NA
g11453	-0.1668	-0.7932	-1.0727	-0.6265	0.3461	-0.3818	-1.7383	-2.5392	-2.4786	0.0560	-0.4014	-0.2834	0.2645	0.2071	1.1190	0.8487	1.3122	0.8925	-0.5341	-0.3718	0.1878	1.3758	0.5351	1.4515	NA	NA	NA
g11455	1.1065	1.0641	0.5080	1.1183	1.1081	0.7342	0.8281	2.1528	1.8362	1.7529	1.2844	1.7179	0.7399	1.1384	0.7036	1.0356	1.1839	0.7117	1.2523	1.0011	0.7071	0.5408	1.1056	0.8946	NA	NA	NA
g11458	1.4886	1.2655	1.6588	1.3857	1.5458	1.4334	1.5190	1.7423	2.1495	1.1907	1.7700	2.5576	1.3536	1.5449	1.3822	1.5833	1.4579	0.8049	1.2872	1.7586	1.5078	1.7315	0.8225	1.5356	NA	NA	NA
g1146	1.6170	1.2338	1.9217	1.3584	1.7106	1.5771	0.5405	1.5642	1.3966	1.2231	0.7923	0.3519	1.2309	1.4018	1.3822	1.4581	1.7496	1.3600	0.8471	1.4152	1.5526	0.7773	0.7695	1.6905	Fgfr4	cell migration [GO:0016477]; cholesterol homeostasis [GO:0042632]; fibroblast growth factor receptor signaling pathway [GO:0008543]; glucose homeostasis [GO:0042593]; nervous system development [GO:0007399]; peptidyl-tyrosine phosphorylation [GO:0018108]; phosphate ion homeostasis [GO:0055062]; positive regulation of DNA biosynthetic process [GO:2000573]; positive regulation of ERK1 and ERK2 casc…	Tyrosine-protein kinase that acts as cell-surface receptor for fibroblast growth factors and plays a role in the regulation of cell proliferation, differentiation and migration, and in regulation of lipid metabolism, bile acid biosynthesis, glucose uptake, vitamin D metabolism and phosphate homeostasis. Required for normal down-regulation of the expression of CYP7A1, the rate-limiting enzyme in b…
g11464	0.7807	1.2014	0.7528	1.0852	0.9433	1.2738	1.5822	1.3968	1.2728	0.9795	1.6996	2.0474	1.2626	1.2761	0.9262	1.3494	0.6162	0.9343	1.7292	0.9253	1.1182	1.1246	1.1478	1.4223	CDIPT PIS PIS1	CDP-diacylglycerol metabolic process [GO:0046341]; phosphatidylinositol biosynthetic process [GO:0006661]	Catalyzes the biosynthesis of phosphatidylinositol (PtdIns) as well as PtdIns:inositol exchange reaction. May thus act to reduce an excessive cellular PtdIns content. The exchange activity is due to the reverse reaction of PtdIns synthase and is dependent on CMP, which is tightly bound to the enzyme.
g11465	6.6584	6.7535	6.6337	6.5793	6.6687	6.7612	6.2321	6.0720	5.8430	5.9151	6.4023	6.0378	6.4745	6.5101	6.5997	6.6212	6.5519	6.6018	6.5214	6.4952	6.5034	6.5589	6.5274	6.4935	INTS2 RCJMB04_9c3	snRNA 3'-end processing [GO:0034472]	Component of the Integrator complex, a complex involved in the small nuclear RNAs (snRNA) U1 and U2 transcription and in their 3'-box-dependent processing.
g11466	5.3600	5.4198	5.3342	5.3114	5.1866	5.2234	4.9163	4.5095	5.1156	4.8324	4.9301	4.9702	5.1803	4.8763	5.1131	4.9351	4.8704	4.9202	4.9954	5.0343	4.9591	4.8464	4.8888	4.6636	Ggt1 Ggt	aging [GO:0007568]; cellular response to oxidative stress [GO:0034599]; glutamate metabolic process [GO:0006536]; glutathione biosynthetic process [GO:0006750]; glutathione catabolic process [GO:0006751]; peptide modification [GO:0031179]; regulation of immune system process [GO:0002682]; regulation of inflammatory response [GO:0050727]; response to estradiol [GO:0032355]; response to lipopolysac…	Cleaves the gamma-glutamyl bond of extracellular glutathione (gamma-Glu-Cys-Gly), glutathione conjugates, and other gamma-glutamyl compounds. The metabolism of glutathione releases free glutamate and the dipeptide cysteinyl-glycine, which is hydrolyzed to cysteine and glycine by dipeptidases. In the presence of high concentrations of dipeptides and some amino acids, can also catalyze a transpepti…
g11468	1.8263	1.7187	1.7519	2.0311	1.6690	1.8277	1.9607	2.0201	2.3465	2.1564	2.8483	2.1139	2.0421	1.4607	2.0454	1.7634	1.5903	1.5870	2.2900	1.7366	2.1124	2.4174	2.4358	2.3481	ULK2 KIAA0623	autophagosome assembly [GO:0000045]; autophagy [GO:0006914]; axon extension [GO:0048675]; negative regulation of collateral sprouting [GO:0048671]; positive regulation by symbiont of host autophagy [GO:0075044]; protein autophosphorylation [GO:0046777]; regulation of autophagy [GO:0010506]; response to starvation [GO:0042594]; signal transduction [GO:0007165]	Serine/threonine-protein kinase involved in autophagy in response to starvation. Acts upstream of phosphatidylinositol 3-kinase PIK3C3 to regulate the formation of autophagophores, the precursors of autophagosomes. Part of regulatory feedback loops in autophagy: acts both as a downstream effector and a negative regulator of mammalian target of rapamycin complex 1 (mTORC1) via interaction with RPT…
g11469	4.5157	4.6770	4.5903	4.7248	4.6974	4.7617	4.8245	4.9752	4.9935	4.9794	5.2236	4.7194	4.6828	4.6191	4.6085	4.6504	4.7539	4.7194	4.7703	4.7181	4.9104	5.0986	5.3575	5.1968	NA	NA	NA
g11470	4.8672	5.0395	4.9360	4.8257	4.6203	4.9800	5.7599	5.4728	5.5437	7.3965	7.1951	7.1870	5.3034	5.2362	5.3564	4.9859	4.9416	5.2700	5.6962	5.4317	5.6306	6.2633	6.0370	6.0626	ZSCAN31 ZNF310P ZNF323	regulation of transcription by RNA polymerase II [GO:0006357]	May function as a transcription factor. May be involved in the development of multiple embryonic organs.
g11471	3.5734	3.6947	3.2025	3.6651	3.2426	3.3369	3.9958	3.8371	3.6950	4.8506	4.4406	4.7015	4.1553	4.1757	4.2073	4.0043	3.6577	3.8120	4.3551	4.2900	4.2542	4.6608	4.1069	4.2516		calcium-mediated signaling [GO:0019722]	Calmodulin mediates the control of a large number of enzymes, ion channels and other proteins by Ca(2+). Among the enzymes to be stimulated by the calmodulin-Ca(2+) complex are a number of protein kinases and phosphatases.
g11472	2.6225	2.3260	2.4520	2.6992	2.7580	2.5854	2.8015	2.9781	3.2460	3.8378	2.2358	3.3282	2.7602	2.7836	2.5525	2.7723	2.6639	2.5340	2.6665	2.7245	2.8106	2.8075	2.7417	2.3781	PTRH2 BIT1 PTH2 CGI-147	apoptotic process [GO:0006915]; negative regulation of anoikis [GO:2000811]; negative regulation of gene expression [GO:0010629]; positive regulation of anoikis [GO:2000210]	The natural substrate for this enzyme may be peptidyl-tRNAs which drop off the ribosome during protein synthesis.
g11473	2.8310	2.7742	2.7958	2.7840	3.0039	2.9090	2.6912	2.9781	2.4644	2.4578	2.3475	2.8838	2.9276	2.7366	2.7402	2.8541	2.9067	2.7487	2.6531	2.8930	3.0560	2.5637	2.6565	2.8418	Ppp1r12a Mypt1	cellular response to drug [GO:0035690]; centrosome cycle [GO:0007098]; mitotic cell cycle [GO:0000278]; negative regulation of catalytic activity [GO:0043086]; positive regulation of myosin-light-chain-phosphatase activity [GO:0035508]; positive regulation of transcription by RNA polymerase II [GO:0045944]; protein dephosphorylation [GO:0006470]; regulation of cell adhesion [GO:0030155]; regulati…	Key regulator of protein phosphatase 1C (PPP1C). Mediates binding to myosin. As part of the PPP1C complex, involved in dephosphorylation of PLK1. Capable of inhibiting HIF1AN-dependent suppression of HIF1A activity (By similarity).
g11474	5.1563	5.3089	5.2604	5.2101	5.2778	5.4369	5.7363	5.7096	5.8073	5.7824	5.9304	5.5015	5.2925	5.1483	5.1862	5.3090	5.2199	5.2433	5.4501	5.3856	5.3454	5.3877	5.5574	5.2858	TRPV6 ECAC2	calcium ion homeostasis [GO:0055074]; calcium ion import across plasma membrane [GO:0098703]; calcium ion transmembrane transport [GO:0070588]; calcium ion transport [GO:0006816]; regulation of calcium ion-dependent exocytosis [GO:0017158]; response to calcium ion [GO:0051592]	Calcium selective cation channel that mediates Ca(2+) uptake in various tissues, including the intestine (PubMed:11097838, PubMed:11278579, PubMed:11248124 PubMed:15184369, PubMed:23612980, PubMed:29258289). Important for normal Ca(2+) ion homeostasis in the body, including bone and skin (By similarity). The channel is activated by low internal calcium level, probably including intracellular calc…
g11475	1.2941	1.2122	0.9237	1.1329	1.6423	0.8214	1.3445	0.7851	0.3960	1.6262	0.8515	0.5733	1.7811	1.1578	1.3428	1.5210	1.3063	1.6606	1.3223	1.3297	1.6482	1.3055	1.6144	0.8321	NA	NA	NA
g11480	1.6955	1.1892	1.7976	1.7082	1.3825	1.0506	1.0050	1.4906	1.2611	1.3214	0.1958	0.1773	1.2048	1.1503	0.8724	1.6049	1.7291	1.1362	1.0586	1.2913	1.4443	1.3428	0.1643	1.0598	NA	NA	NA
g11481	0.9365	0.5323	0.8836	0.9749	1.9395	1.0869	-2.1256	-0.2891	-3.2207	-0.9767	-1.4326	0.8326	1.1136	1.1902	0.8911	0.8383	1.1620	0.3693	1.5262	0.7065	1.5023	1.1039	1.3795	1.0636	NA	NA	NA
g11482	0.9531	-1.0036	1.1522	0.6868	-0.5409	0.5839	1.6445	0.3447	1.3814	0.3572	1.3218	0.8581	1.3040	1.3331	1.4815	0.6570	-0.4023	1.0416	-0.2220	0.3586	0.9814	0.9633	0.5427	0.5329	Zbed4 Kiaa0637
g11483	2.5278	2.3992	2.7184	2.0483	1.9212	2.3116	1.1112	1.9009	1.6826	1.8801	1.7232	0.1971	2.3819	1.7723	2.0790	2.0004	2.1679	2.0757	1.6261	1.5558	2.1163	1.5480	1.5765	2.1119	NA	NA	NA
g11487	3.5468	3.1500	3.4448	2.9307	3.1993	3.0796	2.1808	2.5216	2.1495	0.9017	0.7923	1.0395	3.1214	3.0847	3.2324	2.8640	2.6518	2.8937	2.9098	2.8527	3.0944	2.2856	2.2545	2.4807	NA	NA	NA
g11492	3.6654	3.4820	3.2905	3.3546	3.4349	3.4091	3.2243	3.0476	3.2350	3.2686	3.6323	3.7182	3.4311	3.3572	3.4272	3.0139	3.1056	3.2901	2.9862	3.1805	3.3120	3.2143	3.2767	3.4668	ANK1 ANK	cytoskeleton organization [GO:0007010]; endoplasmic reticulum to Golgi vesicle-mediated transport [GO:0006888]; exocytosis [GO:0006887]; maintenance of epithelial cell apical/basal polarity [GO:0045199]; positive regulation of organelle organization [GO:0010638]; protein localization to plasma membrane [GO:0072659]; signal transduction [GO:0007165]	Attaches integral membrane proteins to cytoskeletal elements; binds to the erythrocyte membrane protein band 4.2, to Na-K ATPase, to the lymphocyte membrane protein GP85, and to the cytoskeletal proteins fodrin, tubulin, vimentin and desmin. Erythrocyte ankyrins also link spectrin (beta chain) to the cytoplasmic domain of the erythrocytes anion exchange protein; they retain most or all of these b…
g11494	1.5839	1.8021	1.9127	2.0466	1.6421	2.0870	2.4586	2.2453	1.8065	1.9510	1.8024	2.0267	2.5687	1.9959	2.5993	2.6757	3.0460	2.8265	1.5338	1.8306	1.6316	1.6363	2.1082	1.9024	T	DNA integration [GO:0015074]; transposition, DNA-mediated [GO:0006313]	P-element transposase that specifically mediates transposition of P-elements. Mediates both; precise and imprecise excision.
g11496	4.9406	4.9400	4.7341	4.8081	4.8472	5.1275	5.1558	4.4163	4.7978	4.7064	4.9378	5.0628	4.7569	4.8295	4.9502	4.5770	5.0022	4.7723	4.7795	4.5797	4.8240	4.7497	4.6745	4.7126	Ankrd28		Putative regulatory subunit of protein phosphatase 6 (PP6) that may be involved in the recognition of phosphoprotein substrates. Involved in the PP6-mediated dephosphorylation of NFKBIE opposing its degradation in response to TNF-alpha. Selectively inhibits the phosphatase activity of PPP1C. Targets PPP1C to modulate HNRPK phosphorylation (By similarity).
g11497	4.3531	3.9204	4.0226	3.9391	4.0561	4.0041	4.4372	4.2834	4.2212	4.3254	4.2688	3.9840	4.3336	4.3141	4.5121	4.2695	4.3417	4.4431	4.1236	4.1802	4.4885	4.1773	4.1543	4.0083	tes	neural crest cell migration [GO:0001755]; regulation of cell population proliferation [GO:0042127]	Scaffold protein that may play a role in cell adhesion, cell spreading and in the reorganization of the actin cytoskeleton. May inhibit cell growth (By similarity). Regulates cranial neural crest migration. Acts together with prickle1 to control axial elongation.
g11498	4.9650	5.1390	5.0155	4.9294	5.0412	5.0577	4.9101	4.9483	4.1873	4.4973	4.7704	5.3072	5.1657	5.1515	5.2326	5.1649	5.2585	5.2453	4.9416	4.8723	4.9233	5.0810	4.9408	5.0825	BTG1	negative regulation of cell population proliferation [GO:0008285]; negative regulation of mitotic cell cycle [GO:0045930]; positive regulation of angiogenesis [GO:0045766]; positive regulation of endothelial cell differentiation [GO:0045603]; positive regulation of fibroblast apoptotic process [GO:2000271]	Anti-proliferative protein.
g115	0.9634	-0.0983	-0.2117	0.1545	0.2691	0.8598	-0.3580	-1.4386	-0.7229	-1.7905	-0.3339	-1.3714	0.7864	1.0605	1.0369	0.5229	-0.2387	1.1057	-0.9971	0.5749	0.3626	0.4281	1.2591	0.4613	NA	NA	NA
g11500	3.8112	3.7958	4.1732	3.9064	4.0275	3.8285	3.4011	3.9381	3.8760	3.8430	3.7414	3.5840	3.5768	3.3726	3.4631	3.6161	3.6697	3.5745	3.6675	3.8675	3.7808	3.7582	3.6949	3.8747	Med17 Crsp6 Trap80	positive regulation of transcription by RNA polymerase II [GO:0045944]; positive regulation of transcription, DNA-templated [GO:0045893]; protein ubiquitination [GO:0016567]; regulation of transcription by RNA polymerase II [GO:0006357]; stem cell population maintenance [GO:0019827]; transcription initiation from RNA polymerase II promoter [GO:0006367]	Component of the Mediator complex, a coactivator involved in the regulated transcription of nearly all RNA polymerase II-dependent genes. Mediator functions as a bridge to convey information from gene-specific regulatory proteins to the basal RNA polymerase II transcription machinery. Mediator is recruited to promoters by direct interactions with regulatory proteins and serves as a scaffold for t…
g11501	2.3043	2.0080	2.6584	2.0136	2.1646	1.5308	3.1003	3.6488	3.2127	3.7123	2.6509	3.0959	3.1040	3.2358	3.1553	2.9779	2.8444	3.0350	2.4056	2.3135	2.6753	3.0704	2.6270	3.0373	NA	NA	NA
g11502	3.2756	3.5350	3.2189	3.2980	3.3518	3.6064	3.1739	2.7883	3.0713	3.1971	3.5810	3.0959	3.4171	3.4179	3.2735	3.2812	3.4573	3.6890	2.8873	2.9323	3.3632	3.5505	3.6442	3.6287	Celsr2 Megf3	cell surface receptor signaling pathway [GO:0007166]; cell-cell adhesion [GO:0098609]; dendrite morphogenesis [GO:0048813]; homophilic cell adhesion via plasma membrane adhesion molecules [GO:0007156]; regulation of cell-cell adhesion [GO:0022407]; spermatogenesis [GO:0007283]	Receptor that may have an important role in cell/cell signaling during nervous system formation.
g11503	6.1225	6.2569	6.1228	6.1358	6.1983	6.2680	6.4048	6.2641	6.4909	6.2168	6.3668	6.4059	6.4088	6.3052	6.2747	6.2662	6.2202	6.3054	6.3401	6.2659	6.3284	6.1832	6.3989	6.1486	Spag9 Jip4 Jsap2 Kiaa0516 Mapk8ip4	activation of JUN kinase activity [GO:0007257]; activation of MAPK activity [GO:0000187]; lysosome localization [GO:0032418]; negative regulation of protein homodimerization activity [GO:0090074]; positive regulation of MAPK cascade [GO:0043410]; positive regulation of cell migration [GO:0030335]; positive regulation of neuron differentiation [GO:0045666]; protein homooligomerization [GO:0051260]…	The JNK-interacting protein (JIP) group of scaffold proteins selectively mediates JNK signaling by aggregating specific components of the MAPK cascade to form a functional JNK signaling module (PubMed:12391307, PubMed:15767678). Regulates lysosomal positioning by acting as an adapter protein which links PIP4P1-positive lysosomes to the dynein-dynactin complex (By similarity).
g11504	3.8811	3.9303	3.8440	4.0373	3.8197	3.9257	3.5665	3.0921	3.4019	2.6723	3.9275	3.7877	3.6742	3.7250	3.6620	3.7976	3.7283	3.7894	3.8123	3.6256	3.6111	3.6611	3.6368	3.4010	ANK1 ANK	cytoskeleton organization [GO:0007010]; endoplasmic reticulum to Golgi vesicle-mediated transport [GO:0006888]; exocytosis [GO:0006887]; maintenance of epithelial cell apical/basal polarity [GO:0045199]; positive regulation of organelle organization [GO:0010638]; protein localization to plasma membrane [GO:0072659]; signal transduction [GO:0007165]	Attaches integral membrane proteins to cytoskeletal elements; binds to the erythrocyte membrane protein band 4.2, to Na-K ATPase, to the lymphocyte membrane protein GP85, and to the cytoskeletal proteins fodrin, tubulin, vimentin and desmin. Erythrocyte ankyrins also link spectrin (beta chain) to the cytoplasmic domain of the erythrocytes anion exchange protein; they retain most or all of these b…
g11505	1.9778	2.4638	2.1099	2.0536	2.2210	2.0235	2.7073	2.3528	2.6427	2.4860	2.3131	2.2325	2.0953	2.1789	1.7231	1.6934	1.5209	1.5822	2.4946	2.3593	2.2735	2.1520	2.2731	2.2344	NA	NA	NA
g11506	2.3975	2.7658	2.5314	2.8135	2.7404	2.7465	2.7262	2.6350	2.7598	2.3286	2.2989	2.3648	2.3415	2.4102	2.1623	2.1968	2.1438	2.3128	2.5270	2.4006	2.5078	2.5136	2.5129	2.4669	NA	NA	NA
g11509	4.3314	4.3366	4.4376	4.5052	4.4799	4.2950	4.1340	4.3987	4.1171	4.2488	4.0410	3.9899	4.1928	4.2318	4.1642	4.0265	4.2079	4.0496	3.7882	3.9558	4.1118	4.1814	3.8307	4.2391	TRPC5 TRP5		Thought to form a receptor-activated non-selective calcium permeant cation channel. Probably is operated by a phosphatidylinositol second messenger system activated by receptor tyrosine kinases or G-protein coupled receptors. Has also been shown to be calcium-selective. May also be activated by intracellular calcium store depletion.
g1151	0.7103	1.1112	0.6109	0.8301	0.8558	0.6504	-0.1891	1.2863	1.2290	1.2231	0.7465	0.4917	0.6941	0.8160	0.6636	0.6368	0.5604	0.7122	1.1036	0.8807	0.9273	0.8621	1.3161	0.9385	FGFR2	apoptotic process [GO:0006915]; positive regulation of cell population proliferation [GO:0008284]	Tyrosine-protein kinase that acts as cell-surface receptor for fibroblast growth factors and plays an essential role in the regulation of cell proliferation, differentiation, migration and apoptosis, and in the regulation of embryonic development. Required for normal embryonic patterning, limb bud development, lung morphogenesis, osteogenesis and skin development. Plays an essential role in the r…
g11511	5.3492	5.6137	5.4920	5.4305	5.3987	5.4796	5.4424	5.1957	5.4423	5.4751	5.3950	5.4389	5.3696	5.5267	5.5595	5.4039	5.4336	5.5170	5.1804	5.0353	5.0781	5.0762	5.2893	5.1271	SLC2A3 GLUT3	glucose transmembrane transport [GO:1904659]	Facilitative glucose transporter that can also mediate the uptake of various other monosaccharides across the cell membrane. Mediates the uptake of glucose, 2-deoxyglucose, galactose, mannose, xylose and fucose, and probably also dehydroascorbate. Does not mediate fructose transport.
g11515	2.3420	2.1840	1.9217	2.2993	2.1646	2.0738	1.4187	1.1665	-0.5468	0.8194	1.1848	1.5679	2.2617	2.1573	2.3211	2.1670	2.3271	2.0729	1.7292	1.9619	2.0197	1.9980	2.1336	1.6812	HSP70.1
g11516	2.3543	2.5738	2.8599	2.6092	2.9176	2.5510	2.0074	2.5538	2.4067	2.4578	1.1848	1.7737	2.3528	2.0842	2.1551	2.0847	2.3420	2.3452	2.1642	2.5207	1.9710	2.0887	2.4186	1.7386	SYT9	calcium-dependent activation of synaptic vesicle fusion [GO:0099502]; calcium-ion regulated exocytosis [GO:0017156]; cellular response to calcium ion [GO:0071277]; membrane organization [GO:0061024]; positive regulation of calcium ion-dependent exocytosis [GO:0045956]; regulation of calcium ion-dependent exocytosis [GO:0017158]; regulation of dopamine secretion [GO:0014059]; regulation of insulin…	May be involved in Ca(2+)-dependent exocytosis of secretory vesicles through Ca(2+) and phospholipid binding to the C2 domain or may serve as Ca(2+) sensors in the process of vesicular trafficking and exocytosis.
g11517	8.7503	8.7622	8.6500	8.8297	8.7725	8.7956	9.2620	9.1300	9.3178	9.5635	9.3299	9.3580	8.7787	8.8268	8.8386	8.9153	8.8592	8.8947	8.9750	8.9530	8.9598	8.9845	9.1211	8.9711	G3bp1 G3bp	defense response to virus [GO:0051607]; innate immune response [GO:0045087]; negative regulation of canonical Wnt signaling pathway [GO:0090090]; positive regulation of stress granule assembly [GO:0062029]; stress granule assembly [GO:0034063]; type I interferon production [GO:0032606]	ATP- and magnesium-dependent helicase that plays an essential role in innate immunity. Participates in the DNA-triggered cGAS/STING pathway by promoting the DNA binding and activation of CGAS. Enhances also DDX58-induced type I interferon production probably by helping DDX58 at sensing pathogenic RNA. In addition, plays an essential role in stress granule formation. Unwinds preferentially partial…
g11518	2.6528	2.3992	2.4795	2.4234	2.4614	2.5510	2.4752	1.8499	2.1495	1.4588	2.3779	3.0171	2.8773	2.4470	2.1899	2.7618	2.5772	2.5875	2.5274	2.6440	2.9511	2.9303	2.6855	2.7741	MRPL53
g11519	7.9637	7.9297	7.8533	7.7374	7.7366	7.9996	8.5189	8.2144	8.3273	8.3549	8.5545	8.1240	7.4613	7.5167	7.3444	7.7219	7.6951	7.8209	7.6644	7.8059	7.9212	7.6026	8.1062	7.8610	Svep1	cell adhesion [GO:0007155]	May play a role in the cell attachment process.
g11521	3.1680	3.2082	3.2591	2.9674	3.2914	3.2609	2.0303	2.8151	3.0463	2.4714	2.1504	1.6298	2.9077	3.0658	2.6925	3.0918	3.0237	2.7250	2.5986	2.6675	3.0166	2.6134	2.5345	2.9783	SHPRH KIAA2023	DNA repair [GO:0006281]; cellular response to DNA damage stimulus [GO:0006974]; nucleosome assembly [GO:0006334]; protein polyubiquitination [GO:0000209]; protein ubiquitination [GO:0016567]	E3 ubiquitin-protein ligase involved in DNA repair. Upon genotoxic stress, accepts ubiquitin from the UBE2N-UBE2V2 E2 complex and transfers it to 'Lys-164' of PCNA which had been monoubiquitinated by UBE2A/B-RAD18, promoting the formation of non-canonical poly-ubiquitin chains linked through 'Lys-63'.
g11525	2.6563	2.6113	2.7561	2.7377	2.9426	2.9409	1.7980	2.0416	2.1644	2.2181	2.1867	1.0267	2.7150	2.6652	2.5572	2.4626	2.5226	2.3710	1.9721	2.6924	2.2551	2.4370	2.0990	2.7444	Shprh	DNA repair [GO:0006281]; cellular response to DNA damage stimulus [GO:0006974]; nucleosome assembly [GO:0006334]; protein polyubiquitination [GO:0000209]	E3 ubiquitin-protein ligase involved in DNA repair. Upon genotoxic stress, accepts ubiquitin from the UBE2N-UBE2V2 E2 complex and transfers it to 'Lys-164' of PCNA which had been monoubiquitinated by UBE2A/B-RAD18, promoting the formation of non-canonical poly-ubiquitin chains linked through 'Lys-63'.
g11527	3.7611	4.0072	3.7791	3.7253	3.8757	3.8941	2.6177	3.3244	2.8581	2.3447	2.8698	2.1139	3.5831	3.5863	3.6496	3.7450	3.9065	3.8617	3.5065	3.7014	3.6005	3.7415	3.5916	3.8254	SHPRH KIAA2023	DNA repair [GO:0006281]; cellular response to DNA damage stimulus [GO:0006974]; nucleosome assembly [GO:0006334]; protein polyubiquitination [GO:0000209]; protein ubiquitination [GO:0016567]	E3 ubiquitin-protein ligase involved in DNA repair. Upon genotoxic stress, accepts ubiquitin from the UBE2N-UBE2V2 E2 complex and transfers it to 'Lys-164' of PCNA which had been monoubiquitinated by UBE2A/B-RAD18, promoting the formation of non-canonical poly-ubiquitin chains linked through 'Lys-63'.
g11528	9.9975	10.0920	9.9113	9.9448	9.9963	10.0543	11.2723	11.2394	11.5344	11.9218	11.2632	11.3803	10.3328	10.4276	10.2797	10.2680	10.2379	10.3172	10.6784	10.5619	10.6863	10.3589	10.6131	10.3771	Col1a2	cellular response to organic substance [GO:0071310]; cellular response to retinoic acid [GO:0071300]; cellular response to thyroid hormone stimulus [GO:0097067]; extracellular matrix organization [GO:0030198]; response to norepinephrine [GO:0071873]	Type I collagen is a member of group I collagen (fibrillar forming collagen).
g11529	3.9679	3.9104	3.9800	3.8035	3.8938	3.9524	3.7359	4.5419	3.8689	4.0147	3.3929	3.8212	4.0321	4.0803	4.0971	4.0912	4.1099	3.8287	3.9329	4.3419	4.0853	3.9591	3.4804	4.2095	F8A1 F8A; F8A2 F8A; F8A3 F8A		Not known. Possible housekeeping role.
g11536	1.3477	1.2965	1.3371	1.6339	1.3112	1.5771	0.9287	0.1094	-1.9909	-1.6691	0.2514	0.9454	1.6928	1.6500	1.4411	1.1041	1.3425	1.4780	1.5683	1.4427	1.3132	1.5646	1.0621	1.2669	F8A1 F8A; F8A2 F8A; F8A3 F8A		Not known. Possible housekeeping role.
g11539	3.2756	3.1157	3.1776	2.8738	3.1320	2.6945	3.3476	3.1875	3.1200	2.9870	3.1681	3.5918	2.9177	3.2274	3.3828	3.1169	3.1663	3.4998	2.6124	2.9515	3.2522	2.6965	2.9228	2.8959	EMP1
g11542	0.4460	0.7909	0.2714	-0.0395	-3.2207	0.8314	0.3203	-0.0003	0.2575	-0.0445	-0.4508	-0.9976	1.0366	0.4770	0.7681	1.0198	1.2708	1.0746	-0.0641	0.1608	0.6356	0.7478	0.5783	0.4947	NA	NA	NA
g11543	8.5461	8.4783	8.5462	8.7027	8.5634	8.4869	8.8083	8.7473	9.1359	9.3098	8.7276	9.0134	8.5490	8.5936	8.4941	8.5303	8.5248	8.4466	8.6592	8.7189	8.6059	8.6074	8.6761	8.5482
g11544	0.9391	0.7131	0.2901	1.4863	-0.1481	0.8352	-0.0972	-0.2059	-0.3968	-0.6410	-0.6027	1.0026	-0.1468	0.2631	-0.4339	0.7212	-0.1780	1.1914	0.4543	0.4598	1.1655	0.4068	0.6506	0.7381	NA	NA	NA
g11545	5.1233	4.9968	4.9211	5.2528	5.2494	5.1523	4.8324	4.8633	5.0507	4.4731	5.0365	4.3070	4.9651	5.1593	5.0584	5.1912	5.3365	5.4968	4.9100	5.0087	5.0864	4.9872	5.3217	5.2591	Adam1a Adam1 Ftna	binding of sperm to zona pellucida [GO:0007339]; fusion of sperm to egg plasma membrane involved in single fertilization [GO:0007342]; proteolysis [GO:0006508]	May be involved in sperm-egg fusion.
g11546	8.0012	7.8711	7.7889	8.0399	7.9874	7.9657	7.7828	7.6072	7.8081	7.6718	7.8688	7.1928	7.8057	7.8959	7.9273	8.0638	8.0958	8.1540	7.7446	7.8667	7.8996	7.7791	8.1772	8.0649	Adam9 Kiaa0021 Mdc9 Mltng	PMA-inducible membrane protein ectodomain proteolysis [GO:0051088]; activation of MAPKK activity [GO:0000186]; cell adhesion [GO:0007155]; cell adhesion mediated by integrin [GO:0033627]; cell migration [GO:0016477]; cell-matrix adhesion [GO:0007160]; cellular response to lipopolysaccharide [GO:0071222]; membrane protein ectodomain proteolysis [GO:0006509]; monocyte activation [GO:0042117]; posit…	Cleaves and releases a number of molecules with important roles in tumorigenesis and angiogenesis, such as TEK, KDR, EPHB4, CD40, VCAM1 and CDH5 (PubMed:19273593). May mediate cell-cell, cell-matrix interactions and regulate the motility of cells via interactions with integrins (PubMed:10825303).
g11549	0.5048	1.1612	0.1979	0.1972	0.0116	1.0666	0.2528	0.2777	-1.1200	0.0830	-0.3688	-0.8637	-0.0325	-0.2314	0.6179	-0.3091	0.0115	0.2182	0.9535	1.0988	0.7443	0.2408	0.6364	0.3926	NA	NA	NA
g1155	6.9633	7.0434	6.9495	6.9150	6.8420	6.8588	6.1807	6.5054	6.8307	5.2088	6.1162	4.4968	6.8234	6.8310	6.9253	6.8433	6.7831	6.8740	6.6693	6.6599	6.6646	6.2788	6.3122	6.3624	abcG8 DDB_G0274117	transmembrane transport [GO:0055085]
g11550	5.4803	5.4447	5.3054	5.4669	5.4685	5.3994	5.5137	5.4964	5.2328	5.4833	5.3482	5.2043	5.2389	5.3630	5.4478	5.2939	5.1915	5.3836	5.2014	5.4215	5.5207	5.1504	5.4321	5.3242			Snake venom zinc metalloproteinase that may impair hemostasis in the prey.
g11551	3.8711	3.8033	3.7831	3.6682	3.3253	3.6449	3.4778	2.8151	3.2239	2.8996	3.2361	3.3188	3.5115	3.4547	3.8512	3.5273	3.4713	3.5025	3.4917	3.7239	3.7921	3.4967	3.6950	3.8900	NA	NA	NA
g11552	4.8283	4.7856	4.8548	5.1002	5.0327	5.0350	5.0222	5.2519	5.3818	5.2171	5.1934	4.5322	5.0483	5.1589	5.0402	5.1234	5.2685	5.2079	4.9018	4.8477	4.8796	4.7039	5.1971	4.9424	X-element\ORF2 ORF2	transposition, DNA-mediated [GO:0006313]
g11553	4.8599	5.0438	4.9221	5.0329	5.0637	5.0812	5.1727	4.7754	5.1431	4.5602	5.2532	4.7473	4.9715	5.0274	4.9827	5.0978	5.1859	5.2533	4.7991	4.9797	4.8832	4.9063	5.0090	5.1350	THBS1 TSP TSP1	activation of MAPK activity [GO:0000187]; behavioral response to pain [GO:0048266]; cell adhesion [GO:0007155]; cell cycle arrest [GO:0007050]; cell migration [GO:0016477]; cellular response to growth factor stimulus [GO:0071363]; cellular response to heat [GO:0034605]; cellular response to tumor necrosis factor [GO:0071356]; chronic inflammatory response [GO:0002544]; engulfment of apoptotic cel…	Adhesive glycoprotein that mediates cell-to-cell and cell-to-matrix interactions. Binds heparin. May play a role in dentinogenesis and/or maintenance of dentin and dental pulp (By similarity). Ligand for CD36 mediating antiangiogenic properties. Plays a role in ER stress response, via its interaction with the activating transcription factor 6 alpha (ATF6) which produces adaptive ER stress respons…
g11554	1.7566	1.9666	1.9349	1.5550	1.7608	2.1392	2.7910	2.3264	2.5369	2.0067	1.2754	2.0742	2.3771	2.3196	2.1568	2.3529	2.2345	2.1090	1.7621	2.0344	2.1665	2.1086	1.7205	2.3269	ARL14EP ARF7EP		Through its interaction with ARL14 and MYO1E, may connect MHC class II-containing cytoplasmic vesicles to the actin network and hence controls the movement of these vesicles along the actin cytoskeleton in dendritic cells.
g11555	4.8672	4.8304	4.8830	5.0391	4.9508	4.9296	4.7125	3.2179	4.3287	2.7409	4.8779	5.0459	4.9805	4.9907	5.1355	4.9281	5.1120	5.0965	5.2332	5.0787	5.1315	5.2477	5.3394	5.2032	edf1		Probable transcriptional coactivator.
g11556	5.4633	5.5216	5.4164	5.5525	5.4779	5.4690	5.7358	5.1927	5.4276	5.6991	5.7015	5.9541	5.5137	5.5118	5.5293	5.5510	5.5543	5.5208	5.5884	5.5919	5.6135	5.6248	5.6237	5.6257	Rabggtb Ggtb	protein geranylgeranylation [GO:0018344]; protein prenylation [GO:0018342]; protein-containing complex assembly [GO:0065003]	Catalyzes the transfer of a geranylgeranyl moiety from geranylgeranyl diphosphate to both cysteines of Rab proteins with the C-terminal sequence -XXCC, -XCXC and -CCXX, such as RAB1A, RAB3A, RAB5A and RAB7A.
g11558	2.1851	1.8910	1.9612	1.9600	2.2088	2.1676	1.6427	1.8238	1.4356	1.1907	1.5476	1.8537	1.8677	2.1394	2.0454	2.1182	2.0791	2.0538	2.1261	2.1894	1.7769	2.0350	1.7510	2.1119	tyw3 si:ch211-215b16.3 zgc:92277	tRNA methylation [GO:0030488]; wybutosine biosynthetic process [GO:0031591]	Probable S-adenosyl-L-methionine-dependent methyltransferase that acts as a component of the wybutosine biosynthesis pathway. Wybutosine is a hyper modified guanosine with a tricyclic base found at the 3'-position adjacent to the anticodon of eukaryotic phenylalanine tRNA (By similarity).
g11559	3.0667	2.7181	2.8389	3.1056	3.0122	3.0222	3.4528	3.6488	3.3720	3.5432	3.3399	3.6301	3.0324	3.0658	2.9876	3.4017	3.3114	3.0157	3.2118	3.2048	3.2247	3.3670	3.2085	3.0373	NDUFAF4 HRPAP20	mitochondrial respiratory chain complex I assembly [GO:0032981]	May be involved in cell proliferation and survival of hormone-dependent tumor cells. Involved in the assembly of mitochondrial NADH:ubiquinone oxidoreductase complex (complex I) (By similarity).
g1156	1.3228	1.1337	1.6100	1.2017	1.1925	1.3016	1.8288	2.3852	2.3671	1.6613	2.2611	1.3105	1.4116	1.0696	0.9266	1.8258	1.6777	2.0347	1.7786	1.5225	1.2874	1.7968	1.7425	1.3628	katnal2	microtubule severing [GO:0051013]	Severs microtubules in vitro in an ATP-dependent manner. This activity may promote rapid reorganization of cellular microtubule arrays.
g11560	4.8012	4.5085	4.6122	4.8332	4.7755	4.6791	4.7982	4.5854	4.7865	4.6920	5.0739	4.9642	4.7763	4.8267	4.6244	4.7284	4.9366	4.8149	4.7423	4.9145	4.8421	4.9025	4.9763	4.9225	Echdc1	fatty acid beta-oxidation [GO:0006635]	Decarboxylases ethylmalonyl-CoA decarboxylase, a potentially toxic metabolite, to form butyryl-CoA, suggesting it might be involved in metabolite proofreading. Also has methylmalonyl-CoA decarboxylase activity at lower level.
g11561	1.9469	1.9772	1.6358	2.1346	2.4789	1.6993	2.0021	1.4215	1.5255	1.4558	1.8908	1.7235	1.5530	1.9691	1.8262	2.4170	1.8639	1.8469	2.0408	1.5765	1.9772	1.9792	2.0998	2.0786	zgc:103697
g11563	1.3477	1.2338	1.6346	1.5641	1.7511	0.9254	0.4073	2.3852	1.4356	1.6848	0.6991	1.5992	1.5201	1.6751	1.2234	1.2919	1.3425	0.3278	-0.1142	0.8454	1.3390	1.8188	-0.5515	1.1650	MED31 SOH1	limb development [GO:0060173]; negative regulation of fibroblast proliferation [GO:0048147]; regulation of transcription by RNA polymerase II [GO:0006357]	Component of the Mediator complex, a coactivator involved in the regulated transcription of nearly all RNA polymerase II-dependent genes. Mediator functions as a bridge to convey information from gene-specific regulatory proteins to the basal RNA polymerase II transcription machinery. Mediator is recruited to promoters by direct interactions with regulatory proteins and serves as a scaffold for t…
g11564	3.3514	3.6232	3.4927	3.5608	3.4162	3.6825	4.0858	3.8040	4.0929	4.3622	4.2850	4.5010	3.2375	3.4975	3.4913	3.4875	3.6577	3.3762	3.6741	3.5201	3.6631	3.8124	3.6144	3.5767	wdr83 morg1 TGas070i04.1		Molecular scaffold protein for various multimeric protein complexes. Acts as a module in the assembly of a multicomponent scaffold for the ERK pathway, linking ERK responses to specific agonists. Also involved in response to hypoxia by acting as a negative regulator of HIF1A/HIF-1-alpha (By similarity).
g11565	3.8067	3.5985	3.6820	3.7253	3.7565	3.8570	2.9285	3.5162	2.2404	3.1807	2.9325	3.1391	3.8143	3.8625	3.8959	4.0397	3.9759	3.7837	3.8478	3.9318	3.9908	4.1311	3.4638	3.9786	slr1101
g11566	1.9288	1.9112	1.9997	1.9781	1.9380	1.6440	1.1112	1.5954	0.4917	0.7321	1.1848	1.1279	2.1476	2.0462	2.1551	2.1015	2.2807	2.0153	2.0870	2.1894	2.3968	2.3008	1.7510	2.1119	NA	NA	NA
g11567	5.1461	4.9930	4.8881	4.9842	5.0124	4.9929	4.7125	4.5136	4.4903	4.2684	4.7090	4.3757	4.7374	4.6917	4.8203	4.8898	4.8362	4.9460	4.9848	4.9218	5.0242	5.1500	5.1525	5.0685	GTF2H1 BTF2	7-methylguanosine mRNA capping [GO:0006370]; DNA repair [GO:0006281]; global genome nucleotide-excision repair [GO:0070911]; nucleotide-excision repair, DNA duplex unwinding [GO:0000717]; nucleotide-excision repair, DNA incision [GO:0033683]; nucleotide-excision repair, DNA incision, 3'-to lesion [GO:0006295]; nucleotide-excision repair, DNA incision, 5'-to lesion [GO:0006296]; nucleotide-excisio…	Component of the general transcription and DNA repair factor IIH (TFIIH) core complex, which is involved in general and transcription-coupled nucleotide excision repair (NER) of damaged DNA and, when complexed to CAK, in RNA transcription by RNA polymerase II. In NER, TFIIH acts by opening DNA around the lesion to allow the excision of the damaged oligonucleotide and its replacement by a new DNA …
g11569	8.3927	8.5362	8.2173	8.2206	8.1634	8.3824	7.2524	6.5893	7.1443	6.2759	6.3781	5.9914	8.3883	8.3670	8.3804	8.2907	8.3148	8.4574	8.4079	8.2856	8.4087	8.0734	8.2369	8.3034	Fat4 Fatj	Notch signaling pathway [GO:0007219]; branching involved in ureteric bud morphogenesis [GO:0001658]; cell-cell adhesion [GO:0098609]; cerebral cortex development [GO:0021987]; condensed mesenchymal cell proliferation [GO:0072137]; digestive tract development [GO:0048565]; establishment of planar polarity [GO:0001736]; fibroblast growth factor receptor signaling pathway [GO:0008543]; heart morphog…	Cadherins are cell-cell interaction molecules. FAT4 plays a role in the maintenance of planar cell polarity as well as in inhibition of YAP1-mediated neuroprogenitor cell proliferation and differentiation.
g11571	8.7845	8.9049	8.7932	8.8794	8.7797	8.7930	8.8948	8.4353	9.1513	9.6620	8.7838	9.0835	8.3287	8.4244	8.3979	8.3007	8.3439	8.2959	8.5467	8.4725	8.5393	8.3050	8.4606	8.2941	NA	NA	NA
g11572	10.7903	10.8999	10.8154	10.9089	10.7953	10.7914	10.5491	10.4551	11.0684	12.2174	10.4176	10.8587	10.4811	10.4497	10.4534	10.4330	10.3450	10.3894	10.5594	10.5008	10.5533	10.4805	10.5582	10.3610	COL5A1		Type V collagen is a member of group I collagen (fibrillar forming collagen). It is a minor connective tissue component of nearly ubiquitous distribution. Type V collagen binds to DNA, heparan sulfate, thrombospondin, heparin, and insulin (By similarity).
g11573	4.0950	3.9002	3.9291	3.9622	4.1758	4.0542	4.8344	4.1866	4.3544	5.1449	4.6505	4.8114	4.0882	4.1107	3.8985	4.3318	4.3549	4.1768	4.0029	4.0086	3.9592	4.1693	4.4692	4.2641	Chdh	glycine betaine biosynthetic process from choline [GO:0019285]
g11575	4.1903	4.2601	4.0883	4.2532	4.1838	4.3659	4.9704	4.6219	5.0000	4.9188	4.9760	4.9006	4.6094	4.4161	4.2594	4.6065	4.5363	4.5650	4.6910	4.5973	4.5552	4.4578	4.8951	4.6063	Chdh	glycine betaine biosynthetic process from choline [GO:0019285]
g11576	4.0574	3.9401	3.9111	4.1048	4.1385	4.1143	4.0582	4.2196	3.7959	4.6148	3.9224	4.0306	4.0321	4.1128	3.9168	3.9308	4.1491	4.0400	4.1570	3.8522	3.7666	3.9201	4.0300	3.6912	Aldh4a1	proline catabolic process to glutamate [GO:0010133]	Irreversible conversion of delta-1-pyrroline-5-carboxylate (P5C), derived either from proline or ornithine, to glutamate. This is a necessary step in the pathway interconnecting the urea and tricarboxylic acid cycles. The preferred substrate is glutamic gamma-semialdehyde, other substrates include succinic, glutaric and adipic semialdehydes (By similarity).
g11577	5.8592	5.8501	5.6965	5.8205	5.7290	5.8335	5.8811	5.1565	5.6574	5.3234	5.7747	5.9572	5.7679	5.8141	5.7767	5.7590	5.8173	5.7781	5.8889	5.6924	5.7143	5.7244	5.7828	5.7644	DDB_G0283293	proline catabolic process to glutamate [GO:0010133]; proline metabolic process [GO:0006560]	Irreversible conversion of delta-1-pyrroline-5-carboxylate (P5C), derived either from proline or ornithine, to glutamate. This is a necessary step in the pathway interconnecting the urea and tricarboxylic acid cycles (By similarity).
g11578	6.4842	6.4223	6.5487	6.3377	6.4325	6.3988	6.9216	6.8391	6.5398	6.7527	6.4910	6.7632	6.8220	6.9098	6.8701	6.5872	6.6092	6.7269	6.7252	6.7662	6.8072	6.6240	6.6490	6.6707	NPDC1	regulation of immune response [GO:0050776]	Suppresses oncogenic transformation in neural and non-neural cells and down-regulates neural cell proliferation. Might be involved in transcriptional regulation (By similarity).
g11581	3.8682	4.0892	4.0226	4.2196	4.1461	4.2166	3.8558	3.9010	3.3720	3.7293	3.9680	3.8797	4.1595	3.9628	4.1510	4.1771	4.2685	4.1418	4.2877	4.3309	4.0661	4.0878	4.1282	4.0848	Dnaaf5 Heatr2	cilium movement [GO:0003341]; inner dynein arm assembly [GO:0036159]; outer dynein arm assembly [GO:0036158]	Cytoplasmic protein involved in the delivery of the dynein machinery to the motile cilium. It is required for the assembly of the axonemal dynein inner and outer arms, two structures attached to the peripheral outer doublet A microtubule of the axoneme, that play a crucial role in cilium motility.
g11587	0.8864	1.5745	1.2441	0.9450	1.5819	0.5605	-0.1891	-0.8348	-0.4023	-1.2583	0.5995	1.0844	0.9095	1.2089	1.1190	1.2919	1.0057	1.5335	1.0639	1.3873	1.0259	1.3758	1.2675	1.0927	DNAAF5 HEATR2	cilium movement [GO:0003341]; inner dynein arm assembly [GO:0036159]; outer dynein arm assembly [GO:0036158]	Cytoplasmic protein involved in the delivery of the dynein machinery to the motile cilium. It is required for the assembly of the axonemal dynein inner and outer arms, two structures attached to the peripheral outer doublet A microtubule of the axoneme, that play a crucial role in cilium motility.
g11588	2.2656	1.1683	1.2441	2.3279	2.6228	2.5740	0.8281	2.2145	1.6162	1.2547	0.4926	0.7915	1.1315	1.3086	0.3814	2.4296	2.0610	2.4354	0.2816	-0.5769	0.4939	0.7773	1.1056	0.7611	NA	NA	NA
g11589	4.4074	4.5921	4.4306	4.6392	4.5589	4.5944	4.0471	4.2196	4.2212	3.9338	4.4549	3.9297	4.7845	4.8126	4.6744	4.6475	4.7282	4.5746	3.9548	4.1802	3.9989	4.1937	4.1799	4.0278	NA	NA	NA
g11590	3.9189	4.1792	3.9606	3.7623	4.1308	4.1104	3.6051	3.7973	4.1111	3.0334	4.0025	2.3527	4.2091	4.2019	4.2857	4.2916	4.1661	4.0448	4.0944	4.0435	4.0070	4.0202	4.0073	3.9066	ODF2 RCJMB04_10e12	cell differentiation [GO:0030154]; multicellular organism development [GO:0007275]; spermatogenesis [GO:0007283]	Seems to be a major component of sperm tail outer dense fibers (ODF). ODFs are filamentous structures located on the outside of the axoneme in the midpiece and principal piece of the mammalian sperm tail and may help to maintain the passive elastic structures and elastic recoil of the sperm tail (By similarity).
g11591	4.5320	4.6502	4.7341	4.5482	4.4768	4.5013	5.0083	5.0976	5.4372	5.7611	5.0434	5.1734	4.4482	4.4942	4.5793	4.4965	4.5544	4.6009	4.4810	4.4095	4.3808	4.2732	4.2924	4.5366	col27a1b col27a1	bone mineralization [GO:0030282]; extracellular matrix organization [GO:0030198]; notochord morphogenesis [GO:0048570]; skeletal system development [GO:0001501]	May play a role during the calcification of cartilage and the transition of cartilage to bone (By similarity). Together with col27a1a, plays a role in development of the notochord and axial skeleton.
g11593	3.1610	2.9981	3.1692	2.9120	3.2354	3.1806	3.7971	3.6263	4.2867	4.7487	3.8154	3.8669	3.2999	3.1578	3.3600	3.1896	2.8655	3.0157	3.0383	2.8321	2.9842	2.9880	3.0506	2.8084	Col11a2	cartilage development [GO:0051216]; chondrocyte differentiation [GO:0002062]; collagen fibril organization [GO:0030199]; extracellular matrix organization [GO:0030198]; osteoblast differentiation [GO:0001649]; roof of mouth development [GO:0060021]; sensory perception of sound [GO:0007605]; skeletal system development [GO:0001501]; skeletal system morphogenesis [GO:0048705]; soft palate developme…	May play an important role in fibrillogenesis by controlling lateral growth of collagen II fibrils.
g11594	3.3329	3.0536	3.3135	3.3406	3.3844	3.0222	4.4668	4.3119	4.3078	4.2567	4.3743	4.6614	3.2845	3.5392	3.4631	3.4017	3.2804	3.3988	3.8478	3.6669	3.7378	3.7303	3.7779	3.4950	RBBP9 BOG RBBP10	regulation of cell population proliferation [GO:0042127]	May play a role in the transformation process due to its capacity to confer resistance to the growth-inhibitory effects of TGF-beta1 through interaction with retinoblastoma and the subsequent displacement of E2F-1.
g11595	3.5892	3.6889	3.9800	3.7675	3.8848	3.8756	3.1841	4.2834	3.8760	3.9724	3.4151	3.3282	3.9024	3.8068	3.6052	3.6566	3.9564	3.7894	3.4690	3.6900	3.6733	3.7303	3.0945	3.6973	Hps3 Coa	organelle organization [GO:0006996]; pigmentation [GO:0043473]	Involved in early stages of melanosome biogenesis and maturation.
g11596	4.0612	3.7958	4.2309	4.2645	4.1909	3.9347	3.8169	4.6832	4.3026	3.6482	3.7818	4.4590	4.1595	4.1128	4.0646	4.2990	4.1010	3.9763	4.2080	4.2084	4.1377	4.2848	4.2348	4.4882	NA	NA	NA
g11597	0.2042	0.3872	0.6109	0.3072	0.2923	0.1343	-0.1891	0.1094	0.6326	-0.6776	1.1501	0.7363	1.1654	0.5704	0.6547	-0.0678	0.2822	0.5049	1.3545	1.3297	0.4939	0.3778	0.9710	0.3298	Gapvd1 Gapex5 Kiaa1521	endocytosis [GO:0006897]; regulation of protein transport [GO:0051223]; signal transduction [GO:0007165]	Acts both as a GTPase-activating protein (GAP) and a guanine nucleotide exchange factor (GEF), and participates in various processes such as endocytosis, insulin receptor internalization or LC2A4/GLUT4 trafficking. Acts as a GEF for the Ras-related protein RAB31 by exchanging bound GDP for free GTP, leading to regulate LC2A4/GLUT4 trafficking. In the absence of insulin, it maintains RAB31 in an a…
g11602	4.5906	4.6382	4.5935	4.4704	4.7025	4.7692	4.5482	4.6200	4.7714	4.2410	4.8726	4.1568	5.0772	4.8323	4.8747	4.8971	4.7791	4.6952	4.7548	4.7513	4.7025	4.9492	4.7722	4.7774	Gapvd1 Gapex5 Kiaa1521	endocytosis [GO:0006897]; regulation of protein transport [GO:0051223]; signal transduction [GO:0007165]	Acts both as a GTPase-activating protein (GAP) and a guanine nucleotide exchange factor (GEF), and participates in various processes such as endocytosis, insulin receptor internalization or LC2A4/GLUT4 trafficking. Acts as a GEF for the Ras-related protein RAB31 by exchanging bound GDP for free GTP, leading to regulate LC2A4/GLUT4 trafficking. In the absence of insulin, it maintains RAB31 in an a…
g11603	5.6858	5.7709	5.6534	5.7043	5.7060	5.5982	6.2805	5.6784	6.1737	6.2398	6.2433	6.4322	5.5890	5.5715	5.5411	5.6616	5.6177	5.6251	5.7797	5.6939	5.7180	5.6842	5.8435	5.5868	Chdh	glycine betaine biosynthetic process from choline [GO:0019285]
g11604	4.6692	4.3770	4.4619	4.8797	4.8565	4.7491	4.7265	5.2155	4.4716	4.5203	4.4549	4.2921	4.6799	4.6793	4.6181	4.6787	4.7340	4.6138	4.1943	4.6782	4.6233	4.5503	4.2101	4.6225	NA	NA	NA
g11607	4.3684	4.1370	4.2786	4.3435	4.3243	4.0825	4.2553	4.4206	4.1873	4.0147	4.3967	4.1672	4.2132	4.1220	4.2897	4.1652	4.4502	4.0685	4.4428	4.1346	4.3870	4.4236	4.5775	4.3671		regulation of mRNA splicing, via spliceosome [GO:0048024]	Involved in the regulation of telomeric heterochromatin assembly and control of telomere length.
g1161	2.3311	2.8409	2.4023	2.4479	2.5882	2.2631	2.6863	2.8782	2.8798	2.1928	2.7872	2.4351	2.4539	2.5239	2.7323	2.3222	2.3486	2.4895	2.5761	2.7031	2.6468	3.1208	2.1844	2.5894	NA	NA	NA
g11610	0.9975	1.2296	0.6134	1.2397	1.6782	0.8854	1.2315	0.6782	1.4209	0.8071	0.2774	0.9804	1.5368	0.7542	1.6558	1.0293	0.9863	1.6101	0.9093	1.0526	0.9472	1.0064	1.6350	1.9434	pol
g11611	5.6771	5.7427	5.7150	5.6063	5.5616	5.5938	6.2988	5.8532	6.0031	5.9456	6.2227	5.9980	5.6663	5.7050	5.6553	5.5125	5.7002	5.6735	5.6973	5.7560	5.8601	5.5950	5.6923	5.7014	adgrg6 gpr126	G protein-coupled receptor signaling pathway [GO:0007186]; Schwann cell differentiation [GO:0014037]; adenylate cyclase-activating G protein-coupled receptor signaling pathway [GO:0007189]; cAMP-mediated signaling [GO:0019933]; cell surface receptor signaling pathway [GO:0007166]; ear development [GO:0043583]; heart development [GO:0007507]; heart trabecula formation [GO:0060347]; mitochondrion o…	G-protein coupled receptor which is activated by type IV collagen, a major constituent of the basement membrane. Couples to G(i)-proteins as well as G(s)-proteins (PubMed:25118328). Essential for normal differentiation of promyelinating Schwann cells and for normal myelination of axons (PubMed:19745155). Plays also a role in inner ear development (PubMed:24067352).
g11612	3.1397	3.0894	3.0733	2.7943	2.7075	2.5854	2.6026	3.1246	2.6417	3.2609	2.2191	2.5891	3.0231	2.7836	3.2490	2.7511	2.3269	2.9761	2.9967	2.9419	2.9087	2.9400	2.6997	3.1748	ADGRG4 GPR112	G protein-coupled receptor signaling pathway [GO:0007186]; adenylate cyclase-activating G protein-coupled receptor signaling pathway [GO:0007189]; cell surface receptor signaling pathway [GO:0007166]	Orphan receptor.
g11632	4.7867	4.7947	4.6321	5.0228	4.9543	5.0016	4.9700	4.5752	4.4342	4.7058	5.1586	4.6577	4.7304	4.7828	4.6129	4.9614	5.1612	4.9416	4.9629	5.1281	5.0837	5.4027	5.5902	5.4047	Adam24	cell differentiation [GO:0030154]; multicellular organism development [GO:0007275]; prevention of polyspermy [GO:0060468]; spermatogenesis [GO:0007283]	Plasma membrane protease present on mature sperm that may be involved in sperm function during epididymal maturation and/or fertilization.
g11633	3.0257	3.4105	2.9413	3.8586	3.5081	3.6929	2.5489	2.1290	2.4839	2.8828	3.3805	2.0945	3.0395	3.6015	3.2103	3.8811	3.9228	3.9148	3.3716	3.2872	3.3169	4.0328	3.9737	4.0376	HMCN1 FIBL6	cell cycle [GO:0007049]; cell division [GO:0051301]; heterophilic cell-cell adhesion via plasma membrane cell adhesion molecules [GO:0007157]; homophilic cell adhesion via plasma membrane adhesion molecules [GO:0007156]; response to bacterium [GO:0009617]; visual perception [GO:0007601]	Promotes cleavage furrow maturation during cytokinesis in preimplantation embryos. May play a role in the architecture of adhesive and flexible epithelial cell junctions. May play a role during myocardial remodeling by imparting an effect on cardiac fibroblast migration.
g11634	5.8279	6.0295	5.5209	6.2923	6.2046	6.2917	5.3734	5.3908	5.4056	6.1391	6.3281	5.6129	5.8474	6.3397	6.0179	6.5091	6.7558	6.6212	6.1791	6.0392	5.9327	6.6535	6.8004	6.5950	Adam12 Mltna	cell adhesion [GO:0007155]; positive regulation of angiogenesis [GO:0045766]	Involved in skeletal muscle regeneration, specifically at the onset of cell fusion. Also involved in macrophage-derived giant cells (MGC) and osteoclast formation from mononuclear precursors.
g11635	2.0399	2.1674	1.8179	2.5739	2.5785	2.7150	1.1112	1.6853	1.6498	1.8389	1.9627	1.3278	2.3381	2.6632	2.2862	2.8036	3.0163	2.9159	2.6397	2.3123	2.3211	3.1981	2.9099	2.8198	ADAM9 KIAA0021 MCMP MDC9 MLTNG	PMA-inducible membrane protein ectodomain proteolysis [GO:0051088]; activation of MAPKK activity [GO:0000186]; cell adhesion [GO:0007155]; cell adhesion mediated by integrin [GO:0033627]; cell migration [GO:0016477]; cell-cell adhesion mediated by integrin [GO:0033631]; cell-matrix adhesion [GO:0007160]; cellular response to lipopolysaccharide [GO:0071222]; integrin-mediated signaling pathway [GO…	Cleaves and releases a number of molecules with important roles in tumorigenesis and angiogenesis, such as TEK, KDR, EPHB4, CD40, VCAM1 and CDH5. May mediate cell-cell, cell-matrix interactions and regulate the motility of cells via interactions with integrins.
g11636	0.9528	1.3565	1.1447	1.5154	1.9554	1.8841	0.8793	0.9417	-0.4023	0.3182	0.4359	1.0395	1.7158	1.5719	1.1190	1.7204	2.3570	1.9957	1.5683	0.9253	1.2050	1.7758	1.9066	1.4223	NA	NA	NA
g11658	6.4729	6.4884	6.5389	6.6338	6.5119	6.4825	6.9924	6.8325	6.7652	6.9548	6.8733	7.3219	6.6643	6.6995	6.6253	6.7007	6.5760	6.6115	6.6841	6.6496	6.5852	6.6548	6.6240	6.5869	gsp-2 F56C9.1	cell division [GO:0051301]; chromatin organization [GO:0006325]; meiotic cell cycle [GO:0051321]; multicellular organism development [GO:0007275]; peptidyl-serine dephosphorylation [GO:0070262]	Serine/threonine-protein phosphatase essential for chromosomal dynamics during meiosis and mitosis. Antagonizes the function of air-2 in the regulation of chromosome cohesion. Dephosphorylates histone H3 at 'Ser-10'. Also involved in the activation of chloride channel clh-3 during cell swelling and meiotic maturation. Essential for embryogenesis.
g11659	2.0090	2.1505	2.3809	2.2406	2.1034	2.4550	1.1112	1.6560	0.6326	0.9411	0.5470	1.7461	2.3528	2.0842	2.5525	2.2296	2.5384	2.4207	2.4678	2.4683	2.0822	2.6965	2.0910	2.3474	HPS4 KIAA1667	blood coagulation [GO:0007596]; hemostasis [GO:0007599]; lysosome organization [GO:0007040]; melanocyte differentiation [GO:0030318]; melanosome assembly [GO:1903232]; positive regulation of eye pigmentation [GO:0048075]; positive regulation of protein targeting to mitochondrion [GO:1903955]; protein stabilization [GO:0050821]; protein targeting [GO:0006605]	Component of the BLOC-3 complex, a complex that acts as a guanine exchange factor (GEF) for RAB32 and RAB38, promotes the exchange of GDP to GTP, converting them from an inactive GDP-bound form into an active GTP-bound form. The BLOC-3 complex plays an important role in the control of melanin production and melanosome biogenesis and promotes the membrane localization of RAB32 and RAB38 (PubMed:23…
g11669	4.4424	4.6260	4.3286	4.4926	4.6121	4.6496	4.6549	4.5970	4.3746	4.5778	4.7000	4.0868	4.6592	4.7341	4.8774	4.7120	4.7368	4.7809	4.6647	4.6579	4.5367	4.7799	4.4940	4.6479	TRAPPC11	vesicle-mediated transport [GO:0016192]	Involved in endoplasmic reticulum to Golgi apparatus trafficking at a very early stage.
g11670	6.4679	6.6328	6.3949	6.3835	6.4003	6.4871	6.8680	6.4605	6.6140	6.5144	6.6589	6.7537	6.4532	6.4721	6.4713	6.4648	6.4726	6.4432	6.4946	6.3122	6.3930	6.4024	6.4483	6.3382	GUSB	glucuronoside catabolic process [GO:0019391]	Plays an important role in the degradation of dermatan and keratan sulfates.
g11673	5.7768	5.8734	5.8982	5.9081	5.9063	5.8143	5.3967	5.6983	5.5593	5.3979	5.6511	5.1445	5.7830	5.7476	5.8694	5.7827	5.9390	5.9059	5.7705	5.8064	5.8439	5.8631	5.7143	5.8735	nol10
g11674	5.4789	5.4665	5.2727	5.5018	5.4335	5.4238	5.3879	5.3499	5.6113	5.7555	5.6117	5.6035	5.3520	5.2341	5.3117	5.4755	5.4795	5.4413	5.5037	5.3688	5.2603	5.4832	5.4886	5.4308	Hsd17b4 Edh17b4	aging [GO:0007568]; cellular response to organic cyclic compound [GO:0071407]; cholesterol metabolic process [GO:0008203]; fatty acid beta-oxidation [GO:0006635]; response to drug [GO:0042493]; response to organic cyclic compound [GO:0014070]; response to steroid hormone [GO:0048545]	Bifunctional enzyme acting on the peroxisomal beta-oxidation pathway for fatty acids. Catalyzes the formation of 3-ketoacyl-CoA intermediates from both straight-chain and 2-methyl-branched-chain fatty acids.
g11678	5.7859	5.7846	5.6684	5.7124	5.8849	5.8155	5.8827	5.7001	5.8770	5.6905	5.7960	5.8621	5.8047	5.7928	5.6928	5.8453	5.7887	5.8275	5.7950	5.7553	5.7982	5.7648	5.8435	5.7946	HSD17B4 EDH17B4 SDR8C1	Sertoli cell development [GO:0060009]; alpha-linolenic acid metabolic process [GO:0036109]; androgen metabolic process [GO:0008209]; bile acid biosynthetic process [GO:0006699]; estrogen metabolic process [GO:0008210]; fatty acid beta-oxidation [GO:0006635]; fatty acid beta-oxidation using acyl-CoA oxidase [GO:0033540]; medium-chain fatty-acyl-CoA metabolic process [GO:0036112]; osteoblast differ…	Bifunctional enzyme acting on the peroxisomal beta-oxidation pathway for fatty acids. Catalyzes the formation of 3-ketoacyl-CoA intermediates from both straight-chain and 2-methyl-branched-chain fatty acids.
g11680	3.7805	3.5543	3.8752	3.5927	3.5675	3.8211	4.0847	3.8273	4.0397	3.5008	4.3364	4.3856	3.7420	3.6968	3.7630	3.7913	4.0347	3.8200	4.0359	3.8284	3.9820	3.9746	4.0771	3.8756	Arsb	autophagy [GO:0006914]; central nervous system development [GO:0007417]; colon epithelial cell migration [GO:0061580]; positive regulation of neuron projection development [GO:0010976]; regulation of epithelial cell migration [GO:0010632]; response to estrogen [GO:0043627]; response to methylmercury [GO:0051597]; response to nutrient [GO:0007584]; response to pH [GO:0009268]	Removes sulfate groups from chondroitin-4-sulfate (C4S) and regulates its degradation (PubMed:24311516). In the central nervous system, is a regulator of neurite outgrowth and neuronal plasticity, acting through the control of sulfate glycosaminoglycans and neurocan levels (PubMed:24311516). Involved in the regulation of cell adhesion, cell migration and invasion in colonic epithelium (By similar…
g11682	2.0850	2.1505	2.5717	2.3968	2.0395	2.3916	2.6026	1.8499	2.5907	2.7521	1.7469	1.8275	2.2927	2.6632	2.4270	2.5201	1.6643	2.7369	2.3572	2.2528	2.3340	2.4033	2.5660	2.2344	Arsb	autophagy [GO:0006914]; central nervous system development [GO:0007417]; colon epithelial cell migration [GO:0061580]; positive regulation of neuron projection development [GO:0010976]; regulation of epithelial cell migration [GO:0010632]; response to estrogen [GO:0043627]; response to methylmercury [GO:0051597]; response to nutrient [GO:0007584]; response to pH [GO:0009268]	Removes sulfate groups from chondroitin-4-sulfate (C4S) and regulates its degradation (PubMed:24311516). In the central nervous system, is a regulator of neurite outgrowth and neuronal plasticity, acting through the control of sulfate glycosaminoglycans and neurocan levels (PubMed:24311516). Involved in the regulation of cell adhesion, cell migration and invasion in colonic epithelium (By similar…
g11683	1.1581	0.8300	0.5091	0.4505	0.8584	1.1425	1.3550	1.4141	1.1164	1.9880	1.3447	1.7952	-0.0715	1.0121	0.5031	0.8571	1.2689	0.8741	0.4531	1.2577	0.7895	0.5794	1.1277	0.9294	ARSJ UNQ372/PRO708
g11688	2.0504	1.9257	2.0323	1.3770	1.5075	1.7811	1.8827	2.3846	2.5485	2.4771	1.4967	1.8963	1.9529	1.9587	2.4163	2.0314	2.2872	2.2770	2.4918	1.8483	1.7873	1.7445	2.1225	2.4566	pol
g11692	4.5589	4.3216	4.4516	4.4704	4.4494	4.5163	5.0839	4.8641	5.1916	5.0778	5.1660	4.8388	4.6945	4.8844	4.8986	4.8825	4.8808	4.7402	4.8277	4.8262	4.8171	4.8568	5.0139	4.9251	Rilpl1 MNCb-2440	cilium assembly [GO:0060271]; epithelial cell morphogenesis [GO:0003382]; protein transport from ciliary membrane to plasma membrane [GO:1903445]; regulation of neuron death [GO:1901214]	Neuroprotective protein, which acts by sequestring GAPDH in the cytosol and prevent the apoptotic function of GAPDH in the nucleus (By similarity). Competes with SIAH1 for binding GAPDH (By similarity). Does not regulate lysosomal morphology and distribution (By similarity). Plays a role in the regulation of cell shape and polarity (PubMed:23264467). Plays a role in cellular protein transport, in…
g11693	2.3665	2.2802	2.3663	2.3419	2.2376	2.2978	2.9646	3.1977	2.5907	3.2530	2.4794	3.3188	2.7931	2.7366	2.9475	2.7296	2.6758	2.3296	2.9098	2.8424	2.7732	3.0160	2.6418	3.1213	GGP1 At4g30530	camalexin biosynthetic process [GO:0010120]; glucosinolate metabolic process [GO:0019760]	Involved in glucosinolate biosynthesis. Hydrolyzes the gamma-glutamyl peptide bond of several glutathione (GSH) conjugates to produce Cys-Gly conjugates related to glucosinolates. The gamma-Glu-Cys-Gly-GSH conjugates are the sulfur-donating molecule in glucosinolate biosynthesis (PubMed:19483696, PubMed:21712415). Converts phenylacetohydroximoyl-GSH to benzylglucosinolate (PubMed:19483696). Can u…
g11694	9.5652	9.5429	9.4822	9.4890	9.4336	9.4357	9.9369	9.1890	9.6692	8.8445	9.9997	9.7196	9.6557	9.7059	9.6563	9.6175	9.5542	9.6162	9.7873	9.7716	9.6907	9.7230	9.7744	9.5911	TROP1		Tropomyosin, in association with the troponin complex, plays a central role in the calcium dependent regulation of muscle contraction.
g11696	6.8825	6.7605	6.8002	6.8097	6.6864	6.5896	7.4131	7.3163	7.3465	7.1272	7.3753	7.0194	7.0023	7.0746	7.1193	6.9913	6.9878	7.1251	7.1303	7.3793	7.2720	7.1351	7.3564	7.1757	TROP1		Tropomyosin, in association with the troponin complex, plays a central role in the calcium dependent regulation of muscle contraction.
g11697	5.7016	5.6628	5.7065	5.5299	5.5738	5.5817	6.2023	6.0147	6.0005	6.0557	6.0529	6.2072	6.0361	6.0936	5.8867	5.8675	5.8509	5.8713	5.8722	5.9425	6.0131	6.0292	5.9218	6.0415	nas-4 C05D11.6		Metalloprotease (By similarity). May be involved in digestion.
g11698	-1.1344	-1.0811	-3.2207	-1.1482	-1.5562	-1.7569	0.0078	0.1935	-0.1504	0.5399	0.7465	1.5679	3.0415	3.0467	3.0266	3.3880	3.6148	3.3762	-0.1142	-0.1923	0.6669	-0.1767	0.6570	1.1293	nas-4 C05D11.6		Metalloprotease (By similarity). May be involved in digestion.
g11699	5.5068	5.4198	5.4993	5.4765	5.3829	5.4919	5.1029	4.6538	4.8672	4.5268	5.2546	4.7087	5.4838	5.4070	5.4721	5.4494	5.4571	5.4629	5.4944	5.5656	5.5249	5.5048	5.4637	5.6145	Cux1 Cutl1	Golgi vesicle transport [GO:0048193]; inner ear auditory receptor cell differentiation [GO:0042491]; intra-Golgi vesicle-mediated transport [GO:0006891]; kidney development [GO:0001822]; lung development [GO:0030324]; negative regulation of transcription by RNA polymerase II [GO:0000122]	May be involved in intra-Golgi retrograde transport.
g1170	3.6555	3.5089	3.7512	3.7485	3.5667	3.5494	3.3773	3.6856	3.8545	3.7293	3.3739	3.6855	3.8035	3.6310	3.5791	3.6791	3.5411	3.6890	3.9275	3.9122	3.7132	3.8019	3.7112	3.5088	katnal2	cytoplasmic microtubule organization [GO:0031122]	Severs microtubules in vitro in an ATP-dependent manner. This activity may promote rapid reorganization of cellular microtubule arrays.
g11702	3.1610	3.1585	3.2432	3.0467	3.1846	3.2609	1.2731	1.6560	2.1018	1.6848	1.9221	1.6597	3.1889	2.9574	3.1465	3.1817	2.7904	3.0254	3.1657	3.3276	3.3379	3.3815	2.9349	3.5433	CUX1 CUTL1	intra-Golgi vesicle-mediated transport [GO:0006891]	May be involved in intra-Golgi retrograde transport.
g11703	5.0528	5.1519	5.1477	5.0197	5.2393	5.1621	4.6063	4.5095	4.1526	4.3549	4.4901	4.9219	5.1340	5.0153	5.0554	5.1140	5.1405	5.1105	4.8973	5.0589	4.9943	5.2400	4.9498	5.1531	RWDD4 FAM28A RWDD4A
g11704	2.6726	2.6112	2.4098	2.9583	2.8259	2.7154	1.8623	2.1528	1.8362	2.0877	2.5208	2.2580	2.8253	2.7247	2.4981	2.8036	2.8655	2.8396	2.5847	2.4277	2.5919	2.8181	2.2926	2.5497	Rffl	apoptotic process [GO:0006915]; negative regulation of cysteine-type endopeptidase activity involved in execution phase of apoptosis [GO:2001271]; negative regulation of extrinsic apoptotic signaling pathway via death domain receptors [GO:1902042]; negative regulation of signal transduction by p53 class mediator [GO:1901797]; negative regulation of tumor necrosis factor-mediated signaling pathway…	E3 ubiquitin-protein ligase that regulates several biological processes through the ubiquitin-mediated proteasomal degradation of various target proteins. Mediates 'Lys-48'-linked polyubiquitination of PRR5L and its subsequent proteasomal degradation thereby indirectly regulating cell migration through the mTORC2 complex. Also ubiquitinates the caspases CASP8 and CASP10, promoting their proteasom…
g11708	2.7400	2.7632	2.9313	2.8543	3.0533	2.9968	3.3201	3.8436	3.7732	4.2410	3.0876	3.3282	3.0139	2.8622	2.8089	3.1002	3.1998	2.8285	2.8054	2.8217	2.6854	2.5510	2.9228	2.5632	Rnf34	apoptotic process [GO:0006915]; cellular response to cold [GO:0070417]; negative regulation of cysteine-type endopeptidase activity involved in execution phase of apoptosis [GO:2001271]; negative regulation of extrinsic apoptotic signaling pathway via death domain receptors [GO:1902042]; negative regulation of signal transduction by p53 class mediator [GO:1901797]; nucleotide-binding domain, leuc…	E3 ubiquitin-protein ligase that regulates several biological processes through the ubiquitin-mediated proteasomal degradation of various target proteins. Ubiquitinates the caspases CASP8 and CASP10, promoting their proteasomal degradation, to negatively regulate cell death downstream of death domain receptors in the extrinsic pathway of apoptosis. May mediate 'Lys-48'-linked polyubiquitination o…
g1171	6.6484	6.5516	6.5855	6.6381	6.7186	6.5414	7.1076	6.9076	6.8497	6.9781	7.0038	7.1432	6.7202	6.7283	6.6528	6.7165	6.7065	6.7269	6.8413	6.7803	6.7470	6.8437	6.9437	6.6998	Psma1	immune system process [GO:0002376]; negative regulation of inflammatory response to antigenic stimulus [GO:0002862]; proteasomal protein catabolic process [GO:0010498]; proteasomal ubiquitin-independent protein catabolic process [GO:0010499]; proteasome-mediated ubiquitin-dependent protein catabolic process [GO:0043161]	Component of the 20S core proteasome complex involved in the proteolytic degradation of most intracellular proteins. This complex plays numerous essential roles within the cell by associating with different regulatory particles. Associated with two 19S regulatory particles, forms the 26S proteasome and thus participates in the ATP-dependent degradation of ubiquitinated proteins. The 26S proteasom…
g11711	1.6468	1.1344	1.1110	1.4904	1.8097	1.1972	1.1112	1.4661	0.3354	0.5904	1.3161	1.2116	0.7153	1.1213	1.7516	1.1064	1.5903	1.2319	1.4189	1.8016	1.2760	1.2528	1.8309	1.4730	NA	NA	NA
g11714	5.3019	5.2931	5.2594	5.2647	5.2149	5.2535	4.9218	4.9593	5.2412	4.9100	5.2013	4.8461	4.7606	4.9326	4.8674	5.0698	5.0479	5.1132	4.7453	4.8165	4.8129	4.7751	4.7949	5.0085	TRPM3 KIAA1616 LTRPC3	calcium ion transmembrane transport [GO:0070588]; cation transport [GO:0006812]; detection of temperature stimulus [GO:0016048]; protein tetramerization [GO:0051262]; sensory perception of temperature stimulus [GO:0050951]	Calcium channel mediating constitutive calcium ion entry. Its activity is increased by reduction in extracellular osmolarity, by store depletion and muscarinic receptor activation.
g11717	3.8378	3.9401	3.9991	4.0156	3.9207	3.7599	3.9606	3.5879	3.7424	3.5496	3.8911	3.6821	3.8408	3.8516	3.9374	3.6904	3.7455	3.6137	3.7821	3.7295	3.5626	3.6191	3.7846	3.4668	SLC12A2 NKCC1	T cell chemotaxis [GO:0010818]; aging [GO:0007568]; ammonium transport [GO:0015696]; cell volume homeostasis [GO:0006884]; cellular response to chemokine [GO:1990869]; chloride ion homeostasis [GO:0055064]; chloride transmembrane transport [GO:1902476]; gamma-aminobutyric acid signaling pathway [GO:0007214]; hyperosmotic response [GO:0006972]; ion transport [GO:0006811]; positive regulation of ce…	Electrically silent transporter system. Mediates sodium and chloride reabsorption. Plays a vital role in the regulation of ionic balance and cell volume.
g11718	1.5108	1.3268	1.4800	1.0852	1.1987	1.3290	0.9765	1.9257	1.2290	2.0877	1.6754	2.2382	3.2999	3.5929	3.4843	2.7296	2.9067	2.9147	0.9810	1.5971	1.3892	2.6965	2.2737	1.7386	NA	NA	NA
g11723	5.6209	5.4699	5.4057	5.9163	5.8434	5.7284	6.4896	6.3548	6.5465	7.2831	6.7503	6.9961	5.6046	5.7476	5.4879	6.0238	5.9770	5.9151	5.6700	5.5625	5.6096	6.1489	6.0370	5.9002	nas-14 F09E8.6		Metalloprotease.
g11725	8.4210	8.4184	8.3906	8.5196	8.4741	8.4364	9.1850	8.7262	9.3696	9.4526	9.2183	9.4814	8.4572	8.4708	8.4638	8.5239	8.4618	8.5665	8.5858	8.5379	8.5454	8.5654	8.7415	8.4999	Tra2b Sfrs10	mRNA splicing, via spliceosome [GO:0000398]; positive regulation of mRNA splicing, via spliceosome [GO:0048026]; regulation of alternative mRNA splicing, via spliceosome [GO:0000381]; response to reactive oxygen species [GO:0000302]	Sequence-specific RNA-binding protein which participates in the control of pre-mRNA splicing. Can either activate or suppress exon inclusion. Acts additively with RBMX to promote exon 7 inclusion of the survival motor neuron SMN2. Activates the splicing of MAPT/Tau exon 10. Alters pre-mRNA splicing patterns by antagonizing the effects of splicing regulators, like RBMX. Binds to the AG-rich SE2 do…
g11726	5.4316	5.4338	5.3731	5.5064	5.3586	5.4046	5.8605	5.8518	5.9828	6.0236	5.9656	5.7569	5.4955	5.5240	5.5156	5.5768	5.5248	5.4027	5.7472	5.5950	5.6002	5.7272	5.6162	5.4953	DNAJC1 HTJ1	negative regulation of proteolysis [GO:0045861]; protein folding [GO:0006457]; regulation of protein secretion [GO:0050708]; regulation of transcription by RNA polymerase II [GO:0006357]; regulation of translation [GO:0006417]	May modulate protein synthesis.
g11727	2.7305	2.5738	2.9213	2.6772	2.6008	2.5854	0.8281	1.0359	-0.4023	0.8194	1.1501	0.4235	2.7713	2.3722	2.8957	2.7618	2.7342	2.4499	2.7933	2.6440	2.6651	2.7641	2.1545	2.9377	Dnajc1 Dnajl1 Mtj1	protein folding [GO:0006457]; regulation of protein secretion [GO:0050708]; regulation of translation [GO:0006417]	May modulate protein synthesis.
g11728	9.8446	9.6937	9.7775	9.9108	9.8713	9.7454	10.4487	10.1805	10.8331	10.7761	10.3120	10.7369	9.9117	9.9365	9.9153	9.9785	9.9069	9.9018	9.9948	10.0108	10.0067	10.0465	10.1269	9.9922	rps13	translation [GO:0006412]
g11729	3.6047	3.7005	3.4860	3.7466	3.7162	3.5895	3.4186	4.0210	3.4311	3.9142	3.2442	3.8923	3.6917	3.7310	3.7578	3.5378	3.6455	3.7072	3.8710	3.6785	3.6884	3.6432	3.9666	3.7095	Psma2	proteasomal protein catabolic process [GO:0010498]; proteasomal ubiquitin-independent protein catabolic process [GO:0010499]; proteasome-mediated ubiquitin-dependent protein catabolic process [GO:0043161]	Component of the 20S core proteasome complex involved in the proteolytic degradation of most intracellular proteins. This complex plays numerous essential roles within the cell by associating with different regulatory particles. Associated with two 19S regulatory particles, forms the 26S proteasome and thus participates in the ATP-dependent degradation of ubiquitinated proteins. The 26S proteasom…
g1173	4.6215	4.6321	4.6580	4.6192	4.6713	4.6791	4.6289	5.0976	4.7130	5.1063	4.4370	4.7511	4.7625	4.6543	4.6117	4.7816	4.7051	4.5580	4.7703	4.7892	4.7537	4.8438	4.5890	4.7542	glmp
g11730	6.2040	6.1486	6.1185	6.3201	6.1956	6.1928	6.7283	5.9290	6.2345	6.1574	6.6093	6.9732	6.2579	6.2341	6.2158	6.2653	6.2303	6.2873	6.3971	6.3389	6.3603	6.4373	6.4817	6.2465	PSMA2 HC3 PSC3	Fc-epsilon receptor signaling pathway [GO:0038095]; MAPK cascade [GO:0000165]; NIK/NF-kappaB signaling [GO:0038061]; SCF-dependent proteasomal ubiquitin-dependent protein catabolic process [GO:0031146]; T cell receptor signaling pathway [GO:0050852]; Wnt signaling pathway, planar cell polarity pathway [GO:0060071]; anaphase-promoting complex-dependent catabolic process [GO:0031145]; antigen proce…	Component of the 20S core proteasome complex involved in the proteolytic degradation of most intracellular proteins. This complex plays numerous essential roles within the cell by associating with different regulatory particles. Associated with two 19S regulatory particles, forms the 26S proteasome and thus participates in the ATP-dependent degradation of ubiquitinated proteins. The 26S proteasom…
g11731	1.8263	1.4421	1.8603	1.8264	1.8475	1.7690	2.2602	1.6853	2.1018	2.8692	2.3928	2.4243	1.7158	1.6751	1.7516	1.5591	1.8017	1.6385	2.1642	1.8227	2.1566	1.6623	2.1336	1.5891	Col9a1	bone morphogenesis [GO:0060349]; cartilage development [GO:0051216]; chondrocyte proliferation [GO:0035988]; extracellular matrix organization [GO:0030198]; growth plate cartilage development [GO:0003417]; skeletal system development [GO:0001501]; tissue homeostasis [GO:0001894]	Structural component of hyaline cartilage and vitreous of the eye.
g11732	2.5057	2.5864	2.3954	2.9583	2.7580	2.8154	-1.0227	-2.5392	-2.4786	-3.2207	-1.6265	-1.7269	3.0231	3.1930	3.1106	2.7723	2.7228	3.0157	2.9321	3.1559	2.6342	2.6134	3.2767	2.8528	NA	NA	NA
g11733	1.1065	0.8300	1.3669	0.7481	0.9433	0.6927	1.7008	2.8283	2.1018	2.9293	1.6000	2.1354	1.3828	1.1741	1.0064	1.3494	1.2171	0.9750	1.2872	1.6916	1.3132	1.5131	1.0173	1.0552	yxiE BSU39250 N17E
g11734	4.8865	4.7205	4.9654	5.0283	5.0228	4.8350	4.4070	5.2429	4.3493	4.8113	4.4334	4.3483	4.8007	4.9372	4.9828	4.8254	4.9416	4.7043	4.5108	4.8157	4.7986	4.8874	4.4693	5.0590	PARN DAN	box H/ACA snoRNA 3'-end processing [GO:0000495]; miRNA catabolic process [GO:0010587]; nuclear-transcribed mRNA catabolic process, nonsense-mediated decay [GO:0000184]; nuclear-transcribed mRNA poly(A) tail shortening [GO:0000289]; polyadenylation-dependent snoRNA 3'-end processing [GO:0071051]	3'-exoribonuclease that has a preference for poly(A) tails of mRNAs, thereby efficiently degrading poly(A) tails. Exonucleolytic degradation of the poly(A) tail is often the first step in the decay of eukaryotic mRNAs and is also used to silence certain maternal mRNAs translationally during oocyte maturation and early embryonic development. Involved in nonsense-mediated mRNA decay, a critical pro…
g11737	1.0771	1.2965	0.0758	0.8301	1.0766	0.6059	-0.8459	-1.4487	-0.4023	-1.4492	-0.7499	-0.8317	0.4952	0.8605	0.7968	1.0703	0.9673	0.6120	0.3492	0.2417	0.8214	0.4880	1.0173	0.1984	tdrd7b	lens fiber cell differentiation [GO:0070306]; lens morphogenesis in camera-type eye [GO:0002089]; posttranscriptional regulation of gene expression [GO:0010608]; spermatogenesis [GO:0007283]	Component of specific cytoplasmic RNA granules involved in post-transcriptional regulation of specific genes: probably acts by binding to specific mRNAs and regulating their translation. Probably required during spermatogenesis (By similarity).
g11739	3.8811	3.9253	4.1043	3.9298	3.8244	3.7294	3.1532	4.0152	3.9317	3.8378	3.4655	3.0849	3.5385	3.7488	3.7462	3.7503	3.9711	3.6392	3.4148	3.6375	3.5898	3.7964	3.4470	3.4810	TDRD5 TUDOR3	DNA methylation involved in gamete generation [GO:0043046]; P granule organization [GO:0030719]; spermatid development [GO:0007286]	Required during spermiogenesis to participate in the repression transposable elements and prevent their mobilization, which is essential for the germline integrity. Probably acts via the piRNA metabolic process, which mediates the repression of transposable elements during meiosis by forming complexes composed of piRNAs and Piwi proteins and govern the methylation and subsequent repression of tra…
g1174	3.7052	3.9062	3.9420	3.8080	3.9679	4.0236	3.4476	2.7596	3.3986	2.7527	3.5569	3.2225	3.4007	3.7865	3.6360	3.3707	3.5446	3.7871	3.5077	3.4757	3.1843	3.0838	3.2096	3.2046	LAMA5 KIAA0533 KIAA1907	angiogenesis [GO:0001525]; animal organ morphogenesis [GO:0009887]; branching involved in salivary gland morphogenesis [GO:0060445]; branching involved in ureteric bud morphogenesis [GO:0001658]; cell differentiation [GO:0030154]; cell migration [GO:0016477]; cell population proliferation [GO:0008283]; cell recognition [GO:0008037]; cell-cell adhesion [GO:0098609]; cilium assembly [GO:0060271]; c…	Binding to cells via a high affinity receptor, laminin is thought to mediate the attachment, migration and organization of cells into tissues during embryonic development by interacting with other extracellular matrix components.
g11740	3.2495	3.4548	3.5260	3.4869	3.3050	3.5838	2.6912	3.1138	3.1080	2.6124	3.2606	2.4067	2.9762	3.2017	3.3135	3.4746	3.3789	3.3377	3.1277	3.1887	2.8198	2.8287	3.0395	3.2679	atr	DNA repair [GO:0006281]; peptidyl-serine phosphorylation [GO:0018105]	Serine/threonine protein kinase which activates checkpoint signaling upon genotoxic stresses such as ionizing radiation (IR), ultraviolet light (UV), or DNA replication stalling, thereby acting as a DNA damage sensor. Recognizes the substrate consensus sequence [ST]-Q. Phosphorylates BRCA1, CHEK1, MCM2, RAD17, RPA2, SMC1 and p53/TP53, which collectively inhibit DNA replication and mitosis and pro…
g11742	3.6996	3.7517	3.6641	3.7306	3.8197	3.7798	3.0453	3.4915	3.7884	3.4159	3.7531	2.4416	3.7319	3.7606	3.8477	3.7610	3.5382	3.5811	3.7821	3.4810	3.3758	3.6492	3.3509	3.7511	atr	DNA repair [GO:0006281]; peptidyl-serine phosphorylation [GO:0018105]	Serine/threonine protein kinase which activates checkpoint signaling upon genotoxic stresses such as ionizing radiation (IR), ultraviolet light (UV), or DNA replication stalling, thereby acting as a DNA damage sensor. Recognizes the substrate consensus sequence [ST]-Q. Phosphorylates BRCA1, CHEK1, MCM2, RAD17, RPA2, SMC1 and p53/TP53, which collectively inhibit DNA replication and mitosis and pro…
g11744	4.4044	4.4477	4.3986	4.5052	4.5899	4.4274	4.6327	4.0036	4.4856	4.4940	4.5108	4.7159	4.1804	4.3843	4.4236	4.3527	4.5833	4.6009	4.4076	4.3885	4.2711	4.4201	4.4568	4.2475	NA	NA	NA
g11745	4.3775	4.3986	4.4200	4.2974	4.2521	4.2456	3.0564	3.7285	2.9282	5.1235	4.7704	4.6047	5.4115	5.4712	5.4016	5.3186	5.2900	5.2286	4.2216	4.2004	4.2337	5.1479	5.0835	5.1553	PPP1R12A MBS MYPT1	positive regulation of myosin-light-chain-phosphatase activity [GO:0035508]; regulation of cell adhesion [GO:0030155]; regulation of myosin-light-chain-phosphatase activity [GO:0035507]; signal transduction [GO:0007165]	Regulates myosin phosphatase activity.
g11746	0.5402	0.0118	0.1745	-0.1429	0.5954	-0.0035	0.4205	0.2267	-0.7754	-1.0200	0.4290	0.0937	1.1370	1.0578	0.6117	0.2805	1.1018	1.0542	0.2663	-0.0274	0.1310	0.4719	0.0272	0.8946	NA	NA	NA
g11748	7.1166	7.1018	7.1530	7.1940	7.1927	7.1147	7.4145	7.0697	6.9715	7.0014	7.3330	7.4402	7.2571	7.3109	7.2474	7.2992	7.2753	7.2379	7.3617	7.4260	7.3680	7.4226	7.5385	7.4020	nas-13 F39D8.4		Metalloprotease.
g11749	7.1402	7.2336	7.1471	7.1726	7.2370	7.2020	7.1083	7.0589	7.3630	7.0161	7.3908	6.8032	7.2018	7.1814	7.2031	7.2966	7.2119	7.3124	7.2474	7.2289	7.2678	7.1817	7.3620	7.2574	vars vars1	valyl-tRNA aminoacylation [GO:0006438]
[truncated: 14,078 more rows]
